# Supplementary material for: ATAC-seq reveals alterations in open chromatin in pancreatic islets from subjects with type 2 diabetes
Source: Sci Rep. 2019 May 23;9:7785. doi: 10.1038/s41598-019-44076-8 (PMC6533306; doi:10.1038/s41598-019-44076-8)
Supplement: Supplementary file 2 — Table S2 [file 41598_2019_44076_MOESM2_ESM.xlsx]

## Sheet: Sheet1
Supplemental Table 2: ATAC-seq open chromatin peaks identified in islets of ≥ 3 either non-diabetic (ND) or type 2 diabetic (T2D) donors
PeakID	Chromosome	Start	End	n ND	n T2D	nTot	fisherP	Annotation	Detailed.Annotation	Distance.to.TSS	Nearest.PromoterID	Entrez.ID	Nearest.Unigene	Nearest.Refseq	Nearest.Ensembl	Gene.Name	Gene.Alias	Gene.Description	Gene.Type	H3K27ac	H3K27me3	H3K36me3	H3K4me1	H3K4me3	H3K9me3	Dist.Group	Dist.Strand	Dist.Distance	Dist.RefSeq	Dist.ENSEMBL	Dist.Symbol	EncodeMatch
peak3	chr1	713577	714807	9	6	15	1	promoter-TSS (NR_033908)	promoter-TSS (NR_033908)	-124	NR_033908	100288069	Hs.527521	NR_033908	ENSG00000228327	LOC100288069	-	uncharacterized LOC100288069	ncRNA	TRUE	FALSE	FALSE	FALSE	TRUE	FALSE	TSS-50kb;TSS-1500;TSS-50kb;TSS-50kb	-;-;+;+	48562;225;-48608;-38658	NR_028327;NR_033908;NR_047526;NR_103536	NO_ENSEMBL;NO_ENSEMBL;NO_ENSEMBL;NO_ENSEMBL	NO_SYMBOL;NO_SYMBOL;NO_SYMBOL;NO_SYMBOL	OpenChrom
peak5	chr1	762658	763191	7	5	12	1	promoter-TSS (NR_024321)	promoter-TSS (NR_024321)	-23	NR_024321	79854	Hs.351445	NM_024796	ENSG00000225880	LINC00115	NCRNA00115	long intergenic non-protein coding RNA 115	ncRNA	TRUE	FALSE	FALSE	FALSE	TRUE	FALSE	TSS-200;TSS-50kb;TTS+10kb	-;-;+	123;48957;7811	NR_024321;NR_033908;NR_103536	NO_ENSEMBL;NO_ENSEMBL;NO_ENSEMBL	NO_SYMBOL;NO_SYMBOL;NO_SYMBOL	OpenChrom
peak6	chr1	766680	768198	8	4	12	0.525275	intron (NR_047524, intron 2 of 3)	intron (NR_047524, intron 2 of 3)	4261	NR_047525	643837	Hs.133183	NR_015368	ENSG00000228794	LINC01128	-	long intergenic non-protein coding RNA 1128	ncRNA	TRUE	FALSE	FALSE	TRUE	TRUE	FALSE	TSS-50kb;INTRON	-;+	4638;0	NR_024321;NR_047524	NO_ENSEMBL;NO_ENSEMBL	NO_SYMBOL;NO_SYMBOL	OpenChrom
peak7	chr1	793497	794440	3	3	6	0.622378	non-coding (NR_047525, exon 5 of 5)	non-coding (NR_047525, exon 5 of 5)	18213	NR_027055	284593	Hs.449006	NR_027055	ENSG00000230368	FAM41C	-	family with sequence similarity 41, member C	ncRNA	TRUE	FALSE	FALSE	FALSE	FALSE	FALSE	TSS-50kb;TTS+10kb	-;-	31167;-9582	NR_024321;NR_027055	NO_ENSEMBL;NO_ENSEMBL	NO_SYMBOL;NO_SYMBOL	Valid
peak8	chr1	805045	805817	4	4	8	0.608392	intron (NR_027055, intron 2 of 2)	CpG	6751	NR_027055	284593	Hs.449006	NR_027055	ENSG00000230368	FAM41C	-	family with sequence similarity 41, member C	ncRNA	FALSE	FALSE	FALSE	FALSE	FALSE	FALSE	TSS-50kb	-	42630	NR_024321	NO_ENSEMBL	NO_SYMBOL	OpenChrom
peak9	chr1	833734	834625	4	3	7	1	Intergenic	Intergenic	20892	NR_026874	100130417	Hs.200644	NM_175912	ENSG00000223764	LOC100130417	-	uncharacterized LOC100130417	ncRNA	FALSE	FALSE	FALSE	FALSE	FALSE	FALSE	TSS-50kb;TSS-50kb	+;-	-27040;22099	NM_152486;NR_027055	ENSG00000187634;NO_ENSEMBL	SAMD11;NO_SYMBOL	OpenChrom
peak10	chr1	839329	840307	2	1	3	1	Intergenic	CpG	15254	NR_026874	100130417	Hs.200644	NM_175912	ENSG00000223764	LOC100130417	-	uncharacterized LOC100130417	ncRNA	FALSE	FALSE	FALSE	FALSE	TRUE	FALSE	TSS-50kb;TSS-50kb	+;-	-21402;27737	NM_152486;NR_027055	ENSG00000187634;NO_ENSEMBL	SAMD11;NO_SYMBOL	OpenChrom
peak11	chr1	845550	846879	3	1	4	0.604396	Intergenic	Intergenic	8857	NR_026874	100130417	Hs.200644	NM_175912	ENSG00000223764	LOC100130417	-	uncharacterized LOC100130417	ncRNA	FALSE	FALSE	FALSE	FALSE	FALSE	FALSE	TSS-50kb;TSS-50kb;TSS-50kb;TTS+10kb	+;+;-;-	-15006;-49852;34133;-6083	NM_152486;NM_198317;NR_027055;NR_122045	ENSG00000187634;ENSG00000187961;NO_ENSEMBL;NO_ENSEMBL	SAMD11;KLHL17;NO_SYMBOL;NO_SYMBOL	OpenChrom
peak13	chr1	855939	856913	1	3	4	0.235165	Intergenic	Intergenic	-1354	NR_122045	100130417	Hs.200644	NM_175912	ENSG00000223764	LOC100130417	-	uncharacterized LOC100130417	ncRNA	FALSE	FALSE	FALSE	FALSE	FALSE	FALSE	TSS-50kb;TSS-50kb;TSS-50kb;TSS-50kb;TSS-1500	+;+;+;-;-	-45550;-4794;-39640;44345;1455	NM_001160184;NM_152486;NM_198317;NR_027055;NR_122045	ENSG00000187583;ENSG00000187634;ENSG00000187961;NO_ENSEMBL;NO_ENSEMBL	PLEKHN1;SAMD11;KLHL17;NO_SYMBOL;NO_SYMBOL	OpenChrom
peak14	chr1	858948	860654	4	2	6	1	Intergenic	CpG	-1320	NM_152486	148398	Hs.335293	NM_152486	ENSG00000187634	SAMD11	-	sterile alpha motif domain containing 11	protein-coding	FALSE	FALSE	FALSE	FALSE	TRUE	FALSE	TSS-50kb;TSS-1500;TSS-50kb;TSS-50kb;TSS-50kb	+;+;+;-;-	-42175;-1419;-36265;47720;4830	NM_001160184;NM_152486;NM_198317;NR_027055;NR_122045	ENSG00000187583;ENSG00000187634;ENSG00000187961;NO_ENSEMBL;NO_ENSEMBL	PLEKHN1;SAMD11;KLHL17;NO_SYMBOL;NO_SYMBOL	OpenChrom
peak16	chr1	873579	874206	5	3	8	1	intron (NM_152486, intron 5 of 13)	intron (NM_152486, intron 5 of 13)	12772	NM_152486	148398	Hs.335293	NM_152486	ENSG00000187634	SAMD11	-	sterile alpha motif domain containing 11	protein-coding	FALSE	FALSE	FALSE	FALSE	FALSE	FALSE	TSS-50kb;TTS+10kb;INTRON;TSS-50kb;TSS-50kb	+;-;+;+;-	-28084;-5790;0;-22174;18921	NM_001160184;NM_015658;NM_152486;NM_198317;NR_122045	ENSG00000187583;ENSG00000188976;ENSG00000187634;ENSG00000187961;NO_ENSEMBL	PLEKHN1;NOC2L;SAMD11;KLHL17;NO_SYMBOL	OpenChrom
peak17	chr1	875491	876292	3	3	6	0.622378	intron (NM_152486, intron 7 of 13)	CpG	14771	NM_152486	148398	Hs.335293	NM_152486	ENSG00000187634	SAMD11	-	sterile alpha motif domain containing 11	protein-coding	TRUE	FALSE	FALSE	FALSE	TRUE	FALSE	TSS-50kb;TTS+10kb;TSS-50kb;TSS-50kb	+;-;+;-	-26084;-3790;-20174;20921	NM_001160184;NM_015658;NM_198317;NR_122045	ENSG00000187583;ENSG00000188976;ENSG00000187961;NO_ENSEMBL	PLEKHN1;NOC2L;KLHL17;NO_SYMBOL	OpenChrom
peak18	chr1	876707	877671	7	6	13	0.485714	intron (NM_152486, intron 8 of 13)	CpG-18	16068	NM_152486	148398	Hs.335293	NM_152486	ENSG00000187634	SAMD11	-	sterile alpha motif domain containing 11	protein-coding	TRUE	FALSE	FALSE	FALSE	TRUE	FALSE	TSS-50kb;TTS+10kb;TSS-50kb;TSS-50kb	+;-;+;-	-24787;-2493;-18877;22218	NM_001160184;NM_015658;NM_198317;NR_122045	ENSG00000187583;ENSG00000188976;ENSG00000187961;NO_ENSEMBL	PLEKHN1;NOC2L;KLHL17;NO_SYMBOL	OpenChrom
peak21	chr1	894155	895228	4	5	9	0.286713	promoter-TSS (NM_015658)	promoter-TSS (NM_015658)	-13	NM_015658	26155	Hs.405987	NM_015658	ENSG00000188976	NOC2L	NET15|NET7|NIR|PPP1R112	NOC2-like nucleolar associated transcriptional repressor	protein-coding	FALSE	FALSE	FALSE	FALSE	TRUE	FALSE	TSS-50kb;TSS-200;TSS-1500;TSS-50kb	+;-;+;-	-7284;114;-1374;39721	NM_001160184;NM_015658;NM_198317;NR_122045	ENSG00000187583;ENSG00000188976;ENSG00000187961;NO_ENSEMBL	PLEKHN1;NOC2L;KLHL17;NO_SYMBOL	OpenChrom
peak22	chr1	895886	896827	3	3	6	0.622378	intron (NM_198317, intron 1 of 11)	CpG-20	390	NM_198317	339451	Hs.109212	NM_198317	ENSG00000187961	KLHL17	-	kelch-like family member 17	protein-coding	FALSE	FALSE	FALSE	FALSE	TRUE	FALSE	TSS-50kb;TSS-50kb;TSS-50kb	+;-;-	-5620;1778;41385	NM_001160184;NM_015658;NR_122045	ENSG00000187583;ENSG00000188976;NO_ENSEMBL	PLEKHN1;NOC2L;NO_SYMBOL	OpenChrom
peak23	chr1	901492	902666	7	6	13	0.485714	TTS (NM_198317)	TTS (NM_198317)	202	NM_032129	84069	Hs.528691	NM_032129	ENSG00000187583	PLEKHN1	-	pleckstrin homology domain containing, family N member 1	protein-coding	TRUE	FALSE	FALSE	FALSE	TRUE	FALSE	TTS+10kb;TSS-50kb;TSS-50kb;TTS+10kb;TSS-50kb	-;+;-;+;-	-8303;-46867;7501;102;47108	NM_001291366;NM_005101;NM_015658;NM_198317;NR_122045	ENSG00000187642;ENSG00000187608;ENSG00000188976;ENSG00000187961;NO_ENSEMBL	PERM1;ISG15;NOC2L;KLHL17;NO_SYMBOL	OpenChrom
peak24	chr1	911163	912026	6	6	12	0.228571	exon (NM_001291366, exon 4 of 4)	exon (NM_001291366, exon 4 of 4)	5902	NM_001291366	84808	Hs.271462	NM_032722	ENSG00000187642	PERM1	C1orf170	PPARGC1 and ESRR induced regulator, muscle 1	protein-coding	FALSE	FALSE	FALSE	FALSE	FALSE	FALSE	TTS+10kb;EXON;TSS-50kb;TSS-50kb;TSS-50kb;TTS+10kb	+;-;+;+;-;+	1211;0;-44008;-37352;17016;9617	NM_001160184;NM_001291366;NM_001305275;NM_005101;NM_015658;NM_198317	ENSG00000187583;ENSG00000187642;ENSG00000188157;ENSG00000187608;ENSG00000188976;ENSG00000187961	PLEKHN1;PERM1;AGRN;ISG15;NOC2L;KLHL17	OpenChrom
peak26	chr1	934035	936506	6	5	11	0.604396	exon (NM_001142467, exon 1 of 3)	exon (NM_001142467, exon 1 of 3)	281	NM_001142467	57801	Hs.154029	NM_021170	ENSG00000188290	HES4	bHLHb42	hes family bHLH transcription factor 4	protein-coding	TRUE	TRUE	FALSE	FALSE	TRUE	FALSE	1ST EXON;TSS-50kb;TSS-50kb;TSS-50kb;TSS-50kb	-;-;+;+;-	0;17874;-20332;-13676;40692	NM_001142467;NM_001291366;NM_001305275;NM_005101;NM_015658	ENSG00000188290;ENSG00000187642;ENSG00000188157;ENSG00000187608;ENSG00000188976	HES4;PERM1;AGRN;ISG15;NOC2L	OpenChrom
peak28	chr1	941827	942475	1	2	3	0.525275	Intergenic	Intergenic	-6599	NM_021170	57801	Hs.154029	NM_021170	ENSG00000188290	HES4	bHLHb42	hes family bHLH transcription factor 4	protein-coding	FALSE	FALSE	FALSE	FALSE	FALSE	FALSE	TSS-50kb;TSS-50kb;TSS-50kb;TSS-50kb;TSS-50kb	-;-;+;+;-	6700;24755;-13451;-6795;47573	NM_001142467;NM_001291366;NM_001305275;NM_005101;NM_015658	ENSG00000188290;ENSG00000187642;ENSG00000188157;ENSG00000187608;ENSG00000188976	HES4;PERM1;AGRN;ISG15;NOC2L	OpenChrom
peak29	chr1	948364	949314	6	6	12	0.228571	promoter-TSS (NM_005101)	promoter-TSS (NM_005101)	-8	NM_005101	9636	Hs.458485	NM_005101	ENSG00000187608	ISG15	G1P2|IFI15|IMD38|IP17|UCRP|hUCRP	ISG15 ubiquitin-like modifier	protein-coding	TRUE	FALSE	FALSE	FALSE	TRUE	FALSE	TSS-50kb;TSS-50kb;TSS-50kb;TSS-200	-;-;+;+	13388;31443;-6763;-107	NM_001142467;NM_001291366;NM_001305275;NM_005101	ENSG00000188290;ENSG00000187642;ENSG00000188157;ENSG00000187608	HES4;PERM1;AGRN;ISG15	OpenChrom
peak30	chr1	954578	955877	9	6	15	1	promoter-TSS (NM_001305275)	promoter-TSS (NM_001305275)	-275	NM_198576	375790	Hs.273330	NM_198576	ENSG00000188157	AGRN	CMS8|CMSPPD	agrin	protein-coding	TRUE	FALSE	FALSE	FALSE	TRUE	FALSE	TSS-50kb;TSS-50kb;TSS-1500;TTS+10kb	-;-;+;+	19777;37832;-374;5410	NM_001142467;NM_001291366;NM_001305275;NM_005101	ENSG00000188290;ENSG00000187642;ENSG00000188157;ENSG00000187608	HES4;PERM1;AGRN;ISG15	OpenChrom
peak33	chr1	967685	968899	9	6	15	1	intron (NM_198576, intron 2 of 35)	CpG	12789	NM_001305275	375790	Hs.273330	NM_198576	ENSG00000188157	AGRN	CMS8|CMSPPD	agrin	protein-coding	TRUE	FALSE	FALSE	FALSE	TRUE	FALSE	TSS-50kb	-	32841	NM_001142467	ENSG00000188290	HES4	OpenChrom
peak34	chr1	975758	976328	3	4	7	0.314685	intron (NM_198576, intron 3 of 35)	CpG	20540	NM_001305275	375790	Hs.273330	NM_198576	ENSG00000188157	AGRN	CMS8|CMSPPD	agrin	protein-coding	FALSE	FALSE	FALSE	FALSE	FALSE	FALSE	TSS-50kb	-	40592	NM_001142467	ENSG00000188290	HES4	OpenChrom
peak35	chr1	994292	995464	6	6	12	0.228571	Intergenic	CpG	14809	NM_001205252	401934	Hs.568137	NM_001205252		RNF223	-	ring finger protein 223	protein-coding	FALSE	FALSE	FALSE	FALSE	TRUE	FALSE	TTS+10kb	+	3480	NM_001305275	ENSG00000188157	AGRN	OpenChrom
peak36	chr1	999184	1000022	8	6	14	1	Intergenic	Intergenic	10084	NM_001205252	401934	Hs.568137	NM_001205252		RNF223	-	ring finger protein 223	protein-coding	FALSE	FALSE	FALSE	FALSE	FALSE	FALSE	TTS+10kb;TTS+10kb	-;+	-7622;8205	NM_001205252;NM_001305275	ENSG00000237330;ENSG00000188157	RNF223;AGRN	OpenChrom
peak37	chr1	1003920	1005120	6	5	11	0.604396	Intergenic	CpG	5167	NM_001205252	401934	Hs.568137	NM_001205252		RNF223	-	ring finger protein 223	protein-coding	TRUE	FALSE	FALSE	FALSE	TRUE	FALSE	TTS+10kb	-	-2705	NM_001205252	ENSG00000237330	RNF223	OpenChrom
peak38	chr1	1009115	1009850	1	2	3	0.525275	5' UTR (NM_001205252, exon 1 of 2)	5' UTR (NM_001205252, exon 1 of 2)	204	NM_001205252	401934	Hs.568137	NM_001205252		RNF223	-	ring finger protein 223	protein-coding	FALSE	FALSE	FALSE	FALSE	FALSE	FALSE	TTS+10kb	-	-7815	NM_017891	ENSG00000131591	C1orf159	OpenChrom
peak39	chr1	1014794	1015980	8	6	14	1	Intergenic	Intergenic	-5700	NM_001205252	401934	Hs.568137	NM_001205252		RNF223	-	ring finger protein 223	protein-coding	FALSE	FALSE	FALSE	FALSE	FALSE	FALSE	TSS-50kb;TTS+10kb	-;-	5801;-1910	NM_001205252;NM_017891	ENSG00000237330;ENSG00000131591	RNF223;C1orf159	OpenChrom
peak40	chr1	1051232	1052280	9	6	15	1	promoter-TSS (NM_017891)	promoter-TSS (NM_017891)	-20	NM_017891	54991	Hs.235095	NM_017891	ENSG00000131591	C1orf159	-	chromosome 1 open reading frame 159	protein-coding	TRUE	FALSE	FALSE	FALSE	TRUE	FALSE	TSS-50kb;TSS-200;TSS-50kb	-;-;+	42170;121;-20740	NM_001205252;NM_017891;NR_038869	ENSG00000237330;ENSG00000131591;NO_ENSEMBL	RNF223;C1orf159;NO_SYMBOL	Valid
peak41	chr1	1057242	1058012	5	4	9	1	Intergenic	Intergenic	-5891	NM_017891	54991	Hs.235095	NM_017891	ENSG00000131591	C1orf159	-	chromosome 1 open reading frame 159	protein-coding	FALSE	FALSE	FALSE	FALSE	FALSE	FALSE	TSS-50kb;TSS-50kb;TSS-50kb;TSS-50kb;TSS-50kb;TSS-50kb	-;-;+;+;+;+	48041;5992;-44614;-45715;-46857;-14869	NM_001205252;NM_017891;NR_029639;NR_029834;NR_029957;NR_038869	ENSG00000237330;ENSG00000131591;NO_ENSEMBL;NO_ENSEMBL;NO_ENSEMBL;NO_ENSEMBL	RNF223;C1orf159;NO_SYMBOL;NO_SYMBOL;NO_SYMBOL;NO_SYMBOL	OpenChrom
peak46	chr1	1092832	1093964	6	6	12	0.228571	Intergenic	CpG	-9086	NR_029639	406984		NR_029639	ENSG00000207730	MIR200B	MIRN200B|mir-200b	microRNA 200b	ncRNA	TRUE	FALSE	FALSE	FALSE	TRUE	FALSE	TSS-50kb;TSS-50kb;TSS-50kb;TSS-50kb;TSS-50kb;TSS-50kb	+;-;+;+;+;+	-15987;41763;-21778;-8843;-9944;-11086	NM_001130045;NM_017891;NM_153254;NR_029639;NR_029834;NR_029957	ENSG00000162571;ENSG00000131591;ENSG00000162571;NO_ENSEMBL;NO_ENSEMBL;NO_ENSEMBL	TTLL10;C1orf159;TTLL10;NO_SYMBOL;NO_SYMBOL;NO_SYMBOL	OpenChrom
peak47	chr1	1097898	1099173	8	6	14	1	Intergenic	CpG	-3948	NR_029639	406984		NR_029639	ENSG00000207730	MIR200B	MIRN200B|mir-200b	microRNA 200b	ncRNA	TRUE	FALSE	FALSE	FALSE	TRUE	FALSE	TSS-50kb;TSS-50kb;TSS-50kb;TSS-50kb;TSS-50kb;TSS-50kb	+;-;+;+;+;+	-10849;46901;-16640;-3705;-4806;-5948	NM_001130045;NM_017891;NM_153254;NR_029639;NR_029834;NR_029957	ENSG00000162571;ENSG00000131591;ENSG00000162571;NO_ENSEMBL;NO_ENSEMBL;NO_ENSEMBL	TTLL10;C1orf159;TTLL10;NO_SYMBOL;NO_SYMBOL;NO_SYMBOL	OpenChrom
peak48	chr1	1100017	1100911	6	5	11	0.604396	Intergenic	CpG	-2020	NR_029639	406984		NR_029639	ENSG00000207730	MIR200B	MIRN200B|mir-200b	microRNA 200b	ncRNA	TRUE	FALSE	TRUE	FALSE	TRUE	FALSE	TSS-50kb;TSS-50kb;TSS-50kb;TSS-50kb;TSS-50kb;TSS-50kb	+;-;+;+;+;+	-8921;48829;-14712;-1777;-2878;-4020	NM_001130045;NM_017891;NM_153254;NR_029639;NR_029834;NR_029957	ENSG00000162571;ENSG00000131591;ENSG00000162571;NO_ENSEMBL;NO_ENSEMBL;NO_ENSEMBL	TTLL10;C1orf159;TTLL10;NO_SYMBOL;NO_SYMBOL;NO_SYMBOL	OpenChrom
peak49	chr1	1108944	1109663	2	1	3	1	promoter-TSS (NM_001130045)	promoter-TSS (NM_001130045)	18	NM_001130045	254173	Hs.454835	NM_153254	ENSG00000162571	TTLL10	TTLL5	tubulin tyrosine ligase-like family member 10	protein-coding	TRUE	FALSE	FALSE	FALSE	FALSE	FALSE	TSS-200;TSS-50kb;TTS+10kb;TTS+10kb	+;+;+;+	-81;-5872;5961;4819	NM_001130045;NM_153254;NR_029834;NR_029957	ENSG00000162571;ENSG00000162571;NO_ENSEMBL;NO_ENSEMBL	TTLL10;TTLL10;NO_SYMBOL;NO_SYMBOL	DNaseOnly
peak51	chr1	1136466	1137149	2	3	5	0.328671	Intergenic	CpG	5281	NM_004195	8784	Hs.212680	NM_004195	ENSG00000186891	TNFRSF18	AITR|CD357|GITR|GITR-D	tumor necrosis factor receptor superfamily, member 18	protein-coding	FALSE	FALSE	FALSE	FALSE	TRUE	FALSE	TTS+10kb;TTS+10kb;TTS+10kb;TSS-50kb	+;-;-;+	3596;-9997;-2179;-30537	NM_001130045;NM_003327;NM_004195;NM_080605	ENSG00000162571;ENSG00000186827;ENSG00000186891;ENSG00000176022	TTLL10;TNFRSF4;TNFRSF18;B3GALT6	OpenChrom
peak53	chr1	1143451	1144064	2	3	5	0.328671	Intergenic	Intergenic	-1669	NM_148901	8784	Hs.212680	NM_004195	ENSG00000186891	TNFRSF18	AITR|CD357|GITR|GITR-D	tumor necrosis factor receptor superfamily, member 18	protein-coding	FALSE	FALSE	FALSE	FALSE	FALSE	FALSE	TTS+10kb;TSS-50kb;TTS+10kb;TSS-50kb	-;-;-;+	-3047;1770;-8629;-23587	NM_003327;NM_004195;NM_016547;NM_080605	ENSG00000186827;ENSG00000186891;ENSG00000078808;ENSG00000176022	TNFRSF4;TNFRSF18;SDF4;B3GALT6	OpenChrom
peak55	chr1	1166474	1168099	9	6	15	1	promoter-TSS (NM_080605)	promoter-TSS (NM_080605)	160	NM_016547	51150	Hs.42806	NM_016176	ENSG00000078808	SDF4	Cab45|SDF-4	stromal cell derived factor 4	protein-coding	TRUE	FALSE	FALSE	FALSE	TRUE	FALSE	TSS-50kb;TSS-50kb;TSS-50kb;TSS-200	+;-;-;+	-48629;17839;25298;-59	NM_001130413;NM_003327;NM_004195;NM_080605	ENSG00000162572;ENSG00000186827;ENSG00000186891;ENSG00000176022	SCNN1D;TNFRSF4;TNFRSF18;B3GALT6	OpenChrom
peak59	chr1	1207638	1208526	2	3	5	0.328671	intron (NM_194458, intron 1 of 6)	intron (NM_194458, intron 1 of 6)	1152	NM_058167	118424	Hs.191987	NM_058167	ENSG00000160087	UBE2J2	NCUBE-2|NCUBE2|PRO2121	ubiquitin-conjugating enzyme E2, J2	protein-coding	FALSE	FALSE	FALSE	FALSE	TRUE	FALSE	TSS-50kb;TSS-50kb;TSS-50kb;TSS-50kb;INTRON	-;+;-;+;-	26081;-7833;40736;-35085;0	NM_001014980;NM_001130413;NM_016547;NM_153339;NM_194458	ENSG00000184163;ENSG00000162572;ENSG00000078808;ENSG00000169972;ENSG00000160087	FAM132A;SCNN1D;SDF4;PUSL1;UBE2J2	OpenChrom
peak60	chr1	1208739	1209879	9	6	15	1	promoter-TSS (NM_194457)	promoter-TSS (NM_194457)	-75	NM_194457	118424	Hs.191987	NM_058167	ENSG00000160087	UBE2J2	NCUBE-2|NCUBE2|PRO2121	ubiquitin-conjugating enzyme E2, J2	protein-coding	TRUE	FALSE	FALSE	FALSE	TRUE	FALSE	TSS-50kb;TSS-50kb;TSS-50kb;TSS-50kb;TSS-200	-;+;-;+;-	27308;-6606;41963;-33858;176	NM_001014980;NM_001130413;NM_016547;NM_153339;NM_194457	ENSG00000184163;ENSG00000162572;ENSG00000078808;ENSG00000169972;ENSG00000160087	FAM132A;SCNN1D;SDF4;PUSL1;UBE2J2	OpenChrom
peak61	chr1	1216848	1218091	5	5	10	0.58042	intron (NR_037668, intron 3 of 16)	intron (NR_037668, intron 3 of 16)	1654	NM_001130413	6339	Hs.512681	NM_002978	ENSG00000162572	SCNN1D	ENaCd|ENaCdelta|SCNED|dNaCh	sodium channel, non voltage gated 1 delta subunit	protein-coding	TRUE	FALSE	FALSE	FALSE	FALSE	FALSE	TSS-50kb;TSS-50kb;TSS-50kb;TSS-50kb;TSS-50kb;INTRON	-;+;+;+;-;+	35469;-42772;-49355;-25697;8337;0	NM_001014980;NM_001029885;NM_152228;NM_153339;NM_194457;NR_037668	ENSG00000184163;ENSG00000224051;ENSG00000169962;ENSG00000169972;ENSG00000160087;NO_ENSEMBL	FAM132A;CPTP;TAS1R3;PUSL1;UBE2J2;NO_SYMBOL	OpenChrom
peak62	chr1	1226637	1228360	6	3	9	0.622378	TTS (NM_030649)	TTS (NM_030649)	4051	NR_106784	102465434		NR_106784	ENSG00000278073	MIR6726	hsa-mir-6726	microRNA 6726	ncRNA	FALSE	FALSE	FALSE	FALSE	FALSE	FALSE	TSS-50kb;TSS-50kb;TTS+10kb;TSS-50kb;TSS-50kb;TSS-50kb;TTS+10kb	-;+;-;+;+;-;-	45497;-32744;-365;-39327;-15669;18365;-3950	NM_001014980;NM_001029885;NM_030649;NM_152228;NM_153339;NM_194457;NR_106784	ENSG00000184163;ENSG00000224051;ENSG00000131584;ENSG00000169962;ENSG00000169972;ENSG00000160087;NO_ENSEMBL	FAM132A;CPTP;ACAP3;TAS1R3;PUSL1;UBE2J2;NO_SYMBOL	OpenChrom
peak63	chr1	1239931	1241165	8	5	13	1	intron (NM_030649, intron 1 of 23)	intron (NM_030649, intron 1 of 23)	2721	NM_030649	116983	Hs.535257	NM_030649	ENSG00000131584	ACAP3	CENTB5	ArfGAP with coiled-coil, ankyrin repeat and PH domains 3	protein-coding	TRUE	FALSE	FALSE	FALSE	TRUE	FALSE	TSS-50kb;TTS+10kb;INTRON;TSS-50kb;TSS-50kb;TSS-50kb;TSS-50kb;TTS+10kb	+;-;-;+;+;-;-;-	-19694;-6516;0;-26277;-2619;31415;9099;-7296	NM_001029885;NM_001256462;NM_030649;NM_152228;NM_153339;NM_194457;NR_106784;NR_106785	ENSG00000224051;ENSG00000127054;ENSG00000131584;ENSG00000169962;ENSG00000169972;ENSG00000160087;NO_ENSEMBL;NO_ENSEMBL	CPTP;CPSF3L;ACAP3;TAS1R3;PUSL1;UBE2J2;NO_SYMBOL;NO_SYMBOL	Valid
peak64	chr1	1242932	1244994	9	6	15	1	promoter-TSS (NM_030649)	promoter-TSS (NM_030649)	-31	NM_153339	126789	Hs.400659	NM_153339	ENSG00000169972	PUSL1	-	pseudouridylate synthase-like 1	protein-coding	TRUE	FALSE	FALSE	FALSE	TRUE	FALSE	TSS-50kb;TTS+10kb;TSS-1500;TSS-50kb;TSS-50kb;TSS-50kb;TTS+10kb	+;-;-;+;-;-;-	-16279;-3101;795;-22862;34830;12514;-3881	NM_001029885;NM_001256462;NM_030649;NM_152228;NM_194457;NR_106784;NR_106785	ENSG00000224051;ENSG00000127054;ENSG00000131584;ENSG00000169962;ENSG00000160087;NO_ENSEMBL;NO_ENSEMBL	CPTP;CPSF3L;ACAP3;TAS1R3;UBE2J2;NO_SYMBOL;NO_SYMBOL	OpenChrom
peak65	chr1	1253266	1254257	5	5	10	0.58042	intron (NM_001256463, intron 2 of 14)	AluJb|SINE|Alu	-5816	NR_106785	102465435		NR_106785	ENSG00000274153	MIR6727	hsa-mir-6727	microRNA 6727	ncRNA	TRUE	FALSE	FALSE	FALSE	FALSE	FALSE	TSS-50kb;TSS-50kb;TSS-50kb;TSS-50kb;TSS-50kb;TSS-50kb	+;-;+;-;-;-	-6480;10594;-13063;44629;22313;5917	NM_001029885;NM_030649;NM_152228;NM_194457;NR_106784;NR_106785	ENSG00000224051;ENSG00000131584;ENSG00000169962;ENSG00000160087;NO_ENSEMBL;NO_ENSEMBL	CPTP;ACAP3;TAS1R3;UBE2J2;NO_SYMBOL;NO_SYMBOL	Valid
peak66	chr1	1259699	1261151	8	6	14	1	promoter-TSS (NM_001256462)	promoter-TSS (NM_001256462)	282	NM_001029885	80772	Hs.515689	NM_001029885	ENSG00000224051	CPTP	GLTPD1	ceramide-1-phosphate transfer protein	protein-coding	TRUE	FALSE	FALSE	FALSE	TRUE	FALSE	TSS-200;TTS+10kb;TSS-50kb;TSS-50kb;TSS-50kb;TSS-50kb	-;-;-;+;-;-	182;-9317;17257;-6400;28976;12580	NM_001256462;NM_004421;NM_030649;NM_152228;NR_106784;NR_106785	ENSG00000127054;ENSG00000107404;ENSG00000131584;ENSG00000169962;NO_ENSEMBL;NO_ENSEMBL	CPSF3L;DVL1;ACAP3;TAS1R3;NO_SYMBOL;NO_SYMBOL	OpenChrom
peak69	chr1	1282918	1285328	9	6	15	1	intron (NM_004421, intron 1 of 14)	CpG	369	NM_004421	1855	Hs.731450	NM_004421	ENSG00000107404	DVL1	DRS2|DVL|DVL1L1|DVL1P1	dishevelled segment polarity protein 1	protein-coding	TRUE	FALSE	FALSE	FALSE	TRUE	FALSE	TSS-50kb;TSS-50kb;TTS+10kb;TSS-50kb;TSS-50kb	-;-;-;-;-	23880;40955;-4045;36278;9136	NM_001256462;NM_030649;NM_032348;NR_106785;NR_106866	ENSG00000127054;ENSG00000131584;ENSG00000162576;NO_ENSEMBL;NO_ENSEMBL	CPSF3L;ACAP3;MXRA8;NO_SYMBOL;NO_SYMBOL	OpenChrom
peak72	chr1	1310196	1311259	9	6	15	1	promoter-TSS (NM_001127230)	promoter-TSS (NM_001127230)	90	NM_017900	54998	Hs.632515	NM_017900	ENSG00000175756	AURKAIP1	AIP|AKIP|MRP-S38	aurora kinase A interacting protein 1	protein-coding	TRUE	FALSE	FALSE	FALSE	TRUE	FALSE	TSS-1500;TSS-50kb;TSS-50kb;TSS-50kb;TSS-50kb;TSS-50kb;TSS-50kb;TSS-50kb	-;-;-;-;-;-;+;-	267;11908;13672;16902;26337;16655;-23888;35741	NM_001127230;NM_001282582;NM_001282583;NM_001282585;NM_004421;NM_032348;NR_015434;NR_106866	ENSG00000175756;ENSG00000162576;ENSG00000162576;ENSG00000162576;ENSG00000107404;ENSG00000162576;NO_ENSEMBL;NO_ENSEMBL	AURKAIP1;MXRA8;MXRA8;MXRA8;DVL1;MXRA8;NO_SYMBOL;NO_SYMBOL	Valid
peak73	chr1	1333981	1335614	9	6	15	1	promoter-TSS (NM_001039577)	promoter-TSS (NM_001039577)	-80	NM_030937	81669	Hs.515704	NM_030937	ENSG00000221978	CCNL2	ANIA-6B|CCNM|CCNS|HCLA-ISO|HLA-ISO|PCEE|SB138	cyclin L2	protein-coding	TRUE	FALSE	FALSE	FALSE	TRUE	FALSE	TSS-200;TSS-50kb;TSS-50kb;TSS-50kb;TSS-50kb;TSS-50kb;TSS-50kb;TSS-50kb;TTS+10kb;TSS-50kb;TSS-50kb	-;-;-;+;-;-;-;-;-;-;+	181;23236;24337;-26809;35978;37742;40972;23218;-2577;40725;-36204	NM_001039577;NM_001127229;NM_001127230;NM_001146685;NM_001282582;NM_001282583;NM_001282585;NM_017900;NM_017971;NM_032348;NM_199121	ENSG00000221978;ENSG00000175756;ENSG00000175756;ENSG00000205116;ENSG00000162576;ENSG00000162576;ENSG00000162576;ENSG00000175756;ENSG00000242485;ENSG00000162576;ENSG00000179403	CCNL2;AURKAIP1;AURKAIP1;TMEM88B;MXRA8;MXRA8;MXRA8;AURKAIP1;MRPL20;MXRA8;VWA1	OpenChrom
peak75	chr1	1342247	1343476	7	6	13	0.485714	promoter-TSS (NM_017971)	promoter-TSS (NM_017971)	-169	NM_017971	55052	Hs.182698	NM_017971	ENSG00000242485	MRPL20	L20mt|MRP-L20	mitochondrial ribosomal protein L20	protein-coding	TRUE	FALSE	FALSE	FALSE	TRUE	FALSE	TSS-50kb;TSS-50kb;TSS-50kb;TSS-50kb;TSS-50kb;TSS-50kb;TSS-50kb;TSS-50kb;TSS-50kb;TSS-1500;TSS-50kb;TSS-50kb;TTS+10kb	+;-;-;-;+;-;-;-;-;-;-;+;+	-42306;8245;31300;32401;-18745;44042;45806;49036;31282;270;48789;-28140;5486	NM_001039211;NM_001039577;NM_001127229;NM_001127230;NM_001146685;NM_001282582;NM_001282583;NM_001282585;NM_017900;NM_017971;NM_032348;NM_199121;NR_015434	ENSG00000215915;ENSG00000221978;ENSG00000175756;ENSG00000175756;ENSG00000205116;ENSG00000162576;ENSG00000162576;ENSG00000162576;ENSG00000175756;ENSG00000242485;ENSG00000162576;ENSG00000179403;NO_ENSEMBL	ATAD3C;CCNL2;AURKAIP1;AURKAIP1;TMEM88B;MXRA8;MXRA8;MXRA8;AURKAIP1;MRPL20;MXRA8;VWA1;NO_SYMBOL	OpenChrom
peak76	chr1	1352936	1355893	3	2	5	1	3' UTR (NM_001145210, exon 4 of 4)	3' UTR (NM_001145210, exon 4 of 4)	2409	NM_001243535	441869	Hs.381222	NM_001145210	ENSG00000235098	ANKRD65	-	ankyrin repeat domain 65	protein-coding	TRUE	FALSE	FALSE	FALSE	TRUE	FALSE	TSS-50kb;TSS-50kb;TSS-50kb;TSS-50kb;TSS-50kb;TSS-50kb;TSS-50kb;TSS-50kb	+;-;-;-;+;-;-;+	-30754;19797;42852;43953;-7193;42834;11822;-16588	NM_001039211;NM_001039577;NM_001127229;NM_001127230;NM_001146685;NM_017900;NM_017971;NM_199121	ENSG00000215915;ENSG00000221978;ENSG00000175756;ENSG00000175756;ENSG00000205116;ENSG00000175756;ENSG00000242485;ENSG00000179403	ATAD3C;CCNL2;AURKAIP1;AURKAIP1;TMEM88B;AURKAIP1;MRPL20;VWA1	OpenChrom
peak77	chr1	1356231	1357138	5	6	11	0.103297	5' UTR (NM_001145210, exon 1 of 4)	5' UTR (NM_001145210, exon 1 of 4)	139	NM_001243535	441869	Hs.381222	NM_001145210	ENSG00000235098	ANKRD65	-	ankyrin repeat domain 65	protein-coding	TRUE	FALSE	FALSE	FALSE	TRUE	FALSE	TSS-50kb;TSS-50kb;TSS-50kb;TSS-50kb;TSS-50kb;TSS-50kb;TSS-50kb;TSS-50kb;TTS+10kb	+;-;-;-;+;-;-;+;-	-28484;22067;45122;46223;-4923;45104;14092;-14318;-8952	NM_001039211;NM_001039577;NM_001127229;NM_001127230;NM_001146685;NM_017900;NM_017971;NM_199121;NR_125994	ENSG00000215915;ENSG00000221978;ENSG00000175756;ENSG00000175756;ENSG00000205116;ENSG00000175756;ENSG00000242485;ENSG00000179403;NO_ENSEMBL	ATAD3C;CCNL2;AURKAIP1;AURKAIP1;TMEM88B;AURKAIP1;MRPL20;VWA1;NO_SYMBOL	OpenChrom
peak78	chr1	1365501	1366264	5	5	10	0.58042	non-coding (NR_125994, exon 2 of 2)	non-coding (NR_125994, exon 2 of 2)	4070	NR_125994	102724312		NR_125994		LOC102724312	-	uncharacterized LOC102724312	ncRNA	TRUE	FALSE	FALSE	FALSE	FALSE	FALSE	TSS-50kb;TSS-50kb;TSS-50kb;TTS+10kb;TSS-50kb;TSS-50kb;TSS-50kb	+;-;-;+;-;+;+	-19286;31265;9159;2816;23290;-41381;-5120	NM_001039211;NM_001039577;NM_001145210;NM_001146685;NM_017971;NM_031921;NM_199121	ENSG00000215915;ENSG00000221978;ENSG00000235098;ENSG00000205116;ENSG00000242485;ENSG00000160072;ENSG00000179403	ATAD3C;CCNL2;ANKRD65;TMEM88B;MRPL20;ATAD3B;VWA1	Valid
peak79	chr1	1368662	1369430	3	3	6	0.622378	intron (NR_125994, intron 1 of 1)	intron (NR_125994, intron 1 of 1)	907	NR_125994	102724312		NR_125994		LOC102724312	-	uncharacterized LOC102724312	ncRNA	TRUE	FALSE	FALSE	FALSE	FALSE	FALSE	TSS-50kb;TSS-50kb;TSS-50kb;TTS+10kb;TSS-50kb;TSS-50kb;TSS-50kb;INTRON	+;-;-;+;-;+;+;-	-16122;34429;12323;5980;26454;-38217;-1956;0	NM_001039211;NM_001039577;NM_001145210;NM_001146685;NM_017971;NM_031921;NM_199121;NR_125994	ENSG00000215915;ENSG00000221978;ENSG00000235098;ENSG00000205116;ENSG00000242485;ENSG00000160072;ENSG00000179403;NO_ENSEMBL	ATAD3C;CCNL2;ANKRD65;TMEM88B;MRPL20;ATAD3B;VWA1;NO_SYMBOL	OpenChrom
peak80	chr1	1370811	1371369	6	6	12	0.228571	5' UTR (NM_199121, exon 1 of 3)	5' UTR (NM_199121, exon 1 of 3)	187	NM_022834	64856	Hs.449009	NM_022834	ENSG00000179403	VWA1	WARP	von Willebrand factor A domain containing 1	protein-coding	TRUE	FALSE	FALSE	FALSE	TRUE	FALSE	TSS-50kb;TSS-50kb;TSS-50kb;TTS+10kb;TSS-50kb;TSS-50kb;TSS-1500	+;-;-;+;-;+;-	-14078;36473;14367;8024;28498;-36173;1238	NM_001039211;NM_001039577;NM_001145210;NM_001146685;NM_017971;NM_031921;NR_125994	ENSG00000215915;ENSG00000221978;ENSG00000235098;ENSG00000205116;ENSG00000242485;ENSG00000160072;NO_ENSEMBL	ATAD3C;CCNL2;ANKRD65;TMEM88B;MRPL20;ATAD3B;NO_SYMBOL	OpenChrom
peak84	chr1	1397310	1398559	9	6	15	1	intron (NM_001039211, intron 10 of 11)	intron (NM_001039211, intron 10 of 11)	-9229	NM_031921	83858	Hs.729021	NM_031921	ENSG00000160072	ATAD3B	AAA-TOB3|TOB3	ATPase family, AAA domain containing 3B	protein-coding	TRUE	FALSE	FALSE	FALSE	TRUE	FALSE	INTRON;TSS-50kb;TSS-50kb;TSS-50kb;TSS-50kb	+;-;+;+;-	0;41211;-49688;-9329;28082	NM_001039211;NM_001145210;NM_018188;NM_031921;NR_125994	ENSG00000215915;ENSG00000235098;ENSG00000197785;ENSG00000160072;NO_ENSEMBL	ATAD3C;ANKRD65;ATAD3A;ATAD3B;NO_SYMBOL	OpenChrom
peak85	chr1	1406225	1407413	8	5	13	1	promoter-TSS (NM_031921)	promoter-TSS (NM_031921)	-345	NM_031921	83858	Hs.729021	NM_031921	ENSG00000160072	ATAD3B	AAA-TOB3|TOB3	ATPase family, AAA domain containing 3B	protein-coding	TRUE	FALSE	FALSE	FALSE	TRUE	FALSE	TTS+10kb;TSS-50kb;TSS-50kb;TSS-1500;TSS-50kb	+;+;+;+;-	1382;-41190;-40803;-444;36967	NM_001039211;NM_001170536;NM_018188;NM_031921;NR_125994	ENSG00000215915;ENSG00000197785;ENSG00000197785;ENSG00000160072;NO_ENSEMBL	ATAD3C;ATAD3A;ATAD3A;ATAD3B;NO_SYMBOL	OpenChrom
peak87	chr1	1440089	1441486	9	6	15	1	Intergenic	LTR13|LTR|ERVK	-6735	NM_018188	55210	Hs.23413	NM_018188	ENSG00000197785	ATAD3A	-	ATPase family, AAA domain containing 3A	protein-coding	TRUE	FALSE	FALSE	FALSE	FALSE	FALSE	TSS-50kb;TSS-50kb;TTS+10kb	+;+;+	-7221;-6834;9307	NM_001170536;NM_018188;NM_031921	ENSG00000197785;ENSG00000197785;ENSG00000160072	ATAD3A;ATAD3A;ATAD3B	Valid
peak88	chr1	1446479	1447820	8	6	14	1	promoter-TSS (NM_018188)	promoter-TSS (NM_018188)	-373	NM_018188	55210	Hs.23413	NM_018188	ENSG00000197785	ATAD3A	-	ATPase family, AAA domain containing 3A	protein-coding	TRUE	FALSE	FALSE	FALSE	TRUE	FALSE	TSS-1500;TSS-1500	+;+	-859;-472	NM_001170536;NM_018188	ENSG00000197785;ENSG00000197785	ATAD3A;ATAD3A	OpenChrom
peak90	chr1	1475543	1476551	6	4	10	1	promoter-TSS (NM_001114748)	promoter-TSS (NM_001114748)	-307	NM_001114748	339453	Hs.668654	NM_001114748		TMEM240	C1orf70|SCA21	transmembrane protein 240	protein-coding	TRUE	FALSE	FALSE	FALSE	TRUE	FALSE	TSS-1500;TTS+10kb;TTS+10kb	-;-;+	408;-1105;5789	NM_001114748;NM_014188;NM_018188	ENSG00000205090;ENSG00000160075;ENSG00000197785	TMEM240;SSU72;ATAD3A	OpenChrom
peak93	chr1	1490077	1490614	3	1	4	0.604396	intron (NM_014188, intron 2 of 4)	intron (NM_014188, intron 2 of 4)	-14606	NM_001114748	339453	Hs.668654	NM_001114748		TMEM240	C1orf70|SCA21	transmembrane protein 240	protein-coding	FALSE	FALSE	FALSE	FALSE	FALSE	FALSE	TSS-50kb;INTRON	-;-	14707;0	NM_001114748;NM_014188	ENSG00000205090;ENSG00000160075	TMEM240;SSU72	OpenChrom
peak94	chr1	1509295	1511096	9	6	15	1	promoter-TSS (NM_014188)	promoter-TSS (NM_014188)	66	NM_014188	29101	Hs.30026	NM_014188	ENSG00000160075	SSU72	HSPC182|PNAS-120	SSU72 homolog, RNA polymerase II CTD phosphatase	protein-coding	TRUE	FALSE	FALSE	FALSE	TRUE	FALSE	TSS-50kb;TSS-50kb;TSS-50kb;TSS-200	-;+;+;-	34557;-40047;-41148;35	NM_001114748;NM_001170687;NM_001170689;NM_014188	ENSG00000205090;ENSG00000197530;ENSG00000197530;ENSG00000160075	TMEM240;MIB2;MIB2;SSU72	OpenChrom
peak96	chr1	1549555	1551985	9	6	15	1	promoter-TSS (NM_001170689)	promoter-TSS (NM_001170689)	-25	NM_001170686	142678	Hs.135805	NM_080875	ENSG00000197530	MIB2	ZZANK1|ZZZ5	mindbomb E3 ubiquitin protein ligase 2	protein-coding	TRUE	FALSE	FALSE	FALSE	TRUE	FALSE	TSS-1500;TSS-50kb;TSS-50kb;TSS-50kb;TSS-50kb	+;-;+;-;+	-574;15395;-16387;40609;-17488	NM_001170689;NM_001242659;NM_006983;NM_014188;NR_002946	ENSG00000197530;ENSG00000228594;ENSG00000189409;ENSG00000160075;NO_ENSEMBL	MIB2;FNDC10;MMP23B;SSU72;NO_SYMBOL	OpenChrom
peak98	chr1	1590198	1590969	6	5	11	0.604396	intron (NM_033490, intron 5 of 18)	CpG	22425	NR_002946	8511	Hs.671760	NR_002946	ENSG00000215914	MMP23A	MIFR|MIFR-1|MMP21	matrix metallopeptidase 23A (pseudogene)	pseudo	TRUE	FALSE	FALSE	FALSE	TRUE	FALSE	TTS+10kb;TSS-50kb	-;+	-2454;-40893	NM_001290264;NR_002946	ENSG00000189339;NO_ENSEMBL	SLC35E2B;NO_SYMBOL	OpenChrom
peak101	chr1	1623915	1624920	6	5	11	0.604396	promoter-TSS (NM_001290264)	promoter-TSS (NM_001290264)	-175	NM_001110781	728661	Hs.655255	NM_001110781	ENSG00000189339	SLC35E2B	SLC35E2	solute carrier family 35, member E2B	protein-coding	TRUE	FALSE	FALSE	FALSE	TRUE	FALSE	TSS-1500;TTS+10kb;TSS-50kb	-;-;+	276;-8727;-7059	NM_001290264;NM_001313896;NR_002946	ENSG00000189339;NO_ENSEMBL;NO_ENSEMBL	SLC35E2B;NO_SYMBOL;NO_SYMBOL	Valid
peak102	chr1	1655502	1656254	9	6	15	1	promoter-TSS (NM_033489)	promoter-TSS (NM_033489)	-19	NM_033487	984	Hs.651228	NM_001787	ENSG00000248333	CDK11B	CDC2L1|CDK11|CDK11-p110|CDK11-p46|CDK11-p58|CLK-1|PITSLREA|PK58|p58|p58CDC2L1|p58CLK-1	cyclin-dependent kinase 11B	protein-coding	TRUE	FALSE	FALSE	FALSE	TRUE	FALSE	TSS-50kb;TSS-200;TTS+10kb	-;-;-	31736;120;-3045	NM_001290264;NM_033489;NM_182838	ENSG00000189339;ENSG00000248333;ENSG00000215790	SLC35E2B;CDK11B;SLC35E2	OpenChrom
peak103	chr1	1677244	1678173	4	4	8	0.608392	promoter-TSS (NM_001199787)	promoter-TSS (NM_001199787)	-271	NM_001199787	9906	Hs.655255	NM_182838	ENSG00000215790	SLC35E2	-	solute carrier family 35, member E2	protein-coding	TRUE	FALSE	FALSE	FALSE	TRUE	FALSE	TTS+10kb;TSS-1500;TSS-50kb;TSS-50kb	-;-;-;-	-5062;371;20849;21950	NM_001198995;NM_001199787;NM_001313896;NM_033489	ENSG00000008130;ENSG00000215790;NO_ENSEMBL;ENSG00000248333	NADK;SLC35E2;NO_SYMBOL;CDK11B	Valid
peak104	chr1	1689899	1690984	5	4	9	1	promoter-TSS (NM_001198995)	promoter-TSS (NM_001198995)	-361	NM_001198995	65220	Hs.654792	NM_023018	ENSG00000008130	NADK	dJ283E3.1	NAD kinase	protein-coding	TRUE	FALSE	FALSE	FALSE	FALSE	FALSE	TSS-1500;TSS-50kb;TSS-50kb;TSS-50kb	-;-;-;-	462;13105;33583;34684	NM_001198995;NM_001199787;NM_001313896;NM_033489	ENSG00000008130;ENSG00000215790;NO_ENSEMBL;ENSG00000248333	NADK;SLC35E2;NO_SYMBOL;CDK11B	OpenChrom
peak105	chr1	1709225	1710833	7	6	13	0.485714	promoter-TSS (NM_023018)	promoter-TSS (NM_023018)	-120	NM_023018	65220	Hs.654792	NM_023018	ENSG00000008130	NADK	dJ283E3.1	NAD kinase	protein-coding	TRUE	FALSE	FALSE	FALSE	TRUE	FALSE	TSS-50kb;TSS-50kb;TTS+10kb;TSS-1500	-;-;-;-	20049;32692;-6794;221	NM_001198995;NM_001199787;NM_002074;NM_023018	ENSG00000008130;ENSG00000215790;ENSG00000078369;ENSG00000008130	NADK;SLC35E2;GNB1;NADK	OpenChrom
peak106	chr1	1713678	1714822	6	5	11	0.604396	Intergenic	Intergenic	-2742	NM_001198994	65220	Hs.654792	NM_023018	ENSG00000008130	NADK	dJ283E3.1	NAD kinase	protein-coding	TRUE	FALSE	FALSE	FALSE	TRUE	FALSE	TSS-50kb;TSS-50kb;TSS-50kb;TSS-50kb;TTS+10kb;TSS-50kb	-;-;-;-;-;-	4054;2843;24270;36913;-2573;4442	NM_001198993;NM_001198994;NM_001198995;NM_001199787;NM_002074;NM_023018	ENSG00000008130;ENSG00000008130;ENSG00000008130;ENSG00000215790;ENSG00000078369;ENSG00000008130	NADK;NADK;NADK;SLC35E2;GNB1;NADK	OpenChrom
peak108	chr1	1764053	1765790	3	3	6	0.622378	intron (NM_001282539, intron 1 of 10)	intron (NM_001282539, intron 1 of 10)	-53414	NM_001198994	65220	Hs.654792	NM_023018	ENSG00000008130	NADK	dJ283E3.1	NAD kinase	protein-coding	TRUE	FALSE	FALSE	TRUE	FALSE	FALSE	INTRON	-	0	NM_001282539	ENSG00000078369	GNB1	OpenChrom
peak109	chr1	1772713	1773498	4	1	5	0.58042	intron (NM_001282538, intron 1 of 9)	intron (NM_001282538, intron 1 of 9)	49450	NM_001282538	2782	Hs.430425	NM_002074	ENSG00000078369	GNB1	-	guanine nucleotide binding protein (G protein), beta polypeptide 1	protein-coding	FALSE	FALSE	FALSE	FALSE	TRUE	FALSE	INTRON	-	0	NM_001282538	ENSG00000078369	GNB1	FAIREOnly
peak115	chr1	1812209	1813626	4	1	5	0.58042	intron (NM_001282538, intron 1 of 9)	AluSz|SINE|Alu	9638	NM_001282538	2782	Hs.430425	NM_002074	ENSG00000078369	GNB1	-	guanine nucleotide binding protein (G protein), beta polypeptide 1	protein-coding	TRUE	FALSE	FALSE	TRUE	FALSE	FALSE	TSS-50kb	+	-33447	NM_138705	ENSG00000169885	CALML6
peak117	chr1	1821405	1823457	8	5	13	1	5' UTR (NM_002074, exon 1 of 12)	5' UTR (NM_002074, exon 1 of 12)	125	NM_001282538	2782	Hs.430425	NM_002074	ENSG00000078369	GNB1	-	guanine nucleotide binding protein (G protein), beta polypeptide 1	protein-coding	TRUE	FALSE	FALSE	FALSE	TRUE	FALSE	TSS-50kb	+	-23934	NM_138705	ENSG00000169885	CALML6	OpenChrom
peak120	chr1	1839954	1841112	9	6	15	1	Intergenic	CpG	-5733	NM_138705	163688	Hs.85902	NM_138705	ENSG00000169885	CALML6	CAGLP	calmodulin-like 6	protein-coding	TRUE	FALSE	FALSE	FALSE	TRUE	FALSE	TSS-50kb;TSS-50kb;TTS+10kb	-;+;-	18078;-5832;-8595	NM_002074;NM_138705;NM_178545	ENSG00000078369;ENSG00000169885;ENSG00000178821	GNB1;CALML6;TMEM52	OpenChrom
peak121	chr1	1850037	1851410	6	5	11	0.604396	promoter-TSS (NM_178545)	promoter-TSS (NM_178545)	16	NM_178545	339456	Hs.123423	NM_178545	ENSG00000178821	TMEM52	-	transmembrane protein 52	protein-coding	FALSE	FALSE	FALSE	FALSE	TRUE	FALSE	TTS+10kb;TSS-50kb;TTS+10kb;TSS-200	-;-;+;-	-2765;28269;1595;85	NM_001304360;NM_002074;NM_138705;NM_178545	ENSG00000142609;ENSG00000078369;ENSG00000169885;ENSG00000178821	CFAP74;GNB1;CALML6;TMEM52	OpenChrom
peak122	chr1	1875203	1875930	3	3	6	0.622378	intron (NM_001304360, intron 21 of 38)	intron (NM_001304360, intron 21 of 38)	-24827	NM_178545	339456	Hs.123423	NM_178545	ENSG00000178821	TMEM52	-	transmembrane protein 52	protein-coding	FALSE	FALSE	FALSE	FALSE	FALSE	FALSE	INTRON;TSS-50kb	-;-	0;24927	NM_001304360;NM_178545	ENSG00000142609;ENSG00000178821	CFAP74;TMEM52	OpenChrom
peak123	chr1	1891123	1891778	2	3	5	0.328671	exon (NM_001304360, exon 15 of 39)	exon (NM_001304360, exon 15 of 39)	-40711	NM_178545	339456	Hs.123423	NM_178545	ENSG00000178821	TMEM52	-	transmembrane protein 52	protein-coding	FALSE	TRUE	FALSE	FALSE	FALSE	FALSE	EXON;TSS-50kb	-;-	0;40811	NM_001304360;NM_178545	ENSG00000142609;ENSG00000178821	CFAP74;TMEM52	OpenChrom
peak127	chr1	1975935	1976679	1	2	3	0.525275	Intergenic	CpG	-5602	NM_002744	5590	Hs.496255	NM_002744	ENSG00000067606	PRKCZ	PKC-ZETA|PKC2	protein kinase C, zeta	protein-coding	FALSE	FALSE	FALSE	FALSE	FALSE	FALSE	TSS-50kb;TSS-50kb;TSS-50kb;TSS-50kb	+;+;-;+	-28116;-29217;41132;-5701	NM_001033581;NM_001242874;NM_001304360;NM_002744	ENSG00000067606;ENSG00000067606;ENSG00000142609;ENSG00000067606	PRKCZ;PRKCZ;CFAP74;PRKCZ	OpenChrom
peak128	chr1	1980972	1982405	9	6	15	1	promoter-TSS (NM_002744)	promoter-TSS (NM_002744)	-220	NM_002744	5590	Hs.496255	NM_002744	ENSG00000067606	PRKCZ	PKC-ZETA|PKC2	protein kinase C, zeta	protein-coding	TRUE	FALSE	FALSE	FALSE	TRUE	FALSE	TSS-50kb;TSS-50kb;TSS-50kb;TSS-1500	+;+;-;+	-22735;-23836;46513;-320	NM_001033581;NM_001242874;NM_001304360;NM_002744	ENSG00000067606;ENSG00000067606;ENSG00000142609;ENSG00000067606	PRKCZ;PRKCZ;CFAP74;PRKCZ	OpenChrom
peak130	chr1	2035987	2036875	4	4	8	0.608392	intron (NM_001033582, intron 1 of 14)	intron (NM_001033582, intron 1 of 14)	276	NM_001033582	5590	Hs.496255	NM_002744	ENSG00000067606	PRKCZ	PKC-ZETA|PKC2	protein kinase C, zeta	protein-coding	FALSE	FALSE	FALSE	FALSE	FALSE	FALSE	INTRON	+	0	NM_001033582	ENSG00000067606	PRKCZ	OpenChrom
peak131	chr1	2063836	2065311	8	6	14	1	intron (NM_001033582, intron 1 of 14)	intron (NM_001033582, intron 1 of 14)	28419	NM_001033582	5590	Hs.496255	NM_002744	ENSG00000067606	PRKCZ	PKC-ZETA|PKC2	protein kinase C, zeta	protein-coding	TRUE	FALSE	FALSE	FALSE	TRUE	FALSE	INTRON	+	0	NM_001033582	ENSG00000067606	PRKCZ	OpenChrom
peak134	chr1	2120850	2122179	9	6	15	1	intron (NM_001282670, intron 7 of 7)	CpG	4699	NM_001282671	199990	Hs.107101	NM_182533	ENSG00000162585	FAAP20	C1orf86|FP7162	Fanconi anemia core complex associated protein 20	protein-coding	TRUE	FALSE	FALSE	FALSE	TRUE	FALSE	TTS+10kb;TTS+10kb;TSS-50kb	+;-;+	4781;-1919;-38719	NM_001033582;NM_001256946;NM_003036	ENSG00000067606;ENSG00000162585;ENSG00000157933	PRKCZ;FAAP20;SKI	Valid
peak136	chr1	2126026	2126980	8	6	14	1	promoter-TSS (NM_001282673)	promoter-TSS (NM_001282673)	-289	NR_046427	199990	Hs.107101	NM_182533	ENSG00000162585	FAAP20	C1orf86|FP7162	Fanconi anemia core complex associated protein 20	protein-coding	TRUE	FALSE	FALSE	FALSE	TRUE	FALSE	TTS+10kb;TSS-1500;TSS-50kb	+;-;+	9770;390;-33730	NM_001033582;NM_001282673;NM_003036	ENSG00000067606;ENSG00000162585;ENSG00000157933	PRKCZ;FAAP20;SKI	OpenChrom
peak137	chr1	2130426	2131201	7	5	12	1	5' UTR (NM_001282670, exon 4 of 8)	5' UTR (NM_001282670, exon 4 of 8)	-4600	NR_046427	199990	Hs.107101	NM_182533	ENSG00000162585	FAAP20	C1orf86|FP7162	Fanconi anemia core complex associated protein 20	protein-coding	TRUE	FALSE	FALSE	FALSE	TRUE	FALSE	TSS-50kb;TSS-50kb	-;+	4701;-29419	NM_001282673;NM_003036	ENSG00000162585;ENSG00000157933	FAAP20;SKI	OpenChrom
peak138	chr1	2135816	2136310	1	2	3	0.525275	intron (NM_001282670, intron 2 of 7)	intron (NM_001282670, intron 2 of 7)	3109	NM_001146310	199990	Hs.107101	NM_182533	ENSG00000162585	FAAP20	C1orf86|FP7162	Fanconi anemia core complex associated protein 20	protein-coding	FALSE	FALSE	FALSE	FALSE	FALSE	FALSE	INTRON;TSS-50kb;TSS-50kb	-;-;+	0;9950;-24170	NM_001282670;NM_001282673;NM_003036	NO_ENSEMBL;ENSG00000162585;ENSG00000157933	NO_SYMBOL;FAAP20;SKI	OpenChrom
peak139	chr1	2136687	2137246	7	6	13	0.485714	intron (NM_001282670, intron 2 of 7)	CpG	2205	NM_001146310	199990	Hs.107101	NM_182533	ENSG00000162585	FAAP20	C1orf86|FP7162	Fanconi anemia core complex associated protein 20	protein-coding	TRUE	FALSE	FALSE	FALSE	TRUE	FALSE	TSS-50kb;TSS-50kb	-;+	10853;-23267	NM_001282673;NM_003036	ENSG00000162585;ENSG00000157933	FAAP20;SKI	OpenChrom
peak141	chr1	2143733	2144684	9	6	15	1	promoter-TSS (NM_001282670)	promoter-TSS (NM_001282670)	-50	NM_001282670	199990	Hs.107101	NM_182533	ENSG00000162585	FAAP20	C1orf86|FP7162	Fanconi anemia core complex associated protein 20	protein-coding	TRUE	FALSE	FALSE	FALSE	TRUE	FALSE	TSS-50kb;TSS-200;TSS-50kb;TSS-50kb	-;-;-;+	5137;150;18095;-16025	NM_001146310;NM_001282670;NM_001282673;NM_003036	NO_ENSEMBL;NO_ENSEMBL;ENSG00000162585;ENSG00000157933	NO_SYMBOL;NO_SYMBOL;FAAP20;SKI	OpenChrom
peak142	chr1	2158675	2159556	9	6	15	1	Intergenic	CpG	-1018	NM_003036	6497	Hs.656507	NM_003036	ENSG00000157933	SKI	SGS|SKV	SKI proto-oncogene	protein-coding	TRUE	FALSE	FALSE	FALSE	TRUE	FALSE	TSS-50kb;TSS-50kb;TSS-50kb;TSS-1500	-;-;-;+	20045;15058;33003;-1117	NM_001146310;NM_001282670;NM_001282673;NM_003036	NO_ENSEMBL;NO_ENSEMBL;ENSG00000162585;ENSG00000157933	NO_SYMBOL;NO_SYMBOL;FAAP20;SKI	OpenChrom
peak143	chr1	2160291	2161121	1	2	3	0.525275	exon (NM_003036, exon 1 of 7)	exon (NM_003036, exon 1 of 7)	572	NM_003036	6497	Hs.656507	NM_003036	ENSG00000157933	SKI	SGS|SKV	SKI proto-oncogene	protein-coding	TRUE	FALSE	FALSE	FALSE	TRUE	FALSE	TSS-50kb;TSS-50kb;TSS-50kb;1ST EXON	-;-;-;+	21635;16648;34593;0	NM_001146310;NM_001282670;NM_001282673;NM_003036	NO_ENSEMBL;NO_ENSEMBL;ENSG00000162585;ENSG00000157933	NO_SYMBOL;NO_SYMBOL;FAAP20;SKI	OpenChrom
peak147	chr1	2174636	2175170	2	1	3	1	intron (NM_003036, intron 1 of 6)	intron (NM_003036, intron 1 of 6)	14769	NM_003036	6497	Hs.656507	NM_003036	ENSG00000157933	SKI	SGS|SKV	SKI proto-oncogene	protein-coding	FALSE	FALSE	FALSE	FALSE	FALSE	FALSE	TSS-50kb;TSS-50kb;TSS-50kb;INTRON	-;-;-;+	35832;30845;48790;0	NM_001146310;NM_001282670;NM_001282673;NM_003036	NO_ENSEMBL;NO_ENSEMBL;ENSG00000162585;ENSG00000157933	NO_SYMBOL;NO_SYMBOL;FAAP20;SKI	OpenChrom
peak148	chr1	2179818	2181040	5	5	10	0.58042	intron (NM_003036, intron 1 of 6)	intron (NM_003036, intron 1 of 6)	20295	NM_003036	6497	Hs.656507	NM_003036	ENSG00000157933	SKI	SGS|SKV	SKI proto-oncogene	protein-coding	TRUE	FALSE	FALSE	FALSE	FALSE	FALSE	TSS-50kb;TSS-50kb;INTRON	-;-;+	41358;36371;0	NM_001146310;NM_001282670;NM_003036	NO_ENSEMBL;NO_ENSEMBL;ENSG00000157933	NO_SYMBOL;NO_SYMBOL;SKI	OpenChrom
peak149	chr1	2186874	2187796	4	4	8	0.608392	intron (NM_003036, intron 1 of 6)	intron (NM_003036, intron 1 of 6)	27201	NM_003036	6497	Hs.656507	NM_003036	ENSG00000157933	SKI	SGS|SKV	SKI proto-oncogene	protein-coding	TRUE	FALSE	FALSE	FALSE	FALSE	FALSE	TSS-50kb;TSS-50kb;INTRON	-;-;+	48264;43277;0	NM_001146310;NM_001282670;NM_003036	NO_ENSEMBL;NO_ENSEMBL;ENSG00000157933	NO_SYMBOL;NO_SYMBOL;SKI	DNaseOnly
peak153	chr1	2215944	2216824	4	1	5	0.58042	intron (NM_003036, intron 1 of 6)	intron (NM_003036, intron 1 of 6)	56250	NM_003036	6497	Hs.656507	NM_003036	ENSG00000157933	SKI	SGS|SKV	SKI proto-oncogene	protein-coding	TRUE	FALSE	FALSE	FALSE	FALSE	FALSE	INTRON	+	0	NM_003036	ENSG00000157933	SKI	OpenChrom
peak154	chr1	2221960	2222742	3	0	3	0.228571	intron (NM_003036, intron 1 of 6)	CpG	61749	NR_024489	100129534	Hs.655313	NM_001127577	ENSG00000269896	LOC100129534	-	small nuclear ribonucleoprotein polypeptide N pseudogene	pseudo	TRUE	FALSE	FALSE	FALSE	FALSE	FALSE							DNaseOnly
peak157	chr1	2242755	2243426	4	2	6	1	Intergenic	Intergenic	41009	NR_024489	100129534	Hs.655313	NM_001127577	ENSG00000269896	LOC100129534	-	small nuclear ribonucleoprotein polypeptide N pseudogene	pseudo	TRUE	FALSE	FALSE	FALSE	FALSE	FALSE	TTS+10kb;TTS+10kb	+;-	1539;-9701	NM_003036;NM_024848	ENSG00000157933;ENSG00000116151	SKI;MORN1	OpenChrom
peak160	chr1	2253627	2254659	4	4	8	0.608392	intron (NM_024848, intron 13 of 13)	CpG	29957	NR_024489	100129534	Hs.655313	NM_001127577	ENSG00000269896	LOC100129534	-	small nuclear ribonucleoprotein polypeptide N pseudogene	pseudo	TRUE	FALSE	FALSE	FALSE	FALSE	FALSE							OpenChrom
peak162	chr1	2322518	2323975	9	6	15	1	promoter-TSS (NM_024848)	promoter-TSS (NM_024848)	33	NM_007033	11079	Hs.525527	NM_007033	ENSG00000157916	RER1	-	retention in endoplasmic reticulum sorting receptor 1	protein-coding	TRUE	FALSE	FALSE	FALSE	TRUE	FALSE	TSS-200;TSS-50kb	-;-	157;39247	NM_024848;NR_024489	ENSG00000116151;NO_ENSEMBL	MORN1;NO_SYMBOL	Valid
peak164	chr1	2343414	2344991	9	6	15	1	promoter-TSS (NM_153818)	promoter-TSS (NM_153818)	-193	NM_153818	5192	Hs.732228	NM_002617	ENSG00000157911	PEX10	NALD|PBD6A|PBD6B|RNF69	peroxisomal biogenesis factor 10	protein-coding	TRUE	FALSE	FALSE	FALSE	TRUE	FALSE	TTS+10kb;TSS-50kb;TSS-1500	+;-;-	7418;21113;293	NM_007033;NM_024848;NM_153818	ENSG00000157916;ENSG00000116151;ENSG00000157911	RER1;MORN1;PEX10	OpenChrom
peak167	chr1	2376771	2377547	4	3	7	1	Intergenic	Intergenic	-21739	NM_001303012	9651	Hs.170156	NM_014638	ENSG00000149527	PLCH2	PLC-L4|PLC-eta2|PLCL4|PLCeta2	phospholipase C, eta 2	protein-coding	FALSE	FALSE	FALSE	FALSE	FALSE	FALSE	TSS-50kb;TSS-50kb;TSS-50kb;TSS-50kb;TSS-50kb	+;+;+;+;-	-21838;-21838;-30694;-30694;33250	NM_001303012;NM_001303012;NM_014638;NM_014638;NM_153818	ENSG00000276429;ENSG00000149527;ENSG00000276429;ENSG00000149527;ENSG00000157911	PLCH2;PLCH2;PLCH2;PLCH2;PEX10	OpenChrom
peak169	chr1	2394845	2395283	4	3	7	1	Intergenic	Intergenic	-3834	NM_001303012	9651	Hs.170156	NM_014638	ENSG00000149527	PLCH2	PLC-L4|PLC-eta2|PLCL4|PLCeta2	phospholipase C, eta 2	protein-coding	TRUE	FALSE	FALSE	FALSE	FALSE	FALSE	TSS-50kb;TSS-50kb;TSS-50kb;TSS-50kb	+;+;+;+	-3933;-3933;-12789;-12789	NM_001303012;NM_001303012;NM_014638;NM_014638	ENSG00000276429;ENSG00000149527;ENSG00000276429;ENSG00000149527	PLCH2;PLCH2;PLCH2;PLCH2	Valid
peak172	chr1	2406415	2406838	1	2	3	0.525275	intron (NM_001303012, intron 1 of 21)	intron (NM_001303012, intron 1 of 21)	-1127	NM_001303013	9651	Hs.170156	NM_014638	ENSG00000149527	PLCH2	PLC-L4|PLC-eta2|PLCL4|PLCeta2	phospholipase C, eta 2	protein-coding	TRUE	FALSE	FALSE	FALSE	FALSE	FALSE	INTRON;INTRON;TSS-1500;TSS-1500	+;+;+;+	0;0;-1227;-1227	NM_001303012;NM_001303012;NM_014638;NM_014638	ENSG00000276429;ENSG00000149527;ENSG00000276429;ENSG00000149527	PLCH2;PLCH2;PLCH2;PLCH2	OpenChrom
peak175	chr1	2423501	2424047	2	2	4	1	intron (NM_001303012, intron 11 of 21)	intron (NM_001303012, intron 11 of 21)	16020	NM_014638	9651	Hs.170156	NM_014638	ENSG00000149527	PLCH2	PLC-L4|PLC-eta2|PLCL4|PLCeta2	phospholipase C, eta 2	protein-coding	FALSE	FALSE	FALSE	FALSE	FALSE	FALSE	INTRON;INTRON	+;+	0;0	NM_001303012;NM_001303012	ENSG00000276429;ENSG00000149527	PLCH2;PLCH2	OpenChrom
peak179	chr1	2457296	2458495	9	6	15	1	intron (NM_018216, intron 1 of 18)	CpG	171	NM_018216	55229	Hs.26156	NM_018216	ENSG00000157881	PANK4	-	pantothenate kinase 4	protein-coding	TRUE	FALSE	FALSE	FALSE	TRUE	FALSE	TTS+10kb;TTS+10kb;TSS-50kb;TSS-50kb;TSS-50kb	-;-;+;+;+	-2387;-2387;-30007;-30007;-40177	NM_001010926;NM_001010926;NM_003820;NM_003820;NR_121638	ENSG00000197921;ENSG00000273529;ENSG00000273936;ENSG00000157873;NO_ENSEMBL	HES5;HES5;TNFRSF14;TNFRSF14;NO_SYMBOL	OpenChrom
peak183	chr1	2477352	2478769	5	4	9	1	Intergenic	CpG	-9743	NM_001297605	8764	Hs.512898	NM_003820	ENSG00000157873	TNFRSF14	ATAR|CD270|HVEA|HVEM|LIGHTR|TR2	tumor necrosis factor receptor superfamily, member 14	protein-coding	TRUE	FALSE	FALSE	FALSE	TRUE	FALSE	TSS-50kb;TSS-50kb;TSS-50kb;TSS-50kb;TSS-50kb;TSS-50kb;TSS-50kb;TSS-50kb;TSS-50kb;TTS+10kb;TSS-50kb	-;-;+;+;+;+;-;-;+;-;+	16477;16477;-40228;-40228;-9843;-9843;20094;20094;-39938;-3398;-20013	NM_001010926;NM_001010926;NM_001195738;NM_001195738;NM_003820;NM_003820;NM_018216;NM_018216;NR_036637;NR_037844;NR_121638	ENSG00000197921;ENSG00000273529;ENSG00000275125;ENSG00000157870;ENSG00000273936;ENSG00000157873;ENSG00000273494;ENSG00000157881;NO_ENSEMBL;NO_ENSEMBL;NO_ENSEMBL	HES5;HES5;FAM213B;FAM213B;TNFRSF14;TNFRSF14;PANK4;PANK4;NO_SYMBOL;NO_SYMBOL;NO_SYMBOL	OpenChrom
peak184	chr1	2479409	2480560	7	5	12	1	Intergenic	AluY|SINE|Alu	-7819	NM_001297605	8764	Hs.512898	NM_003820	ENSG00000157873	TNFRSF14	ATAR|CD270|HVEA|HVEM|LIGHTR|TR2	tumor necrosis factor receptor superfamily, member 14	protein-coding	TRUE	FALSE	FALSE	FALSE	FALSE	FALSE	TSS-50kb;TSS-50kb;TSS-50kb;TSS-50kb;TSS-50kb;TSS-50kb;TSS-50kb;TSS-50kb;TSS-50kb;TTS+10kb;TSS-50kb	-;-;+;+;+;+;-;-;+;-;+	18401;18401;-38304;-38304;-7919;-7919;22018;22018;-38014;-1474;-18089	NM_001010926;NM_001010926;NM_001195738;NM_001195738;NM_003820;NM_003820;NM_018216;NM_018216;NR_036637;NR_037844;NR_121638	ENSG00000197921;ENSG00000273529;ENSG00000275125;ENSG00000157870;ENSG00000273936;ENSG00000157873;ENSG00000273494;ENSG00000157881;NO_ENSEMBL;NO_ENSEMBL;NO_ENSEMBL	HES5;HES5;FAM213B;FAM213B;TNFRSF14;TNFRSF14;PANK4;PANK4;NO_SYMBOL;NO_SYMBOL;NO_SYMBOL	Valid
peak185	chr1	2487022	2488664	4	4	8	0.608392	promoter-TSS (NM_003820)	promoter-TSS (NM_003820)	39	NM_003820	8764	Hs.512898	NM_003820	ENSG00000157873	TNFRSF14	ATAR|CD270|HVEA|HVEM|LIGHTR|TR2	tumor necrosis factor receptor superfamily, member 14	protein-coding	TRUE	FALSE	FALSE	FALSE	TRUE	FALSE	TSS-50kb;TSS-50kb;TSS-50kb;TSS-50kb;TSS-200;TSS-200;TSS-50kb;TSS-50kb;TSS-50kb;TSS-50kb	-;-;+;+;+;+;-;-;+;+	26260;26260;-30445;-30445;-60;-60;29877;29877;-30155;-10230	NM_001010926;NM_001010926;NM_001195738;NM_001195738;NM_003820;NM_003820;NM_018216;NM_018216;NR_036637;NR_121638	ENSG00000197921;ENSG00000273529;ENSG00000275125;ENSG00000157870;ENSG00000273936;ENSG00000157873;ENSG00000273494;ENSG00000157881;NO_ENSEMBL;NO_ENSEMBL	HES5;HES5;FAM213B;FAM213B;TNFRSF14;TNFRSF14;PANK4;PANK4;NO_SYMBOL;NO_SYMBOL	OpenChrom
peak189	chr1	2509602	2510323	8	5	13	1	intron (NR_121638, intron 1 of 3)	intron (NR_121638, intron 1 of 3)	-7936	NR_036637	127281	Hs.462033	NM_152371	ENSG00000157870	FAM213B	C1orf93	family with sequence similarity 213, member B	protein-coding	TRUE	FALSE	FALSE	TRUE	FALSE	FALSE	TSS-50kb;TSS-50kb;TSS-50kb;TSS-50kb;TSS-50kb;TSS-50kb;INTRON	-;-;+;+;+;-;+	48379;48379;-8326;-8326;-8036;21613;0	NM_001010926;NM_001010926;NM_001195738;NM_001195738;NR_036637;NR_037844;NR_121638	ENSG00000197921;ENSG00000273529;ENSG00000275125;ENSG00000157870;NO_ENSEMBL;NO_ENSEMBL;NO_ENSEMBL	HES5;HES5;FAM213B;FAM213B;NO_SYMBOL;NO_SYMBOL;NO_SYMBOL	OpenChrom
peak191	chr1	2516850	2518773	8	6	14	1	promoter-TSS (NR_036637)	promoter-TSS (NR_036637)	-87	NR_036637	127281	Hs.462033	NM_152371	ENSG00000157870	FAM213B	C1orf93	family with sequence similarity 213, member B	protein-coding	TRUE	FALSE	FALSE	FALSE	TRUE	FALSE	TSS-1500;TSS-1500;TTS+10kb;TTS+10kb;TSS-200;TSS-50kb;TTS+10kb	+;+;-;-;+;-;+	-476;-476;-4368;-4368;-186;29463;1940	NM_001195738;NM_001195738;NM_033467;NM_033467;NR_036637;NR_037844;NR_121638	ENSG00000275125;ENSG00000157870;ENSG00000142606;ENSG00000277131;NO_ENSEMBL;NO_ENSEMBL;NO_ENSEMBL	FAM213B;FAM213B;MMEL1;MMEL1;NO_SYMBOL;NO_SYMBOL;NO_SYMBOL	OpenChrom
peak192	chr1	2573801	2574978	7	6	13	0.485714	intron (NM_001242672, intron 6 of 6)	CpG	-9909	NM_033467	79258	Hs.591453	NM_033467	ENSG00000142606	MMEL1	MMEL2|NEP2|NEPII|NL1|NL2|SEP	membrane metallo-endopeptidase-like 1	protein-coding	TRUE	FALSE	FALSE	FALSE	TRUE	FALSE	TSS-50kb;TSS-50kb	-;-	10010;10010	NM_033467;NM_033467	ENSG00000142606;ENSG00000277131	MMEL1;MMEL1	OpenChrom
peak198	chr1	2929005	2929456	2	1	3	1	Intergenic	CpG	-8815	NM_080431	140625	Hs.236635	NM_080431	ENSG00000169717	ACTRT2	ARPM2|ARPT2|Arp-T2|HARPM2	actin-related protein T2	protein-coding	TRUE	TRUE	FALSE	FALSE	FALSE	FALSE	TSS-50kb	+	-8915	NM_080431	ENSG00000169717	ACTRT2	OpenChrom
peak199	chr1	2986056	2987144	5	6	11	0.103297	intron (NM_022114, intron 1 of 16)	CpG	858	NM_199454	63976	Hs.99500	NM_022114	ENSG00000142611	PRDM16	CMD1LL|LVNC8|MEL1|PFM13	PR domain containing 16	protein-coding	TRUE	FALSE	FALSE	FALSE	TRUE	FALSE	TSS-50kb	-	2412	NR_024371	NO_ENSEMBL	NO_SYMBOL	OpenChrom
peak201	chr1	2995062	2995658	2	2	4	1	intron (NM_022114, intron 1 of 16)	intron (NM_022114, intron 1 of 16)	9618	NM_199454	63976	Hs.99500	NM_022114	ENSG00000142611	PRDM16	CMD1LL|LVNC8|MEL1|PFM13	PR domain containing 16	protein-coding	FALSE	FALSE	FALSE	FALSE	FALSE	FALSE	INTRON;TSS-50kb;TSS-50kb	+;-;+	0;11172;-49278	NM_022114;NR_024371;NR_036215	ENSG00000142611;NO_ENSEMBL;NO_ENSEMBL	PRDM16;NO_SYMBOL;NO_SYMBOL	OpenChrom
peak207	chr1	3081708	3082674	1	2	3	0.525275	intron (NM_022114, intron 1 of 16)	intron (NM_022114, intron 1 of 16)	37652	NR_036215	100422968		NR_036215		MIR4251	-	microRNA 4251	ncRNA	TRUE	FALSE	FALSE	FALSE	FALSE	TRUE	INTRON	+	0	NM_022114	ENSG00000142611	PRDM16	OpenChrom
peak208	chr1	3086421	3088124	7	5	12	1	intron (NM_022114, intron 1 of 16)	intron (NM_022114, intron 1 of 16)	42734	NR_036215	100422968		NR_036215		MIR4251	-	microRNA 4251	ncRNA	TRUE	FALSE	FALSE	FALSE	FALSE	FALSE	INTRON	+	0	NM_022114	ENSG00000142611	PRDM16	Valid
peak212	chr1	3107159	3107957	2	2	4	1	intron (NM_022114, intron 2 of 16)	intron (NM_022114, intron 2 of 16)	63019	NR_036215	100422968		NR_036215		MIR4251	-	microRNA 4251	ncRNA	FALSE	FALSE	FALSE	FALSE	FALSE	FALSE	INTRON	+	0	NM_022114	ENSG00000142611	PRDM16	OpenChrom
peak215	chr1	3135615	3136481	8	6	14	1	intron (NM_022114, intron 2 of 16)	intron (NM_022114, intron 2 of 16)	91509	NR_036215	100422968		NR_036215		MIR4251	-	microRNA 4251	ncRNA	TRUE	FALSE	FALSE	FALSE	FALSE	FALSE	INTRON	+	0	NM_022114	ENSG00000142611	PRDM16	OpenChrom
peak216	chr1	3138409	3139224	5	5	10	0.58042	intron (NM_022114, intron 2 of 16)	intron (NM_022114, intron 2 of 16)	94278	NR_036215	100422968		NR_036215		MIR4251	-	microRNA 4251	ncRNA	TRUE	FALSE	FALSE	FALSE	FALSE	FALSE	INTRON	+	0	NM_022114	ENSG00000142611	PRDM16	OpenChrom
peak218	chr1	3168313	3168994	4	2	6	1	intron (NM_022114, intron 3 of 16)	intron (NM_022114, intron 3 of 16)	124115	NR_036215	100422968		NR_036215		MIR4251	-	microRNA 4251	ncRNA	TRUE	FALSE	FALSE	FALSE	FALSE	FALSE	INTRON	+	0	NM_022114	ENSG00000142611	PRDM16	OpenChrom
peak221	chr1	3229623	3230373	1	2	3	0.525275	intron (NM_022114, intron 3 of 16)	intron (NM_022114, intron 3 of 16)	-141149	NM_014448	27237	Hs.87435	NM_014448	ENSG00000130762	ARHGEF16	GEF16|NBR	Rho guanine nucleotide exchange factor 16	protein-coding	TRUE	FALSE	FALSE	FALSE	FALSE	FALSE	INTRON	+	0	NM_022114	ENSG00000142611	PRDM16	OpenChrom
peak223	chr1	3236498	3237608	4	5	9	0.286713	intron (NM_022114, intron 3 of 16)	intron (NM_022114, intron 3 of 16)	-134094	NM_014448	27237	Hs.87435	NM_014448	ENSG00000130762	ARHGEF16	GEF16|NBR	Rho guanine nucleotide exchange factor 16	protein-coding	TRUE	FALSE	FALSE	TRUE	FALSE	FALSE	INTRON	+	0	NM_022114	ENSG00000142611	PRDM16	Valid
peak224	chr1	3239424	3240316	6	5	11	0.604396	intron (NM_022114, intron 3 of 16)	intron (NM_022114, intron 3 of 16)	-131277	NM_014448	27237	Hs.87435	NM_014448	ENSG00000130762	ARHGEF16	GEF16|NBR	Rho guanine nucleotide exchange factor 16	protein-coding	TRUE	FALSE	FALSE	FALSE	FALSE	FALSE	INTRON	+	0	NM_022114	ENSG00000142611	PRDM16	OpenChrom
peak228	chr1	3369789	3370258	3	2	5	1	Intergenic	Intergenic	-1123	NM_014448	27237	Hs.87435	NM_014448	ENSG00000130762	ARHGEF16	GEF16|NBR	Rho guanine nucleotide exchange factor 16	protein-coding	FALSE	FALSE	FALSE	FALSE	FALSE	FALSE	TSS-1500	+	-1222	NM_014448	ENSG00000130762	ARHGEF16	OpenChrom
peak229	chr1	3370646	3371596	6	5	11	0.604396	promoter-TSS (NM_014448)	promoter-TSS (NM_014448)	-26	NM_014448	27237	Hs.87435	NM_014448	ENSG00000130762	ARHGEF16	GEF16|NBR	Rho guanine nucleotide exchange factor 16	protein-coding	TRUE	FALSE	FALSE	FALSE	TRUE	FALSE	TSS-200	+	-125	NM_014448	ENSG00000130762	ARHGEF16	OpenChrom
peak233	chr1	3447182	3448363	2	3	5	0.328671	intron (NM_001409, intron 4 of 36)	CpG	29581	NR_030277	693135		NR_030277	ENSG00000207776	MIR551A	MIRN551A|mir-551a	microRNA 551a	ncRNA	TRUE	TRUE	FALSE	FALSE	TRUE	FALSE							OpenChrom
peak235	chr1	3535378	3536113	3	3	6	0.622378	Intergenic	Intergenic	-5810	NM_182752	127262	Hs.20529	NM_182752	ENSG00000158109	TPRG1L	FAM79A|h-mover|mover	tumor protein p63 regulated 1-like	protein-coding	FALSE	FALSE	FALSE	FALSE	FALSE	FALSE	TSS-50kb;TSS-50kb;TSS-50kb	-;+;+	7788;-33482;-5909	NM_001409;NM_005427;NM_182752	ENSG00000162591;ENSG00000078900;ENSG00000158109	MEGF6;TP73;TPRG1L	Valid
peak236	chr1	3540796	3542434	9	6	15	1	promoter-TSS (NM_182752)	promoter-TSS (NM_182752)	59	NM_182752	127262	Hs.20529	NM_182752	ENSG00000158109	TPRG1L	FAM79A|h-mover|mover	tumor protein p63 regulated 1-like	protein-coding	TRUE	FALSE	FALSE	FALSE	TRUE	FALSE	TSS-50kb;TSS-50kb;TTS+10kb;TSS-200	-;+;-;+	13657;-27613;-5815;-40	NM_001409;NM_005427;NM_017818;NM_182752	ENSG00000162591;ENSG00000078900;ENSG00000116213;ENSG00000158109	MEGF6;TP73;WRAP73;TPRG1L	OpenChrom
peak237	chr1	3566203	3566949	6	6	12	0.228571	promoter-TSS (NM_017818)	promoter-TSS (NM_017818)	95	NM_017818	49856	Hs.31714	NM_017818	ENSG00000116213	WRAP73	WDR8	WD repeat containing, antisense to TP73	protein-coding	FALSE	FALSE	FALSE	FALSE	TRUE	FALSE	TSS-50kb;TSS-50kb;TSS-50kb;TSS-50kb;TSS-200	+;+;-;+;-	-40759;-48133;38618;-2652;6	NM_001126242;NM_001204192;NM_001409;NM_005427;NM_017818	ENSG00000078900;ENSG00000078900;ENSG00000162591;ENSG00000078900;ENSG00000116213	TP73;TP73;MEGF6;TP73;WRAP73	Valid
peak239	chr1	3585094	3585969	5	5	10	0.58042	intron (NM_001204187, intron 1 of 11)	intron (NM_001204187, intron 1 of 11)	16403	NM_001204184	7161	Hs.192132	NM_005427	ENSG00000078900	TP73	P73	tumor protein p73	protein-coding	FALSE	FALSE	FALSE	FALSE	FALSE	FALSE	TSS-50kb;INTRON;TSS-50kb;TSS-50kb	+;+;+;-	-21803;0;-29177;18962	NM_001126242;NM_001204187;NM_001204192;NM_017818	ENSG00000078900;ENSG00000078900;ENSG00000078900;ENSG00000116213	TP73;TP73;TP73;WRAP73	OpenChrom
peak240	chr1	3591052	3591627	1	2	3	0.525275	intron (NM_001204187, intron 1 of 11)	intron (NM_001204187, intron 1 of 11)	-15896	NM_001204190	7161	Hs.192132	NM_005427	ENSG00000078900	TP73	P73	tumor protein p73	protein-coding	FALSE	FALSE	FALSE	FALSE	FALSE	FALSE	TSS-50kb;INTRON;TSS-50kb;TSS-50kb	+;+;+;-	-15995;0;-23369;24770	NM_001126242;NM_001204187;NM_001204192;NM_017818	ENSG00000078900;ENSG00000078900;ENSG00000078900;ENSG00000116213	TP73;TP73;TP73;WRAP73
peak242	chr1	3614352	3614989	3	4	7	0.314685	promoter-TSS (NM_001204192)	promoter-TSS (NM_001204192)	61	NM_001204192	7161	Hs.192132	NM_005427	ENSG00000078900	TP73	P73	tumor protein p73	protein-coding	TRUE	FALSE	FALSE	FALSE	FALSE	FALSE	TSS-200;TSS-50kb	+;-	-39;48100	NM_001204192;NM_017818	ENSG00000078900;ENSG00000116213	TP73;WRAP73	OpenChrom
peak245	chr1	3663227	3664396	7	6	13	0.485714	promoter-TSS (NR_033712)	promoter-TSS (NR_033712)	125	NR_033710	57212	Hs.49658	NM_207306	ENSG00000227372	TP73-AS1	KIAA0495|PDAM	TP73 antisense RNA 1	ncRNA	FALSE	FALSE	FALSE	FALSE	TRUE	FALSE	TSS-50kb;TSS-50kb;TSS-50kb;TSS-1500	+;+;+;-	-25638;-24537;-5252;578	NM_001163724;NM_001288583;NM_152492;NR_033712	ENSG00000235169;ENSG00000235169;ENSG00000162592;NO_ENSEMBL	SMIM1;SMIM1;CCDC27;NO_SYMBOL	OpenChrom
peak246	chr1	3688416	3690198	7	6	13	0.485714	promoter-TSS (NM_001163724)	promoter-TSS (NM_001163724)	-18	NM_001288583	388588	Hs.22047	NM_001163724	ENSG00000235169	SMIM1	Vel	small integral membrane protein 1 (Vel blood group)	protein-coding	FALSE	FALSE	FALSE	FALSE	TRUE	FALSE	TSS-200;TTS+10kb;TTS+10kb;TSS-50kb;TSS-50kb	+;-;+;-;-	-143;-7576;1199;24972;26073	NM_001163724;NM_020710;NM_152492;NR_033711;NR_033712	ENSG00000235169;ENSG00000130764;ENSG00000162592;NO_ENSEMBL;NO_ENSEMBL	SMIM1;LRRC47;CCDC27;NO_SYMBOL;NO_SYMBOL	OpenChrom
peak247	chr1	3712576	3713699	8	6	14	1	promoter-TSS (NM_020710)	promoter-TSS (NM_020710)	-70	NM_020710	57470	Hs.268488	NM_020710		LRRC47	-	leucine rich repeat containing 47	protein-coding	FALSE	FALSE	FALSE	FALSE	TRUE	FALSE	TSS-200;TSS-50kb;TSS-50kb	-;-;-	171;48803;49904	NM_020710;NR_033711;NR_033712	ENSG00000130764;NO_ENSEMBL;NO_ENSEMBL	LRRC47;NO_SYMBOL;NO_SYMBOL	OpenChrom
peak248	chr1	3717836	3718301	3	2	5	1	Intergenic	LTR13|LTR|ERVK	-5001	NM_020710	57470	Hs.268488	NM_020710		LRRC47	-	leucine rich repeat containing 47	protein-coding	FALSE	FALSE	FALSE	FALSE	FALSE	FALSE	TSS-50kb	-	5101	NM_020710	ENSG00000130764	LRRC47
peak250	chr1	3747500	3748511	2	1	3	1	intron (NM_014704, intron 12 of 21)	intron (NM_014704, intron 12 of 21)	25791	NM_014704	9731	Hs.133089	NM_014704	ENSG00000116198	CEP104	GlyBP|KIAA0562	centrosomal protein 104kDa	protein-coding	TRUE	FALSE	FALSE	TRUE	TRUE	FALSE	TSS-50kb;INTRON;TSS-50kb	+;-;-	-25689;0;35039	NM_001282669;NM_014704;NM_020710	ENSG00000169598;ENSG00000116198;ENSG00000130764	DFFB;CEP104;LRRC47	OpenChrom
peak251	chr1	3773131	3775138	9	6	15	1	promoter-TSS (NM_014704)	promoter-TSS (NM_014704)	304	NR_104222	1677	Hs.133089	NM_004402	ENSG00000169598	DFFB	CAD|CPAN|DFF-40|DFF2|DFF40	DNA fragmentation factor, 40kDa, beta polypeptide (caspase-activated DNase)	protein-coding	TRUE	FALSE	FALSE	FALSE	TRUE	FALSE	TSS-1500;TSS-50kb	-;+	438;-42933	NM_014704;NR_024455	ENSG00000116198;NO_ENSEMBL	CEP104;NO_SYMBOL	Valid
peak252	chr1	3816477	3818246	9	6	15	1	promoter-TSS (NM_207356)	promoter-TSS (NM_207356)	394	NR_024455	100133612	Hs.307652	NR_024455	ENSG00000236423	LINC01134	-	long intergenic non-protein coding RNA 1134	ncRNA	TRUE	FALSE	FALSE	FALSE	TRUE	FALSE	TSS-50kb;TSS-1500;INTRON	-;-;+	43666;294;0	NM_014704;NM_207356;NR_024455	ENSG00000116198;ENSG00000198912;NO_ENSEMBL	CEP104;C1orf174;NO_SYMBOL	Valid
peak253	chr1	3827162	3827895	2	1	3	1	intron (NR_024455, intron 2 of 3)	intron (NR_024455, intron 2 of 3)	10561	NR_024455	100133612	Hs.307652	NR_024455	ENSG00000236423	LINC01134	-	long intergenic non-protein coding RNA 1134	ncRNA	FALSE	FALSE	FALSE	FALSE	FALSE	FALSE	TSS-50kb;INTRON	-;+	10460;0	NM_207356;NR_024455	ENSG00000198912;NO_ENSEMBL	C1orf174;NO_SYMBOL	OpenChrom
peak254	chr1	3841462	3841980	1	2	3	0.525275	Intergenic	Intergenic	24753	NR_024455	100133612	Hs.307652	NR_024455	ENSG00000236423	LINC01134	-	long intergenic non-protein coding RNA 1134	ncRNA	FALSE	FALSE	FALSE	FALSE	FALSE	FALSE	TSS-50kb;TTS+10kb	-;+	24653;9811	NM_207356;NR_024455	ENSG00000198912;NO_ENSEMBL	C1orf174;NO_SYMBOL	OpenChrom
peak256	chr1	4002752	4003379	3	2	5	1	intron (NR_040065, intron 2 of 2)	intron (NR_040065, intron 2 of 2)	2394	NR_040065	728716	Hs.668359	NR_040065		LINC01346	-	long intergenic non-protein coding RNA 1346	ncRNA	FALSE	FALSE	FALSE	FALSE	FALSE	FALSE	INTRON	+	0	NR_040065	NO_ENSEMBL	NO_SYMBOL	Valid
peak258	chr1	4131415	4132886	7	4	11	1	Intergenic	Intergenic	131479	NR_040065	728716	Hs.668359	NR_040065		LINC01346	-	long intergenic non-protein coding RNA 1346	ncRNA	TRUE	FALSE	FALSE	FALSE	FALSE	FALSE							Valid
peak265	chr1	4333301	4333984	4	1	5	0.58042	Intergenic	L1MEf|LINE|L1	-138468	NR_027088	284661	Hs.278112	NR_027088	ENSG00000235054	LOC284661	-	uncharacterized LOC284661	ncRNA	TRUE	FALSE	FALSE	TRUE	FALSE	FALSE							Valid
peak268	chr1	4458054	4458652	5	5	10	0.58042	Intergenic	Intergenic	-13758	NR_027088	284661	Hs.278112	NR_027088	ENSG00000235054	LOC284661	-	uncharacterized LOC284661	ncRNA	TRUE	FALSE	FALSE	TRUE	FALSE	FALSE	TSS-50kb	+	-13857	NR_027088	NO_ENSEMBL	NO_SYMBOL	Valid
peak276	chr1	4716444	4716911	5	1	6	0.286713	intron (NM_001042478, intron 1 of 5)	intron (NM_001042478, intron 1 of 5)	1573	NM_018836	55966	Hs.12473	NM_018836	ENSG00000196581	AJAP1	MOT8|SHREW-1|SHREW1	adherens junctions associated protein 1	protein-coding	FALSE	TRUE	FALSE	FALSE	FALSE	FALSE	INTRON	+	0	NM_001042478	ENSG00000196581	AJAP1	OpenChrom
peak279	chr1	4913881	4914704	5	5	10	0.58042	Intergenic	Intergenic	199188	NM_018836	55966	Hs.12473	NM_018836	ENSG00000196581	AJAP1	MOT8|SHREW-1|SHREW1	adherens junctions associated protein 1	protein-coding	FALSE	FALSE	FALSE	FALSE	FALSE	FALSE							OpenChrom
peak285	chr1	5357267	5358186	4	5	9	0.286713	Intergenic	Intergenic	-266404	NR_039612	100616489		NR_039612	ENSG00000264341	MIR4417	mir-4417	microRNA 4417	ncRNA	FALSE	FALSE	FALSE	FALSE	FALSE	FALSE							OpenChrom
peak287	chr1	5393352	5393757	1	2	3	0.525275	Intergenic	Intergenic	-230576	NR_039612	100616489		NR_039612	ENSG00000264341	MIR4417	mir-4417	microRNA 4417	ncRNA	FALSE	FALSE	FALSE	FALSE	FALSE	FALSE							DNaseOnly
peak289	chr1	5490884	5491513	3	1	4	0.604396	Intergenic	Intergenic	-132932	NR_039612	100616489		NR_039612	ENSG00000264341	MIR4417	mir-4417	microRNA 4417	ncRNA	FALSE	FALSE	FALSE	FALSE	FALSE	FALSE							Valid
peak290	chr1	5515998	5516883	6	5	11	0.604396	Intergenic	Intergenic	-107690	NR_039612	100616489		NR_039612	ENSG00000264341	MIR4417	mir-4417	microRNA 4417	ncRNA	FALSE	FALSE	FALSE	TRUE	FALSE	FALSE							Valid
peak294	chr1	5657797	5658898	2	1	3	1	Intergenic	Intergenic	34217	NR_039612	100616489		NR_039612	ENSG00000264341	MIR4417	mir-4417	microRNA 4417	ncRNA	FALSE	FALSE	FALSE	FALSE	FALSE	FALSE
peak295	chr1	5671697	5672443	2	3	5	0.328671	Intergenic	Intergenic	47939	NR_039612	100616489		NR_039612	ENSG00000264341	MIR4417	mir-4417	microRNA 4417	ncRNA	FALSE	TRUE	TRUE	FALSE	FALSE	FALSE							DNaseOnly
peak301	chr1	5955628	5957078	8	5	13	1	intron (NM_001291593, intron 13 of 26)	A-rich|Low_complexity|Low_complexity	-33552	NR_039838	100616421		NR_039838	ENSG00000264101	MIR4689	mir-4689	microRNA 4689	ncRNA	TRUE	FALSE	FALSE	FALSE	TRUE	FALSE	TSS-50kb	-	33653	NR_039838	NO_ENSEMBL	NO_SYMBOL	OpenChrom
peak303	chr1	5975127	5976351	5	2	7	0.608392	intron (NM_015102, intron 11 of 29)	intron (NM_015102, intron 11 of 29)	-52938	NR_039838	100616421		NR_039838	ENSG00000264101	MIR4689	mir-4689	microRNA 4689	ncRNA	TRUE	FALSE	FALSE	FALSE	FALSE	FALSE	INTRON	-	0	NM_015102	ENSG00000131697	NPHP4	Valid
peak305	chr1	6030494	6031422	9	6	15	1	intron (NM_001291594, intron 1 of 25)	intron (NM_001291594, intron 1 of 25)	-21400	NM_001199861	8514	Hs.440497	NM_003636	ENSG00000069424	KCNAB2	AKR6A5|HKvbeta2|HKvbeta2.1|HKvbeta2.2|KCNA2B|KV-BETA-2	potassium channel, voltage gated subfamily A regulatory beta subunit 2	protein-coding	TRUE	FALSE	FALSE	TRUE	FALSE	FALSE	TSS-50kb;INTRON	+;-	-21473;0	NM_001199861;NM_001291594	ENSG00000069424;ENSG00000131697	KCNAB2;NPHP4	Valid
peak307	chr1	6051651	6053215	9	6	15	1	promoter-TSS (NR_111987)	promoter-TSS (NR_111987)	75	NM_001199861	8514	Hs.440497	NM_003636	ENSG00000069424	KCNAB2	AKR6A5|HKvbeta2|HKvbeta2.1|HKvbeta2.2|KCNA2B|KV-BETA-2	potassium channel, voltage gated subfamily A regulatory beta subunit 2	protein-coding	TRUE	FALSE	FALSE	FALSE	TRUE	FALSE	TSS-50kb;TSS-50kb;TSS-200	+;+;-	-42014;-33739;1	NM_001199860;NM_003636;NR_111987	ENSG00000069424;ENSG00000069424;NO_ENSEMBL	KCNAB2;KCNAB2;NO_SYMBOL	Valid
peak308	chr1	6061820	6062844	5	3	8	1	intron (NM_001199861, intron 1 of 15)	intron (NM_001199861, intron 1 of 15)	-9799	NM_001291593	261734	Hs.462348	NM_015102	ENSG00000131697	NPHP4	POC10|SLSN4	nephronophthisis 4	protein-coding	FALSE	FALSE	FALSE	FALSE	FALSE	FALSE	TSS-50kb;INTRON;TSS-50kb;TSS-50kb;TSS-50kb;TSS-50kb	+;+;+;+;+;-	-32115;0;-42840;-43941;-23840;9900	NM_001199860;NM_001199861;NM_001199862;NM_001199863;NM_003636;NR_111987	ENSG00000069424;ENSG00000069424;ENSG00000069424;ENSG00000069424;ENSG00000069424;NO_ENSEMBL	KCNAB2;KCNAB2;KCNAB2;KCNAB2;KCNAB2;NO_SYMBOL	OpenChrom
peak310	chr1	6085408	6086972	7	5	12	1	5' UTR (NM_003636, exon 1 of 16)	5' UTR (NM_003636, exon 1 of 16)	117	NM_003636	8514	Hs.440497	NM_003636	ENSG00000069424	KCNAB2	AKR6A5|HKvbeta2|HKvbeta2.1|HKvbeta2.2|KCNA2B|KV-BETA-2	potassium channel, voltage gated subfamily A regulatory beta subunit 2	protein-coding	TRUE	FALSE	FALSE	FALSE	TRUE	FALSE	TSS-50kb;TSS-50kb;TSS-50kb;TSS-50kb	+;+;+;-	-8257;-18982;-20083;33758	NM_001199860;NM_001199862;NM_001199863;NR_111987	ENSG00000069424;ENSG00000069424;ENSG00000069424;NO_ENSEMBL	KCNAB2;KCNAB2;KCNAB2;NO_SYMBOL	OpenChrom
peak311	chr1	6094124	6094911	5	3	8	1	5' UTR (NM_001199860, exon 1 of 16)	5' UTR (NM_001199860, exon 1 of 16)	170	NM_001199860	8514	Hs.440497	NM_003636	ENSG00000069424	KCNAB2	AKR6A5|HKvbeta2|HKvbeta2.1|HKvbeta2.2|KCNA2B|KV-BETA-2	potassium channel, voltage gated subfamily A regulatory beta subunit 2	protein-coding	FALSE	FALSE	FALSE	FALSE	FALSE	FALSE	TSS-50kb;TSS-50kb;TSS-50kb	+;+;-	-10654;-11755;42086	NM_001199862;NM_001199863;NR_111987	ENSG00000069424;ENSG00000069424;NO_ENSEMBL	KCNAB2;KCNAB2;NO_SYMBOL	OpenChrom
peak315	chr1	6217408	6218397	5	6	11	0.103297	intron (NM_015557, intron 3 of 41)	intron (NM_015557, intron 3 of 41)	22291	NM_015557	26038	Hs.522898	NM_015557	ENSG00000116254	CHD5	CHD-5	chromodomain helicase DNA binding protein 5	protein-coding	FALSE	FALSE	FALSE	FALSE	FALSE	FALSE	INTRON;TSS-50kb	-;+	0;-48386	NM_015557;NM_207396	ENSG00000116254;ENSG00000158286	CHD5;RNF207	OpenChrom
peak317	chr1	6239294	6240084	2	2	4	1	intron (NM_015557, intron 1 of 41)	CpG	505	NM_015557	26038	Hs.522898	NM_015557	ENSG00000116254	CHD5	CHD-5	chromodomain helicase DNA binding protein 5	protein-coding	FALSE	FALSE	FALSE	FALSE	TRUE	FALSE	TTS+10kb;TSS-50kb	-;+	-5490;-26599	NM_000983;NM_207396	ENSG00000116251;ENSG00000158286	RPL22;RNF207	OpenChrom
peak319	chr1	6259020	6260274	9	6	15	1	promoter-TSS (NM_000983)	promoter-TSS (NM_000983)	32	NM_000983	6146	Hs.515329	NM_000983	ENSG00000116251	RPL22	EAP|HBP15|HBP15/L22|L22	ribosomal protein L22	protein-coding	TRUE	FALSE	FALSE	FALSE	TRUE	FALSE	TSS-200;TSS-50kb;TSS-50kb;TSS-50kb;TSS-50kb;TTS+10kb	-;+;-;+;+;-	69;-44704;19554;-6641;-36295;-5352	NM_000983;NM_001024598;NM_015557;NM_207396;NR_103534;NR_125997	ENSG00000116251;ENSG00000173673;ENSG00000116254;ENSG00000158286;NO_ENSEMBL;NO_ENSEMBL	RPL22;HES3;CHD5;RNF207;NO_SYMBOL;NO_SYMBOL	Valid
peak320	chr1	6265225	6266629	6	5	11	0.604396	promoter-TSS (NM_207396)	promoter-TSS (NM_207396)	-87	NR_125997	102724450	Hs.669107	NR_125997	ENSG00000226944	LOC102724450	-	uncharacterized LOC102724450	ncRNA	TRUE	FALSE	FALSE	FALSE	TRUE	FALSE	TSS-50kb;TSS-50kb;TSS-50kb;TSS-1500;TSS-50kb	-;+;-;+;+	6349;-38424;25834;-361;-30015	NM_000983;NM_001024598;NM_015557;NM_207396;NR_103534	ENSG00000116251;ENSG00000173673;ENSG00000116254;ENSG00000158286;NO_ENSEMBL	RPL22;HES3;CHD5;RNF207;NO_SYMBOL	OpenChrom
peak321	chr1	6268839	6269809	5	3	8	1	intron (NM_207396, intron 5 of 17)	CpG-319	3135	NM_207396	388591	Hs.716549	NM_173795	ENSG00000158286	RNF207	C1orf188	ring finger protein 207	protein-coding	FALSE	FALSE	FALSE	FALSE	TRUE	FALSE	TSS-50kb;TSS-50kb;TSS-50kb;TSS-50kb;TSS-50kb	-;+;-;+;-	9746;-35027;29231;-26618;3035	NM_000983;NM_001024598;NM_015557;NR_103534;NR_125997	ENSG00000116251;ENSG00000173673;ENSG00000116254;NO_ENSEMBL;NO_ENSEMBL	RPL22;HES3;CHD5;NO_SYMBOL;NO_SYMBOL	OpenChrom
peak323	chr1	6281528	6282205	2	1	3	1	TTS (NM_207396)	TTS (NM_207396)	14177	NM_012405	23463	Hs.515688	NM_012405	ENSG00000116237	ICMT	HSTE14|MST098|MSTP098|PCCMT|PCMT|PPMT	isoprenylcysteine carboxyl methyltransferase	protein-coding	FALSE	FALSE	FALSE	FALSE	FALSE	FALSE	TSS-50kb;TSS-50kb;TSS-50kb;TTS+10kb;TSS-50kb;TSS-50kb	-;+;-;+;+;-	22288;-22485;41773;608;-14076;15577	NM_000983;NM_001024598;NM_015557;NM_207396;NR_103534;NR_125997	ENSG00000116251;ENSG00000173673;ENSG00000116254;ENSG00000158286;NO_ENSEMBL;NO_ENSEMBL	RPL22;HES3;CHD5;RNF207;NO_SYMBOL;NO_SYMBOL	Valid
peak324	chr1	6294902	6296505	9	6	15	1	promoter-TSS (NR_103534)	promoter-TSS (NR_103534)	340	NM_012405	23463	Hs.515688	NM_012405	ENSG00000116237	ICMT	HSTE14|MST098|MSTP098|PCCMT|PCMT|PPMT	isoprenylcysteine carboxyl methyltransferase	protein-coding	TRUE	FALSE	FALSE	TRUE	TRUE	FALSE	TSS-50kb;TSS-50kb;TSS-1500;TSS-50kb	-;+;+;-	36126;-8647;-238;29415	NM_000983;NM_001024598;NR_103534;NR_125997	ENSG00000116251;ENSG00000173673;NO_ENSEMBL;NO_ENSEMBL	RPL22;HES3;NO_SYMBOL;NO_SYMBOL	OpenChrom
peak325	chr1	6305175	6307185	3	5	8	0.118881	TTS (NM_001024598)	TTS (NM_001024598)	1928	NM_001024598	390992	Hs.532677	NM_001024598	ENSG00000173673	HES3	bHLHb43	hes family bHLH transcription factor 3	protein-coding	FALSE	FALSE	FALSE	FALSE	TRUE	FALSE	TSS-50kb;TTS+10kb;TSS-50kb;TTS+10kb;TTS+10kb;TSS-50kb	-;+;-;-;+;-	46602;643;10237;-1325;6779;39891	NM_000983;NM_001024598;NM_012405;NM_207370;NR_103534;NR_125997	ENSG00000116251;ENSG00000173673;ENSG00000116237;ENSG00000158292;NO_ENSEMBL;NO_ENSEMBL	RPL22;HES3;ICMT;GPR153;NO_SYMBOL;NO_SYMBOL	OpenChrom
peak327	chr1	6320796	6321628	3	3	6	0.622378	promoter-TSS (NM_207370)	promoter-TSS (NM_207370)	-177	NM_207370	387509	Hs.531581	NM_207370	ENSG00000158292	GPR153	PGR1	G protein-coupled receptor 153	protein-coding	FALSE	FALSE	FALSE	FALSE	TRUE	FALSE	TTS+10kb;TSS-50kb;TSS-1500	-;-;-	-3219;25269;278	NM_007274;NM_012405;NM_207370	ENSG00000097021;ENSG00000116237;ENSG00000158292	ACOT7;ICMT;GPR153	OpenChrom
peak329	chr1	6336428	6336907	3	1	4	0.604396	intron (NM_181864, intron 8 of 8)	intron (NM_181864, intron 8 of 8)	-15633	NM_207370	387509	Hs.531581	NM_207370	ENSG00000158292	GPR153	PGR1	G protein-coupled receptor 153	protein-coding	TRUE	FALSE	FALSE	FALSE	FALSE	FALSE	TSS-50kb;INTRON;TSS-50kb	-;-;-	40725;0;15734	NM_012405;NM_181864;NM_207370	ENSG00000116237;ENSG00000097021;ENSG00000158292	ICMT;ACOT7;GPR153	OpenChrom
peak334	chr1	6418862	6420234	2	2	4	1	promoter-TSS (NM_181866)	promoter-TSS (NM_181866)	-544	NM_181866	11332	Hs.126137	NM_007274	ENSG00000097021	ACOT7	ACH1|ACT|BACH|CTE-II|LACH|LACH1|hBACH	acyl-CoA thioesterase 7	protein-coding	TRUE	FALSE	FALSE	FALSE	FALSE	FALSE	TSS-1500	-	645	NM_181866	ENSG00000097021	ACOT7	DNaseOnly
peak335	chr1	6423121	6423817	4	4	8	0.608392	intron (NM_007274, intron 1 of 8)	LTR13|LTR|ERVK	-2705	NM_181865	11332	Hs.126137	NM_007274	ENSG00000097021	ACOT7	ACH1|ACT|BACH|CTE-II|LACH|LACH1|hBACH	acyl-CoA thioesterase 7	protein-coding	FALSE	FALSE	FALSE	FALSE	FALSE	FALSE	TSS-50kb;TSS-50kb	-;-	2806;4566	NM_181865;NM_181866	ENSG00000097021;ENSG00000097021	ACOT7;ACOT7
peak337	chr1	6452848	6454439	9	6	15	1	5' UTR (NM_007274, exon 1 of 9)	5' UTR (NM_007274, exon 1 of 9)	182	NM_007274	11332	Hs.126137	NM_007274	ENSG00000097021	ACOT7	ACH1|ACT|BACH|CTE-II|LACH|LACH1|hBACH	acyl-CoA thioesterase 7	protein-coding	TRUE	FALSE	FALSE	FALSE	TRUE	FALSE	TSS-50kb;TSS-50kb;TSS-50kb;TSS-50kb	+;-;-;-	-31303;7862;32981;34741	NM_031475;NM_181864;NM_181865;NM_181866	ENSG00000187017;ENSG00000097021;ENSG00000097021;ENSG00000097021	ESPN;ACOT7;ACOT7;ACOT7	OpenChrom
peak341	chr1	6483038	6484364	2	5	7	0.0405594	Intergenic	Intergenic	-1147	NM_031475	83715	Hs.744222	NM_031475	ENSG00000187017	ESPN	DFNB36|LP2654	espin	protein-coding	FALSE	TRUE	FALSE	FALSE	FALSE	FALSE	TSS-50kb;TSS-50kb;TSS-1500;TSS-50kb;TTS+10kb	-;-;+;-;-	29976;3823;-1246;37919;-6153	NM_007274;NM_019089;NM_031475;NM_181864;NR_036218	ENSG00000097021;ENSG00000069812;ENSG00000187017;ENSG00000097021;NO_ENSEMBL	ACOT7;HES2;ESPN;ACOT7;NO_SYMBOL	OpenChrom
peak347	chr1	6535519	6535996	3	2	5	1	intron (NM_001042664, intron 3 of 20)	intron (NM_001042664, intron 3 of 20)	-9503	NM_148970	8718	Hs.462529	NM_003790	ENSG00000215788	TNFRSF25	APO-3|DDR3|DR3|LARD|TNFRSF12|TR3|TRAMP|WSL-1|WSL-LR	tumor necrosis factor receptor superfamily, member 25	protein-coding	FALSE	FALSE	FALSE	FALSE	FALSE	FALSE	INTRON;TSS-50kb;TSS-50kb	-;-;-	0;9604;45903	NM_001042664;NM_003790;NR_036218	ENSG00000171680;ENSG00000215788;NO_ENSEMBL	PLEKHG5;TNFRSF25;NO_SYMBOL	OpenChrom
peak348	chr1	6546492	6546968	2	1	3	1	promoter-TSS (NM_001042665)	promoter-TSS (NM_001042665)	-716	NM_001042665	57449	Hs.284232	NM_020631	ENSG00000171680	PLEKHG5	CMTRIC|DSMA4|GEF720|Syx|Tech	pleckstrin homology domain containing, family G (with RhoGef domain) member 5	protein-coding	FALSE	FALSE	FALSE	FALSE	FALSE	FALSE	TSS-1500;TSS-1500;TSS-50kb	-;-;-	817;1302;20576	NM_001042665;NM_001265593;NM_003790	ENSG00000171680;ENSG00000171680;ENSG00000215788	PLEKHG5;PLEKHG5;TNFRSF25	OpenChrom
peak349	chr1	6550043	6551924	5	5	10	0.58042	promoter-TSS (NM_001265594)	promoter-TSS (NM_001265594)	-330	NM_001265594	57449	Hs.284232	NM_020631	ENSG00000171680	PLEKHG5	CMTRIC|DSMA4|GEF720|Syx|Tech	pleckstrin homology domain containing, family G (with RhoGef domain) member 5	protein-coding	TRUE	FALSE	FALSE	FALSE	TRUE	FALSE	TSS-1500;TSS-50kb;TSS-50kb;TSS-1500;TSS-50kb	-;-;-;-;-	445;5071;5556;431;24830	NM_001042664;NM_001042665;NM_001265593;NM_001265594;NM_003790	ENSG00000171680;ENSG00000171680;ENSG00000171680;ENSG00000171680;ENSG00000215788	PLEKHG5;PLEKHG5;PLEKHG5;PLEKHG5;TNFRSF25	OpenChrom
peak350	chr1	6557057	6558135	4	3	7	1	promoter-TSS (NM_001042663)	promoter-TSS (NM_001042663)	-112	NM_001042663	57449	Hs.284232	NM_020631	ENSG00000171680	PLEKHG5	CMTRIC|DSMA4|GEF720|Syx|Tech	pleckstrin homology domain containing, family G (with RhoGef domain) member 5	protein-coding	FALSE	FALSE	FALSE	FALSE	TRUE	FALSE	TSS-1500;TSS-50kb;TSS-50kb;TSS-1500;TSS-50kb;TSS-50kb;TSS-50kb;TSS-50kb	-;-;-;-;-;-;-;-	213;7057;11683;541;12168;7043;31442;5936	NM_001042663;NM_001042664;NM_001042665;NM_001265592;NM_001265593;NM_001265594;NM_003790;NM_020631	ENSG00000171680;ENSG00000171680;ENSG00000171680;ENSG00000171680;ENSG00000171680;ENSG00000171680;ENSG00000215788;ENSG00000171680	PLEKHG5;PLEKHG5;PLEKHG5;PLEKHG5;PLEKHG5;PLEKHG5;TNFRSF25;PLEKHG5	OpenChrom
peak351	chr1	6579781	6580639	4	3	7	1	promoter-TSS (NM_198681)	promoter-TSS (NM_198681)	-89	NM_198681	57449	Hs.284232	NM_020631	ENSG00000171680	PLEKHG5	CMTRIC|DSMA4|GEF720|Syx|Tech	pleckstrin homology domain containing, family G (with RhoGef domain) member 5	protein-coding	TRUE	FALSE	FALSE	FALSE	FALSE	FALSE	TSS-50kb;TSS-50kb;TSS-50kb;TSS-50kb;TSS-50kb;TSS-50kb;TSS-50kb;TTS+10kb;TSS-50kb;TSS-200	-;-;-;-;-;-;-;-;+;-	22827;29671;34297;23155;34782;29657;28550;-1296;-35227;190	NM_001042663;NM_001042664;NM_001042665;NM_001265592;NM_001265593;NM_001265594;NM_020631;NM_024654;NM_177540;NM_198681	ENSG00000171680;ENSG00000171680;ENSG00000171680;ENSG00000171680;ENSG00000171680;ENSG00000171680;ENSG00000171680;ENSG00000162408;ENSG00000173662;ENSG00000171680	PLEKHG5;PLEKHG5;PLEKHG5;PLEKHG5;PLEKHG5;PLEKHG5;PLEKHG5;NOL9;TAS1R1;PLEKHG5	Valid
peak352	chr1	6614032	6614948	9	6	15	1	promoter-TSS (NM_177540)	promoter-TSS (NM_177540)	168	NM_024654	79707	Hs.59425	NM_024654	ENSG00000162408	NOL9	Grc3|NET6	nucleolar protein 9	protein-coding	TRUE	FALSE	FALSE	FALSE	TRUE	FALSE	TSS-50kb;TSS-1500;TSS-50kb	+;+;-	-25660;-947;34470	NM_005341;NM_177540;NM_198681	ENSG00000204859;ENSG00000173662;ENSG00000171680	ZBTB48;TAS1R1;PLEKHG5	OpenChrom
peak353	chr1	6639502	6641147	9	6	15	1	TTS (NM_177540)	TTS (NM_177540)	274	NM_001278647	3104	Hs.502330	NM_005341	ENSG00000204859	ZBTB48	HKR3|ZNF855|pp9964	zinc finger and BTB domain containing 48	protein-coding	TRUE	FALSE	FALSE	FALSE	TRUE	FALSE	TSS-50kb;TSS-50kb;TSS-50kb;TSS-50kb;TTS+10kb	+;+;-;+;+	-44985;-44700;24886;-33531;173	NM_001195752;NM_001195753;NM_024654;NM_153812;NM_177540	ENSG00000041988;ENSG00000041988;ENSG00000162408;ENSG00000116273;ENSG00000173662	THAP3;THAP3;NOL9;PHF13;TAS1R1	Valid
peak356	chr1	6654896	6655689	6	4	10	1	intron (NM_014851, intron 3 of 3)	L2a|LINE|L2	7665	NM_014851	9903	Hs.7764	NM_014851	ENSG00000162413	KLHL21	-	kelch-like family member 21	protein-coding	TRUE	FALSE	FALSE	FALSE	FALSE	FALSE	TSS-50kb;TSS-50kb;TTS+10kb;TSS-50kb;TSS-50kb	+;+;+;-;+	-30017;-29732;6053;39854;-18563	NM_001195752;NM_001195753;NM_005341;NM_024654;NM_153812	ENSG00000041988;ENSG00000041988;ENSG00000204859;ENSG00000162408;ENSG00000116273	THAP3;THAP3;ZBTB48;NOL9;PHF13	OpenChrom
peak357	chr1	6660925	6664072	9	6	15	1	exon (NM_014851, exon 1 of 4)	exon (NM_014851, exon 1 of 4)	459	NM_014851	9903	Hs.7764	NM_014851	ENSG00000162413	KLHL21	-	kelch-like family member 21	protein-coding	TRUE	FALSE	FALSE	FALSE	TRUE	FALSE	TSS-50kb;TSS-50kb;1ST EXON;TSS-50kb;TSS-50kb	+;+;-;-;+	-22811;-22526;0;47060;-11357	NM_001195752;NM_001195753;NM_014851;NM_024654;NM_153812	ENSG00000041988;ENSG00000041988;ENSG00000162413;ENSG00000162408;ENSG00000116273	THAP3;THAP3;KLHL21;NOL9;PHF13	OpenChrom
peak358	chr1	6672631	6674130	9	6	15	1	promoter-TSS (NM_153812)	promoter-TSS (NM_153812)	-375	NM_153812	148479	Hs.516079	NM_153812	ENSG00000116273	PHF13	PHF5|SPOC1	PHD finger protein 13	protein-coding	TRUE	FALSE	FALSE	FALSE	TRUE	FALSE	TSS-50kb;TSS-50kb;TSS-50kb;TSS-1500	+;+;-;+	-11929;-11644;10523;-475	NM_001195752;NM_001195753;NM_014851;NM_153812	ENSG00000041988;ENSG00000041988;ENSG00000162413;ENSG00000116273	THAP3;THAP3;KLHL21;PHF13	OpenChrom
peak360	chr1	6684700	6686171	9	6	15	1	intron (NM_138350, intron 1 of 4)	CpG	226	NM_001195752	90326	Hs.689006	NM_138350	ENSG00000041988	THAP3	-	THAP domain containing, apoptosis associated protein 3	protein-coding	TRUE	FALSE	FALSE	FALSE	TRUE	FALSE	TSS-50kb;TTS+10kb	-;-	22579;-8104	NM_014851;NM_018198	ENSG00000162413;ENSG00000007923	KLHL21;DNAJC11	OpenChrom
peak361	chr1	6694423	6695284	3	2	5	1	3' UTR (NM_138350, exon 5 of 5)	3' UTR (NM_138350, exon 5 of 5)	9644	NM_001195752	90326	Hs.689006	NM_138350	ENSG00000041988	THAP3	-	THAP domain containing, apoptosis associated protein 3	protein-coding	FALSE	FALSE	FALSE	FALSE	FALSE	FALSE	TTS+10kb;TSS-50kb	+;-	1313;31997	NM_001195753;NM_014851	ENSG00000041988;ENSG00000162413	THAP3;KLHL21	OpenChrom
peak363	chr1	6761359	6762336	9	6	15	1	exon (NM_018198, exon 1 of 16)	exon (NM_018198, exon 1 of 16)	118	NM_018198	55735	Hs.462640	NM_018198	ENSG00000007923	DNAJC11	dJ126A5.1	DnaJ (Hsp40) homolog, subfamily C, member 11	protein-coding	TRUE	FALSE	FALSE	FALSE	TRUE	FALSE	1ST EXON;TSS-50kb;TSS-50kb	-;+;+	0;-23056;-25838	NM_018198;NR_104620;NR_104621	ENSG00000007923;NO_ENSEMBL;NO_ENSEMBL	DNAJC11;NO_SYMBOL;NO_SYMBOL	OpenChrom
peak369	chr1	6844198	6846519	9	6	15	1	promoter-TSS (NM_015215)	promoter-TSS (NM_015215)	-25	NM_015215	23261	Hs.397705	NM_015215	ENSG00000171735	CAMTA1	CANPMR	calmodulin binding transcription activator 1	protein-coding	TRUE	FALSE	FALSE	FALSE	TRUE	FALSE	TSS-200	+	-125	NM_015215	ENSG00000171735	CAMTA1	Valid
peak382	chr1	7022215	7023701	2	4	6	0.135664	intron (NM_015215, intron 3 of 22)	intron (NM_015215, intron 3 of 22)	177574	NR_038934	23261	Hs.397705	NM_015215	ENSG00000171735	CAMTA1	CANPMR	calmodulin binding transcription activator 1	protein-coding	FALSE	FALSE	FALSE	FALSE	TRUE	FALSE	INTRON	+	0	NM_015215	ENSG00000171735	CAMTA1	OpenChrom
peak385	chr1	7129847	7131058	6	3	9	0.622378	intron (NM_015215, intron 3 of 22)	intron (NM_015215, intron 3 of 22)	285069	NR_038934	23261	Hs.397705	NM_015215	ENSG00000171735	CAMTA1	CANPMR	calmodulin binding transcription activator 1	protein-coding	FALSE	FALSE	FALSE	FALSE	TRUE	FALSE	INTRON	+	0	NM_015215	ENSG00000171735	CAMTA1	OpenChrom
peak386	chr1	7157954	7158966	6	3	9	0.622378	intron (NM_015215, intron 4 of 22)	intron (NM_015215, intron 4 of 22)	313076	NR_038934	23261	Hs.397705	NM_015215	ENSG00000171735	CAMTA1	CANPMR	calmodulin binding transcription activator 1	protein-coding	FALSE	FALSE	FALSE	FALSE	FALSE	FALSE	INTRON	+	0	NM_015215	ENSG00000171735	CAMTA1	Valid
peak387	chr1	7170195	7170872	4	1	5	0.58042	intron (NM_015215, intron 4 of 22)	intron (NM_015215, intron 4 of 22)	325150	NR_038934	23261	Hs.397705	NM_015215	ENSG00000171735	CAMTA1	CANPMR	calmodulin binding transcription activator 1	protein-coding	FALSE	FALSE	FALSE	TRUE	FALSE	FALSE	INTRON	+	0	NM_015215	ENSG00000171735	CAMTA1	OpenChrom
peak388	chr1	7177392	7178175	4	4	8	0.608392	intron (NM_015215, intron 4 of 22)	intron (NM_015215, intron 4 of 22)	332400	NR_038934	23261	Hs.397705	NM_015215	ENSG00000171735	CAMTA1	CANPMR	calmodulin binding transcription activator 1	protein-coding	FALSE	FALSE	FALSE	FALSE	FALSE	FALSE	INTRON	+	0	NM_015215	ENSG00000171735	CAMTA1	OpenChrom
peak389	chr1	7322669	7323373	7	6	13	0.485714	intron (NM_015215, intron 5 of 22)	intron (NM_015215, intron 5 of 22)	477637	NR_038934	23261	Hs.397705	NM_015215	ENSG00000171735	CAMTA1	CANPMR	calmodulin binding transcription activator 1	protein-coding	FALSE	FALSE	FALSE	TRUE	TRUE	FALSE	INTRON	+	0	NM_015215	ENSG00000171735	CAMTA1	Valid
peak390	chr1	7325831	7326692	8	6	14	1	intron (NM_015215, intron 5 of 22)	intron (NM_015215, intron 5 of 22)	480878	NR_038934	23261	Hs.397705	NM_015215	ENSG00000171735	CAMTA1	CANPMR	calmodulin binding transcription activator 1	protein-coding	FALSE	FALSE	FALSE	TRUE	FALSE	FALSE	INTRON	+	0	NM_015215	ENSG00000171735	CAMTA1	Valid
peak391	chr1	7358971	7360313	3	3	6	0.622378	intron (NM_015215, intron 5 of 22)	intron (NM_015215, intron 5 of 22)	-471687	NM_004781	9341	Hs.66708	NM_004781	ENSG00000049245	VAMP3	CEB	vesicle associated membrane protein 3	protein-coding	FALSE	FALSE	FALSE	FALSE	FALSE	FALSE	INTRON	+	0	NM_015215	ENSG00000171735	CAMTA1	OpenChrom
peak394	chr1	7401198	7402006	6	4	10	1	intron (NM_015215, intron 5 of 22)	intron (NM_015215, intron 5 of 22)	-429727	NM_004781	9341	Hs.66708	NM_004781	ENSG00000049245	VAMP3	CEB	vesicle associated membrane protein 3	protein-coding	FALSE	FALSE	FALSE	FALSE	FALSE	FALSE	INTRON	+	0	NM_015215	ENSG00000171735	CAMTA1	Valid
peak398	chr1	7448225	7450176	2	3	5	0.328671	intron (NM_015215, intron 5 of 22)	intron (NM_015215, intron 5 of 22)	-382128	NM_004781	9341	Hs.66708	NM_004781	ENSG00000049245	VAMP3	CEB	vesicle associated membrane protein 3	protein-coding	FALSE	FALSE	FALSE	FALSE	FALSE	FALSE	INTRON	+	0	NM_015215	ENSG00000171735	CAMTA1	OpenChrom
peak399	chr1	7461735	7462511	9	6	15	1	intron (NM_015215, intron 5 of 22)	intron (NM_015215, intron 5 of 22)	-369206	NM_004781	9341	Hs.66708	NM_004781	ENSG00000049245	VAMP3	CEB	vesicle associated membrane protein 3	protein-coding	FALSE	FALSE	FALSE	TRUE	FALSE	FALSE	INTRON	+	0	NM_015215	ENSG00000171735	CAMTA1	Valid
peak400	chr1	7507097	7508142	3	1	4	0.604396	intron (NM_015215, intron 5 of 22)	intron (NM_015215, intron 5 of 22)	-323709	NM_004781	9341	Hs.66708	NM_004781	ENSG00000049245	VAMP3	CEB	vesicle associated membrane protein 3	protein-coding	FALSE	FALSE	FALSE	FALSE	FALSE	FALSE	INTRON	+	0	NM_015215	ENSG00000171735	CAMTA1	Valid
peak401	chr1	7515206	7515937	3	2	5	1	intron (NM_015215, intron 5 of 22)	intron (NM_015215, intron 5 of 22)	-315757	NM_004781	9341	Hs.66708	NM_004781	ENSG00000049245	VAMP3	CEB	vesicle associated membrane protein 3	protein-coding	FALSE	FALSE	FALSE	FALSE	FALSE	FALSE	INTRON	+	0	NM_015215	ENSG00000171735	CAMTA1	OpenChrom
peak403	chr1	7530913	7532154	5	4	9	1	intron (NM_015215, intron 6 of 22)	intron (NM_015215, intron 6 of 22)	-299795	NM_004781	9341	Hs.66708	NM_004781	ENSG00000049245	VAMP3	CEB	vesicle associated membrane protein 3	protein-coding	FALSE	FALSE	FALSE	FALSE	FALSE	FALSE	INTRON	+	0	NM_015215	ENSG00000171735	CAMTA1	OpenChrom
peak404	chr1	7538856	7539491	4	3	7	1	intron (NM_015215, intron 6 of 22)	intron (NM_015215, intron 6 of 22)	-292155	NM_004781	9341	Hs.66708	NM_004781	ENSG00000049245	VAMP3	CEB	vesicle associated membrane protein 3	protein-coding	FALSE	FALSE	FALSE	TRUE	FALSE	FALSE	INTRON	+	0	NM_015215	ENSG00000171735	CAMTA1	OpenChrom
peak405	chr1	7551283	7552400	7	6	13	0.485714	intron (NM_015215, intron 6 of 22)	intron (NM_015215, intron 6 of 22)	-279487	NM_004781	9341	Hs.66708	NM_004781	ENSG00000049245	VAMP3	CEB	vesicle associated membrane protein 3	protein-coding	TRUE	FALSE	FALSE	FALSE	TRUE	FALSE	INTRON	+	0	NM_015215	ENSG00000171735	CAMTA1	Valid
peak409	chr1	7609437	7609839	2	1	3	1	intron (NM_015215, intron 6 of 22)	intron (NM_015215, intron 6 of 22)	-221691	NM_004781	9341	Hs.66708	NM_004781	ENSG00000049245	VAMP3	CEB	vesicle associated membrane protein 3	protein-coding	FALSE	FALSE	FALSE	FALSE	FALSE	FALSE	INTRON	+	0	NM_015215	ENSG00000171735	CAMTA1	Valid
peak410	chr1	7614660	7615268	2	1	3	1	intron (NM_015215, intron 6 of 22)	intron (NM_015215, intron 6 of 22)	-216365	NM_004781	9341	Hs.66708	NM_004781	ENSG00000049245	VAMP3	CEB	vesicle associated membrane protein 3	protein-coding	FALSE	FALSE	FALSE	FALSE	FALSE	FALSE	INTRON	+	0	NM_015215	ENSG00000171735	CAMTA1	DNaseOnly
peak413	chr1	7634061	7635081	8	6	14	1	intron (NM_015215, intron 6 of 22)	intron (NM_015215, intron 6 of 22)	-196758	NM_004781	9341	Hs.66708	NM_004781	ENSG00000049245	VAMP3	CEB	vesicle associated membrane protein 3	protein-coding	TRUE	FALSE	FALSE	FALSE	FALSE	FALSE	INTRON	+	0	NM_015215	ENSG00000171735	CAMTA1	Valid
peak414	chr1	7641229	7642785	8	5	13	1	intron (NM_015215, intron 6 of 22)	intron (NM_015215, intron 6 of 22)	-189322	NM_004781	9341	Hs.66708	NM_004781	ENSG00000049245	VAMP3	CEB	vesicle associated membrane protein 3	protein-coding	TRUE	FALSE	FALSE	TRUE	FALSE	FALSE	INTRON	+	0	NM_015215	ENSG00000171735	CAMTA1	Valid
peak416	chr1	7676542	7677580	3	2	5	1	intron (NM_015215, intron 6 of 22)	intron (NM_015215, intron 6 of 22)	-154268	NM_004781	9341	Hs.66708	NM_004781	ENSG00000049245	VAMP3	CEB	vesicle associated membrane protein 3	protein-coding	FALSE	FALSE	FALSE	FALSE	FALSE	FALSE	INTRON	+	0	NM_015215	ENSG00000171735	CAMTA1	DNaseOnly
peak418	chr1	7683766	7684595	6	4	10	1	intron (NM_015215, intron 6 of 22)	intron (NM_015215, intron 6 of 22)	-147148	NM_004781	9341	Hs.66708	NM_004781	ENSG00000049245	VAMP3	CEB	vesicle associated membrane protein 3	protein-coding	TRUE	FALSE	FALSE	FALSE	FALSE	FALSE	INTRON	+	0	NM_015215	ENSG00000171735	CAMTA1	Valid
peak419	chr1	7690280	7691164	6	5	11	0.604396	intron (NM_015215, intron 6 of 22)	intron (NM_015215, intron 6 of 22)	-140607	NM_004781	9341	Hs.66708	NM_004781	ENSG00000049245	VAMP3	CEB	vesicle associated membrane protein 3	protein-coding	TRUE	FALSE	FALSE	FALSE	FALSE	FALSE	INTRON	+	0	NM_015215	ENSG00000171735	CAMTA1	Valid
peak420	chr1	7700970	7701940	3	3	6	0.622378	intron (NM_015215, intron 7 of 22)	intron (NM_015215, intron 7 of 22)	-129874	NM_004781	9341	Hs.66708	NM_004781	ENSG00000049245	VAMP3	CEB	vesicle associated membrane protein 3	protein-coding	TRUE	FALSE	FALSE	FALSE	FALSE	FALSE	INTRON	+	0	NM_015215	ENSG00000171735	CAMTA1	OpenChrom
peak425	chr1	7727568	7730094	6	6	12	0.228571	intron (NM_015215, intron 9 of 22)	intron (NM_015215, intron 9 of 22)	-102498	NM_004781	9341	Hs.66708	NM_004781	ENSG00000049245	VAMP3	CEB	vesicle associated membrane protein 3	protein-coding	TRUE	FALSE	FALSE	FALSE	FALSE	FALSE	INTRON	+	0	NM_015215	ENSG00000171735	CAMTA1	OpenChrom
peak426	chr1	7740095	7741177	5	6	11	0.103297	intron (NM_015215, intron 11 of 22)	CpG	-90693	NM_004781	9341	Hs.66708	NM_004781	ENSG00000049245	VAMP3	CEB	vesicle associated membrane protein 3	protein-coding	TRUE	FALSE	FALSE	FALSE	TRUE	FALSE							OpenChrom
peak427	chr1	7764112	7765137	9	6	15	1	intron (NM_015215, intron 11 of 22)	CpG	-66704	NM_004781	9341	Hs.66708	NM_004781	ENSG00000049245	VAMP3	CEB	vesicle associated membrane protein 3	protein-coding	TRUE	FALSE	FALSE	FALSE	TRUE	FALSE							OpenChrom
peak429	chr1	7812462	7813321	6	5	11	0.604396	intron (NM_015215, intron 21 of 22)	intron (NM_015215, intron 21 of 22)	-18437	NM_004781	9341	Hs.66708	NM_004781	ENSG00000049245	VAMP3	CEB	vesicle associated membrane protein 3	protein-coding	TRUE	FALSE	TRUE	FALSE	TRUE	FALSE	TSS-50kb;TSS-50kb;INTRON	+;+;+	-31696;-18536;0	NM_001289863;NM_004781;NM_015215	ENSG00000049246;ENSG00000049245;ENSG00000171735	PER3;VAMP3;CAMTA1	Valid
peak430	chr1	7830556	7832068	7	6	13	0.485714	promoter-TSS (NM_004781)	promoter-TSS (NM_004781)	-17	NM_004781	9341	Hs.66708	NM_004781	ENSG00000049245	VAMP3	CEB	vesicle associated membrane protein 3	protein-coding	TRUE	FALSE	FALSE	TRUE	TRUE	FALSE	TSS-50kb;TSS-200;TTS+10kb	+;+;+	-13276;-116;1647	NM_001289863;NM_004781;NM_015215	ENSG00000049246;ENSG00000049245;ENSG00000171735	PER3;VAMP3;CAMTA1	OpenChrom
peak431	chr1	7843339	7845071	9	6	15	1	promoter-TSS (NM_001289863)	promoter-TSS (NM_001289863)	-284	NM_001289862	8863	Hs.162200	NM_016831	ENSG00000049246	PER3	GIG13	period circadian clock 3	protein-coding	TRUE	FALSE	FALSE	FALSE	TRUE	FALSE	TSS-1500;TTS+10kb	+;+	-383;2814	NM_001289863;NM_004781	ENSG00000049246;ENSG00000049245	PER3;VAMP3	OpenChrom
peak434	chr1	7945435	7946925	6	2	8	0.314685	Intergenic	Intergenic	-32629	NM_021995	10911	Hs.715862	NM_006786	ENSG00000049247	UTS2	PRO1068|U-II|UCN2|UII	urotensin 2	protein-coding	FALSE	FALSE	FALSE	FALSE	TRUE	FALSE	TSS-50kb;TSS-50kb	-;-	33177;32730	NM_006786;NM_021995	ENSG00000049247;ENSG00000049247	UTS2;UTS2	Valid
peak435	chr1	7962618	7963064	2	1	3	1	Intergenic	Intergenic	40384	NM_001561	3604	Hs.86447	NM_001561	ENSG00000049249	TNFRSF9	4-1BB|CD137|CDw137|ILA	tumor necrosis factor receptor superfamily, member 9	protein-coding	FALSE	FALSE	FALSE	FALSE	FALSE	FALSE	TSS-50kb;TSS-50kb	-;-	49838;49391	NM_006786;NM_021995	ENSG00000049247;ENSG00000049247	UTS2;UTS2	Valid
peak438	chr1	8002322	8002722	2	1	3	1	intron (NM_001561, intron 1 of 8)	CpG	703	NM_001561	3604	Hs.86447	NM_001561	ENSG00000049249	TNFRSF9	4-1BB|CD137|CDw137|ILA	tumor necrosis factor receptor superfamily, member 9	protein-coding	FALSE	FALSE	FALSE	FALSE	TRUE	FALSE	TSS-50kb	+	-19291	NM_001123377	ENSG00000116288	PARK7	DNaseOnly
peak440	chr1	8013866	8014915	9	6	15	1	Intergenic	CpG	-7323	NM_007262	11315	Hs.419640	NM_007262	ENSG00000116288	PARK7	DJ-1|DJ1|HEL-S-67p	parkinson protein 7	protein-coding	TRUE	FALSE	FALSE	FALSE	TRUE	FALSE	TSS-50kb;TSS-50kb	+;-	-7423;11266	NM_001123377;NM_001561	ENSG00000116288;ENSG00000049249	PARK7;TNFRSF9	Valid
peak441	chr1	8020941	8022354	9	6	15	1	promoter-TSS (NM_001123377)	promoter-TSS (NM_001123377)	-66	NM_007262	11315	Hs.419640	NM_007262	ENSG00000116288	PARK7	DJ-1|DJ1|HEL-S-67p	parkinson protein 7	protein-coding	TRUE	FALSE	FALSE	FALSE	TRUE	FALSE	TSS-200;TSS-50kb	+;-	-165;18524	NM_001123377;NM_001561	ENSG00000116288;ENSG00000049249	PARK7;TNFRSF9	OpenChrom
peak442	chr1	8035109	8035835	3	4	7	0.314685	intron (NM_007262, intron 5 of 6)	intron (NM_007262, intron 5 of 6)	13758	NM_001123377	11315	Hs.419640	NM_007262	ENSG00000116288	PARK7	DJ-1|DJ1|HEL-S-67p	parkinson protein 7	protein-coding	FALSE	FALSE	FALSE	TRUE	FALSE	FALSE	TSS-50kb;INTRON	-;+	32348;0	NM_001561;NM_007262	ENSG00000049249;ENSG00000116288	TNFRSF9;PARK7	Valid
peak443	chr1	8042293	8042806	4	2	6	1	intron (NM_007262, intron 6 of 6)	intron (NM_007262, intron 6 of 6)	20836	NM_001123377	11315	Hs.419640	NM_007262	ENSG00000116288	PARK7	DJ-1|DJ1|HEL-S-67p	parkinson protein 7	protein-coding	FALSE	FALSE	FALSE	TRUE	FALSE	FALSE	TSS-50kb;INTRON	-;+	39426;0	NM_001561;NM_007262	ENSG00000049249;ENSG00000116288	TNFRSF9;PARK7	Valid
peak445	chr1	8064619	8065587	6	4	10	1	Intergenic	Intergenic	21290	NM_018948	54206	Hs.605445	NM_018948	ENSG00000116285	ERRFI1	GENE-33|MIG-6|MIG6|RALT	ERBB receptor feedback inhibitor 1	protein-coding	FALSE	FALSE	FALSE	FALSE	FALSE	FALSE	TTS+10kb	-	-6775	NM_018948	ENSG00000116285	ERRFI1
peak448	chr1	8075085	8075541	3	1	4	0.604396	intron (NM_018948, intron 3 of 3)	intron (NM_018948, intron 3 of 3)	11080	NM_018948	54206	Hs.605445	NM_018948	ENSG00000116285	ERRFI1	GENE-33|MIG-6|MIG6|RALT	ERBB receptor feedback inhibitor 1	protein-coding	FALSE	FALSE	FALSE	FALSE	FALSE	FALSE	INTRON	-	0	NM_018948	ENSG00000116285	ERRFI1	OpenChrom
peak449	chr1	8079894	8080537	3	3	6	0.622378	intron (NM_018948, intron 1 of 3)	intron (NM_018948, intron 1 of 3)	6177	NM_018948	54206	Hs.605445	NM_018948	ENSG00000116285	ERRFI1	GENE-33|MIG-6|MIG6|RALT	ERBB receptor feedback inhibitor 1	protein-coding	TRUE	FALSE	FALSE	TRUE	FALSE	FALSE	INTRON	-	0	NM_018948	ENSG00000116285	ERRFI1	OpenChrom
peak450	chr1	8085195	8087850	9	6	15	1	promoter-TSS (NM_018948)	promoter-TSS (NM_018948)	-130	NM_018948	54206	Hs.605445	NM_018948	ENSG00000116285	ERRFI1	GENE-33|MIG-6|MIG6|RALT	ERBB receptor feedback inhibitor 1	protein-coding	TRUE	FALSE	TRUE	TRUE	TRUE	FALSE	TSS-1500	-	230	NM_018948	ENSG00000116285	ERRFI1	OpenChrom
peak452	chr1	8100567	8101124	1	2	3	0.525275	Intergenic	LTR16A|LTR|ERVL	-14453	NM_018948	54206	Hs.605445	NM_018948	ENSG00000116285	ERRFI1	GENE-33|MIG-6|MIG6|RALT	ERBB receptor feedback inhibitor 1	protein-coding	FALSE	FALSE	FALSE	FALSE	FALSE	FALSE	TSS-50kb	-	14554	NM_018948	ENSG00000116285	ERRFI1	Valid
peak453	chr1	8121368	8122364	1	3	4	0.235165	Intergenic	Intergenic	-35473	NM_018948	54206	Hs.605445	NM_018948	ENSG00000116285	ERRFI1	GENE-33|MIG-6|MIG6|RALT	ERBB receptor feedback inhibitor 1	protein-coding	FALSE	FALSE	FALSE	TRUE	FALSE	FALSE	TSS-50kb	-	35574	NM_018948	ENSG00000116285	ERRFI1	DNaseOnly
peak454	chr1	8130335	8131061	1	2	3	0.525275	Intergenic	Intergenic	-44305	NM_018948	54206	Hs.605445	NM_018948	ENSG00000116285	ERRFI1	GENE-33|MIG-6|MIG6|RALT	ERBB receptor feedback inhibitor 1	protein-coding	TRUE	FALSE	FALSE	TRUE	FALSE	FALSE	TSS-50kb	-	44406	NM_018948	ENSG00000116285	ERRFI1
peak455	chr1	8136992	8138667	3	5	8	0.118881	Intergenic	Intergenic	-51437	NM_018948	54206	Hs.605445	NM_018948	ENSG00000116285	ERRFI1	GENE-33|MIG-6|MIG6|RALT	ERBB receptor feedback inhibitor 1	protein-coding	TRUE	FALSE	FALSE	TRUE	FALSE	FALSE							Valid
peak456	chr1	8143648	8144504	4	3	7	1	Intergenic	Intergenic	-57683	NM_018948	54206	Hs.605445	NM_018948	ENSG00000116285	ERRFI1	GENE-33|MIG-6|MIG6|RALT	ERBB receptor feedback inhibitor 1	protein-coding	TRUE	FALSE	FALSE	TRUE	FALSE	FALSE							Valid
peak459	chr1	8156227	8158142	7	4	11	1	Intergenic	Intergenic	-70792	NM_018948	54206	Hs.605445	NM_018948	ENSG00000116285	ERRFI1	GENE-33|MIG-6|MIG6|RALT	ERBB receptor feedback inhibitor 1	protein-coding	TRUE	FALSE	FALSE	TRUE	FALSE	FALSE							FAIREOnly
peak460	chr1	8181037	8181793	2	2	4	1	Intergenic	Intergenic	-87317	NR_125998	102724539	Hs.516816	NR_125998	ENSG00000227634	LOC102724539	-	uncharacterized LOC102724539	ncRNA	TRUE	FALSE	FALSE	TRUE	FALSE	FALSE							DNaseOnly
peak465	chr1	8214723	8215320	3	2	5	1	Intergenic	Intergenic	-53710	NR_125998	102724539	Hs.516816	NR_125998	ENSG00000227634	LOC102724539	-	uncharacterized LOC102724539	ncRNA	TRUE	FALSE	FALSE	TRUE	FALSE	FALSE							DNaseOnly
peak466	chr1	8221620	8222749	6	4	10	1	Intergenic	Intergenic	-46547	NR_125998	102724539	Hs.516816	NR_125998	ENSG00000227634	LOC102724539	-	uncharacterized LOC102724539	ncRNA	FALSE	FALSE	FALSE	FALSE	FALSE	FALSE	TSS-50kb	+	-46647	NR_125998	NO_ENSEMBL	NO_SYMBOL	Valid
peak467	chr1	8229398	8230789	9	6	15	1	Intergenic	AT_rich|Low_complexity|Low_complexity	-38638	NR_125998	102724539	Hs.516816	NR_125998	ENSG00000227634	LOC102724539	-	uncharacterized LOC102724539	ncRNA	TRUE	FALSE	FALSE	FALSE	FALSE	FALSE	TSS-50kb	+	-38737	NR_125998	NO_ENSEMBL	NO_SYMBOL	Valid
peak469	chr1	8241964	8243032	6	4	10	1	Intergenic	Intergenic	-26234	NR_125998	102724539	Hs.516816	NR_125998	ENSG00000227634	LOC102724539	-	uncharacterized LOC102724539	ncRNA	TRUE	FALSE	FALSE	TRUE	FALSE	FALSE	TSS-50kb	+	-26333	NR_125998	NO_ENSEMBL	NO_SYMBOL	DNaseOnly
peak472	chr1	8254413	8255099	5	4	9	1	Intergenic	Intergenic	-13976	NR_125998	102724539	Hs.516816	NR_125998	ENSG00000227634	LOC102724539	-	uncharacterized LOC102724539	ncRNA	FALSE	FALSE	FALSE	TRUE	FALSE	FALSE	TSS-50kb	+	-14075	NR_125998	NO_ENSEMBL	NO_SYMBOL	OpenChrom
peak474	chr1	8261978	8263253	8	6	14	1	Intergenic	Intergenic	-6116	NR_125998	102724539	Hs.516816	NR_125998	ENSG00000227634	LOC102724539	-	uncharacterized LOC102724539	ncRNA	TRUE	FALSE	FALSE	TRUE	TRUE	FALSE	TSS-50kb	+	-6215	NR_125998	NO_ENSEMBL	NO_SYMBOL	Valid
peak475	chr1	8276963	8277910	6	4	10	1	Intergenic	CpG	8705	NR_125998	102724539	Hs.516816	NR_125998	ENSG00000227634	LOC102724539	-	uncharacterized LOC102724539	ncRNA	TRUE	FALSE	FALSE	FALSE	TRUE	FALSE	TTS+10kb	+	2269	NR_125998	NO_ENSEMBL	NO_SYMBOL	DNaseOnly
peak477	chr1	8298170	8298760	4	1	5	0.58042	Intergenic	Intergenic	29733	NR_125998	102724539	Hs.516816	NR_125998	ENSG00000227634	LOC102724539	-	uncharacterized LOC102724539	ncRNA	FALSE	FALSE	FALSE	TRUE	FALSE	FALSE							OpenChrom
peak479	chr1	8318758	8320210	9	6	15	1	Intergenic	Intergenic	50752	NR_125998	102724539	Hs.516816	NR_125998	ENSG00000227634	LOC102724539	-	uncharacterized LOC102724539	ncRNA	TRUE	FALSE	FALSE	TRUE	TRUE	FALSE							Valid
peak481	chr1	8343305	8343843	2	1	3	1	Intergenic	Intergenic	-34571	NM_001080397	50651	Hs.463036	NM_001080397	ENSG00000162426	SLC45A1	DNB5	solute carrier family 45, member 1	protein-coding	FALSE	FALSE	FALSE	TRUE	FALSE	FALSE	TSS-50kb	+	-34670	NM_001080397	ENSG00000162426	SLC45A1
peak484	chr1	8374104	8374836	4	4	8	0.608392	Intergenic	Intergenic	-3675	NM_001080397	50651	Hs.463036	NM_001080397	ENSG00000162426	SLC45A1	DNB5	solute carrier family 45, member 1	protein-coding	FALSE	FALSE	FALSE	FALSE	FALSE	FALSE	TSS-50kb	+	-3774	NM_001080397	ENSG00000162426	SLC45A1	Valid
peak485	chr1	8377847	8378832	7	5	12	1	intron (NM_001080397, intron 1 of 8)	CpG	195	NM_001080397	50651	Hs.463036	NM_001080397	ENSG00000162426	SLC45A1	DNB5	solute carrier family 45, member 1	protein-coding	TRUE	FALSE	FALSE	FALSE	TRUE	FALSE							OpenChrom
peak486	chr1	8403270	8403998	4	3	7	1	intron (NM_001080397, intron 8 of 8)	intron (NM_001080397, intron 8 of 8)	25489	NM_001080397	50651	Hs.463036	NM_001080397	ENSG00000162426	SLC45A1	DNB5	solute carrier family 45, member 1	protein-coding	FALSE	FALSE	FALSE	FALSE	FALSE	FALSE	TTS+10kb;INTRON	-;+	-8929;0	NM_001042682;NM_001080397	ENSG00000142599;ENSG00000162426	RERE;SLC45A1	OpenChrom
peak487	chr1	8408857	8409499	2	1	3	1	Intergenic	Intergenic	31033	NM_001080397	50651	Hs.463036	NM_001080397	ENSG00000162426	SLC45A1	DNB5	solute carrier family 45, member 1	protein-coding	FALSE	FALSE	FALSE	FALSE	FALSE	FALSE	TTS+10kb;TTS+10kb	-;+	-3385;5052	NM_001042682;NM_001080397	ENSG00000142599;ENSG00000162426	RERE;SLC45A1	OpenChrom
peak490	chr1	8433576	8434517	5	5	10	0.58042	intron (NM_012102, intron 13 of 23)	intron (NM_012102, intron 13 of 23)	49700	NM_001042682	473	Hs.463041	NM_012102	ENSG00000142599	RERE	ARG|ARP|ATN1L|DNB1	arginine-glutamic acid dipeptide (RE) repeats	protein-coding	TRUE	FALSE	FALSE	FALSE	FALSE	FALSE	INTRON	-	0	NM_012102	ENSG00000142599	RERE	OpenChrom
peak493	chr1	8456866	8457452	2	2	4	1	intron (NM_012102, intron 13 of 23)	intron (NM_012102, intron 13 of 23)	26588	NM_001042682	473	Hs.463041	NM_012102	ENSG00000142599	RERE	ARG|ARP|ATN1L|DNB1	arginine-glutamic acid dipeptide (RE) repeats	protein-coding	TRUE	FALSE	FALSE	TRUE	FALSE	FALSE	INTRON;TSS-50kb	-;+	0;-27645	NM_012102;NR_125999	ENSG00000142599;NO_ENSEMBL	RERE;NO_SYMBOL
peak496	chr1	8472116	8472956	6	4	10	1	intron (NM_012102, intron 13 of 23)	intron (NM_012102, intron 13 of 23)	11211	NM_001042682	473	Hs.463041	NM_012102	ENSG00000142599	RERE	ARG|ARP|ATN1L|DNB1	arginine-glutamic acid dipeptide (RE) repeats	protein-coding	TRUE	FALSE	FALSE	TRUE	FALSE	FALSE	INTRON;TSS-50kb	-;+	0;-12268	NM_012102;NR_125999	ENSG00000142599;NO_ENSEMBL	RERE;NO_SYMBOL	Valid
peak497	chr1	8482580	8485046	7	6	13	0.485714	promoter-TSS (NM_001042682)	promoter-TSS (NM_001042682)	-66	NM_001042682	473	Hs.463041	NM_012102	ENSG00000142599	RERE	ARG|ARP|ATN1L|DNB1	arginine-glutamic acid dipeptide (RE) repeats	protein-coding	TRUE	FALSE	FALSE	TRUE	TRUE	FALSE	TSS-200;TSS-1500	-;+	167;-991	NM_001042682;NR_125999	ENSG00000142599;NO_ENSEMBL	RERE;NO_SYMBOL	OpenChrom
peak498	chr1	8498550	8499862	9	6	15	1	intron (NM_012102, intron 12 of 23)	intron (NM_012102, intron 12 of 23)	14501	NR_125999	102724552	Hs.568612	NR_125999		LOC102724552	-	uncharacterized LOC102724552	ncRNA	TRUE	FALSE	FALSE	TRUE	TRUE	FALSE	TSS-50kb;INTRON;TTS+10kb	-;-;+	15560;0;4231	NM_001042682;NM_012102;NR_125999	ENSG00000142599;ENSG00000142599;NO_ENSEMBL	RERE;RERE;NO_SYMBOL	Valid
peak499	chr1	8508822	8509716	3	2	5	1	intron (NM_012102, intron 12 of 23)	intron (NM_012102, intron 12 of 23)	24564	NR_125999	102724552	Hs.568612	NR_125999		LOC102724552	-	uncharacterized LOC102724552	ncRNA	TRUE	FALSE	FALSE	TRUE	TRUE	FALSE	TSS-50kb;INTRON	-;-	25623;0	NM_001042682;NM_012102	ENSG00000142599;ENSG00000142599	RERE;RERE	OpenChrom
peak502	chr1	8523298	8523918	2	2	4	1	intron (NM_012102, intron 12 of 23)	intron (NM_012102, intron 12 of 23)	31365	NR_132752	106632271		NR_132752		SNORD128	ZL43	small nucleolar RNA, C/D box 128	snoRNA	TRUE	FALSE	FALSE	FALSE	FALSE	FALSE	TSS-50kb;INTRON	-;-	39962;0	NM_001042682;NM_012102	ENSG00000142599;ENSG00000142599	RERE;RERE
peak504	chr1	8537210	8537949	2	2	4	1	intron (NM_012102, intron 11 of 23)	intron (NM_012102, intron 11 of 23)	17393	NR_132752	106632271		NR_132752		SNORD128	ZL43	small nucleolar RNA, C/D box 128	snoRNA	TRUE	FALSE	FALSE	TRUE	FALSE	FALSE	INTRON	-	0	NM_012102	ENSG00000142599	RERE	FAIREOnly
peak507	chr1	8585423	8586608	9	6	15	1	intron (NM_012102, intron 8 of 23)	intron (NM_012102, intron 8 of 23)	-31043	NR_132752	106632271		NR_132752		SNORD128	ZL43	small nucleolar RNA, C/D box 128	snoRNA	TRUE	FALSE	FALSE	TRUE	TRUE	FALSE	INTRON;TSS-50kb	-;-	0;31144	NM_012102;NR_132752	ENSG00000142599;NO_ENSEMBL	RERE;NO_SYMBOL	Valid
peak508	chr1	8600489	8601261	2	1	3	1	intron (NM_012102, intron 8 of 23)	intron (NM_012102, intron 8 of 23)	-45902	NR_132752	106632271		NR_132752		SNORD128	ZL43	small nucleolar RNA, C/D box 128	snoRNA	FALSE	FALSE	FALSE	FALSE	FALSE	FALSE	INTRON;TSS-50kb	-;-	0;46003	NM_012102;NR_132752	ENSG00000142599;NO_ENSEMBL	RERE;NO_SYMBOL	FAIREOnly
peak511	chr1	8620896	8621572	3	2	5	1	intron (NM_012102, intron 5 of 23)	intron (NM_012102, intron 5 of 23)	-66261	NR_132752	106632271		NR_132752		SNORD128	ZL43	small nucleolar RNA, C/D box 128	snoRNA	FALSE	FALSE	FALSE	TRUE	FALSE	FALSE	INTRON	-	0	NM_012102	ENSG00000142599	RERE	FAIREOnly
peak513	chr1	8631069	8632182	3	2	5	1	intron (NM_012102, intron 5 of 23)	intron (NM_012102, intron 5 of 23)	-76653	NR_132752	106632271		NR_132752		SNORD128	ZL43	small nucleolar RNA, C/D box 128	snoRNA	TRUE	FALSE	FALSE	TRUE	TRUE	FALSE	INTRON	-	0	NM_012102	ENSG00000142599	RERE	OpenChrom
peak515	chr1	8657539	8659276	8	6	14	1	intron (NM_012102, intron 5 of 23)	intron (NM_012102, intron 5 of 23)	-103435	NR_132752	106632271		NR_132752		SNORD128	ZL43	small nucleolar RNA, C/D box 128	snoRNA	TRUE	FALSE	FALSE	FALSE	TRUE	FALSE	INTRON	-	0	NM_012102	ENSG00000142599	RERE	Valid
peak519	chr1	8689080	8690131	7	6	13	0.485714	intron (NM_012102, intron 3 of 23)	intron (NM_012102, intron 3 of 23)	-134633	NR_132752	106632271		NR_132752		SNORD128	ZL43	small nucleolar RNA, C/D box 128	snoRNA	TRUE	FALSE	FALSE	TRUE	TRUE	FALSE	INTRON	-	0	NM_012102	ENSG00000142599	RERE	FAIREOnly
peak524	chr1	8723618	8724526	5	5	10	0.58042	intron (NM_001042681, intron 1 of 22)	L2b|LINE|L2	153627	NM_012102	473	Hs.463041	NM_012102	ENSG00000142599	RERE	ARG|ARP|ATN1L|DNB1	arginine-glutamic acid dipeptide (RE) repeats	protein-coding	TRUE	FALSE	FALSE	FALSE	TRUE	FALSE							Valid
peak527	chr1	8739127	8739980	5	3	8	1	intron (NM_001042681, intron 1 of 22)	intron (NM_001042681, intron 1 of 22)	138145	NM_012102	473	Hs.463041	NM_012102	ENSG00000142599	RERE	ARG|ARP|ATN1L|DNB1	arginine-glutamic acid dipeptide (RE) repeats	protein-coding	TRUE	FALSE	FALSE	TRUE	FALSE	FALSE	INTRON	-	0	NM_001042681	ENSG00000142599	RERE	FAIREOnly
peak528	chr1	8740477	8741536	2	1	3	1	intron (NM_001042681, intron 1 of 22)	intron (NM_001042681, intron 1 of 22)	136692	NM_012102	473	Hs.463041	NM_012102	ENSG00000142599	RERE	ARG|ARP|ATN1L|DNB1	arginine-glutamic acid dipeptide (RE) repeats	protein-coding	TRUE	FALSE	FALSE	TRUE	TRUE	FALSE	INTRON	-	0	NM_001042681	ENSG00000142599	RERE	FAIREOnly
peak531	chr1	8763015	8763929	9	6	15	1	intron (NM_001042681, intron 1 of 22)	CpG	114227	NM_012102	473	Hs.463041	NM_012102	ENSG00000142599	RERE	ARG|ARP|ATN1L|DNB1	arginine-glutamic acid dipeptide (RE) repeats	protein-coding	TRUE	FALSE	FALSE	TRUE	TRUE	FALSE							Valid
peak532	chr1	8767086	8767530	5	3	8	1	intron (NM_001042681, intron 1 of 22)	intron (NM_001042681, intron 1 of 22)	110391	NM_012102	473	Hs.463041	NM_012102	ENSG00000142599	RERE	ARG|ARP|ATN1L|DNB1	arginine-glutamic acid dipeptide (RE) repeats	protein-coding	TRUE	FALSE	FALSE	TRUE	FALSE	FALSE	INTRON	-	0	NM_001042681	ENSG00000142599	RERE	OpenChrom
peak533	chr1	8772252	8773270	7	6	13	0.485714	intron (NM_001042681, intron 1 of 22)	intron (NM_001042681, intron 1 of 22)	104938	NM_012102	473	Hs.463041	NM_012102	ENSG00000142599	RERE	ARG|ARP|ATN1L|DNB1	arginine-glutamic acid dipeptide (RE) repeats	protein-coding	TRUE	FALSE	FALSE	TRUE	TRUE	FALSE	INTRON	-	0	NM_001042681	ENSG00000142599	RERE	FAIREOnly
peak537	chr1	8786362	8787037	3	3	6	0.622378	intron (NM_001042681, intron 1 of 22)	intron (NM_001042681, intron 1 of 22)	90999	NM_012102	473	Hs.463041	NM_012102	ENSG00000142599	RERE	ARG|ARP|ATN1L|DNB1	arginine-glutamic acid dipeptide (RE) repeats	protein-coding	FALSE	FALSE	FALSE	FALSE	FALSE	FALSE	INTRON	-	0	NM_001042681	ENSG00000142599	RERE	FAIREOnly
peak538	chr1	8787693	8788591	4	3	7	1	intron (NM_001042681, intron 1 of 22)	intron (NM_001042681, intron 1 of 22)	89557	NM_012102	473	Hs.463041	NM_012102	ENSG00000142599	RERE	ARG|ARP|ATN1L|DNB1	arginine-glutamic acid dipeptide (RE) repeats	protein-coding	TRUE	FALSE	FALSE	TRUE	TRUE	FALSE	INTRON	-	0	NM_001042681	ENSG00000142599	RERE	FAIREOnly
peak543	chr1	8876474	8878786	8	6	14	1	promoter-TSS (NM_001042681)	promoter-TSS (NM_001042681)	69	NM_012102	473	Hs.463041	NM_012102	ENSG00000142599	RERE	ARG|ARP|ATN1L|DNB1	arginine-glutamic acid dipeptide (RE) repeats	protein-coding	TRUE	FALSE	FALSE	TRUE	TRUE	FALSE	TSS-200	-	32	NM_001042681	ENSG00000142599	RERE	OpenChrom
peak545	chr1	8889297	8890197	9	5	14	0.4	Intergenic	L2|LINE|L2	-12048	NM_001042681	473	Hs.463041	NM_012102	ENSG00000142599	RERE	ARG|ARP|ATN1L|DNB1	arginine-glutamic acid dipeptide (RE) repeats	protein-coding	TRUE	FALSE	FALSE	FALSE	TRUE	FALSE	TSS-50kb;TSS-50kb	-;+	12149;-49246	NM_001042681;NR_038351	ENSG00000142599;NO_ENSEMBL	RERE;NO_SYMBOL
peak547	chr1	8908622	8909456	8	6	14	1	Intergenic	Intergenic	17610	NR_106786	102465436		NR_106786	ENSG00000274258	MIR6728	hsa-mir-6728	microRNA 6728	ncRNA	FALSE	FALSE	FALSE	FALSE	FALSE	FALSE	TSS-50kb;TSS-50kb	-;+	31441;-29954	NM_001042681;NR_038351	ENSG00000142599;NO_ENSEMBL	RERE;NO_SYMBOL	OpenChrom
peak548	chr1	8912800	8913294	2	1	3	1	Intergenic	L2a|LINE|L2	13602	NR_106786	102465436		NR_106786	ENSG00000274258	MIR6728	hsa-mir-6728	microRNA 6728	ncRNA	FALSE	FALSE	FALSE	FALSE	FALSE	FALSE	TSS-50kb;TTS+10kb;TSS-50kb	-;-;+	35449;-8111;-25946	NM_001042681;NM_001428;NR_038351	ENSG00000142599;ENSG00000074800;NO_ENSEMBL	RERE;ENO1;NO_SYMBOL	FAIREOnly
peak551	chr1	8930244	8931827	5	4	9	1	5' UTR (NM_001201483, exon 1 of 9)	5' UTR (NM_001201483, exon 1 of 9)	599	NM_001201483	2023	Hs.517145	NM_001428	ENSG00000074800	ENO1	ENO1L1|HEL-S-17|MPB1|NNE|PPH	enolase 1, (alpha)	protein-coding	FALSE	FALSE	FALSE	TRUE	FALSE	FALSE	TSS-50kb;TSS-50kb	+;-	-7957;4488	NR_038351;NR_106786	NO_ENSEMBL;NO_ENSEMBL	NO_SYMBOL;NO_SYMBOL	OpenChrom
peak552	chr1	8933589	8934159	4	2	6	1	intron (NM_001428, intron 2 of 11)	intron (NM_001428, intron 2 of 11)	-2239	NM_001201483	2023	Hs.517145	NM_001428	ENSG00000074800	ENO1	ENO1L1|HEL-S-17|MPB1|NNE|PPH	enolase 1, (alpha)	protein-coding	TRUE	FALSE	FALSE	TRUE	FALSE	FALSE	TSS-50kb;INTRON;TSS-50kb;TSS-50kb	-;-;+;-	2340;0;-5119;7326	NM_001201483;NM_001428;NR_038351;NR_106786	NO_ENSEMBL;ENSG00000074800;NO_ENSEMBL;NO_ENSEMBL	NO_SYMBOL;ENO1;NO_SYMBOL;NO_SYMBOL	OpenChrom
peak553	chr1	8937872	8939738	9	6	15	1	promoter-TSS (NR_038351)	promoter-TSS (NR_038351)	-89	NR_038351	100505975	Hs.429843	NR_038351	ENSG00000230679	ENO1-AS1	-	ENO1 antisense RNA 1	ncRNA	TRUE	FALSE	FALSE	TRUE	TRUE	FALSE	TSS-50kb;TSS-200;TSS-50kb	-;+;-	7271;-188;12257	NM_001201483;NR_038351;NR_106786	NO_ENSEMBL;NO_ENSEMBL;NO_ENSEMBL	NO_SYMBOL;NO_SYMBOL;NO_SYMBOL	OpenChrom
peak554	chr1	8939956	8940724	3	3	6	0.622378	TTS (NR_038351)	TTS (NR_038351)	-1189	NM_001428	2023	Hs.517145	NM_001428	ENSG00000074800	ENO1	ENO1L1|HEL-S-17|MPB1|NNE|PPH	enolase 1, (alpha)	protein-coding	TRUE	FALSE	FALSE	TRUE	FALSE	FALSE	TSS-50kb;TSS-1500;TTS+10kb;TSS-50kb	-;-;+;-	8806;1290;189;13792	NM_001201483;NM_001428;NR_038351;NR_106786	NO_ENSEMBL;ENSG00000074800;NO_ENSEMBL;NO_ENSEMBL	NO_SYMBOL;ENO1;NO_SYMBOL;NO_SYMBOL	Valid
peak556	chr1	8959933	8960495	1	2	3	0.525275	Intergenic	MER41B|LTR|ERV1	-21063	NM_001428	2023	Hs.517145	NM_001428	ENSG00000074800	ENO1	ENO1L1|HEL-S-17|MPB1|NNE|PPH	enolase 1, (alpha)	protein-coding	FALSE	FALSE	FALSE	FALSE	FALSE	FALSE	TSS-50kb;TSS-50kb;TSS-50kb;TSS-50kb	-;+;-;-	28680;-45778;21164;33666	NM_001201483;NM_001270500;NM_001428;NR_106786	NO_ENSEMBL;ENSG00000131686;ENSG00000074800;NO_ENSEMBL	NO_SYMBOL;CA6;ENO1;NO_SYMBOL
peak562	chr1	9170558	9171233	3	4	7	0.314685	intron (NM_024980, intron 2 of 3)	intron (NM_024980, intron 2 of 3)	18333	NM_024980	80045	Hs.632367	NM_024980		GPR157	-	G protein-coupled receptor 157	protein-coding	FALSE	FALSE	FALSE	FALSE	FALSE	FALSE	TSS-50kb;INTRON	-;-	41110;0	NM_001135585;NM_024980	ENSG00000142583;ENSG00000180758	SLC2A5;GPR157	OpenChrom
peak563	chr1	9188339	9190371	5	4	9	1	promoter-TSS (NM_024980)	promoter-TSS (NM_024980)	-126	NM_024980	80045	Hs.632367	NM_024980		GPR157	-	G protein-coupled receptor 157	protein-coding	TRUE	FALSE	FALSE	FALSE	TRUE	FALSE	TSS-1500	-	227	NM_024980	ENSG00000180758	GPR157	OpenChrom
peak565	chr1	9222635	9223402	3	4	7	0.314685	intron (NR_132742, intron 1 of 1)	intron (NR_132742, intron 1 of 1)	-11183	NR_029610	407040		NR_029610	ENSG00000207865	MIR34A	MIRN34A|miRNA34A|mir-34|mir-34a	microRNA 34a	ncRNA	TRUE	FALSE	FALSE	FALSE	FALSE	FALSE	TSS-50kb;TSS-50kb;TSS-50kb;INTRON	-;-;+;-	33890;11283;-19277;0	NM_024980;NR_029610;NR_132738;NR_132742	ENSG00000180758;NO_ENSEMBL;NO_ENSEMBL;NO_ENSEMBL	GPR157;NO_SYMBOL;NO_SYMBOL;NO_SYMBOL	DNaseOnly
peak566	chr1	9223684	9224644	3	4	7	0.314685	intron (NR_132742, intron 1 of 1)	intron (NR_132742, intron 1 of 1)	-12328	NR_029610	407040		NR_029610	ENSG00000207865	MIR34A	MIRN34A|miRNA34A|mir-34|mir-34a	microRNA 34a	ncRNA	TRUE	FALSE	FALSE	FALSE	FALSE	FALSE	TSS-50kb;TSS-50kb;TSS-50kb;INTRON	-;-;+;-	35036;12429;-18131;0	NM_024980;NR_029610;NR_132738;NR_132742	ENSG00000180758;NO_ENSEMBL;NO_ENSEMBL;NO_ENSEMBL	GPR157;NO_SYMBOL;NO_SYMBOL;NO_SYMBOL	DNaseOnly
peak567	chr1	9241284	9243215	3	4	7	0.314685	promoter-TSS (NR_132738)	promoter-TSS (NR_132738)	-13	NR_132738	102724571	Hs.599298	NR_132738		LOC102724571	-	uncharacterized LOC102724571	ncRNA	FALSE	FALSE	FALSE	FALSE	TRUE	FALSE	TSS-50kb;TSS-200	-;+	30515;-45	NR_029610;NR_132738	NO_ENSEMBL;NO_ENSEMBL	NO_SYMBOL;NO_SYMBOL	OpenChrom
peak568	chr1	9256417	9257197	2	2	4	1	Intergenic	Intergenic	-14410	NR_132742	106614088	Hs.551837	NR_132742		MIR34AHG	-	MIR34A host gene	ncRNA	FALSE	FALSE	FALSE	FALSE	FALSE	FALSE	TSS-50kb;TSS-50kb;TSS-50kb;TTS+10kb;TSS-50kb	+;+;-;+;-	-43195;-38155;45072;4764;14511	NM_001282587;NM_004285;NR_029610;NR_132738;NR_132742	ENSG00000049239;ENSG00000049239;NO_ENSEMBL;NO_ENSEMBL;NO_ENSEMBL	H6PD;H6PD;NO_SYMBOL;NO_SYMBOL;NO_SYMBOL	Valid
peak571	chr1	9294273	9295507	9	6	15	1	promoter-TSS (NM_004285)	promoter-TSS (NM_004285)	27	NM_004285	9563	Hs.463511	NM_004285	ENSG00000049239	H6PD	CORTRD1|G6PDH|GDH	hexose-6-phosphate dehydrogenase (glucose 1-dehydrogenase)	protein-coding	TRUE	FALSE	FALSE	FALSE	TRUE	FALSE	TSS-50kb;TSS-200	+;+	-5112;-72	NM_001282587;NM_004285	ENSG00000049239;ENSG00000049239	H6PD;H6PD	OpenChrom
peak573	chr1	9302235	9303067	5	4	9	1	intron (NM_001282587, intron 1 of 4)	intron (NM_001282587, intron 1 of 4)	2748	NM_001282587	9563	Hs.463511	NM_004285	ENSG00000049239	H6PD	CORTRD1|G6PDH|GDH	hexose-6-phosphate dehydrogenase (glucose 1-dehydrogenase)	protein-coding	TRUE	FALSE	FALSE	TRUE	FALSE	FALSE	INTRON	+	0	NM_001282587	ENSG00000049239	H6PD	Valid
peak574	chr1	9304496	9305026	1	2	3	0.525275	intron (NM_001282587, intron 1 of 4)	intron (NM_001282587, intron 1 of 4)	4858	NM_001282587	9563	Hs.463511	NM_004285	ENSG00000049239	H6PD	CORTRD1|G6PDH|GDH	hexose-6-phosphate dehydrogenase (glucose 1-dehydrogenase)	protein-coding	FALSE	FALSE	FALSE	FALSE	FALSE	FALSE	INTRON;TSS-50kb	+;+	0;-48279	NM_001282587;NM_025106	ENSG00000049239;ENSG00000171621	H6PD;SPSB1
peak578	chr1	9335482	9336155	1	2	3	0.525275	Intergenic	MIRc|SINE|MIR	-17122	NM_025106	80176	Hs.8261	NM_025106	ENSG00000171621	SPSB1	SSB-1|SSB1	splA/ryanodine receptor domain and SOCS box containing 1	protein-coding	FALSE	FALSE	FALSE	FALSE	FALSE	FALSE	TTS+10kb;TSS-50kb	+;+	4525;-17222	NM_004285;NM_025106	ENSG00000049239;ENSG00000171621	H6PD;SPSB1	OpenChrom
peak579	chr1	9340522	9340900	1	2	3	0.525275	Intergenic	Intergenic	-12230	NM_025106	80176	Hs.8261	NM_025106	ENSG00000171621	SPSB1	SSB-1|SSB1	splA/ryanodine receptor domain and SOCS box containing 1	protein-coding	FALSE	FALSE	FALSE	FALSE	FALSE	FALSE	TTS+10kb;TSS-50kb	+;+	9418;-12329	NM_004285;NM_025106	ENSG00000049239;ENSG00000171621	H6PD;SPSB1	OpenChrom
peak580	chr1	9349864	9350762	4	3	7	1	Intergenic	Intergenic	-2628	NM_025106	80176	Hs.8261	NM_025106	ENSG00000171621	SPSB1	SSB-1|SSB1	splA/ryanodine receptor domain and SOCS box containing 1	protein-coding	TRUE	FALSE	FALSE	TRUE	FALSE	FALSE	TSS-50kb	+	-2727	NM_025106	ENSG00000171621	SPSB1	Valid
peak581	chr1	9352083	9355423	7	5	12	1	intron (NM_025106, intron 1 of 2)	intron (NM_025106, intron 1 of 2)	812	NM_025106	80176	Hs.8261	NM_025106	ENSG00000171621	SPSB1	SSB-1|SSB1	splA/ryanodine receptor domain and SOCS box containing 1	protein-coding	TRUE	FALSE	FALSE	TRUE	TRUE	FALSE	INTRON	+	0	NM_025106	ENSG00000171621	SPSB1	OpenChrom
peak583	chr1	9362887	9363711	1	4	5	0.0889111	intron (NM_025106, intron 1 of 2)	ERVL-int|LTR|ERVL	10358	NM_025106	80176	Hs.8261	NM_025106	ENSG00000171621	SPSB1	SSB-1|SSB1	splA/ryanodine receptor domain and SOCS box containing 1	protein-coding	FALSE	FALSE	FALSE	FALSE	FALSE	FALSE							DNaseOnly
peak587	chr1	9398311	9399507	5	4	9	1	intron (NM_025106, intron 1 of 2)	intron (NM_025106, intron 1 of 2)	45968	NM_025106	80176	Hs.8261	NM_025106	ENSG00000171621	SPSB1	SSB-1|SSB1	splA/ryanodine receptor domain and SOCS box containing 1	protein-coding	TRUE	FALSE	FALSE	FALSE	FALSE	FALSE	INTRON	+	0	NM_025106	ENSG00000171621	SPSB1	OpenChrom
peak588	chr1	9405546	9407205	4	3	7	1	intron (NM_025106, intron 1 of 2)	intron (NM_025106, intron 1 of 2)	53435	NM_025106	80176	Hs.8261	NM_025106	ENSG00000171621	SPSB1	SSB-1|SSB1	splA/ryanodine receptor domain and SOCS box containing 1	protein-coding	TRUE	FALSE	FALSE	TRUE	FALSE	FALSE	INTRON	+	0	NM_025106	ENSG00000171621	SPSB1	OpenChrom
peak592	chr1	9431512	9432094	3	2	5	1	Intergenic	Intergenic	57172	NR_104623	100506022	Hs.131775	NR_104622		LOC100506022	-	uncharacterized LOC100506022	ncRNA	TRUE	FALSE	FALSE	FALSE	FALSE	FALSE	TTS+10kb	+	2314	NM_025106	ENSG00000171621	SPSB1	OpenChrom
peak595	chr1	9461632	9462550	4	3	7	1	Intergenic	Intergenic	26884	NR_104623	100506022	Hs.131775	NR_104622		LOC100506022	-	uncharacterized LOC100506022	ncRNA	FALSE	FALSE	FALSE	FALSE	FALSE	FALSE							OpenChrom
peak597	chr1	9473154	9473992	1	3	4	0.235165	Intergenic	Intergenic	15402	NR_104623	100506022	Hs.131775	NR_104622		LOC100506022	-	uncharacterized LOC100506022	ncRNA	TRUE	FALSE	FALSE	FALSE	FALSE	FALSE							OpenChrom
peak598	chr1	9488485	9489591	9	6	15	1	promoter-TSS (NR_104623)	promoter-TSS (NR_104623)	17	NR_104622	100506022	Hs.131775	NR_104622		LOC100506022	-	uncharacterized LOC100506022	ncRNA	TRUE	FALSE	FALSE	TRUE	TRUE	FALSE	TSS-200	-	164	NR_104623	NO_ENSEMBL	NO_SYMBOL	Valid
peak600	chr1	9498133	9499553	9	6	15	1	Intergenic	Intergenic	-9788	NR_104622	100506022	Hs.131775	NR_104622		LOC100506022	-	uncharacterized LOC100506022	ncRNA	TRUE	FALSE	FALSE	FALSE	FALSE	FALSE	TSS-50kb;TSS-50kb	-;-	8868;9969	NR_104622;NR_104623	NO_ENSEMBL;NO_ENSEMBL	NO_SYMBOL;NO_SYMBOL	Valid
peak603	chr1	9526759	9527547	3	5	8	0.118881	Intergenic	Intergenic	-38098	NR_104622	100506022	Hs.131775	NR_104622		LOC100506022	-	uncharacterized LOC100506022	ncRNA	FALSE	FALSE	FALSE	FALSE	FALSE	FALSE	TSS-50kb;TSS-50kb	-;-	37178;38279	NR_104622;NR_104623	NO_ENSEMBL;NO_ENSEMBL	NO_SYMBOL;NO_SYMBOL
peak604	chr1	9536805	9537325	1	5	6	0.010989	Intergenic	Intergenic	-48010	NR_104622	100506022	Hs.131775	NR_104622		LOC100506022	-	uncharacterized LOC100506022	ncRNA	FALSE	FALSE	FALSE	FALSE	FALSE	FALSE	TSS-50kb;TSS-50kb	-;-	47090;48191	NR_104622;NR_104623	NO_ENSEMBL;NO_ENSEMBL	NO_SYMBOL;NO_SYMBOL	OpenChrom
peak605	chr1	9550931	9551402	3	1	4	0.604396	Intergenic	Intergenic	-48361	NM_032315	84275	Hs.568613	NM_032315		SLC25A33	BMSC-MCP|PNC1	solute carrier family 25 (pyrimidine nucleotide carrier), member 33	protein-coding	FALSE	FALSE	FALSE	FALSE	FALSE	FALSE	TSS-50kb	+	-48461	NM_032315	ENSG00000171612	SLC25A33	OpenChrom
peak606	chr1	9555256	9555804	2	1	3	1	Intergenic	CpG	-43998	NM_032315	84275	Hs.568613	NM_032315		SLC25A33	BMSC-MCP|PNC1	solute carrier family 25 (pyrimidine nucleotide carrier), member 33	protein-coding	FALSE	FALSE	FALSE	FALSE	FALSE	FALSE	TSS-50kb	+	-44097	NM_032315	ENSG00000171612	SLC25A33	DNaseOnly
peak610	chr1	9597752	9598429	1	2	3	0.525275	Intergenic	Intergenic	-1437	NM_032315	84275	Hs.568613	NM_032315		SLC25A33	BMSC-MCP|PNC1	solute carrier family 25 (pyrimidine nucleotide carrier), member 33	protein-coding	TRUE	FALSE	FALSE	TRUE	FALSE	FALSE	TSS-50kb	+	-1537	NM_032315	ENSG00000171612	SLC25A33
peak611	chr1	9598898	9600418	9	6	15	1	5' UTR (NM_032315, exon 1 of 7)	5' UTR (NM_032315, exon 1 of 7)	130	NM_032315	84275	Hs.568613	NM_032315		SLC25A33	BMSC-MCP|PNC1	solute carrier family 25 (pyrimidine nucleotide carrier), member 33	protein-coding	TRUE	FALSE	FALSE	FALSE	TRUE	FALSE	TSS-50kb	+	-49373	NM_001130924	ENSG00000188807	TMEM201	OpenChrom
peak614	chr1	9615299	9616018	5	5	10	0.58042	intron (NM_032315, intron 2 of 6)	intron (NM_032315, intron 2 of 6)	16131	NM_032315	84275	Hs.568613	NM_032315		SLC25A33	BMSC-MCP|PNC1	solute carrier family 25 (pyrimidine nucleotide carrier), member 33	protein-coding	TRUE	FALSE	FALSE	TRUE	FALSE	FALSE	TSS-50kb;INTRON	+;+	-33373;0	NM_001130924;NM_032315	ENSG00000188807;ENSG00000171612	TMEM201;SLC25A33	DNaseOnly
peak616	chr1	9621419	9621961	3	3	6	0.622378	intron (NM_032315, intron 2 of 6)	intron (NM_032315, intron 2 of 6)	22162	NM_032315	84275	Hs.568613	NM_032315		SLC25A33	BMSC-MCP|PNC1	solute carrier family 25 (pyrimidine nucleotide carrier), member 33	protein-coding	FALSE	FALSE	FALSE	FALSE	FALSE	FALSE	TSS-50kb;INTRON	+;+	-27341;0	NM_001130924;NM_032315	ENSG00000188807;ENSG00000171612	TMEM201;SLC25A33	Valid
peak618	chr1	9648342	9649832	9	6	15	1	exon (NM_001130924, exon 1 of 11)	exon (NM_001130924, exon 1 of 11)	155	NM_001010866	199953	Hs.632365	NM_001010866	ENSG00000188807	TMEM201	NET5	transmembrane protein 201	protein-coding	TRUE	FALSE	FALSE	FALSE	TRUE	FALSE	1ST EXON;TTS+10kb	+;+	0;6357	NM_001130924;NM_032315	ENSG00000188807;ENSG00000171612	TMEM201;SLC25A33	OpenChrom
peak619	chr1	9653481	9654270	7	6	13	0.485714	intron (NM_001010866, intron 1 of 5)	intron (NM_001010866, intron 1 of 5)	4944	NM_001010866	199953	Hs.632365	NM_001010866	ENSG00000188807	TMEM201	NET5	transmembrane protein 201	protein-coding	TRUE	FALSE	FALSE	FALSE	FALSE	FALSE	INTRON	+	0	NM_001010866	ENSG00000188807	TMEM201	Valid
peak621	chr1	9687087	9687652	3	2	5	1	Intergenic	Intergenic	-24420	NM_005026	5293	Hs.518451	NM_005026	ENSG00000171608	PIK3CD	APDS|IMD14|P110DELTA|PI3K|p110D	phosphatidylinositol-4,5-bisphosphate 3-kinase, catalytic subunit delta	protein-coding	FALSE	FALSE	FALSE	FALSE	FALSE	FALSE	TSS-50kb	+	-24519	NM_005026	ENSG00000171608	PIK3CD	OpenChrom
peak623	chr1	9747038	9748495	7	6	13	0.485714	promoter-TSS (NR_126368)	promoter-TSS (NR_126368)	-135	NR_126368	101929074	Hs.661762	NR_126366	ENSG00000231789	PIK3CD-AS2	-	PIK3CD antisense RNA 2	ncRNA	TRUE	FALSE	FALSE	FALSE	TRUE	FALSE	TSS-50kb;TSS-1500	-;-	33223;235	NR_027045;NR_126368	NO_ENSEMBL;NO_ENSEMBL	NO_SYMBOL;NO_SYMBOL	OpenChrom
peak624	chr1	9749138	9750413	5	6	11	0.103297	intron (NM_005026, intron 1 of 23)	CpG	-2144	NR_126368	101929074	Hs.661762	NR_126366	ENSG00000231789	PIK3CD-AS2	-	PIK3CD antisense RNA 2	ncRNA	TRUE	FALSE	FALSE	FALSE	TRUE	FALSE	TSS-50kb;TSS-50kb	-;-	35233;2245	NR_027045;NR_126368	NO_ENSEMBL;NO_ENSEMBL	NO_SYMBOL;NO_SYMBOL	OpenChrom
peak626	chr1	9779206	9779547	1	2	3	0.525275	intron (NM_005026, intron 9 of 23)	intron (NM_005026, intron 9 of 23)	-31745	NR_126368	101929074	Hs.661762	NR_126366	ENSG00000231789	PIK3CD-AS2	-	PIK3CD antisense RNA 2	ncRNA	FALSE	FALSE	FALSE	FALSE	FALSE	FALSE	TTS+10kb;INTRON;TSS-50kb	-;+;-	-9694;0;31845	NM_001009566;NM_005026;NR_126368	ENSG00000171603;ENSG00000171608;NO_ENSEMBL	CLSTN1;PIK3CD;NO_SYMBOL	OpenChrom
peak630	chr1	9852235	9853122	6	5	11	0.604396	intron (NM_001302883, intron 1 of 17)	intron (NM_001302883, intron 1 of 17)	31905	NM_001009566	22883	Hs.29665	NM_014944	ENSG00000171603	CLSTN1	ALC-ALPHA|CDHR12|CST-1|CSTN1|PIK3CD|XB31alpha|alcalpha1|alcalpha2	calsyntenin 1	protein-coding	FALSE	FALSE	FALSE	FALSE	FALSE	FALSE	INTRON	-	0	NM_001302883	ENSG00000171603	CLSTN1	OpenChrom
peak636	chr1	9883598	9884812	8	6	14	1	5' UTR (NM_001009566, exon 1 of 19)	5' UTR (NM_001009566, exon 1 of 19)	379	NM_001009566	22883	Hs.29665	NM_014944	ENSG00000171603	CLSTN1	ALC-ALPHA|CDHR12|CST-1|CSTN1|PIK3CD|XB31alpha|alcalpha1|alcalpha2	calsyntenin 1	protein-coding	TRUE	FALSE	FALSE	FALSE	TRUE	FALSE							OpenChrom
peak637	chr1	9885217	9886099	8	6	14	1	Intergenic	Intergenic	-1074	NM_014944	22883	Hs.29665	NM_014944	ENSG00000171603	CLSTN1	ALC-ALPHA|CDHR12|CST-1|CSTN1|PIK3CD|XB31alpha|alcalpha1|alcalpha2	calsyntenin 1	protein-coding	TRUE	FALSE	FALSE	TRUE	FALSE	FALSE	TSS-1500	-	1175	NM_001009566	ENSG00000171603	CLSTN1	OpenChrom
peak639	chr1	9912120	9913166	7	6	13	0.485714	intron (NM_020248, intron 5 of 5)	intron (NM_020248, intron 5 of 5)	-28059	NM_014944	22883	Hs.29665	NM_014944	ENSG00000171603	CLSTN1	ALC-ALPHA|CDHR12|CST-1|CSTN1|PIK3CD|XB31alpha|alcalpha1|alcalpha2	calsyntenin 1	protein-coding	TRUE	FALSE	FALSE	FALSE	FALSE	FALSE	TSS-50kb;INTRON	-;-	28160;0	NM_001009566;NM_020248	ENSG00000171603;ENSG00000178585	CLSTN1;CTNNBIP1	Valid
peak642	chr1	9934817	9935928	8	4	12	0.525275	intron (NM_020248, intron 3 of 5)	L2b|LINE|L2	34943	NM_020248	56998	Hs.463759	NM_020248	ENSG00000178585	CTNNBIP1	ICAT	catenin, beta interacting protein 1	protein-coding	FALSE	FALSE	FALSE	FALSE	FALSE	FALSE							Valid
peak643	chr1	9937875	9938605	5	3	8	1	intron (NM_001012329, intron 1 of 4)	intron (NM_001012329, intron 1 of 4)	32076	NM_020248	56998	Hs.463759	NM_020248	ENSG00000178585	CTNNBIP1	ICAT	catenin, beta interacting protein 1	protein-coding	FALSE	FALSE	FALSE	FALSE	FALSE	FALSE	INTRON	-	0	NM_001012329	ENSG00000178585	CTNNBIP1	OpenChrom
peak645	chr1	9950348	9950996	3	2	5	1	intron (NM_020248, intron 1 of 5)	intron (NM_020248, intron 1 of 5)	19644	NM_020248	56998	Hs.463759	NM_020248	ENSG00000178585	CTNNBIP1	ICAT	catenin, beta interacting protein 1	protein-coding	TRUE	FALSE	FALSE	FALSE	FALSE	FALSE	INTRON	-	0	NM_020248	ENSG00000178585	CTNNBIP1	DNaseOnly
peak646	chr1	9952680	9953517	2	1	3	1	intron (NM_020248, intron 1 of 5)	intron (NM_020248, intron 1 of 5)	17217	NM_020248	56998	Hs.463759	NM_020248	ENSG00000178585	CTNNBIP1	ICAT	catenin, beta interacting protein 1	protein-coding	TRUE	FALSE	FALSE	FALSE	FALSE	FALSE	TSS-50kb;INTRON	+;-	-49386;0	NM_001297778;NM_020248	ENSG00000173614;ENSG00000178585	NMNAT1;CTNNBIP1
peak647	chr1	9960249	9961267	9	6	15	1	intron (NM_020248, intron 1 of 5)	intron (NM_020248, intron 1 of 5)	9558	NM_020248	56998	Hs.463759	NM_020248	ENSG00000178585	CTNNBIP1	ICAT	catenin, beta interacting protein 1	protein-coding	TRUE	FALSE	FALSE	TRUE	TRUE	FALSE	TSS-50kb;INTRON;TSS-50kb	+;-;+	-41726;0;-42625	NM_001297778;NM_020248;NM_022787	ENSG00000173614;ENSG00000178585;ENSG00000173614	NMNAT1;CTNNBIP1;NMNAT1	Valid
peak648	chr1	9969337	9971302	9	6	15	1	promoter-TSS (NM_001012329)	promoter-TSS (NM_001012329)	-4	NM_001012329	56998	Hs.463759	NM_020248	ENSG00000178585	CTNNBIP1	ICAT	catenin, beta interacting protein 1	protein-coding	TRUE	FALSE	FALSE	FALSE	TRUE	FALSE	TSS-200;TSS-50kb;TSS-50kb	-;+;+	105;-32164;-33063	NM_001012329;NM_001297778;NM_022787	ENSG00000178585;ENSG00000173614;ENSG00000173614	CTNNBIP1;NMNAT1;NMNAT1	OpenChrom
peak651	chr1	10002520	10003981	7	6	13	0.485714	promoter-TSS (NM_022787)	promoter-TSS (NM_022787)	234	NM_001316974	84328	Hs.327252	NM_032368	ENSG00000162441	LZIC	-	leucine zipper and CTNNBIP1 domain containing	protein-coding	TRUE	FALSE	FALSE	TRUE	TRUE	FALSE	TSS-50kb;TSS-200;TSS-50kb	-;+;+	33035;-133;-24288	NM_001012329;NM_022787;NR_049882	ENSG00000178585;ENSG00000173614;NO_ENSEMBL	CTNNBIP1;NMNAT1;NO_SYMBOL	OpenChrom
peak652	chr1	10010287	10010894	5	4	9	1	intron (NM_001297779, intron 1 of 4)	intron (NM_001297779, intron 1 of 4)	7105	NM_022787	64802	Hs.633762	NM_022787	ENSG00000173614	NMNAT1	LCA9|NMNAT|PNAT1	nicotinamide nucleotide adenylyltransferase 1	protein-coding	TRUE	FALSE	FALSE	FALSE	FALSE	FALSE	TSS-50kb;INTRON;TSS-50kb;TSS-50kb;TSS-50kb	-;+;-;+;+	40375;0;7206;-46764;-16948	NM_001012329;NM_001297779;NM_001316973;NM_052960;NR_049882	ENSG00000178585;ENSG00000173614;NO_ENSEMBL;ENSG00000162444;NO_ENSEMBL	CTNNBIP1;NMNAT1;NO_SYMBOL;RBP7;NO_SYMBOL	OpenChrom
peak653	chr1	10056857	10058281	3	2	5	1	intron (NM_052960, intron 1 of 3)	CpG	314	NM_052960	116362	Hs.422688	NM_052960	ENSG00000162444	RBP7	CRBP4|CRBPIV	retinol binding protein 7, cellular	protein-coding	FALSE	TRUE	FALSE	FALSE	TRUE	FALSE	TSS-50kb	+	-35571	NM_001105562	ENSG00000130939	UBE4B	OpenChrom
peak654	chr1	10092324	10094023	9	6	15	1	5' UTR (NM_001105562, exon 1 of 28)	5' UTR (NM_001105562, exon 1 of 28)	133	NM_006048	10277	Hs.593974	NM_006048	ENSG00000130939	UBE4B	E4|HDNB1|UBOX3|UFD2|UFD2A	ubiquitination factor E4B	protein-coding	TRUE	FALSE	FALSE	TRUE	TRUE	FALSE							OpenChrom
peak655	chr1	10106130	10106816	2	1	3	1	intron (NM_006048, intron 1 of 26)	intron (NM_006048, intron 1 of 26)	13432	NM_006048	10277	Hs.593974	NM_006048	ENSG00000130939	UBE4B	E4|HDNB1|UBOX3|UFD2|UFD2A	ubiquitination factor E4B	protein-coding	FALSE	FALSE	FALSE	FALSE	FALSE	FALSE	INTRON	+	0	NM_006048	ENSG00000130939	UBE4B
peak656	chr1	10115901	10116976	6	4	10	1	intron (NM_006048, intron 1 of 26)	intron (NM_006048, intron 1 of 26)	23398	NM_006048	10277	Hs.593974	NM_006048	ENSG00000130939	UBE4B	E4|HDNB1|UBOX3|UFD2|UFD2A	ubiquitination factor E4B	protein-coding	TRUE	FALSE	FALSE	TRUE	FALSE	FALSE	INTRON	+	0	NM_006048	ENSG00000130939	UBE4B	Valid
peak657	chr1	10117507	10118833	5	5	10	0.58042	intron (NM_006048, intron 1 of 26)	intron (NM_006048, intron 1 of 26)	25129	NM_006048	10277	Hs.593974	NM_006048	ENSG00000130939	UBE4B	E4|HDNB1|UBOX3|UFD2|UFD2A	ubiquitination factor E4B	protein-coding	TRUE	FALSE	FALSE	TRUE	FALSE	FALSE	INTRON	+	0	NM_006048	ENSG00000130939	UBE4B
peak658	chr1	10134157	10135158	6	4	10	1	intron (NM_006048, intron 2 of 26)	L2a|LINE|L2	41617	NM_006048	10277	Hs.593974	NM_006048	ENSG00000130939	UBE4B	E4|HDNB1|UBOX3|UFD2|UFD2A	ubiquitination factor E4B	protein-coding	FALSE	FALSE	FALSE	FALSE	FALSE	FALSE							OpenChrom
peak659	chr1	10168270	10168882	4	1	5	0.58042	intron (NM_001105562, intron 7 of 27)	intron (NM_001105562, intron 7 of 27)	75535	NM_006048	10277	Hs.593974	NM_006048	ENSG00000130939	UBE4B	E4|HDNB1|UBOX3|UFD2|UFD2A	ubiquitination factor E4B	protein-coding	FALSE	FALSE	FALSE	TRUE	FALSE	FALSE	INTRON	+	0	NM_001105562	ENSG00000130939	UBE4B
peak660	chr1	10182860	10183262	2	1	3	1	intron (NM_006048, intron 9 of 26)	intron (NM_006048, intron 9 of 26)	-87703	NM_183416	23095	Hs.97858	NM_015074	ENSG00000054523	KIF1B	CMT2|CMT2A|CMT2A1|HMSNII|KLP|NBLST1	kinesin family member 1B	protein-coding	FALSE	FALSE	FALSE	TRUE	FALSE	FALSE	INTRON	+	0	NM_006048	ENSG00000130939	UBE4B	FAIREOnly
peak663	chr1	10269820	10272353	9	6	15	1	intron (NM_183416, intron 1 of 20)	CpG	323	NM_015074	23095	Hs.97858	NM_015074	ENSG00000054523	KIF1B	CMT2|CMT2A|CMT2A1|HMSNII|KLP|NBLST1	kinesin family member 1B	protein-coding	TRUE	FALSE	FALSE	TRUE	TRUE	FALSE							OpenChrom
peak664	chr1	10278049	10278535	2	1	3	1	intron (NM_183416, intron 1 of 20)	intron (NM_183416, intron 1 of 20)	7528	NM_015074	23095	Hs.97858	NM_015074	ENSG00000054523	KIF1B	CMT2|CMT2A|CMT2A1|HMSNII|KLP|NBLST1	kinesin family member 1B	protein-coding	TRUE	FALSE	FALSE	TRUE	FALSE	FALSE	INTRON	+	0	NM_183416	ENSG00000054523	KIF1B
peak665	chr1	10313563	10314631	9	6	15	1	intron (NM_183416, intron 2 of 20)	intron (NM_183416, intron 2 of 20)	43333	NM_015074	23095	Hs.97858	NM_015074	ENSG00000054523	KIF1B	CMT2|CMT2A|CMT2A1|HMSNII|KLP|NBLST1	kinesin family member 1B	protein-coding	TRUE	FALSE	FALSE	TRUE	FALSE	FALSE	INTRON;TSS-50kb	+;+	0;-45026	NM_183416;NR_125730	ENSG00000054523;NO_ENSEMBL	KIF1B;NO_SYMBOL	Valid
peak668	chr1	10346238	10347242	6	4	10	1	intron (NM_183416, intron 13 of 20)	intron (NM_183416, intron 13 of 20)	-12284	NR_125730	103625684		NR_125730	ENSG00000207357	RNU6-2	U6-2	RNA, U6 small nuclear 2	snRNA	TRUE	FALSE	FALSE	TRUE	FALSE	FALSE	INTRON;TSS-50kb	+;+	0;-12383	NM_183416;NR_125730	ENSG00000054523;NO_ENSEMBL	KIF1B;NO_SYMBOL
peak671	chr1	10437396	10437897	3	1	4	0.604396	3' UTR (NM_015074, exon 47 of 47)	3' UTR (NM_015074, exon 47 of 47)	-21402	NM_002631	5226	Hs.464071	NM_002631	ENSG00000142657	PGD	6PGD	phosphogluconate dehydrogenase	protein-coding	FALSE	FALSE	FALSE	FALSE	FALSE	FALSE	TSS-50kb;TSS-50kb	+;+	-21502;-21628	NM_001304451;NM_001304452	ENSG00000142657;ENSG00000142657	PGD;PGD	DNaseOnly
peak672	chr1	10438474	10439206	3	1	4	0.604396	3' UTR (NM_015074, exon 47 of 47)	3' UTR (NM_015074, exon 47 of 47)	-20209	NM_002631	5226	Hs.464071	NM_002631	ENSG00000142657	PGD	6PGD	phosphogluconate dehydrogenase	protein-coding	TRUE	FALSE	FALSE	FALSE	FALSE	FALSE	TSS-50kb;TSS-50kb	+;+	-20308;-20434	NM_001304451;NM_001304452	ENSG00000142657;ENSG00000142657	PGD;PGD	DNaseOnly
peak674	chr1	10447746	10448752	3	2	5	1	Intergenic	Intergenic	-10800	NM_002631	5226	Hs.464071	NM_002631	ENSG00000142657	PGD	6PGD	phosphogluconate dehydrogenase	protein-coding	TRUE	FALSE	FALSE	TRUE	FALSE	FALSE	TSS-50kb;TSS-50kb;TTS+10kb;TSS-50kb;TSS-50kb	+;+;+;+;+	-10899;-11025;6689;-41553;-42654	NM_001304451;NM_001304452;NM_015074;NM_199006;NR_036462	ENSG00000142657;ENSG00000142657;ENSG00000054523;ENSG00000251503;NO_ENSEMBL	PGD;PGD;KIF1B;APITD1-CORT;NO_SYMBOL	Valid
peak675	chr1	10458352	10459881	9	6	15	1	promoter-TSS (NM_001304451)	promoter-TSS (NM_001304451)	-58	NM_001304452	5226	Hs.464071	NM_002631	ENSG00000142657	PGD	6PGD	phosphogluconate dehydrogenase	protein-coding	TRUE	FALSE	FALSE	FALSE	TRUE	FALSE	TSS-200;TSS-200;TSS-50kb;TSS-50kb	+;+;+;+	-32;-158;-30686;-31787	NM_001304451;NM_001304452;NM_199006;NR_036462	ENSG00000142657;ENSG00000142657;ENSG00000251503;NO_ENSEMBL	PGD;PGD;APITD1-CORT;NO_SYMBOL	OpenChrom
peak676	chr1	10475337	10475721	2	1	3	1	intron (NM_001304452, intron 8 of 12)	intron (NM_001304452, intron 8 of 12)	-14630	NM_198544	100526739	Hs.412311	NM_198544	ENSG00000175279	APITD1-CORT	-	APITD1-CORT readthrough	protein-coding	FALSE	FALSE	TRUE	FALSE	FALSE	FALSE	TSS-50kb;INTRON;TSS-50kb;TSS-50kb	+;+;+;+	-34346;0;-14273;-15374	NM_001302;NM_001304452;NM_199006;NR_036462	ENSG00000241563;ENSG00000142657;ENSG00000251503;NO_ENSEMBL	CORT;PGD;APITD1-CORT;NO_SYMBOL
peak678	chr1	10490001	10491326	9	6	15	1	promoter-TSS (NR_036462)	promoter-TSS (NR_036462)	-140	NR_036462	378708	Hs.412311	NM_199294		APITD1	CENP-S|CENPS|FAAP16|MHF1	apoptosis-inducing, TAF9-like domain 1	protein-coding	TRUE	FALSE	FALSE	TRUE	TRUE	FALSE	TSS-50kb;TSS-50kb;TSS-1500	+;+;+	-19211;-44438;-239	NM_001302;NM_004565;NR_036462	ENSG00000241563;ENSG00000142655;NO_ENSEMBL	CORT;PEX14;NO_SYMBOL	OpenChrom
peak680	chr1	10519114	10519696	4	2	6	1	Intergenic	Intergenic	9629	NM_001302	1325	Hs.412311	NM_001302	ENSG00000241563	CORT	CST-14|CST-17|CST-29	cortistatin	protein-coding	FALSE	FALSE	FALSE	TRUE	FALSE	FALSE	TTS+10kb;TSS-50kb;TTS+10kb	-;+;+	-1297;-15697;7446	NM_004401;NM_004565;NM_199006	ENSG00000160049;ENSG00000142655;ENSG00000251503	DFFA;PEX14;APITD1-CORT	OpenChrom
peak681	chr1	10532047	10532946	7	6	13	0.485714	exon (NM_004401, exon 1 of 6)	exon (NM_004401, exon 1 of 6)	116	NM_213566	1676	Hs.484782	NM_004401		DFFA	DFF-45|DFF1|ICAD	DNA fragmentation factor, 45kDa, alpha polypeptide	protein-coding	TRUE	FALSE	FALSE	FALSE	TRUE	FALSE	1ST EXON;TSS-50kb	-;+	0;-2606	NM_004401;NM_004565	ENSG00000160049;ENSG00000142655	DFFA;PEX14	Valid
peak682	chr1	10534729	10535771	6	6	12	0.228571	intron (NM_004565, intron 1 of 8)	intron (NM_004565, intron 1 of 8)	247	NM_004565	5195	Hs.149983	NM_004565	ENSG00000142655	PEX14	NAPP2|PBD13A|Pex14p|dJ734G22.2	peroxisomal biogenesis factor 14	protein-coding	TRUE	FALSE	FALSE	FALSE	TRUE	FALSE	TSS-50kb;INTRON	-;+	2738;0	NM_004401;NM_004565	ENSG00000160049;ENSG00000142655	DFFA;PEX14	OpenChrom
peak683	chr1	10554631	10555751	8	6	14	1	intron (NM_004565, intron 1 of 8)	intron (NM_004565, intron 1 of 8)	20188	NM_004565	5195	Hs.149983	NM_004565	ENSG00000142655	PEX14	NAPP2|PBD13A|Pex14p|dJ734G22.2	peroxisomal biogenesis factor 14	protein-coding	TRUE	FALSE	FALSE	TRUE	TRUE	FALSE	TSS-50kb;INTRON	-;+	22679;0	NM_004401;NM_004565	ENSG00000160049;ENSG00000142655	DFFA;PEX14	Valid
peak684	chr1	10567425	10568172	3	3	6	0.622378	intron (NM_004565, intron 2 of 8)	intron (NM_004565, intron 2 of 8)	32796	NM_004565	5195	Hs.149983	NM_004565	ENSG00000142655	PEX14	NAPP2|PBD13A|Pex14p|dJ734G22.2	peroxisomal biogenesis factor 14	protein-coding	FALSE	FALSE	FALSE	TRUE	FALSE	FALSE	TSS-50kb;INTRON	-;+	35286;0	NM_004401;NM_004565	ENSG00000160049;ENSG00000142655	DFFA;PEX14	Valid
peak686	chr1	10570574	10571478	5	3	8	1	intron (NM_004565, intron 2 of 8)	intron (NM_004565, intron 2 of 8)	36023	NM_004565	5195	Hs.149983	NM_004565	ENSG00000142655	PEX14	NAPP2|PBD13A|Pex14p|dJ734G22.2	peroxisomal biogenesis factor 14	protein-coding	FALSE	FALSE	FALSE	TRUE	FALSE	FALSE	TSS-50kb;INTRON	-;+	38514;0	NM_004401;NM_004565	ENSG00000160049;ENSG00000142655	DFFA;PEX14	OpenChrom
peak688	chr1	10578923	10579818	6	3	9	0.622378	intron (NM_004565, intron 2 of 8)	intron (NM_004565, intron 2 of 8)	44368	NM_004565	5195	Hs.149983	NM_004565	ENSG00000142655	PEX14	NAPP2|PBD13A|Pex14p|dJ734G22.2	peroxisomal biogenesis factor 14	protein-coding	FALSE	FALSE	FALSE	TRUE	FALSE	FALSE	TSS-50kb;INTRON	-;+	46858;0	NM_004401;NM_004565	ENSG00000160049;ENSG00000142655	DFFA;PEX14	DNaseOnly
peak693	chr1	10597359	10598062	2	1	3	1	intron (NM_004565, intron 3 of 8)	intron (NM_004565, intron 3 of 8)	62708	NM_004565	5195	Hs.149983	NM_004565	ENSG00000142655	PEX14	NAPP2|PBD13A|Pex14p|dJ734G22.2	peroxisomal biogenesis factor 14	protein-coding	FALSE	FALSE	FALSE	FALSE	FALSE	FALSE	INTRON	+	0	NM_004565	ENSG00000142655	PEX14	OpenChrom
peak695	chr1	10615424	10616676	3	1	4	0.604396	intron (NM_004565, intron 3 of 8)	intron (NM_004565, intron 3 of 8)	81047	NM_004565	5195	Hs.149983	NM_004565	ENSG00000142655	PEX14	NAPP2|PBD13A|Pex14p|dJ734G22.2	peroxisomal biogenesis factor 14	protein-coding	FALSE	FALSE	FALSE	TRUE	FALSE	FALSE	INTRON	+	0	NM_004565	ENSG00000142655	PEX14
peak697	chr1	10650727	10651672	3	3	6	0.622378	intron (NM_004565, intron 3 of 8)	intron (NM_004565, intron 3 of 8)	116197	NM_004565	5195	Hs.149983	NM_004565	ENSG00000142655	PEX14	NAPP2|PBD13A|Pex14p|dJ734G22.2	peroxisomal biogenesis factor 14	protein-coding	FALSE	FALSE	FALSE	TRUE	FALSE	FALSE	INTRON	+	0	NM_004565	ENSG00000142655	PEX14	FAIREOnly
peak706	chr1	10723677	10724234	3	3	6	0.622378	intron (NM_001079843, intron 5 of 20)	intron (NM_001079843, intron 5 of 20)	132777	NM_001079843	54897	Hs.439894	NM_017766	ENSG00000130940	CASZ1	CAS11|CST|SRG|ZNF693|dJ734G22.1	castor zinc finger 1	protein-coding	FALSE	FALSE	FALSE	FALSE	FALSE	FALSE	INTRON	-	0	NM_001079843	ENSG00000130940	CASZ1	OpenChrom
peak709	chr1	10731334	10732458	1	2	3	0.525275	intron (NM_001079843, intron 4 of 20)	intron (NM_001079843, intron 4 of 20)	124837	NM_001079843	54897	Hs.439894	NM_017766	ENSG00000130940	CASZ1	CAS11|CST|SRG|ZNF693|dJ734G22.1	castor zinc finger 1	protein-coding	TRUE	FALSE	FALSE	FALSE	FALSE	FALSE	INTRON	-	0	NM_001079843	ENSG00000130940	CASZ1	OpenChrom
peak713	chr1	10745913	10747700	8	6	14	1	intron (NM_001079843, intron 4 of 20)	intron (NM_001079843, intron 4 of 20)	109926	NM_001079843	54897	Hs.439894	NM_017766	ENSG00000130940	CASZ1	CAS11|CST|SRG|ZNF693|dJ734G22.1	castor zinc finger 1	protein-coding	TRUE	FALSE	FALSE	FALSE	FALSE	FALSE	INTRON	-	0	NM_001079843	ENSG00000130940	CASZ1	OpenChrom
peak715	chr1	10753816	10755430	9	6	15	1	intron (NM_001079843, intron 3 of 20)	intron (NM_001079843, intron 3 of 20)	102110	NM_001079843	54897	Hs.439894	NM_017766	ENSG00000130940	CASZ1	CAS11|CST|SRG|ZNF693|dJ734G22.1	castor zinc finger 1	protein-coding	TRUE	FALSE	FALSE	FALSE	TRUE	FALSE	INTRON	-	0	NM_001079843	ENSG00000130940	CASZ1	OpenChrom
peak719	chr1	10783965	10784646	3	2	5	1	intron (NM_001079843, intron 2 of 20)	intron (NM_001079843, intron 2 of 20)	72427	NM_001079843	54897	Hs.439894	NM_017766	ENSG00000130940	CASZ1	CAS11|CST|SRG|ZNF693|dJ734G22.1	castor zinc finger 1	protein-coding	FALSE	FALSE	FALSE	FALSE	FALSE	FALSE	INTRON	-	0	NM_001079843	ENSG00000130940	CASZ1	OpenChrom
peak722	chr1	10794892	10795883	2	2	4	1	intron (NM_001079843, intron 2 of 20)	intron (NM_001079843, intron 2 of 20)	61345	NM_001079843	54897	Hs.439894	NM_017766	ENSG00000130940	CASZ1	CAS11|CST|SRG|ZNF693|dJ734G22.1	castor zinc finger 1	protein-coding	TRUE	FALSE	FALSE	FALSE	FALSE	FALSE	INTRON	-	0	NM_001079843	ENSG00000130940	CASZ1	Valid
peak725	chr1	10811400	10812062	4	4	8	0.608392	intron (NM_001079843, intron 2 of 20)	intron (NM_001079843, intron 2 of 20)	45002	NM_001079843	54897	Hs.439894	NM_017766	ENSG00000130940	CASZ1	CAS11|CST|SRG|ZNF693|dJ734G22.1	castor zinc finger 1	protein-coding	TRUE	FALSE	FALSE	FALSE	FALSE	FALSE	INTRON	-	0	NM_001079843	ENSG00000130940	CASZ1	DNaseOnly
peak726	chr1	10815988	10816646	1	2	3	0.525275	intron (NM_001079843, intron 2 of 20)	intron (NM_001079843, intron 2 of 20)	40416	NM_001079843	54897	Hs.439894	NM_017766	ENSG00000130940	CASZ1	CAS11|CST|SRG|ZNF693|dJ734G22.1	castor zinc finger 1	protein-coding	FALSE	FALSE	FALSE	FALSE	FALSE	FALSE	INTRON	-	0	NM_001079843	ENSG00000130940	CASZ1	OpenChrom
peak727	chr1	10819545	10820104	2	1	3	1	intron (NM_001079843, intron 2 of 20)	intron (NM_001079843, intron 2 of 20)	36908	NM_001079843	54897	Hs.439894	NM_017766	ENSG00000130940	CASZ1	CAS11|CST|SRG|ZNF693|dJ734G22.1	castor zinc finger 1	protein-coding	FALSE	FALSE	FALSE	FALSE	FALSE	FALSE	INTRON	-	0	NM_001079843	ENSG00000130940	CASZ1	DNaseOnly
peak731	chr1	10842624	10843449	1	2	3	0.525275	intron (NM_001079843, intron 1 of 20)	intron (NM_001079843, intron 1 of 20)	13696	NM_001079843	54897	Hs.439894	NM_017766	ENSG00000130940	CASZ1	CAS11|CST|SRG|ZNF693|dJ734G22.1	castor zinc finger 1	protein-coding	FALSE	FALSE	FALSE	FALSE	FALSE	FALSE	INTRON	-	0	NM_001079843	ENSG00000130940	CASZ1	OpenChrom
peak735	chr1	10853577	10854870	3	4	7	0.314685	intron (NM_001079843, intron 1 of 20)	CpG	2509	NM_001079843	54897	Hs.439894	NM_017766	ENSG00000130940	CASZ1	CAS11|CST|SRG|ZNF693|dJ734G22.1	castor zinc finger 1	protein-coding	TRUE	FALSE	FALSE	FALSE	TRUE	FALSE							DNaseOnly
peak736	chr1	10856257	10856997	6	6	12	0.228571	5' UTR (NM_017766, exon 1 of 16)	5' UTR (NM_017766, exon 1 of 16)	106	NM_001079843	54897	Hs.439894	NM_017766	ENSG00000130940	CASZ1	CAS11|CST|SRG|ZNF693|dJ734G22.1	castor zinc finger 1	protein-coding	TRUE	FALSE	FALSE	FALSE	TRUE	FALSE							OpenChrom
peak738	chr1	10864036	10864769	3	1	4	0.604396	Intergenic	Intergenic	-7670	NM_017766	54897	Hs.439894	NM_017766	ENSG00000130940	CASZ1	CAS11|CST|SRG|ZNF693|dJ734G22.1	castor zinc finger 1	protein-coding	FALSE	TRUE	FALSE	FALSE	FALSE	FALSE	TSS-50kb	-	7770	NM_017766	ENSG00000130940	CASZ1	DNaseOnly
peak740	chr1	10926765	10927603	3	2	5	1	Intergenic	C-rich|Low_complexity|Low_complexity	-70451	NM_017766	54897	Hs.439894	NM_017766	ENSG00000130940	CASZ1	CAS11|CST|SRG|ZNF693|dJ734G22.1	castor zinc finger 1	protein-coding	FALSE	FALSE	FALSE	FALSE	TRUE	FALSE							OpenChrom
peak743	chr1	11003943	11005296	7	6	13	0.485714	Intergenic	Intergenic	37474	NM_001170754	148345	Hs.127026	NM_173507	ENSG00000175262	C1orf127	-	chromosome 1 open reading frame 127	protein-coding	TRUE	FALSE	FALSE	FALSE	TRUE	FALSE	TTS+10kb	-	-2009	NM_001170754	ENSG00000175262	C1orf127	OpenChrom
peak747	chr1	11018434	11019383	6	5	11	0.604396	intron (NM_001170754, intron 5 of 12)	intron (NM_001170754, intron 5 of 12)	23185	NM_001170754	148345	Hs.127026	NM_173507	ENSG00000175262	C1orf127	-	chromosome 1 open reading frame 127	protein-coding	TRUE	FALSE	FALSE	FALSE	TRUE	FALSE	INTRON	-	0	NM_001170754	ENSG00000175262	C1orf127	Valid
peak748	chr1	11020892	11021506	0	3	3	0.043956	intron (NM_001170754, intron 5 of 12)	intron (NM_001170754, intron 5 of 12)	20895	NM_001170754	148345	Hs.127026	NM_173507	ENSG00000175262	C1orf127	-	chromosome 1 open reading frame 127	protein-coding	FALSE	FALSE	FALSE	FALSE	FALSE	FALSE	INTRON	-	0	NM_001170754	ENSG00000175262	C1orf127	OpenChrom
peak750	chr1	11028154	11028945	3	0	3	0.228571	intron (NM_001170754, intron 3 of 12)	intron (NM_001170754, intron 3 of 12)	13544	NM_001170754	148345	Hs.127026	NM_173507	ENSG00000175262	C1orf127	-	chromosome 1 open reading frame 127	protein-coding	TRUE	FALSE	FALSE	FALSE	TRUE	FALSE	INTRON;TSS-50kb	-;+	0;-44228	NM_001170754;NM_007375	ENSG00000175262;ENSG00000120948	C1orf127;TARDBP	Valid
peak751	chr1	11035719	11036454	5	4	9	1	intron (NM_001170754, intron 2 of 12)	intron (NM_001170754, intron 2 of 12)	6007	NM_001170754	148345	Hs.127026	NM_173507	ENSG00000175262	C1orf127	-	chromosome 1 open reading frame 127	protein-coding	TRUE	FALSE	FALSE	FALSE	FALSE	FALSE	INTRON;TSS-50kb	-;+	0;-36692	NM_001170754;NM_007375	ENSG00000175262;ENSG00000120948	C1orf127;TARDBP	OpenChrom
peak752	chr1	11039833	11040677	1	3	4	0.235165	intron (NM_001170754, intron 1 of 12)	intron (NM_001170754, intron 1 of 12)	1839	NM_001170754	148345	Hs.127026	NM_173507	ENSG00000175262	C1orf127	-	chromosome 1 open reading frame 127	protein-coding	FALSE	FALSE	FALSE	FALSE	TRUE	FALSE	INTRON;TSS-50kb	-;+	0;-32523	NM_001170754;NM_007375	ENSG00000175262;ENSG00000120948	C1orf127;TARDBP	DNaseOnly
peak754	chr1	11071925	11073536	9	6	15	1	promoter-TSS (NM_007375)	promoter-TSS (NM_007375)	52	NM_007375	23435	Hs.300624	NM_007375		TARDBP	ALS10|TDP-43	TAR DNA binding protein	protein-coding	TRUE	FALSE	FALSE	TRUE	TRUE	FALSE	TSS-50kb;TSS-200	-;+	30737;-48	NM_001170754;NM_007375	ENSG00000175262;ENSG00000120948	C1orf127;TARDBP	OpenChrom
peak757	chr1	11097622	11098127	2	1	3	1	intron (NM_006610, intron 6 of 10)	intron (NM_006610, intron 6 of 10)	9421	NM_006610	10747	Hs.655645	NM_006610	ENSG00000009724	MASP2	MAP19|MASP-2|MASP1P1|sMAP	mannan-binding lectin serine peptidase 2	protein-coding	FALSE	FALSE	FALSE	FALSE	FALSE	FALSE	INTRON;TTS+10kb	-;-	0;-7080	NM_006610;NM_139208	ENSG00000009724;ENSG00000009724	MASP2;MASP2	Valid
peak760	chr1	11119218	11120794	9	6	15	1	promoter-TSS (NM_003132)	promoter-TSS (NM_003132)	85	NM_003132	6723	Hs.76244	NM_003132	ENSG00000116649	SRM	PAPT|SPDSY|SPS1|SRML1	spermidine synthase	protein-coding	TRUE	FALSE	FALSE	FALSE	TRUE	FALSE	TTS+10kb;TSS-200;TSS-50kb	-;-;-	-6763;16;12811	NM_002685;NM_003132;NM_006610	ENSG00000171824;ENSG00000116649;ENSG00000009724	EXOSC10;SRM;MASP2	OpenChrom
peak761	chr1	11131974	11133053	6	4	10	1	intron (NM_002685, intron 18 of 23)	MIRb|SINE|MIR	-12423	NM_003132	6723	Hs.76244	NM_003132	ENSG00000116649	SRM	PAPT|SPDSY|SPS1|SRML1	spermidine synthase	protein-coding	TRUE	FALSE	FALSE	TRUE	FALSE	FALSE	TSS-50kb;TSS-50kb	-;-	12524;25319	NM_003132;NM_006610	ENSG00000116649;ENSG00000009724	SRM;MASP2	Valid
peak762	chr1	11159266	11160561	8	6	14	1	promoter-TSS (NM_002685)	promoter-TSS (NM_002685)	53	NM_001001998	5394	Hs.632368	NM_002685	ENSG00000171824	EXOSC10	PM-Scl|PM/Scl-100|PMSCL|PMSCL2|RRP6|Rrp6p|p2|p3|p4	exosome component 10	protein-coding	TRUE	FALSE	FALSE	FALSE	TRUE	FALSE	TSS-200;TSS-50kb;TTS+10kb;TSS-50kb	-;-;-;+	48;39924;-6773;-44140	NM_002685;NM_003132;NM_004958;NR_046600	ENSG00000171824;ENSG00000116649;ENSG00000198793;NO_ENSEMBL	EXOSC10;SRM;MTOR;NO_SYMBOL	OpenChrom
peak763	chr1	11217809	11219418	3	2	5	1	intron (NM_004958, intron 29 of 57)	intron (NM_004958, intron 29 of 57)	14659	NR_046600	100873935	Hs.679133	NR_046600	ENSG00000225602	MTOR-AS1	-	MTOR antisense RNA 1	ncRNA	TRUE	FALSE	FALSE	TRUE	FALSE	FALSE	INTRON;TSS-50kb;TTS+10kb	-;+;+	0;-30831;9120	NM_004958;NM_021146;NR_046600	ENSG00000198793;ENSG00000171819;NO_ENSEMBL	MTOR;ANGPTL7;NO_SYMBOL	Valid
peak765	chr1	11296936	11297600	2	1	3	1	intron (NM_004958, intron 13 of 57)	intron (NM_004958, intron 13 of 57)	25340	NM_004958	2475	Hs.338207	NM_004958	ENSG00000198793	MTOR	FRAP|FRAP1|FRAP2|RAFT1|RAPT1	mechanistic target of rapamycin (serine/threonine kinase)	protein-coding	FALSE	FALSE	TRUE	FALSE	FALSE	FALSE	INTRON;TSS-50kb	-;+	0;-36086	NM_004958;NM_013319	ENSG00000198793;ENSG00000120942	MTOR;UBIAD1	DNaseOnly
peak767	chr1	11322214	11323302	9	6	15	1	promoter-TSS (NM_004958)	promoter-TSS (NM_004958)	-150	NM_004958	2475	Hs.338207	NM_004958	ENSG00000198793	MTOR	FRAP|FRAP1|FRAP2|RAFT1|RAPT1	mechanistic target of rapamycin (serine/threonine kinase)	protein-coding	TRUE	FALSE	FALSE	FALSE	TRUE	FALSE	TSS-1500;TSS-50kb	-;+	251;-10596	NM_004958;NM_013319	ENSG00000198793;ENSG00000120942	MTOR;UBIAD1	Valid
peak769	chr1	11332520	11334051	8	6	14	1	promoter-TSS (NM_013319)	promoter-TSS (NM_013319)	31	NM_013319	29914	Hs.522933	NM_013319	ENSG00000120942	UBIAD1	SCCD|TERE1	UbiA prenyltransferase domain containing 1	protein-coding	TRUE	FALSE	FALSE	TRUE	TRUE	FALSE	TSS-50kb;TSS-200	-;+	10779;-68	NM_004958;NM_013319	ENSG00000198793;ENSG00000120942	MTOR;UBIAD1	OpenChrom
peak770	chr1	11352507	11353200	4	3	7	1	Intergenic	Intergenic	19599	NM_013319	29914	Hs.522933	NM_013319	ENSG00000120942	UBIAD1	SCCD|TERE1	UbiA prenyltransferase domain containing 1	protein-coding	FALSE	FALSE	FALSE	FALSE	FALSE	FALSE	TSS-50kb;TTS+10kb	-;+	30347;4464	NM_004958;NM_013319	ENSG00000198793;ENSG00000120942	MTOR;UBIAD1	DNaseOnly
peak773	chr1	11415082	11416360	3	3	6	0.622378	Intergenic	Intergenic	82466	NM_013319	29914	Hs.522933	NM_013319	ENSG00000120942	UBIAD1	SCCD|TERE1	UbiA prenyltransferase domain containing 1	protein-coding	TRUE	FALSE	FALSE	FALSE	FALSE	FALSE							DNaseOnly
peak777	chr1	11538591	11539759	8	6	14	1	promoter-TSS (NM_020780)	promoter-TSS (NM_020780)	-120	NM_020780	57540	Hs.202355	NM_020780	ENSG00000204624	PTCHD2	DISP3	patched domain containing 2	protein-coding	FALSE	FALSE	FALSE	FALSE	TRUE	FALSE	TSS-1500	+	-219	NM_020780	ENSG00000204624	DISP3	OpenChrom
peak778	chr1	11544079	11544655	1	4	5	0.0889111	intron (NM_020780, intron 1 of 20)	intron (NM_020780, intron 1 of 20)	5072	NM_020780	57540	Hs.202355	NM_020780	ENSG00000204624	PTCHD2	DISP3	patched domain containing 2	protein-coding	FALSE	FALSE	FALSE	FALSE	FALSE	FALSE	INTRON	+	0	NM_020780	ENSG00000204624	DISP3	DNaseOnly
peak780	chr1	11559757	11560540	4	2	6	1	intron (NM_020780, intron 1 of 20)	intron (NM_020780, intron 1 of 20)	20854	NM_020780	57540	Hs.202355	NM_020780	ENSG00000204624	PTCHD2	DISP3	patched domain containing 2	protein-coding	FALSE	FALSE	FALSE	FALSE	FALSE	FALSE	INTRON	+	0	NM_020780	ENSG00000204624	DISP3
peak783	chr1	11623568	11624172	3	3	6	0.622378	Intergenic	Intergenic	-45718	NR_104624	101929181	Hs.568616	NR_104624	ENSG00000235643	LOC101929181	-	uncharacterized LOC101929181	ncRNA	FALSE	FALSE	FALSE	FALSE	FALSE	FALSE	TSS-50kb	+	-45817	NR_104624	NO_ENSEMBL	NO_SYMBOL	OpenChrom
peak788	chr1	11713284	11715497	8	6	14	1	promoter-TSS (NM_033182)	promoter-TSS (NM_033182)	-41	NM_183412	93611	Hs.556006	NM_033182	ENSG00000132879	FBXO44	FBG3|FBX30|FBX6A|Fbx44|Fbxo6a	F-box protein 44	protein-coding	TRUE	FALSE	FALSE	FALSE	TRUE	FALSE	TSS-50kb;TSS-1500;TSS-50kb	+;+;+	-9859;-623;-37186	NM_018438;NM_033182;NM_198545	ENSG00000116663;ENSG00000132879;ENSG00000162490	FBXO6;FBXO44;DRAXIN	OpenChrom
peak789	chr1	11723805	11725189	7	5	12	1	intron (NM_018438, intron 1 of 5)	CpG	347	NM_018438	26270	Hs.464419	NM_018438	ENSG00000116663	FBXO6	FBG2|FBS2|FBX6|Fbx6b	F-box protein 6	protein-coding	TRUE	FALSE	FALSE	FALSE	TRUE	FALSE	TSS-50kb;TTS+10kb;TSS-50kb	-;+;+	9483;247;-27079	NM_012168;NM_033182;NM_198545	ENSG00000116661;ENSG00000132879;ENSG00000162490	FBXO2;FBXO44;DRAXIN	OpenChrom
peak790	chr1	11740547	11741969	9	6	15	1	promoter-TSS (NM_006341)	promoter-TSS (NM_006341)	13	NM_006341	10459	Hs.19400	NM_006341	ENSG00000116670	MAD2L2	MAD2B|POLZ2|REV7	MAD2 mitotic arrest deficient-like 2 (yeast)	protein-coding	TRUE	FALSE	FALSE	FALSE	TRUE	FALSE	TSS-200;TSS-50kb;TTS+10kb;TSS-50kb	-;-;+;+	88;26244;6621;-10318	NM_006341;NM_012168;NM_018438;NM_198545	ENSG00000116670;ENSG00000116661;ENSG00000116663;ENSG00000162490	MAD2L2;FBXO2;FBXO6;DRAXIN	OpenChrom
peak794	chr1	11779442	11780414	4	3	7	1	3' UTR (NM_198545, exon 7 of 7)	3' UTR (NM_198545, exon 7 of 7)	-16214	NM_001040196	57085	Hs.464438	NM_020350	ENSG00000177674	AGTRAP	ATRAP	angiotensin II receptor-associated protein	protein-coding	FALSE	FALSE	FALSE	FALSE	FALSE	FALSE	TSS-50kb;TSS-50kb;TSS-50kb;TSS-50kb	+;+;-;-	-42421;-16313;28351;38758	NM_001010881;NM_001040197;NM_001127325;NM_006341	ENSG00000215910;ENSG00000177674;ENSG00000116670;ENSG00000116670	C1orf167;AGTRAP;MAD2L2;MAD2L2	Valid
peak795	chr1	11795606	11797740	7	6	13	0.485714	intron (NM_001040195, intron 1 of 3)	intron (NM_001040195, intron 1 of 3)	531	NM_020350	57085	Hs.464438	NM_020350	ENSG00000177674	AGTRAP	ATRAP	angiotensin II receptor-associated protein	protein-coding	TRUE	FALSE	FALSE	FALSE	TRUE	FALSE	TSS-50kb;INTRON;TSS-50kb	+;+;-	-25676;0;45096	NM_001010881;NM_001040195;NM_001127325	ENSG00000215910;ENSG00000177674;ENSG00000116670	C1orf167;AGTRAP;MAD2L2	OpenChrom
peak796	chr1	11805814	11807497	2	3	5	0.328671	intron (NM_001040196, intron 3 of 5)	MIR|SINE|MIR	10514	NM_020350	57085	Hs.464438	NM_020350	ENSG00000177674	AGTRAP	ATRAP	angiotensin II receptor-associated protein	protein-coding	FALSE	FALSE	FALSE	FALSE	FALSE	FALSE	TSS-50kb	+	-15693	NM_001010881	ENSG00000215910	C1orf167
peak800	chr1	11845090	11845830	3	3	6	0.622378	TTS (NM_005957)	TTS (NM_005957)	-5784	NR_126000	102724659	Hs.737635	NR_126000	ENSG00000177553	LOC102724659	-	uncharacterized LOC102724659	ncRNA	FALSE	FALSE	FALSE	FALSE	FALSE	FALSE	TSS-50kb;TTS+10kb;TSS-50kb	+;-;-	-20598;-426;5885	NM_001286;NM_005957;NR_126000	ENSG00000011021;ENSG00000177000;NO_ENSEMBL	CLCN6;MTHFR;NO_SYMBOL	OpenChrom
peak802	chr1	11850642	11851560	3	4	7	0.314685	intron (NM_005957, intron 11 of 11)	intron (NM_005957, intron 11 of 11)	-11425	NR_126000	102724659	Hs.737635	NR_126000	ENSG00000177553	LOC102724659	-	uncharacterized LOC102724659	ncRNA	TRUE	FALSE	TRUE	FALSE	FALSE	FALSE	TTS+10kb;TSS-50kb;INTRON;TSS-50kb;TSS-50kb	+;+;-;+;-	1560;-14957;0;-49374;11526	NM_001010881;NM_001286;NM_005957;NR_037806;NR_126000	ENSG00000215910;ENSG00000011021;ENSG00000177000;NO_ENSEMBL;NO_ENSEMBL	C1orf167;CLCN6;MTHFR;NO_SYMBOL;NO_SYMBOL	OpenChrom
peak804	chr1	11863574	11864038	3	0	3	0.228571	intron (NM_005957, intron 1 of 11)	intron (NM_005957, intron 1 of 11)	-2347	NM_001256959	1185	Hs.193043	NM_001286	ENSG00000011021	CLCN6	CLC-6	chloride channel, voltage-sensitive 6	protein-coding	FALSE	FALSE	FALSE	FALSE	TRUE	FALSE	TSS-50kb;INTRON;TSS-50kb;TSS-50kb	+;-;+;-	-2252;0;-36669;24231	NM_001286;NM_005957;NR_037806;NR_126000	ENSG00000011021;ENSG00000177000;NO_ENSEMBL;NO_ENSEMBL	CLCN6;MTHFR;NO_SYMBOL;NO_SYMBOL	DNaseOnly
peak805	chr1	11864967	11866902	9	6	15	1	promoter-TSS (NM_001286)	promoter-TSS (NM_001286)	-218	NM_001256959	1185	Hs.193043	NM_001286	ENSG00000011021	CLCN6	CLC-6	chloride channel, voltage-sensitive 6	protein-coding	TRUE	FALSE	FALSE	TRUE	TRUE	FALSE	TSS-200;TSS-50kb;TSS-50kb	+;+;-	-124;-34541;26359	NM_001286;NR_037806;NR_126000	ENSG00000011021;NO_ENSEMBL;NO_ENSEMBL	CLCN6;NO_SYMBOL;NO_SYMBOL	OpenChrom
peak807	chr1	11898573	11899057	3	2	5	1	intron (NM_001256959, intron 21 of 21)	intron (NM_001256959, intron 21 of 21)	-1561	NR_037806	100379251	Hs.710015	NR_037806		NPPA-AS1	NPPA-AS|NPPAAS	NPPA antisense RNA 1	ncRNA	FALSE	FALSE	FALSE	FALSE	FALSE	FALSE	INTRON;TSS-50kb;TTS+10kb;TSS-50kb	+;-;-;+	0;32756;-7051;-1660	NM_001256959;NM_005957;NM_006172;NR_037806	ENSG00000011021;ENSG00000177000;ENSG00000175206;NO_ENSEMBL	CLCN6;MTHFR;NPPA;NO_SYMBOL	OpenChrom
peak809	chr1	11918916	11919591	2	2	4	1	promoter-TSS (NM_002521)	promoter-TSS (NM_002521)	-262	NM_002521	4879	Hs.219140	NM_002521	ENSG00000120937	NPPB	BNP	natriuretic peptide B	protein-coding	FALSE	FALSE	FALSE	FALSE	TRUE	FALSE	TSS-1500;TSS-50kb	-;-	363;11515	NM_002521;NM_006172	ENSG00000120937;ENSG00000175206	NPPB;NPPA	OpenChrom
peak812	chr1	11967694	11970201	9	6	15	1	Intergenic	Intergenic	17537	NM_138346	90231	Hs.520094	NM_138346	ENSG00000116685	KIAA2013	-	KIAA2013	protein-coding	TRUE	FALSE	FALSE	FALSE	TRUE	FALSE	TSS-50kb	+	-25875	NM_000302	ENSG00000083444	PLOD1	Valid
peak814	chr1	11985970	11987003	6	5	11	0.604396	promoter-TSS (NM_138346)	promoter-TSS (NM_138346)	-2	NM_138346	90231	Hs.520094	NM_138346	ENSG00000116685	KIAA2013	-	KIAA2013	protein-coding	TRUE	FALSE	FALSE	FALSE	TRUE	FALSE	TSS-50kb;TSS-200	+;-	-8337;102	NM_000302;NM_138346	ENSG00000083444;ENSG00000116685	PLOD1;KIAA2013	OpenChrom
peak815	chr1	11994253	11995201	6	5	11	0.604396	promoter-TSS (NM_000302)	promoter-TSS (NM_000302)	3	NM_001316320	5351	Hs.75093	NM_000302	ENSG00000083444	PLOD1	EDS6|LH|LH1|LLH|PLOD	procollagen-lysine, 2-oxoglutarate 5-dioxygenase 1	protein-coding	TRUE	FALSE	FALSE	FALSE	TRUE	FALSE	TSS-200;TSS-50kb;TSS-50kb	+;+;-	-96;-45610;8343	NM_000302;NM_001127660;NM_138346	ENSG00000083444;ENSG00000116688;ENSG00000116685	PLOD1;MFN2;KIAA2013	OpenChrom
peak816	chr1	12027051	12027648	2	1	3	1	intron (NM_001316320, intron 17 of 19)	intron (NM_001316320, intron 17 of 19)	-12888	NM_001127660	9927	Hs.376681	NM_014874	ENSG00000116688	MFN2	CMT2A|CMT2A2|CPRP1|HSG|MARF	mitofusin 2	protein-coding	FALSE	FALSE	FALSE	FALSE	FALSE	FALSE	TSS-50kb;INTRON;TSS-50kb	+;+;-	-12987;0;40966	NM_001127660;NM_001316320;NM_138346	ENSG00000116688;NO_ENSEMBL;ENSG00000116685	MFN2;NO_SYMBOL;KIAA2013	OpenChrom
peak817	chr1	12039660	12040891	9	6	15	1	promoter-TSS (NM_001127660)	promoter-TSS (NM_001127660)	38	NM_014874	9927	Hs.376681	NM_014874	ENSG00000116688	MFN2	CMT2A|CMT2A2|CPRP1|HSG|MARF	mitofusin 2	protein-coding	TRUE	FALSE	FALSE	FALSE	TRUE	FALSE	TTS+10kb;TSS-200;TSS-50kb;TSS-50kb	+;+;+;+	4778;-61;-39122;-49038	NM_000302;NM_001127660;NM_021933;NR_106787	ENSG00000083444;ENSG00000116688;ENSG00000116691;NO_ENSEMBL	PLOD1;MFN2;MIIP;NO_SYMBOL	OpenChrom
peak820	chr1	12079096	12079961	9	6	15	1	5' UTR (NM_021933, exon 1 of 10)	5' UTR (NM_021933, exon 1 of 10)	230	NM_021933	60672	Hs.8595	NM_021933	ENSG00000116691	MIIP	IIP45	migration and invasion inhibitory protein	protein-coding	TRUE	FALSE	FALSE	FALSE	TRUE	FALSE	TTS+10kb;TSS-50kb;TSS-50kb	+;+;+	6057;-44005;-9786	NM_001127660;NM_001243;NR_106787	ENSG00000116688;ENSG00000120949;NO_ENSEMBL	MFN2;TNFRSF8;NO_SYMBOL	Valid
peak829	chr1	12289731	12291467	8	6	14	1	intron (NM_015378, intron 1 of 69)	intron (NM_015378, intron 1 of 69)	503	NM_018156	55187	Hs.439381	NM_015378	ENSG00000048707	VPS13D	-	vacuolar protein sorting 13 homolog D (S. cerevisiae)	protein-coding	TRUE	FALSE	FALSE	TRUE	TRUE	FALSE	INTRON	+	0	NM_015378	ENSG00000048707	VPS13D	OpenChrom
peak832	chr1	12338687	12339504	3	3	6	0.622378	intron (NM_015378, intron 19 of 69)	intron (NM_015378, intron 19 of 69)	49000	NM_018156	55187	Hs.439381	NM_015378	ENSG00000048707	VPS13D	-	vacuolar protein sorting 13 homolog D (S. cerevisiae)	protein-coding	FALSE	FALSE	FALSE	TRUE	FALSE	FALSE	INTRON	+	0	NM_015378	ENSG00000048707	VPS13D	FAIREOnly
peak835	chr1	12392879	12393807	2	2	4	1	exon (NM_018156, exon 38 of 69)	exon (NM_018156, exon 38 of 69)	103247	NM_018156	55187	Hs.439381	NM_015378	ENSG00000048707	VPS13D	-	vacuolar protein sorting 13 homolog D (S. cerevisiae)	protein-coding	FALSE	FALSE	FALSE	FALSE	FALSE	FALSE	EXON	+	0	NM_018156	ENSG00000048707	VPS13D	FAIREOnly
peak837	chr1	12406592	12407288	1	2	3	0.525275	intron (NM_015378, intron 44 of 69)	intron (NM_015378, intron 44 of 69)	116844	NM_018156	55187	Hs.439381	NM_015378	ENSG00000048707	VPS13D	-	vacuolar protein sorting 13 homolog D (S. cerevisiae)	protein-coding	FALSE	FALSE	FALSE	FALSE	FALSE	FALSE	INTRON	+	0	NM_015378	ENSG00000048707	VPS13D
peak838	chr1	12415824	12416714	6	4	10	1	intron (NM_015378, intron 48 of 69)	intron (NM_015378, intron 48 of 69)	126173	NM_018156	55187	Hs.439381	NM_015378	ENSG00000048707	VPS13D	-	vacuolar protein sorting 13 homolog D (S. cerevisiae)	protein-coding	FALSE	FALSE	FALSE	TRUE	FALSE	FALSE	INTRON	+	0	NM_015378	ENSG00000048707	VPS13D	DNaseOnly
peak839	chr1	12428419	12429483	3	2	5	1	intron (NM_015378, intron 53 of 69)	intron (NM_015378, intron 53 of 69)	-138349	NR_003025	677885	Hs.658450	NR_003025	ENSG00000239149	SNORA59A	ACA59	small nucleolar RNA, H/ACA box 59A	snoRNA	FALSE	FALSE	FALSE	TRUE	FALSE	FALSE	INTRON	+	0	NM_015378	ENSG00000048707	VPS13D	OpenChrom
peak841	chr1	12441342	12441766	1	2	3	0.525275	intron (NM_015378, intron 57 of 69)	MER57A1|LTR|ERV1	-125746	NR_003025	677885	Hs.658450	NR_003025	ENSG00000239149	SNORA59A	ACA59	small nucleolar RNA, H/ACA box 59A	snoRNA	FALSE	FALSE	FALSE	TRUE	FALSE	FALSE
peak850	chr1	12538150	12538741	1	3	4	0.235165	intron (NM_015378, intron 67 of 69)	intron (NM_015378, intron 67 of 69)	-28854	NR_003025	677885	Hs.658450	NR_003025	ENSG00000239149	SNORA59A	ACA59	small nucleolar RNA, H/ACA box 59A	snoRNA	FALSE	FALSE	FALSE	FALSE	FALSE	FALSE	INTRON;TSS-50kb	+;+	0;-28953	NM_015378;NR_003025	ENSG00000048707;NO_ENSEMBL	VPS13D;NO_SYMBOL
peak851	chr1	12540781	12541281	3	3	6	0.622378	intron (NM_015378, intron 67 of 69)	intron (NM_015378, intron 67 of 69)	-26269	NR_003025	677885	Hs.658450	NR_003025	ENSG00000239149	SNORA59A	ACA59	small nucleolar RNA, H/ACA box 59A	snoRNA	FALSE	FALSE	FALSE	FALSE	FALSE	FALSE	INTRON;TSS-50kb	+;+	0;-26368	NM_015378;NR_003025	ENSG00000048707;NO_ENSEMBL	VPS13D;NO_SYMBOL	DNaseOnly
peak854	chr1	12587628	12589041	4	4	8	0.608392	Intergenic	Intergenic	21035	NR_003022	677882	Hs.658450	NR_003022	ENSG00000266079	SNORA59B	ACA59	small nucleolar RNA, H/ACA box 59B	snoRNA	FALSE	FALSE	FALSE	FALSE	FALSE	FALSE
peak857	chr1	12609552	12610379	2	2	4	1	Intergenic	Intergenic	29085	NR_106788	102466722		NR_106788	ENSG00000276830	MIR6730	hsa-mir-6730	microRNA 6730	ncRNA	FALSE	FALSE	FALSE	FALSE	FALSE	FALSE							OpenChrom
peak859	chr1	12654862	12655396	2	1	3	1	intron (NM_004753, intron 1 of 5)	intron (NM_004753, intron 1 of 5)	-16078	NR_106788	102466722		NR_106788	ENSG00000276830	MIR6730	hsa-mir-6730	microRNA 6730	ncRNA	FALSE	FALSE	FALSE	FALSE	TRUE	FALSE	TSS-50kb;INTRON;TSS-50kb	+;-;-	-49536;0;16179	NM_001013630;NM_004753;NR_106788	ENSG00000204518;ENSG00000162496;NO_ENSEMBL	AADACL4;DHRS3;NO_SYMBOL	OpenChrom
peak860	chr1	12655727	12656492	5	4	9	1	intron (NM_004753, intron 1 of 5)	CpG	-17059	NR_106788	102466722		NR_106788	ENSG00000276830	MIR6730	hsa-mir-6730	microRNA 6730	ncRNA	TRUE	FALSE	FALSE	FALSE	TRUE	FALSE	TSS-50kb;TSS-50kb	+;-	-48555;17160	NM_001013630;NR_106788	ENSG00000204518;NO_ENSEMBL	AADACL4;NO_SYMBOL	OpenChrom
peak862	chr1	12664022	12664733	5	3	8	1	intron (NM_004753, intron 1 of 5)	intron (NM_004753, intron 1 of 5)	13359	NM_004753	9249	Hs.289347	NM_004753	ENSG00000162496	DHRS3	DD83.1|RDH17|Rsdr1|SDR1|SDR16C1|retSDR1	dehydrogenase/reductase (SDR family) member 3	protein-coding	FALSE	FALSE	FALSE	FALSE	FALSE	FALSE	TSS-50kb;INTRON;TSS-50kb	+;-;-	-40287;0;25428	NM_001013630;NM_004753;NR_106788	ENSG00000204518;ENSG00000162496;NO_ENSEMBL	AADACL4;DHRS3;NO_SYMBOL	Valid
peak863	chr1	12675827	12677206	7	6	13	0.485714	intron (NM_004753, intron 1 of 5)	intron (NM_004753, intron 1 of 5)	1220	NM_004753	9249	Hs.289347	NM_004753	ENSG00000162496	DHRS3	DD83.1|RDH17|Rsdr1|SDR1|SDR16C1|retSDR1	dehydrogenase/reductase (SDR family) member 3	protein-coding	TRUE	FALSE	FALSE	FALSE	TRUE	FALSE	TSS-50kb;INTRON;TSS-50kb	+;-;-	-28149;0;37566	NM_001013630;NM_004753;NR_106788	ENSG00000204518;ENSG00000162496;NO_ENSEMBL	AADACL4;DHRS3;NO_SYMBOL	OpenChrom
peak864	chr1	12678103	12680071	3	4	7	0.314685	Intergenic	Intergenic	-1350	NM_004753	9249	Hs.289347	NM_004753	ENSG00000162496	DHRS3	DD83.1|RDH17|Rsdr1|SDR1|SDR16C1|retSDR1	dehydrogenase/reductase (SDR family) member 3	protein-coding	TRUE	FALSE	FALSE	FALSE	TRUE	FALSE	TSS-50kb;TSS-1500;TSS-50kb	+;-;-	-25578;1451;40137	NM_001013630;NM_004753;NR_106788	ENSG00000204518;ENSG00000162496;NO_ENSEMBL	AADACL4;DHRS3;NO_SYMBOL	OpenChrom
peak867	chr1	12805864	12806639	5	4	9	1	5' UTR (NM_152290, exon 1 of 4)	5' UTR (NM_152290, exon 1 of 4)	118	NM_152290	93190	Hs.98095	NM_152290		C1orf158	-	chromosome 1 open reading frame 158	protein-coding	TRUE	FALSE	FALSE	TRUE	FALSE	FALSE	TSS-50kb;TSS-50kb;TSS-50kb	+;+;+	-28838;-48690;-45393	NM_001080830;NM_001294139;NM_023013	ENSG00000116726;NO_ENSEMBL;ENSG00000116721	PRAMEF12;NO_SYMBOL;PRAMEF1	OpenChrom
peak872	chr1	14026255	14027510	6	6	12	0.228571	intron (NM_001135610, intron 1 of 7)	CpG	148	NM_001135610	7799	Hs.371823	NM_012231	ENSG00000116731	PRDM2	HUMHOXY1|KMT8|MTB-ZF|RIZ|RIZ1|RIZ2	PR domain containing 2, with ZNF domain	protein-coding	TRUE	FALSE	FALSE	FALSE	TRUE	FALSE	TSS-50kb;TSS-50kb	+;+	-49093;-4567	NM_001007257;NM_012231	ENSG00000116731;ENSG00000116731	PRDM2;PRDM2	OpenChrom
peak874	chr1	14075198	14076479	9	6	15	1	promoter-TSS (NM_001007257)	promoter-TSS (NM_001007257)	-37	NM_001007257	7799	Hs.371823	NM_012231	ENSG00000116731	PRDM2	HUMHOXY1|KMT8|MTB-ZF|RIZ|RIZ1|RIZ2	PR domain containing 2, with ZNF domain	protein-coding	TRUE	FALSE	FALSE	FALSE	TRUE	FALSE	TSS-200	+	-137	NM_001007257	ENSG00000116731	PRDM2	OpenChrom
peak881	chr1	14343748	14344714	4	3	7	1	Intergenic	Intergenic	268355	NM_001007257	7799	Hs.371823	NM_012231	ENSG00000116731	PRDM2	HUMHOXY1|KMT8|MTB-ZF|RIZ|RIZ1|RIZ2	PR domain containing 2, with ZNF domain	protein-coding	FALSE	FALSE	FALSE	TRUE	FALSE	FALSE							FAIREOnly
peak883	chr1	14366122	14367008	3	5	8	0.118881	Intergenic	(TG)n|Simple_repeat|Simple_repeat	290689	NM_001007257	7799	Hs.371823	NM_012231	ENSG00000116731	PRDM2	HUMHOXY1|KMT8|MTB-ZF|RIZ|RIZ1|RIZ2	PR domain containing 2, with ZNF domain	protein-coding	FALSE	FALSE	FALSE	FALSE	FALSE	FALSE							Valid
peak885	chr1	14435059	14436012	4	4	8	0.608392	Intergenic	Intergenic	359660	NM_001007257	7799	Hs.371823	NM_012231	ENSG00000116731	PRDM2	HUMHOXY1|KMT8|MTB-ZF|RIZ|RIZ1|RIZ2	PR domain containing 2, with ZNF domain	protein-coding	FALSE	FALSE	FALSE	FALSE	FALSE	FALSE
peak894	chr1	14748349	14749098	5	3	8	1	Intergenic	Intergenic	-176489	NM_015209	23254	Hs.368823	NM_015209	ENSG00000189337	KAZN	KAZ	kazrin, periplakin interacting protein	protein-coding	TRUE	FALSE	FALSE	TRUE	TRUE	FALSE							Valid
peak902	chr1	15178263	15179533	2	2	4	1	intron (NM_201628, intron 1 of 14)	intron (NM_201628, intron 1 of 14)	-71727	NM_001018000	23254	Hs.368823	NM_015209	ENSG00000189337	KAZN	KAZ	kazrin, periplakin interacting protein	protein-coding	FALSE	FALSE	FALSE	FALSE	FALSE	FALSE	INTRON	+	0	NM_201628	ENSG00000189337	KAZN	DNaseOnly
peak907	chr1	15250273	15251619	5	6	11	0.103297	exon (NM_001018000, exon 1 of 8)	exon (NM_001018000, exon 1 of 8)	321	NM_001018000	23254	Hs.368823	NM_015209	ENSG00000189337	KAZN	KAZ	kazrin, periplakin interacting protein	protein-coding	TRUE	FALSE	FALSE	FALSE	TRUE	FALSE	TSS-50kb;1ST EXON;TSS-50kb	+;+;+	-21568;0;-5449	NM_001017999;NM_001018000;NM_001018001	ENSG00000189337;ENSG00000189337;ENSG00000189337	KAZN;KAZN;KAZN	OpenChrom
peak908	chr1	15255806	15256720	8	6	14	1	promoter-TSS (NM_001018001)	promoter-TSS (NM_001018001)	-33	NM_001018001	23254	Hs.368823	NM_015209	ENSG00000189337	KAZN	KAZ	kazrin, periplakin interacting protein	protein-coding	FALSE	FALSE	FALSE	FALSE	FALSE	FALSE	TSS-50kb;TSS-200	+;+	-16251;-132	NM_001017999;NM_001018001	ENSG00000189337;ENSG00000189337	KAZN;KAZN	Valid
peak913	chr1	15331049	15331954	5	5	10	0.58042	intron (NM_001018000, intron 2 of 7)	intron (NM_001018000, intron 2 of 7)	59087	NM_001017999	23254	Hs.368823	NM_015209	ENSG00000189337	KAZN	KAZ	kazrin, periplakin interacting protein	protein-coding	TRUE	FALSE	FALSE	TRUE	FALSE	FALSE	INTRON	+	0	NM_001018000	ENSG00000189337	KAZN	Valid
peak918	chr1	15416333	15417491	6	6	12	0.228571	intron (NM_201628, intron 8 of 14)	intron (NM_201628, intron 8 of 14)	62048	NR_027136	200197	Hs.531424	NM_182534	ENSG00000175147	TMEM51-AS1	C1orf126	TMEM51 antisense RNA 1	ncRNA	TRUE	FALSE	FALSE	TRUE	TRUE	FALSE	INTRON	+	0	NM_201628	ENSG00000189337	KAZN	OpenChrom
peak919	chr1	15426680	15427418	3	1	4	0.604396	intron (NM_201628, intron 10 of 14)	intron (NM_201628, intron 10 of 14)	51911	NR_027136	200197	Hs.531424	NM_182534	ENSG00000175147	TMEM51-AS1	C1orf126	TMEM51 antisense RNA 1	ncRNA	FALSE	FALSE	FALSE	FALSE	FALSE	FALSE	INTRON	+	0	NM_201628	ENSG00000189337	KAZN	OpenChrom
peak924	chr1	15466252	15466876	5	3	8	1	intron (NR_027136, intron 1 of 4)	intron (NR_027136, intron 1 of 4)	12396	NR_027136	200197	Hs.531424	NM_182534	ENSG00000175147	TMEM51-AS1	C1orf126	TMEM51 antisense RNA 1	ncRNA	TRUE	FALSE	FALSE	FALSE	FALSE	FALSE	TSS-50kb;TSS-50kb;INTRON	+;+;-	-12563;-13764;0	NM_001136217;NM_001136218;NR_027136	ENSG00000171729;ENSG00000171729;NO_ENSEMBL	TMEM51;TMEM51;NO_SYMBOL	OpenChrom
peak925	chr1	15468380	15468961	2	2	4	1	intron (NR_027136, intron 1 of 4)	MamGypLTR1d|LTR|Gypsy	10289	NR_027136	200197	Hs.531424	NM_182534	ENSG00000175147	TMEM51-AS1	C1orf126	TMEM51 antisense RNA 1	ncRNA	FALSE	FALSE	FALSE	FALSE	FALSE	FALSE	TSS-50kb;TSS-50kb	+;+	-10457;-11658	NM_001136217;NM_001136218	ENSG00000171729;ENSG00000171729	TMEM51;TMEM51	DNaseOnly
peak926	chr1	15478765	15481352	9	6	15	1	promoter-TSS (NM_001136218)	promoter-TSS (NM_001136218)	-170	NM_018022	55092	Hs.465305	NM_018022	ENSG00000171729	TMEM51	C1orf72	transmembrane protein 51	protein-coding	TRUE	FALSE	FALSE	TRUE	TRUE	FALSE	INTRON;INTRON;TSS-1500;TSS-1500	+;+;+;-	0;0;-270;930	NM_001136216;NM_001136217;NM_001136218;NR_027136	ENSG00000171729;ENSG00000171729;ENSG00000171729;NO_ENSEMBL	TMEM51;TMEM51;TMEM51;NO_SYMBOL	Valid
peak929	chr1	15494930	15495566	1	3	4	0.235165	exon (NM_001278501, exon 3 of 3)	exon (NM_001278501, exon 3 of 3)	2872	NM_001278501	727684	Hs.667584	NM_001278501		C1orf195	-	chromosome 1 open reading frame 195	protein-coding	FALSE	FALSE	FALSE	FALSE	FALSE	FALSE	EXON;TSS-50kb	-;-	0;16120	NM_001278501;NR_027136	NO_ENSEMBL;NO_ENSEMBL	NO_SYMBOL;NO_SYMBOL	DNaseOnly
peak931	chr1	15505121	15506300	9	6	15	1	intron (NM_018022, intron 1 of 2)	L1ME2|LINE|L1	-7591	NM_001278502	727684	Hs.667584	NM_001278501		C1orf195	-	chromosome 1 open reading frame 195	protein-coding	TRUE	FALSE	FALSE	TRUE	FALSE	FALSE	TSS-50kb;TSS-50kb	-;-	7691;26582	NM_001278501;NR_027136	NO_ENSEMBL;NO_ENSEMBL	NO_SYMBOL;NO_SYMBOL	Valid
peak933	chr1	15514739	15515577	5	4	9	1	intron (NM_018022, intron 1 of 2)	intron (NM_018022, intron 1 of 2)	-17038	NM_001278502	727684	Hs.667584	NM_001278501		C1orf195	-	chromosome 1 open reading frame 195	protein-coding	FALSE	FALSE	FALSE	FALSE	FALSE	FALSE	TSS-50kb;INTRON;TSS-50kb	-;+;-	17139;0;36030	NM_001278501;NM_018022;NR_027136	NO_ENSEMBL;ENSG00000171729;NO_ENSEMBL	NO_SYMBOL;TMEM51;NO_SYMBOL	OpenChrom
peak934	chr1	15516344	15516934	2	2	4	1	intron (NM_018022, intron 1 of 2)	intron (NM_018022, intron 1 of 2)	-18519	NM_001278502	727684	Hs.667584	NM_001278501		C1orf195	-	chromosome 1 open reading frame 195	protein-coding	TRUE	FALSE	FALSE	TRUE	FALSE	FALSE	TSS-50kb;INTRON;TSS-50kb	-;+;-	18620;0;37511	NM_001278501;NM_018022;NR_027136	NO_ENSEMBL;ENSG00000171729;NO_ENSEMBL	NO_SYMBOL;TMEM51;NO_SYMBOL	DNaseOnly
peak935	chr1	15517981	15518650	4	2	6	1	intron (NM_018022, intron 1 of 2)	intron (NM_018022, intron 1 of 2)	-20196	NM_001278502	727684	Hs.667584	NM_001278501		C1orf195	-	chromosome 1 open reading frame 195	protein-coding	TRUE	FALSE	FALSE	TRUE	FALSE	FALSE	TSS-50kb;INTRON;TSS-50kb	-;+;-	20297;0;39188	NM_001278501;NM_018022;NR_027136	NO_ENSEMBL;ENSG00000171729;NO_ENSEMBL	NO_SYMBOL;TMEM51;NO_SYMBOL	OpenChrom
peak936	chr1	15523523	15524130	1	3	4	0.235165	intron (NM_018022, intron 1 of 2)	MLT1K|LTR|ERVL-MaLR	-25707	NM_001278502	727684	Hs.667584	NM_001278501		C1orf195	-	chromosome 1 open reading frame 195	protein-coding	FALSE	FALSE	FALSE	TRUE	FALSE	FALSE	TSS-50kb;TSS-50kb	-;-	25807;44698	NM_001278501;NR_027136	NO_ENSEMBL;NO_ENSEMBL	NO_SYMBOL;NO_SYMBOL	DNaseOnly
peak937	chr1	15526954	15527633	7	6	13	0.485714	intron (NM_018022, intron 1 of 2)	intron (NM_018022, intron 1 of 2)	-29174	NM_001278502	727684	Hs.667584	NM_001278501		C1orf195	-	chromosome 1 open reading frame 195	protein-coding	TRUE	FALSE	FALSE	TRUE	FALSE	FALSE	TSS-50kb;INTRON;TSS-50kb;TSS-50kb	-;+;+;-	29275;0;-46573;48166	NM_001278501;NM_018022;NM_052929;NR_027136	NO_ENSEMBL;ENSG00000171729;ENSG00000142621;NO_ENSEMBL	NO_SYMBOL;TMEM51;FHAD1;NO_SYMBOL	Valid
peak940	chr1	15534152	15534731	1	2	3	0.525275	intron (NM_018022, intron 1 of 2)	intron (NM_018022, intron 1 of 2)	-36322	NM_001278502	727684	Hs.667584	NM_001278501		C1orf195	-	chromosome 1 open reading frame 195	protein-coding	FALSE	FALSE	FALSE	FALSE	FALSE	FALSE	TSS-50kb;INTRON;TSS-50kb	-;+;+	36423;0;-39425	NM_001278501;NM_018022;NM_052929	NO_ENSEMBL;ENSG00000171729;ENSG00000142621	NO_SYMBOL;TMEM51;FHAD1	DNaseOnly
peak941	chr1	15544888	15545742	2	3	5	0.328671	intron (NM_018022, intron 2 of 2)	MER66C|LTR|ERV1	-28453	NM_052929	114827	Hs.659997	NM_052929	ENSG00000142621	FHAD1	-	forkhead-associated (FHA) phosphopeptide binding domain 1	protein-coding	FALSE	FALSE	FALSE	FALSE	FALSE	FALSE	TSS-50kb;TSS-50kb	-;+	47296;-28552	NM_001278501;NM_052929	NO_ENSEMBL;ENSG00000142621	NO_SYMBOL;FHAD1	OpenChrom
peak945	chr1	15573234	15574379	5	6	11	0.103297	promoter-TSS (NM_052929)	promoter-TSS (NM_052929)	39	NM_052929	114827	Hs.659997	NM_052929	ENSG00000142621	FHAD1	-	forkhead-associated (FHA) phosphopeptide binding domain 1	protein-coding	TRUE	FALSE	FALSE	FALSE	TRUE	FALSE	TSS-200	+	-61	NM_052929	ENSG00000142621	FHAD1	OpenChrom
peak946	chr1	15586848	15588372	4	3	7	1	intron (NM_052929, intron 2 of 30)	intron (NM_052929, intron 2 of 30)	13842	NM_052929	114827	Hs.659997	NM_052929	ENSG00000142621	FHAD1	-	forkhead-associated (FHA) phosphopeptide binding domain 1	protein-coding	FALSE	FALSE	FALSE	FALSE	FALSE	FALSE	INTRON	+	0	NM_052929	ENSG00000142621	FHAD1
peak947	chr1	15598894	15599466	3	2	5	1	intron (NM_052929, intron 3 of 30)	intron (NM_052929, intron 3 of 30)	25412	NM_052929	114827	Hs.659997	NM_052929	ENSG00000142621	FHAD1	-	forkhead-associated (FHA) phosphopeptide binding domain 1	protein-coding	FALSE	FALSE	FALSE	FALSE	FALSE	FALSE	INTRON	+	0	NM_052929	ENSG00000142621	FHAD1	OpenChrom
peak949	chr1	15610944	15611928	8	6	14	1	intron (NM_052929, intron 3 of 30)	(GAAA)n|Simple_repeat|Simple_repeat	37668	NM_052929	114827	Hs.659997	NM_052929	ENSG00000142621	FHAD1	-	forkhead-associated (FHA) phosphopeptide binding domain 1	protein-coding	TRUE	FALSE	FALSE	TRUE	FALSE	FALSE							Valid
peak951	chr1	15630979	15631637	1	2	3	0.525275	intron (NM_052929, intron 6 of 30)	MamRep564|Unknown|Unknown	57540	NM_052929	114827	Hs.659997	NM_052929	ENSG00000142621	FHAD1	-	forkhead-associated (FHA) phosphopeptide binding domain 1	protein-coding	FALSE	FALSE	FALSE	FALSE	FALSE	FALSE							Valid
peak952	chr1	15649522	15650615	3	3	6	0.622378	intron (NM_052929, intron 10 of 30)	intron (NM_052929, intron 10 of 30)	76301	NM_052929	114827	Hs.659997	NM_052929	ENSG00000142621	FHAD1	-	forkhead-associated (FHA) phosphopeptide binding domain 1	protein-coding	FALSE	FALSE	FALSE	FALSE	FALSE	FALSE	INTRON	+	0	NM_052929	ENSG00000142621	FHAD1	Valid
peak954	chr1	15655353	15656087	4	4	8	0.608392	intron (NM_052929, intron 13 of 30)	intron (NM_052929, intron 13 of 30)	-80671	NM_024329	79180	Hs.465374	NM_024329	ENSG00000142634	EFHD2	SWS1	EF-hand domain family member D2	protein-coding	FALSE	FALSE	FALSE	FALSE	FALSE	FALSE	INTRON	+	0	NM_052929	ENSG00000142621	FHAD1	FAIREOnly
peak957	chr1	15671397	15671972	2	2	4	1	exon (NM_052929, exon 16 of 31)	exon (NM_052929, exon 16 of 31)	-64706	NM_024329	79180	Hs.465374	NM_024329	ENSG00000142634	EFHD2	SWS1	EF-hand domain family member D2	protein-coding	TRUE	FALSE	FALSE	FALSE	FALSE	FALSE	EXON	+	0	NM_052929	ENSG00000142621	FHAD1	OpenChrom
peak958	chr1	15678643	15679356	1	2	3	0.525275	intron (NM_052929, intron 18 of 30)	intron (NM_052929, intron 18 of 30)	-57391	NM_024329	79180	Hs.465374	NM_024329	ENSG00000142634	EFHD2	SWS1	EF-hand domain family member D2	protein-coding	FALSE	FALSE	FALSE	FALSE	FALSE	FALSE	INTRON	+	0	NM_052929	ENSG00000142621	FHAD1	DNaseOnly
peak961	chr1	15735621	15736803	8	6	14	1	promoter-TSS (NM_024329)	promoter-TSS (NM_024329)	-179	NM_024329	79180	Hs.465374	NM_024329	ENSG00000142634	EFHD2	SWS1	EF-hand domain family member D2	protein-coding	TRUE	FALSE	FALSE	FALSE	TRUE	FALSE	TSS-50kb;TSS-1500;TSS-50kb	+;+;+	-28825;-278;-47110	NM_007272;NM_024329;NM_033440	ENSG00000162438;ENSG00000142634;ENSG00000142615	CTRC;EFHD2;CELA2A	OpenChrom
peak963	chr1	15742515	15743134	2	3	5	0.328671	intron (NM_024329, intron 1 of 3)	intron (NM_024329, intron 1 of 3)	6434	NM_024329	79180	Hs.465374	NM_024329	ENSG00000142634	EFHD2	SWS1	EF-hand domain family member D2	protein-coding	TRUE	FALSE	FALSE	FALSE	FALSE	FALSE	TSS-50kb;INTRON;TSS-50kb	+;+;+	-22213;0;-40498	NM_007272;NM_024329;NM_033440	ENSG00000162438;ENSG00000142634;ENSG00000142615	CTRC;EFHD2;CELA2A	OpenChrom
peak964	chr1	15743816	15744433	2	2	4	1	intron (NM_024329, intron 1 of 3)	intron (NM_024329, intron 1 of 3)	7734	NM_024329	79180	Hs.465374	NM_024329	ENSG00000142634	EFHD2	SWS1	EF-hand domain family member D2	protein-coding	TRUE	FALSE	FALSE	FALSE	FALSE	FALSE	TSS-50kb;INTRON;TSS-50kb	+;+;+	-20913;0;-39198	NM_007272;NM_024329;NM_033440	ENSG00000162438;ENSG00000142634;ENSG00000142615	CTRC;EFHD2;CELA2A	OpenChrom
peak965	chr1	15750722	15751480	2	3	5	0.328671	intron (NM_024329, intron 1 of 3)	intron (NM_024329, intron 1 of 3)	-13837	NM_007272	11330	Hs.631869	NM_007272	ENSG00000162438	CTRC	CLCR|ELA4	chymotrypsin C (caldecrin)	protein-coding	TRUE	FALSE	FALSE	TRUE	FALSE	FALSE	TSS-50kb;INTRON;TSS-50kb	+;+;+	-13936;0;-32221	NM_007272;NM_024329;NM_033440	ENSG00000162438;ENSG00000142634;ENSG00000142615	CTRC;EFHD2;CELA2A	OpenChrom
peak968	chr1	15758905	15759677	1	3	4	0.235165	Intergenic	Intergenic	-5647	NM_007272	11330	Hs.631869	NM_007272	ENSG00000162438	CTRC	CLCR|ELA4	chymotrypsin C (caldecrin)	protein-coding	TRUE	FALSE	FALSE	FALSE	FALSE	FALSE	TSS-50kb;TSS-50kb;TTS+10kb;TSS-50kb	+;+;+;+	-5746;-43404;2553;-24031	NM_007272;NM_015849;NM_024329;NM_033440	ENSG00000162438;ENSG00000215704;ENSG00000142634;ENSG00000142615	CTRC;CELA2B;EFHD2;CELA2A	DNaseOnly
peak971	chr1	15780132	15781191	1	4	5	0.0889111	Intergenic	AluSx1|SINE|Alu	-2561	NM_033440	63036	Hs.631866	NM_033440	ENSG00000142615	CELA2A	ELA2A|PE-1	chymotrypsin-like elastase family, member 2A	protein-coding	TRUE	FALSE	FALSE	FALSE	FALSE	FALSE	TTS+10kb;TSS-50kb;TSS-50kb	+;+;+	7610;-22033;-2660	NM_007272;NM_015849;NM_033440	ENSG00000162438;ENSG00000215704;ENSG00000142615	CTRC;CELA2B;CELA2A
peak973	chr1	15786258	15787023	4	4	8	0.608392	intron (NM_033440, intron 2 of 7)	MIRb|SINE|MIR	3418	NM_033440	63036	Hs.631866	NM_033440	ENSG00000142615	CELA2A	ELA2A|PE-1	chymotrypsin-like elastase family, member 2A	protein-coding	FALSE	FALSE	FALSE	FALSE	FALSE	FALSE	TSS-50kb	+	-16055	NM_015849	ENSG00000215704	CELA2B	Valid
peak974	chr1	15789708	15791255	5	5	10	0.58042	intron (NM_033440, intron 5 of 7)	AluSz|SINE|Alu	7259	NM_033440	63036	Hs.631866	NM_033440	ENSG00000142615	CELA2A	ELA2A|PE-1	chymotrypsin-like elastase family, member 2A	protein-coding	FALSE	FALSE	FALSE	TRUE	FALSE	FALSE	TSS-50kb	+	-12213	NM_015849	ENSG00000215704	CELA2B	DNaseOnly
peak978	chr1	15850385	15852028	9	6	15	1	promoter-TSS (NM_001229)	promoter-TSS (NM_001229)	78	NM_032996	842	Hs.329502	NM_001229	ENSG00000132906	CASP9	APAF-3|APAF3|ICE-LAP6|MCH6|PPP1R56	caspase 9	protein-coding	TRUE	FALSE	FALSE	TRUE	TRUE	FALSE	TSS-1500;TSS-50kb	-;+	367;-2201	NM_001229;NM_015291	ENSG00000132906;ENSG00000116138	CASP9;DNAJC16	OpenChrom
peak979	chr1	15852760	15853840	9	6	15	1	promoter-TSS (NM_015291)	promoter-TSS (NM_015291)	-8	NR_109898	23341	Hs.655410	NM_015291	ENSG00000116138	DNAJC16	-	DnaJ (Hsp40) homolog, subfamily C, member 16	protein-coding	TRUE	FALSE	FALSE	FALSE	TRUE	FALSE	TSS-50kb;TSS-200;TSS-1500	-;+;-	2461;-107;1360	NM_001229;NM_015291;NM_032996	ENSG00000132906;ENSG00000116138;ENSG00000132906	CASP9;DNAJC16;CASP9	Valid
peak981	chr1	15911105	15912035	4	2	6	1	promoter-TSS (NM_024758)	promoter-TSS (NM_024758)	35	NM_024758	79814	Hs.461532	NM_024758		AGMAT	-	agmatinase	protein-coding	FALSE	FALSE	FALSE	FALSE	TRUE	FALSE	TSS-200;TSS-50kb	-;+	66;-32482	NM_024758;NM_032341	ENSG00000116771;ENSG00000197312	AGMAT;DDI2	OpenChrom
peak984	chr1	15929562	15930605	9	6	15	1	Intergenic	CpG	-13869	NM_032341	84301	Hs.718857	NM_032341		DDI2	-	DNA-damage inducible 1 homolog 2	protein-coding	TRUE	FALSE	FALSE	FALSE	TRUE	FALSE	TSS-50kb;TSS-50kb	-;+	18580;-13968	NM_024758;NM_032341	ENSG00000116771;ENSG00000197312	AGMAT;DDI2	Valid
peak987	chr1	15943135	15944725	9	6	15	1	promoter-TSS (NM_032341)	promoter-TSS (NM_032341)	-23	NM_032341	84301	Hs.718857	NM_032341		DDI2	-	DNA-damage inducible 1 homolog 2	protein-coding	TRUE	FALSE	FALSE	TRUE	TRUE	FALSE	TSS-50kb;TSS-50kb;TSS-200	+;-;+	-42533;32426;-122	NM_006511;NM_024758;NM_032341	ENSG00000215695;ENSG00000116771;ENSG00000197312	RSC1A1;AGMAT;DDI2	OpenChrom
peak990	chr1	16006874	16007764	2	2	4	1	Intergenic	Intergenic	-3508	NM_015164	23207	Hs.646775	NM_015164	ENSG00000116786	PLEKHM2	SKIP	pleckstrin homology domain containing, family M (with RUN domain) member 2	protein-coding	FALSE	FALSE	FALSE	FALSE	FALSE	FALSE	TSS-50kb	+	-3607	NM_015164	ENSG00000116786	PLEKHM2	OpenChrom
peak991	chr1	16010631	16011760	3	3	6	0.622378	intron (NM_015164, intron 1 of 19)	GC_rich|Low_complexity|Low_complexity	369	NM_015164	23207	Hs.646775	NM_015164	ENSG00000116786	PLEKHM2	SKIP	pleckstrin homology domain containing, family M (with RUN domain) member 2	protein-coding	TRUE	FALSE	FALSE	FALSE	TRUE	FALSE							OpenChrom
peak992	chr1	16012351	16012806	2	2	4	1	intron (NM_015164, intron 1 of 19)	intron (NM_015164, intron 1 of 19)	1752	NM_015164	23207	Hs.646775	NM_015164	ENSG00000116786	PLEKHM2	SKIP	pleckstrin homology domain containing, family M (with RUN domain) member 2	protein-coding	TRUE	FALSE	FALSE	TRUE	TRUE	FALSE	INTRON	+	0	NM_015164	ENSG00000116786	PLEKHM2	DNaseOnly
peak995	chr1	16029501	16030717	6	6	12	0.228571	intron (NM_015164, intron 1 of 19)	intron (NM_015164, intron 1 of 19)	19282	NM_015164	23207	Hs.646775	NM_015164	ENSG00000116786	PLEKHM2	SKIP	pleckstrin homology domain containing, family M (with RUN domain) member 2	protein-coding	TRUE	FALSE	FALSE	TRUE	FALSE	FALSE	TSS-50kb;INTRON;TSS-50kb	+;+;+	-38977;0;-32799	NM_001013641;NM_015164;NM_207348	ENSG00000162460;ENSG00000116786;ENSG00000162461	TMEM82;PLEKHM2;SLC25A34	OpenChrom
peak996	chr1	16035329	16036153	6	5	11	0.604396	intron (NM_015164, intron 1 of 19)	intron (NM_015164, intron 1 of 19)	24914	NM_015164	23207	Hs.646775	NM_015164	ENSG00000116786	PLEKHM2	SKIP	pleckstrin homology domain containing, family M (with RUN domain) member 2	protein-coding	TRUE	FALSE	FALSE	TRUE	FALSE	FALSE	TSS-50kb;INTRON;TSS-50kb;TSS-50kb	+;+;+;+	-33345;0;-49613;-27167	NM_001013641;NM_015164;NM_017556;NM_207348	ENSG00000162460;ENSG00000116786;ENSG00000162458;ENSG00000162461	TMEM82;PLEKHM2;FBLIM1;SLC25A34	Valid
peak997	chr1	16038673	16038990	3	1	4	0.604396	intron (NM_015164, intron 1 of 19)	L1MC|LINE|L1	-23977	NM_207348	284723	Hs.631867	NM_207348	ENSG00000162461	SLC25A34	-	solute carrier family 25, member 34	protein-coding	FALSE	FALSE	FALSE	FALSE	FALSE	FALSE	TSS-50kb;TSS-50kb;TSS-50kb	+;+;+	-30254;-46522;-24076	NM_001013641;NM_017556;NM_207348	ENSG00000162460;ENSG00000162458;ENSG00000162461	TMEM82;FBLIM1;SLC25A34	Valid
peak998	chr1	16044079	16044788	3	2	5	1	exon (NM_015164, exon 4 of 20)	exon (NM_015164, exon 4 of 20)	-18375	NM_207348	284723	Hs.631867	NM_207348	ENSG00000162461	SLC25A34	-	solute carrier family 25, member 34	protein-coding	TRUE	FALSE	FALSE	TRUE	FALSE	FALSE	TSS-50kb;TSS-50kb;TSS-50kb;EXON;TSS-50kb;TSS-50kb	+;+;+;+;+;+	-24652;-46659;-47124;0;-40920;-18474	NM_001013641;NM_001024215;NM_001024216;NM_015164;NM_017556;NM_207348	ENSG00000162460;ENSG00000162458;ENSG00000162458;ENSG00000116786;ENSG00000162458;ENSG00000162461	TMEM82;FBLIM1;FBLIM1;PLEKHM2;FBLIM1;SLC25A34	DNaseOnly
peak999	chr1	16050283	16050869	2	5	7	0.0405594	intron (NM_015164, intron 7 of 19)	intron (NM_015164, intron 7 of 19)	-12233	NM_207348	284723	Hs.631867	NM_207348	ENSG00000162461	SLC25A34	-	solute carrier family 25, member 34	protein-coding	TRUE	FALSE	FALSE	FALSE	FALSE	FALSE	TSS-50kb;TSS-50kb;TSS-50kb;INTRON;TSS-50kb;TSS-50kb	+;+;+;+;+;+	-18510;-40517;-40982;0;-34778;-12332	NM_001013641;NM_001024215;NM_001024216;NM_015164;NM_017556;NM_207348	ENSG00000162460;ENSG00000162458;ENSG00000162458;ENSG00000116786;ENSG00000162458;ENSG00000162461	TMEM82;FBLIM1;FBLIM1;PLEKHM2;FBLIM1;SLC25A34	Valid
peak1001	chr1	16061946	16063292	8	5	13	1	promoter-TSS (NM_207348)	promoter-TSS (NM_207348)	-190	NM_207348	284723	Hs.631867	NM_207348	ENSG00000162461	SLC25A34	-	solute carrier family 25, member 34	protein-coding	TRUE	FALSE	FALSE	FALSE	FALSE	FALSE	TSS-50kb;TSS-50kb;TSS-50kb;TTS+10kb;TSS-50kb;TSS-1500	+;+;+;+;+;+	-6467;-28474;-28939;1456;-22735;-289	NM_001013641;NM_001024215;NM_001024216;NM_015164;NM_017556;NM_207348	ENSG00000162460;ENSG00000162458;ENSG00000162458;ENSG00000116786;ENSG00000162458;ENSG00000162461	TMEM82;FBLIM1;FBLIM1;PLEKHM2;FBLIM1;SLC25A34	Valid
peak1002	chr1	16064946	16065579	4	5	9	0.286713	intron (NM_207348, intron 4 of 4)	intron (NM_207348, intron 4 of 4)	2454	NM_207348	284723	Hs.631867	NM_207348	ENSG00000162461	SLC25A34	-	solute carrier family 25, member 34	protein-coding	TRUE	FALSE	FALSE	FALSE	FALSE	FALSE	TSS-50kb;TSS-50kb;TSS-50kb;TTS+10kb;TSS-50kb;INTRON	+;+;+;+;+;+	-3824;-25831;-26296;4099;-20092;0	NM_001013641;NM_001024215;NM_001024216;NM_015164;NM_017556;NM_207348	ENSG00000162460;ENSG00000162458;ENSG00000162458;ENSG00000116786;ENSG00000162458;ENSG00000162461	TMEM82;FBLIM1;FBLIM1;PLEKHM2;FBLIM1;SLC25A34	OpenChrom
peak1003	chr1	16067725	16068286	5	6	11	0.103297	promoter-TSS (NM_001013641)	promoter-TSS (NM_001013641)	-981	NM_001013641	388595	Hs.454828	NM_001013641	ENSG00000162460	TMEM82	-	transmembrane protein 82	protein-coding	FALSE	FALSE	FALSE	FALSE	FALSE	FALSE	TSS-1500;TSS-50kb;TSS-50kb;TTS+10kb;TSS-50kb;TTS+10kb	+;+;+;+;+;+	-1080;-23087;-23552;6843;-17348;220	NM_001013641;NM_001024215;NM_001024216;NM_015164;NM_017556;NM_207348	ENSG00000162460;ENSG00000162458;ENSG00000162458;ENSG00000116786;ENSG00000162458;ENSG00000162461	TMEM82;FBLIM1;FBLIM1;PLEKHM2;FBLIM1;SLC25A34	OpenChrom
peak1005	chr1	16085246	16086062	4	5	9	0.286713	intron (NM_017556, intron 1 of 8)	CpG	399	NM_017556	54751	Hs.530101	NM_017556	ENSG00000162458	FBLIM1	CAL|FBLP-1|FBLP1	filamin binding LIM protein 1	protein-coding	FALSE	FALSE	FALSE	FALSE	TRUE	FALSE	TSS-50kb;TSS-50kb	+;+	-5439;-5904	NM_001024215;NM_001024216	ENSG00000162458;ENSG00000162458	FBLIM1;FBLIM1	OpenChrom
peak1006	chr1	16090686	16091632	1	4	5	0.0889111	promoter-TSS (NM_001024216)	promoter-TSS (NM_001024216)	165	NM_001024215	54751	Hs.530101	NM_017556	ENSG00000162458	FBLIM1	CAL|FBLP-1|FBLP1	filamin binding LIM protein 1	protein-coding	FALSE	FALSE	FALSE	FALSE	FALSE	FALSE	TSS-1500	+	-399	NM_001024216	ENSG00000162458	FBLIM1	OpenChrom
peak1008	chr1	16103010	16103959	6	4	10	1	intron (NM_001024216, intron 3 of 4)	intron (NM_001024216, intron 3 of 4)	12026	NM_001024216	54751	Hs.530101	NM_017556	ENSG00000162458	FBLIM1	CAL|FBLP-1|FBLP1	filamin binding LIM protein 1	protein-coding	TRUE	FALSE	FALSE	FALSE	FALSE	FALSE	TTS+10kb;INTRON	+;+	1870;0	NM_001024215;NM_001024216	ENSG00000162458;ENSG00000162458	FBLIM1;FBLIM1	OpenChrom
peak1009	chr1	16106978	16107844	8	5	13	1	intron (NM_001024216, intron 4 of 4)	intron (NM_001024216, intron 4 of 4)	15952	NM_001024216	54751	Hs.530101	NM_017556	ENSG00000162458	FBLIM1	CAL|FBLP-1|FBLP1	filamin binding LIM protein 1	protein-coding	FALSE	FALSE	FALSE	FALSE	FALSE	FALSE	TTS+10kb;INTRON	+;+	5797;0	NM_001024215;NM_001024216	ENSG00000162458;ENSG00000162458	FBLIM1;FBLIM1	Valid
peak1010	chr1	16114654	16115360	1	2	3	0.525275	Intergenic	AluSq2|SINE|Alu	19187	NM_001089591	440567	Hs.568229	NM_001089591		UQCRHL	-	ubiquinol-cytochrome c reductase hinge protein like	protein-coding	FALSE	FALSE	FALSE	FALSE	FALSE	FALSE	TTS+10kb	+	2024	NM_017556	ENSG00000162458	FBLIM1
peak1012	chr1	16121710	16122115	1	2	3	0.525275	Intergenic	LTR37A|LTR|ERV1	12281	NM_001089591	440567	Hs.568229	NM_001089591		UQCRHL	-	ubiquinol-cytochrome c reductase hinge protein like	protein-coding	FALSE	FALSE	FALSE	FALSE	FALSE	FALSE	TTS+10kb	+	8929	NM_017556	ENSG00000162458	FBLIM1	OpenChrom
peak1014	chr1	16125540	16127315	5	5	10	0.58042	Intergenic	Intergenic	7766	NM_001089591	440567	Hs.568229	NM_001089591		UQCRHL	-	ubiquinol-cytochrome c reductase hinge protein like	protein-coding	TRUE	FALSE	FALSE	FALSE	FALSE	FALSE	TTS+10kb;TSS-50kb	-;+	-7328;-48030	NM_001089591;NM_015001	ENSG00000233954;ENSG00000065526	UQCRHL;SPEN	DNaseOnly
peak1015	chr1	16160605	16162932	9	6	15	1	non-coding (NR_024279, exon 2 of 2)	non-coding (NR_024279, exon 2 of 2)	-12590	NM_015001	23013	Hs.744843	NM_015001	ENSG00000065526	SPEN	HIAA0929|MINT|RBM15C|SHARP	spen family transcriptional repressor	protein-coding	TRUE	FALSE	FALSE	FALSE	TRUE	FALSE	TSS-50kb;TSS-50kb;TSS-50kb	-;+;+	27675;-12690;-35975	NM_001089591;NM_015001;NR_039973	ENSG00000233954;ENSG00000065526;NO_ENSEMBL	UQCRHL;SPEN;NO_SYMBOL	Valid
peak1017	chr1	16173652	16177047	9	6	15	1	promoter-TSS (NR_024279)	promoter-TSS (NR_024279)	-708	NR_024279	729614	Hs.119298	NR_024279	ENSG00000179743	FLJ37453	-	uncharacterized LOC729614	ncRNA	TRUE	FALSE	FALSE	TRUE	TRUE	FALSE	TSS-50kb;TSS-1500;TSS-50kb	-;-;+	41257;809;-22393	NM_001089591;NR_024279;NR_039973	ENSG00000233954;NO_ENSEMBL;NO_ENSEMBL	UQCRHL;NO_SYMBOL;NO_SYMBOL	OpenChrom
peak1019	chr1	16212121	16213586	9	6	15	1	intron (NM_015001, intron 3 of 14)	intron (NM_015001, intron 3 of 14)	15210	NR_039973	100616427		NR_039973	ENSG00000266270	MIR5096	-	microRNA 5096	ncRNA	TRUE	FALSE	FALSE	TRUE	TRUE	FALSE	INTRON;TSS-50kb	+;-	0;38313	NM_015001;NR_024279	ENSG00000065526;NO_ENSEMBL	SPEN;NO_SYMBOL	OpenChrom
peak1021	chr1	16265358	16266462	8	6	14	1	exon (NM_015001, exon 15 of 15)	exon (NM_015001, exon 15 of 15)	36717	NM_001287603	7709	Hs.433764	NM_003443	ENSG00000116809	ZBTB17	MIZ-1|ZNF151|ZNF60|pHZ-67	zinc finger and BTB domain containing 17	protein-coding	TRUE	FALSE	FALSE	FALSE	FALSE	FALSE	TTS+10kb;EXON	-;+	-2553;0	NM_001287604;NM_015001	ENSG00000116809;ENSG00000065526	ZBTB17;SPEN	Valid
peak1023	chr1	16275590	16276800	8	6	14	1	intron (NM_003443, intron 2 of 15)	intron (NM_003443, intron 2 of 15)	26432	NM_001287603	7709	Hs.433764	NM_003443	ENSG00000116809	ZBTB17	MIZ-1|ZNF151|ZNF60|pHZ-67	zinc finger and BTB domain containing 17	protein-coding	TRUE	FALSE	FALSE	TRUE	FALSE	FALSE	INTRON;TTS+10kb	-;+	0;9346	NM_003443;NM_015001	ENSG00000116809;ENSG00000065526	ZBTB17;SPEN	Valid
peak1025	chr1	16284031	16284819	4	2	6	1	intron (NM_003443, intron 2 of 15)	L2a|LINE|L2	18202	NM_001287603	7709	Hs.433764	NM_003443	ENSG00000116809	ZBTB17	MIZ-1|ZNF151|ZNF60|pHZ-67	zinc finger and BTB domain containing 17	protein-coding	FALSE	FALSE	FALSE	FALSE	FALSE	FALSE	TSS-50kb	+	-46405	NM_178840	ENSG00000183888	C1orf64	DNaseOnly
peak1027	chr1	16299325	16300001	1	2	3	0.525275	intron (NM_003443, intron 1 of 15)	intron (NM_003443, intron 1 of 15)	2964	NM_001287603	7709	Hs.433764	NM_003443	ENSG00000116809	ZBTB17	MIZ-1|ZNF151|ZNF60|pHZ-67	zinc finger and BTB domain containing 17	protein-coding	FALSE	FALSE	FALSE	FALSE	FALSE	FALSE	TSS-50kb;INTRON;TSS-50kb	+;-;+	-48922;0;-31167	NM_001042704;NM_003443;NM_178840	ENSG00000186510;ENSG00000116809;ENSG00000183888	CLCNKA;ZBTB17;C1orf64	Valid
peak1028	chr1	16301576	16302896	7	6	13	0.485714	intron (NM_003443, intron 1 of 15)	CpG	391	NM_001287603	7709	Hs.433764	NM_003443	ENSG00000116809	ZBTB17	MIZ-1|ZNF151|ZNF60|pHZ-67	zinc finger and BTB domain containing 17	protein-coding	TRUE	FALSE	FALSE	FALSE	TRUE	FALSE	TSS-50kb;TSS-50kb	+;+	-46349;-28594	NM_001042704;NM_178840	ENSG00000186510;ENSG00000183888	CLCNKA;C1orf64	OpenChrom
peak1031	chr1	16335469	16335981	4	3	7	1	Intergenic	Intergenic	4994	NM_178840	149563	Hs.29190	NM_178840		C1orf64	ERRF	chromosome 1 open reading frame 64	protein-coding	FALSE	FALSE	FALSE	FALSE	FALSE	FALSE	TSS-50kb;TSS-50kb;TSS-50kb;TSS-50kb;TTS+10kb;TTS+10kb	+;+;+;-;-;+	-34605;-12860;-39631;33199;-4897;2636	NM_000085;NM_001042704;NM_001165945;NM_001287604;NM_014424;NM_178840	ENSG00000184908;ENSG00000186510;ENSG00000184908;ENSG00000116809;ENSG00000173641;ENSG00000183888	CLCNKB;CLCNKA;CLCNKB;ZBTB17;HSPB7;C1orf64	Valid
peak1032	chr1	16339203	16340003	3	5	8	0.118881	TTS (NM_014424)	TTS (NM_014424)	5682	NM_014424	27129	Hs.502612	NM_014424	ENSG00000173641	HSPB7	cvHSP	heat shock 27kDa protein family, member 7 (cardiovascular)	protein-coding	FALSE	FALSE	FALSE	FALSE	FALSE	FALSE	TSS-50kb;TSS-50kb;TSS-50kb;TSS-50kb;TTS+10kb;TTS+10kb	+;+;+;-;-;+	-30727;-8982;-35753;37077;-1019;6514	NM_000085;NM_001042704;NM_001165945;NM_001287604;NM_014424;NM_178840	ENSG00000184908;ENSG00000186510;ENSG00000184908;ENSG00000116809;ENSG00000173641;ENSG00000183888	CLCNKB;CLCNKA;CLCNKB;ZBTB17;HSPB7;C1orf64	OpenChrom
peak1033	chr1	16345810	16346606	7	4	11	1	promoter-TSS (NM_014424)	promoter-TSS (NM_014424)	-923	NM_014424	27129	Hs.502612	NM_014424	ENSG00000173641	HSPB7	cvHSP	heat shock 27kDa protein family, member 7 (cardiovascular)	protein-coding	FALSE	FALSE	FALSE	FALSE	FALSE	FALSE	TSS-50kb;TSS-50kb;TSS-50kb;TSS-50kb;TSS-1500	+;+;+;-;-	-24122;-2377;-29148;43682;1024	NM_000085;NM_001042704;NM_001165945;NM_001287604;NM_014424	ENSG00000184908;ENSG00000186510;ENSG00000184908;ENSG00000116809;ENSG00000173641	CLCNKB;CLCNKA;CLCNKB;ZBTB17;HSPB7	OpenChrom
peak1035	chr1	16359257	16359804	2	2	4	1	intron (NM_001257139, intron 17 of 18)	intron (NM_001257139, intron 17 of 18)	-10700	NM_000085	1188	Hs.352243	NM_000085	ENSG00000184908	CLCNKB	CLCKB|ClC-K2|ClC-Kb	chloride channel, voltage-sensitive Kb	protein-coding	FALSE	FALSE	FALSE	FALSE	FALSE	FALSE	TSS-50kb;TSS-50kb;INTRON;TSS-50kb	+;+;+;-	-10800;-15826;0;14346	NM_000085;NM_001165945;NM_001257139;NM_014424	ENSG00000184908;ENSG00000184908;ENSG00000186510;ENSG00000173641	CLCNKB;CLCNKB;CLCNKA;HSPB7	OpenChrom
peak1038	chr1	16381766	16382868	8	6	14	1	intron (NM_001165945, intron 11 of 12)	intron (NM_001165945, intron 11 of 12)	7060	NM_001165945	1188	Hs.352243	NM_000085	ENSG00000184908	CLCNKB	CLCKB|ClC-K2|ClC-Kb	chloride channel, voltage-sensitive Kb	protein-coding	FALSE	FALSE	FALSE	FALSE	FALSE	FALSE	INTRON;TSS-50kb;TTS+10kb	+;-;-	0;37133;-2046	NM_001165945;NM_014424;NM_182623	ENSG00000184908;ENSG00000173641;ENSG00000185519	CLCNKB;HSPB7;FAM131C	OpenChrom
peak1039	chr1	16393355	16395456	9	6	15	1	intron (NM_182623, intron 1 of 6)	L3b|LINE|CR1	5721	NM_182623	348487	Hs.126825	NM_182623	ENSG00000185519	FAM131C	C1orf117	family with sequence similarity 131, member C	protein-coding	TRUE	FALSE	FALSE	TRUE	FALSE	FALSE	TSS-50kb	-	49222	NM_014424	ENSG00000173641	HSPB7	Valid
peak1040	chr1	16399622	16400456	6	5	11	0.604396	promoter-TSS (NM_182623)	promoter-TSS (NM_182623)	88	NM_182623	348487	Hs.126825	NM_182623	ENSG00000185519	FAM131C	C1orf117	family with sequence similarity 131, member C	protein-coding	TRUE	FALSE	FALSE	FALSE	TRUE	FALSE	TSS-200	-	13	NM_182623	ENSG00000185519	FAM131C	OpenChrom
peak1041	chr1	16403241	16403820	2	2	4	1	Intergenic	Intergenic	-3404	NM_182623	348487	Hs.126825	NM_182623	ENSG00000185519	FAM131C	C1orf117	family with sequence similarity 131, member C	protein-coding	FALSE	FALSE	FALSE	FALSE	FALSE	FALSE	TSS-50kb	-	3504	NM_182623	ENSG00000185519	FAM131C	OpenChrom
peak1042	chr1	16405496	16405849	4	3	7	1	Intergenic	MER91A|DNA|hAT-Tip100	-5546	NM_182623	348487	Hs.126825	NM_182623	ENSG00000185519	FAM131C	C1orf117	family with sequence similarity 131, member C	protein-coding	FALSE	FALSE	FALSE	FALSE	FALSE	FALSE	TSS-50kb	-	5646	NM_182623	ENSG00000185519	FAM131C	OpenChrom
peak1049	chr1	16465302	16465759	1	2	3	0.525275	intron (NM_004431, intron 3 of 16)	intron (NM_004431, intron 3 of 16)	17051	NM_004431	1969	Hs.171596	NM_004431	ENSG00000142627	EPHA2	ARCC2|CTPA|CTPP1|CTRCT6|ECK	EPH receptor A2	protein-coding	FALSE	FALSE	FALSE	FALSE	FALSE	FALSE	INTRON	-	0	NM_004431	ENSG00000142627	EPHA2	OpenChrom
peak1050	chr1	16470015	16470614	2	3	5	0.328671	intron (NM_004431, intron 3 of 16)	intron (NM_004431, intron 3 of 16)	12267	NM_004431	1969	Hs.171596	NM_004431	ENSG00000142627	EPHA2	ARCC2|CTPA|CTPP1|CTRCT6|ECK	EPH receptor A2	protein-coding	TRUE	FALSE	FALSE	FALSE	FALSE	FALSE	INTRON	-	0	NM_004431	ENSG00000142627	EPHA2	DNaseOnly
peak1051	chr1	16471455	16472706	5	5	10	0.58042	intron (NM_004431, intron 3 of 16)	intron (NM_004431, intron 3 of 16)	10501	NM_004431	1969	Hs.171596	NM_004431	ENSG00000142627	EPHA2	ARCC2|CTPA|CTPP1|CTRCT6|ECK	EPH receptor A2	protein-coding	TRUE	FALSE	FALSE	FALSE	FALSE	FALSE	INTRON	-	0	NM_004431	ENSG00000142627	EPHA2	OpenChrom
peak1052	chr1	16481319	16482920	3	5	8	0.118881	intron (NM_004431, intron 1 of 16)	CpG	462	NM_004431	1969	Hs.171596	NM_004431	ENSG00000142627	EPHA2	ARCC2|CTPA|CTPP1|CTRCT6|ECK	EPH receptor A2	protein-coding	TRUE	FALSE	FALSE	FALSE	TRUE	FALSE							OpenChrom
peak1054	chr1	16490694	16491410	8	6	14	1	Intergenic	Intergenic	-8470	NM_004431	1969	Hs.171596	NM_004431	ENSG00000142627	EPHA2	ARCC2|CTPA|CTPP1|CTRCT6|ECK	EPH receptor A2	protein-coding	TRUE	FALSE	FALSE	TRUE	FALSE	FALSE	TSS-50kb	-	8571	NM_004431	ENSG00000142627	EPHA2	OpenChrom
peak1055	chr1	16499591	16500406	1	3	4	0.235165	Intergenic	Intergenic	-17417	NM_004431	1969	Hs.171596	NM_004431	ENSG00000142627	EPHA2	ARCC2|CTPA|CTPP1|CTRCT6|ECK	EPH receptor A2	protein-coding	FALSE	FALSE	FALSE	FALSE	FALSE	FALSE	TSS-50kb	-	17517	NM_004431	ENSG00000142627	EPHA2	DNaseOnly
peak1056	chr1	16502165	16502840	4	3	7	1	Intergenic	Intergenic	-19921	NM_004431	1969	Hs.171596	NM_004431	ENSG00000142627	EPHA2	ARCC2|CTPA|CTPP1|CTRCT6|ECK	EPH receptor A2	protein-coding	TRUE	FALSE	FALSE	FALSE	FALSE	FALSE	TSS-50kb	-	20021	NM_004431	ENSG00000142627	EPHA2	OpenChrom
peak1058	chr1	16514173	16514813	3	2	5	1	Intergenic	Intergenic	24611	NM_153213	128272	Hs.591532	NM_153213	ENSG00000142632	ARHGEF19	WGEF	Rho guanine nucleotide exchange factor 19	protein-coding	FALSE	FALSE	FALSE	FALSE	FALSE	FALSE	TSS-50kb	-	32012	NM_004431	ENSG00000142627	EPHA2	Valid
peak1060	chr1	16532729	16533918	8	6	14	1	intron (NM_153213, intron 6 of 15)	CpG	5780	NM_153213	128272	Hs.591532	NM_153213	ENSG00000142632	ARHGEF19	WGEF	Rho guanine nucleotide exchange factor 19	protein-coding	FALSE	FALSE	FALSE	FALSE	TRUE	FALSE							OpenChrom
peak1062	chr1	16543523	16544910	8	6	14	1	Intergenic	CpG	-5113	NM_153213	128272	Hs.591532	NM_153213	ENSG00000142632	ARHGEF19	WGEF	Rho guanine nucleotide exchange factor 19	protein-coding	FALSE	FALSE	FALSE	TRUE	TRUE	FALSE	TSS-50kb	-	5213	NM_153213	ENSG00000142632	ARHGEF19	OpenChrom
peak1063	chr1	16552703	16553829	3	5	8	0.118881	Intergenic	Intergenic	10393	NM_030907	79363	Hs.546430	NM_030907	ENSG00000132881	RSG1	C1orf89	REM2 and RAB-like small GTPase 1	protein-coding	TRUE	FALSE	FALSE	FALSE	TRUE	FALSE	TTS+10kb;TSS-50kb	-;-	-5015;14263	NM_030907;NM_153213	ENSG00000132881;ENSG00000142632	RSG1;ARHGEF19	OpenChrom
peak1064	chr1	16562632	16564656	9	6	15	1	promoter-TSS (NM_030907)	promoter-TSS (NM_030907)	15	NM_030907	79363	Hs.546430	NM_030907	ENSG00000132881	RSG1	C1orf89	REM2 and RAB-like small GTPase 1	protein-coding	TRUE	FALSE	FALSE	TRUE	TRUE	FALSE	TTS+10kb;TSS-200;TSS-50kb	-;-;-	-9790;86;24641	NM_018994;NM_030907;NM_153213	ENSG00000037637;ENSG00000132881;ENSG00000142632	FBXO42;RSG1;ARHGEF19	Valid
peak1065	chr1	16570653	16571153	2	1	3	1	Intergenic	Intergenic	-7244	NM_030907	79363	Hs.546430	NM_030907	ENSG00000132881	RSG1	C1orf89	REM2 and RAB-like small GTPase 1	protein-coding	FALSE	FALSE	FALSE	FALSE	FALSE	FALSE	TTS+10kb;TSS-50kb;TSS-50kb	-;-;-	-2531;7345;31900	NM_018994;NM_030907;NM_153213	ENSG00000037637;ENSG00000132881;ENSG00000142632	FBXO42;RSG1;ARHGEF19	Valid
peak1066	chr1	16574700	16575918	5	6	11	0.103297	3' UTR (NM_018994, exon 10 of 10)	3' UTR (NM_018994, exon 10 of 10)	-11650	NM_030907	79363	Hs.546430	NM_030907	ENSG00000132881	RSG1	C1orf89	REM2 and RAB-like small GTPase 1	protein-coding	TRUE	FALSE	FALSE	TRUE	FALSE	FALSE	TSS-50kb;TSS-50kb	-;-	11751;36306	NM_030907;NM_153213	ENSG00000132881;ENSG00000142632	RSG1;ARHGEF19	Valid
peak1071	chr1	16677766	16679568	9	6	15	1	intron (NM_018994, intron 1 of 9)	CpG	319	NM_018994	54455	Hs.522384	NM_018994	ENSG00000037637	FBXO42	Fbx42|JFK	F-box protein 42	protein-coding	TRUE	FALSE	FALSE	TRUE	TRUE	FALSE	TSS-50kb	+	-14957	NM_001114600	ENSG00000055070	SZRD1	OpenChrom
peak1072	chr1	16693129	16694735	9	6	15	1	intron (NR_073500, intron 1 of 1)	CpG	407	NR_073500	26099	Hs.252967	NM_001114600	ENSG00000055070	SZRD1	C1orf144	SUZ RNA binding domain containing 1	protein-coding	TRUE	FALSE	FALSE	TRUE	TRUE	FALSE	TSS-50kb	-	15047	NM_018994	ENSG00000037637	FBXO42	Valid
peak1075	chr1	16766729	16768112	8	6	14	1	intron (NM_018090, intron 1 of 7)	CpG	254	NM_001145278	55707	Hs.437385	NM_018090	ENSG00000157191	NECAP2	-	NECAP endocytosis associated 2	protein-coding	TRUE	FALSE	FALSE	TRUE	TRUE	FALSE	TSS-50kb	-	3602	NM_198546	ENSG00000187144	SPATA21	OpenChrom
peak1077	chr1	16825104	16826341	7	6	13	0.485714	Intergenic	CpG	-6527	NR_023386	114819	Hs.597881	NR_023386	ENSG00000080947	CROCCP3	CROCCL2|dJ798A10.2	ciliary rootlet coiled-coil, rootletin pseudogene 3	pseudo	TRUE	FALSE	FALSE	FALSE	TRUE	FALSE	TSS-50kb;TSS-50kb;TSS-50kb	+;-;+	-39596;6627;-49786	NM_001310155;NR_023386;NR_037446	NO_ENSEMBL;NO_ENSEMBL;NO_ENSEMBL	NO_SYMBOL;NO_SYMBOL;NO_SYMBOL	OpenChrom
peak1082	chr1	16893478	16893810	4	0	4	0.103297	intron (NM_017940, intron 25 of 28)	intron (NM_017940, intron 25 of 28)	18235	NR_037446	100500876		NR_037446	ENSG00000263811	MIR3675	-	microRNA 3675	ncRNA	FALSE	FALSE	TRUE	FALSE	FALSE	FALSE	INTRON	-	0	NM_017940	ENSG00000219481	NBPF1
peak1090	chr1	16938873	16940501	9	6	15	1	intron (NM_017940, intron 1 of 28)	CpG	413	NM_017940	55672	Hs.467587	NM_017940	ENSG00000219481	NBPF1	AB13|AB14|AB23|AD2|NBG|NBPF	neuroblastoma breakpoint family, member 1	protein-coding	TRUE	FALSE	FALSE	TRUE	TRUE	FALSE	TTS+10kb;TSS-50kb	-;+	-5163;-32481	NR_026752;NR_027504	NO_ENSEMBL;NO_ENSEMBL	NO_SYMBOL;NO_SYMBOL	OpenChrom
peak1096	chr1	16970336	16972003	5	4	9	1	promoter-TSS (NR_027504)	promoter-TSS (NR_027504)	-899	NR_027504	11209	Hs.349110	NR_027504		MST1P2	MSPL-1|MSPL-2|MSPL-3|MSPL1|MSPL2|MSPL3|MSTP1|MSTP2|MSTP3	macrophage stimulating 1 (hepatocyte growth factor-like) pseudogene 2	pseudo	TRUE	FALSE	FALSE	TRUE	TRUE	FALSE	TSS-50kb;TSS-50kb;TSS-50kb;TSS-1500;TSS-50kb	+;-;-;+;+	-28427;31171;13870;-998;-36679	NM_001282321;NM_017940;NR_026752;NR_027504;NR_037446	ENSG00000237847;ENSG00000219481;NO_ENSEMBL;NO_ENSEMBL;NO_ENSEMBL	FAM231A;NBPF1;NO_SYMBOL;NO_SYMBOL;NO_SYMBOL	OpenChrom
peak1098	chr1	17004499	17004796	1	2	3	0.525275	Intergenic	Intergenic	-3102	NR_037446	100500876		NR_037446	ENSG00000263811	MIR3675	-	microRNA 3675	ncRNA	FALSE	FALSE	FALSE	FALSE	FALSE	FALSE	TTS+10kb;TTS+10kb;TSS-50kb;TSS-50kb	+;+;-;+	4742;3641;47348;-3201	NM_001282321;NM_001310138;NR_026752;NR_037446	ENSG00000237847;NO_ENSEMBL;NO_ENSEMBL;NO_ENSEMBL	FAM231A;NO_SYMBOL;NO_SYMBOL;NO_SYMBOL
peak1102	chr1	17029752	17030233	4	2	6	1	intron (NR_026567, intron 5 of 10)	intron (NR_026567, intron 5 of 10)	16659	NR_026567	284729	Hs.548239	NR_026567	ENSG00000268869	ESPNP	dJ1182A14.1	espin pseudogene	pseudo	FALSE	FALSE	FALSE	FALSE	FALSE	FALSE	INTRON	-	0	NR_026567	NO_ENSEMBL	NO_SYMBOL	OpenChrom
peak1103	chr1	17034068	17034663	7	5	12	1	intron (NR_026567, intron 2 of 10)	CpG-520	12286	NR_026567	284729	Hs.548239	NR_026567	ENSG00000268869	ESPNP	dJ1182A14.1	espin pseudogene	pseudo	FALSE	FALSE	FALSE	FALSE	TRUE	FALSE							OpenChrom
peak1104	chr1	17036063	17036660	4	1	5	0.58042	intron (NR_026567, intron 1 of 10)	intron (NR_026567, intron 1 of 10)	10290	NR_026567	284729	Hs.548239	NR_026567	ENSG00000268869	ESPNP	dJ1182A14.1	espin pseudogene	pseudo	FALSE	FALSE	FALSE	FALSE	FALSE	FALSE	INTRON	-	0	NR_026567	NO_ENSEMBL	NO_SYMBOL	OpenChrom
peak1111	chr1	17090849	17091984	8	4	12	0.525275	promoter-TSS (NM_001271733)	promoter-TSS (NM_001271733)	-442	NM_001271733	11223	Hs.349110	NM_001271733		MST1L	BRF-1|D1F15S1A|MSPL-7|MSPL7|MST1P9|MSTP7|MSTP9	macrophage stimulating 1-like	protein-coding	TRUE	FALSE	FALSE	TRUE	FALSE	FALSE	TSS-1500;TSS-50kb;TSS-50kb	-;-;-	542;30561;44865	NM_001271733;NM_001282321;NR_026567	NO_ENSEMBL;ENSG00000237847;NO_ENSEMBL	NO_SYMBOL;FAM231A;NO_SYMBOL	OpenChrom
peak1115	chr1	17215154	17216256	5	4	9	1	Intergenic	CpG	-30189	NR_037446	100500876		NR_037446	ENSG00000263811	MIR3675	-	microRNA 3675	ncRNA	TRUE	FALSE	FALSE	FALSE	TRUE	FALSE	TSS-50kb;TSS-50kb	+;-	-32839;30290	NM_014675;NR_037446	ENSG00000058453;NO_ENSEMBL	CROCC;NO_SYMBOL	OpenChrom
peak1116	chr1	17221933	17223497	3	1	4	0.604396	Intergenic	Intergenic	-25730	NM_014675	9696	Hs.309403	NM_014675	ENSG00000058453	CROCC	ROLT	ciliary rootlet coiled-coil, rootletin	protein-coding	TRUE	FALSE	FALSE	FALSE	TRUE	FALSE	TSS-50kb;TSS-50kb	+;-	-25829;37300	NM_014675;NR_037446	ENSG00000058453;NO_ENSEMBL	CROCC;NO_SYMBOL
peak1117	chr1	17230099	17232254	9	6	15	1	Intergenic	Charlie4a|DNA|hAT-Charlie	-17268	NM_014675	9696	Hs.309403	NM_014675	ENSG00000058453	CROCC	ROLT	ciliary rootlet coiled-coil, rootletin	protein-coding	TRUE	FALSE	FALSE	TRUE	TRUE	FALSE	TSS-50kb;TSS-50kb	+;-	-17368;45761	NM_014675;NR_037446	ENSG00000058453;NO_ENSEMBL	CROCC;NO_SYMBOL	Valid
peak1118	chr1	17240020	17241163	9	6	15	1	Intergenic	CpG	-7853	NM_014675	9696	Hs.309403	NM_014675	ENSG00000058453	CROCC	ROLT	ciliary rootlet coiled-coil, rootletin	protein-coding	TRUE	FALSE	FALSE	FALSE	TRUE	FALSE	TSS-50kb	+	-7952	NM_014675	ENSG00000058453	CROCC	OpenChrom
peak1120	chr1	17247764	17248868	4	3	7	1	promoter-TSS (NM_014675)	promoter-TSS (NM_014675)	-129	NM_014675	9696	Hs.309403	NM_014675	ENSG00000058453	CROCC	ROLT	ciliary rootlet coiled-coil, rootletin	protein-coding	FALSE	FALSE	FALSE	FALSE	FALSE	FALSE	TSS-1500	+	-228	NM_014675	ENSG00000058453	CROCC	OpenChrom
peak1121	chr1	17253016	17254010	3	3	6	0.622378	intron (NM_014675, intron 3 of 36)	intron (NM_014675, intron 3 of 36)	5068	NM_014675	9696	Hs.309403	NM_014675	ENSG00000058453	CROCC	ROLT	ciliary rootlet coiled-coil, rootletin	protein-coding	FALSE	FALSE	FALSE	FALSE	FALSE	FALSE	INTRON	+	0	NM_014675	ENSG00000058453	CROCC	DNaseOnly
peak1123	chr1	17274528	17275865	3	4	7	0.314685	intron (NM_014675, intron 18 of 36)	intron (NM_014675, intron 18 of 36)	26752	NM_014675	9696	Hs.309403	NM_014675	ENSG00000058453	CROCC	ROLT	ciliary rootlet coiled-coil, rootletin	protein-coding	FALSE	FALSE	FALSE	FALSE	FALSE	FALSE	INTRON	+	0	NM_014675	ENSG00000058453	CROCC	OpenChrom
peak1124	chr1	17278135	17278691	4	0	4	0.103297	intron (NM_014675, intron 20 of 36)	AluSg|SINE|Alu	28760	NM_001135248	4237	Hs.389137	NM_002403	ENSG00000117122	MFAP2	MAGP|MAGP-1|MAGP1	microfibrillar associated protein 2	protein-coding	FALSE	FALSE	FALSE	FALSE	FALSE	FALSE							Valid
peak1125	chr1	17286918	17287756	7	6	13	0.485714	exon (NM_014675, exon 27 of 37)	exon (NM_014675, exon 27 of 37)	19836	NM_001135248	4237	Hs.389137	NM_002403	ENSG00000117122	MFAP2	MAGP|MAGP-1|MAGP1	microfibrillar associated protein 2	protein-coding	TRUE	FALSE	FALSE	FALSE	TRUE	FALSE	EXON	+	0	NM_014675	ENSG00000058453	CROCC	OpenChrom
peak1127	chr1	17337850	17338818	9	6	15	1	5' UTR (NM_001141974, exon 1 of 27)	5' UTR (NM_001141974, exon 1 of 27)	133	NM_022089	23400	Hs.128866	NM_022089	ENSG00000159363	ATP13A2	CLN12|HSA9947|KRPPD|PARK9	ATPase type 13A2	protein-coding	TRUE	FALSE	FALSE	FALSE	TRUE	FALSE	TSS-50kb;TSS-50kb;TTS+10kb	-;-;-	30354;31262;-6990	NM_001135247;NM_002403;NM_003000	ENSG00000117122;ENSG00000117122;ENSG00000117118	MFAP2;MFAP2;SDHB	OpenChrom
peak1128	chr1	17354050	17355189	1	3	4	0.235165	intron (NM_003000, intron 4 of 7)	intron (NM_003000, intron 4 of 7)	-16153	NM_001141974	23400	Hs.128866	NM_022089	ENSG00000159363	ATP13A2	CLN12|HSA9947|KRPPD|PARK9	ATPase type 13A2	protein-coding	TRUE	FALSE	FALSE	TRUE	FALSE	FALSE	TSS-50kb;TSS-50kb;TSS-50kb;INTRON	-;-;-;-	46640;16254;47548;0	NM_001135247;NM_001141974;NM_002403;NM_003000	ENSG00000117122;ENSG00000159363;ENSG00000117122;ENSG00000117118	MFAP2;ATP13A2;MFAP2;SDHB	FAIREOnly
peak1129	chr1	17372253	17373003	3	3	6	0.622378	intron (NM_003000, intron 1 of 7)	intron (NM_003000, intron 1 of 7)	8037	NM_003000	6390	Hs.465924	NM_003000	ENSG00000117118	SDHB	CWS2|IP|PGL4|SDH|SDH1|SDH2|SDHIP	succinate dehydrogenase complex subunit B, iron sulfur (Ip)	protein-coding	FALSE	FALSE	FALSE	TRUE	TRUE	FALSE	TSS-50kb;INTRON	-;-	34262;0	NM_001141974;NM_003000	ENSG00000159363;ENSG00000117118	ATP13A2;SDHB	Valid
peak1130	chr1	17380133	17381124	9	6	15	1	promoter-TSS (NM_003000)	promoter-TSS (NM_003000)	36	NM_003000	6390	Hs.465924	NM_003000	ENSG00000117118	SDHB	CWS2|IP|PGL4|SDH|SDH1|SDH2|SDHIP	succinate dehydrogenase complex subunit B, iron sulfur (Ip)	protein-coding	TRUE	FALSE	FALSE	FALSE	TRUE	FALSE	TSS-50kb;TSS-200	-;-	42262;64	NM_001141974;NM_003000	ENSG00000159363;ENSG00000117118	ATP13A2;SDHB	Valid
peak1131	chr1	17386080	17386607	2	1	3	1	Intergenic	Intergenic	-5679	NM_003000	6390	Hs.465924	NM_003000	ENSG00000117118	SDHB	CWS2|IP|PGL4|SDH|SDH1|SDH2|SDHIP	succinate dehydrogenase complex subunit B, iron sulfur (Ip)	protein-coding	FALSE	FALSE	FALSE	FALSE	FALSE	FALSE	TSS-50kb;TSS-50kb;TTS+10kb	-;-;-	47978;5780;-7011	NM_001141974;NM_003000;NM_007365	ENSG00000159363;ENSG00000117118;ENSG00000117115	ATP13A2;SDHB;PADI2	OpenChrom
peak1135	chr1	17445761	17446267	1	2	3	0.525275	promoter-TSS (NM_007365)	promoter-TSS (NM_007365)	-66	NM_007365	11240	Hs.33455	NM_007365	ENSG00000117115	PADI2	PAD-H19|PAD2|PDI2	peptidyl arginine deiminase, type II	protein-coding	FALSE	FALSE	FALSE	FALSE	FALSE	FALSE	TSS-200	-	167	NM_007365	ENSG00000117115	PADI2	OpenChrom
peak1136	chr1	17452301	17452701	3	2	5	1	Intergenic	Intergenic	-6553	NM_007365	11240	Hs.33455	NM_007365	ENSG00000117115	PADI2	PAD-H19|PAD2|PDI2	peptidyl arginine deiminase, type II	protein-coding	FALSE	FALSE	FALSE	FALSE	FALSE	FALSE	TSS-50kb	-	6654	NM_007365	ENSG00000117115	PADI2	OpenChrom
peak1141	chr1	17559570	17560615	2	4	6	0.135664	intron (NM_013358, intron 11 of 15)	intron (NM_013358, intron 11 of 15)	-15500	NM_016233	51702	Hs.149195	NM_016233	ENSG00000142619	PADI3	PAD3|PDI3	peptidyl arginine deiminase, type III	protein-coding	FALSE	FALSE	FALSE	FALSE	FALSE	FALSE	INTRON;INTRON;TSS-50kb;TSS-50kb;TSS-50kb	+;+;+;+;+	0;0;-15600;-15600;-44391	NM_013358;NM_013358;NM_016233;NM_016233;NR_039768	ENSG00000281459;ENSG00000142623;ENSG00000142619;ENSG00000280549;NO_ENSEMBL	PADI1;PADI1;PADI3;PADI3;NO_SYMBOL	DNaseOnly
peak1142	chr1	17563521	17564044	2	2	4	1	intron (NM_013358, intron 11 of 15)	intron (NM_013358, intron 11 of 15)	-11810	NM_016233	51702	Hs.149195	NM_016233	ENSG00000142619	PADI3	PAD3|PDI3	peptidyl arginine deiminase, type III	protein-coding	FALSE	FALSE	FALSE	FALSE	FALSE	FALSE	INTRON;INTRON;TSS-50kb;TSS-50kb;TSS-50kb	+;+;+;+;+	0;0;-11910;-11910;-40701	NM_013358;NM_013358;NM_016233;NM_016233;NR_039768	ENSG00000281459;ENSG00000142623;ENSG00000142619;ENSG00000280549;NO_ENSEMBL	PADI1;PADI1;PADI3;PADI3;NO_SYMBOL	OpenChrom
peak1145	chr1	17745913	17746782	8	6	14	1	intron (NM_018715, intron 7 of 12)	CpG	18711	NM_001136204	55920	Hs.380857	NM_018715	ENSG00000179051	RCC2	TD-60	regulator of chromosome condensation 2	protein-coding	FALSE	FALSE	FALSE	FALSE	FALSE	FALSE							OpenChrom
peak1146	chr1	17764158	17765117	7	6	13	0.485714	intron (NM_018715, intron 2 of 12)	CpG	421	NM_001136204	55920	Hs.380857	NM_018715	ENSG00000179051	RCC2	TD-60	regulator of chromosome condensation 2	protein-coding	TRUE	FALSE	FALSE	FALSE	TRUE	FALSE							OpenChrom
peak1147	chr1	17766007	17766778	7	6	13	0.485714	promoter-TSS (NM_018715)	promoter-TSS (NM_018715)	-143	NM_018715	55920	Hs.380857	NM_018715	ENSG00000179051	RCC2	TD-60	regulator of chromosome condensation 2	protein-coding	TRUE	FALSE	FALSE	FALSE	TRUE	FALSE	TSS-1500;TSS-1500;TSS-1500;TSS-1500	-;-;-;-	1434;1434;243;243	NM_001136204;NM_001136204;NM_018715;NM_018715	ENSG00000281540;ENSG00000179051;ENSG00000281540;ENSG00000179051	RCC2;RCC2;RCC2;RCC2	OpenChrom
peak1149	chr1	17820705	17821130	2	1	3	1	Intergenic	Intergenic	-45412	NM_018125	55160	Hs.443460	NM_018125	ENSG00000074964	ARHGEF10L	GrinchGEF	Rho guanine nucleotide exchange factor 10 like	protein-coding	FALSE	FALSE	FALSE	FALSE	FALSE	FALSE	TSS-50kb	+	-45511	NM_018125	ENSG00000074964	ARHGEF10L	OpenChrom
peak1150	chr1	17828741	17829427	4	3	7	1	Intergenic	Intergenic	-37246	NM_018125	55160	Hs.443460	NM_018125	ENSG00000074964	ARHGEF10L	GrinchGEF	Rho guanine nucleotide exchange factor 10 like	protein-coding	FALSE	FALSE	FALSE	FALSE	FALSE	FALSE	TSS-50kb	+	-37345	NM_018125	ENSG00000074964	ARHGEF10L	Valid
peak1152	chr1	17843240	17843863	2	1	3	1	Intergenic	Intergenic	-22778	NM_018125	55160	Hs.443460	NM_018125	ENSG00000074964	ARHGEF10L	GrinchGEF	Rho guanine nucleotide exchange factor 10 like	protein-coding	FALSE	FALSE	FALSE	FALSE	FALSE	FALSE	TSS-50kb	+	-22877	NM_018125	ENSG00000074964	ARHGEF10L	DNaseOnly
peak1153	chr1	17846563	17846855	1	2	3	0.525275	Intergenic	Intergenic	-19621	NM_018125	55160	Hs.443460	NM_018125	ENSG00000074964	ARHGEF10L	GrinchGEF	Rho guanine nucleotide exchange factor 10 like	protein-coding	FALSE	FALSE	FALSE	FALSE	FALSE	FALSE	TSS-50kb	+	-19720	NM_018125	ENSG00000074964	ARHGEF10L	OpenChrom
peak1156	chr1	17865978	17867679	5	6	11	0.103297	intron (NM_018125, intron 1 of 28)	intron (NM_018125, intron 1 of 28)	499	NM_018125	55160	Hs.443460	NM_018125	ENSG00000074964	ARHGEF10L	GrinchGEF	Rho guanine nucleotide exchange factor 10 like	protein-coding	TRUE	FALSE	FALSE	FALSE	TRUE	FALSE	TSS-50kb;INTRON	+;+	-40319;0	NM_001011722;NM_018125	ENSG00000074964;ENSG00000074964	ARHGEF10L;ARHGEF10L	OpenChrom
peak1157	chr1	17871528	17872317	3	3	6	0.622378	intron (NM_018125, intron 1 of 28)	intron (NM_018125, intron 1 of 28)	5593	NM_018125	55160	Hs.443460	NM_018125	ENSG00000074964	ARHGEF10L	GrinchGEF	Rho guanine nucleotide exchange factor 10 like	protein-coding	FALSE	FALSE	FALSE	FALSE	FALSE	FALSE	TSS-50kb;INTRON	+;+	-35225;0	NM_001011722;NM_018125	ENSG00000074964;ENSG00000074964	ARHGEF10L;ARHGEF10L	OpenChrom
peak1158	chr1	17877475	17878966	7	5	12	1	intron (NM_018125, intron 1 of 28)	intron (NM_018125, intron 1 of 28)	11891	NM_018125	55160	Hs.443460	NM_018125	ENSG00000074964	ARHGEF10L	GrinchGEF	Rho guanine nucleotide exchange factor 10 like	protein-coding	TRUE	FALSE	FALSE	TRUE	FALSE	FALSE	TSS-50kb;INTRON	+;+	-28927;0	NM_001011722;NM_018125	ENSG00000074964;ENSG00000074964	ARHGEF10L;ARHGEF10L	Valid
peak1159	chr1	17885784	17886803	3	3	6	0.622378	intron (NM_018125, intron 1 of 28)	intron (NM_018125, intron 1 of 28)	19964	NM_018125	55160	Hs.443460	NM_018125	ENSG00000074964	ARHGEF10L	GrinchGEF	Rho guanine nucleotide exchange factor 10 like	protein-coding	TRUE	FALSE	FALSE	TRUE	FALSE	FALSE	TSS-50kb;INTRON	+;+	-20853;0	NM_001011722;NM_018125	ENSG00000074964;ENSG00000074964	ARHGEF10L;ARHGEF10L	OpenChrom
peak1162	chr1	17895789	17896695	3	2	5	1	intron (NM_018125, intron 1 of 28)	intron (NM_018125, intron 1 of 28)	-10806	NM_001011722	55160	Hs.443460	NM_018125	ENSG00000074964	ARHGEF10L	GrinchGEF	Rho guanine nucleotide exchange factor 10 like	protein-coding	TRUE	FALSE	FALSE	FALSE	FALSE	FALSE	TSS-50kb;INTRON	+;+	-10905;0	NM_001011722;NM_018125	ENSG00000074964;ENSG00000074964	ARHGEF10L;ARHGEF10L	DNaseOnly
peak1165	chr1	17906514	17907282	7	5	12	1	promoter-TSS (NM_001011722)	promoter-TSS (NM_001011722)	-150	NM_001011722	55160	Hs.443460	NM_018125	ENSG00000074964	ARHGEF10L	GrinchGEF	Rho guanine nucleotide exchange factor 10 like	protein-coding	TRUE	FALSE	FALSE	FALSE	TRUE	FALSE	TSS-1500	+	-249	NM_001011722	ENSG00000074964	ARHGEF10L	Valid
peak1166	chr1	17908073	17909229	3	2	5	1	intron (NM_001011722, intron 1 of 26)	intron (NM_001011722, intron 1 of 26)	1603	NM_001011722	55160	Hs.443460	NM_018125	ENSG00000074964	ARHGEF10L	GrinchGEF	Rho guanine nucleotide exchange factor 10 like	protein-coding	TRUE	FALSE	FALSE	TRUE	TRUE	FALSE	INTRON	+	0	NM_001011722	ENSG00000074964	ARHGEF10L	Valid
peak1167	chr1	17909763	17910323	3	2	5	1	intron (NM_001011722, intron 1 of 26)	MIR|SINE|MIR	2995	NM_001011722	55160	Hs.443460	NM_018125	ENSG00000074964	ARHGEF10L	GrinchGEF	Rho guanine nucleotide exchange factor 10 like	protein-coding	TRUE	FALSE	FALSE	FALSE	FALSE	FALSE							Valid
peak1170	chr1	17929653	17930316	6	4	10	1	intron (NM_001011722, intron 4 of 26)	intron (NM_001011722, intron 4 of 26)	22937	NM_001011722	55160	Hs.443460	NM_018125	ENSG00000074964	ARHGEF10L	GrinchGEF	Rho guanine nucleotide exchange factor 10 like	protein-coding	TRUE	FALSE	FALSE	FALSE	FALSE	FALSE	INTRON	+	0	NM_001011722	ENSG00000074964	ARHGEF10L	OpenChrom
peak1185	chr1	18040474	18041140	2	2	4	1	Intergenic	Intergenic	-41001	NM_030812	81569	Hs.2149	NM_030812	ENSG00000117148	ACTL8	CT57	actin-like 8	protein-coding	FALSE	FALSE	FALSE	FALSE	FALSE	FALSE	TSS-50kb	+	-41100	NM_030812	ENSG00000117148	ACTL8	Valid
peak1197	chr1	18460580	18461475	9	5	14	0.4	intron (NM_032880, intron 1 of 9)	intron (NM_032880, intron 1 of 9)	26788	NM_032880	84966	Hs.212511	NM_032880	ENSG00000117154	IGSF21	-	immunoglobin superfamily, member 21	protein-coding	TRUE	FALSE	FALSE	TRUE	FALSE	FALSE	INTRON	+	0	NM_032880	ENSG00000117154	IGSF21	Valid
peak1198	chr1	18475268	18476148	8	5	13	1	intron (NM_032880, intron 1 of 9)	intron (NM_032880, intron 1 of 9)	41468	NM_032880	84966	Hs.212511	NM_032880	ENSG00000117154	IGSF21	-	immunoglobin superfamily, member 21	protein-coding	FALSE	FALSE	FALSE	FALSE	FALSE	FALSE	INTRON	+	0	NM_032880	ENSG00000117154	IGSF21	Valid
peak1200	chr1	18509035	18509785	5	3	8	1	intron (NM_032880, intron 1 of 9)	intron (NM_032880, intron 1 of 9)	75170	NM_032880	84966	Hs.212511	NM_032880	ENSG00000117154	IGSF21	-	immunoglobin superfamily, member 21	protein-coding	FALSE	FALSE	FALSE	FALSE	FALSE	FALSE	INTRON	+	0	NM_032880	ENSG00000117154	IGSF21	OpenChrom
peak1202	chr1	18531677	18532282	1	2	3	0.525275	intron (NM_032880, intron 1 of 9)	intron (NM_032880, intron 1 of 9)	97740	NM_032880	84966	Hs.212511	NM_032880	ENSG00000117154	IGSF21	-	immunoglobin superfamily, member 21	protein-coding	FALSE	FALSE	FALSE	TRUE	FALSE	FALSE	INTRON	+	0	NM_032880	ENSG00000117154	IGSF21	Valid
peak1204	chr1	18579445	18580325	3	3	6	0.622378	intron (NM_032880, intron 2 of 9)	intron (NM_032880, intron 2 of 9)	145645	NM_032880	84966	Hs.212511	NM_032880	ENSG00000117154	IGSF21	-	immunoglobin superfamily, member 21	protein-coding	FALSE	FALSE	FALSE	TRUE	FALSE	FALSE	INTRON	+	0	NM_032880	ENSG00000117154	IGSF21	OpenChrom
peak1209	chr1	18616937	18618011	3	3	6	0.622378	intron (NM_032880, intron 2 of 9)	intron (NM_032880, intron 2 of 9)	183234	NM_032880	84966	Hs.212511	NM_032880	ENSG00000117154	IGSF21	-	immunoglobin superfamily, member 21	protein-coding	TRUE	FALSE	FALSE	FALSE	FALSE	FALSE	INTRON	+	0	NM_032880	ENSG00000117154	IGSF21	Valid
peak1210	chr1	18625572	18626468	3	1	4	0.604396	intron (NM_032880, intron 3 of 9)	intron (NM_032880, intron 3 of 9)	-181404	NM_152375	127707	Hs.406913	NM_152375	ENSG00000179023	KLHDC7A	-	kelch domain containing 7A	protein-coding	TRUE	FALSE	FALSE	TRUE	FALSE	FALSE	INTRON	+	0	NM_032880	ENSG00000117154	IGSF21	OpenChrom
peak1211	chr1	18643238	18643764	2	1	3	1	intron (NM_032880, intron 3 of 9)	MIRb|SINE|MIR	-163923	NM_152375	127707	Hs.406913	NM_152375	ENSG00000179023	KLHDC7A	-	kelch domain containing 7A	protein-coding	FALSE	FALSE	FALSE	FALSE	FALSE	FALSE							DNaseOnly
peak1215	chr1	18790673	18791446	3	2	5	1	Intergenic	Intergenic	-16364	NM_152375	127707	Hs.406913	NM_152375	ENSG00000179023	KLHDC7A	-	kelch domain containing 7A	protein-coding	FALSE	FALSE	FALSE	TRUE	FALSE	FALSE	TSS-50kb	+	-16463	NM_152375	ENSG00000179023	KLHDC7A
peak1216	chr1	18806616	18807855	5	5	10	0.58042	promoter-TSS (NM_152375)	promoter-TSS (NM_152375)	-188	NM_152375	127707	Hs.406913	NM_152375	ENSG00000179023	KLHDC7A	-	kelch domain containing 7A	protein-coding	TRUE	FALSE	FALSE	FALSE	FALSE	FALSE	TSS-1500	+	-287	NM_152375	ENSG00000179023	KLHDC7A	OpenChrom
peak1219	chr1	18861692	18862717	6	6	12	0.228571	Intergenic	MIRb|SINE|MIR	54781	NM_152375	127707	Hs.406913	NM_152375	ENSG00000179023	KLHDC7A	-	kelch domain containing 7A	protein-coding	TRUE	FALSE	FALSE	TRUE	FALSE	FALSE							Valid
peak1220	chr1	18884053	18884816	7	3	10	0.328671	Intergenic	Intergenic	-73065	NM_013945	5081	Hs.113253	NM_002584	ENSG00000009709	PAX7	HUP1|PAX7B|RMS2	paired box 7	protein-coding	FALSE	FALSE	FALSE	FALSE	FALSE	FALSE							Valid
peak1224	chr1	19050380	19050996	2	1	3	1	intron (NM_002584, intron 7 of 7)	intron (NM_002584, intron 7 of 7)	93188	NM_002584	5081	Hs.113253	NM_002584	ENSG00000009709	PAX7	HUP1|PAX7B|RMS2	paired box 7	protein-coding	FALSE	TRUE	FALSE	FALSE	FALSE	FALSE	INTRON	+	0	NM_002584	ENSG00000009709	PAX7	OpenChrom
peak1228	chr1	19210537	19211193	2	1	3	1	intron (NM_170726, intron 5 of 15)	intron (NM_170726, intron 5 of 15)	-1096	NR_039844	100616120		NR_039844	ENSG00000265606	MIR4695	-	microRNA 4695	ncRNA	FALSE	FALSE	FALSE	FALSE	FALSE	FALSE	TSS-50kb;INTRON;TSS-1500	-;-;-	24811;0;1197	NM_152232;NM_170726;NR_039844	ENSG00000179002;ENSG00000159423;NO_ENSEMBL	TAS1R2;ALDH4A1;NO_SYMBOL	OpenChrom
peak1229	chr1	19228526	19229945	9	6	15	1	promoter-TSS (NM_003748)	promoter-TSS (NM_003748)	57	NM_170726	8659	Hs.77448	NM_003748	ENSG00000159423	ALDH4A1	ALDH4|P5CD|P5CDh	aldehyde dehydrogenase 4 family, member A1	protein-coding	TRUE	FALSE	FALSE	TRUE	TRUE	FALSE	TTS+10kb;TSS-50kb;TSS-200;TSS-50kb;TSS-50kb;TSS-50kb	-;-;-;-;-;-	-1637;11952;44;43182;5695;19568	NM_001136265;NM_001161504;NM_003748;NM_152232;NR_031622;NR_039844	ENSG00000169991;ENSG00000159423;ENSG00000159423;ENSG00000179002;NO_ENSEMBL;NO_ENSEMBL	IFFO2;ALDH4A1;ALDH4A1;TAS1R2;NO_SYMBOL;NO_SYMBOL	Valid
peak1236	chr1	19281847	19283788	9	6	15	1	promoter-TSS (NM_001136265)	promoter-TSS (NM_001136265)	8	NM_001136265	126917	Hs.466625	NM_001136265	ENSG00000169991	IFFO2	-	intermediate filament family orphan 2	protein-coding	TRUE	FALSE	FALSE	TRUE	TRUE	FALSE	TSS-200	-	93	NM_001136265	ENSG00000169991	IFFO2	OpenChrom
peak1239	chr1	19336276	19336783	2	3	5	0.328671	Intergenic	Intergenic	-53704	NM_001136265	126917	Hs.466625	NM_001136265	ENSG00000169991	IFFO2	-	intermediate filament family orphan 2	protein-coding	TRUE	FALSE	FALSE	FALSE	FALSE	FALSE							DNaseOnly
peak1240	chr1	19337355	19338153	2	2	4	1	Intergenic	Intergenic	-54928	NM_001136265	126917	Hs.466625	NM_001136265	ENSG00000169991	IFFO2	-	intermediate filament family orphan 2	protein-coding	TRUE	FALSE	FALSE	FALSE	FALSE	FALSE							DNaseOnly
peak1243	chr1	19371930	19372912	2	2	4	1	Intergenic	L3|LINE|CR1	-89595	NM_001136265	126917	Hs.466625	NM_001136265	ENSG00000169991	IFFO2	-	intermediate filament family orphan 2	protein-coding	FALSE	TRUE	FALSE	FALSE	FALSE	FALSE							DNaseOnly
peak1247	chr1	19406228	19406958	3	0	3	0.228571	intron (NM_020765, intron 103 of 105)	intron (NM_020765, intron 103 of 105)	-123767	NM_001136265	126917	Hs.466625	NM_001136265	ENSG00000169991	IFFO2	-	intermediate filament family orphan 2	protein-coding	TRUE	FALSE	FALSE	TRUE	FALSE	FALSE	INTRON	-	0	NM_020765	ENSG00000127481	UBR4	FAIREOnly
peak1250	chr1	19413906	19414797	3	1	4	0.604396	exon (NM_020765, exon 99 of 106)	exon (NM_020765, exon 99 of 106)	122394	NM_020765	23352	Hs.148078	NM_020765	ENSG00000127481	UBR4	RBAF600|ZUBR1|p600	ubiquitin protein ligase E3 component n-recognin 4	protein-coding	TRUE	FALSE	TRUE	FALSE	FALSE	FALSE	EXON	-	0	NM_020765	ENSG00000127481	UBR4	DNaseOnly
peak1255	chr1	19529694	19530498	3	2	5	1	intron (NM_020765, intron 1 of 105)	intron (NM_020765, intron 1 of 105)	6650	NM_020765	23352	Hs.148078	NM_020765	ENSG00000127481	UBR4	RBAF600|ZUBR1|p600	ubiquitin protein ligase E3 component n-recognin 4	protein-coding	FALSE	FALSE	FALSE	TRUE	FALSE	FALSE	TSS-50kb;INTRON	+;-	-47855;0	NM_016183;NM_020765	ENSG00000053372;ENSG00000127481	MRTO4;UBR4	OpenChrom
peak1256	chr1	19535848	19537790	9	6	15	1	promoter-TSS (NM_020765)	promoter-TSS (NM_020765)	-73	NM_020765	23352	Hs.148078	NM_020765	ENSG00000127481	UBR4	RBAF600|ZUBR1|p600	ubiquitin protein ligase E3 component n-recognin 4	protein-coding	TRUE	FALSE	FALSE	TRUE	TRUE	FALSE	TTS+10kb;TSS-50kb;TSS-200	-;+;-	-5438;-41132;174	NM_015047;NM_016183;NM_020765	ENSG00000127463;ENSG00000053372;ENSG00000127481	EMC1;MRTO4;UBR4	OpenChrom
peak1258	chr1	19567468	19568162	3	3	6	0.622378	intron (NM_001271427, intron 5 of 22)	MER102a|DNA|hAT-Charlie	10238	NM_001271429	23065	Hs.439200	NM_015047	ENSG00000127463	EMC1	KIAA0090	ER membrane protein complex subunit 1	protein-coding	TRUE	FALSE	FALSE	FALSE	FALSE	FALSE	TSS-50kb;TSS-50kb	+;-	-10136;31170	NM_016183;NM_020765	ENSG00000053372;ENSG00000127481	MRTO4;UBR4	Valid
peak1259	chr1	19577637	19578922	8	6	14	1	promoter-TSS (NM_015047)	promoter-TSS (NM_015047)	205	NM_016183	51154	Hs.463797	NM_016183	ENSG00000053372	MRTO4	C1orf33|MRT4|dJ657E11.4	MRT4 homolog, ribosome maturation factor	protein-coding	TRUE	FALSE	FALSE	FALSE	TRUE	FALSE	TSS-1500;TSS-50kb	-;-	328;41635	NM_015047;NM_020765	ENSG00000127463;ENSG00000127481	EMC1;UBR4	OpenChrom
peak1260	chr1	19586865	19587864	9	6	15	1	TTS (NM_016183)	TTS (NM_016183)	9290	NM_016183	51154	Hs.463797	NM_016183	ENSG00000053372	MRTO4	C1orf33|MRT4|dJ657E11.4	MRT4 homolog, ribosome maturation factor	protein-coding	TRUE	FALSE	FALSE	FALSE	FALSE	FALSE	TSS-50kb;TTS+10kb;TTS+10kb	-;+;-	9412;843;-5211	NM_015047;NM_016183;NR_040289	ENSG00000127463;ENSG00000053372;NO_ENSEMBL	EMC1;MRTO4;NO_SYMBOL	Valid
peak1262	chr1	19600537	19601006	3	1	4	0.604396	promoter-TSS (NR_040289)	promoter-TSS (NR_040289)	-204	NR_040289	246181	Hs.662342	NM_201252	ENSG00000211454	AKR7L	AFAR3|AFB1-AR3|AKR7A4	aldo-keto reductase family 7-like (gene/pseudogene)	pseudo	FALSE	FALSE	FALSE	FALSE	TRUE	FALSE	TSS-50kb;TTS+10kb;TSS-50kb;TSS-1500	+;-;-;-	-38067;-8384;22820;305	NM_001040126;NM_012067;NM_015047;NR_040289	ENSG00000040487;ENSG00000162482;ENSG00000127463;NO_ENSEMBL	PQLC2;AKR7A3;EMC1;NO_SYMBOL	OpenChrom
peak1263	chr1	19613852	19615893	5	5	10	0.58042	intron (NM_012067, intron 1 of 6)	intron (NM_012067, intron 1 of 6)	407	NM_012067	22977	Hs.6980	NM_012067		AKR7A3	AFAR2	aldo-keto reductase family 7, member A3 (aflatoxin aldehyde reductase)	protein-coding	TRUE	FALSE	FALSE	FALSE	TRUE	FALSE	TSS-50kb;INTRON;TSS-50kb;TTS+10kb;TSS-50kb	+;-;-;-;-	-23967;0;36920;-4968;14405	NM_001040126;NM_012067;NM_015047;NR_037847;NR_040289	ENSG00000040487;ENSG00000162482;ENSG00000127463;NO_ENSEMBL;NO_ENSEMBL	PQLC2;AKR7A3;EMC1;NO_SYMBOL;NO_SYMBOL	OpenChrom
peak1264	chr1	19637651	19639584	9	6	15	1	promoter-TSS (NM_001040126)	promoter-TSS (NM_001040126)	22	NM_003689	8574	Hs.571886	NM_003689		AKR7A2	AFAR|AFAR1|AFB1-AR1|AKR7	aldo-keto reductase family 7, member A2	protein-coding	TRUE	FALSE	FALSE	FALSE	TRUE	FALSE	TSS-1500;TSS-50kb;TSS-50kb;TSS-50kb	+;-;-;-	-221;23439;16489;38151	NM_001040126;NM_012067;NR_037847;NR_040289	ENSG00000040487;ENSG00000162482;NO_ENSEMBL;NO_ENSEMBL	PQLC2;AKR7A3;NO_SYMBOL;NO_SYMBOL	OpenChrom
peak1271	chr1	19680394	19681530	4	4	8	0.608392	intron (NM_001282162, intron 6 of 8)	intron (NM_001282162, intron 6 of 8)	42222	NM_001040125	54896	Hs.647620	NM_017765	ENSG00000040487	PQLC2	-	PQ loop repeat containing 2	protein-coding	TRUE	FALSE	FALSE	TRUE	FALSE	FALSE	INTRON;TSS-50kb	-;-	0;42122	NM_001282162;NM_003689	ENSG00000077549;ENSG00000053371	CAPZB;AKR7A2	Valid
peak1274	chr1	19716922	19718302	3	0	3	0.228571	intron (NM_001282162, intron 2 of 8)	intron (NM_001282162, intron 2 of 8)	78872	NM_001040125	54896	Hs.647620	NM_017765	ENSG00000040487	PQLC2	-	PQ loop repeat containing 2	protein-coding	TRUE	FALSE	FALSE	TRUE	FALSE	FALSE	INTRON	-	0	NM_001282162	ENSG00000077549	CAPZB	Valid
peak1278	chr1	19738852	19739704	7	5	12	1	intron (NM_001282162, intron 2 of 8)	intron (NM_001282162, intron 2 of 8)	71923	NM_001282162	832	Hs.432760	NM_004930	ENSG00000077549	CAPZB	CAPB|CAPPB|CAPZ	capping protein (actin filament) muscle Z-line, beta	protein-coding	TRUE	FALSE	FALSE	TRUE	FALSE	FALSE	INTRON	-	0	NM_001282162	ENSG00000077549	CAPZB	Valid
peak1279	chr1	19749354	19749967	6	6	12	0.228571	intron (NM_001206540, intron 1 of 9)	intron (NM_001206540, intron 1 of 9)	61540	NM_001282162	832	Hs.432760	NM_004930	ENSG00000077549	CAPZB	CAPB|CAPPB|CAPZ	capping protein (actin filament) muscle Z-line, beta	protein-coding	FALSE	FALSE	FALSE	FALSE	FALSE	FALSE	INTRON	-	0	NM_001206540	ENSG00000077549	CAPZB	Valid
peak1281	chr1	19755946	19757191	9	6	15	1	intron (NM_001206540, intron 1 of 9)	intron (NM_001206540, intron 1 of 9)	54632	NM_001282162	832	Hs.432760	NM_004930	ENSG00000077549	CAPZB	CAPB|CAPPB|CAPZ	capping protein (actin filament) muscle Z-line, beta	protein-coding	TRUE	FALSE	FALSE	TRUE	FALSE	FALSE	INTRON	-	0	NM_001206540	ENSG00000077549	CAPZB	Valid
peak1283	chr1	19766663	19767736	7	6	13	0.485714	intron (NM_001206540, intron 1 of 9)	intron (NM_001206540, intron 1 of 9)	44001	NM_001282162	832	Hs.432760	NM_004930	ENSG00000077549	CAPZB	CAPB|CAPPB|CAPZ	capping protein (actin filament) muscle Z-line, beta	protein-coding	TRUE	FALSE	FALSE	TRUE	FALSE	FALSE	INTRON	-	0	NM_001206540	ENSG00000077549	CAPZB	OpenChrom
peak1284	chr1	19775011	19775828	2	2	4	1	5' UTR (NM_001206541, exon 2 of 9)	5' UTR (NM_001206541, exon 2 of 9)	35781	NM_001282162	832	Hs.432760	NM_004930	ENSG00000077549	CAPZB	CAPB|CAPPB|CAPZ	capping protein (actin filament) muscle Z-line, beta	protein-coding	TRUE	FALSE	FALSE	TRUE	FALSE	FALSE							Valid
peak1285	chr1	19777067	19777968	9	6	15	1	intron (NM_001206541, intron 1 of 8)	intron (NM_001206541, intron 1 of 8)	33683	NM_001282162	832	Hs.432760	NM_004930	ENSG00000077549	CAPZB	CAPB|CAPPB|CAPZ	capping protein (actin filament) muscle Z-line, beta	protein-coding	TRUE	FALSE	FALSE	TRUE	FALSE	FALSE	INTRON	-	0	NM_001206541	ENSG00000077549	CAPZB	Valid
peak1286	chr1	19781005	19781570	1	2	3	0.525275	intron (NM_001206541, intron 1 of 8)	intron (NM_001206541, intron 1 of 8)	29913	NM_001282162	832	Hs.432760	NM_004930	ENSG00000077549	CAPZB	CAPB|CAPPB|CAPZ	capping protein (actin filament) muscle Z-line, beta	protein-coding	TRUE	FALSE	FALSE	TRUE	FALSE	FALSE	INTRON	-	0	NM_001206541	ENSG00000077549	CAPZB	DNaseOnly
peak1287	chr1	19783529	19784406	2	1	3	1	intron (NM_001206541, intron 1 of 8)	intron (NM_001206541, intron 1 of 8)	27233	NM_001282162	832	Hs.432760	NM_004930	ENSG00000077549	CAPZB	CAPB|CAPPB|CAPZ	capping protein (actin filament) muscle Z-line, beta	protein-coding	TRUE	FALSE	FALSE	TRUE	FALSE	FALSE	INTRON	-	0	NM_001206541	ENSG00000077549	CAPZB
peak1291	chr1	19795745	19796471	3	3	6	0.622378	intron (NM_001206541, intron 1 of 8)	intron (NM_001206541, intron 1 of 8)	15093	NM_001282162	832	Hs.432760	NM_004930	ENSG00000077549	CAPZB	CAPB|CAPPB|CAPZ	capping protein (actin filament) muscle Z-line, beta	protein-coding	TRUE	FALSE	FALSE	TRUE	FALSE	FALSE	INTRON	-	0	NM_001206541	ENSG00000077549	CAPZB	Valid
peak1293	chr1	19811494	19812821	9	6	15	1	promoter-TSS (NM_004930)	promoter-TSS (NM_004930)	-23	NM_004930	832	Hs.432760	NM_004930	ENSG00000077549	CAPZB	CAPB|CAPPB|CAPZ	capping protein (actin filament) muscle Z-line, beta	protein-coding	TRUE	FALSE	FALSE	FALSE	TRUE	FALSE	TSS-1500;TSS-200	-;-	1058;124	NM_001282162;NM_004930	ENSG00000077549;ENSG00000077549	CAPZB;CAPZB	OpenChrom
peak1295	chr1	19852257	19852871	2	1	3	1	Intergenic	MIR|SINE|MIR	-40429	NM_004930	832	Hs.432760	NM_004930	ENSG00000077549	CAPZB	CAPB|CAPPB|CAPZ	capping protein (actin filament) muscle Z-line, beta	protein-coding	FALSE	FALSE	FALSE	FALSE	FALSE	FALSE	TSS-50kb;TSS-50kb	-;-	41464;40530	NM_001282162;NM_004930	ENSG00000077549;ENSG00000077549	CAPZB;CAPZB
peak1297	chr1	19922716	19924267	9	6	15	1	promoter-TSS (NM_001032363)	promoter-TSS (NM_001032363)	21	NM_001204082	440574	Hs.466662	NM_001032363	ENSG00000173436	MINOS1	C1orf151|MIO10|Mic10	mitochondrial inner membrane organizing system 1	protein-coding	TRUE	FALSE	FALSE	FALSE	TRUE	FALSE	TSS-200;TSS-50kb;TSS-50kb;TSS-50kb;TSS-50kb;TSS-50kb	+;+;+;+;+;+	-78;-47766;-48867;-47274;-46173;-10908	NM_001032363;NM_001204085;NM_001204086;NM_005380;NM_182744;NR_077246	ENSG00000173436;ENSG00000158747;ENSG00000158747;ENSG00000158747;ENSG00000158747;NO_ENSEMBL	MINOS1;NBL1;NBL1;NBL1;NBL1;NO_SYMBOL	Valid
peak1298	chr1	19969741	19971502	7	5	12	1	promoter-TSS (NM_005380)	promoter-TSS (NM_005380)	-45	NM_005380	4681	Hs.654502	NM_005380	ENSG00000158747	NBL1	D1S1733E|DAN|DAND1|NB|NO3	neuroblastoma 1, DAN family BMP antagonist	protein-coding	TRUE	FALSE	FALSE	FALSE	TRUE	FALSE	TSS-50kb;TSS-1500;TSS-50kb;TSS-50kb;TSS-200	+;+;+;+;+	-21257;-636;-1737;-3581;-144	NM_000871;NM_001204085;NM_001204086;NM_001278166;NM_005380	ENSG00000158748;ENSG00000158747;ENSG00000158747;ENSG00000158747;ENSG00000158747	HTR6;NBL1;NBL1;NBL1;NBL1	OpenChrom
peak1299	chr1	19977420	19978071	3	4	7	0.314685	intron (NM_001278166, intron 1 of 3)	intron (NM_001278166, intron 1 of 3)	3642	NM_001278166	4681	Hs.654502	NM_005380	ENSG00000158747	NBL1	D1S1733E|DAN|DAND1|NB|NO3	neuroblastoma 1, DAN family BMP antagonist	protein-coding	FALSE	FALSE	FALSE	FALSE	FALSE	FALSE	TSS-50kb;INTRON	+;+	-14133;0	NM_000871;NM_001278166	ENSG00000158748;ENSG00000158747	HTR6;NBL1	OpenChrom
peak1300	chr1	19979957	19980595	3	3	6	0.622378	intron (NM_001278166, intron 1 of 3)	intron (NM_001278166, intron 1 of 3)	6172	NM_001278166	4681	Hs.654502	NM_005380	ENSG00000158747	NBL1	D1S1733E|DAN|DAND1|NB|NO3	neuroblastoma 1, DAN family BMP antagonist	protein-coding	FALSE	FALSE	FALSE	FALSE	FALSE	FALSE	TSS-50kb;INTRON	+;+	-11603;0	NM_000871;NM_001278166	ENSG00000158748;ENSG00000158747	HTR6;NBL1	Valid
peak1301	chr1	19986217	19986726	3	2	5	1	Intergenic	Intergenic	-5308	NM_000871	3362	Hs.22180	NM_000871		HTR6	5-HT6|5-HT6R	5-hydroxytryptamine (serotonin) receptor 6, G protein-coupled	protein-coding	FALSE	FALSE	FALSE	FALSE	FALSE	FALSE	TSS-50kb;TTS+10kb	+;+	-5407;1624	NM_000871;NM_005380	ENSG00000158748;ENSG00000158747	HTR6;NBL1	Valid
peak1304	chr1	20030973	20031432	2	1	3	1	intron (NM_181719, intron 13 of 15)	intron (NM_181719, intron 13 of 15)	39423	NM_000871	3362	Hs.22180	NM_000871		HTR6	5-HT6|5-HT6R	5-hydroxytryptamine (serotonin) receptor 6, G protein-coupled	protein-coding	FALSE	FALSE	FALSE	FALSE	FALSE	FALSE	INTRON	-	0	NM_181719	ENSG00000162542	TMCO4	OpenChrom
peak1305	chr1	20041848	20042540	3	5	8	0.118881	intron (NM_181719, intron 13 of 15)	intron (NM_181719, intron 13 of 15)	50414	NM_000871	3362	Hs.22180	NM_000871		HTR6	5-HT6|5-HT6R	5-hydroxytryptamine (serotonin) receptor 6, G protein-coupled	protein-coding	FALSE	FALSE	FALSE	FALSE	FALSE	FALSE	INTRON	-	0	NM_181719	ENSG00000162542	TMCO4	OpenChrom
peak1307	chr1	20061998	20062789	5	5	10	0.58042	intron (NM_181719, intron 13 of 15)	intron (NM_181719, intron 13 of 15)	64016	NM_181719	255104	Hs.656313	NM_181719	ENSG00000162542	TMCO4	-	transmembrane and coiled-coil domains 4	protein-coding	TRUE	FALSE	FALSE	FALSE	FALSE	FALSE	INTRON	-	0	NM_181719	ENSG00000162542	TMCO4	Valid
peak1310	chr1	20076567	20077543	9	4	13	0.142857	intron (NM_181719, intron 7 of 15)	intron (NM_181719, intron 7 of 15)	49355	NM_181719	255104	Hs.656313	NM_181719	ENSG00000162542	TMCO4	-	transmembrane and coiled-coil domains 4	protein-coding	TRUE	FALSE	FALSE	TRUE	FALSE	FALSE	INTRON	-	0	NM_181719	ENSG00000162542	TMCO4	Valid
peak1312	chr1	20084625	20085189	2	2	4	1	intron (NM_181719, intron 6 of 15)	intron (NM_181719, intron 6 of 15)	41503	NM_181719	255104	Hs.656313	NM_181719	ENSG00000162542	TMCO4	-	transmembrane and coiled-coil domains 4	protein-coding	FALSE	FALSE	FALSE	FALSE	FALSE	FALSE	INTRON	-	0	NM_181719	ENSG00000162542	TMCO4	OpenChrom
peak1315	chr1	20095042	20095713	4	1	5	0.58042	intron (NM_181719, intron 6 of 15)	MER5A1|DNA|hAT-Charlie	31032	NM_181719	255104	Hs.656313	NM_181719	ENSG00000162542	TMCO4	-	transmembrane and coiled-coil domains 4	protein-coding	FALSE	FALSE	FALSE	FALSE	FALSE	FALSE							DNaseOnly
peak1319	chr1	20125887	20127030	9	6	15	1	promoter-TSS (NM_181719)	promoter-TSS (NM_181719)	-49	NM_181719	255104	Hs.656313	NM_181719	ENSG00000162542	TMCO4	-	transmembrane and coiled-coil domains 4	protein-coding	TRUE	FALSE	FALSE	FALSE	TRUE	FALSE	TSS-200	-	149	NM_181719	ENSG00000162542	TMCO4	Valid
peak1321	chr1	20135695	20136358	2	1	3	1	Intergenic	MER1A|DNA|hAT-Charlie	5744	NM_019062	54546	Hs.124835	NM_019062	ENSG00000178828	RNF186	-	ring finger protein 186	protein-coding	TRUE	FALSE	FALSE	FALSE	FALSE	FALSE	TTS+10kb;TSS-50kb	-;-	-4595;9717	NM_019062;NM_181719	ENSG00000178828;ENSG00000162542	RNF186;TMCO4
peak1322	chr1	20140956	20143007	8	6	14	1	promoter-TSS (NM_019062)	promoter-TSS (NM_019062)	-211	NM_019062	54546	Hs.124835	NM_019062	ENSG00000178828	RNF186	-	ring finger protein 186	protein-coding	TRUE	FALSE	FALSE	FALSE	TRUE	FALSE	TSS-1500;TSS-50kb	-;-	312;15673	NM_019062;NM_181719	ENSG00000178828;ENSG00000162542	RNF186;TMCO4	Valid
peak1325	chr1	20198568	20199283	7	6	13	0.485714	Intergenic	Intergenic	-9962	NM_015207	23252	Hs.374987	NM_015207	ENSG00000169914	OTUD3	DUBA4	OTU deubiquitinase 3	protein-coding	FALSE	FALSE	FALSE	FALSE	FALSE	FALSE	TSS-50kb	+	-10061	NM_015207	ENSG00000169914	OTUD3	Valid
peak1326	chr1	20208412	20209573	9	6	15	1	5' UTR (NM_015207, exon 1 of 8)	5' UTR (NM_015207, exon 1 of 8)	105	NM_015207	23252	Hs.374987	NM_015207	ENSG00000169914	OTUD3	DUBA4	OTU deubiquitinase 3	protein-coding	TRUE	FALSE	FALSE	FALSE	TRUE	FALSE							OpenChrom
peak1328	chr1	20220215	20221243	4	3	7	1	intron (NM_015207, intron 2 of 7)	intron (NM_015207, intron 2 of 7)	11841	NM_015207	23252	Hs.374987	NM_015207	ENSG00000169914	OTUD3	DUBA4	OTU deubiquitinase 3	protein-coding	TRUE	FALSE	FALSE	TRUE	FALSE	FALSE	INTRON	+	0	NM_015207	ENSG00000169914	OTUD3	FAIREOnly
peak1332	chr1	20334912	20335597	3	2	5	1	Intergenic	LTR1B|LTR|ERV1	-28323	NM_000300	5320	Hs.466804	NM_000300	ENSG00000188257	PLA2G2A	MOM1|PLA2|PLA2B|PLA2L|PLA2S|PLAS1|sPLA2	phospholipase A2, group IIA (platelets, synovial fluid)	protein-coding	FALSE	FALSE	FALSE	FALSE	FALSE	FALSE	TSS-50kb;TSS-50kb	-;-	28102;29203	NM_001161728;NM_001161729	ENSG00000188257;ENSG00000188257	PLA2G2A;PLA2G2A
peak1337	chr1	20478589	20479556	5	4	9	1	Intergenic	Intergenic	13250	NM_022819	64600	Hs.302034	NM_022819	ENSG00000158786	PLA2G2F	-	phospholipase A2, group IIF	protein-coding	FALSE	TRUE	FALSE	FALSE	TRUE	FALSE	TSS-50kb;TTS+10kb;TSS-50kb	-;+;+	33114;2294;-33598	NM_001271814;NM_022819;NM_152376	ENSG00000117215;ENSG00000158786;ENSG00000162543	PLA2G2D;PLA2G2F;UBXN10	OpenChrom
peak1339	chr1	20512174	20514426	5	5	10	0.58042	promoter-TSS (NR_110078)	promoter-TSS (NR_110078)	-321	NR_110078	101928017	Hs.550803	NR_110078	ENSG00000225986	UBXN10-AS1	-	UBXN10 antisense RNA 1	ncRNA	TRUE	FALSE	FALSE	TRUE	TRUE	FALSE	TSS-50kb;TSS-1500	-;-	9544;422	NM_001316722;NR_110078	NO_ENSEMBL;NO_ENSEMBL	NO_SYMBOL;NO_SYMBOL	OpenChrom
peak1341	chr1	20539220	20540033	2	2	4	1	Intergenic	Intergenic	-26648	NR_110078	101928017	Hs.550803	NR_110078	ENSG00000225986	UBXN10-AS1	-	UBXN10 antisense RNA 1	ncRNA	FALSE	FALSE	FALSE	FALSE	FALSE	FALSE	TSS-50kb;TSS-50kb	-;-	35870;26748	NM_001316722;NR_110078	NO_ENSEMBL;NO_ENSEMBL	NO_SYMBOL;NO_SYMBOL	Valid
peak1342	chr1	20546278	20546985	3	4	7	0.314685	Intergenic	Intergenic	-33653	NR_110078	101928017	Hs.550803	NR_110078	ENSG00000225986	UBXN10-AS1	-	UBXN10 antisense RNA 1	ncRNA	TRUE	FALSE	FALSE	FALSE	FALSE	FALSE	TSS-50kb;TSS-50kb	-;-	42876;33754	NM_001316722;NR_110078	NO_ENSEMBL;NO_ENSEMBL	NO_SYMBOL;NO_SYMBOL	Valid
peak1344	chr1	20576693	20577594	6	4	10	1	Intergenic	Intergenic	-40268	NM_001039500	127731	Hs.205178	NM_144623	ENSG00000158816	VWA5B1	-	von Willebrand factor A domain containing 5B1	protein-coding	FALSE	FALSE	FALSE	TRUE	FALSE	FALSE	TSS-50kb	+	-40367	NM_001039500	ENSG00000158816	VWA5B1	Valid
peak1345	chr1	20582087	20582575	2	1	3	1	Intergenic	Intergenic	-35081	NM_001039500	127731	Hs.205178	NM_144623	ENSG00000158816	VWA5B1	-	von Willebrand factor A domain containing 5B1	protein-coding	FALSE	FALSE	FALSE	FALSE	FALSE	FALSE	TSS-50kb	+	-35180	NM_001039500	ENSG00000158816	VWA5B1	DNaseOnly
peak1347	chr1	20616961	20618484	4	3	7	1	intron (NM_001039500, intron 1 of 21)	intron (NM_001039500, intron 1 of 21)	311	NM_001039500	127731	Hs.205178	NM_144623	ENSG00000158816	VWA5B1	-	von Willebrand factor A domain containing 5B1	protein-coding	TRUE	FALSE	FALSE	FALSE	TRUE	FALSE	INTRON	+	0	NM_001039500	ENSG00000158816	VWA5B1	DNaseOnly
peak1349	chr1	20685277	20686518	6	5	11	0.604396	TTS (NR_033887)	TTS (NR_033887)	68486	NM_001039500	127731	Hs.205178	NM_144623	ENSG00000158816	VWA5B1	-	von Willebrand factor A domain containing 5B1	protein-coding	FALSE	FALSE	FALSE	TRUE	TRUE	FALSE	TTS+10kb;TTS+10kb	+;-	4612;-495	NM_001039500;NR_033887	ENSG00000158816;NO_ENSEMBL	VWA5B1;NO_SYMBOL	OpenChrom
peak1350	chr1	20693310	20694241	2	2	4	1	intron (NR_033887, intron 10 of 11)	L2a|LINE|L2	61511	NR_033887	339505	Hs.633269	NR_033887		LINC01141	-	long intergenic non-protein coding RNA 1141	ncRNA	FALSE	FALSE	FALSE	FALSE	TRUE	FALSE							OpenChrom
peak1358	chr1	20796668	20797199	1	2	3	0.525275	Intergenic	Intergenic	15794	NM_018584	55450	Hs.731383	NM_018584	ENSG00000162545	CAMK2N1	PRO1489	calcium/calmodulin-dependent protein kinase II inhibitor 1	protein-coding	FALSE	FALSE	FALSE	FALSE	FALSE	FALSE	TSS-50kb	-	41748	NR_033887	NO_ENSEMBL	NO_SYMBOL	OpenChrom
peak1360	chr1	20802652	20803242	1	2	3	0.525275	Intergenic	Intergenic	9781	NM_018584	55450	Hs.731383	NM_018584	ENSG00000162545	CAMK2N1	PRO1489	calcium/calmodulin-dependent protein kinase II inhibitor 1	protein-coding	TRUE	FALSE	FALSE	FALSE	FALSE	FALSE	TTS+10kb;TSS-50kb	-;-	-6036;47761	NM_018584;NR_033887	ENSG00000162545;NO_ENSEMBL	CAMK2N1;NO_SYMBOL	Valid
peak1361	chr1	20806890	20808212	3	3	6	0.622378	Intergenic	Intergenic	5177	NM_018584	55450	Hs.731383	NM_018584	ENSG00000162545	CAMK2N1	PRO1489	calcium/calmodulin-dependent protein kinase II inhibitor 1	protein-coding	TRUE	FALSE	FALSE	TRUE	FALSE	FALSE	TTS+10kb	-	-1432	NM_018584	ENSG00000162545	CAMK2N1	OpenChrom
peak1363	chr1	20811758	20813912	8	6	14	1	promoter-TSS (NM_018584)	promoter-TSS (NM_018584)	-107	NM_018584	55450	Hs.731383	NM_018584	ENSG00000162545	CAMK2N1	PRO1489	calcium/calmodulin-dependent protein kinase II inhibitor 1	protein-coding	TRUE	FALSE	FALSE	FALSE	TRUE	FALSE	TSS-1500	-	208	NM_018584	ENSG00000162545	CAMK2N1	OpenChrom
peak1364	chr1	20820239	20821479	3	1	4	0.604396	Intergenic	Intergenic	-8131	NM_018584	55450	Hs.731383	NM_018584	ENSG00000162545	CAMK2N1	PRO1489	calcium/calmodulin-dependent protein kinase II inhibitor 1	protein-coding	FALSE	FALSE	FALSE	TRUE	FALSE	FALSE	TSS-50kb;TTS+10kb	-;-	8232;-5181	NM_018584;NM_024544	ENSG00000162545;ENSG00000090432	CAMK2N1;MUL1	Valid
peak1365	chr1	20822611	20823348	3	3	6	0.622378	Intergenic	MSTA|LTR|ERVL-MaLR	-10252	NM_018584	55450	Hs.731383	NM_018584	ENSG00000162545	CAMK2N1	PRO1489	calcium/calmodulin-dependent protein kinase II inhibitor 1	protein-coding	FALSE	FALSE	FALSE	FALSE	FALSE	FALSE	TSS-50kb;TTS+10kb	-;-	10353;-3060	NM_018584;NM_024544	ENSG00000162545;ENSG00000090432	CAMK2N1;MUL1	OpenChrom
peak1366	chr1	20833849	20835084	9	6	15	1	exon (NM_024544, exon 1 of 4)	exon (NM_024544, exon 1 of 4)	207	NM_024544	79594	Hs.10101	NM_024544	ENSG00000090432	MUL1	C1orf166|GIDE|MAPL|MULAN|RNF218	mitochondrial E3 ubiquitin protein ligase 1	protein-coding	TRUE	FALSE	FALSE	FALSE	TRUE	FALSE	TSS-50kb;1ST EXON;TSS-50kb	-;-;+	21839;0;-44565	NM_018584;NM_024544;NM_207334	ENSG00000162545;ENSG00000090432;ENSG00000183114	CAMK2N1;MUL1;FAM43B	Valid
peak1367	chr1	20848764	20849427	3	4	7	0.314685	Intergenic	Intergenic	-14422	NM_024544	79594	Hs.10101	NM_024544	ENSG00000090432	MUL1	C1orf166|GIDE|MAPL|MULAN|RNF218	mitochondrial E3 ubiquitin protein ligase 1	protein-coding	FALSE	FALSE	FALSE	TRUE	FALSE	FALSE	TSS-50kb;TSS-50kb;TSS-50kb	-;-;+	36469;14523;-29935	NM_018584;NM_024544;NM_207334	ENSG00000162545;ENSG00000090432;ENSG00000183114	CAMK2N1;MUL1;FAM43B	OpenChrom
peak1370	chr1	20939987	20940839	6	4	10	1	intron (NM_001785, intron 3 of 3)	intron (NM_001785, intron 3 of 3)	-19535	NM_032409	65018	Hs.389171	NM_032409	ENSG00000158828	PINK1	BRPK|PARK6	PTEN induced putative kinase 1	protein-coding	FALSE	FALSE	FALSE	TRUE	FALSE	FALSE	INTRON;TSS-50kb;TSS-50kb	+;+;+	0;-19634;-19858	NM_001785;NM_032409;NR_106732	ENSG00000158825;ENSG00000158828;NO_ENSEMBL	CDA;PINK1;NO_SYMBOL	Valid
peak1371	chr1	20959605	20961644	7	6	13	0.485714	TTS (NR_106732)	TTS (NR_106732)	453	NR_106732	102464833		NR_106732	ENSG00000273695	MIR6084	hsa-mir-6084	microRNA 6084	ncRNA	TRUE	FALSE	FALSE	FALSE	TRUE	FALSE	TTS+10kb;TTS+10kb	-;+	-8625;352	NR_046507;NR_106732	NO_ENSEMBL;NO_ENSEMBL	NO_SYMBOL;NO_SYMBOL	OpenChrom
peak1374	chr1	20987342	20988734	9	6	15	1	promoter-TSS (NM_005216)	promoter-TSS (NM_005216)	-1	NM_005216	1650	Hs.523145	NM_005216	ENSG00000244038	DDOST	AGER1|CDG1R|OKSWcl45|OST|OST48|WBP1	dolichyl-diphosphooligosaccharide--protein glycosyltransferase subunit (non-catalytic)	protein-coding	TRUE	FALSE	FALSE	FALSE	TRUE	FALSE	TSS-200;TTS+10kb;TSS-50kb	-;-;-	102;-2568;9453	NM_005216;NM_020816;NR_046507	ENSG00000244038;ENSG00000117245;NO_ENSEMBL	DDOST;KIF17;NO_SYMBOL	Valid
peak1375	chr1	21022837	21023811	9	6	15	1	intron (NM_001287212, intron 6 of 14)	intron (NM_001287212, intron 6 of 14)	21186	NM_020816	57576	Hs.130411	NM_020816	ENSG00000117245	KIF17	KIF17B|KIF3X|KLP-2|OSM-3	kinesin family member 17	protein-coding	TRUE	FALSE	FALSE	FALSE	TRUE	FALSE	INTRON;TSS-50kb;TSS-50kb	-;-;-	0;35388;44739	NM_001287212;NM_005216;NR_046507	ENSG00000117245;ENSG00000244038;NO_ENSEMBL	KIF17;DDOST;NO_SYMBOL	OpenChrom
peak1377	chr1	21044074	21044866	6	5	11	0.604396	promoter-TSS (NM_020816)	promoter-TSS (NM_020816)	40	NM_020816	57576	Hs.130411	NM_020816	ENSG00000117245	KIF17	KIF17B|KIF3X|KLP-2|OSM-3	kinesin family member 17	protein-coding	FALSE	FALSE	FALSE	FALSE	TRUE	FALSE	TTS+10kb;TSS-200	-;-	-1854;61	NM_001103160;NM_020816	ENSG00000189410;ENSG00000117245	SH2D5;KIF17	OpenChrom
peak1378	chr1	21058106	21060280	9	6	15	1	promoter-TSS (NM_001103160)	promoter-TSS (NM_001103160)	-60	NM_001103160	400745	Hs.591522	NM_001103160	ENSG00000189410	SH2D5	-	SH2 domain containing 5	protein-coding	FALSE	FALSE	FALSE	TRUE	TRUE	FALSE	TSS-200;TSS-50kb	-;-	161;14784	NM_001103160;NM_020816	ENSG00000189410;ENSG00000117245	SH2D5;KIF17	Valid
peak1379	chr1	21112564	21114658	9	6	15	1	promoter-TSS (NM_016287)	promoter-TSS (NM_016287)	-430	NM_016287	50809	Hs.142442	NM_016287	ENSG00000127483	HP1BP3	HP1-BP74|HP1BP74	heterochromatin protein 1, binding protein 3	protein-coding	TRUE	FALSE	FALSE	TRUE	TRUE	FALSE	TSS-1500	-	531	NM_016287	ENSG00000127483	HP1BP3	OpenChrom
peak1380	chr1	21173917	21174768	4	4	8	0.608392	intron (NM_003760, intron 24 of 31)	intron (NM_003760, intron 24 of 31)	-61162	NM_016287	50809	Hs.142442	NM_016287	ENSG00000127483	HP1BP3	HP1-BP74|HP1BP74	heterochromatin protein 1, binding protein 3	protein-coding	FALSE	FALSE	FALSE	TRUE	FALSE	FALSE	INTRON	-	0	NM_003760	ENSG00000075151	EIF4G3	FAIREOnly
peak1383	chr1	21223191	21223750	6	2	8	0.314685	intron (NM_003760, intron 11 of 31)	Tigger3b|DNA|TcMar-Tigger	91454	NR_031657	100302155		NR_031657	ENSG00000221808	MIR1256	MIRN1256|hsa-mir-1256	microRNA 1256	ncRNA	FALSE	FALSE	FALSE	TRUE	FALSE	FALSE							Valid
peak1384	chr1	21309769	21310389	4	2	6	1	intron (NM_001198802, intron 5 of 34)	intron (NM_001198802, intron 5 of 34)	4846	NR_031657	100302155		NR_031657	ENSG00000221808	MIR1256	MIRN1256|hsa-mir-1256	microRNA 1256	ncRNA	FALSE	FALSE	FALSE	TRUE	FALSE	FALSE	INTRON;TTS+10kb	-;-	0;-4744	NM_001198802;NR_031657	ENSG00000075151;NO_ENSEMBL	EIF4G3;NO_SYMBOL	Valid
peak1387	chr1	21348322	21349615	9	6	15	1	intron (NM_003760, intron 2 of 31)	intron (NM_003760, intron 2 of 31)	-34044	NR_031657	100302155		NR_031657	ENSG00000221808	MIR1256	MIRN1256|hsa-mir-1256	microRNA 1256	ncRNA	TRUE	FALSE	FALSE	TRUE	TRUE	FALSE	INTRON;TSS-50kb	-;-	0;34144	NM_003760;NR_031657	ENSG00000075151;NO_ENSEMBL	EIF4G3;NO_SYMBOL	Valid
peak1392	chr1	21475870	21476620	5	4	9	1	intron (NM_001198803, intron 3 of 14)	intron (NM_001198803, intron 3 of 14)	25006	NM_001198803	8672	Hs.467084	NM_003760	ENSG00000075151	EIF4G3	eIF-4G 3|eIF4G 3|eIF4GII	eukaryotic translation initiation factor 4 gamma, 3	protein-coding	TRUE	FALSE	FALSE	TRUE	FALSE	FALSE	INTRON;TSS-50kb	-;-	0;38470	NM_001198803;NM_003760	ENSG00000075151;ENSG00000075151	EIF4G3;EIF4G3	Valid
peak1394	chr1	21501146	21502720	3	2	5	1	promoter-TSS (NM_001198803)	promoter-TSS (NM_001198803)	-682	NM_001198803	8672	Hs.467084	NM_003760	ENSG00000075151	EIF4G3	eIF-4G 3|eIF4G 3|eIF4GII	eukaryotic translation initiation factor 4 gamma, 3	protein-coding	TRUE	FALSE	FALSE	TRUE	TRUE	FALSE	TSS-1500	-	783	NM_001198803	ENSG00000075151	EIF4G3	Valid
peak1395	chr1	21503003	21504065	9	6	15	1	promoter-TSS (NM_001198801)	promoter-TSS (NM_001198801)	-153	NM_001198801	8672	Hs.467084	NM_003760	ENSG00000075151	EIF4G3	eIF-4G 3|eIF4G 3|eIF4GII	eukaryotic translation initiation factor 4 gamma, 3	protein-coding	TRUE	FALSE	FALSE	FALSE	TRUE	FALSE	TSS-1500;TSS-50kb	-;-	254;2384	NM_001198801;NM_001198803	ENSG00000075151;ENSG00000075151	EIF4G3;EIF4G3	Valid
peak1396	chr1	21521589	21522136	3	2	5	1	Intergenic	Intergenic	-18482	NM_001198801	8672	Hs.467084	NM_003760	ENSG00000075151	EIF4G3	eIF-4G 3|eIF4G 3|eIF4GII	eukaryotic translation initiation factor 4 gamma, 3	protein-coding	FALSE	FALSE	FALSE	FALSE	FALSE	FALSE	TSS-50kb;TSS-50kb	-;-	18582;20712	NM_001198801;NM_001198803	ENSG00000075151;ENSG00000075151	EIF4G3;EIF4G3	Valid
peak1398	chr1	21558579	21559009	2	1	3	1	intron (NM_001113349, intron 13 of 17)	AluJr|SINE|Alu	47389	NM_001113347	1889	Hs.195080	NM_001397	ENSG00000117298	ECE1	ECE	endothelin converting enzyme 1	protein-coding	FALSE	FALSE	FALSE	FALSE	FALSE	FALSE							Valid
peak1400	chr1	21570611	21571228	1	2	3	0.525275	intron (NM_001113349, intron 9 of 17)	intron (NM_001113349, intron 9 of 17)	35263	NM_001113347	1889	Hs.195080	NM_001397	ENSG00000117298	ECE1	ECE	endothelin converting enzyme 1	protein-coding	FALSE	FALSE	TRUE	FALSE	FALSE	FALSE	INTRON;TSS-50kb	-;+	0;-48962	NM_001113349;NR_038404	ENSG00000117298;NO_ENSEMBL	ECE1;NO_SYMBOL
peak1401	chr1	21578176	21579272	8	6	14	1	intron (NM_001113349, intron 7 of 17)	intron (NM_001113349, intron 7 of 17)	27459	NM_001113347	1889	Hs.195080	NM_001397	ENSG00000117298	ECE1	ECE	endothelin converting enzyme 1	protein-coding	TRUE	FALSE	FALSE	TRUE	FALSE	FALSE	INTRON;TSS-50kb	-;+	0;-41158	NM_001113349;NR_038404	ENSG00000117298;NO_ENSEMBL	ECE1;NO_SYMBOL	Valid
peak1402	chr1	21581001	21582147	2	2	4	1	intron (NM_001113349, intron 7 of 17)	intron (NM_001113349, intron 7 of 17)	24609	NM_001113347	1889	Hs.195080	NM_001397	ENSG00000117298	ECE1	ECE	endothelin converting enzyme 1	protein-coding	TRUE	FALSE	FALSE	TRUE	FALSE	FALSE	INTRON;TSS-50kb	-;+	0;-38308	NM_001113349;NR_038404	ENSG00000117298;NO_ENSEMBL	ECE1;NO_SYMBOL	Valid
peak1403	chr1	21588158	21589747	9	6	15	1	intron (NM_001113349, intron 3 of 17)	intron (NM_001113349, intron 3 of 17)	17230	NM_001113347	1889	Hs.195080	NM_001397	ENSG00000117298	ECE1	ECE	endothelin converting enzyme 1	protein-coding	TRUE	FALSE	FALSE	FALSE	FALSE	FALSE	INTRON;TSS-50kb	-;+	0;-30930	NM_001113349;NR_038404	ENSG00000117298;NO_ENSEMBL	ECE1;NO_SYMBOL	Valid
peak1404	chr1	21594685	21595799	3	6	9	0.0277722	intron (NM_001113349, intron 3 of 17)	intron (NM_001113349, intron 3 of 17)	10941	NM_001113347	1889	Hs.195080	NM_001397	ENSG00000117298	ECE1	ECE	endothelin converting enzyme 1	protein-coding	TRUE	FALSE	FALSE	TRUE	FALSE	FALSE	INTRON;TSS-50kb	-;+	0;-24640	NM_001113349;NR_038404	ENSG00000117298;NO_ENSEMBL	ECE1;NO_SYMBOL	Valid
peak1409	chr1	21616459	21617405	4	4	8	0.608392	promoter-TSS (NM_001397)	promoter-TSS (NM_001397)	50	NM_001397	1889	Hs.195080	NM_001397	ENSG00000117298	ECE1	ECE	endothelin converting enzyme 1	protein-coding	TRUE	FALSE	FALSE	FALSE	TRUE	FALSE	TSS-50kb;TSS-1500;TSS-200;TSS-50kb	-;-;-;+	10850;267;51;-2950	NM_001113347;NM_001113349;NM_001397;NR_038404	ENSG00000117298;ENSG00000117298;ENSG00000117298;NO_ENSEMBL	ECE1;ECE1;ECE1;NO_SYMBOL	OpenChrom
peak1410	chr1	21620967	21621761	1	2	3	0.525275	intron (NR_038404, intron 2 of 2)	intron (NR_038404, intron 2 of 2)	1581	NR_038404	100506801	Hs.663049	NR_038404	ENSG00000231105	LOC100506801	-	uncharacterized LOC100506801	ncRNA	FALSE	FALSE	FALSE	FALSE	FALSE	FALSE	TSS-50kb;TSS-50kb;TSS-50kb;INTRON	-;-;-;+	15282;4699;4483;0	NM_001113347;NM_001113349;NM_001397;NR_038404	ENSG00000117298;ENSG00000117298;ENSG00000117298;NO_ENSEMBL	ECE1;ECE1;ECE1;NO_SYMBOL	DNaseOnly
peak1412	chr1	21625447	21625913	3	3	6	0.622378	non-coding (NR_038404, exon 3 of 3)	non-coding (NR_038404, exon 3 of 3)	5897	NR_038404	100506801	Hs.663049	NR_038404	ENSG00000231105	LOC100506801	-	uncharacterized LOC100506801	ncRNA	FALSE	FALSE	FALSE	FALSE	FALSE	FALSE	TSS-50kb;TSS-50kb;TSS-50kb	-;-;-	19598;9015;8799	NM_001113347;NM_001113349;NM_001397	ENSG00000117298;ENSG00000117298;ENSG00000117298	ECE1;ECE1;ECE1	OpenChrom
peak1419	chr1	21645799	21646835	3	3	6	0.622378	intron (NM_001113348, intron 1 of 18)	intron (NM_001113348, intron 1 of 18)	25717	NM_001113348	1889	Hs.195080	NM_001397	ENSG00000117298	ECE1	ECE	endothelin converting enzyme 1	protein-coding	TRUE	FALSE	FALSE	TRUE	FALSE	FALSE	TSS-50kb;INTRON;TSS-50kb;TSS-50kb	-;-;-;-	40235;0;29652;29436	NM_001113347;NM_001113348;NM_001113349;NM_001397	ENSG00000117298;ENSG00000117298;ENSG00000117298;ENSG00000117298	ECE1;ECE1;ECE1;ECE1	DNaseOnly
peak1420	chr1	21650693	21651668	7	6	13	0.485714	intron (NM_001113348, intron 1 of 18)	intron (NM_001113348, intron 1 of 18)	20853	NM_001113348	1889	Hs.195080	NM_001397	ENSG00000117298	ECE1	ECE	endothelin converting enzyme 1	protein-coding	TRUE	FALSE	FALSE	TRUE	FALSE	FALSE	TSS-50kb;INTRON;TSS-50kb;TSS-50kb	-;-;-;-	45098;0;34515;34299	NM_001113347;NM_001113348;NM_001113349;NM_001397	ENSG00000117298;ENSG00000117298;ENSG00000117298;ENSG00000117298	ECE1;ECE1;ECE1;ECE1	OpenChrom
peak1421	chr1	21655685	21656441	7	6	13	0.485714	intron (NM_001113348, intron 1 of 18)	MIRb|SINE|MIR	15971	NM_001113348	1889	Hs.195080	NM_001397	ENSG00000117298	ECE1	ECE	endothelin converting enzyme 1	protein-coding	FALSE	FALSE	FALSE	TRUE	FALSE	FALSE	TSS-50kb;TSS-50kb;TSS-50kb	-;-;-	49981;39398;39182	NM_001113347;NM_001113349;NM_001397	ENSG00000117298;ENSG00000117298;ENSG00000117298	ECE1;ECE1;ECE1	OpenChrom
peak1423	chr1	21663690	21665812	5	6	11	0.103297	intron (NM_001113348, intron 1 of 18)	intron (NM_001113348, intron 1 of 18)	7283	NM_001113348	1889	Hs.195080	NM_001397	ENSG00000117298	ECE1	ECE	endothelin converting enzyme 1	protein-coding	TRUE	FALSE	FALSE	TRUE	FALSE	FALSE	INTRON;TSS-50kb;TSS-50kb	-;-;-	0;48086;47870	NM_001113348;NM_001113349;NM_001397	ENSG00000117298;ENSG00000117298;ENSG00000117298	ECE1;ECE1;ECE1
peak1425	chr1	21671166	21672562	9	6	15	1	intron (NM_001113348, intron 1 of 18)	CpG	170	NM_001113348	1889	Hs.195080	NM_001397	ENSG00000117298	ECE1	ECE	endothelin converting enzyme 1	protein-coding	TRUE	FALSE	FALSE	FALSE	TRUE	FALSE							OpenChrom
peak1426	chr1	21694760	21695540	2	1	3	1	Intergenic	Intergenic	-23116	NM_001113348	1889	Hs.195080	NM_001397	ENSG00000117298	ECE1	ECE	endothelin converting enzyme 1	protein-coding	FALSE	FALSE	FALSE	FALSE	FALSE	FALSE	TSS-50kb	-	23217	NM_001113348	ENSG00000117298	ECE1	OpenChrom
peak1429	chr1	21724119	21724898	3	2	5	1	Intergenic	Intergenic	-42074	NR_046176	84224	Hs.325422	NM_032264	ENSG00000142794	NBPF3	AE2	neuroblastoma breakpoint family, member 3	protein-coding	FALSE	FALSE	FALSE	TRUE	TRUE	FALSE	TSS-50kb	+	-42174	NR_046176	NO_ENSEMBL	NO_SYMBOL	Valid
peak1430	chr1	21763183	21763965	3	3	6	0.622378	Intergenic	Intergenic	-3009	NR_046176	84224	Hs.325422	NM_032264	ENSG00000142794	NBPF3	AE2	neuroblastoma breakpoint family, member 3	protein-coding	FALSE	FALSE	FALSE	FALSE	TRUE	FALSE	TSS-50kb	+	-3108	NR_046176	NO_ENSEMBL	NO_SYMBOL
peak1431	chr1	21766212	21767005	6	6	12	0.228571	promoter-TSS (NR_046176)	promoter-TSS (NR_046176)	26	NM_001256416	84224	Hs.325422	NM_032264	ENSG00000142794	NBPF3	AE2	neuroblastoma breakpoint family, member 3	protein-coding	TRUE	FALSE	FALSE	FALSE	TRUE	FALSE	TSS-200	+	-74	NR_046176	NO_ENSEMBL	NO_SYMBOL	OpenChrom
peak1433	chr1	21835539	21836139	3	2	5	1	promoter-TSS (NM_001177520)	promoter-TSS (NM_001177520)	-19	NM_001127501	249	Hs.75431	NM_000478	ENSG00000162551	ALPL	AP-TNAP|APTNAP|HOPS|TNAP|TNSALP	alkaline phosphatase, liver/bone/kidney	protein-coding	FALSE	FALSE	FALSE	FALSE	FALSE	FALSE	TSS-200	+	-118	NM_001177520	ENSG00000162551	ALPL	OpenChrom
peak1438	chr1	21900512	21901199	3	2	5	1	intron (NM_000478, intron 9 of 11)	MIRb|SINE|MIR	64998	NM_001177520	249	Hs.75431	NM_000478	ENSG00000162551	ALPL	AP-TNAP|APTNAP|HOPS|TNAP|TNSALP	alkaline phosphatase, liver/bone/kidney	protein-coding	FALSE	FALSE	FALSE	FALSE	FALSE	FALSE							Valid
peak1440	chr1	21913121	21913999	6	5	11	0.604396	Intergenic	Intergenic	64788	NM_001145658	5909	Hs.148178	NM_002885	ENSG00000076864	RAP1GAP	RAP1GA1|RAP1GAP1|RAP1GAPII|RAPGAP	RAP1 GTPase activating protein	protein-coding	FALSE	FALSE	FALSE	FALSE	FALSE	FALSE	TTS+10kb;TTS+10kb	-;+	-9247;8756	NM_001145658;NM_001177520	ENSG00000076864;ENSG00000162551	RAP1GAP;ALPL	OpenChrom
peak1441	chr1	21934112	21934642	2	2	4	1	intron (NM_002885, intron 17 of 24)	intron (NM_002885, intron 17 of 24)	43971	NM_001145658	5909	Hs.148178	NM_002885	ENSG00000076864	RAP1GAP	RAP1GA1|RAP1GAP1|RAP1GAPII|RAPGAP	RAP1 GTPase activating protein	protein-coding	FALSE	FALSE	FALSE	FALSE	FALSE	FALSE	INTRON	-	0	NM_002885	ENSG00000076864	RAP1GAP	OpenChrom
peak1443	chr1	21942381	21943186	1	3	4	0.235165	intron (NM_002885, intron 7 of 24)	MIRb|SINE|MIR	35564	NM_001145658	5909	Hs.148178	NM_002885	ENSG00000076864	RAP1GAP	RAP1GA1|RAP1GAP1|RAP1GAPII|RAPGAP	RAP1 GTPase activating protein	protein-coding	FALSE	FALSE	TRUE	FALSE	FALSE	FALSE							DNaseOnly
peak1447	chr1	21949754	21950680	8	6	14	1	intron (NM_002885, intron 3 of 24)	intron (NM_002885, intron 3 of 24)	28131	NM_001145658	5909	Hs.148178	NM_002885	ENSG00000076864	RAP1GAP	RAP1GA1|RAP1GAP1|RAP1GAPII|RAPGAP	RAP1 GTPase activating protein	protein-coding	TRUE	FALSE	FALSE	FALSE	FALSE	FALSE	INTRON	-	0	NM_002885	ENSG00000076864	RAP1GAP	OpenChrom
peak1448	chr1	21958416	21959029	2	5	7	0.0405594	intron (NM_002885, intron 2 of 24)	intron (NM_002885, intron 2 of 24)	19625	NM_001145658	5909	Hs.148178	NM_002885	ENSG00000076864	RAP1GAP	RAP1GA1|RAP1GAP1|RAP1GAPII|RAPGAP	RAP1 GTPase activating protein	protein-coding	TRUE	FALSE	FALSE	FALSE	FALSE	FALSE	INTRON	-	0	NM_002885	ENSG00000076864	RAP1GAP	OpenChrom
peak1449	chr1	21960824	21961669	5	5	10	0.58042	intron (NM_002885, intron 2 of 24)	intron (NM_002885, intron 2 of 24)	17101	NM_001145658	5909	Hs.148178	NM_002885	ENSG00000076864	RAP1GAP	RAP1GA1|RAP1GAP1|RAP1GAPII|RAPGAP	RAP1 GTPase activating protein	protein-coding	TRUE	FALSE	FALSE	FALSE	FALSE	FALSE	INTRON	-	0	NM_002885	ENSG00000076864	RAP1GAP	DNaseOnly
peak1450	chr1	21964938	21966149	9	6	15	1	intron (NM_002885, intron 2 of 24)	intron (NM_002885, intron 2 of 24)	12804	NM_001145658	5909	Hs.148178	NM_002885	ENSG00000076864	RAP1GAP	RAP1GA1|RAP1GAP1|RAP1GAPII|RAPGAP	RAP1 GTPase activating protein	protein-coding	TRUE	FALSE	FALSE	TRUE	FALSE	FALSE	INTRON	-	0	NM_002885	ENSG00000076864	RAP1GAP	Valid
peak1452	chr1	21977754	21979611	7	6	13	0.485714	promoter-TSS (NM_001145658)	promoter-TSS (NM_001145658)	-335	NM_001145658	5909	Hs.148178	NM_002885	ENSG00000076864	RAP1GAP	RAP1GA1|RAP1GAP1|RAP1GAPII|RAPGAP	RAP1 GTPase activating protein	protein-coding	TRUE	FALSE	FALSE	FALSE	TRUE	FALSE	TSS-1500	-	435	NM_001145658	ENSG00000076864	RAP1GAP	OpenChrom
peak1453	chr1	21985536	21986633	6	6	12	0.228571	intron (NM_002885, intron 1 of 24)	CpG	-7737	NM_001145658	5909	Hs.148178	NM_002885	ENSG00000076864	RAP1GAP	RAP1GA1|RAP1GAP1|RAP1GAPII|RAPGAP	RAP1 GTPase activating protein	protein-coding	TRUE	FALSE	FALSE	FALSE	TRUE	FALSE	TSS-50kb	-	7837	NM_001145658	ENSG00000076864	RAP1GAP	OpenChrom
peak1454	chr1	21992698	21993823	4	3	7	1	intron (NM_001145657, intron 1 of 26)	intron (NM_001145657, intron 1 of 26)	2595	NM_002885	5909	Hs.148178	NM_002885	ENSG00000076864	RAP1GAP	RAP1GA1|RAP1GAP1|RAP1GAPII|RAPGAP	RAP1 GTPase activating protein	protein-coding	TRUE	FALSE	FALSE	FALSE	FALSE	FALSE	INTRON;TSS-50kb	-;-	0;15013	NM_001145657;NM_001145658	ENSG00000076864;ENSG00000076864	RAP1GAP;RAP1GAP	DNaseOnly
peak1455	chr1	21995597	21996637	5	5	10	0.58042	promoter-TSS (NM_001145657)	promoter-TSS (NM_001145657)	-261	NM_001145657	5909	Hs.148178	NM_002885	ENSG00000076864	RAP1GAP	RAP1GA1|RAP1GAP1|RAP1GAPII|RAPGAP	RAP1 GTPase activating protein	protein-coding	TRUE	FALSE	FALSE	FALSE	TRUE	FALSE	TSS-1500;TSS-50kb;TTS+10kb	-;-;-	362;17870;-8774	NM_001145657;NM_001145658;NM_032236	ENSG00000076864;ENSG00000076864;ENSG00000090686	RAP1GAP;RAP1GAP;USP48	OpenChrom
peak1456	chr1	22002711	22003348	2	1	3	1	Intergenic	Intergenic	-7174	NM_001145657	5909	Hs.148178	NM_002885	ENSG00000076864	RAP1GAP	RAP1GA1|RAP1GAP1|RAP1GAPII|RAPGAP	RAP1 GTPase activating protein	protein-coding	TRUE	FALSE	FALSE	TRUE	FALSE	FALSE	TSS-50kb;TSS-50kb;TTS+10kb	-;-;-	7275;24783;-1861	NM_001145657;NM_001145658;NM_032236	ENSG00000076864;ENSG00000076864;ENSG00000090686	RAP1GAP;RAP1GAP;USP48	OpenChrom
peak1458	chr1	22091141	22091826	4	3	7	1	intron (NM_032236, intron 1 of 26)	MER21B|LTR|ERVL	18204	NM_001032730	84196	Hs.467524	NM_032236	ENSG00000090686	USP48	RAP1GA1|USP31	ubiquitin specific peptidase 48	protein-coding	FALSE	FALSE	FALSE	FALSE	FALSE	FALSE	TSS-50kb	+	-47373	NM_001013693	ENSG00000187942	LDLRAD2	DNaseOnly
peak1459	chr1	22102109	22102940	3	0	3	0.228571	intron (NM_032236, intron 1 of 26)	L1M5|LINE|L1	7163	NM_001032730	84196	Hs.467524	NM_032236	ENSG00000090686	USP48	RAP1GA1|USP31	ubiquitin specific peptidase 48	protein-coding	FALSE	FALSE	FALSE	TRUE	FALSE	FALSE	TSS-50kb	+	-36333	NM_001013693	ENSG00000187942	LDLRAD2
peak1460	chr1	22108572	22110627	9	6	15	1	promoter-TSS (NM_001032730)	promoter-TSS (NM_001032730)	88	NM_001032730	84196	Hs.467524	NM_032236	ENSG00000090686	USP48	RAP1GA1|USP31	ubiquitin specific peptidase 48	protein-coding	TRUE	FALSE	FALSE	FALSE	TRUE	FALSE	TSS-50kb;TSS-200	+;-	-29257;13	NM_001013693;NM_001032730	ENSG00000187942;ENSG00000090686	LDLRAD2;USP48	OpenChrom
peak1464	chr1	22230808	22231761	3	3	6	0.622378	intron (NM_001291860, intron 1 of 96)	intron (NM_001291860, intron 1 of 96)	32505	NM_001291860	3339	Hs.562227	NM_005529	ENSG00000142798	HSPG2	HSPG|PLC|PRCAN|SJA|SJS|SJS1	heparan sulfate proteoglycan 2	protein-coding	TRUE	FALSE	FALSE	FALSE	FALSE	FALSE	INTRON	-	0	NM_001291860	ENSG00000142798	HSPG2	OpenChrom
peak1465	chr1	22240290	22242096	4	2	6	1	intron (NM_001291860, intron 1 of 96)	MIRc|SINE|MIR	22597	NM_001291860	3339	Hs.562227	NM_005529	ENSG00000142798	HSPG2	HSPG|PLC|PRCAN|SJA|SJS|SJS1	heparan sulfate proteoglycan 2	protein-coding	FALSE	FALSE	FALSE	FALSE	FALSE	FALSE							OpenChrom
peak1471	chr1	22263019	22264391	4	5	9	0.286713	promoter-TSS (NM_005529)	promoter-TSS (NM_005529)	85	NM_001291860	3339	Hs.562227	NM_005529	ENSG00000142798	HSPG2	HSPG|PLC|PRCAN|SJA|SJS|SJS1	heparan sulfate proteoglycan 2	protein-coding	TRUE	FALSE	FALSE	FALSE	TRUE	FALSE	TSS-200;TSS-50kb	-;+	16;-39812	NM_005529;NM_007352	ENSG00000142798;ENSG00000219073	HSPG2;CELA3B	OpenChrom
peak1472	chr1	22266072	22266594	2	2	4	1	Intergenic	Intergenic	-2543	NM_005529	3339	Hs.562227	NM_005529	ENSG00000142798	HSPG2	HSPG|PLC|PRCAN|SJA|SJS|SJS1	heparan sulfate proteoglycan 2	protein-coding	FALSE	FALSE	FALSE	FALSE	FALSE	FALSE	TSS-50kb;TSS-50kb	-;+	2644;-37184	NM_005529;NM_007352	ENSG00000142798;ENSG00000219073	HSPG2;CELA3B	DNaseOnly
peak1474	chr1	22283087	22284171	6	6	12	0.228571	Intergenic	Intergenic	-19789	NM_007352	23436	Hs.728752	NM_007352	ENSG00000219073	CELA3B	CBPP|E1|EL-1|ELA3B	chymotrypsin-like elastase family, member 3B	protein-coding	FALSE	FALSE	FALSE	FALSE	FALSE	FALSE	TSS-50kb;TSS-50kb;TSS-50kb	-;+;+	19940;-44619;-19888	NM_005529;NM_005747;NM_007352	ENSG00000142798;ENSG00000142789;ENSG00000219073	HSPG2;CELA3A;CELA3B	OpenChrom
peak1478	chr1	22301094	22301518	2	1	3	1	Intergenic	Intergenic	-2112	NM_007352	23436	Hs.728752	NM_007352	ENSG00000219073	CELA3B	CBPP|E1|EL-1|ELA3B	chymotrypsin-like elastase family, member 3B	protein-coding	FALSE	FALSE	FALSE	FALSE	FALSE	FALSE	TSS-50kb;TSS-50kb;TSS-50kb;TSS-50kb	-;+;+;+	37617;-26942;-2211;-49689	NM_005529;NM_005747;NM_007352;NR_023918	ENSG00000142798;ENSG00000142789;ENSG00000219073;NO_ENSEMBL	HSPG2;CELA3A;CELA3B;NO_SYMBOL	DNaseOnly
peak1481	chr1	22335058	22335733	1	3	4	0.235165	intron (NM_005747, intron 6 of 7)	MIRb|SINE|MIR	7247	NM_005747	10136	Hs.181289	NM_005747	ENSG00000142789	CELA3A	ELA3|ELA3A	chymotrypsin-like elastase family, member 3A	protein-coding	FALSE	FALSE	FALSE	FALSE	FALSE	FALSE	TSS-50kb;TSS-50kb;TSS-50kb	+;+;+	-43823;-15599;-16700	NM_044472;NR_023918;NR_023919	ENSG00000070831;NO_ENSEMBL;NO_ENSEMBL	CDC42;NO_SYMBOL;NO_SYMBOL
peak1482	chr1	22345457	22345947	1	2	3	0.525275	Intergenic	Intergenic	-5982	NR_023918	29092	Hs.279842	NR_023918	ENSG00000218510	LINC00339	HSPC157|NCRNA00339	long intergenic non-protein coding RNA 339	ncRNA	FALSE	FALSE	FALSE	FALSE	FALSE	FALSE	TTS+10kb;TSS-50kb;TSS-50kb;TSS-50kb;TTS+10kb	+;+;+;+;-	6768;-33517;-5293;-6394;-4884	NM_005747;NM_044472;NR_023918;NR_023919;NR_110692	ENSG00000142789;ENSG00000070831;NO_ENSEMBL;NO_ENSEMBL;NO_ENSEMBL	CELA3A;CDC42;NO_SYMBOL;NO_SYMBOL;NO_SYMBOL
peak1483	chr1	22351135	22352757	9	6	15	1	promoter-TSS (NR_023919)	promoter-TSS (NR_023919)	-51	NR_109762	29092	Hs.279842	NR_023918	ENSG00000218510	LINC00339	HSPC157|NCRNA00339	long intergenic non-protein coding RNA 339	ncRNA	TRUE	FALSE	FALSE	FALSE	TRUE	FALSE	TSS-50kb;TSS-200	+;+	-27273;-150	NM_044472;NR_023919	ENSG00000070831;NO_ENSEMBL	CDC42;NO_SYMBOL	OpenChrom
peak1484	chr1	22366112	22366777	4	2	6	1	Intergenic	Intergenic	-12675	NM_001791	998	Hs.467637	NM_001791	ENSG00000070831	CDC42	CDC42Hs|G25K	cell division cycle 42	protein-coding	TRUE	FALSE	FALSE	FALSE	FALSE	FALSE	TSS-50kb;TTS+10kb;TSS-50kb	+;+;-	-12775;8828;14004	NM_044472;NR_023919;NR_110692	ENSG00000070831;NO_ENSEMBL;NO_ENSEMBL	CDC42;NO_SYMBOL;NO_SYMBOL
peak1486	chr1	22378836	22380564	9	6	15	1	intron (NM_001791, intron 1 of 5)	CpG	580	NM_044472	998	Hs.467637	NM_001791	ENSG00000070831	CDC42	CDC42Hs|G25K	cell division cycle 42	protein-coding	TRUE	FALSE	FALSE	TRUE	TRUE	FALSE	TSS-50kb	-	27260	NR_110692	NO_ENSEMBL	NO_SYMBOL	OpenChrom
peak1492	chr1	22431944	22432581	4	1	5	0.58042	Intergenic	Intergenic	37256	NM_030761	54361	Hs.25766	NM_030761	ENSG00000162552	WNT4	SERKAL|WNT-4	wingless-type MMTV integration site family, member 4	protein-coding	FALSE	FALSE	FALSE	FALSE	FALSE	FALSE							Valid
peak1497	chr1	22447743	22448555	6	4	10	1	intron (NM_030761, intron 2 of 4)	intron (NM_030761, intron 2 of 4)	21370	NM_030761	54361	Hs.25766	NM_030761	ENSG00000162552	WNT4	SERKAL|WNT-4	wingless-type MMTV integration site family, member 4	protein-coding	TRUE	FALSE	FALSE	FALSE	FALSE	FALSE	INTRON	-	0	NM_030761	ENSG00000162552	WNT4	Valid
peak1498	chr1	22452956	22453596	6	2	8	0.314685	intron (NM_030761, intron 2 of 4)	intron (NM_030761, intron 2 of 4)	16243	NM_030761	54361	Hs.25766	NM_030761	ENSG00000162552	WNT4	SERKAL|WNT-4	wingless-type MMTV integration site family, member 4	protein-coding	TRUE	FALSE	FALSE	TRUE	FALSE	FALSE	INTRON	-	0	NM_030761	ENSG00000162552	WNT4	OpenChrom
peak1499	chr1	22458281	22459492	6	5	11	0.604396	intron (NM_030761, intron 1 of 4)	MIR3|SINE|MIR	10632	NM_030761	54361	Hs.25766	NM_030761	ENSG00000162552	WNT4	SERKAL|WNT-4	wingless-type MMTV integration site family, member 4	protein-coding	TRUE	FALSE	FALSE	FALSE	FALSE	FALSE							OpenChrom
peak1501	chr1	22468077	22470236	9	6	15	1	intron (NM_030761, intron 1 of 4)	CpG	362	NM_030761	54361	Hs.25766	NM_030761	ENSG00000162552	WNT4	SERKAL|WNT-4	wingless-type MMTV integration site family, member 4	protein-coding	TRUE	FALSE	FALSE	FALSE	TRUE	FALSE							OpenChrom
peak1506	chr1	22511290	22512406	9	6	15	1	Intergenic	Intergenic	-42329	NM_030761	54361	Hs.25766	NM_030761	ENSG00000162552	WNT4	SERKAL|WNT-4	wingless-type MMTV integration site family, member 4	protein-coding	TRUE	FALSE	FALSE	TRUE	FALSE	FALSE	TSS-50kb	-	42430	NM_030761	ENSG00000162552	WNT4	Valid
peak1508	chr1	22542550	22543197	2	1	3	1	Intergenic	Intergenic	-49858	NR_039613	100616433		NR_039613	ENSG00000266564	MIR4418	-	microRNA 4418	ncRNA	FALSE	FALSE	FALSE	FALSE	FALSE	FALSE	TSS-50kb	+	-49957	NR_039613	NO_ENSEMBL	NO_SYMBOL	DNaseOnly
peak1510	chr1	22583707	22584516	2	1	3	1	Intergenic	MIRc|SINE|MIR	-8620	NR_039613	100616433		NR_039613	ENSG00000266564	MIR4418	-	microRNA 4418	ncRNA	TRUE	FALSE	FALSE	FALSE	FALSE	FALSE	TSS-50kb	+	-8719	NR_039613	NO_ENSEMBL	NO_SYMBOL
peak1512	chr1	22602081	22602762	2	1	3	1	Intergenic	Intergenic	9690	NR_039613	100616433		NR_039613	ENSG00000266564	MIR4418	-	microRNA 4418	ncRNA	FALSE	FALSE	FALSE	FALSE	FALSE	FALSE	TTS+10kb	+	9590	NR_039613	NO_ENSEMBL	NO_SYMBOL	OpenChrom
peak1513	chr1	22644858	22645645	5	2	7	0.608392	Intergenic	Intergenic	52520	NR_039613	100616433		NR_039613	ENSG00000266564	MIR4418	-	microRNA 4418	ncRNA	FALSE	FALSE	FALSE	FALSE	FALSE	FALSE							OpenChrom
peak1516	chr1	22668261	22669617	8	6	14	1	Intergenic	G-rich|Low_complexity|Low_complexity	76207	NR_039613	100616433		NR_039613	ENSG00000266564	MIR4418	-	microRNA 4418	ncRNA	TRUE	FALSE	FALSE	FALSE	FALSE	FALSE							OpenChrom
peak1517	chr1	22674595	22676095	6	5	11	0.604396	Intergenic	Intergenic	82613	NR_039613	100616433		NR_039613	ENSG00000266564	MIR4418	-	microRNA 4418	ncRNA	TRUE	FALSE	FALSE	FALSE	FALSE	FALSE							Valid
peak1521	chr1	22739039	22740134	8	6	14	1	Intergenic	Intergenic	-38757	NM_014870	9923	Hs.418966	NM_014870	ENSG00000184677	ZBTB40	ZNF923	zinc finger and BTB domain containing 40	protein-coding	TRUE	FALSE	FALSE	TRUE	FALSE	FALSE	TSS-50kb	+	-38857	NM_001083621	ENSG00000184677	ZBTB40	Valid
peak1522	chr1	22740425	22741429	8	6	14	1	Intergenic	Intergenic	-37417	NM_014870	9923	Hs.418966	NM_014870	ENSG00000184677	ZBTB40	ZNF923	zinc finger and BTB domain containing 40	protein-coding	TRUE	FALSE	FALSE	TRUE	FALSE	FALSE	TSS-50kb	+	-37516	NM_001083621	ENSG00000184677	ZBTB40	Valid
peak1525	chr1	22746874	22747376	4	2	6	1	Intergenic	Intergenic	-31219	NM_014870	9923	Hs.418966	NM_014870	ENSG00000184677	ZBTB40	ZNF923	zinc finger and BTB domain containing 40	protein-coding	FALSE	FALSE	FALSE	FALSE	FALSE	FALSE	TSS-50kb	+	-31318	NM_001083621	ENSG00000184677	ZBTB40	Valid
peak1529	chr1	22778078	22779277	9	6	15	1	intron (NM_014870, intron 1 of 17)	CpG	334	NM_001083621	9923	Hs.418966	NM_014870	ENSG00000184677	ZBTB40	ZNF923	zinc finger and BTB domain containing 40	protein-coding	TRUE	FALSE	FALSE	FALSE	TRUE	FALSE							OpenChrom
peak1534	chr1	22853537	22854639	5	5	10	0.58042	3' UTR (NM_001083621, exon 19 of 19)	3' UTR (NM_001083621, exon 19 of 19)	-35916	NM_020526	2046	Hs.283613	NM_020526	ENSG00000070886	EPHA8	EEK|EK3|HEK3	EPH receptor A8	protein-coding	TRUE	FALSE	FALSE	FALSE	FALSE	FALSE	TSS-50kb	+	-36015	NM_020526	ENSG00000070886	EPHA8	OpenChrom
peak1537	chr1	22889603	22890447	1	2	3	0.525275	promoter-TSS (NM_020526)	promoter-TSS (NM_020526)	21	NM_001006943	2046	Hs.283613	NM_020526	ENSG00000070886	EPHA8	EEK|EK3|HEK3	EPH receptor A8	protein-coding	FALSE	FALSE	FALSE	FALSE	TRUE	FALSE	TSS-200	+	-78	NM_020526	ENSG00000070886	EPHA8	OpenChrom
peak1541	chr1	22968450	22969101	3	1	4	0.604396	Intergenic	Intergenic	-1342	NM_172369	714	Hs.467753	NM_172369	ENSG00000159189	C1QC	C1Q-C|C1QG	complement component 1, q subcomponent, C chain	protein-coding	FALSE	FALSE	FALSE	FALSE	FALSE	FALSE	TSS-50kb;TSS-1500;TTS+10kb;TSS-50kb	+;+;+;-	-11005;-1441;2702;9018	NM_000491;NM_001114101;NM_015991;NR_106742	ENSG00000173369;ENSG00000159189;ENSG00000173372;NO_ENSEMBL	C1QB;C1QC;C1QA;NO_SYMBOL	OpenChrom
peak1544	chr1	23030850	23031401	2	2	4	1	Intergenic	Intergenic	-6205	NM_004442	2048	Hs.380705	NM_004442		EPHB2	CAPB|DRT|EK5|EPHT3|ERK|Hek5|PCBC|Tyro5	EPH receptor B2	protein-coding	FALSE	FALSE	FALSE	FALSE	FALSE	FALSE	TSS-50kb;TSS-50kb	+;+	-6304;-14983	NM_017449;NR_039832	ENSG00000133216;NO_ENSEMBL	EPHB2;NO_SYMBOL	Valid
peak1545	chr1	23036864	23038510	7	6	13	0.485714	intron (NM_001309192, intron 1 of 13)	CpG	356	NM_001309192	2048	Hs.380705	NM_004442		EPHB2	CAPB|DRT|EK5|EPHT3|ERK|Hek5|PCBC|Tyro5	EPH receptor B2	protein-coding	TRUE	FALSE	FALSE	FALSE	TRUE	FALSE	TSS-50kb	+	-8422	NR_039832	NO_ENSEMBL	NO_SYMBOL	OpenChrom
peak1550	chr1	23076667	23078033	8	6	14	1	intron (NM_001309192, intron 1 of 13)	MIR|SINE|MIR	31340	NR_039832	100616391		NR_039832	ENSG00000265422	MIR4684	-	microRNA 4684	ncRNA	TRUE	FALSE	FALSE	TRUE	FALSE	FALSE							Valid
peak1551	chr1	23134909	23135833	4	3	7	1	intron (NM_001309192, intron 3 of 13)	MIR|SINE|MIR	54348	NR_036214	100422914		NR_036214	ENSG00000264014	MIR4253	-	microRNA 4253	ncRNA	FALSE	FALSE	FALSE	FALSE	FALSE	FALSE							OpenChrom
peak1552	chr1	23141142	23141687	3	1	4	0.604396	intron (NM_001309192, intron 3 of 13)	intron (NM_001309192, intron 3 of 13)	48304	NR_036214	100422914		NR_036214	ENSG00000264014	MIR4253	-	microRNA 4253	ncRNA	TRUE	FALSE	FALSE	FALSE	FALSE	FALSE	INTRON	+	0	NM_001309192	NO_ENSEMBL	NO_SYMBOL	OpenChrom
peak1554	chr1	23158367	23159036	2	2	4	1	intron (NM_001309192, intron 3 of 13)	MIRb|SINE|MIR	31017	NR_036214	100422914		NR_036214	ENSG00000264014	MIR4253	-	microRNA 4253	ncRNA	FALSE	FALSE	FALSE	FALSE	FALSE	FALSE							OpenChrom
peak1558	chr1	23242566	23243295	2	1	3	1	3' UTR (NM_017449, exon 16 of 16)	3' UTR (NM_017449, exon 16 of 16)	48992	NM_001289974	646262		NM_001289974	ENSG00000215906	LACTBL1	-	lactamase, beta-like 1	protein-coding	FALSE	FALSE	FALSE	FALSE	FALSE	FALSE							OpenChrom
peak1561	chr1	23302834	23303386	2	4	6	0.135664	Intergenic	Intergenic	-11187	NM_001289974	646262		NM_001289974	ENSG00000215906	LACTBL1	-	lactamase, beta-like 1	protein-coding	FALSE	FALSE	FALSE	FALSE	FALSE	FALSE	TSS-50kb;TSS-50kb	+;-	-42930;11288	NM_001009999;NM_001289974	ENSG00000004487;ENSG00000215906	KDM1A;LACTBL1	Valid
peak1562	chr1	23340224	23340697	2	1	3	1	exon (NM_001242521, exon 2 of 3)	exon (NM_001242521, exon 2 of 3)	1882	NM_001242521	729059	Hs.236896	NM_001242521	ENSG00000227868	C1orf234	-	chromosome 1 open reading frame 234	protein-coding	TRUE	FALSE	FALSE	FALSE	FALSE	FALSE	TSS-50kb;EXON;TSS-50kb;TSS-50kb	+;-;-;+	-5580;0;48638;-30437	NM_001009999;NM_001242521;NM_001289974;NR_036057	ENSG00000004487;ENSG00000227868;ENSG00000215906;NO_ENSEMBL	KDM1A;C1orf234;LACTBL1;NO_SYMBOL	OpenChrom
peak1563	chr1	23345361	23346878	9	6	15	1	exon (NM_001009999, exon 1 of 21)	exon (NM_001009999, exon 1 of 21)	179	NM_001009999	23028	Hs.591518	NM_015013	ENSG00000004487	KDM1A	AOF2|BHC110|KDM1|LSD1	lysine (K)-specific demethylase 1A	protein-coding	TRUE	FALSE	FALSE	FALSE	TRUE	FALSE	1ST EXON;TSS-50kb;TSS-50kb	+;-;+	0;3878;-24777	NM_001009999;NM_001242521;NR_036057	ENSG00000004487;ENSG00000227868;NO_ENSEMBL	KDM1A;C1orf234;NO_SYMBOL	Valid
peak1568	chr1	23493812	23495664	8	6	14	1	intron (NM_033631, intron 1 of 4)	intron (NM_033631, intron 1 of 4)	613	NM_001142546	7798	Hs.257900	NM_033631	ENSG00000169641	LUZP1	LUZP	leucine zipper protein 1	protein-coding	TRUE	FALSE	FALSE	TRUE	TRUE	FALSE	INTRON	-	0	NM_033631	ENSG00000169641	LUZP1	OpenChrom
peak1569	chr1	23503754	23504908	9	6	15	1	Intergenic	CpG	-8980	NM_033631	7798	Hs.257900	NM_033631	ENSG00000169641	LUZP1	LUZP	leucine zipper protein 1	protein-coding	FALSE	FALSE	FALSE	TRUE	TRUE	FALSE	TSS-50kb	-	9081	NM_001142546	ENSG00000169641	LUZP1	OpenChrom
peak1575	chr1	23669846	23671756	9	6	15	1	promoter-TSS (NM_001102397)	promoter-TSS (NM_001102397)	56	NM_001102398	10236	Hs.373763	NM_005826	ENSG00000125944	HNRNPR	HNRPR|hnRNP-R	heterogeneous nuclear ribonucleoprotein R	protein-coding	TRUE	FALSE	FALSE	FALSE	TRUE	FALSE	TSS-200;TSS-200;TSS-50kb;TSS-50kb	-;-;+;+	45;45;-23908;-23976	NM_001102397;NM_001102397;NR_033690;NR_033691	ENSG00000125944;ENSG00000282958;NO_ENSEMBL;NO_ENSEMBL	HNRNPR;HNRNPR;NO_SYMBOL;NO_SYMBOL	Valid
peak1576	chr1	23694119	23696438	9	6	15	1	promoter-TSS (NM_030634)	promoter-TSS (NM_030634)	-185	NR_033690	148898	Hs.61884	NM_138479	ENSG00000249087	ZNF436-AS1	C1orf213	ZNF436 antisense RNA 1	ncRNA	TRUE	FALSE	FALSE	FALSE	TRUE	FALSE	TSS-50kb;TSS-50kb;TSS-1500;TSS-1500	-;-;-;-	24522;24522;500;500	NM_001102397;NM_001102397;NM_030634;NM_030634	ENSG00000125944;ENSG00000282958;ENSG00000283009;ENSG00000125945	HNRNPR;HNRNPR;ZNF436;ZNF436	OpenChrom
peak1577	chr1	23703625	23704325	2	1	3	1	Intergenic	Intergenic	-7618	NM_001077195	80818	Hs.293798	NM_030634	ENSG00000125945	ZNF436	ZNF|Zfp46	zinc finger protein 436	protein-coding	TRUE	FALSE	FALSE	TRUE	FALSE	FALSE	TSS-50kb;TSS-50kb;TSS-50kb;TSS-50kb;TTS+10kb;TTS+10kb;TSS-50kb;TSS-50kb;TTS+10kb	-;-;-;-;-;-;-;-;+	7719;7719;33219;33219;-3526;-3526;9197;9197;5746	NM_001077195;NM_001077195;NM_001102397;NM_001102397;NM_003196;NM_003196;NM_030634;NM_030634;NR_033691	ENSG00000283009;ENSG00000125945;ENSG00000125944;ENSG00000282958;ENSG00000282941;ENSG00000204219;ENSG00000283009;ENSG00000125945;NO_ENSEMBL	ZNF436;ZNF436;HNRNPR;HNRNPR;TCEA3;TCEA3;ZNF436;ZNF436;NO_SYMBOL	DNaseOnly
peak1578	chr1	23720323	23721532	4	3	7	1	intron (NM_003196, intron 7 of 10)	MIRb|SINE|MIR	-24571	NM_001077195	80818	Hs.293798	NM_030634	ENSG00000125945	ZNF436	ZNF|Zfp46	zinc finger protein 436	protein-coding	FALSE	FALSE	FALSE	FALSE	FALSE	FALSE	TSS-50kb;TSS-50kb;TSS-50kb;TSS-50kb	-;-;-;-	24672;24672;26150;26150	NM_001077195;NM_001077195;NM_030634;NM_030634	ENSG00000283009;ENSG00000125945;ENSG00000283009;ENSG00000125945	ZNF436;ZNF436;ZNF436;ZNF436	DNaseOnly
peak1579	chr1	23729585	23730954	8	6	14	1	intron (NM_003196, intron 5 of 10)	intron (NM_003196, intron 5 of 10)	21002	NM_003196	6920	Hs.446354	NM_003196	ENSG00000204219	TCEA3	TFIIS|TFIIS.H	transcription elongation factor A (SII), 3	protein-coding	TRUE	FALSE	FALSE	TRUE	FALSE	FALSE	TSS-50kb;TSS-50kb;INTRON;INTRON;TSS-50kb;TSS-50kb	-;-;-;-;-;-	34014;34014;0;0;35492;35492	NM_001077195;NM_001077195;NM_003196;NM_003196;NM_030634;NM_030634	ENSG00000283009;ENSG00000125945;ENSG00000282941;ENSG00000204219;ENSG00000283009;ENSG00000125945	ZNF436;ZNF436;TCEA3;TCEA3;ZNF436;ZNF436	Valid
peak1580	chr1	23743980	23744689	5	0	5	0.043956	intron (NM_003196, intron 3 of 10)	L2b|LINE|L2	6937	NM_003196	6920	Hs.446354	NM_003196	ENSG00000204219	TCEA3	TFIIS|TFIIS.H	transcription elongation factor A (SII), 3	protein-coding	FALSE	FALSE	FALSE	TRUE	FALSE	FALSE	TSS-50kb;TSS-50kb;TSS-50kb;TSS-50kb	-;-;-;-	48078;48078;49556;49556	NM_001077195;NM_001077195;NM_030634;NM_030634	ENSG00000283009;ENSG00000125945;ENSG00000283009;ENSG00000125945	ZNF436;ZNF436;ZNF436;ZNF436	OpenChrom
peak1582	chr1	23749957	23751712	5	4	9	1	intron (NM_003196, intron 1 of 10)	CpG	437	NM_003196	6920	Hs.446354	NM_003196	ENSG00000204219	TCEA3	TFIIS|TFIIS.H	transcription elongation factor A (SII), 3	protein-coding	TRUE	FALSE	FALSE	FALSE	TRUE	FALSE	TTS+10kb;TTS+10kb	-;-	-4321;-4321	NM_017707;NM_017707	ENSG00000282854;ENSG00000088280	ASAP3;ASAP3	OpenChrom
peak1585	chr1	23805382	23805852	1	3	4	0.235165	intron (NM_001143778, intron 1 of 23)	intron (NM_001143778, intron 1 of 23)	5133	NM_017707	55616	Hs.437379	NM_017707	ENSG00000088280	ASAP3	ACAP4|CENTB6|DDEFL1|UPLC1	ArfGAP with SH3 domain, ankyrin repeat and PH domain 3	protein-coding	FALSE	FALSE	FALSE	FALSE	FALSE	FALSE	INTRON;INTRON;TSS-50kb	-;-;+	0;0;-42904	NM_001143778;NM_001143778;NR_110799	ENSG00000088280;ENSG00000282854;NO_ENSEMBL	ASAP3;ASAP3;NO_SYMBOL	DNaseOnly
peak1586	chr1	23810335	23811490	6	5	11	0.604396	promoter-TSS (NM_017707)	promoter-TSS (NM_017707)	-163	NM_001143778	55616	Hs.437379	NM_017707	ENSG00000088280	ASAP3	ACAP4|CENTB6|DDEFL1|UPLC1	ArfGAP with SH3 domain, ankyrin repeat and PH domain 3	protein-coding	TRUE	FALSE	FALSE	FALSE	TRUE	FALSE	TSS-1500;TSS-1500;TSS-50kb	-;-;+	263;263;-37609	NM_017707;NM_017707;NR_110799	ENSG00000282854;ENSG00000088280;NO_ENSEMBL	ASAP3;ASAP3;NO_SYMBOL	OpenChrom
peak1587	chr1	23823522	23824081	3	3	6	0.622378	Intergenic	Intergenic	-13052	NM_001143778	55616	Hs.437379	NM_017707	ENSG00000088280	ASAP3	ACAP4|CENTB6|DDEFL1|UPLC1	ArfGAP with SH3 domain, ankyrin repeat and PH domain 3	protein-coding	FALSE	FALSE	FALSE	FALSE	FALSE	FALSE	TTS+10kb;TTS+10kb;TSS-50kb;TSS-50kb;TSS-50kb	-;-;-;-;+	-9217;-9217;13153;13153;-24719	NM_004091;NM_004091;NM_017707;NM_017707;NR_110799	ENSG00000007968;ENSG00000282899;ENSG00000282854;ENSG00000088280;NO_ENSEMBL	E2F2;E2F2;ASAP3;ASAP3;NO_SYMBOL	OpenChrom
peak1589	chr1	23857810	23858448	1	2	3	0.525275	promoter-TSS (NM_004091)	promoter-TSS (NM_004091)	-417	NM_004091	1870	Hs.194333	NM_004091	ENSG00000007968	E2F2	E2F-2	E2F transcription factor 2	protein-coding	FALSE	FALSE	FALSE	FALSE	FALSE	FALSE	TSS-1500;TSS-1500;TSS-50kb;TSS-50kb;TTS+10kb	-;-;-;-;+	518;518;47480;47480;3319	NM_004091;NM_004091;NM_017707;NM_017707;NR_110799	ENSG00000007968;ENSG00000282899;ENSG00000282854;ENSG00000088280;NO_ENSEMBL	E2F2;E2F2;ASAP3;ASAP3;NO_SYMBOL	OpenChrom
peak1590	chr1	23866150	23866744	6	4	10	1	Intergenic	Intergenic	-8735	NM_004091	1870	Hs.194333	NM_004091	ENSG00000007968	E2F2	E2F-2	E2F transcription factor 2	protein-coding	FALSE	FALSE	FALSE	FALSE	FALSE	FALSE	TSS-50kb;TSS-50kb	-;-	8836;8836	NM_004091;NM_004091	ENSG00000007968;ENSG00000282899	E2F2;E2F2	OpenChrom
peak1591	chr1	23871124	23871625	3	4	7	0.314685	Intergenic	Intergenic	-13663	NM_004091	1870	Hs.194333	NM_004091	ENSG00000007968	E2F2	E2F-2	E2F transcription factor 2	protein-coding	FALSE	FALSE	FALSE	FALSE	FALSE	FALSE	TSS-50kb;TSS-50kb	-;-	13763;13763	NM_004091;NM_004091	ENSG00000007968;ENSG00000282899	E2F2;E2F2	Valid
peak1592	chr1	23880950	23882049	8	6	14	1	Intergenic	CpG	4785	NM_002167	3399	Hs.76884	NM_002167	ENSG00000117318	ID3	HEIR-1|bHLHb25	inhibitor of DNA binding 3, dominant negative helix-loop-helix protein	protein-coding	TRUE	FALSE	FALSE	FALSE	TRUE	FALSE	TTS+10kb;TTS+10kb;TSS-50kb;TSS-50kb	-;-;-;-	-3020;-3020;23889;23889	NM_002167;NM_002167;NM_004091;NM_004091	ENSG00000283060;ENSG00000117318;ENSG00000007968;ENSG00000282899	ID3;ID3;E2F2;E2F2	OpenChrom
peak1594	chr1	23885657	23886551	7	6	13	0.485714	5' UTR (NM_002167, exon 1 of 3)	5' UTR (NM_002167, exon 1 of 3)	181	NM_002167	3399	Hs.76884	NM_002167	ENSG00000117318	ID3	HEIR-1|bHLHb25	inhibitor of DNA binding 3, dominant negative helix-loop-helix protein	protein-coding	TRUE	FALSE	FALSE	TRUE	TRUE	FALSE	TSS-50kb;TSS-50kb	-;-	28493;28493	NM_004091;NM_004091	ENSG00000007968;ENSG00000282899	E2F2;E2F2	OpenChrom
peak1595	chr1	23888658	23889290	5	5	10	0.58042	Intergenic	Intergenic	-2689	NM_002167	3399	Hs.76884	NM_002167	ENSG00000117318	ID3	HEIR-1|bHLHb25	inhibitor of DNA binding 3, dominant negative helix-loop-helix protein	protein-coding	FALSE	FALSE	FALSE	FALSE	FALSE	FALSE	TSS-50kb;TSS-50kb;TSS-50kb;TSS-50kb	-;-;-;-	2790;2790;31363;31363	NM_002167;NM_002167;NM_004091;NM_004091	ENSG00000283060;ENSG00000117318;ENSG00000007968;ENSG00000282899	ID3;ID3;E2F2;E2F2	OpenChrom
peak1596	chr1	23919794	23920683	1	3	4	0.235165	Intergenic	Intergenic	-33585	NR_027042	259283	Hs.523369	NR_027042	ENSG00000197880	MDS2	-	myelodysplastic syndrome 2 translocation associated	ncRNA	FALSE	FALSE	FALSE	FALSE	FALSE	FALSE	TSS-50kb;TSS-50kb;TSS-50kb	-;-;+	34054;34054;-33685	NM_002167;NM_002167;NR_027042	ENSG00000283060;ENSG00000117318;NO_ENSEMBL	ID3;ID3;NO_SYMBOL
peak1598	chr1	23945863	23946762	7	6	13	0.485714	Intergenic	Intergenic	-7511	NR_027042	259283	Hs.523369	NR_027042	ENSG00000197880	MDS2	-	myelodysplastic syndrome 2 translocation associated	ncRNA	FALSE	FALSE	FALSE	FALSE	TRUE	FALSE	TSS-50kb	+	-7611	NR_027042	NO_ENSEMBL	NO_SYMBOL	OpenChrom
peak1600	chr1	23961372	23962005	3	3	6	0.622378	intron (NR_027042, intron 4 of 6)	intron (NR_027042, intron 4 of 6)	7865	NR_027042	259283	Hs.523369	NR_027042	ENSG00000197880	MDS2	-	myelodysplastic syndrome 2 translocation associated	ncRNA	FALSE	FALSE	FALSE	FALSE	TRUE	FALSE	INTRON	+	0	NR_027042	NO_ENSEMBL	NO_SYMBOL	Valid
peak1601	chr1	23963831	23964360	3	1	4	0.604396	intron (NR_027042, intron 4 of 6)	intron (NR_027042, intron 4 of 6)	10272	NR_027042	259283	Hs.523369	NR_027042	ENSG00000197880	MDS2	-	myelodysplastic syndrome 2 translocation associated	ncRNA	FALSE	FALSE	FALSE	FALSE	FALSE	FALSE	INTRON	+	0	NR_027042	NO_ENSEMBL	NO_SYMBOL	Valid
peak1603	chr1	23999697	24000437	5	4	9	1	Intergenic	Intergenic	-18202	NM_000975	6135	Hs.719951	NM_000975	ENSG00000142676	RPL11	DBA7|GIG34|L11	ribosomal protein L11	protein-coding	FALSE	FALSE	FALSE	FALSE	FALSE	FALSE	TSS-50kb	+	-18301	NM_001199802	ENSG00000142676	RPL11	OpenChrom
peak1604	chr1	24017846	24019091	9	6	15	1	intron (NM_001199802, intron 1 of 5)	CpG	200	NM_001199802	6135	Hs.719951	NM_000975	ENSG00000142676	RPL11	DBA7|GIG34|L11	ribosomal protein L11	protein-coding	TRUE	FALSE	FALSE	FALSE	TRUE	FALSE							OpenChrom
peak1605	chr1	24053468	24054754	8	6	14	1	Intergenic	MER102b|DNA|hAT-Charlie	-15745	NM_003198	6924	Hs.15535	NM_003198	ENSG00000011007	TCEB3	EloA|SIII|SIII p110|TCEB3A	transcription elongation factor B (SIII), polypeptide 3 (110kDa, elongin A)	protein-coding	TRUE	FALSE	FALSE	TRUE	TRUE	FALSE	TSS-50kb	+	-15844	NM_003198	ENSG00000011007	TCEB3	Valid
peak1606	chr1	24069367	24071569	8	6	14	1	intron (NM_003198, intron 1 of 10)	CpG	612	NM_003198	6924	Hs.15535	NM_003198	ENSG00000011007	TCEB3	EloA|SIII|SIII p110|TCEB3A	transcription elongation factor B (SIII), polypeptide 3 (110kDa, elongin A)	protein-coding	TRUE	FALSE	TRUE	FALSE	TRUE	FALSE	TSS-50kb;TSS-50kb	+;+	-47277;-34507	NM_007260;NM_020362	ENSG00000011009;ENSG00000057757	LYPLA2;PITHD1	OpenChrom
peak1610	chr1	24104266	24105435	9	6	15	1	promoter-TSS (NM_020362)	promoter-TSS (NM_020362)	-25	NM_020362	57095	Hs.31819	NM_020362	ENSG00000057757	PITHD1	C1orf128|HT014|TXNL1CL	PITH (C-terminal proteasome-interacting domain of thioredoxin-like) domain containing 1	protein-coding	TRUE	FALSE	FALSE	FALSE	TRUE	FALSE	TSS-50kb;TSS-200	+;+	-12895;-125	NM_007260;NM_020362	ENSG00000011009;ENSG00000057757	LYPLA2;PITHD1	OpenChrom
peak1611	chr1	24106049	24106815	4	2	6	1	intron (NM_020362, intron 3 of 5)	intron (NM_020362, intron 3 of 5)	1556	NM_020362	57095	Hs.31819	NM_020362	ENSG00000057757	PITHD1	C1orf128|HT014|TXNL1CL	PITH (C-terminal proteasome-interacting domain of thioredoxin-like) domain containing 1	protein-coding	TRUE	FALSE	FALSE	TRUE	TRUE	FALSE	TSS-50kb;INTRON;TSS-1500	+;+;-	-11313;0;1456	NM_007260;NM_020362;NR_038280	ENSG00000011009;ENSG00000057757;NO_ENSEMBL	LYPLA2;PITHD1;NO_SYMBOL	Valid
peak1613	chr1	24116978	24118419	5	6	11	0.103297	promoter-TSS (NM_007260)	promoter-TSS (NM_007260)	53	NM_007260	11313	Hs.533479	NM_007260	ENSG00000011009	LYPLA2	APT-2|APT2|DJ886K2.4	lysophospholipase II	protein-coding	TRUE	FALSE	FALSE	TRUE	TRUE	FALSE	TTS+10kb;TSS-200;TTS+10kb;TSS-50kb	-;+;+;-	-4490;-47;3077;12722	NM_000403;NM_007260;NM_020362;NR_038280	ENSG00000117308;ENSG00000011009;ENSG00000057757;NO_ENSEMBL	GALE;LYPLA2;PITHD1;NO_SYMBOL	OpenChrom
peak1614	chr1	24119639	24120268	2	2	4	1	intron (NM_007260, intron 4 of 9)	intron (NM_007260, intron 4 of 9)	2308	NM_007260	11313	Hs.533479	NM_007260	ENSG00000011009	LYPLA2	APT-2|APT2|DJ886K2.4	lysophospholipase II	protein-coding	TRUE	FALSE	FALSE	FALSE	FALSE	FALSE	TTS+10kb;TTS+10kb;INTRON;TTS+10kb;TSS-50kb	-;-;+;+;-	-8512;-2234;0;5333;14978	NM_000191;NM_000403;NM_007260;NM_020362;NR_038280	ENSG00000117305;ENSG00000117308;ENSG00000011009;ENSG00000057757;NO_ENSEMBL	HMGCL;GALE;LYPLA2;PITHD1;NO_SYMBOL	OpenChrom
peak1615	chr1	24125799	24128352	8	6	14	1	promoter-TSS (NM_000403)	promoter-TSS (NM_000403)	-42	NM_000403	2582	Hs.632380	NM_000403	ENSG00000117308	GALE	SDR1E1	UDP-galactose-4-epimerase	protein-coding	TRUE	FALSE	FALSE	FALSE	TRUE	FALSE	TTS+10kb;TSS-200;TSS-1500;TTS+10kb;TSS-50kb	-;-;-;+;-	-1390;143;1117;4887;22100	NM_000191;NM_000403;NM_001127621;NM_007260;NR_038280	ENSG00000117305;ENSG00000117308;ENSG00000117308;ENSG00000011009;NO_ENSEMBL	HMGCL;GALE;GALE;LYPLA2;NO_SYMBOL	OpenChrom
peak1616	chr1	24136253	24136665	1	2	3	0.525275	intron (NM_001166059, intron 4 of 6)	MIRb|SINE|MIR	-9165	NM_001008216	2582	Hs.632380	NM_000403	ENSG00000117308	GALE	SDR1E1	UDP-galactose-4-epimerase	protein-coding	FALSE	FALSE	FALSE	FALSE	FALSE	FALSE	TSS-50kb;TSS-50kb;TSS-50kb;TSS-50kb	-;-;-;-	9526;8425;10500;31483	NM_000403;NM_001008216;NM_001127621;NR_038280	ENSG00000117308;ENSG00000117308;ENSG00000117308;NO_ENSEMBL	GALE;GALE;GALE;NO_SYMBOL	OpenChrom
peak1618	chr1	24151219	24152625	8	6	14	1	promoter-TSS (NM_000191)	promoter-TSS (NM_000191)	27	NM_000191	3155	Hs.533444	NM_000191	ENSG00000117305	HMGCL	HL	3-hydroxymethyl-3-methylglutaryl-CoA lyase	protein-coding	TRUE	FALSE	FALSE	TRUE	TRUE	FALSE	TSS-200;TSS-50kb;TSS-50kb;TSS-50kb;TSS-50kb	-;-;-;-;-	74;24989;23888;25963;46946	NM_000191;NM_000403;NM_001008216;NM_001127621;NR_038280	ENSG00000117305;ENSG00000117308;ENSG00000117308;ENSG00000117308;NO_ENSEMBL	HMGCL;GALE;GALE;GALE;NO_SYMBOL	Valid
peak1619	chr1	24164458	24165424	4	3	7	1	Intergenic	LTR1|LTR|ERV1	-12992	NM_001166059	3155	Hs.533444	NM_000191	ENSG00000117305	HMGCL	HL	3-hydroxymethyl-3-methylglutaryl-CoA lyase	protein-coding	FALSE	FALSE	FALSE	FALSE	TRUE	FALSE	TTS+10kb;TSS-50kb;TSS-50kb;TSS-50kb;TSS-50kb	-;-;-;-;-	-6730;13093;38008;36907;38982	NM_000147;NM_000191;NM_000403;NM_001008216;NM_001127621	ENSG00000179163;ENSG00000117305;ENSG00000117308;ENSG00000117308;ENSG00000117308	FUCA1;HMGCL;GALE;GALE;GALE	OpenChrom
peak1620	chr1	24175601	24175925	1	2	3	0.525275	intron (NM_000147, intron 5 of 7)	AluSq2|SINE|Alu	19096	NM_000147	2517	Hs.370858	NM_000147	ENSG00000179163	FUCA1	FUCA	fucosidase, alpha-L- 1, tissue	protein-coding	FALSE	FALSE	TRUE	FALSE	FALSE	FALSE	TSS-50kb;TSS-50kb;TSS-50kb;TSS-50kb	-;-;-;-	23915;48830;47729;49804	NM_000191;NM_000403;NM_001008216;NM_001127621	ENSG00000117305;ENSG00000117308;ENSG00000117308;ENSG00000117308	HMGCL;GALE;GALE;GALE	DNaseOnly
peak1621	chr1	24194178	24195598	9	6	15	1	promoter-TSS (NM_000147)	promoter-TSS (NM_000147)	-29	NM_000147	2517	Hs.370858	NM_000147	ENSG00000179163	FUCA1	FUCA	fucosidase, alpha-L- 1, tissue	protein-coding	TRUE	FALSE	FALSE	FALSE	TRUE	FALSE	TSS-200;TSS-50kb;TTS+10kb	-;-;-	130;43040;-5671	NM_000147;NM_000191;NM_001841	ENSG00000179163;ENSG00000117305;ENSG00000188822	FUCA1;HMGCL;CNR2	Valid
peak1623	chr1	24243203	24243844	2	2	4	1	Intergenic	Intergenic	-3707	NM_001841	1269	Hs.73037	NM_001841		CNR2	CB-2|CB2|CX5	cannabinoid receptor 2	protein-coding	FALSE	FALSE	FALSE	FALSE	FALSE	FALSE	TSS-50kb;TSS-50kb;TSS-50kb;TSS-50kb	-;-;+;+	48766;3808;-42876;-12135	NM_000147;NM_001841;NM_017761;NR_039615	ENSG00000179163;ENSG00000188822;ENSG00000189266;NO_ENSEMBL	FUCA1;CNR2;PNRC2;NO_SYMBOL	DNaseOnly
peak1624	chr1	24246323	24246957	4	4	8	0.608392	Intergenic	Intergenic	-6823	NM_001841	1269	Hs.73037	NM_001841		CNR2	CB-2|CB2|CX5	cannabinoid receptor 2	protein-coding	TRUE	FALSE	FALSE	FALSE	FALSE	FALSE	TSS-50kb;TSS-50kb;TSS-50kb	-;+;+	6924;-39760;-9019	NM_001841;NM_017761;NR_039615	ENSG00000188822;ENSG00000189266;NO_ENSEMBL	CNR2;PNRC2;NO_SYMBOL
peak1626	chr1	24397284	24397748	1	2	3	0.525275	intron (NM_152372, intron 25 of 36)	MER20B|DNA|hAT-Charlie	41149	NM_152372	127294	Hs.523413	NM_152372	ENSG00000142661	MYOM3	-	myomesin 3	protein-coding	FALSE	FALSE	FALSE	FALSE	FALSE	FALSE							OpenChrom
peak1628	chr1	24438753	24439446	2	4	6	0.135664	promoter-TSS (NM_152372)	promoter-TSS (NM_152372)	-435	NM_152372	127294	Hs.523413	NM_152372	ENSG00000142661	MYOM3	-	myomesin 3	protein-coding	FALSE	FALSE	FALSE	FALSE	FALSE	FALSE	TTS+10kb;TSS-1500	-;-	-7260;536	NM_021258;NM_152372	ENSG00000142677;ENSG00000142661	IL22RA1;MYOM3	OpenChrom
peak1629	chr1	24444217	24445214	2	3	5	0.328671	Intergenic	AluSx1|SINE|Alu	-6051	NM_152372	127294	Hs.523413	NM_152372	ENSG00000142661	MYOM3	-	myomesin 3	protein-coding	TRUE	FALSE	FALSE	FALSE	FALSE	FALSE	TTS+10kb;TSS-50kb	-;-	-1644;6152	NM_021258;NM_152372	ENSG00000142677;ENSG00000142661	IL22RA1;MYOM3	DNaseOnly
peak1630	chr1	24446128	24447327	6	3	9	0.622378	3' UTR (NM_021258, exon 7 of 7)	3' UTR (NM_021258, exon 7 of 7)	-8063	NM_152372	127294	Hs.523413	NM_152372	ENSG00000142661	MYOM3	-	myomesin 3	protein-coding	TRUE	FALSE	FALSE	FALSE	FALSE	FALSE	TSS-50kb	-	8164	NM_152372	ENSG00000142661	MYOM3	DNaseOnly
peak1632	chr1	24453942	24454867	3	1	4	0.604396	intron (NM_021258, intron 5 of 6)	intron (NM_021258, intron 5 of 6)	15370	NM_021258	58985	Hs.110915	NM_021258	ENSG00000142677	IL22RA1	CRF2-9|IL22R|IL22R1	interleukin 22 receptor, alpha 1	protein-coding	FALSE	FALSE	FALSE	FALSE	FALSE	FALSE	INTRON;TSS-50kb	-;-	0;15840	NM_021258;NM_152372	ENSG00000142677;ENSG00000142661	IL22RA1;MYOM3	DNaseOnly
peak1637	chr1	24468995	24469963	4	3	7	1	intron (NM_021258, intron 1 of 6)	intron (NM_021258, intron 1 of 6)	296	NM_021258	58985	Hs.110915	NM_021258	ENSG00000142677	IL22RA1	CRF2-9|IL22R|IL22R1	interleukin 22 receptor, alpha 1	protein-coding	FALSE	FALSE	FALSE	FALSE	TRUE	FALSE	INTRON;TSS-50kb	-;-	0;30915	NM_021258;NM_152372	ENSG00000142677;ENSG00000142661	IL22RA1;MYOM3	DNaseOnly
peak1638	chr1	24476277	24477964	6	6	12	0.228571	Intergenic	Intergenic	-7346	NM_021258	58985	Hs.110915	NM_021258	ENSG00000142677	IL22RA1	CRF2-9|IL22R|IL22R1	interleukin 22 receptor, alpha 1	protein-coding	FALSE	FALSE	FALSE	FALSE	FALSE	FALSE	TSS-50kb;TSS-50kb;TTS+10kb;TSS-50kb	-;-;-;+	7446;38556;-3626;-49709	NM_021258;NM_152372;NM_173065;NR_027087	ENSG00000142677;ENSG00000142661;ENSG00000185436;NO_ENSEMBL	IL22RA1;MYOM3;IFNLR1;NO_SYMBOL	OpenChrom
peak1639	chr1	24481429	24482202	1	2	3	0.525275	3' UTR (NM_173065, exon 6 of 6)	3' UTR (NM_173065, exon 6 of 6)	-12041	NM_021258	58985	Hs.110915	NM_021258	ENSG00000142677	IL22RA1	CRF2-9|IL22R|IL22R1	interleukin 22 receptor, alpha 1	protein-coding	FALSE	FALSE	FALSE	FALSE	FALSE	FALSE	TSS-50kb;TSS-50kb;TSS-50kb	-;-;+	12142;43252;-45013	NM_021258;NM_152372;NR_027087	ENSG00000142677;ENSG00000142661;NO_ENSEMBL	IL22RA1;MYOM3;NO_SYMBOL	OpenChrom
peak1643	chr1	24512709	24514574	5	5	10	0.58042	intron (NM_170743, intron 1 of 6)	CpG	123	NM_170743	163702	Hs.221375	NM_170743	ENSG00000185436	IFNLR1	CRF2/12|IFNLR|IL-28R1|IL28RA|LICR2	interferon, lambda receptor 1	protein-coding	TRUE	FALSE	FALSE	FALSE	TRUE	FALSE	TSS-50kb;TSS-50kb	-;+	43968;-13187	NM_021258;NR_027087	ENSG00000142677;NO_ENSEMBL	IL22RA1;NO_SYMBOL	OpenChrom
peak1645	chr1	24525893	24526199	2	1	3	1	promoter-TSS (NR_027087)	promoter-TSS (NR_027087)	-684	NR_027087	284632	Hs.638906	NR_027087	ENSG00000230023	LOC284632	-	uncharacterized LOC284632	ncRNA	FALSE	FALSE	FALSE	FALSE	FALSE	FALSE	TSS-50kb;TSS-1500	-;+	12382;-783	NM_173065;NR_027087	ENSG00000185436;NO_ENSEMBL	IFNLR1;NO_SYMBOL	OpenChrom
peak1646	chr1	24528442	24529046	1	2	3	0.525275	intron (NR_027087, intron 1 of 2)	intron (NR_027087, intron 1 of 2)	2014	NR_027087	284632	Hs.638906	NR_027087	ENSG00000230023	LOC284632	-	uncharacterized LOC284632	ncRNA	FALSE	FALSE	FALSE	FALSE	FALSE	FALSE	TSS-50kb;INTRON	-;+	15080;0	NM_173065;NR_027087	ENSG00000185436;NO_ENSEMBL	IFNLR1;NO_SYMBOL	Valid
peak1650	chr1	24592932	24593410	1	2	3	0.525275	Intergenic	Intergenic	-52641	NM_198173	57822	Hs.657920	NM_021180	ENSG00000158055	GRHL3	SOM|TFCP2L4|VWS2	grainyhead-like transcription factor 3	protein-coding	FALSE	FALSE	FALSE	FALSE	FALSE	FALSE
peak1651	chr1	24609799	24610837	3	3	6	0.622378	Intergenic	Intergenic	-35494	NM_198173	57822	Hs.657920	NM_021180	ENSG00000158055	GRHL3	SOM|TFCP2L4|VWS2	grainyhead-like transcription factor 3	protein-coding	TRUE	FALSE	FALSE	TRUE	FALSE	FALSE	TSS-50kb;TSS-50kb;TSS-50kb	+;+;+	-35837;-39311;-34736	NM_001195010;NM_021180;NM_198174	ENSG00000158055;ENSG00000158055;ENSG00000158055	GRHL3;GRHL3;GRHL3	OpenChrom
peak1654	chr1	24645655	24646252	4	5	9	0.286713	promoter-TSS (NM_001195010)	promoter-TSS (NM_001195010)	-102	NM_001195010	57822	Hs.657920	NM_021180	ENSG00000158055	GRHL3	SOM|TFCP2L4|VWS2	grainyhead-like transcription factor 3	protein-coding	FALSE	FALSE	FALSE	FALSE	TRUE	FALSE	TSS-1500;TSS-50kb	+;+	-201;-3675	NM_001195010;NM_021180	ENSG00000158055;ENSG00000158055	GRHL3;GRHL3	OpenChrom
peak1655	chr1	24648181	24649016	2	1	3	1	promoter-TSS (NM_021180)	promoter-TSS (NM_021180)	-931	NM_021180	57822	Hs.657920	NM_021180	ENSG00000158055	GRHL3	SOM|TFCP2L4|VWS2	grainyhead-like transcription factor 3	protein-coding	FALSE	FALSE	FALSE	FALSE	TRUE	FALSE	TSS-1500	+	-1031	NM_021180	ENSG00000158055	GRHL3	OpenChrom
peak1659	chr1	24717874	24718248	3	1	4	0.604396	exon (NM_001199013, exon 3 of 9)	exon (NM_001199013, exon 3 of 9)	22201	NM_001199013	90529	Hs.403187	NM_178122	ENSG00000001460	STPG1	C1orf201|MAPO2	sperm-tail PG-rich repeat containing 1	protein-coding	FALSE	FALSE	FALSE	FALSE	FALSE	FALSE	EXON;TSS-50kb	-;+	0;-24283	NM_001199013;NM_020448	ENSG00000001460;ENSG00000001461	STPG1;NIPAL3	DNaseOnly
peak1660	chr1	24718547	24719040	3	1	4	0.604396	intron (NM_001199014, intron 2 of 9)	intron (NM_001199014, intron 2 of 9)	21468	NM_001199013	90529	Hs.403187	NM_178122	ENSG00000001460	STPG1	C1orf201|MAPO2	sperm-tail PG-rich repeat containing 1	protein-coding	FALSE	FALSE	FALSE	FALSE	FALSE	FALSE	INTRON;TSS-50kb	-;+	0;-23550	NM_001199014;NM_020448	ENSG00000001460;ENSG00000001461	STPG1;NIPAL3
peak1662	chr1	24739783	24740594	8	6	14	1	promoter-TSS (NM_178122)	promoter-TSS (NM_178122)	73	NM_001199013	90529	Hs.403187	NM_178122	ENSG00000001460	STPG1	C1orf201|MAPO2	sperm-tail PG-rich repeat containing 1	protein-coding	TRUE	FALSE	FALSE	FALSE	TRUE	FALSE	TSS-50kb;TSS-200	+;-	-2156;27	NM_020448;NM_178122	ENSG00000001461;ENSG00000001460	NIPAL3;STPG1	Valid
peak1663	chr1	24741563	24743083	9	6	15	1	promoter-TSS (NM_020448)	promoter-TSS (NM_020448)	78	NM_020448	57185	Hs.523442	NM_020448	ENSG00000001461	NIPAL3	DJ462O23.2|NPAL3	NIPA-like domain containing 3	protein-coding	TRUE	FALSE	FALSE	FALSE	TRUE	FALSE	TSS-200;TSS-50kb	+;-	-21;2162	NM_020448;NM_178122	ENSG00000001461;ENSG00000001460	NIPAL3;STPG1	OpenChrom
peak1667	chr1	24828309	24829654	9	6	15	1	promoter-TSS (NM_013441)	promoter-TSS (NM_013441)	-132	NR_045408	100750325	Hs.399958	NR_045407		RCAN3AS	-	RCAN3 antisense	ncRNA	TRUE	FALSE	FALSE	FALSE	TRUE	FALSE	TSS-50kb;TSS-50kb;TSS-1500	+;+;+	-5201;-11921;-504	NM_001251978;NM_001251985;NM_013441	ENSG00000117602;ENSG00000117602;ENSG00000117602	RCAN3;RCAN3;RCAN3	OpenChrom
peak1672	chr1	24867308	24868335	3	3	6	0.622378	intron (NR_109781, intron 2 of 2)	intron (NR_109781, intron 2 of 2)	14693	NR_109781	100506985	Hs.607088	NR_109781		LOC100506985	-	uncharacterized LOC100506985	ncRNA	FALSE	FALSE	FALSE	TRUE	FALSE	FALSE	TSS-50kb;TTS+10kb;TSS-50kb;INTRON	+;+;-;-	-14844;4413;38335;0	NM_001010980;NM_001251985;NR_045409;NR_109781	ENSG00000184454;ENSG00000117602;NO_ENSEMBL;NO_ENSEMBL	NCMAP;RCAN3;NO_SYMBOL;NO_SYMBOL	Valid
peak1675	chr1	24881927	24882841	5	5	10	0.58042	promoter-TSS (NM_001010980)	promoter-TSS (NM_001010980)	131	NR_109781	100506985	Hs.607088	NR_109781		LOC100506985	-	uncharacterized LOC100506985	ncRNA	TRUE	FALSE	FALSE	FALSE	TRUE	FALSE	TSS-1500	+	-282	NM_001010980	ENSG00000184454	NCMAP	OpenChrom
peak1677	chr1	24885588	24886012	3	1	4	0.604396	intron (NM_001010980, intron 1 of 3)	intron (NM_001010980, intron 1 of 3)	3233	NM_001010980	400746	Hs.200253	NM_001010980	ENSG00000184454	NCMAP	C1orf130|MP11	noncompact myelin associated protein	protein-coding	FALSE	FALSE	FALSE	FALSE	FALSE	FALSE	INTRON;TSS-50kb	+;-	0;3133	NM_001010980;NR_109781	ENSG00000184454;NO_ENSEMBL	NCMAP;NO_SYMBOL	Valid
peak1679	chr1	24894118	24894995	5	5	10	0.58042	intron (NM_001010980, intron 1 of 3)	intron (NM_001010980, intron 1 of 3)	11990	NM_001010980	400746	Hs.200253	NM_001010980	ENSG00000184454	NCMAP	C1orf130|MP11	noncompact myelin associated protein	protein-coding	TRUE	FALSE	FALSE	TRUE	FALSE	FALSE	INTRON;TSS-50kb	+;-	0;11889	NM_001010980;NR_109781	ENSG00000184454;NO_ENSEMBL	NCMAP;NO_SYMBOL	Valid
peak1680	chr1	24913604	24914160	2	3	5	0.328671	intron (NM_001010980, intron 1 of 3)	intron (NM_001010980, intron 1 of 3)	31315	NM_001010980	400746	Hs.200253	NM_001010980	ENSG00000184454	NCMAP	C1orf130|MP11	noncompact myelin associated protein	protein-coding	FALSE	FALSE	FALSE	FALSE	FALSE	FALSE	INTRON;TSS-50kb	+;-	0;31215	NM_001010980;NR_109781	ENSG00000184454;NO_ENSEMBL	NCMAP;NO_SYMBOL	Valid
peak1681	chr1	24936370	24937039	2	2	4	1	TTS (NM_001010980)	TTS (NM_001010980)	-32889	NM_005839	10250	Hs.18192	NM_005839	ENSG00000133226	SRRM1	160-KD|POP101|SRM160	serine/arginine repetitive matrix 1	protein-coding	FALSE	FALSE	FALSE	FALSE	FALSE	FALSE	TTS+10kb;TSS-50kb;TSS-50kb	+;+;+	987;-33445;-32344	NM_001010980;NM_001303449;NM_005839	ENSG00000184454;ENSG00000133226;ENSG00000133226	NCMAP;SRRM1;SRRM1
peak1684	chr1	24968737	24970637	9	6	15	1	promoter-TSS (NM_001303449)	promoter-TSS (NM_001303449)	93	NM_001303448	10250	Hs.18192	NM_005839	ENSG00000133226	SRRM1	160-KD|POP101|SRM160	serine/arginine repetitive matrix 1	protein-coding	TRUE	FALSE	FALSE	FALSE	TRUE	FALSE	TSS-1500	+	-462	NM_001303449	ENSG00000133226	SRRM1	Valid
peak1688	chr1	25031664	25032497	5	4	9	1	Intergenic	Intergenic	-39679	NM_013943	25932	Hs.440544	NM_013943	ENSG00000169504	CLIC4	CLIC4L|H1|MTCLIC|huH1|p64H1	chloride intracellular channel 4	protein-coding	FALSE	FALSE	FALSE	FALSE	TRUE	FALSE	TSS-50kb	+	-39779	NM_013943	ENSG00000169504	CLIC4	OpenChrom
peak1690	chr1	25071292	25072883	9	6	15	1	exon (NM_013943, exon 1 of 6)	exon (NM_013943, exon 1 of 6)	328	NM_013943	25932	Hs.440544	NM_013943	ENSG00000169504	CLIC4	CLIC4L|H1|MTCLIC|huH1|p64H1	chloride intracellular channel 4	protein-coding	TRUE	FALSE	FALSE	FALSE	TRUE	FALSE	1ST EXON	+	0	NM_013943	ENSG00000169504	CLIC4	OpenChrom
peak1692	chr1	25174342	25175300	5	3	8	1	Intergenic	CpG	71086	NR_106789	102465437		NR_106789	ENSG00000278034	MIR6731	hsa-mir-6731	microRNA 6731	ncRNA	FALSE	TRUE	FALSE	FALSE	TRUE	FALSE	TTS+10kb	+	4107	NM_013943	ENSG00000169504	CLIC4	OpenChrom
peak1696	chr1	25358487	25359131	3	3	6	0.622378	Intergenic	MIRb|SINE|MIR	8815	NR_039623	100616365		NR_039623	ENSG00000264371	MIR4425	-	microRNA 4425	ncRNA	FALSE	FALSE	FALSE	FALSE	FALSE	FALSE	TTS+10kb	+	8715	NR_039623	NO_ENSEMBL	NO_SYMBOL	Valid
peak1700	chr1	25558495	25560073	9	6	15	1	promoter-TSS (NM_207170)	promoter-TSS (NM_207170)	-271	NM_207170	25949	Hs.20013	NM_015484		SYF2	CBPIN|NTC31|P29|fSAP29	SYF2 pre-mRNA-splicing factor	protein-coding	TRUE	FALSE	FALSE	TRUE	TRUE	FALSE	TSS-50kb;TTS+10kb;TSS-1500	+;-;-	-39792;-9555;372	NM_001282871;NM_020317;NM_207170	ENSG00000187010;ENSG00000117616;ENSG00000117614	RHD;RSRP1;SYF2	Valid
peak1701	chr1	25565854	25567173	9	6	15	1	Intergenic	CpG	7471	NM_020317	57035	Hs.259412	NM_020317	ENSG00000117616	RSRP1	C1orf63|DJ465N24.2.1|NPD014	arginine/serine-rich protein 1	protein-coding	TRUE	FALSE	FALSE	TRUE	TRUE	FALSE	TSS-50kb;TTS+10kb;TSS-50kb	+;-;-	-32562;-2325;7602	NM_001282871;NM_020317;NM_207170	ENSG00000187010;ENSG00000117616;ENSG00000117614	RHD;RSRP1;SYF2	OpenChrom
peak1702	chr1	25572689	25574594	9	6	15	1	intron (NM_020317, intron 1 of 4)	CpG	343	NM_020317	57035	Hs.259412	NM_020317	ENSG00000117616	RSRP1	C1orf63|DJ465N24.2.1|NPD014	arginine/serine-rich protein 1	protein-coding	TRUE	FALSE	FALSE	TRUE	TRUE	FALSE	TSS-50kb;TSS-50kb	+;-	-25434;14730	NM_001282871;NM_207170	ENSG00000187010;ENSG00000117614	RHD;SYF2	Valid
peak1703	chr1	25594233	25594871	2	4	6	0.135664	Intergenic	MIRb|SINE|MIR	-4425	NM_001282871	6007	Hs.449968	NM_016124	ENSG00000187010	RHD	CD240D|DIIIc|RH|RH30|RHCED|RHDVA(TT)|RHDel|RHPII|RHXIII|Rh4|RhDCw|RhII|RhK562-II|RhPI	Rh blood group, D antigen	protein-coding	TRUE	FALSE	FALSE	FALSE	TRUE	FALSE	TSS-50kb;TSS-50kb;TSS-50kb	+;-;-	-4524;20668;35640	NM_001282871;NM_020317;NM_207170	ENSG00000187010;ENSG00000117616;ENSG00000117614	RHD;RSRP1;SYF2	OpenChrom
peak1705	chr1	25664446	25665952	9	6	15	1	intron (NM_014313, intron 1 of 6)	CpG	410	NM_014313	23585	Hs.705699	NM_014313	ENSG00000183726	TMEM50A	IFNRC|SMP1	transmembrane protein 50A	protein-coding	TRUE	FALSE	FALSE	TRUE	TRUE	FALSE	TTS+10kb	+	8364	NM_001282871	ENSG00000187010	RHD	OpenChrom
peak1706	chr1	25751831	25752502	2	3	5	0.328671	Intergenic	Intergenic	-4804	NM_138616	6006	Hs.449968	NM_020485	ENSG00000188672	RHCE	CD240CE|RH|RH30A|RHC|RHE|RHIXB|RHPI|Rh4|RhIVb(J)|RhVI|RhVIII	Rh blood group, CcEe antigens	protein-coding	FALSE	FALSE	FALSE	FALSE	FALSE	FALSE	TSS-50kb;TSS-50kb	+;-	-5282;4904	NM_001282564;NM_138618	ENSG00000204178;ENSG00000188672	TMEM57;RHCE
peak1707	chr1	25756354	25758099	9	6	15	1	promoter-TSS (NM_001282564)	promoter-TSS (NM_001282564)	-122	NM_001282564	55219	Hs.189782	NM_018202	ENSG00000204178	TMEM57	MACOILIN	transmembrane protein 57	protein-coding	TRUE	FALSE	FALSE	FALSE	TRUE	FALSE	TSS-1500;TSS-50kb	+;-	-222;9964	NM_001282564;NM_138618	ENSG00000204178;ENSG00000188672	TMEM57;RHCE	Valid
peak1709	chr1	25768358	25769304	4	4	8	0.608392	intron (NM_018202, intron 1 of 10)	intron (NM_018202, intron 1 of 10)	11482	NM_018202	55219	Hs.189782	NM_018202	ENSG00000204178	TMEM57	MACOILIN	transmembrane protein 57	protein-coding	TRUE	FALSE	FALSE	TRUE	FALSE	FALSE	INTRON;TSS-50kb	+;-	0;21569	NM_018202;NM_138618	ENSG00000204178;ENSG00000188672	TMEM57;RHCE	FAIREOnly
peak1712	chr1	25798768	25799317	2	2	4	1	intron (NM_018202, intron 6 of 10)	intron (NM_018202, intron 6 of 10)	41694	NM_018202	55219	Hs.189782	NM_018202	ENSG00000204178	TMEM57	MACOILIN	transmembrane protein 57	protein-coding	FALSE	FALSE	FALSE	FALSE	FALSE	FALSE	INTRON	+	0	NM_018202	ENSG00000204178	TMEM57
peak1715	chr1	25810206	25810836	3	1	4	0.604396	intron (NM_018202, intron 6 of 10)	intron (NM_018202, intron 6 of 10)	53172	NM_018202	55219	Hs.189782	NM_018202	ENSG00000204178	TMEM57	MACOILIN	transmembrane protein 57	protein-coding	TRUE	FALSE	FALSE	TRUE	FALSE	FALSE	INTRON	+	0	NM_018202	ENSG00000204178	TMEM57
peak1717	chr1	25829623	25830891	2	3	5	0.328671	Intergenic	MER5A|DNA|hAT-Charlie	-39819	NM_015627	26119	Hs.590911	NM_015627	ENSG00000157978	LDLRAP1	ARH|ARH1|ARH2|FHCB1|FHCB2	low density lipoprotein receptor adaptor protein 1	protein-coding	FALSE	FALSE	FALSE	FALSE	FALSE	FALSE	TTS+10kb;TSS-50kb	+;+	3660;-39918	NM_001282564;NM_015627	ENSG00000204178;ENSG00000157978	TMEM57;LDLRAP1	Valid
peak1720	chr1	25846930	25847555	1	2	3	0.525275	Intergenic	Intergenic	-22833	NM_015627	26119	Hs.590911	NM_015627	ENSG00000157978	LDLRAP1	ARH|ARH1|ARH2|FHCB1|FHCB2	low density lipoprotein receptor adaptor protein 1	protein-coding	FALSE	FALSE	FALSE	FALSE	FALSE	FALSE	TSS-50kb	+	-22933	NM_015627	ENSG00000157978	LDLRAP1	Valid
peak1721	chr1	25848552	25849380	3	4	7	0.314685	Intergenic	Intergenic	-21110	NM_015627	26119	Hs.590911	NM_015627	ENSG00000157978	LDLRAP1	ARH|ARH1|ARH2|FHCB1|FHCB2	low density lipoprotein receptor adaptor protein 1	protein-coding	TRUE	FALSE	FALSE	FALSE	FALSE	FALSE	TSS-50kb	+	-21209	NM_015627	ENSG00000157978	LDLRAP1	Valid
peak1723	chr1	25867370	25868014	2	3	5	0.328671	Intergenic	Intergenic	-2384	NM_015627	26119	Hs.590911	NM_015627	ENSG00000157978	LDLRAP1	ARH|ARH1|ARH2|FHCB1|FHCB2	low density lipoprotein receptor adaptor protein 1	protein-coding	TRUE	FALSE	FALSE	FALSE	FALSE	FALSE	TSS-50kb	+	-2483	NM_015627	ENSG00000157978	LDLRAP1	Valid
peak1724	chr1	25869739	25871525	6	6	12	0.228571	intron (NM_015627, intron 1 of 8)	CpG	556	NM_015627	26119	Hs.590911	NM_015627	ENSG00000157978	LDLRAP1	ARH|ARH1|ARH2|FHCB1|FHCB2	low density lipoprotein receptor adaptor protein 1	protein-coding	TRUE	FALSE	FALSE	FALSE	TRUE	FALSE							OpenChrom
peak1725	chr1	25875554	25876862	9	6	15	1	intron (NM_015627, intron 1 of 8)	intron (NM_015627, intron 1 of 8)	6132	NM_015627	26119	Hs.590911	NM_015627	ENSG00000157978	LDLRAP1	ARH|ARH1|ARH2|FHCB1|FHCB2	low density lipoprotein receptor adaptor protein 1	protein-coding	TRUE	FALSE	FALSE	TRUE	FALSE	FALSE	INTRON	+	0	NM_015627	ENSG00000157978	LDLRAP1	Valid
peak1727	chr1	25892875	25893998	6	4	10	1	exon (NM_015627, exon 9 of 9)	exon (NM_015627, exon 9 of 9)	23361	NM_015627	26119	Hs.590911	NM_015627	ENSG00000157978	LDLRAP1	ARH|ARH1|ARH2|FHCB1|FHCB2	low density lipoprotein receptor adaptor protein 1	protein-coding	TRUE	FALSE	TRUE	TRUE	FALSE	FALSE	EXON	+	0	NM_015627	ENSG00000157978	LDLRAP1	OpenChrom
peak1728	chr1	25894666	25895833	4	4	8	0.608392	3' UTR (NM_015627, exon 9 of 9)	3' UTR (NM_015627, exon 9 of 9)	25174	NM_015627	26119	Hs.590911	NM_015627	ENSG00000157978	LDLRAP1	ARH|ARH1|ARH2|FHCB1|FHCB2	low density lipoprotein receptor adaptor protein 1	protein-coding	TRUE	FALSE	FALSE	TRUE	FALSE	FALSE	TSS-50kb	+	-48808	NM_001289010	ENSG00000117643	MAN1C1	OpenChrom
peak1729	chr1	25899171	25899715	1	2	3	0.525275	Intergenic	MIR|SINE|MIR	29367	NM_015627	26119	Hs.590911	NM_015627	ENSG00000157978	LDLRAP1	ARH|ARH1|ARH2|FHCB1|FHCB2	low density lipoprotein receptor adaptor protein 1	protein-coding	FALSE	FALSE	FALSE	FALSE	FALSE	FALSE	TSS-50kb;TTS+10kb	+;+	-44615;4167	NM_001289010;NM_015627	ENSG00000117643;ENSG00000157978	MAN1C1;LDLRAP1	OpenChrom
peak1730	chr1	25916676	25917321	4	2	6	1	Intergenic	Intergenic	-26960	NM_001289010	57134	Hs.197043	NM_020379	ENSG00000117643	MAN1C1	HMIC|MAN1A3|MAN1C|pp6318	mannosidase, alpha, class 1C, member 1	protein-coding	FALSE	FALSE	FALSE	FALSE	FALSE	FALSE	TSS-50kb	+	-27060	NM_001289010	ENSG00000117643	MAN1C1	FAIREOnly
peak1732	chr1	25935001	25935300	3	2	5	1	Intergenic	MLT1I|LTR|ERVL-MaLR	-8808	NM_001289010	57134	Hs.197043	NM_020379	ENSG00000117643	MAN1C1	HMIC|MAN1A3|MAN1C|pp6318	mannosidase, alpha, class 1C, member 1	protein-coding	FALSE	FALSE	FALSE	FALSE	FALSE	FALSE	TSS-50kb	+	-8908	NM_001289010	ENSG00000117643	MAN1C1	Valid
peak1733	chr1	25936149	25937113	3	3	6	0.622378	Intergenic	Intergenic	-7328	NM_001289010	57134	Hs.197043	NM_020379	ENSG00000117643	MAN1C1	HMIC|MAN1A3|MAN1C|pp6318	mannosidase, alpha, class 1C, member 1	protein-coding	FALSE	FALSE	FALSE	TRUE	FALSE	FALSE	TSS-50kb	+	-7427	NM_001289010	ENSG00000117643	MAN1C1	Valid
peak1734	chr1	25942287	25944289	9	6	15	1	promoter-TSS (NM_001289010)	promoter-TSS (NM_001289010)	-671	NM_001289010	57134	Hs.197043	NM_020379	ENSG00000117643	MAN1C1	HMIC|MAN1A3|MAN1C|pp6318	mannosidase, alpha, class 1C, member 1	protein-coding	TRUE	FALSE	FALSE	FALSE	TRUE	FALSE	TSS-1500	+	-770	NM_001289010	ENSG00000117643	MAN1C1	OpenChrom
peak1736	chr1	25948977	25949757	4	2	6	1	intron (NM_020379, intron 1 of 11)	intron (NM_020379, intron 1 of 11)	5408	NM_020379	57134	Hs.197043	NM_020379	ENSG00000117643	MAN1C1	HMIC|MAN1A3|MAN1C|pp6318	mannosidase, alpha, class 1C, member 1	protein-coding	TRUE	FALSE	FALSE	TRUE	FALSE	FALSE	INTRON	+	0	NM_020379	ENSG00000117643	MAN1C1	Valid
peak1737	chr1	25968561	25969560	5	3	8	1	intron (NM_020379, intron 1 of 11)	intron (NM_020379, intron 1 of 11)	25102	NM_020379	57134	Hs.197043	NM_020379	ENSG00000117643	MAN1C1	HMIC|MAN1A3|MAN1C|pp6318	mannosidase, alpha, class 1C, member 1	protein-coding	TRUE	FALSE	FALSE	TRUE	TRUE	FALSE	INTRON	+	0	NM_020379	ENSG00000117643	MAN1C1	Valid
peak1738	chr1	25970352	25970849	3	0	3	0.228571	intron (NM_020379, intron 1 of 11)	intron (NM_020379, intron 1 of 11)	26642	NM_020379	57134	Hs.197043	NM_020379	ENSG00000117643	MAN1C1	HMIC|MAN1A3|MAN1C|pp6318	mannosidase, alpha, class 1C, member 1	protein-coding	TRUE	FALSE	FALSE	FALSE	FALSE	FALSE	INTRON	+	0	NM_020379	ENSG00000117643	MAN1C1	OpenChrom
peak1740	chr1	25985383	25986092	4	4	8	0.608392	intron (NM_020379, intron 1 of 11)	intron (NM_020379, intron 1 of 11)	41779	NM_020379	57134	Hs.197043	NM_020379	ENSG00000117643	MAN1C1	HMIC|MAN1A3|MAN1C|pp6318	mannosidase, alpha, class 1C, member 1	protein-coding	FALSE	FALSE	FALSE	FALSE	FALSE	FALSE	INTRON	+	0	NM_020379	ENSG00000117643	MAN1C1	DNaseOnly
peak1741	chr1	26002835	26003443	3	2	5	1	intron (NM_020379, intron 1 of 11)	intron (NM_020379, intron 1 of 11)	59180	NM_020379	57134	Hs.197043	NM_020379	ENSG00000117643	MAN1C1	HMIC|MAN1A3|MAN1C|pp6318	mannosidase, alpha, class 1C, member 1	protein-coding	TRUE	FALSE	FALSE	TRUE	FALSE	FALSE	INTRON	+	0	NM_020379	ENSG00000117643	MAN1C1	Valid
peak1746	chr1	26053920	26055091	4	6	10	0.043956	intron (NM_020379, intron 2 of 11)	intron (NM_020379, intron 2 of 11)	-72161	NM_020451	57190	Hs.323396	NM_020451	ENSG00000162430	SEPN1	CFTD|MDRS1|RSMD1|RSS|SELN	selenoprotein N, 1	protein-coding	FALSE	FALSE	FALSE	FALSE	FALSE	FALSE	INTRON	+	0	NM_020379	ENSG00000117643	MAN1C1	FAIREOnly
peak1747	chr1	26056338	26057389	2	2	4	1	intron (NM_020379, intron 2 of 11)	intron (NM_020379, intron 2 of 11)	-69803	NM_020451	57190	Hs.323396	NM_020451	ENSG00000162430	SEPN1	CFTD|MDRS1|RSMD1|RSS|SELN	selenoprotein N, 1	protein-coding	FALSE	FALSE	FALSE	TRUE	FALSE	FALSE	INTRON	+	0	NM_020379	ENSG00000117643	MAN1C1
peak1748	chr1	26063345	26063939	2	3	5	0.328671	intron (NM_020379, intron 2 of 11)	intron (NM_020379, intron 2 of 11)	-63025	NM_020451	57190	Hs.323396	NM_020451	ENSG00000162430	SEPN1	CFTD|MDRS1|RSMD1|RSS|SELN	selenoprotein N, 1	protein-coding	TRUE	FALSE	FALSE	FALSE	FALSE	FALSE	INTRON	+	0	NM_020379	ENSG00000117643	MAN1C1	Valid
peak1749	chr1	26069768	26071056	9	6	15	1	intron (NM_020379, intron 2 of 11)	intron (NM_020379, intron 2 of 11)	-56255	NM_020451	57190	Hs.323396	NM_020451	ENSG00000162430	SEPN1	CFTD|MDRS1|RSMD1|RSS|SELN	selenoprotein N, 1	protein-coding	TRUE	FALSE	FALSE	TRUE	FALSE	FALSE	INTRON	+	0	NM_020379	ENSG00000117643	MAN1C1	Valid
peak1752	chr1	26086568	26087545	2	3	5	0.328671	intron (NM_020379, intron 6 of 11)	intron (NM_020379, intron 6 of 11)	-39610	NM_020451	57190	Hs.323396	NM_020451	ENSG00000162430	SEPN1	CFTD|MDRS1|RSMD1|RSS|SELN	selenoprotein N, 1	protein-coding	TRUE	FALSE	FALSE	FALSE	FALSE	FALSE	INTRON;TSS-50kb	+;+	0;-39710	NM_020379;NM_020451	ENSG00000117643;ENSG00000162430	MAN1C1;SEPN1	Valid
peak1753	chr1	26092898	26093627	2	2	4	1	intron (NM_020379, intron 7 of 11)	intron (NM_020379, intron 7 of 11)	-33404	NM_020451	57190	Hs.323396	NM_020451	ENSG00000162430	SEPN1	CFTD|MDRS1|RSMD1|RSS|SELN	selenoprotein N, 1	protein-coding	FALSE	FALSE	FALSE	FALSE	FALSE	FALSE	INTRON;TSS-50kb	+;+	0;-33504	NM_020379;NM_020451	ENSG00000117643;ENSG00000162430	MAN1C1;SEPN1	OpenChrom
peak1754	chr1	26097537	26098836	6	6	12	0.228571	exon (NM_001289010, exon 8 of 12)	exon (NM_001289010, exon 8 of 12)	-28480	NM_020451	57190	Hs.323396	NM_020451	ENSG00000162430	SEPN1	CFTD|MDRS1|RSMD1|RSS|SELN	selenoprotein N, 1	protein-coding	TRUE	FALSE	FALSE	TRUE	FALSE	FALSE	TSS-50kb;TSS-50kb;EXON;TSS-50kb;TSS-50kb	+;+;+;+;+	-49232;-47496;0;-48597;-28580	NM_001099626;NM_001099627;NM_001289010;NM_019557;NM_020451	ENSG00000117640;ENSG00000117640;ENSG00000117643;ENSG00000117640;ENSG00000162430	MTFR1L;MTFR1L;MAN1C1;MTFR1L;SEPN1	Valid
peak1755	chr1	26099848	26100600	4	4	8	0.608392	intron (NM_020379, intron 8 of 11)	intron (NM_020379, intron 8 of 11)	-26443	NM_020451	57190	Hs.323396	NM_020451	ENSG00000162430	SEPN1	CFTD|MDRS1|RSMD1|RSS|SELN	selenoprotein N, 1	protein-coding	TRUE	FALSE	FALSE	FALSE	FALSE	FALSE	TSS-50kb;TSS-50kb;TSS-50kb;INTRON;TSS-50kb	+;+;+;+;+	-47194;-45458;-46559;0;-26542	NM_001099626;NM_001099627;NM_019557;NM_020379;NM_020451	ENSG00000117640;ENSG00000117640;ENSG00000117640;ENSG00000117643;ENSG00000162430	MTFR1L;MTFR1L;MTFR1L;MAN1C1;SEPN1	Valid
peak1762	chr1	26122554	26123567	5	6	11	0.103297	Intergenic	L2b|LINE|L2	-3606	NM_020451	57190	Hs.323396	NM_020451	ENSG00000162430	SEPN1	CFTD|MDRS1|RSMD1|RSS|SELN	selenoprotein N, 1	protein-coding	FALSE	FALSE	FALSE	FALSE	FALSE	FALSE	TSS-50kb;TSS-50kb;TSS-50kb;TSS-50kb	+;+;+;+	-24358;-22622;-23723;-3706	NM_001099626;NM_001099627;NM_019557;NM_020451	ENSG00000117640;ENSG00000117640;ENSG00000117640;ENSG00000162430	MTFR1L;MTFR1L;MTFR1L;SEPN1	Valid
peak1763	chr1	26126279	26127436	3	5	8	0.118881	exon (NM_020451, exon 1 of 13)	exon (NM_020451, exon 1 of 13)	191	NM_206926	57190	Hs.323396	NM_020451	ENSG00000162430	SEPN1	CFTD|MDRS1|RSMD1|RSS|SELN	selenoprotein N, 1	protein-coding	TRUE	FALSE	FALSE	FALSE	TRUE	FALSE	TSS-50kb;TSS-50kb;TSS-50kb;1ST EXON	+;+;+;+	-20560;-18824;-19925;0	NM_001099626;NM_001099627;NM_019557;NM_020451	ENSG00000117640;ENSG00000117640;ENSG00000117640;ENSG00000162430	MTFR1L;MTFR1L;MTFR1L;SEPN1	OpenChrom
peak1765	chr1	26136938	26137754	4	2	6	1	intron (NM_206926, intron 6 of 11)	intron (NM_206926, intron 6 of 11)	-9051	NM_001099625	56181	Hs.149305	NM_019557	ENSG00000117640	MTFR1L	FAM54B|HYST1888|MST116|MSTP116	mitochondrial fission regulator 1-like	protein-coding	FALSE	FALSE	FALSE	FALSE	FALSE	FALSE	TSS-50kb;TSS-50kb;TSS-50kb;INTRON	+;+;+;+	-10072;-8336;-9437;0	NM_001099626;NM_001099627;NM_019557;NM_206926	ENSG00000117640;ENSG00000117640;ENSG00000117640;ENSG00000162430	MTFR1L;MTFR1L;MTFR1L;SEPN1	OpenChrom
peak1766	chr1	26145732	26147747	9	6	15	1	promoter-TSS (NM_019557)	promoter-TSS (NM_019557)	56	NM_019557	56181	Hs.149305	NM_019557	ENSG00000117640	MTFR1L	FAM54B|HYST1888|MST116|MSTP116	mitochondrial fission regulator 1-like	protein-coding	TRUE	FALSE	FALSE	FALSE	TRUE	FALSE	TSS-1500;TSS-200;TTS+10kb	+;+;+	-678;-43;2128	NM_001099626;NM_019557;NM_020451	ENSG00000117640;ENSG00000117640;ENSG00000162430	MTFR1L;MTFR1L;SEPN1	OpenChrom
peak1768	chr1	26163504	26164218	2	1	3	1	intron (NM_001287490, intron 2 of 3)	intron (NM_001287490, intron 2 of 3)	-13764	NR_024498	646471	Hs.727271	NR_024498		LOC646471	-	uncharacterized LOC646471	ncRNA	FALSE	FALSE	FALSE	TRUE	FALSE	FALSE	INTRON;TTS+10kb;TSS-50kb	-;+;-	0;4529;13865	NM_001287490;NM_019557;NR_024498	ENSG00000127423;ENSG00000117640;NO_ENSEMBL	AUNIP;MTFR1L;NO_SYMBOL	Valid
peak1769	chr1	26185506	26186576	6	6	12	0.228571	promoter-TSS (NM_024037)	promoter-TSS (NM_024037)	-92	NM_024037	79000	Hs.149305	NM_024037	ENSG00000127423	AUNIP	AIBP|C1orf135	aurora kinase A and ninein interacting protein	protein-coding	TRUE	FALSE	FALSE	FALSE	TRUE	FALSE	TSS-200;TTS+10kb;TSS-50kb	-;-;-	193;-2033;36045	NM_024037;NM_178422;NR_024498	ENSG00000127423;ENSG00000182749;NO_ENSEMBL	AUNIP;PAQR7;NO_SYMBOL	OpenChrom
peak1770	chr1	26193659	26194495	5	4	9	1	intron (NM_178422, intron 1 of 1)	intron (NM_178422, intron 1 of 1)	3667	NM_178422	164091	Hs.523652	NM_178422	ENSG00000182749	PAQR7	MPRA|PGLP|mSR	progestin and adipoQ receptor family member VII	protein-coding	TRUE	FALSE	FALSE	TRUE	FALSE	FALSE	TSS-50kb;INTRON;TSS-50kb	-;-;-	8229;0;44081	NM_024037;NM_178422;NR_024498	ENSG00000127423;ENSG00000182749;NO_ENSEMBL	AUNIP;PAQR7;NO_SYMBOL	Valid
peak1772	chr1	26201585	26202897	8	6	14	1	Intergenic	CpG	-4497	NM_178422	164091	Hs.523652	NM_178422	ENSG00000182749	PAQR7	MPRA|PGLP|mSR	progestin and adipoQ receptor family member VII	protein-coding	TRUE	FALSE	FALSE	FALSE	TRUE	FALSE	TTS+10kb;TSS-50kb;TSS-50kb	-;-;-	-8535;16393;4598	NM_001145454;NM_024037;NM_178422	ENSG00000117632;ENSG00000127423;ENSG00000182749	STMN1;AUNIP;PAQR7	OpenChrom
peak1774	chr1	26216594	26217351	1	2	3	0.525275	intron (NM_001145454, intron 4 of 4)	LTR22A|LTR|ERVK	15671	NM_203401	3925	Hs.209983	NM_005563	ENSG00000117632	STMN1	C1orf215|LAP18|Lag|OP18|PP17|PP19|PR22|SMN	stathmin 1	protein-coding	FALSE	FALSE	FALSE	FALSE	FALSE	FALSE	TSS-50kb;TSS-50kb;TTS+10kb	-;-;-	31124;19329;-9734	NM_024037;NM_178422;NM_203399	ENSG00000127423;ENSG00000182749;ENSG00000117632	AUNIP;PAQR7;STMN1	DNaseOnly
peak1775	chr1	26221691	26222494	6	6	12	0.228571	intron (NM_001145454, intron 4 of 4)	MER102b|DNA|hAT-Charlie	10551	NM_203401	3925	Hs.209983	NM_005563	ENSG00000117632	STMN1	C1orf215|LAP18|Lag|OP18|PP17|PP19|PR22|SMN	stathmin 1	protein-coding	FALSE	FALSE	FALSE	TRUE	FALSE	FALSE	TSS-50kb;TSS-50kb;TTS+10kb	-;-;-	36244;24449;-4614	NM_024037;NM_178422;NM_203399	ENSG00000127423;ENSG00000182749;ENSG00000117632	AUNIP;PAQR7;STMN1	OpenChrom
peak1776	chr1	26231498	26233860	9	6	15	1	promoter-TSS (NM_203401)	promoter-TSS (NM_203401)	-35	NM_203401	3925	Hs.209983	NM_005563	ENSG00000117632	STMN1	C1orf215|LAP18|Lag|OP18|PP17|PP19|PR22|SMN	stathmin 1	protein-coding	TRUE	FALSE	FALSE	FALSE	TRUE	FALSE	TSS-50kb;TSS-50kb;TSS-200	-;-;-	46831;35036;136	NM_024037;NM_178422;NM_203401	ENSG00000127423;ENSG00000182749;ENSG00000117632	AUNIP;PAQR7;STMN1	OpenChrom
peak1777	chr1	26248656	26250266	9	6	15	1	Intergenic	CpG	-16093	NM_203399	3925	Hs.209983	NM_005563	ENSG00000117632	STMN1	C1orf215|LAP18|Lag|OP18|PP17|PP19|PR22|SMN	stathmin 1	protein-coding	TRUE	FALSE	FALSE	TRUE	TRUE	FALSE	TSS-50kb;TSS-50kb;TSS-50kb	-;-;-	16569;15468;16918	NM_001145454;NM_203399;NM_203401	ENSG00000117632;ENSG00000117632;ENSG00000117632	STMN1;STMN1;STMN1
peak1778	chr1	26253541	26254663	3	2	5	1	Intergenic	Intergenic	-20734	NM_203399	3925	Hs.209983	NM_005563	ENSG00000117632	STMN1	C1orf215|LAP18|Lag|OP18|PP17|PP19|PR22|SMN	stathmin 1	protein-coding	TRUE	FALSE	FALSE	FALSE	FALSE	FALSE	TSS-50kb;TSS-50kb;TSS-50kb	-;-;-	21210;20109;21559	NM_001145454;NM_203399;NM_203401	ENSG00000117632;ENSG00000117632;ENSG00000117632	STMN1;STMN1;STMN1	DNaseOnly
peak1779	chr1	26323687	26325429	9	6	15	1	promoter-TSS (NM_000437)	promoter-TSS (NM_000437)	90	NM_000437	5051	Hs.477083	NM_000437	ENSG00000158006	PAFAH2	HSD-PLA2	platelet-activating factor acetylhydrolase 2	protein-coding	TRUE	FALSE	FALSE	TRUE	TRUE	FALSE	TSS-200;TSS-50kb	-;+	11;-23812	NM_000437;NM_004455	ENSG00000158006;ENSG00000158008	PAFAH2;EXTL1	Valid
peak1782	chr1	26361523	26363514	9	6	15	1	3' UTR (NM_004455, exon 11 of 11)	3' UTR (NM_004455, exon 11 of 11)	10110	NM_001004434	7780	Hs.143545	NM_032513	ENSG00000158014	SLC30A2	PP12488|TNZD|ZNT2|ZnT-2	solute carrier family 30 (zinc transporter), member 2	protein-coding	TRUE	FALSE	FALSE	FALSE	TRUE	FALSE	TSS-50kb;TTS+10kb	-;-	37971;-2094	NM_000437;NM_001004434	ENSG00000158006;ENSG00000158014	PAFAH2;SLC30A2	OpenChrom
peak1783	chr1	26371697	26373685	1	2	3	0.525275	promoter-TSS (NM_001004434)	promoter-TSS (NM_001004434)	-62	NM_032513	7780	Hs.143545	NM_032513	ENSG00000158014	SLC30A2	PP12488|TNZD|ZNT2|ZnT-2	solute carrier family 30 (zinc transporter), member 2	protein-coding	FALSE	FALSE	FALSE	FALSE	TRUE	FALSE	TSS-50kb;TSS-200;TTS+10kb;TTS+10kb	-;-;+;-	48144;163;9838;-5204	NM_000437;NM_001004434;NM_004455;NM_032588	ENSG00000158006;ENSG00000158014;ENSG00000158008;ENSG00000158022	PAFAH2;SLC30A2;EXTL1;TRIM63	OpenChrom
peak1784	chr1	26390970	26391571	5	3	8	1	intron (NM_032588, intron 2 of 8)	MIRb|SINE|MIR	2854	NM_032588	84676	Hs.279709	NM_032588	ENSG00000158022	TRIM63	IRF|MURF1|MURF2|RNF28|SMRZ	tripartite motif containing 63, E3 ubiquitin protein ligase	protein-coding	TRUE	FALSE	FALSE	TRUE	FALSE	FALSE	TSS-50kb;TSS-50kb;TSS-50kb	-;+;+	18742;-45996;-47097	NM_001004434;NM_001243532;NM_152835	ENSG00000158014;ENSG00000175087;ENSG00000175087	SLC30A2;PDIK1L;PDIK1L	Valid
peak1785	chr1	26398734	26399736	1	2	3	0.525275	Intergenic	MIRb|SINE|MIR	-5110	NM_032588	84676	Hs.279709	NM_032588	ENSG00000158022	TRIM63	IRF|MURF1|MURF2|RNF28|SMRZ	tripartite motif containing 63, E3 ubiquitin protein ligase	protein-coding	TRUE	FALSE	FALSE	FALSE	FALSE	FALSE	TSS-50kb;TSS-50kb;TSS-50kb;TSS-50kb	-;+;-;+	26707;-38031;5211;-39132	NM_001004434;NM_001243532;NM_032588;NM_152835	ENSG00000158014;ENSG00000175087;ENSG00000158022;ENSG00000175087	SLC30A2;PDIK1L;TRIM63;PDIK1L	DNaseOnly
peak1789	chr1	26420291	26421735	3	3	6	0.622378	Intergenic	Intergenic	-16643	NM_001243532	149420	Hs.468801	NM_152835	ENSG00000175087	PDIK1L	CLIK1L|STK35L2	PDLIM1 interacting kinase 1 like	protein-coding	FALSE	FALSE	FALSE	FALSE	FALSE	FALSE	TSS-50kb;TSS-50kb;TSS-50kb;TSS-50kb	-;+;-;+	48485;-16253;26989;-17354	NM_001004434;NM_001243532;NM_032588;NM_152835	ENSG00000158014;ENSG00000175087;ENSG00000158022;ENSG00000175087	SLC30A2;PDIK1L;TRIM63;PDIK1L
peak1790	chr1	26431310	26431900	3	3	6	0.622378	Intergenic	Intergenic	-6051	NM_001243532	149420	Hs.468801	NM_152835	ENSG00000175087	PDIK1L	CLIK1L|STK35L2	PDLIM1 interacting kinase 1 like	protein-coding	FALSE	FALSE	FALSE	FALSE	FALSE	FALSE	TSS-50kb;TSS-50kb;TSS-50kb	+;-;+	-5661;37581;-6762	NM_001243532;NM_032588;NM_152835	ENSG00000175087;ENSG00000158022;ENSG00000175087	PDIK1L;TRIM63;PDIK1L	Valid
peak1791	chr1	26437187	26439165	9	6	15	1	promoter-TSS (NM_152835)	promoter-TSS (NM_152835)	-92	NM_001243533	149420	Hs.468801	NM_152835	ENSG00000175087	PDIK1L	CLIK1L|STK35L2	PDLIM1 interacting kinase 1 like	protein-coding	TRUE	FALSE	FALSE	FALSE	TRUE	FALSE	TSS-50kb;TSS-50kb;TSS-200	+;-;+	-47434;44152;-191	NM_024869;NM_032588;NM_152835	ENSG00000197245;ENSG00000158022;ENSG00000175087	FAM110D;TRIM63;PDIK1L	OpenChrom
peak1794	chr1	26449793	26450241	2	2	4	1	3' UTR (NM_152835, exon 3 of 3)	3' UTR (NM_152835, exon 3 of 3)	11749	NM_152835	149420	Hs.468801	NM_152835	ENSG00000175087	PDIK1L	CLIK1L|STK35L2	PDLIM1 interacting kinase 1 like	protein-coding	TRUE	FALSE	FALSE	TRUE	FALSE	FALSE	TSS-50kb;TSS-50kb	+;+	-46470;-35593	NM_015871;NM_024869	ENSG00000142684;ENSG00000197245	ZNF593;FAM110D
peak1795	chr1	26452889	26453445	2	1	3	1	Intergenic	Intergenic	14899	NM_152835	149420	Hs.468801	NM_152835	ENSG00000175087	PDIK1L	CLIK1L|STK35L2	PDLIM1 interacting kinase 1 like	protein-coding	FALSE	FALSE	FALSE	TRUE	FALSE	FALSE	TSS-50kb;TSS-50kb;TTS+10kb	+;+;+	-43320;-32443;1229	NM_015871;NM_024869;NM_152835	ENSG00000142684;ENSG00000197245;ENSG00000175087	ZNF593;FAM110D;PDIK1L
peak1797	chr1	26471445	26472135	3	3	6	0.622378	Intergenic	Intergenic	-13721	NM_024869	79927	Hs.694119	NM_024869	ENSG00000197245	FAM110D	GRRP1	family with sequence similarity 110, member D	protein-coding	FALSE	FALSE	FALSE	FALSE	FALSE	FALSE	TSS-50kb;TSS-50kb;TSS-50kb;TSS-50kb	+;+;+;+	-32290;-24697;-13820;-45428	NM_001297648;NM_015871;NM_024869;NM_198137	ENSG00000142675;ENSG00000142684;ENSG00000197245;ENSG00000188782	CNKSR1;ZNF593;FAM110D;CATSPER4	Valid
peak1798	chr1	26487925	26488800	5	5	10	0.58042	exon (NM_024869, exon 2 of 2)	exon (NM_024869, exon 2 of 2)	2852	NM_024869	79927	Hs.694119	NM_024869	ENSG00000197245	FAM110D	GRRP1	family with sequence similarity 110, member D	protein-coding	FALSE	FALSE	FALSE	FALSE	TRUE	FALSE	TSS-50kb;TSS-50kb;EXON;TSS-50kb	+;+;+;+	-15718;-8125;0;-28856	NM_001297648;NM_015871;NM_024869;NM_198137	ENSG00000142675;ENSG00000142684;ENSG00000197245;ENSG00000188782	CNKSR1;ZNF593;FAM110D;CATSPER4	OpenChrom
peak1800	chr1	26495756	26497026	8	6	14	1	promoter-TSS (NM_015871)	promoter-TSS (NM_015871)	3	NM_015871	51042	Hs.477273	NM_015871		ZNF593	ZT86	zinc finger protein 593	protein-coding	TRUE	FALSE	FALSE	FALSE	TRUE	FALSE	TSS-50kb;TSS-200;TTS+10kb;TSS-50kb	+;+;+;+	-7689;-96;7373;-20827	NM_001297648;NM_015871;NM_024869;NM_198137	ENSG00000142675;ENSG00000142684;ENSG00000197245;ENSG00000188782	CNKSR1;ZNF593;FAM110D;CATSPER4	OpenChrom
peak1801	chr1	26503554	26504744	5	6	11	0.103297	intron (NM_006314, intron 1 of 20)	intron (NM_006314, intron 1 of 20)	168	NM_001297647	10256	Hs.16232	NM_006314	ENSG00000142675	CNKSR1	CNK|CNK1	connector enhancer of kinase suppressor of Ras 1	protein-coding	TRUE	FALSE	FALSE	FALSE	TRUE	FALSE	INTRON;TTS+10kb;TSS-50kb;TSS-50kb	+;+;+;+	0;6886;-13069;-47761	NM_006314;NM_015871;NM_198137;NR_110698	ENSG00000142675;ENSG00000142684;ENSG00000188782;NO_ENSEMBL	CNKSR1;ZNF593;CATSPER4;NO_SYMBOL	OpenChrom
peak1806	chr1	26551320	26552449	9	6	15	1	promoter-TSS (NR_110698)	promoter-TSS (NR_110698)	74	NR_110698	101928303	Hs.375067	NR_110698	ENSG00000236155	LOC101928303	-	uncharacterized LOC101928303	ncRNA	TRUE	FALSE	FALSE	FALSE	TRUE	FALSE	TSS-50kb;TSS-50kb;TSS-200	+;+;+	-43989;-8859;-26	NM_001281518;NM_022778;NR_110698	NO_ENSEMBL;ENSG00000130695;NO_ENSEMBL	NO_SYMBOL;CEP85;NO_SYMBOL	OpenChrom
peak1807	chr1	26560039	26561656	9	6	15	1	intron (NM_001281517, intron 1 of 12)	CpG	204	NM_001281517	64793	Hs.63795	NM_022778	ENSG00000130695	CEP85	CCDC21	centrosomal protein 85kDa	protein-coding	TRUE	FALSE	FALSE	FALSE	TRUE	FALSE	TSS-50kb;TSS-50kb;TTS+10kb	+;+;+	-35025;-45464;4618	NM_001281518;NM_031286;NR_110698	NO_ENSEMBL;ENSG00000142669;NO_ENSEMBL	NO_SYMBOL;SH3BGRL3;NO_SYMBOL	Valid
peak1809	chr1	26602178	26603217	5	5	10	0.58042	intron (NM_001281517, intron 11 of 12)	intron (NM_001281517, intron 11 of 12)	-3515	NM_031286	83442	Hs.109051	NM_031286		SH3BGRL3	HEL-S-297|SH3BP-1|TIP-B1	SH3 domain binding glutamate-rich protein like 3	protein-coding	TRUE	FALSE	FALSE	TRUE	FALSE	FALSE	TTS+10kb;INTRON;TSS-50kb;TSS-50kb	-;+;+;+	-5213;0;-41812;-3614	NM_001077262;NM_001281517;NM_001803;NM_031286	ENSG00000158062;ENSG00000130695;ENSG00000169442;ENSG00000142669	UBXN11;CEP85;CD52;SH3BGRL3	OpenChrom
peak1810	chr1	26605162	26606953	8	6	14	1	promoter-TSS (NM_031286)	promoter-TSS (NM_031286)	-155	NM_031286	83442	Hs.109051	NM_031286		SH3BGRL3	HEL-S-297|SH3BP-1|TIP-B1	SH3 domain binding glutamate-rich protein like 3	protein-coding	TRUE	FALSE	FALSE	TRUE	TRUE	FALSE	TTS+10kb;TSS-50kb;TSS-1500	-;+;+	-1853;-38452;-254	NM_001077262;NM_001803;NM_031286	ENSG00000158062;ENSG00000169442;ENSG00000142669	UBXN11;CD52;SH3BGRL3	OpenChrom
peak1811	chr1	26611114	26611787	1	2	3	0.525275	intron (NM_183008, intron 11 of 15)	intron (NM_183008, intron 11 of 15)	5238	NM_031286	83442	Hs.109051	NM_031286		SH3BGRL3	HEL-S-297|SH3BP-1|TIP-B1	SH3 domain binding glutamate-rich protein like 3	protein-coding	FALSE	FALSE	FALSE	FALSE	FALSE	FALSE	TSS-50kb;TTS+10kb;TTS+10kb;INTRON	+;+;+;-	-33060;5137;3538;0	NM_001803;NM_022778;NM_031286;NM_183008	ENSG00000169442;ENSG00000130695;ENSG00000142669;ENSG00000158062	CD52;CEP85;SH3BGRL3;UBXN11	OpenChrom
peak1812	chr1	26632591	26633736	9	6	15	1	promoter-TSS (NM_001077262)	promoter-TSS (NM_001077262)	31	NM_183008	91544	Hs.145061	NM_145345	ENSG00000158062	UBXN11	COA-1|PP2243|SOC|SOCI|UBXD5	UBX domain protein 11	protein-coding	TRUE	FALSE	FALSE	FALSE	TRUE	FALSE	TSS-200;TSS-50kb	-;+	70;-11346	NM_001077262;NM_001803	ENSG00000158062;ENSG00000169442	UBXN11;CD52	Valid
peak1814	chr1	26647766	26648474	3	2	5	1	TTS (NM_001039775)	TTS (NM_001039775)	-3364	NM_145345	91544	Hs.145061	NM_145345	ENSG00000158062	UBXN11	COA-1|PP2243|SOC|SOCI|UBXD5	UBX domain protein 11	protein-coding	FALSE	FALSE	FALSE	FALSE	FALSE	FALSE	TTS+10kb;TSS-50kb;TTS+10kb;TSS-50kb	-;-;+;-	-329;15026;1207;3465	NM_001039775;NM_001077262;NM_001803;NM_145345	ENSG00000176092;ENSG00000158062;ENSG00000169442;ENSG00000158062	AIM1L;UBXN11;CD52;UBXN11	OpenChrom
peak1815	chr1	26662545	26663674	9	6	15	1	exon (NM_001039775, exon 12 of 20)	exon (NM_001039775, exon 12 of 20)	17511	NM_001039775	55057	Hs.128738	NM_017977	ENSG00000176092	AIM1L	CRYBG2	absent in melanoma 1-like	protein-coding	FALSE	FALSE	FALSE	FALSE	TRUE	FALSE	EXON;TSS-50kb;TSS-50kb	-;-;-	0;30016;18455	NM_001039775;NM_001077262;NM_145345	ENSG00000176092;ENSG00000158062;ENSG00000158062	AIM1L;UBXN11;UBXN11	OpenChrom
peak1817	chr1	26685255	26685959	4	3	7	1	Intergenic	MIR|SINE|MIR	-4986	NM_001039775	55057	Hs.128738	NM_017977	ENSG00000176092	AIM1L	CRYBG2	absent in melanoma 1-like	protein-coding	FALSE	FALSE	FALSE	FALSE	FALSE	FALSE	TSS-50kb;TTS+10kb;TSS-50kb	-;-;-	5087;-2617;40952	NM_001039775;NM_001114759;NM_145345	ENSG00000176092;ENSG00000176083;ENSG00000158062	AIM1L;ZNF683;UBXN11	DNaseOnly
peak1823	chr1	26743564	26744014	1	2	3	0.525275	intron (NM_024674, intron 2 of 3)	intron (NM_024674, intron 2 of 3)	6530	NM_024674	79727	Hs.86154	NM_024674	ENSG00000131914	LIN28A	CSDD1|LIN-28|LIN28|ZCCHC1|lin-28A	lin-28 homolog A (C. elegans)	protein-coding	FALSE	FALSE	FALSE	FALSE	FALSE	FALSE	TSS-50kb;TSS-50kb;INTRON	-;+;+	44605;-15083;0	NM_001114759;NM_001243564;NM_024674	ENSG00000176083;ENSG00000117682;ENSG00000131914	ZNF683;DHDDS;LIN28A	OpenChrom
peak1824	chr1	26758174	26759504	9	6	15	1	promoter-TSS (NM_001243564)	promoter-TSS (NM_001243564)	66	NM_205861	79947	Hs.369385	NM_024887	ENSG00000117682	DHDDS	CIT|CPT|DS|HDS|RP59	dehydrodolichyl diphosphate synthase subunit	protein-coding	TRUE	FALSE	FALSE	TRUE	TRUE	FALSE	TSS-200;TSS-50kb;TTS+10kb	+;+;+	-33;-40162;2721	NM_001243564;NM_005517;NM_024674	ENSG00000117682;ENSG00000198830;ENSG00000131914	DHDDS;HMGN2;LIN28A	OpenChrom
peak1825	chr1	26797080	26799813	9	6	15	1	promoter-TSS (NM_005517)	promoter-TSS (NM_005517)	-455	NM_005517	3151	Hs.181163	NM_005517		HMGN2	HMG17	high mobility group nucleosomal binding domain 2	protein-coding	TRUE	FALSE	FALSE	TRUE	TRUE	FALSE	TTS+10kb;TSS-1500;TSS-50kb	+;+;-	752;-555;4519	NM_001243564;NM_005517;NR_125952	ENSG00000117682;ENSG00000198830;NO_ENSEMBL	DHDDS;HMGN2;NO_SYMBOL	OpenChrom
peak1828	chr1	26826472	26828190	9	6	15	1	Intergenic	CpG	28429	NM_005517	3151	Hs.181163	NM_005517		HMGN2	HMG17	high mobility group nucleosomal binding domain 2	protein-coding	TRUE	FALSE	FALSE	FALSE	TRUE	FALSE	TSS-50kb;TSS-50kb;TSS-50kb;TSS-50kb;TSS-50kb	+;+;+;+;-	-45111;-45111;-29017;-29017;33404	NM_001006665;NM_001006665;NM_002953;NM_002953;NR_125952	ENSG00000117676;ENSG00000281877;ENSG00000117676;ENSG00000281877;NO_ENSEMBL	RPS6KA1;RPS6KA1;RPS6KA1;RPS6KA1;NO_SYMBOL	OpenChrom
peak1829	chr1	26855813	26858337	9	6	15	1	intron (NM_002953, intron 1 of 21)	intron (NM_002953, intron 1 of 21)	826	NM_002953	6195	Hs.149957	NM_002953	ENSG00000117676	RPS6KA1	HU-1|MAPKAPK1A|RSK|RSK1|p90Rsk	ribosomal protein S6 kinase, 90kDa, polypeptide 1	protein-coding	TRUE	FALSE	FALSE	TRUE	TRUE	FALSE	TSS-50kb;TSS-50kb;INTRON;INTRON;TSS-50kb	+;+;+;+;+	-15367;-15367;0;0;-24057	NM_001006665;NM_001006665;NM_002953;NM_002953;NR_031740	ENSG00000117676;ENSG00000281877;ENSG00000117676;ENSG00000281877;NO_ENSEMBL	RPS6KA1;RPS6KA1;RPS6KA1;RPS6KA1;NO_SYMBOL	OpenChrom
peak1830	chr1	26864226	26864924	5	4	9	1	intron (NM_002953, intron 2 of 21)	intron (NM_002953, intron 2 of 21)	-7768	NM_001006665	6195	Hs.149957	NM_002953	ENSG00000117676	RPS6KA1	HU-1|MAPKAPK1A|RSK|RSK1|p90Rsk	ribosomal protein S6 kinase, 90kDa, polypeptide 1	protein-coding	FALSE	FALSE	FALSE	TRUE	FALSE	FALSE	TSS-50kb;TSS-50kb;INTRON;INTRON;TSS-50kb	+;+;+;+;+	-7867;-7867;0;0;-16557	NM_001006665;NM_001006665;NM_002953;NM_002953;NR_031740	ENSG00000117676;ENSG00000281877;ENSG00000117676;ENSG00000281877;NO_ENSEMBL	RPS6KA1;RPS6KA1;RPS6KA1;RPS6KA1;NO_SYMBOL	OpenChrom
peak1832	chr1	26946569	26948492	9	6	15	1	Intergenic	CpG	66498	NR_031740	100302190		NR_031740	ENSG00000238705	MIR1976	hsa-mir-1976	microRNA 1976	ncRNA	TRUE	FALSE	FALSE	FALSE	TRUE	FALSE							Valid
peak1833	chr1	27003692	27004506	8	6	14	1	Intergenic	Intergenic	-18423	NM_006015	8289	Hs.468972	NM_006015	ENSG00000117713	ARID1A	B120|BAF250|BAF250a|BM029|C1orf4|ELD|MRD14|OSA1|P270|SMARCF1|hELD|hOSA1	AT rich interactive domain 1A (SWI-like)	protein-coding	FALSE	FALSE	FALSE	TRUE	TRUE	FALSE	TSS-50kb	+	-18522	NM_006015	ENSG00000117713	ARID1A	Valid
peak1834	chr1	27018743	27019932	9	6	15	1	Intergenic	Intergenic	-3184	NM_006015	8289	Hs.468972	NM_006015	ENSG00000117713	ARID1A	B120|BAF250|BAF250a|BM029|C1orf4|ELD|MRD14|OSA1|P270|SMARCF1|hELD|hOSA1	AT rich interactive domain 1A (SWI-like)	protein-coding	TRUE	FALSE	FALSE	FALSE	TRUE	FALSE	TSS-50kb	+	-3283	NM_006015	ENSG00000117713	ARID1A	Valid
peak1835	chr1	27021810	27023582	9	6	15	1	5' UTR (NM_006015, exon 1 of 20)	5' UTR (NM_006015, exon 1 of 20)	174	NM_139135	8289	Hs.468972	NM_006015	ENSG00000117713	ARID1A	B120|BAF250|BAF250a|BM029|C1orf4|ELD|MRD14|OSA1|P270|SMARCF1|hELD|hOSA1	AT rich interactive domain 1A (SWI-like)	protein-coding	TRUE	FALSE	FALSE	FALSE	TRUE	FALSE							OpenChrom
peak1836	chr1	27024499	27025030	5	5	10	0.58042	intron (NM_139135, intron 1 of 19)	intron (NM_139135, intron 1 of 19)	2243	NM_139135	8289	Hs.468972	NM_006015	ENSG00000117713	ARID1A	B120|BAF250|BAF250a|BM029|C1orf4|ELD|MRD14|OSA1|P270|SMARCF1|hELD|hOSA1	AT rich interactive domain 1A (SWI-like)	protein-coding	TRUE	FALSE	FALSE	TRUE	TRUE	FALSE	INTRON	+	0	NM_139135	ENSG00000117713	ARID1A	Valid
peak1838	chr1	27032097	27033173	3	4	7	0.314685	intron (NM_139135, intron 1 of 19)	intron (NM_139135, intron 1 of 19)	10113	NM_139135	8289	Hs.468972	NM_006015	ENSG00000117713	ARID1A	B120|BAF250|BAF250a|BM029|C1orf4|ELD|MRD14|OSA1|P270|SMARCF1|hELD|hOSA1	AT rich interactive domain 1A (SWI-like)	protein-coding	TRUE	FALSE	FALSE	TRUE	FALSE	FALSE	INTRON	+	0	NM_139135	ENSG00000117713	ARID1A
peak1839	chr1	27049677	27050822	7	6	13	0.485714	intron (NM_139135, intron 1 of 19)	intron (NM_139135, intron 1 of 19)	27728	NM_139135	8289	Hs.468972	NM_006015	ENSG00000117713	ARID1A	B120|BAF250|BAF250a|BM029|C1orf4|ELD|MRD14|OSA1|P270|SMARCF1|hELD|hOSA1	AT rich interactive domain 1A (SWI-like)	protein-coding	TRUE	FALSE	FALSE	TRUE	FALSE	FALSE	INTRON	+	0	NM_139135	ENSG00000117713	ARID1A	OpenChrom
peak1841	chr1	27070600	27071173	3	1	4	0.604396	intron (NM_139135, intron 4 of 19)	intron (NM_139135, intron 4 of 19)	-43567	NM_017837	55650	Hs.259605	NM_017837	ENSG00000060642	PIGV	GPI-MT-II|HPMRS1|PIG-V	phosphatidylinositol glycan anchor biosynthesis class V	protein-coding	FALSE	FALSE	FALSE	FALSE	FALSE	FALSE	TSS-50kb;TSS-50kb;INTRON	+;+;+	-43892;-42791;0	NM_001202554;NM_017837;NM_139135	ENSG00000060642;ENSG00000060642;ENSG00000117713	PIGV;PIGV;ARID1A
peak1842	chr1	27097970	27098990	7	6	13	0.485714	intron (NM_139135, intron 12 of 19)	intron (NM_139135, intron 12 of 19)	-15974	NM_017837	55650	Hs.259605	NM_017837	ENSG00000060642	PIGV	GPI-MT-II|HPMRS1|PIG-V	phosphatidylinositol glycan anchor biosynthesis class V	protein-coding	TRUE	FALSE	FALSE	TRUE	FALSE	FALSE	TSS-50kb;TSS-50kb;INTRON	+;+;+	-16298;-15197;0	NM_001202554;NM_017837;NM_139135	ENSG00000060642;ENSG00000060642;ENSG00000117713	PIGV;PIGV;ARID1A	Valid
peak1844	chr1	27112745	27116014	9	6	15	1	promoter-TSS (NM_001202554)	promoter-TSS (NM_001202554)	-74	NM_017837	55650	Hs.259605	NM_017837	ENSG00000060642	PIGV	GPI-MT-II|HPMRS1|PIG-V	phosphatidylinositol glycan anchor biosynthesis class V	protein-coding	TRUE	FALSE	FALSE	TRUE	TRUE	FALSE	TSS-1500;TTS+10kb;TSS-50kb	+;+;+	-398;5880;-38920	NM_001202554;NM_006015;NM_032283	ENSG00000060642;ENSG00000117713;ENSG00000204160	PIGV;ARID1A;ZDHHC18	Valid
peak1845	chr1	27126057	27127141	3	1	4	0.604396	Intergenic	Intergenic	11920	NM_001202554	55650	Hs.259605	NM_017837	ENSG00000060642	PIGV	GPI-MT-II|HPMRS1|PIG-V	phosphatidylinositol glycan anchor biosynthesis class V	protein-coding	FALSE	FALSE	FALSE	FALSE	FALSE	FALSE	TTS+10kb;TSS-50kb	+;+	1806;-26701	NM_001202554;NM_032283	ENSG00000060642;ENSG00000204160	PIGV;ZDHHC18	DNaseOnly
peak1847	chr1	27152678	27153711	9	6	15	1	promoter-TSS (NM_032283)	promoter-TSS (NM_032283)	-6	NM_032283	84243	Hs.523710	NM_032283		ZDHHC18	DHHC-18|DHHC18	zinc finger, DHHC-type containing 18	protein-coding	TRUE	FALSE	FALSE	FALSE	TRUE	FALSE	TSS-50kb;TSS-200	+;+	-36538;-106	NM_006142;NM_032283	ENSG00000175793;ENSG00000204160	SFN;ZDHHC18	OpenChrom
peak1850	chr1	27175474	27176457	5	3	8	1	intron (NM_032283, intron 3 of 7)	intron (NM_032283, intron 3 of 7)	-13667	NM_006142	2810	Hs.523718	NM_006142	ENSG00000175793	SFN	YWHAS	stratifin	protein-coding	FALSE	FALSE	FALSE	FALSE	FALSE	FALSE	TSS-50kb;INTRON	+;+	-13766;0	NM_006142;NM_032283	ENSG00000175793;ENSG00000204160	SFN;ZDHHC18	DNaseOnly
peak1851	chr1	27179655	27180118	1	3	4	0.235165	intron (NM_032283, intron 7 of 7)	intron (NM_032283, intron 7 of 7)	-9746	NM_006142	2810	Hs.523718	NM_006142	ENSG00000175793	SFN	YWHAS	stratifin	protein-coding	FALSE	FALSE	FALSE	FALSE	FALSE	FALSE	TSS-50kb;INTRON	+;+	-9846;0	NM_006142;NM_032283	ENSG00000175793;ENSG00000204160	SFN;ZDHHC18	OpenChrom
peak1853	chr1	27191047	27192559	9	6	15	1	TTS (NM_006142)	TTS (NM_006142)	2170	NM_006142	2810	Hs.523718	NM_006142	ENSG00000175793	SFN	YWHAS	stratifin	protein-coding	TRUE	FALSE	FALSE	FALSE	TRUE	FALSE	TTS+10kb;TTS+10kb	+;+	957;9693	NM_006142;NM_032283	ENSG00000175793;ENSG00000204160	SFN;ZDHHC18	OpenChrom
peak1854	chr1	27204390	27205142	4	0	4	0.103297	Intergenic	MER113|DNA|hAT-Charlie	12103	NM_018066	54707	Hs.14333	NM_018066		GPN2	ATPBD1B	GPN-loop GTPase 2	protein-coding	FALSE	FALSE	FALSE	FALSE	FALSE	FALSE	TSS-50kb;TTS+10kb	+;-	-43546;-1206	NM_006600;NM_018066	ENSG00000090273;ENSG00000142751	NUDC;GPN2	DNaseOnly
peak1855	chr1	27216179	27217358	7	6	13	0.485714	promoter-TSS (NM_018066)	promoter-TSS (NM_018066)	100	NM_018066	54707	Hs.14333	NM_018066		GPN2	ATPBD1B	GPN-loop GTPase 2	protein-coding	TRUE	FALSE	FALSE	FALSE	TRUE	FALSE	TSS-50kb	+	-31544	NM_006600	ENSG00000090273	NUDC	OpenChrom
peak1856	chr1	27226357	27227568	9	6	15	1	promoter-TSS (NM_022078)	promoter-TSS (NM_022078)	-1	NM_022078	63906	Hs.10903	NM_022078	ENSG00000198746	GPATCH3	GPATC3	G-patch domain containing 3	protein-coding	TRUE	FALSE	FALSE	TRUE	TRUE	FALSE	TSS-50kb;TSS-50kb;TSS-200	+;-;-	-21350;10194;101	NM_006600;NM_018066;NM_022078	ENSG00000090273;ENSG00000142751;ENSG00000198746	NUDC;GPN2;GPATCH3	Valid
peak1857	chr1	27233695	27234640	7	6	13	0.485714	Intergenic	Intergenic	6399	NM_021969	8431	Hs.427055	NM_021969	ENSG00000131910	NR0B2	SHP|SHP1	nuclear receptor subfamily 0, group B, member 2	protein-coding	FALSE	FALSE	FALSE	FALSE	FALSE	FALSE	TSS-50kb;TSS-50kb;TTS+10kb;TSS-50kb	+;-;-;-	-14144;17400;-3906;7307	NM_006600;NM_018066;NM_021969;NM_022078	ENSG00000090273;ENSG00000142751;ENSG00000131910;ENSG00000198746	NUDC;GPN2;NR0B2;GPATCH3	Valid
peak1858	chr1	27240063	27241328	9	6	15	1	promoter-TSS (NM_021969)	promoter-TSS (NM_021969)	-129	NM_021969	8431	Hs.427055	NM_021969	ENSG00000131910	NR0B2	SHP|SHP1	nuclear receptor subfamily 0, group B, member 2	protein-coding	TRUE	FALSE	FALSE	FALSE	TRUE	FALSE	TSS-50kb;TSS-50kb;TSS-1500;TSS-50kb	+;-;-;-	-7616;23928;230;13835	NM_006600;NM_018066;NM_021969;NM_022078	ENSG00000090273;ENSG00000142751;ENSG00000131910;ENSG00000198746	NUDC;GPN2;NR0B2;GPATCH3	Valid
peak1860	chr1	27247652	27249727	9	6	15	1	intron (NM_006600, intron 1 of 8)	intron (NM_006600, intron 1 of 8)	477	NM_006600	10726	Hs.263812	NM_006600	ENSG00000090273	NUDC	HNUDC|MNUDC|NPD011	nudC nuclear distribution protein	protein-coding	TRUE	FALSE	TRUE	TRUE	TRUE	FALSE	INTRON;TSS-50kb;TSS-50kb;TSS-50kb	+;-;-;-	0;31922;8224;21829	NM_006600;NM_018066;NM_021969;NM_022078	ENSG00000090273;ENSG00000142751;ENSG00000131910;ENSG00000198746	NUDC;GPN2;NR0B2;GPATCH3	Valid
peak1861	chr1	27275958	27277601	6	2	8	0.314685	intron (NM_152365, intron 3 of 3)	MIRb|SINE|MIR	10121	NM_152365	126695	Hs.188881	NM_152365	ENSG00000175707	KDF1	C1orf172	keratinocyte differentiation factor 1	protein-coding	TRUE	FALSE	FALSE	FALSE	FALSE	FALSE	TSS-50kb;TTS+10kb;TSS-50kb;TSS-50kb	+;+;-;-	-43514;3519;36314;49919	NM_001013642;NM_006600;NM_021969;NM_022078	ENSG00000253368;ENSG00000090273;ENSG00000131910;ENSG00000198746	TRNP1;NUDC;NR0B2;GPATCH3	Valid
peak1862	chr1	27286194	27287477	9	6	15	1	promoter-TSS (NM_152365)	promoter-TSS (NM_152365)	65	NM_152365	126695	Hs.188881	NM_152365	ENSG00000175707	KDF1	C1orf172	keratinocyte differentiation factor 1	protein-coding	TRUE	FALSE	FALSE	FALSE	TRUE	FALSE	TSS-50kb;TSS-50kb;TSS-200	+;-;-	-33458;46370;36	NM_001013642;NM_021969;NM_152365	ENSG00000253368;ENSG00000131910;ENSG00000175707	TRNP1;NR0B2;KDF1	OpenChrom
peak1863	chr1	27293110	27293914	5	2	7	0.608392	Intergenic	Intergenic	-6611	NM_152365	126695	Hs.188881	NM_152365	ENSG00000175707	KDF1	C1orf172	keratinocyte differentiation factor 1	protein-coding	FALSE	FALSE	FALSE	FALSE	FALSE	FALSE	TSS-50kb;TSS-50kb	+;-	-26782;6712	NM_001013642;NM_152365	ENSG00000253368;ENSG00000175707	TRNP1;KDF1	Valid
peak1864	chr1	27313147	27313706	3	2	5	1	Intergenic	Intergenic	-6768	NM_001013642	388610	Hs.355747	NM_001013642	ENSG00000253368	TRNP1	C1orf225|TNRP	TMF1-regulated nuclear protein 1	protein-coding	TRUE	FALSE	FALSE	TRUE	FALSE	FALSE	TSS-50kb;TSS-50kb	+;-	-6868;26626	NM_001013642;NM_152365	ENSG00000253368;ENSG00000175707	TRNP1;KDF1	Valid
peak1865	chr1	27316960	27318278	7	5	12	1	Intergenic	Intergenic	-2576	NM_001013642	388610	Hs.355747	NM_001013642	ENSG00000253368	TRNP1	C1orf225|TNRP	TMF1-regulated nuclear protein 1	protein-coding	TRUE	FALSE	FALSE	TRUE	FALSE	FALSE	TSS-50kb;TSS-50kb	+;-	-2675;30819	NM_001013642;NM_152365	ENSG00000253368;ENSG00000175707	TRNP1;KDF1	Valid
peak1866	chr1	27319913	27321849	3	5	8	0.118881	exon (NM_001013642, exon 1 of 2)	exon (NM_001013642, exon 1 of 2)	686	NM_001013642	388610	Hs.355747	NM_001013642	ENSG00000253368	TRNP1	C1orf225|TNRP	TMF1-regulated nuclear protein 1	protein-coding	TRUE	FALSE	FALSE	FALSE	TRUE	FALSE	1ST EXON;TSS-50kb	+;-	0;34081	NM_001013642;NM_152365	ENSG00000253368;ENSG00000175707	TRNP1;KDF1	Valid
peak1867	chr1	27324099	27324794	3	3	6	0.622378	intron (NM_001013642, intron 1 of 1)	intron (NM_001013642, intron 1 of 1)	4252	NM_001013642	388610	Hs.355747	NM_001013642	ENSG00000253368	TRNP1	C1orf225|TNRP	TMF1-regulated nuclear protein 1	protein-coding	TRUE	FALSE	FALSE	FALSE	FALSE	FALSE	INTRON;TTS+10kb;TSS-50kb	+;-;-	0;-7164;37646	NM_001013642;NM_052943;NM_152365	ENSG00000253368;ENSG00000158246;ENSG00000175707	TRNP1;FAM46B;KDF1	OpenChrom
peak1871	chr1	27338874	27339913	8	5	13	1	promoter-TSS (NM_052943)	promoter-TSS (NM_052943)	-61	NM_052943	115572	Hs.632378	NM_052943	ENSG00000158246	FAM46B	-	family with sequence similarity 46, member B	protein-coding	TRUE	FALSE	FALSE	FALSE	FALSE	FALSE	TSS-200	-	162	NM_052943	ENSG00000158246	FAM46B	Valid
peak1872	chr1	27353581	27354815	7	5	12	1	Intergenic	L2a|LINE|L2	-14865	NM_052943	115572	Hs.632378	NM_052943	ENSG00000158246	FAM46B	-	family with sequence similarity 46, member B	protein-coding	TRUE	FALSE	FALSE	TRUE	FALSE	FALSE	TSS-50kb	-	14966	NM_052943	ENSG00000158246	FAM46B	FAIREOnly
peak1873	chr1	27357823	27358509	6	6	12	0.228571	Intergenic	Intergenic	-18833	NM_052943	115572	Hs.632378	NM_052943	ENSG00000158246	FAM46B	-	family with sequence similarity 46, member B	protein-coding	TRUE	FALSE	FALSE	FALSE	TRUE	FALSE	TSS-50kb	-	18934	NM_052943	ENSG00000158246	FAM46B	Valid
peak1875	chr1	27370952	27371559	4	3	7	1	Intergenic	Intergenic	-31923	NM_052943	115572	Hs.632378	NM_052943	ENSG00000158246	FAM46B	-	family with sequence similarity 46, member B	protein-coding	FALSE	FALSE	FALSE	FALSE	FALSE	FALSE	TSS-50kb	-	32024	NM_052943	ENSG00000158246	FAM46B	Valid
peak1877	chr1	27396957	27398126	7	4	11	1	Intergenic	Intergenic	-58209	NM_052943	115572	Hs.632378	NM_052943	ENSG00000158246	FAM46B	-	family with sequence similarity 46, member B	protein-coding	TRUE	FALSE	FALSE	FALSE	FALSE	FALSE							Valid
peak1879	chr1	27423857	27424335	2	1	3	1	Intergenic	Intergenic	57525	NR_046474	6548	Hs.469116	NM_003047	ENSG00000090020	SLC9A1	APNH|LIKNS|NHE-1|NHE1|PPP1R143	solute carrier family 9, subfamily A (NHE1, cation proton antiporter 1), member 1	protein-coding	FALSE	FALSE	FALSE	FALSE	FALSE	FALSE	TTS+10kb	-	-1303	NR_046474	NO_ENSEMBL	NO_SYMBOL	Valid
peak1880	chr1	27425729	27426518	5	3	8	1	non-coding (NR_046474, exon 11 of 11)	non-coding (NR_046474, exon 11 of 11)	55497	NR_046474	6548	Hs.469116	NM_003047	ENSG00000090020	SLC9A1	APNH|LIKNS|NHE-1|NHE1|PPP1R143	solute carrier family 9, subfamily A (NHE1, cation proton antiporter 1), member 1	protein-coding	TRUE	FALSE	FALSE	FALSE	FALSE	FALSE	EXON	-	0	NR_046474	NO_ENSEMBL	NO_SYMBOL	OpenChrom
peak1882	chr1	27438283	27439201	7	4	11	1	intron (NR_046474, intron 1 of 10)	intron (NR_046474, intron 1 of 10)	42879	NR_046474	6548	Hs.469116	NM_003047	ENSG00000090020	SLC9A1	APNH|LIKNS|NHE-1|NHE1|PPP1R143	solute carrier family 9, subfamily A (NHE1, cation proton antiporter 1), member 1	protein-coding	FALSE	FALSE	FALSE	FALSE	FALSE	FALSE	INTRON	-	0	NR_046474	NO_ENSEMBL	NO_SYMBOL	Valid
peak1883	chr1	27448861	27449713	4	2	6	1	intron (NM_003047, intron 1 of 11)	intron (NM_003047, intron 1 of 11)	32334	NR_046474	6548	Hs.469116	NM_003047	ENSG00000090020	SLC9A1	APNH|LIKNS|NHE-1|NHE1|PPP1R143	solute carrier family 9, subfamily A (NHE1, cation proton antiporter 1), member 1	protein-coding	FALSE	FALSE	FALSE	TRUE	FALSE	FALSE	INTRON	-	0	NM_003047	ENSG00000090020	SLC9A1	OpenChrom
peak1886	chr1	27481149	27482337	8	6	14	1	promoter-TSS (NR_046474)	promoter-TSS (NR_046474)	-122	NM_003047	6548	Hs.469116	NM_003047	ENSG00000090020	SLC9A1	APNH|LIKNS|NHE-1|NHE1|PPP1R143	solute carrier family 9, subfamily A (NHE1, cation proton antiporter 1), member 1	protein-coding	TRUE	FALSE	FALSE	TRUE	TRUE	FALSE	TSS-1500	-	223	NR_046474	NO_ENSEMBL	NO_SYMBOL	Valid
peak1888	chr1	27524386	27524862	3	1	4	0.604396	Intergenic	Intergenic	-36383	NM_015023	23038	Hs.469154	NM_015023	ENSG00000142784	WDTC1	ADP|DCAF9	WD and tetratricopeptide repeats 1	protein-coding	FALSE	FALSE	FALSE	FALSE	FALSE	FALSE	TSS-50kb;TSS-50kb	+;-	-36482;43104	NM_015023;NR_046474	ENSG00000142784;NO_ENSEMBL	WDTC1;NO_SYMBOL	Valid
peak1889	chr1	27560425	27562198	9	6	15	1	5' UTR (NM_015023, exon 1 of 16)	5' UTR (NM_015023, exon 1 of 16)	305	NM_001276252	23038	Hs.469154	NM_015023	ENSG00000142784	WDTC1	ADP|DCAF9	WD and tetratricopeptide repeats 1	protein-coding	TRUE	FALSE	FALSE	FALSE	TRUE	FALSE							OpenChrom
peak1891	chr1	27627019	27627769	4	2	6	1	intron (NM_001276252, intron 12 of 15)	intron (NM_001276252, intron 12 of 15)	-21242	NM_032125	84065	Hs.469171	NM_032125	ENSG00000186501	TMEM222	C1orf160	transmembrane protein 222	protein-coding	FALSE	FALSE	FALSE	FALSE	FALSE	FALSE	TSS-50kb;INTRON;TSS-50kb;TSS-50kb	+;+;+;+	-41188;0;-21341;-23070	NM_001193308;NM_001276252;NM_032125;NR_033926	ENSG00000142765;ENSG00000142784;ENSG00000186501;NO_ENSEMBL	SYTL1;WDTC1;TMEM222;NO_SYMBOL	OpenChrom
peak1892	chr1	27648363	27649448	9	6	15	1	intron (NR_037576, intron 1 of 6)	CpG	270	NR_037580	84065	Hs.469171	NM_032125	ENSG00000186501	TMEM222	C1orf160	transmembrane protein 222	protein-coding	TRUE	FALSE	FALSE	FALSE	TRUE	FALSE	TSS-50kb;TSS-50kb	+;+	-19676;-1558	NM_001193308;NR_033926	ENSG00000142765;NO_ENSEMBL	SYTL1;NO_SYMBOL	OpenChrom
peak1894	chr1	27668072	27670206	7	6	13	0.485714	intron (NM_032872, intron 1 of 14)	intron (NM_032872, intron 1 of 14)	656	NM_032872	84958	Hs.469175	NM_032872	ENSG00000142765	SYTL1	JFC1|SLP1	synaptotagmin like 1	protein-coding	TRUE	FALSE	FALSE	FALSE	TRUE	FALSE	TTS+10kb;INTRON	+;+	6349;0	NM_032125;NM_032872	ENSG00000186501;ENSG00000142765	TMEM222;SYTL1	OpenChrom
peak1895	chr1	27675604	27676765	9	6	15	1	exon (NM_001193308, exon 8 of 15)	exon (NM_001193308, exon 8 of 15)	7702	NM_032872	84958	Hs.469175	NM_032872	ENSG00000142765	SYTL1	JFC1|SLP1	synaptotagmin like 1	protein-coding	FALSE	FALSE	FALSE	FALSE	TRUE	FALSE	EXON;TTS+10kb;TSS-50kb	+;-;+	0;-5585;-43063	NM_001193308;NM_004672;NM_005281	ENSG00000142765;ENSG00000142733;ENSG00000181773	SYTL1;MAP3K6;GPR3	OpenChrom
peak1896	chr1	27683193	27684502	4	5	9	0.286713	intron (NM_001297609, intron 22 of 27)	intron (NM_001297609, intron 22 of 27)	9509	NM_004672	9064	Hs.194694	NM_004672	ENSG00000142733	MAP3K6	ASK2|MAPKKK6|MEKK6	mitogen-activated protein kinase kinase kinase 6	protein-coding	FALSE	FALSE	FALSE	FALSE	TRUE	FALSE	TTS+10kb;INTRON;TSS-50kb	+;-;+	3526;0;-35399	NM_001193308;NM_001297609;NM_005281	ENSG00000142765;ENSG00000142733;ENSG00000181773	SYTL1;MAP3K6;GPR3	OpenChrom
peak1898	chr1	27691856	27693741	8	6	14	1	exon (NM_004672, exon 1 of 29)	exon (NM_004672, exon 1 of 29)	558	NM_004672	9064	Hs.194694	NM_004672	ENSG00000142733	MAP3K6	ASK2|MAPKKK6|MEKK6	mitogen-activated protein kinase kinase kinase 6	protein-coding	TRUE	FALSE	FALSE	FALSE	TRUE	FALSE	1ST EXON;TSS-50kb;TTS+10kb	-;+;-	0;-26449;-2902	NM_004672;NM_005281;NM_173452	ENSG00000142733;ENSG00000181773;ENSG00000142748	MAP3K6;GPR3;FCN3	OpenChrom
peak1901	chr1	27717955	27719452	8	6	14	1	promoter-TSS (NM_005281)	promoter-TSS (NM_005281)	-444	NM_005281	2827	Hs.66542	NM_005281	ENSG00000181773	GPR3	ACCA	G protein-coupled receptor 3	protein-coding	TRUE	FALSE	FALSE	FALSE	TRUE	FALSE	TSS-50kb;TSS-1500;TSS-50kb;TSS-50kb	-;+;-;-	25448;-543;17490;8982	NM_004672;NM_005281;NM_173452;NM_207397	ENSG00000142733;ENSG00000181773;ENSG00000142748;ENSG00000174950	MAP3K6;GPR3;FCN3;CD164L2	OpenChrom
peak1904	chr1	27728809	27729648	2	2	4	1	Intergenic	Intergenic	10081	NM_005281	2827	Hs.66542	NM_005281	ENSG00000181773	GPR3	ACCA	G protein-coupled receptor 3	protein-coding	TRUE	FALSE	FALSE	FALSE	FALSE	FALSE	TTS+10kb;TSS-50kb;TTS+10kb;TSS-50kb;TSS-50kb	-;-;+;-;-	-1601;35972;7012;28014;19506	NM_001201404;NM_004672;NM_005281;NM_173452;NM_207397	ENSG00000158195;ENSG00000142733;ENSG00000181773;ENSG00000142748;ENSG00000174950	WASF2;MAP3K6;GPR3;FCN3;CD164L2	DNaseOnly
peak1907	chr1	27744735	27745481	6	5	11	0.604396	intron (NM_006990, intron 3 of 8)	intron (NM_006990, intron 3 of 8)	25960	NM_005281	2827	Hs.66542	NM_005281	ENSG00000181773	GPR3	ACCA	G protein-coupled receptor 3	protein-coding	TRUE	FALSE	FALSE	TRUE	FALSE	FALSE	INTRON;TSS-50kb;TSS-50kb	-;-;-	0;43894;35386	NM_006990;NM_173452;NM_207397	ENSG00000158195;ENSG00000142748;ENSG00000174950	WASF2;FCN3;CD164L2	OpenChrom
peak1908	chr1	27754800	27755910	8	6	14	1	exon (NM_001201404, exon 2 of 8)	exon (NM_001201404, exon 2 of 8)	36207	NM_005281	2827	Hs.66542	NM_005281	ENSG00000181773	GPR3	ACCA	G protein-coupled receptor 3	protein-coding	TRUE	FALSE	FALSE	FALSE	TRUE	FALSE	EXON;TSS-50kb	-;-	0;45633	NM_001201404;NM_207397	ENSG00000158195;ENSG00000174950	WASF2;CD164L2	Valid
peak1909	chr1	27762704	27763478	1	2	3	0.525275	intron (NM_006990, intron 1 of 8)	intron (NM_006990, intron 1 of 8)	43943	NM_005281	2827	Hs.66542	NM_005281	ENSG00000181773	GPR3	ACCA	G protein-coupled receptor 3	protein-coding	FALSE	FALSE	FALSE	TRUE	FALSE	FALSE	INTRON	-	0	NM_006990	ENSG00000158195	WASF2	DNaseOnly
peak1911	chr1	27781748	27782333	3	3	6	0.622378	intron (NM_006990, intron 1 of 8)	intron (NM_006990, intron 1 of 8)	34657	NM_006990	10163	Hs.469244	NM_006990	ENSG00000158195	WASF2	IMD2|SCAR2|WASF4|WAVE2|dJ393P12.2	WAS protein family, member 2	protein-coding	TRUE	FALSE	FALSE	TRUE	FALSE	FALSE	INTRON	-	0	NM_006990	ENSG00000158195	WASF2
peak1913	chr1	27816040	27817359	9	6	15	1	promoter-TSS (NM_001201404)	promoter-TSS (NM_001201404)	-2	NM_001201404	10163	Hs.469244	NM_006990	ENSG00000158195	WASF2	IMD2|SCAR2|WASF4|WAVE2|dJ393P12.2	WAS protein family, member 2	protein-coding	TRUE	FALSE	FALSE	FALSE	TRUE	FALSE	TSS-200	-	103	NM_001201404	ENSG00000158195	WASF2	Valid
peak1915	chr1	27844597	27845316	3	1	4	0.604396	Intergenic	Intergenic	-28259	NM_001201404	10163	Hs.469244	NM_006990	ENSG00000158195	WASF2	IMD2|SCAR2|WASF4|WAVE2|dJ393P12.2	WAS protein family, member 2	protein-coding	TRUE	FALSE	FALSE	TRUE	FALSE	FALSE	TSS-50kb	-	28359	NM_001201404	ENSG00000158195	WASF2	OpenChrom
peak1916	chr1	27845619	27846630	9	6	15	1	Intergenic	Intergenic	-29427	NM_001201404	10163	Hs.469244	NM_006990	ENSG00000158195	WASF2	IMD2|SCAR2|WASF4|WAVE2|dJ393P12.2	WAS protein family, member 2	protein-coding	TRUE	FALSE	FALSE	FALSE	FALSE	FALSE	TSS-50kb	-	29527	NM_001201404	ENSG00000158195	WASF2	OpenChrom
peak1918	chr1	27853335	27856412	9	6	15	1	Intergenic	CpG	-38176	NM_001201404	10163	Hs.469244	NM_006990	ENSG00000158195	WASF2	IMD2|SCAR2|WASF4|WAVE2|dJ393P12.2	WAS protein family, member 2	protein-coding	TRUE	FALSE	FALSE	FALSE	TRUE	FALSE	TTS+10kb;TSS-50kb	-;-	-5981;38277	NM_001029882;NM_001201404	ENSG00000126705;ENSG00000158195	AHDC1;WASF2	OpenChrom
peak1919	chr1	27863069	27863879	3	2	5	1	intron (NM_001029882, intron 6 of 6)	intron (NM_001029882, intron 6 of 6)	-46776	NM_001201404	10163	Hs.469244	NM_006990	ENSG00000158195	WASF2	IMD2|SCAR2|WASF4|WAVE2|dJ393P12.2	WAS protein family, member 2	protein-coding	TRUE	FALSE	FALSE	TRUE	FALSE	FALSE	INTRON;TSS-50kb	-;-	0;46877	NM_001029882;NM_001201404	ENSG00000126705;ENSG00000158195	AHDC1;WASF2	DNaseOnly
peak1920	chr1	27868513	27869669	9	6	15	1	intron (NM_001029882, intron 6 of 6)	MIRb|SINE|MIR	-52393	NM_001201404	10163	Hs.469244	NM_006990	ENSG00000158195	WASF2	IMD2|SCAR2|WASF4|WAVE2|dJ393P12.2	WAS protein family, member 2	protein-coding	TRUE	FALSE	FALSE	FALSE	FALSE	FALSE							Valid
peak1921	chr1	27875606	27876379	4	3	7	1	exon (NM_001029882, exon 6 of 7)	exon (NM_001029882, exon 6 of 7)	54012	NM_001029882	27245	Hs.469280	NM_001029882	ENSG00000126705	AHDC1	MRD25	AT hook, DNA binding motif, containing 1	protein-coding	TRUE	FALSE	FALSE	FALSE	FALSE	FALSE	EXON	-	0	NM_001029882	ENSG00000126705	AHDC1	OpenChrom
peak1923	chr1	27883221	27884406	3	2	5	1	intron (NM_001029882, intron 3 of 6)	intron (NM_001029882, intron 3 of 6)	46191	NM_001029882	27245	Hs.469280	NM_001029882	ENSG00000126705	AHDC1	MRD25	AT hook, DNA binding motif, containing 1	protein-coding	TRUE	FALSE	FALSE	FALSE	FALSE	FALSE	INTRON	-	0	NM_001029882	ENSG00000126705	AHDC1	OpenChrom
peak1924	chr1	27889868	27890881	8	6	14	1	intron (NM_001029882, intron 1 of 6)	intron (NM_001029882, intron 1 of 6)	39630	NM_001029882	27245	Hs.469280	NM_001029882	ENSG00000126705	AHDC1	MRD25	AT hook, DNA binding motif, containing 1	protein-coding	TRUE	FALSE	FALSE	TRUE	FALSE	FALSE	INTRON	-	0	NM_001029882	ENSG00000126705	AHDC1	OpenChrom
peak1925	chr1	27894709	27896113	9	6	15	1	intron (NM_001029882, intron 1 of 6)	CpG	34594	NM_001029882	27245	Hs.469280	NM_001029882	ENSG00000126705	AHDC1	MRD25	AT hook, DNA binding motif, containing 1	protein-coding	TRUE	FALSE	FALSE	TRUE	FALSE	FALSE							OpenChrom
peak1927	chr1	27901442	27902709	8	6	14	1	intron (NM_001029882, intron 1 of 6)	CpG	27929	NM_001029882	27245	Hs.469280	NM_001029882	ENSG00000126705	AHDC1	MRD25	AT hook, DNA binding motif, containing 1	protein-coding	TRUE	FALSE	FALSE	FALSE	TRUE	FALSE							OpenChrom
peak1930	chr1	27925600	27926254	3	4	7	0.314685	intron (NM_001029882, intron 1 of 6)	intron (NM_001029882, intron 1 of 6)	4078	NM_001029882	27245	Hs.469280	NM_001029882	ENSG00000126705	AHDC1	MRD25	AT hook, DNA binding motif, containing 1	protein-coding	TRUE	FALSE	FALSE	TRUE	FALSE	FALSE	INTRON	-	0	NM_001029882	ENSG00000126705	AHDC1	OpenChrom
peak1931	chr1	27928041	27929069	2	1	3	1	intron (NM_001029882, intron 1 of 6)	intron (NM_001029882, intron 1 of 6)	1450	NM_001029882	27245	Hs.469280	NM_001029882	ENSG00000126705	AHDC1	MRD25	AT hook, DNA binding motif, containing 1	protein-coding	TRUE	FALSE	FALSE	FALSE	TRUE	FALSE	INTRON	-	0	NM_001029882	ENSG00000126705	AHDC1	Valid
peak1932	chr1	27930284	27930994	8	6	14	1	promoter-TSS (NM_001029882)	promoter-TSS (NM_001029882)	-634	NM_001029882	27245	Hs.469280	NM_001029882	ENSG00000126705	AHDC1	MRD25	AT hook, DNA binding motif, containing 1	protein-coding	TRUE	FALSE	FALSE	FALSE	TRUE	FALSE	TSS-1500;TTS+10kb	-;-	735;-8261	NM_001029882;NM_001042747	ENSG00000126705;ENSG00000000938	AHDC1;FGR	Valid
peak1939	chr1	27985354	27987110	6	4	10	1	Intergenic	Intergenic	12492	NM_022872	2537	Hs.523847	NM_002038	ENSG00000126709	IFI6	6-16|FAM14C|G1P3|IFI-6-16|IFI616	interferon, alpha-inducible protein 6	protein-coding	TRUE	FALSE	FALSE	FALSE	TRUE	FALSE	TSS-50kb;TSS-50kb;TTS+10kb;TSS-50kb	-;-;-;-	32481;33582;-6439;24606	NM_001042729;NM_001042747;NM_002038;NM_005248	ENSG00000000938;ENSG00000000938;ENSG00000126709;ENSG00000000938	FGR;FGR;IFI6;FGR	OpenChrom
peak1940	chr1	27989579	27990089	3	2	5	1	Intergenic	Intergenic	8890	NM_022872	2537	Hs.523847	NM_002038	ENSG00000126709	IFI6	6-16|FAM14C|G1P3|IFI-6-16|IFI616	interferon, alpha-inducible protein 6	protein-coding	FALSE	FALSE	FALSE	FALSE	FALSE	FALSE	TSS-50kb;TSS-50kb;TTS+10kb;TSS-50kb	-;-;-;-	36083;37184;-2837;28208	NM_001042729;NM_001042747;NM_002038;NM_005248	ENSG00000000938;ENSG00000000938;ENSG00000126709;ENSG00000000938	FGR;FGR;IFI6;FGR	OpenChrom
peak1941	chr1	27995758	27996275	4	5	9	0.286713	intron (NM_022873, intron 1 of 4)	intron (NM_022873, intron 1 of 4)	2707	NM_022872	2537	Hs.523847	NM_002038	ENSG00000126709	IFI6	6-16|FAM14C|G1P3|IFI-6-16|IFI616	interferon, alpha-inducible protein 6	protein-coding	FALSE	FALSE	FALSE	FALSE	TRUE	FALSE	TSS-50kb;TSS-50kb;TSS-50kb;INTRON	-;-;-;-	42265;43366;34390;0	NM_001042729;NM_001042747;NM_005248;NM_022873	ENSG00000000938;ENSG00000000938;ENSG00000000938;ENSG00000126709	FGR;FGR;FGR;IFI6	OpenChrom
peak1942	chr1	27998280	27999365	9	6	15	1	promoter-TSS (NM_002038)	promoter-TSS (NM_002038)	-99	NM_002038	2537	Hs.523847	NM_002038	ENSG00000126709	IFI6	6-16|FAM14C|G1P3|IFI-6-16|IFI616	interferon, alpha-inducible protein 6	protein-coding	TRUE	FALSE	FALSE	FALSE	TRUE	FALSE	TSS-50kb;TSS-50kb;TSS-200;TSS-50kb	-;-;-;-	45071;46172;199;37196	NM_001042729;NM_001042747;NM_002038;NM_005248	ENSG00000000938;ENSG00000000938;ENSG00000126709;ENSG00000000938	FGR;FGR;IFI6;FGR	Valid
peak1944	chr1	28051750	28053072	9	6	15	1	promoter-TSS (NM_001143913)	promoter-TSS (NM_001143913)	-79	NM_152660	199870	Hs.469359	NM_152660	ENSG00000009780	FAM76A	-	family with sequence similarity 76, member A	protein-coding	TRUE	FALSE	FALSE	FALSE	TRUE	FALSE	TSS-200;TSS-50kb	+;+	-178;-47382	NM_001143913;NM_177424	ENSG00000009780;ENSG00000117758	FAM76A;STX12	Valid
peak1945	chr1	28099116	28100729	9	6	15	1	exon (NM_177424, exon 1 of 9)	exon (NM_177424, exon 1 of 9)	229	NM_177424	23673	Hs.523855	NM_177424	ENSG00000117758	STX12	STX13|STX14	syntaxin 12	protein-coding	TRUE	FALSE	FALSE	TRUE	TRUE	FALSE	1ST EXON	+	0	NM_177424	ENSG00000117758	STX12	OpenChrom
peak1949	chr1	28156768	28158110	9	6	15	1	5' UTR (NM_002713, exon 1 of 6)	5' UTR (NM_002713, exon 1 of 6)	114	NM_138558	5511	Hs.533474	NM_002713	ENSG00000117751	PPP1R8	ARD-1|ARD1|NIPP-1|NIPP1|PRO2047	protein phosphatase 1, regulatory subunit 8	protein-coding	TRUE	FALSE	FALSE	TRUE	TRUE	FALSE	TSS-50kb;TTS+10kb;TSS-50kb	+;+;+	-41714;6577;-3572	NM_001039477;NM_177424;NR_002997	ENSG00000130775;ENSG00000117758;NO_ENSEMBL	THEMIS2;STX12;NO_SYMBOL	OpenChrom
peak1950	chr1	28177804	28178563	3	2	5	1	TTS (NM_014110)	TTS (NM_014110)	17272	NR_002997	677774	Hs.689694	NR_002997	ENSG00000252947	SCARNA1	ACA35	small Cajal body-specific RNA 1	ncRNA	FALSE	FALSE	FALSE	TRUE	FALSE	FALSE	TSS-50kb;TTS+10kb	+;+	-20969;102	NM_001039477;NM_014110	ENSG00000130775;ENSG00000117751	THEMIS2;PPP1R8	DNaseOnly
peak1951	chr1	28184333	28185172	6	6	12	0.228571	Intergenic	Intergenic	-14301	NM_004848	9473	Hs.10649	NM_004848	ENSG00000130775	THEMIS2	C1orf38|ICB-1	thymocyte selection associated family member 2	protein-coding	FALSE	FALSE	FALSE	FALSE	FALSE	FALSE	TSS-50kb;TTS+10kb	+;+	-14401;6670	NM_001039477;NM_014110	ENSG00000130775;ENSG00000117751	THEMIS2;PPP1R8	OpenChrom
peak1952	chr1	28189448	28190327	6	4	10	1	Intergenic	Intergenic	-9166	NM_004848	9473	Hs.10649	NM_004848	ENSG00000130775	THEMIS2	C1orf38|ICB-1	thymocyte selection associated family member 2	protein-coding	TRUE	FALSE	FALSE	FALSE	FALSE	FALSE	TSS-50kb	+	-9265	NM_001039477	ENSG00000130775	THEMIS2	OpenChrom
peak1953	chr1	28198650	28199735	3	3	6	0.622378	intron (NM_001286113, intron 1 of 6)	CpG	139	NM_001039477	9473	Hs.10649	NM_004848	ENSG00000130775	THEMIS2	C1orf38|ICB-1	thymocyte selection associated family member 2	protein-coding	TRUE	FALSE	FALSE	FALSE	TRUE	FALSE							OpenChrom
peak1954	chr1	28201606	28202347	7	6	13	0.485714	intron (NM_001286113, intron 1 of 6)	intron (NM_001286113, intron 1 of 6)	2923	NM_001039477	9473	Hs.10649	NM_004848	ENSG00000130775	THEMIS2	C1orf38|ICB-1	thymocyte selection associated family member 2	protein-coding	FALSE	FALSE	FALSE	FALSE	FALSE	FALSE	INTRON	+	0	NM_001286113	ENSG00000130775	THEMIS2	Valid
peak1955	chr1	28240565	28241706	9	6	15	1	5' UTR (NM_002946, exon 1 of 9)	5' UTR (NM_002946, exon 1 of 9)	172	NM_001297558	6118	Hs.79411	NM_002946	ENSG00000117748	RPA2	REPA2|RP-A p32|RP-A p34|RPA32	replication protein A2	protein-coding	TRUE	FALSE	FALSE	FALSE	TRUE	FALSE	TSS-50kb;TSS-50kb	+;+	-20429;-44936	NM_001009568;NM_018053	ENSG00000130768;ENSG00000158156	SMPDL3B;XKR8	Valid
peak1957	chr1	28261222	28262400	8	5	13	1	intron (NM_001304579, intron 1 of 7)	intron (NM_001304579, intron 1 of 7)	345	NM_001009568	27293	Hs.123659	NM_014474	ENSG00000130768	SMPDL3B	ASML3B	sphingomyelin phosphodiesterase, acid-like 3B	protein-coding	FALSE	FALSE	FALSE	FALSE	TRUE	FALSE	INTRON;TSS-50kb;TSS-50kb	+;-;+	0;20604;-24261	NM_001304579;NM_002946;NM_018053	ENSG00000130768;ENSG00000117748;ENSG00000158156	SMPDL3B;RPA2;XKR8	OpenChrom
peak1958	chr1	28285900	28288144	9	6	15	1	intron (NM_018053, intron 1 of 2)	intron (NM_018053, intron 1 of 2)	1049	NM_018053	55113	Hs.55024	NM_018053	ENSG00000158156	XKR8	XRG8|hXkr8	X-linked Kx blood group related 8	protein-coding	TRUE	FALSE	FALSE	FALSE	TRUE	FALSE	TTS+10kb;TTS+10kb;TSS-50kb;TTS+10kb;INTRON	+;-;-;+;+	4132;-9932;45815;949;0	NM_001009568;NM_001282562;NM_002946;NM_014474;NM_018053	ENSG00000130768;ENSG00000158161;ENSG00000117748;ENSG00000130768;ENSG00000158156	SMPDL3B;EYA3;RPA2;SMPDL3B;XKR8	OpenChrom
peak1960	chr1	28306078	28308125	6	3	9	0.622378	intron (NM_001990, intron 16 of 17)	intron (NM_001990, intron 16 of 17)	21129	NM_018053	55113	Hs.55024	NM_018053	ENSG00000158156	XKR8	XRG8|hXkr8	X-linked Kx blood group related 8	protein-coding	TRUE	FALSE	FALSE	TRUE	FALSE	FALSE	INTRON;TTS+10kb	-;-	0;-7981	NM_001990;NR_104214	ENSG00000158161;NO_ENSEMBL	EYA3;NO_SYMBOL	Valid
peak1967	chr1	28414326	28415654	9	6	15	1	intron (NM_001990, intron 1 of 17)	intron (NM_001990, intron 1 of 17)	158	NM_001990	2140	Hs.185774	NM_001990	ENSG00000158161	EYA3	-	EYA transcriptional coactivator and phosphatase 3	protein-coding	TRUE	FALSE	FALSE	TRUE	TRUE	FALSE	INTRON	-	0	NM_001990	ENSG00000158161	EYA3	Valid
peak1969	chr1	28431320	28432215	8	6	14	1	Intergenic	Intergenic	-16620	NM_001282560	2140	Hs.185774	NM_001990	ENSG00000158161	EYA3	-	EYA transcriptional coactivator and phosphatase 3	protein-coding	FALSE	FALSE	FALSE	FALSE	TRUE	FALSE	TSS-50kb	-	16721	NR_104214	NO_ENSEMBL	NO_SYMBOL	DNaseOnly
peak1976	chr1	28559161	28559927	6	5	11	0.604396	promoter-TSS (NM_014280)	promoter-TSS (NM_014280)	-2	NM_014280	22826	Hs.433540	NM_014280	ENSG00000126698	DNAJC8	HSPC331|SPF31	DnaJ (Hsp40) homolog, subfamily C, member 8	protein-coding	TRUE	FALSE	FALSE	FALSE	TRUE	FALSE	TSS-50kb;TSS-200;TSS-50kb;TSS-50kb	-;-;+;+	39198;103;-26518;-3157	NM_001164722;NM_014280;NM_031459;NM_178190	ENSG00000169403;ENSG00000126698;ENSG00000130766;ENSG00000130770	PTAFR;DNAJC8;SESN2;ATPIF1	OpenChrom
peak1977	chr1	28562097	28563510	9	6	15	1	intron (NM_016311, intron 1 of 2)	CpG	202	NM_016311	93974	Hs.744914	NM_016311	ENSG00000130770	ATPIF1	ATPI|ATPIP|IP	ATPase inhibitory factor 1	protein-coding	TRUE	FALSE	FALSE	FALSE	TRUE	FALSE	TSS-50kb;TSS-50kb;TSS-50kb	-;-;+	42458;3363;-23258	NM_001164722;NM_014280;NM_031459	ENSG00000169403;ENSG00000126698;ENSG00000130766	PTAFR;DNAJC8;SESN2	OpenChrom
peak1978	chr1	28572999	28574224	9	6	15	1	Intergenic	Intergenic	11010	NM_016311	93974	Hs.744914	NM_016311	ENSG00000130770	ATPIF1	ATPI|ATPIP|IP	ATPase inhibitory factor 1	protein-coding	TRUE	FALSE	FALSE	TRUE	TRUE	FALSE	TSS-50kb;TSS-50kb;TTS+10kb	-;+;+	14171;-12450;9097	NM_014280;NM_031459;NM_178190	ENSG00000126698;ENSG00000130766;ENSG00000130770	DNAJC8;SESN2;ATPIF1	Valid
peak1979	chr1	28574866	28576331	6	3	9	0.622378	Intergenic	Intergenic	-10364	NM_031459	83667	Hs.469543	NM_031459	ENSG00000130766	SESN2	HI95|SES2|SEST2	sestrin 2	protein-coding	TRUE	FALSE	FALSE	TRUE	TRUE	FALSE	TSS-50kb;TSS-50kb	-;+	16157;-10464	NM_014280;NM_031459	ENSG00000126698;ENSG00000130766	DNAJC8;SESN2	OpenChrom
peak1980	chr1	28585322	28587159	9	6	15	1	5' UTR (NM_031459, exon 1 of 10)	5' UTR (NM_031459, exon 1 of 10)	278	NM_031459	83667	Hs.469543	NM_031459	ENSG00000130766	SESN2	HI95|SES2|SEST2	sestrin 2	protein-coding	TRUE	FALSE	FALSE	TRUE	TRUE	FALSE	TSS-50kb	-	26799	NM_014280	ENSG00000126698	DNAJC8	OpenChrom
peak1983	chr1	28617239	28617831	2	2	4	1	Intergenic	Intergenic	31572	NM_031459	83667	Hs.469543	NM_031459	ENSG00000130766	SESN2	HI95|SES2|SEST2	sestrin 2	protein-coding	TRUE	FALSE	FALSE	TRUE	FALSE	FALSE	TSS-50kb;TTS+10kb	+;+	-38077;8634	NM_017638;NM_031459	ENSG00000130772;ENSG00000130766	MED18;SESN2	OpenChrom
peak1984	chr1	28622716	28623955	8	6	14	1	Intergenic	Intergenic	-32177	NM_001127350	54797	Hs.479911	NM_017638	ENSG00000130772	MED18	p28b	mediator complex subunit 18	protein-coding	TRUE	FALSE	FALSE	TRUE	FALSE	FALSE	TSS-50kb	+	-32276	NM_017638	ENSG00000130772	MED18	FAIREOnly
peak1985	chr1	28640300	28641210	4	3	7	1	Intergenic	Intergenic	-14758	NM_001127350	54797	Hs.479911	NM_017638	ENSG00000130772	MED18	p28b	mediator complex subunit 18	protein-coding	TRUE	FALSE	FALSE	FALSE	FALSE	FALSE	TSS-50kb	+	-14857	NM_017638	ENSG00000130772	MED18	DNaseOnly
peak1987	chr1	28648675	28649279	2	1	3	1	Intergenic	Intergenic	-6536	NM_001127350	54797	Hs.479911	NM_017638	ENSG00000130772	MED18	p28b	mediator complex subunit 18	protein-coding	FALSE	FALSE	FALSE	FALSE	FALSE	FALSE	TSS-50kb;TSS-50kb	+;+	-47215;-6635	NM_001048183;NM_017638	ENSG00000204138;ENSG00000130772	PHACTR4;MED18	FAIREOnly
peak1988	chr1	28655122	28656144	9	6	15	1	5' UTR (NM_017638, exon 1 of 3)	5' UTR (NM_017638, exon 1 of 3)	120	NM_017638	54797	Hs.479911	NM_017638	ENSG00000130772	MED18	p28b	mediator complex subunit 18	protein-coding	TRUE	FALSE	FALSE	FALSE	TRUE	FALSE	TSS-50kb	+	-40559	NM_001048183	ENSG00000204138	PHACTR4	Valid
peak1990	chr1	28680553	28681030	1	2	3	0.525275	Intergenic	Intergenic	-15301	NM_001048183	65979	Hs.225641	NM_023923	ENSG00000204138	PHACTR4	PPP1R124	phosphatase and actin regulator 4	protein-coding	FALSE	FALSE	FALSE	FALSE	FALSE	FALSE	TSS-50kb	+	-15400	NM_001048183	ENSG00000204138	PHACTR4	DNaseOnly
peak1991	chr1	28695715	28697062	9	6	15	1	intron (NM_001048183, intron 1 of 13)	CpG	296	NM_001048183	65979	Hs.225641	NM_023923	ENSG00000204138	PHACTR4	PPP1R124	phosphatase and actin regulator 4	protein-coding	TRUE	FALSE	FALSE	TRUE	TRUE	FALSE							OpenChrom
peak1993	chr1	28743712	28744452	5	4	9	1	intron (NM_001048183, intron 2 of 13)	MER44B|DNA|TcMar-Tigger	-20579	NM_023923	65979	Hs.225641	NM_023923	ENSG00000204138	PHACTR4	PPP1R124	phosphatase and actin regulator 4	protein-coding	TRUE	FALSE	FALSE	TRUE	TRUE	FALSE	TSS-50kb	+	-20678	NM_023923	ENSG00000204138	PHACTR4	Valid
peak1994	chr1	28763830	28764939	5	4	9	1	promoter-TSS (NM_023923)	promoter-TSS (NM_023923)	-276	NM_023923	65979	Hs.225641	NM_023923	ENSG00000204138	PHACTR4	PPP1R124	phosphatase and actin regulator 4	protein-coding	TRUE	FALSE	FALSE	TRUE	TRUE	FALSE	TSS-1500	+	-376	NM_023923	ENSG00000204138	PHACTR4
peak1995	chr1	28827379	28828014	4	3	7	1	TTS (NM_001048183)	TTS (NM_001048183)	-4758	NR_030725	1104	Hs.469723	NM_001269	ENSG00000180198	RCC1	CHC1|RCC1-I|SNHG3-RCC1	regulator of chromosome condensation 1	protein-coding	FALSE	FALSE	FALSE	TRUE	FALSE	FALSE	TTS+10kb;TSS-50kb;TSS-50kb;TSS-50kb	+;+;+;+	916;-17148;-7473;-4858	NM_001048183;NM_001269;NR_004404;NR_036473	ENSG00000204138;ENSG00000180198;NO_ENSEMBL;NO_ENSEMBL	PHACTR4;RCC1;NO_SYMBOL;NO_SYMBOL	OpenChrom
peak1996	chr1	28831980	28833356	9	6	15	1	intron (NR_030725, intron 1 of 12)	intron (NR_030725, intron 1 of 12)	213	NR_036473	8420	Hs.469723	NR_002909	ENSG00000242125	SNHG3	NCRNA00014|RNU17C|RNU17D|U17HG|U17HG-A|U17HG-AB	small nucleolar RNA host gene 3	ncRNA	TRUE	FALSE	FALSE	FALSE	TRUE	FALSE	TTS+10kb;TSS-50kb;TSS-50kb;TSS-50kb;INTRON	+;+;+;+;+	5888;-12176;-46960;-2501;0	NM_001048183;NM_001269;NM_017846;NR_004404;NR_030725	ENSG00000204138;ENSG00000180198;ENSG00000180098;NO_ENSEMBL;NO_ENSEMBL	PHACTR4;RCC1;TRNAU1AP;NO_SYMBOL;NO_SYMBOL	OpenChrom
peak1998	chr1	28844073	28845519	9	6	15	1	promoter-TSS (NM_001269)	promoter-TSS (NM_001269)	51	NM_001048195	1104	Hs.469723	NM_001269	ENSG00000180198	RCC1	CHC1|RCC1-I|SNHG3-RCC1	regulator of chromosome condensation 1	protein-coding	TRUE	FALSE	FALSE	FALSE	TRUE	FALSE	TSS-200;TSS-50kb;TTS+10kb;TTS+10kb	+;+;+;+	-48;-34832;9626;7493	NM_001269;NM_017846;NR_004404;NR_036473	ENSG00000180198;ENSG00000180098;NO_ENSEMBL;NO_ENSEMBL	RCC1;TRNAU1AP;NO_SYMBOL;NO_SYMBOL	OpenChrom
peak2000	chr1	28878890	28880484	9	6	15	1	intron (NR_003109, intron 1 of 9)	CpG	158	NM_017846	54952	Hs.533626	NM_017846	ENSG00000180098	TRNAU1AP	PRO1902|SECP43|TRSPAP1	tRNA selenocysteine 1 associated protein 1	protein-coding	TRUE	FALSE	FALSE	FALSE	TRUE	FALSE	TSS-50kb;TSS-50kb	+;+	-39419;-39124	NM_001193532;NM_152304	NO_ENSEMBL;ENSG00000188060	NO_SYMBOL;RAB42	Valid
peak2001	chr1	28907493	28909362	9	6	15	1	promoter-TSS (NR_003035)	promoter-TSS (NR_003035)	-62	NR_024127	85028	Hs.632377	NM_053040	ENSG00000197989	SNHG12	ASLNC04080|C1orf79|LINC00100|NCRNA00100	small nucleolar RNA host gene 12	ncRNA	TRUE	FALSE	FALSE	FALSE	TRUE	FALSE	TSS-50kb;TTS+10kb;TSS-50kb;TSS-1500;TSS-50kb;TSS-1500;TSS-50kb	+;+;+;-;-;-;-	-10678;3472;-10383;1023;2124;404;3195	NM_001193532;NM_017846;NM_152304;NR_002976;NR_002987;NR_003035;NR_003077	NO_ENSEMBL;ENSG00000180098;ENSG00000188060;NO_ENSEMBL;NO_ENSEMBL;NO_ENSEMBL;NO_ENSEMBL	NO_SYMBOL;TRNAU1AP;RAB42;NO_SYMBOL;NO_SYMBOL;NO_SYMBOL;NO_SYMBOL	OpenChrom
peak2005	chr1	28968936	28970458	9	6	15	1	promoter-TSS (NM_005644)	promoter-TSS (NM_005644)	-93	NM_005644	6883	Hs.530251	NM_005644	ENSG00000120656	TAF12	TAF2J|TAFII20	TAF12 RNA polymerase II, TATA box binding protein (TBP)-associated factor, 20kDa	protein-coding	TRUE	FALSE	FALSE	FALSE	TRUE	FALSE	TSS-200;TSS-50kb;TSS-50kb	-;+;+	194;-25642;-5514	NM_005644;NM_024482;NR_004407	ENSG00000120656;ENSG00000162419;NO_ENSEMBL	TAF12;GMEB1;NO_SYMBOL	OpenChrom
peak2006	chr1	28974526	28976041	9	6	15	1	TTS (NR_004407)	TTS (NR_004407)	172	NR_004407	26824	Hs.640266	NR_004407	ENSG00000270103	RNU11	RNU11-1|U11	RNA, U11 small nuclear	snRNA	TRUE	FALSE	FALSE	TRUE	TRUE	FALSE	TSS-50kb;TSS-50kb;TTS+10kb	-;+;+	5781;-20055;72	NM_005644;NM_024482;NR_004407	ENSG00000120656;ENSG00000162419;NO_ENSEMBL	TAF12;GMEB1;NO_SYMBOL	Valid
peak2007	chr1	28994758	28996532	9	6	15	1	intron (NM_024482, intron 1 of 9)	intron (NM_024482, intron 1 of 9)	405	NM_006582	10691	Hs.632373	NM_006582	ENSG00000162419	GMEB1	P96PIF|PIF96	glucocorticoid modulatory element binding protein 1	protein-coding	TRUE	FALSE	FALSE	TRUE	TRUE	FALSE	TSS-50kb;INTRON	-;+	26142;0	NM_005644;NM_024482	ENSG00000120656;ENSG00000162419	TAF12;GMEB1	OpenChrom
peak2008	chr1	29062718	29064595	9	6	15	1	exon (NM_001173128, exon 2 of 6)	exon (NM_001173128, exon 2 of 6)	205	NM_001172828	51441	Hs.532286	NM_016258	ENSG00000198492	YTHDF2	CAHL|HGRG8|NY-REN-2	YTH N(6)-methyladenosine RNA binding protein 2	protein-coding	TRUE	FALSE	FALSE	FALSE	TRUE	FALSE	EXON	+	0	NM_001173128	ENSG00000198492	YTHDF2	OpenChrom
peak2010	chr1	29101341	29102611	9	6	15	1	Intergenic	CpG	-36678	NM_000911	4985	Hs.372	NM_000911		OPRD1	OPRD	opioid receptor, delta 1	protein-coding	TRUE	FALSE	FALSE	FALSE	TRUE	FALSE	TSS-50kb;TTS+10kb	+;+	-36777;5790	NM_000911;NM_001173128	ENSG00000116329;ENSG00000198492	OPRD1;YTHDF2	OpenChrom
peak2011	chr1	29111553	29112252	4	3	7	1	Intergenic	Intergenic	-26751	NM_000911	4985	Hs.372	NM_000911		OPRD1	OPRD	opioid receptor, delta 1	protein-coding	FALSE	FALSE	FALSE	FALSE	TRUE	FALSE	TSS-50kb	+	-26851	NM_000911	ENSG00000116329	OPRD1	Valid
peak2017	chr1	29161590	29162228	4	3	7	1	intron (NM_000911, intron 1 of 2)	intron (NM_000911, intron 1 of 2)	23255	NM_000911	4985	Hs.372	NM_000911		OPRD1	OPRD	opioid receptor, delta 1	protein-coding	TRUE	FALSE	FALSE	FALSE	FALSE	FALSE	INTRON	+	0	NM_000911	ENSG00000116329	OPRD1	Valid
peak2018	chr1	29165875	29166706	7	3	10	0.328671	intron (NM_000911, intron 1 of 2)	intron (NM_000911, intron 1 of 2)	27637	NM_000911	4985	Hs.372	NM_000911		OPRD1	OPRD	opioid receptor, delta 1	protein-coding	TRUE	FALSE	FALSE	TRUE	FALSE	FALSE	INTRON;TSS-50kb	+;+	0;-47412	NM_000911;NM_001166007	ENSG00000116329;ENSG00000159023	OPRD1;EPB41	Valid
peak2021	chr1	29186831	29187562	5	3	8	1	intron (NM_000911, intron 2 of 2)	MIRc|SINE|MIR	-26406	NM_001166005	2035	Hs.175437	NM_004437	ENSG00000159023	EPB41	4.1R|EL1|HE	erythrocyte membrane protein band 4.1	protein-coding	FALSE	FALSE	FALSE	FALSE	FALSE	FALSE	TSS-50kb	+	-26506	NM_001166007	ENSG00000159023	EPB41	OpenChrom
peak2022	chr1	29198304	29199164	9	1	10	0.001998	Intergenic	Intergenic	-14869	NM_001166005	2035	Hs.175437	NM_004437	ENSG00000159023	EPB41	4.1R|EL1|HE	erythrocyte membrane protein band 4.1	protein-coding	TRUE	FALSE	FALSE	TRUE	FALSE	FALSE	TTS+10kb;TSS-50kb;TSS-50kb	+;+;+	8627;-42453;-14968	NM_000911;NM_001166006;NM_001166007	ENSG00000116329;ENSG00000159023;ENSG00000159023	OPRD1;EPB41;EPB41	OpenChrom
peak2023	chr1	29203492	29204066	5	3	8	1	Intergenic	Intergenic	-9824	NM_001166005	2035	Hs.175437	NM_004437	ENSG00000159023	EPB41	4.1R|EL1|HE	erythrocyte membrane protein band 4.1	protein-coding	FALSE	FALSE	FALSE	FALSE	FALSE	FALSE	TSS-50kb;TSS-50kb	+;+	-37408;-9923	NM_001166006;NM_001166007	ENSG00000159023;ENSG00000159023	EPB41;EPB41	Valid
peak2024	chr1	29208457	29209076	4	2	6	1	Intergenic	Intergenic	-4836	NM_001166005	2035	Hs.175437	NM_004437	ENSG00000159023	EPB41	4.1R|EL1|HE	erythrocyte membrane protein band 4.1	protein-coding	FALSE	FALSE	FALSE	FALSE	FALSE	FALSE	TSS-50kb;TSS-50kb	+;+	-32421;-4936	NM_001166006;NM_001166007	ENSG00000159023;ENSG00000159023	EPB41;EPB41	Valid
peak2025	chr1	29211264	29212070	5	5	10	0.58042	Intergenic	Intergenic	-1936	NM_001166005	2035	Hs.175437	NM_004437	ENSG00000159023	EPB41	4.1R|EL1|HE	erythrocyte membrane protein band 4.1	protein-coding	TRUE	FALSE	FALSE	FALSE	FALSE	FALSE	TSS-50kb;TSS-50kb	+;+	-29520;-2035	NM_001166006;NM_001166007	ENSG00000159023;ENSG00000159023	EPB41;EPB41	OpenChrom
peak2026	chr1	29213109	29214821	8	6	14	1	intron (NM_004437, intron 1 of 18)	CpG	362	NM_001166007	2035	Hs.175437	NM_004437	ENSG00000159023	EPB41	4.1R|EL1|HE	erythrocyte membrane protein band 4.1	protein-coding	TRUE	FALSE	FALSE	TRUE	TRUE	FALSE	TSS-50kb	+	-27222	NM_001166006	ENSG00000159023	EPB41	OpenChrom
peak2027	chr1	29240470	29242103	9	6	15	1	intron (NM_001166006, intron 1 of 14)	CpG	199	NM_001166006	2035	Hs.175437	NM_004437	ENSG00000159023	EPB41	4.1R|EL1|HE	erythrocyte membrane protein band 4.1	protein-coding	FALSE	FALSE	FALSE	TRUE	TRUE	FALSE							OpenChrom
peak2030	chr1	29298762	29299252	2	2	4	1	intron (NM_001166006, intron 1 of 14)	intron (NM_001166006, intron 1 of 14)	57919	NM_001166006	2035	Hs.175437	NM_004437	ENSG00000159023	EPB41	4.1R|EL1|HE	erythrocyte membrane protein band 4.1	protein-coding	FALSE	FALSE	FALSE	TRUE	FALSE	FALSE	INTRON	+	0	NM_001166006	ENSG00000159023	EPB41
peak2033	chr1	29380488	29381028	2	2	4	1	intron (NM_203343, intron 11 of 16)	intron (NM_203343, intron 11 of 16)	68255	NM_001171868	399474	Hs.712722	NM_001003682	ENSG00000253304	TMEM200B	TTMB	transmembrane protein 200B	protein-coding	FALSE	FALSE	FALSE	TRUE	FALSE	FALSE	INTRON	+	0	NM_203343	ENSG00000159023	EPB41	Valid
peak2034	chr1	29417295	29417988	5	1	6	0.286713	intron (NM_001166005, intron 16 of 20)	intron (NM_001166005, intron 16 of 20)	31371	NM_001171868	399474	Hs.712722	NM_001003682	ENSG00000253304	TMEM200B	TTMB	transmembrane protein 200B	protein-coding	FALSE	FALSE	FALSE	FALSE	FALSE	FALSE	INTRON	+	0	NM_001166005	ENSG00000159023	EPB41
peak2038	chr1	29450558	29451480	2	3	5	0.328671	promoter-TSS (NM_001003682)	promoter-TSS (NM_001003682)	-598	NM_001003682	399474	Hs.712722	NM_001003682	ENSG00000253304	TMEM200B	TTMB	transmembrane protein 200B	protein-coding	FALSE	FALSE	FALSE	FALSE	TRUE	FALSE	TSS-1500;TTS+10kb;TSS-50kb	-;+;-	699;4562;2107	NM_001003682;NM_001166007;NM_001171868	ENSG00000253304;ENSG00000159023;ENSG00000253304	TMEM200B;EPB41;TMEM200B	OpenChrom
peak2039	chr1	29472145	29472902	1	2	3	0.525275	Intergenic	Intergenic	-22103	NM_001003682	399474	Hs.712722	NM_001003682	ENSG00000253304	TMEM200B	TTMB	transmembrane protein 200B	protein-coding	FALSE	FALSE	FALSE	FALSE	FALSE	FALSE	TSS-50kb;TSS-50kb;TTS+10kb	-;-;-	22204;23612;-1825	NM_001003682;NM_001171868;NM_005626	ENSG00000253304;ENSG00000253304;ENSG00000116350	TMEM200B;TMEM200B;SRSF4	DNaseOnly
peak2041	chr1	29507417	29509112	9	6	15	1	5' UTR (NM_005626, exon 1 of 6)	5' UTR (NM_005626, exon 1 of 6)	372	NM_005626	6429	Hs.469970	NM_005626	ENSG00000116350	SRSF4	SFRS4|SRP75	serine/arginine-rich splicing factor 4	protein-coding	TRUE	FALSE	FALSE	FALSE	TRUE	FALSE							OpenChrom
peak2042	chr1	29529088	29529950	7	4	11	1	intron (NM_016011, intron 5 of 9)	intron (NM_016011, intron 5 of 9)	-20882	NM_005626	6429	Hs.469970	NM_005626	ENSG00000116350	SRSF4	SFRS4|SRP75	serine/arginine-rich splicing factor 4	protein-coding	FALSE	FALSE	FALSE	FALSE	FALSE	FALSE	TSS-50kb;TSS-50kb;INTRON	-;+;-	20983;-33608;0	NM_005626;NM_005704;NM_016011	ENSG00000116350;ENSG00000060656;ENSG00000116353	SRSF4;PTPRU;MECR	Valid
peak2043	chr1	29557058	29557900	8	6	14	1	promoter-TSS (NM_001024732)	promoter-TSS (NM_001024732)	-9	NM_016011	51102	Hs.183646	NM_016011	ENSG00000116353	MECR	CGI-63|FASN2B|NRBF1	mitochondrial trans-2-enoyl-CoA reductase	protein-coding	FALSE	FALSE	FALSE	TRUE	TRUE	FALSE	TSS-200;TSS-50kb;TSS-50kb	-;-;+	110;48943;-5648	NM_001024732;NM_005626;NM_005704	ENSG00000116353;ENSG00000116350;ENSG00000060656	MECR;SRSF4;PTPRU	OpenChrom
peak2044	chr1	29562694	29563468	7	6	13	0.485714	promoter-TSS (NM_005704)	promoter-TSS (NM_005704)	53	NM_001195001	10076	Hs.19718	NM_005704	ENSG00000060656	PTPRU	FMI|PCP-2|PTP|PTP-J|PTP-PI|PTP-RO|PTPPSI|PTPRO|PTPU2|R-PTP-PSI|R-PTP-U|hPTP-J	protein tyrosine phosphatase, receptor type, U	protein-coding	FALSE	FALSE	FALSE	FALSE	TRUE	FALSE	TSS-50kb;TSS-200	-;+	5712;-46	NM_001024732;NM_005704	ENSG00000116353;ENSG00000060656	MECR;PTPRU	OpenChrom
peak2045	chr1	29563871	29565113	4	4	8	0.608392	intron (NM_001195001, intron 1 of 29)	CpG	1464	NM_001195001	10076	Hs.19718	NM_005704	ENSG00000060656	PTPRU	FMI|PCP-2|PTP|PTP-J|PTP-PI|PTP-RO|PTPPSI|PTPRO|PTPU2|R-PTP-PSI|R-PTP-U|hPTP-J	protein tyrosine phosphatase, receptor type, U	protein-coding	TRUE	FALSE	FALSE	FALSE	TRUE	FALSE	TSS-50kb	-	7123	NM_001024732	ENSG00000116353	MECR	OpenChrom
peak2053	chr1	29736638	29737642	2	3	5	0.328671	Intergenic	Helitron3Na_Mam|RC|Helitron	-60514	NR_110758	101928460	Hs.434659	NR_110758	ENSG00000230523	LOC101928460	-	uncharacterized LOC101928460	ncRNA	FALSE	FALSE	FALSE	FALSE	FALSE	FALSE							Valid
peak2057	chr1	29776810	29777816	5	3	8	1	Intergenic	MIR|SINE|MIR	-100687	NR_110758	101928460	Hs.434659	NR_110758	ENSG00000230523	LOC101928460	-	uncharacterized LOC101928460	ncRNA	TRUE	FALSE	FALSE	FALSE	FALSE	FALSE							OpenChrom
peak2058	chr1	29795743	29797035	3	3	6	0.622378	Intergenic	MIR3|SINE|MIR	-119763	NR_110758	101928460	Hs.434659	NR_110758	ENSG00000230523	LOC101928460	-	uncharacterized LOC101928460	ncRNA	FALSE	FALSE	FALSE	FALSE	FALSE	FALSE							Valid
peak2059	chr1	29798356	29798845	3	2	5	1	Intergenic	Intergenic	-121975	NR_110758	101928460	Hs.434659	NR_110758	ENSG00000230523	LOC101928460	-	uncharacterized LOC101928460	ncRNA	FALSE	FALSE	FALSE	FALSE	FALSE	FALSE							FAIREOnly
peak2060	chr1	30042770	30043519	6	4	10	1	Intergenic	LTR8|LTR|ERV1	-366519	NR_110758	101928460	Hs.434659	NR_110758	ENSG00000230523	LOC101928460	-	uncharacterized LOC101928460	ncRNA	FALSE	FALSE	FALSE	FALSE	FALSE	FALSE							Valid
peak2062	chr1	30056848	30058136	6	5	11	0.604396	Intergenic	Intergenic	-380866	NR_110758	101928460	Hs.434659	NR_110758	ENSG00000230523	LOC101928460	-	uncharacterized LOC101928460	ncRNA	TRUE	FALSE	FALSE	FALSE	TRUE	FALSE							Valid
peak2065	chr1	30155405	30156301	4	3	7	1	Intergenic	Intergenic	354606	NR_110790	101929406	Hs.639413	NR_110790	ENSG00000233399	LOC101929406	-	uncharacterized LOC101929406	ncRNA	FALSE	FALSE	FALSE	FALSE	FALSE	FALSE							Valid
peak2069	chr1	30181381	30183106	3	2	5	1	Intergenic	MIRc|SINE|MIR	328215	NR_110790	101929406	Hs.639413	NR_110790	ENSG00000233399	LOC101929406	-	uncharacterized LOC101929406	ncRNA	TRUE	FALSE	FALSE	FALSE	FALSE	FALSE							DNaseOnly
peak2070	chr1	30226770	30227589	2	2	4	1	Intergenic	Intergenic	283279	NR_110790	101929406	Hs.639413	NR_110790	ENSG00000233399	LOC101929406	-	uncharacterized LOC101929406	ncRNA	TRUE	FALSE	FALSE	FALSE	FALSE	FALSE							OpenChrom
peak2073	chr1	30265968	30266299	2	1	3	1	Intergenic	LTR41B|LTR|ERVL	244325	NR_110790	101929406	Hs.639413	NR_110790	ENSG00000233399	LOC101929406	-	uncharacterized LOC101929406	ncRNA	FALSE	FALSE	FALSE	FALSE	FALSE	FALSE							OpenChrom
peak2075	chr1	30324108	30325100	5	4	9	1	Intergenic	UCON19|Unknown|Unknown	185855	NR_110790	101929406	Hs.639413	NR_110790	ENSG00000233399	LOC101929406	-	uncharacterized LOC101929406	ncRNA	FALSE	FALSE	FALSE	FALSE	FALSE	FALSE							Valid
peak2079	chr1	30405715	30406422	2	4	6	0.135664	Intergenic	L2a|LINE|L2	104390	NR_110790	101929406	Hs.639413	NR_110790	ENSG00000233399	LOC101929406	-	uncharacterized LOC101929406	ncRNA	FALSE	FALSE	FALSE	FALSE	FALSE	FALSE							OpenChrom
peak2082	chr1	30447049	30447708	2	4	6	0.135664	Intergenic	Intergenic	63080	NR_110790	101929406	Hs.639413	NR_110790	ENSG00000233399	LOC101929406	-	uncharacterized LOC101929406	ncRNA	FALSE	FALSE	FALSE	TRUE	FALSE	FALSE							Valid
peak2083	chr1	30457428	30458354	4	2	6	1	Intergenic	Intergenic	52568	NR_110790	101929406	Hs.639413	NR_110790	ENSG00000233399	LOC101929406	-	uncharacterized LOC101929406	ncRNA	FALSE	FALSE	FALSE	TRUE	FALSE	FALSE							FAIREOnly
peak2086	chr1	30531563	30532205	2	2	4	1	Intergenic	Intergenic	-21425	NR_110790	101929406	Hs.639413	NR_110790	ENSG00000233399	LOC101929406	-	uncharacterized LOC101929406	ncRNA	FALSE	FALSE	FALSE	FALSE	FALSE	FALSE	TSS-50kb	-	21526	NR_110790	NO_ENSEMBL	NO_SYMBOL	OpenChrom
peak2088	chr1	30556658	30557442	1	3	4	0.235165	Intergenic	Intergenic	-46591	NR_110790	101929406	Hs.639413	NR_110790	ENSG00000233399	LOC101929406	-	uncharacterized LOC101929406	ncRNA	FALSE	FALSE	FALSE	FALSE	FALSE	FALSE	TSS-50kb	-	46692	NR_110790	NO_ENSEMBL	NO_SYMBOL	DNaseOnly
peak2092	chr1	30775454	30776326	5	3	8	1	Intergenic	Intergenic	-265431	NR_110790	101929406	Hs.639413	NR_110790	ENSG00000233399	LOC101929406	-	uncharacterized LOC101929406	ncRNA	TRUE	FALSE	FALSE	TRUE	FALSE	FALSE
peak2094	chr1	30796695	30797270	3	2	5	1	Intergenic	Intergenic	-286524	NR_110790	101929406	Hs.639413	NR_110790	ENSG00000233399	LOC101929406	-	uncharacterized LOC101929406	ncRNA	FALSE	FALSE	FALSE	FALSE	FALSE	FALSE							OpenChrom
peak2096	chr1	30852920	30853509	3	4	7	0.314685	Intergenic	LTR41|LTR|ERVL	-338404	NR_034182	100129196	Hs.659751	NR_034182	ENSG00000186056	MATN1-AS1	-	MATN1 antisense RNA 1	ncRNA	FALSE	FALSE	FALSE	FALSE	FALSE	FALSE							Valid
peak2110	chr1	31157641	31158747	7	5	12	1	Intergenic	CpG	-33425	NR_034182	100129196	Hs.659751	NR_034182	ENSG00000186056	MATN1-AS1	-	MATN1 antisense RNA 1	ncRNA	TRUE	FALSE	FALSE	FALSE	TRUE	FALSE	TSS-50kb	+	-33524	NR_034182	NO_ENSEMBL	NO_SYMBOL	OpenChrom
peak2113	chr1	31180885	31181512	3	3	6	0.622378	Intergenic	Intergenic	-10420	NR_034182	100129196	Hs.659751	NR_034182	ENSG00000186056	MATN1-AS1	-	MATN1 antisense RNA 1	ncRNA	FALSE	FALSE	FALSE	FALSE	FALSE	FALSE	TTS+10kb;TSS-50kb	-;+	-3025;-10520	NM_002379;NR_034182	ENSG00000162510;NO_ENSEMBL	MATN1;NO_SYMBOL	Valid
peak2114	chr1	31190736	31192490	9	6	15	1	promoter-TSS (NR_034182)	promoter-TSS (NR_034182)	-6	NR_034182	100129196	Hs.659751	NR_034182	ENSG00000186056	MATN1-AS1	-	MATN1 antisense RNA 1	ncRNA	TRUE	FALSE	FALSE	FALSE	TRUE	FALSE	TSS-200	+	-105	NR_034182	NO_ENSEMBL	NO_SYMBOL	OpenChrom
peak2117	chr1	31255310	31256177	3	1	4	0.604396	Intergenic	Intergenic	-25061	NM_006762	7805	Hs.371021	NM_006762	ENSG00000162511	LAPTM5	CLAST6	lysosomal protein transmembrane 5	protein-coding	FALSE	FALSE	FALSE	FALSE	FALSE	FALSE	TSS-50kb;TSS-50kb	-;-	25162;43766	NM_006762;NR_039616	ENSG00000162511;NO_ENSEMBL	LAPTM5;NO_SYMBOL	OpenChrom
peak2118	chr1	31274556	31275012	2	2	4	1	Intergenic	Intergenic	-44101	NM_006762	7805	Hs.371021	NM_006762	ENSG00000162511	LAPTM5	CLAST6	lysosomal protein transmembrane 5	protein-coding	FALSE	FALSE	FALSE	FALSE	FALSE	FALSE	TSS-50kb	-	44202	NM_006762	ENSG00000162511	LAPTM5	OpenChrom
peak2120	chr1	31289133	31289924	3	2	5	1	Intergenic	Intergenic	-58846	NM_006762	7805	Hs.371021	NM_006762	ENSG00000162511	LAPTM5	CLAST6	lysosomal protein transmembrane 5	protein-coding	FALSE	FALSE	FALSE	FALSE	FALSE	FALSE							OpenChrom
peak2121	chr1	31296633	31297779	9	6	15	1	Intergenic	Intergenic	-66523	NM_006762	7805	Hs.371021	NM_006762	ENSG00000162511	LAPTM5	CLAST6	lysosomal protein transmembrane 5	protein-coding	TRUE	FALSE	FALSE	TRUE	TRUE	FALSE							Valid
peak2122	chr1	31320188	31320716	2	3	5	0.328671	Intergenic	Intergenic	61028	NM_014654	9672	Hs.158287	NM_014654		SDC3	SDCN|SYND3	syndecan 3	protein-coding	TRUE	FALSE	FALSE	FALSE	FALSE	FALSE							OpenChrom
peak2124	chr1	31329079	31329610	3	4	7	0.314685	Intergenic	Intergenic	52135	NM_014654	9672	Hs.158287	NM_014654		SDC3	SDCN|SYND3	syndecan 3	protein-coding	FALSE	FALSE	FALSE	FALSE	FALSE	FALSE							Valid
peak2127	chr1	31381407	31381870	2	1	3	1	promoter-TSS (NM_014654)	promoter-TSS (NM_014654)	-159	NM_014654	9672	Hs.158287	NM_014654		SDC3	SDCN|SYND3	syndecan 3	protein-coding	FALSE	FALSE	FALSE	FALSE	TRUE	FALSE	TSS-1500	-	259	NM_014654	ENSG00000162512	SDC3	OpenChrom
peak2128	chr1	31384123	31384643	2	2	4	1	Intergenic	Intergenic	-2903	NM_014654	9672	Hs.158287	NM_014654		SDC3	SDCN|SYND3	syndecan 3	protein-coding	FALSE	FALSE	FALSE	FALSE	FALSE	FALSE	TSS-50kb	-	3004	NM_014654	ENSG00000162512	SDC3	OpenChrom
peak2130	chr1	31402065	31403013	3	2	5	1	Intergenic	Intergenic	6084	NR_004054	692234		NR_004054		SNORD103A	U103	small nucleolar RNA, C/D box 103A	snoRNA	FALSE	FALSE	FALSE	FALSE	FALSE	FALSE	TSS-50kb;TTS+10kb;TTS+10kb	-;-;-	21160;-1913;-5982	NM_014654;NM_014676;NR_004054	ENSG00000162512;ENSG00000134644;NO_ENSEMBL	SDC3;PUM1;NO_SYMBOL	OpenChrom
peak2132	chr1	31422746	31423499	5	4	9	1	intron (NM_001020658, intron 16 of 21)	intron (NM_001020658, intron 16 of 21)	-1071	NR_004054	692234		NR_004054		SNORD103A	U103	small nucleolar RNA, C/D box 103A	snoRNA	TRUE	FALSE	FALSE	TRUE	FALSE	FALSE	INTRON;TSS-50kb;TSS-50kb;TSS-1500	-;-;-;-	0;41743;14600;1171	NM_001020658;NM_014654;NR_004054;NR_004054	ENSG00000134644;ENSG00000162512;NO_ENSEMBL;NO_ENSEMBL	PUM1;SDC3;NO_SYMBOL;NO_SYMBOL	Valid
peak2134	chr1	31439516	31440146	3	3	6	0.622378	intron (NM_001020658, intron 12 of 21)	intron (NM_001020658, intron 12 of 21)	1253	NR_003066	692200		NR_003066		SNORD103C	HBII-251|SNORD85	small nucleolar RNA, C/D box 103C	snoRNA	TRUE	FALSE	FALSE	TRUE	FALSE	FALSE	INTRON;TTS+10kb;TSS-50kb;TSS-50kb	-;-;-;-	0;-1151;31309;17880	NM_001020658;NR_003066;NR_004054;NR_004054	ENSG00000134644;NO_ENSEMBL;NO_ENSEMBL;NO_ENSEMBL	PUM1;NO_SYMBOL;NO_SYMBOL;NO_SYMBOL	FAIREOnly
peak2135	chr1	31449003	31449746	2	2	4	1	intron (NM_001020658, intron 9 of 21)	intron (NM_001020658, intron 9 of 21)	-8291	NR_003066	692200		NR_003066		SNORD103C	HBII-251|SNORD85	small nucleolar RNA, C/D box 103C	snoRNA	TRUE	FALSE	FALSE	TRUE	FALSE	FALSE	INTRON;TSS-50kb;TSS-50kb;TSS-50kb	-;-;-;-	0;8391;40852;27423	NM_001020658;NR_003066;NR_004054;NR_004054	ENSG00000134644;NO_ENSEMBL;NO_ENSEMBL;NO_ENSEMBL	PUM1;NO_SYMBOL;NO_SYMBOL;NO_SYMBOL	FAIREOnly
peak2138	chr1	31486018	31486512	3	0	3	0.228571	intron (NM_001020658, intron 3 of 21)	intron (NM_001020658, intron 3 of 21)	-45181	NR_003066	692200		NR_003066		SNORD103C	HBII-251|SNORD85	small nucleolar RNA, C/D box 103C	snoRNA	TRUE	FALSE	FALSE	TRUE	FALSE	FALSE	INTRON;TSS-50kb	-;-	0;45282	NM_001020658;NR_003066	ENSG00000134644;NO_ENSEMBL	PUM1;NO_SYMBOL	FAIREOnly
peak2139	chr1	31492613	31493929	5	3	8	1	intron (NM_001020658, intron 3 of 21)	intron (NM_001020658, intron 3 of 21)	45293	NM_001020658	9698	Hs.281707	NM_014676	ENSG00000134644	PUM1	HSPUM|PUMH|PUMH1|PUML1	pumilio RNA binding family member 1	protein-coding	TRUE	FALSE	FALSE	TRUE	FALSE	FALSE	INTRON	-	0	NM_001020658	ENSG00000134644	PUM1	FAIREOnly
peak2144	chr1	31537719	31539130	9	6	15	1	intron (NM_001020658, intron 1 of 21)	CpG	139	NM_001020658	9698	Hs.281707	NM_014676	ENSG00000134644	PUM1	HSPUM|PUMH|PUMH1|PUML1	pumilio RNA binding family member 1	protein-coding	TRUE	FALSE	FALSE	FALSE	TRUE	FALSE							OpenChrom
peak2146	chr1	31627352	31628649	7	6	13	0.485714	Intergenic	G-rich|Low_complexity|Low_complexity	84733	NM_024522	79570	Hs.470259	NM_024522	ENSG00000084628	NKAIN1	FAM77C	Na+/K+ transporting ATPase interacting 1	protein-coding	TRUE	FALSE	FALSE	TRUE	TRUE	FALSE							OpenChrom
peak2148	chr1	31643471	31644250	6	4	10	1	Intergenic	Intergenic	68873	NM_024522	79570	Hs.470259	NM_024522	ENSG00000084628	NKAIN1	FAM77C	Na+/K+ transporting ATPase interacting 1	protein-coding	FALSE	FALSE	FALSE	FALSE	FALSE	FALSE	TTS+10kb	-	-8831	NM_024522	ENSG00000084628	NKAIN1	OpenChrom
peak2149	chr1	31654412	31655704	6	5	11	0.604396	intron (NM_024522, intron 5 of 6)	intron (NM_024522, intron 5 of 6)	57676	NM_024522	79570	Hs.470259	NM_024522	ENSG00000084628	NKAIN1	FAM77C	Na+/K+ transporting ATPase interacting 1	protein-coding	TRUE	FALSE	FALSE	FALSE	TRUE	FALSE	INTRON	-	0	NM_024522	ENSG00000084628	NKAIN1	OpenChrom
peak2151	chr1	31711811	31713071	1	2	3	0.525275	5' UTR (NM_024522, exon 1 of 7)	5' UTR (NM_024522, exon 1 of 7)	293	NM_024522	79570	Hs.470259	NM_024522	ENSG00000084628	NKAIN1	FAM77C	Na+/K+ transporting ATPase interacting 1	protein-coding	FALSE	FALSE	FALSE	FALSE	TRUE	FALSE							OpenChrom
peak2154	chr1	31769207	31770561	9	6	15	1	promoter-TSS (NM_004814)	promoter-TSS (NM_004814)	55	NM_001282567	51538	Hs.524094	NM_016505	ENSG00000121766	ZCCHC17	HSPC251|PS1D|pNO40	zinc finger, CCHC domain containing 17	protein-coding	TRUE	FALSE	FALSE	TRUE	TRUE	FALSE	TSS-1500	-	341	NM_004814	ENSG00000060688	SNRNP40	Valid
peak2156	chr1	31845966	31846839	5	5	10	0.58042	promoter-TSS (NM_004102)	promoter-TSS (NM_004102)	-480	NM_004102	2170	Hs.657242	NM_004102		FABP3	FABP11|H-FABP|M-FABP|MDGI|O-FABP	fatty acid binding protein 3, muscle and heart	protein-coding	FALSE	FALSE	FALSE	FALSE	TRUE	FALSE	TSS-50kb;TSS-50kb;TSS-1500;TTS+10kb;TSS-50kb;TSS-50kb	+;+;-;+;+;+	-36718;-36109;580;8202;-40357;-39256	NM_001199037;NM_001199038;NM_004102;NM_016505;NM_018565;NM_178865	ENSG00000168528;ENSG00000168528;ENSG00000121769;ENSG00000121766;ENSG00000168528;ENSG00000168528	SERINC2;SERINC2;FABP3;ZCCHC17;SERINC2;SERINC2	OpenChrom
peak2158	chr1	31867310	31868109	7	5	12	1	Intergenic	Intergenic	-14702	NM_001199038	347735	Hs.270655	NM_018565	ENSG00000168528	SERINC2	FKSG84|PRO0899|TDE2|TDE2L	serine incorporator 2	protein-coding	FALSE	FALSE	FALSE	FALSE	FALSE	FALSE	TSS-50kb;TSS-50kb;TSS-50kb;TSS-50kb;TSS-50kb	+;+;-;+;+	-15410;-14801;21888;-19049;-17948	NM_001199037;NM_001199038;NM_004102;NM_018565;NM_178865	ENSG00000168528;ENSG00000168528;ENSG00000121769;ENSG00000168528;ENSG00000168528	SERINC2;SERINC2;FABP3;SERINC2;SERINC2	OpenChrom
peak2159	chr1	31885518	31886864	7	6	13	0.485714	promoter-TSS (NM_018565)	promoter-TSS (NM_018565)	228	NM_178865	347735	Hs.270655	NM_018565	ENSG00000168528	SERINC2	FKSG84|PRO0899|TDE2|TDE2L	serine incorporator 2	protein-coding	TRUE	FALSE	FALSE	FALSE	TRUE	FALSE	TSS-50kb;TSS-1500	-;+	40369;-568	NM_004102;NM_018565	ENSG00000121769;ENSG00000168528	FABP3;SERINC2	OpenChrom
peak2161	chr1	31895240	31895902	7	4	11	1	intron (NM_001199039, intron 2 of 10)	intron (NM_001199039, intron 2 of 10)	8911	NM_018565	347735	Hs.270655	NM_018565	ENSG00000168528	SERINC2	FKSG84|PRO0899|TDE2|TDE2L	serine incorporator 2	protein-coding	FALSE	FALSE	FALSE	TRUE	FALSE	FALSE	INTRON;TSS-50kb	+;-	0;49749	NM_001199039;NM_004102	ENSG00000168528;ENSG00000121769	SERINC2;FABP3	Valid
peak2164	chr1	31917248	31918284	5	3	8	1	Intergenic	LTR44|LTR|ERV1	31106	NM_018565	347735	Hs.270655	NM_018565	ENSG00000168528	SERINC2	FKSG84|PRO0899|TDE2|TDE2L	serine incorporator 2	protein-coding	FALSE	FALSE	FALSE	FALSE	FALSE	FALSE
peak2166	chr1	31926602	31927000	1	2	3	0.525275	Intergenic	LTR10A|LTR|ERV1	40141	NM_018565	347735	Hs.270655	NM_018565	ENSG00000168528	SERINC2	FKSG84|PRO0899|TDE2|TDE2L	serine incorporator 2	protein-coding	FALSE	FALSE	FALSE	FALSE	FALSE	FALSE	TSS-50kb	+	-45137	NR_034112	NO_ENSEMBL	NO_SYMBOL
peak2167	chr1	31944064	31944935	6	4	10	1	Intergenic	LTR10A|LTR|ERV1	-27339	NR_034112	149086	Hs.729905	NR_034112	ENSG00000260386	LINC01225	-	long intergenic non-protein coding RNA 1225	pseudo	FALSE	FALSE	FALSE	TRUE	FALSE	FALSE	TSS-50kb;TSS-50kb	+;+	-39635;-27438	NR_027085;NR_034112	NO_ENSEMBL;NO_ENSEMBL	NO_SYMBOL;NO_SYMBOL	Valid
peak2169	chr1	31955917	31956842	7	4	11	1	Intergenic	LTR84b|LTR|ERVL	-15459	NR_034112	149086	Hs.729905	NR_034112	ENSG00000260386	LINC01225	-	long intergenic non-protein coding RNA 1225	pseudo	FALSE	FALSE	FALSE	FALSE	FALSE	FALSE	TSS-50kb;TSS-50kb	+;+	-27755;-15558	NR_027085;NR_034112	NO_ENSEMBL;NO_ENSEMBL	NO_SYMBOL;NO_SYMBOL	Valid
peak2171	chr1	31976704	31977967	4	4	8	0.608392	Intergenic	Intergenic	5497	NR_034112	149086	Hs.729905	NR_034112	ENSG00000260386	LINC01225	-	long intergenic non-protein coding RNA 1225	pseudo	FALSE	FALSE	FALSE	TRUE	FALSE	FALSE	TSS-50kb;TTS+10kb	+;+	-6799;3270	NR_027085;NR_034112	NO_ENSEMBL;NO_ENSEMBL	NO_SYMBOL;NO_SYMBOL	OpenChrom
peak2173	chr1	32014240	32015826	7	6	13	0.485714	Intergenic	L2a|LINE|L2	-27053	NM_001204414	64129	Hs.199368	NM_022164	ENSG00000142910	TINAGL1	ARG1|LCN7|LIECG3|TINAGRP	tubulointerstitial nephritis antigen-like 1	protein-coding	FALSE	FALSE	FALSE	FALSE	FALSE	FALSE	TSS-50kb;TSS-50kb	+;+	-27152;-28812	NM_001204414;NM_001204415	ENSG00000142910;ENSG00000142910	TINAGL1;TINAGL1	Valid
peak2175	chr1	32034302	32034936	1	2	3	0.525275	Intergenic	MIR3|SINE|MIR	-7467	NM_001204414	64129	Hs.199368	NM_022164	ENSG00000142910	TINAGL1	ARG1|LCN7|LIECG3|TINAGRP	tubulointerstitial nephritis antigen-like 1	protein-coding	FALSE	FALSE	FALSE	FALSE	FALSE	FALSE	TSS-50kb;TSS-50kb;TSS-50kb	+;+;+	-7566;-9226;-48781	NM_001204414;NM_001204415;NM_001525	ENSG00000142910;ENSG00000142910;ENSG00000121764	TINAGL1;TINAGL1;HCRTR1
peak2176	chr1	32039457	32040271	4	2	6	1	Intergenic	(CAGA)n|Simple_repeat|Simple_repeat	-2222	NM_001204414	64129	Hs.199368	NM_022164	ENSG00000142910	TINAGL1	ARG1|LCN7|LIECG3|TINAGRP	tubulointerstitial nephritis antigen-like 1	protein-coding	FALSE	FALSE	FALSE	FALSE	FALSE	FALSE	TSS-50kb;TSS-50kb;TSS-50kb	+;+;+	-2321;-3981;-43536	NM_001204414;NM_001204415;NM_001525	ENSG00000142910;ENSG00000142910;ENSG00000121764	TINAGL1;TINAGL1;HCRTR1	DNaseOnly
peak2181	chr1	32059532	32060030	3	2	5	1	Intergenic	Intergenic	16035	NM_001204415	64129	Hs.199368	NM_022164	ENSG00000142910	TINAGL1	ARG1|LCN7|LIECG3|TINAGRP	tubulointerstitial nephritis antigen-like 1	protein-coding	FALSE	FALSE	FALSE	FALSE	FALSE	FALSE	TTS+10kb;TSS-50kb	+;+	6595;-23619	NM_001204415;NM_001525	ENSG00000142910;ENSG00000121764	TINAGL1;HCRTR1	OpenChrom
peak2182	chr1	32079632	32080492	2	1	3	1	Intergenic	Intergenic	-3239	NM_001525	3061	Hs.388226	NM_001525	ENSG00000121764	HCRTR1	OX1R	hypocretin (orexin) receptor 1	protein-coding	FALSE	FALSE	FALSE	FALSE	FALSE	FALSE	TSS-50kb	+	-3338	NM_001525	ENSG00000121764	HCRTR1	DNaseOnly
peak2186	chr1	32092151	32093977	4	6	10	0.043956	TTS (NM_001525)	TTS (NM_001525)	9763	NM_001525	3061	Hs.388226	NM_001525	ENSG00000121764	HCRTR1	OX1R	hypocretin (orexin) receptor 1	protein-coding	TRUE	FALSE	FALSE	TRUE	FALSE	FALSE	TTS+10kb;TTS+10kb	+;-	246;-2498	NM_001525;NR_033688	ENSG00000121764;NO_ENSEMBL	HCRTR1;NO_SYMBOL	DNaseOnly
peak2188	chr1	32109902	32111300	9	6	15	1	promoter-TSS (NR_033688)	promoter-TSS (NR_033688)	237	NM_012392	553115	Hs.470417	NM_012392	ENSG00000162517	PEF1	ABP32|PEF1A	penta-EF-hand domain containing 1	protein-coding	TRUE	FALSE	FALSE	FALSE	TRUE	FALSE	TTS+10kb;TSS-1500	-;-	-7346;484	NM_001856;NR_033688	ENSG00000084636;NO_ENSEMBL	COL16A1;NO_SYMBOL	Valid
peak2190	chr1	32135092	32136126	5	5	10	0.58042	intron (NM_001856, intron 49 of 70)	intron (NM_001856, intron 49 of 70)	-24771	NR_033686	553115	Hs.470417	NM_012392	ENSG00000162517	PEF1	ABP32|PEF1A	penta-EF-hand domain containing 1	protein-coding	FALSE	FALSE	FALSE	FALSE	TRUE	FALSE	INTRON;TSS-50kb;TSS-50kb	-;-;-	0;24391;25492	NM_001856;NR_033686;NR_033688	ENSG00000084636;NO_ENSEMBL;NO_ENSEMBL	COL16A1;NO_SYMBOL;NO_SYMBOL	OpenChrom
peak2191	chr1	32166783	32167179	1	3	4	0.235165	intron (NM_001856, intron 2 of 70)	intron (NM_001856, intron 2 of 70)	2787	NM_001856	1307	Hs.368921	NM_001856	ENSG00000084636	COL16A1	447AA|FP1572	collagen, type XVI, alpha 1	protein-coding	FALSE	FALSE	FALSE	FALSE	FALSE	FALSE	INTRON	-	0	NM_001856	ENSG00000084636	COL16A1	DNaseOnly
peak2192	chr1	32169464	32170706	2	4	6	0.135664	promoter-TSS (NM_001856)	promoter-TSS (NM_001856)	-317	NM_001856	1307	Hs.368921	NM_001856	ENSG00000084636	COL16A1	447AA|FP1572	collagen, type XVI, alpha 1	protein-coding	FALSE	FALSE	FALSE	FALSE	TRUE	FALSE	TSS-1500	-	418	NM_001856	ENSG00000084636	COL16A1	OpenChrom
peak2193	chr1	32180101	32181657	8	6	14	1	Intergenic	Intergenic	-11111	NM_001856	1307	Hs.368921	NM_001856	ENSG00000084636	COL16A1	447AA|FP1572	collagen, type XVI, alpha 1	protein-coding	TRUE	FALSE	FALSE	FALSE	TRUE	FALSE	TSS-50kb	-	11212	NM_001856	ENSG00000084636	COL16A1	OpenChrom
peak2196	chr1	32226173	32226937	4	4	8	0.608392	intron (NM_001294335, intron 1 of 32)	intron (NM_001294335, intron 1 of 32)	-2219	NR_036216	100423028		NR_036216	ENSG00000266580	MIR4254	-	microRNA 4254	ncRNA	FALSE	FALSE	FALSE	FALSE	TRUE	FALSE	INTRON;TSS-50kb	-;-	0;2320	NM_001294335;NR_036216	ENSG00000121753;NO_ENSEMBL	ADGRB2;NO_SYMBOL	OpenChrom
peak2198	chr1	32229630	32230362	2	1	3	1	promoter-TSS (NM_001294336)	promoter-TSS (NM_001294336)	-332	NM_001294335	576	Hs.524138	NM_001703	ENSG00000121753	ADGRB2	BAI2	adhesion G protein-coupled receptor B2	protein-coding	FALSE	TRUE	FALSE	TRUE	TRUE	FALSE	TSS-1500;TSS-50kb	-;-	433;5761	NM_001294336;NR_036216	ENSG00000121753;NO_ENSEMBL	ADGRB2;NO_SYMBOL	OpenChrom
peak2199	chr1	32237737	32238599	4	3	7	1	Intergenic	CpG	-8504	NM_001294335	576	Hs.524138	NM_001703	ENSG00000121753	ADGRB2	BAI2	adhesion G protein-coupled receptor B2	protein-coding	FALSE	TRUE	FALSE	FALSE	FALSE	FALSE	TSS-50kb;TSS-50kb	-;-	8605;13933	NM_001294336;NR_036216	ENSG00000121753;NO_ENSEMBL	ADGRB2;NO_SYMBOL	OpenChrom
peak2200	chr1	32253668	32255217	8	6	14	1	Intergenic	Intergenic	-24779	NM_001294335	576	Hs.524138	NM_001703	ENSG00000121753	ADGRB2	BAI2	adhesion G protein-coupled receptor B2	protein-coding	FALSE	FALSE	FALSE	FALSE	TRUE	FALSE	TSS-50kb;TTS+10kb;TSS-50kb	-;-;-	24879;-1680;30207	NM_001294336;NM_144569;NR_036216	ENSG00000121753;ENSG00000134668;NO_ENSEMBL	ADGRB2;SPOCD1;NO_SYMBOL	OpenChrom
peak2202	chr1	32281235	32281799	1	2	3	0.525275	intron (NM_001281987, intron 1 of 15)	intron (NM_001281987, intron 1 of 15)	135	NM_001281987	90853	Hs.62604	NM_144569	ENSG00000134668	SPOCD1	PPP1R146	SPOC domain containing 1	protein-coding	FALSE	FALSE	FALSE	FALSE	FALSE	FALSE	INTRON	-	0	NM_001281987	ENSG00000134668	SPOCD1	OpenChrom
[truncated: 78,180 more rows]
