# Supplementary material for: ATAC-seq reveals alterations in open chromatin in pancreatic islets from subjects with type 2 diabetes
Source: Sci Rep. 2019 May 23;9:7785. doi: 10.1038/s41598-019-44076-8 (PMC6533306; doi:10.1038/s41598-019-44076-8)
Supplement: Supplementary file 4 — Table S4 [file 41598_2019_44076_MOESM4_ESM.xlsx]

## Sheet: Sheet1
Supplemental Table 4: ATAC-seq open chromatin peaks identified in the islets of ≥3 type 2 diabetic (T2D) donors
PeakID	Chromosome	Start	End	n T2D	Annotation	Detailed.Annotation	Distance.to.TSS	Nearest.PromoterID	Entrez.ID	Nearest.Unigene	Nearest.Refseq	Nearest.Ensembl	Gene.Name	Gene.Alias	Gene.Description	Gene.Type	H3K27ac	H3K27me3	H3K36me3	H3K4me1	H3K4me3	H3K9me3	Dist.Group	Dist.Strand	Dist.Distance	Dist.RefSeq	Dist.ENSEMBL	Dist.Symbol	EncodeMatch
peak3	chr1	713577	714807	6	promoter-TSS (NR_033908)	promoter-TSS (NR_033908)	-124	NR_033908	100288069	Hs.527521	NR_033908	ENSG00000228327	LOC100288069	-	uncharacterized LOC100288069	ncRNA	TRUE	FALSE	FALSE	FALSE	TRUE	FALSE	TSS-50kb;TSS-1500;TSS-50kb;TSS-50kb	-;-;+;+	48562;225;-48608;-38658	NR_028327;NR_033908;NR_047526;NR_103536	NO_ENSEMBL;NO_ENSEMBL;NO_ENSEMBL;NO_ENSEMBL	NO_SYMBOL;NO_SYMBOL;NO_SYMBOL;NO_SYMBOL	OpenChrom
peak5	chr1	762658	763191	5	promoter-TSS (NR_024321)	promoter-TSS (NR_024321)	-23	NR_024321	79854	Hs.351445	NM_024796	ENSG00000225880	LINC00115	NCRNA00115	long intergenic non-protein coding RNA 115	ncRNA	TRUE	FALSE	FALSE	FALSE	TRUE	FALSE	TSS-200;TSS-50kb;TTS+10kb	-;-;+	123;48957;7811	NR_024321;NR_033908;NR_103536	NO_ENSEMBL;NO_ENSEMBL;NO_ENSEMBL	NO_SYMBOL;NO_SYMBOL;NO_SYMBOL	OpenChrom
peak6	chr1	766680	768198	4	intron (NR_047524, intron 2 of 3)	intron (NR_047524, intron 2 of 3)	4261	NR_047525	643837	Hs.133183	NR_015368	ENSG00000228794	LINC01128	-	long intergenic non-protein coding RNA 1128	ncRNA	TRUE	FALSE	FALSE	TRUE	TRUE	FALSE	TSS-50kb;INTRON	-;+	4638;0	NR_024321;NR_047524	NO_ENSEMBL;NO_ENSEMBL	NO_SYMBOL;NO_SYMBOL	OpenChrom
peak7	chr1	793497	794440	3	non-coding (NR_047525, exon 5 of 5)	non-coding (NR_047525, exon 5 of 5)	18213	NR_027055	284593	Hs.449006	NR_027055	ENSG00000230368	FAM41C	-	family with sequence similarity 41, member C	ncRNA	TRUE	FALSE	FALSE	FALSE	FALSE	FALSE	TSS-50kb;TTS+10kb	-;-	31167;-9582	NR_024321;NR_027055	NO_ENSEMBL;NO_ENSEMBL	NO_SYMBOL;NO_SYMBOL	Valid
peak8	chr1	805045	805817	4	intron (NR_027055, intron 2 of 2)	CpG	6751	NR_027055	284593	Hs.449006	NR_027055	ENSG00000230368	FAM41C	-	family with sequence similarity 41, member C	ncRNA	FALSE	FALSE	FALSE	FALSE	FALSE	FALSE	TSS-50kb	-	42630	NR_024321	NO_ENSEMBL	NO_SYMBOL	OpenChrom
peak9	chr1	833734	834625	3	Intergenic	Intergenic	20892	NR_026874	100130417	Hs.200644	NM_175912	ENSG00000223764	LOC100130417	-	uncharacterized LOC100130417	ncRNA	FALSE	FALSE	FALSE	FALSE	FALSE	FALSE	TSS-50kb;TSS-50kb	+;-	-27040;22099	NM_152486;NR_027055	ENSG00000187634;NO_ENSEMBL	SAMD11;NO_SYMBOL	OpenChrom
peak13	chr1	855939	856913	3	Intergenic	Intergenic	-1354	NR_122045	100130417	Hs.200644	NM_175912	ENSG00000223764	LOC100130417	-	uncharacterized LOC100130417	ncRNA	FALSE	FALSE	FALSE	FALSE	FALSE	FALSE	TSS-50kb;TSS-50kb;TSS-50kb;TSS-50kb;TSS-1500	+;+;+;-;-	-45550;-4794;-39640;44345;1455	NM_001160184;NM_152486;NM_198317;NR_027055;NR_122045	ENSG00000187583;ENSG00000187634;ENSG00000187961;NO_ENSEMBL;NO_ENSEMBL	PLEKHN1;SAMD11;KLHL17;NO_SYMBOL;NO_SYMBOL	OpenChrom
peak16	chr1	873579	874206	3	intron (NM_152486, intron 5 of 13)	intron (NM_152486, intron 5 of 13)	12772	NM_152486	148398	Hs.335293	NM_152486	ENSG00000187634	SAMD11	-	sterile alpha motif domain containing 11	protein-coding	FALSE	FALSE	FALSE	FALSE	FALSE	FALSE	TSS-50kb;TTS+10kb;INTRON;TSS-50kb;TSS-50kb	+;-;+;+;-	-28084;-5790;0;-22174;18921	NM_001160184;NM_015658;NM_152486;NM_198317;NR_122045	ENSG00000187583;ENSG00000188976;ENSG00000187634;ENSG00000187961;NO_ENSEMBL	PLEKHN1;NOC2L;SAMD11;KLHL17;NO_SYMBOL	OpenChrom
peak17	chr1	875491	876292	3	intron (NM_152486, intron 7 of 13)	CpG	14771	NM_152486	148398	Hs.335293	NM_152486	ENSG00000187634	SAMD11	-	sterile alpha motif domain containing 11	protein-coding	TRUE	FALSE	FALSE	FALSE	TRUE	FALSE	TSS-50kb;TTS+10kb;TSS-50kb;TSS-50kb	+;-;+;-	-26084;-3790;-20174;20921	NM_001160184;NM_015658;NM_198317;NR_122045	ENSG00000187583;ENSG00000188976;ENSG00000187961;NO_ENSEMBL	PLEKHN1;NOC2L;KLHL17;NO_SYMBOL	OpenChrom
peak18	chr1	876707	877671	6	intron (NM_152486, intron 8 of 13)	CpG-18	16068	NM_152486	148398	Hs.335293	NM_152486	ENSG00000187634	SAMD11	-	sterile alpha motif domain containing 11	protein-coding	TRUE	FALSE	FALSE	FALSE	TRUE	FALSE	TSS-50kb;TTS+10kb;TSS-50kb;TSS-50kb	+;-;+;-	-24787;-2493;-18877;22218	NM_001160184;NM_015658;NM_198317;NR_122045	ENSG00000187583;ENSG00000188976;ENSG00000187961;NO_ENSEMBL	PLEKHN1;NOC2L;KLHL17;NO_SYMBOL	OpenChrom
peak21	chr1	894155	895228	5	promoter-TSS (NM_015658)	promoter-TSS (NM_015658)	-13	NM_015658	26155	Hs.405987	NM_015658	ENSG00000188976	NOC2L	NET15|NET7|NIR|PPP1R112	NOC2-like nucleolar associated transcriptional repressor	protein-coding	FALSE	FALSE	FALSE	FALSE	TRUE	FALSE	TSS-50kb;TSS-200;TSS-1500;TSS-50kb	+;-;+;-	-7284;114;-1374;39721	NM_001160184;NM_015658;NM_198317;NR_122045	ENSG00000187583;ENSG00000188976;ENSG00000187961;NO_ENSEMBL	PLEKHN1;NOC2L;KLHL17;NO_SYMBOL	OpenChrom
peak22	chr1	895886	896827	3	intron (NM_198317, intron 1 of 11)	CpG-20	390	NM_198317	339451	Hs.109212	NM_198317	ENSG00000187961	KLHL17	-	kelch-like family member 17	protein-coding	FALSE	FALSE	FALSE	FALSE	TRUE	FALSE	TSS-50kb;TSS-50kb;TSS-50kb	+;-;-	-5620;1778;41385	NM_001160184;NM_015658;NR_122045	ENSG00000187583;ENSG00000188976;NO_ENSEMBL	PLEKHN1;NOC2L;NO_SYMBOL	OpenChrom
peak23	chr1	901492	902666	6	TTS (NM_198317)	TTS (NM_198317)	202	NM_032129	84069	Hs.528691	NM_032129	ENSG00000187583	PLEKHN1	-	pleckstrin homology domain containing, family N member 1	protein-coding	TRUE	FALSE	FALSE	FALSE	TRUE	FALSE	TTS+10kb;TSS-50kb;TSS-50kb;TTS+10kb;TSS-50kb	-;+;-;+;-	-8303;-46867;7501;102;47108	NM_001291366;NM_005101;NM_015658;NM_198317;NR_122045	ENSG00000187642;ENSG00000187608;ENSG00000188976;ENSG00000187961;NO_ENSEMBL	PERM1;ISG15;NOC2L;KLHL17;NO_SYMBOL	OpenChrom
peak24	chr1	911163	912026	6	exon (NM_001291366, exon 4 of 4)	exon (NM_001291366, exon 4 of 4)	5902	NM_001291366	84808	Hs.271462	NM_032722	ENSG00000187642	PERM1	C1orf170	PPARGC1 and ESRR induced regulator, muscle 1	protein-coding	FALSE	FALSE	FALSE	FALSE	FALSE	FALSE	TTS+10kb;EXON;TSS-50kb;TSS-50kb;TSS-50kb;TTS+10kb	+;-;+;+;-;+	1211;0;-44008;-37352;17016;9617	NM_001160184;NM_001291366;NM_001305275;NM_005101;NM_015658;NM_198317	ENSG00000187583;ENSG00000187642;ENSG00000188157;ENSG00000187608;ENSG00000188976;ENSG00000187961	PLEKHN1;PERM1;AGRN;ISG15;NOC2L;KLHL17	OpenChrom
peak26	chr1	934035	936506	5	exon (NM_001142467, exon 1 of 3)	exon (NM_001142467, exon 1 of 3)	281	NM_001142467	57801	Hs.154029	NM_021170	ENSG00000188290	HES4	bHLHb42	hes family bHLH transcription factor 4	protein-coding	TRUE	TRUE	FALSE	FALSE	TRUE	FALSE	1ST EXON;TSS-50kb;TSS-50kb;TSS-50kb;TSS-50kb	-;-;+;+;-	0;17874;-20332;-13676;40692	NM_001142467;NM_001291366;NM_001305275;NM_005101;NM_015658	ENSG00000188290;ENSG00000187642;ENSG00000188157;ENSG00000187608;ENSG00000188976	HES4;PERM1;AGRN;ISG15;NOC2L	OpenChrom
peak29	chr1	948364	949314	6	promoter-TSS (NM_005101)	promoter-TSS (NM_005101)	-8	NM_005101	9636	Hs.458485	NM_005101	ENSG00000187608	ISG15	G1P2|IFI15|IMD38|IP17|UCRP|hUCRP	ISG15 ubiquitin-like modifier	protein-coding	TRUE	FALSE	FALSE	FALSE	TRUE	FALSE	TSS-50kb;TSS-50kb;TSS-50kb;TSS-200	-;-;+;+	13388;31443;-6763;-107	NM_001142467;NM_001291366;NM_001305275;NM_005101	ENSG00000188290;ENSG00000187642;ENSG00000188157;ENSG00000187608	HES4;PERM1;AGRN;ISG15	OpenChrom
peak30	chr1	954578	955877	6	promoter-TSS (NM_001305275)	promoter-TSS (NM_001305275)	-275	NM_198576	375790	Hs.273330	NM_198576	ENSG00000188157	AGRN	CMS8|CMSPPD	agrin	protein-coding	TRUE	FALSE	FALSE	FALSE	TRUE	FALSE	TSS-50kb;TSS-50kb;TSS-1500;TTS+10kb	-;-;+;+	19777;37832;-374;5410	NM_001142467;NM_001291366;NM_001305275;NM_005101	ENSG00000188290;ENSG00000187642;ENSG00000188157;ENSG00000187608	HES4;PERM1;AGRN;ISG15	OpenChrom
peak33	chr1	967685	968899	6	intron (NM_198576, intron 2 of 35)	CpG	12789	NM_001305275	375790	Hs.273330	NM_198576	ENSG00000188157	AGRN	CMS8|CMSPPD	agrin	protein-coding	TRUE	FALSE	FALSE	FALSE	TRUE	FALSE	TSS-50kb	-	32841	NM_001142467	ENSG00000188290	HES4	OpenChrom
peak34	chr1	975758	976328	4	intron (NM_198576, intron 3 of 35)	CpG	20540	NM_001305275	375790	Hs.273330	NM_198576	ENSG00000188157	AGRN	CMS8|CMSPPD	agrin	protein-coding	FALSE	FALSE	FALSE	FALSE	FALSE	FALSE	TSS-50kb	-	40592	NM_001142467	ENSG00000188290	HES4	OpenChrom
peak35	chr1	994292	995464	6	Intergenic	CpG	14809	NM_001205252	401934	Hs.568137	NM_001205252		RNF223	-	ring finger protein 223	protein-coding	FALSE	FALSE	FALSE	FALSE	TRUE	FALSE	TTS+10kb	+	3480	NM_001305275	ENSG00000188157	AGRN	OpenChrom
peak36	chr1	999184	1000022	6	Intergenic	Intergenic	10084	NM_001205252	401934	Hs.568137	NM_001205252		RNF223	-	ring finger protein 223	protein-coding	FALSE	FALSE	FALSE	FALSE	FALSE	FALSE	TTS+10kb;TTS+10kb	-;+	-7622;8205	NM_001205252;NM_001305275	ENSG00000237330;ENSG00000188157	RNF223;AGRN	OpenChrom
peak37	chr1	1003920	1005120	5	Intergenic	CpG	5167	NM_001205252	401934	Hs.568137	NM_001205252		RNF223	-	ring finger protein 223	protein-coding	TRUE	FALSE	FALSE	FALSE	TRUE	FALSE	TTS+10kb	-	-2705	NM_001205252	ENSG00000237330	RNF223	OpenChrom
peak39	chr1	1014794	1015980	6	Intergenic	Intergenic	-5700	NM_001205252	401934	Hs.568137	NM_001205252		RNF223	-	ring finger protein 223	protein-coding	FALSE	FALSE	FALSE	FALSE	FALSE	FALSE	TSS-50kb;TTS+10kb	-;-	5801;-1910	NM_001205252;NM_017891	ENSG00000237330;ENSG00000131591	RNF223;C1orf159	OpenChrom
peak40	chr1	1051232	1052280	6	promoter-TSS (NM_017891)	promoter-TSS (NM_017891)	-20	NM_017891	54991	Hs.235095	NM_017891	ENSG00000131591	C1orf159	-	chromosome 1 open reading frame 159	protein-coding	TRUE	FALSE	FALSE	FALSE	TRUE	FALSE	TSS-50kb;TSS-200;TSS-50kb	-;-;+	42170;121;-20740	NM_001205252;NM_017891;NR_038869	ENSG00000237330;ENSG00000131591;NO_ENSEMBL	RNF223;C1orf159;NO_SYMBOL	Valid
peak41	chr1	1057242	1058012	4	Intergenic	Intergenic	-5891	NM_017891	54991	Hs.235095	NM_017891	ENSG00000131591	C1orf159	-	chromosome 1 open reading frame 159	protein-coding	FALSE	FALSE	FALSE	FALSE	FALSE	FALSE	TSS-50kb;TSS-50kb;TSS-50kb;TSS-50kb;TSS-50kb;TSS-50kb	-;-;+;+;+;+	48041;5992;-44614;-45715;-46857;-14869	NM_001205252;NM_017891;NR_029639;NR_029834;NR_029957;NR_038869	ENSG00000237330;ENSG00000131591;NO_ENSEMBL;NO_ENSEMBL;NO_ENSEMBL;NO_ENSEMBL	RNF223;C1orf159;NO_SYMBOL;NO_SYMBOL;NO_SYMBOL;NO_SYMBOL	OpenChrom
peak46	chr1	1092832	1093964	6	Intergenic	CpG	-9086	NR_029639	406984		NR_029639	ENSG00000207730	MIR200B	MIRN200B|mir-200b	microRNA 200b	ncRNA	TRUE	FALSE	FALSE	FALSE	TRUE	FALSE	TSS-50kb;TSS-50kb;TSS-50kb;TSS-50kb;TSS-50kb;TSS-50kb	+;-;+;+;+;+	-15987;41763;-21778;-8843;-9944;-11086	NM_001130045;NM_017891;NM_153254;NR_029639;NR_029834;NR_029957	ENSG00000162571;ENSG00000131591;ENSG00000162571;NO_ENSEMBL;NO_ENSEMBL;NO_ENSEMBL	TTLL10;C1orf159;TTLL10;NO_SYMBOL;NO_SYMBOL;NO_SYMBOL	OpenChrom
peak47	chr1	1097898	1099173	6	Intergenic	CpG	-3948	NR_029639	406984		NR_029639	ENSG00000207730	MIR200B	MIRN200B|mir-200b	microRNA 200b	ncRNA	TRUE	FALSE	FALSE	FALSE	TRUE	FALSE	TSS-50kb;TSS-50kb;TSS-50kb;TSS-50kb;TSS-50kb;TSS-50kb	+;-;+;+;+;+	-10849;46901;-16640;-3705;-4806;-5948	NM_001130045;NM_017891;NM_153254;NR_029639;NR_029834;NR_029957	ENSG00000162571;ENSG00000131591;ENSG00000162571;NO_ENSEMBL;NO_ENSEMBL;NO_ENSEMBL	TTLL10;C1orf159;TTLL10;NO_SYMBOL;NO_SYMBOL;NO_SYMBOL	OpenChrom
peak48	chr1	1100017	1100911	5	Intergenic	CpG	-2020	NR_029639	406984		NR_029639	ENSG00000207730	MIR200B	MIRN200B|mir-200b	microRNA 200b	ncRNA	TRUE	FALSE	TRUE	FALSE	TRUE	FALSE	TSS-50kb;TSS-50kb;TSS-50kb;TSS-50kb;TSS-50kb;TSS-50kb	+;-;+;+;+;+	-8921;48829;-14712;-1777;-2878;-4020	NM_001130045;NM_017891;NM_153254;NR_029639;NR_029834;NR_029957	ENSG00000162571;ENSG00000131591;ENSG00000162571;NO_ENSEMBL;NO_ENSEMBL;NO_ENSEMBL	TTLL10;C1orf159;TTLL10;NO_SYMBOL;NO_SYMBOL;NO_SYMBOL	OpenChrom
peak51	chr1	1136466	1137149	3	Intergenic	CpG	5281	NM_004195	8784	Hs.212680	NM_004195	ENSG00000186891	TNFRSF18	AITR|CD357|GITR|GITR-D	tumor necrosis factor receptor superfamily, member 18	protein-coding	FALSE	FALSE	FALSE	FALSE	TRUE	FALSE	TTS+10kb;TTS+10kb;TTS+10kb;TSS-50kb	+;-;-;+	3596;-9997;-2179;-30537	NM_001130045;NM_003327;NM_004195;NM_080605	ENSG00000162571;ENSG00000186827;ENSG00000186891;ENSG00000176022	TTLL10;TNFRSF4;TNFRSF18;B3GALT6	OpenChrom
peak53	chr1	1143451	1144064	3	Intergenic	Intergenic	-1669	NM_148901	8784	Hs.212680	NM_004195	ENSG00000186891	TNFRSF18	AITR|CD357|GITR|GITR-D	tumor necrosis factor receptor superfamily, member 18	protein-coding	FALSE	FALSE	FALSE	FALSE	FALSE	FALSE	TTS+10kb;TSS-50kb;TTS+10kb;TSS-50kb	-;-;-;+	-3047;1770;-8629;-23587	NM_003327;NM_004195;NM_016547;NM_080605	ENSG00000186827;ENSG00000186891;ENSG00000078808;ENSG00000176022	TNFRSF4;TNFRSF18;SDF4;B3GALT6	OpenChrom
peak55	chr1	1166474	1168099	6	promoter-TSS (NM_080605)	promoter-TSS (NM_080605)	160	NM_016547	51150	Hs.42806	NM_016176	ENSG00000078808	SDF4	Cab45|SDF-4	stromal cell derived factor 4	protein-coding	TRUE	FALSE	FALSE	FALSE	TRUE	FALSE	TSS-50kb;TSS-50kb;TSS-50kb;TSS-200	+;-;-;+	-48629;17839;25298;-59	NM_001130413;NM_003327;NM_004195;NM_080605	ENSG00000162572;ENSG00000186827;ENSG00000186891;ENSG00000176022	SCNN1D;TNFRSF4;TNFRSF18;B3GALT6	OpenChrom
peak59	chr1	1207638	1208526	3	intron (NM_194458, intron 1 of 6)	intron (NM_194458, intron 1 of 6)	1152	NM_058167	118424	Hs.191987	NM_058167	ENSG00000160087	UBE2J2	NCUBE-2|NCUBE2|PRO2121	ubiquitin-conjugating enzyme E2, J2	protein-coding	FALSE	FALSE	FALSE	FALSE	TRUE	FALSE	TSS-50kb;TSS-50kb;TSS-50kb;TSS-50kb;INTRON	-;+;-;+;-	26081;-7833;40736;-35085;0	NM_001014980;NM_001130413;NM_016547;NM_153339;NM_194458	ENSG00000184163;ENSG00000162572;ENSG00000078808;ENSG00000169972;ENSG00000160087	FAM132A;SCNN1D;SDF4;PUSL1;UBE2J2	OpenChrom
peak60	chr1	1208739	1209879	6	promoter-TSS (NM_194457)	promoter-TSS (NM_194457)	-75	NM_194457	118424	Hs.191987	NM_058167	ENSG00000160087	UBE2J2	NCUBE-2|NCUBE2|PRO2121	ubiquitin-conjugating enzyme E2, J2	protein-coding	TRUE	FALSE	FALSE	FALSE	TRUE	FALSE	TSS-50kb;TSS-50kb;TSS-50kb;TSS-50kb;TSS-200	-;+;-;+;-	27308;-6606;41963;-33858;176	NM_001014980;NM_001130413;NM_016547;NM_153339;NM_194457	ENSG00000184163;ENSG00000162572;ENSG00000078808;ENSG00000169972;ENSG00000160087	FAM132A;SCNN1D;SDF4;PUSL1;UBE2J2	OpenChrom
peak61	chr1	1216848	1218091	5	intron (NR_037668, intron 3 of 16)	intron (NR_037668, intron 3 of 16)	1654	NM_001130413	6339	Hs.512681	NM_002978	ENSG00000162572	SCNN1D	ENaCd|ENaCdelta|SCNED|dNaCh	sodium channel, non voltage gated 1 delta subunit	protein-coding	TRUE	FALSE	FALSE	FALSE	FALSE	FALSE	TSS-50kb;TSS-50kb;TSS-50kb;TSS-50kb;TSS-50kb;INTRON	-;+;+;+;-;+	35469;-42772;-49355;-25697;8337;0	NM_001014980;NM_001029885;NM_152228;NM_153339;NM_194457;NR_037668	ENSG00000184163;ENSG00000224051;ENSG00000169962;ENSG00000169972;ENSG00000160087;NO_ENSEMBL	FAM132A;CPTP;TAS1R3;PUSL1;UBE2J2;NO_SYMBOL	OpenChrom
peak62	chr1	1226637	1228360	3	TTS (NM_030649)	TTS (NM_030649)	4051	NR_106784	102465434		NR_106784	ENSG00000278073	MIR6726	hsa-mir-6726	microRNA 6726	ncRNA	FALSE	FALSE	FALSE	FALSE	FALSE	FALSE	TSS-50kb;TSS-50kb;TTS+10kb;TSS-50kb;TSS-50kb;TSS-50kb;TTS+10kb	-;+;-;+;+;-;-	45497;-32744;-365;-39327;-15669;18365;-3950	NM_001014980;NM_001029885;NM_030649;NM_152228;NM_153339;NM_194457;NR_106784	ENSG00000184163;ENSG00000224051;ENSG00000131584;ENSG00000169962;ENSG00000169972;ENSG00000160087;NO_ENSEMBL	FAM132A;CPTP;ACAP3;TAS1R3;PUSL1;UBE2J2;NO_SYMBOL	OpenChrom
peak63	chr1	1239931	1241165	5	intron (NM_030649, intron 1 of 23)	intron (NM_030649, intron 1 of 23)	2721	NM_030649	116983	Hs.535257	NM_030649	ENSG00000131584	ACAP3	CENTB5	ArfGAP with coiled-coil, ankyrin repeat and PH domains 3	protein-coding	TRUE	FALSE	FALSE	FALSE	TRUE	FALSE	TSS-50kb;TTS+10kb;INTRON;TSS-50kb;TSS-50kb;TSS-50kb;TSS-50kb;TTS+10kb	+;-;-;+;+;-;-;-	-19694;-6516;0;-26277;-2619;31415;9099;-7296	NM_001029885;NM_001256462;NM_030649;NM_152228;NM_153339;NM_194457;NR_106784;NR_106785	ENSG00000224051;ENSG00000127054;ENSG00000131584;ENSG00000169962;ENSG00000169972;ENSG00000160087;NO_ENSEMBL;NO_ENSEMBL	CPTP;CPSF3L;ACAP3;TAS1R3;PUSL1;UBE2J2;NO_SYMBOL;NO_SYMBOL	Valid
peak64	chr1	1242932	1244994	6	promoter-TSS (NM_030649)	promoter-TSS (NM_030649)	-31	NM_153339	126789	Hs.400659	NM_153339	ENSG00000169972	PUSL1	-	pseudouridylate synthase-like 1	protein-coding	TRUE	FALSE	FALSE	FALSE	TRUE	FALSE	TSS-50kb;TTS+10kb;TSS-1500;TSS-50kb;TSS-50kb;TSS-50kb;TTS+10kb	+;-;-;+;-;-;-	-16279;-3101;795;-22862;34830;12514;-3881	NM_001029885;NM_001256462;NM_030649;NM_152228;NM_194457;NR_106784;NR_106785	ENSG00000224051;ENSG00000127054;ENSG00000131584;ENSG00000169962;ENSG00000160087;NO_ENSEMBL;NO_ENSEMBL	CPTP;CPSF3L;ACAP3;TAS1R3;UBE2J2;NO_SYMBOL;NO_SYMBOL	OpenChrom
peak65	chr1	1253266	1254257	5	intron (NM_001256463, intron 2 of 14)	AluJb|SINE|Alu	-5816	NR_106785	102465435		NR_106785	ENSG00000274153	MIR6727	hsa-mir-6727	microRNA 6727	ncRNA	TRUE	FALSE	FALSE	FALSE	FALSE	FALSE	TSS-50kb;TSS-50kb;TSS-50kb;TSS-50kb;TSS-50kb;TSS-50kb	+;-;+;-;-;-	-6480;10594;-13063;44629;22313;5917	NM_001029885;NM_030649;NM_152228;NM_194457;NR_106784;NR_106785	ENSG00000224051;ENSG00000131584;ENSG00000169962;ENSG00000160087;NO_ENSEMBL;NO_ENSEMBL	CPTP;ACAP3;TAS1R3;UBE2J2;NO_SYMBOL;NO_SYMBOL	Valid
peak66	chr1	1259699	1261151	6	promoter-TSS (NM_001256462)	promoter-TSS (NM_001256462)	282	NM_001029885	80772	Hs.515689	NM_001029885	ENSG00000224051	CPTP	GLTPD1	ceramide-1-phosphate transfer protein	protein-coding	TRUE	FALSE	FALSE	FALSE	TRUE	FALSE	TSS-200;TTS+10kb;TSS-50kb;TSS-50kb;TSS-50kb;TSS-50kb	-;-;-;+;-;-	182;-9317;17257;-6400;28976;12580	NM_001256462;NM_004421;NM_030649;NM_152228;NR_106784;NR_106785	ENSG00000127054;ENSG00000107404;ENSG00000131584;ENSG00000169962;NO_ENSEMBL;NO_ENSEMBL	CPSF3L;DVL1;ACAP3;TAS1R3;NO_SYMBOL;NO_SYMBOL	OpenChrom
peak69	chr1	1282918	1285328	6	intron (NM_004421, intron 1 of 14)	CpG	369	NM_004421	1855	Hs.731450	NM_004421	ENSG00000107404	DVL1	DRS2|DVL|DVL1L1|DVL1P1	dishevelled segment polarity protein 1	protein-coding	TRUE	FALSE	FALSE	FALSE	TRUE	FALSE	TSS-50kb;TSS-50kb;TTS+10kb;TSS-50kb;TSS-50kb	-;-;-;-;-	23880;40955;-4045;36278;9136	NM_001256462;NM_030649;NM_032348;NR_106785;NR_106866	ENSG00000127054;ENSG00000131584;ENSG00000162576;NO_ENSEMBL;NO_ENSEMBL	CPSF3L;ACAP3;MXRA8;NO_SYMBOL;NO_SYMBOL	OpenChrom
peak72	chr1	1310196	1311259	6	promoter-TSS (NM_001127230)	promoter-TSS (NM_001127230)	90	NM_017900	54998	Hs.632515	NM_017900	ENSG00000175756	AURKAIP1	AIP|AKIP|MRP-S38	aurora kinase A interacting protein 1	protein-coding	TRUE	FALSE	FALSE	FALSE	TRUE	FALSE	TSS-1500;TSS-50kb;TSS-50kb;TSS-50kb;TSS-50kb;TSS-50kb;TSS-50kb;TSS-50kb	-;-;-;-;-;-;+;-	267;11908;13672;16902;26337;16655;-23888;35741	NM_001127230;NM_001282582;NM_001282583;NM_001282585;NM_004421;NM_032348;NR_015434;NR_106866	ENSG00000175756;ENSG00000162576;ENSG00000162576;ENSG00000162576;ENSG00000107404;ENSG00000162576;NO_ENSEMBL;NO_ENSEMBL	AURKAIP1;MXRA8;MXRA8;MXRA8;DVL1;MXRA8;NO_SYMBOL;NO_SYMBOL	Valid
peak73	chr1	1333981	1335614	6	promoter-TSS (NM_001039577)	promoter-TSS (NM_001039577)	-80	NM_030937	81669	Hs.515704	NM_030937	ENSG00000221978	CCNL2	ANIA-6B|CCNM|CCNS|HCLA-ISO|HLA-ISO|PCEE|SB138	cyclin L2	protein-coding	TRUE	FALSE	FALSE	FALSE	TRUE	FALSE	TSS-200;TSS-50kb;TSS-50kb;TSS-50kb;TSS-50kb;TSS-50kb;TSS-50kb;TSS-50kb;TTS+10kb;TSS-50kb;TSS-50kb	-;-;-;+;-;-;-;-;-;-;+	181;23236;24337;-26809;35978;37742;40972;23218;-2577;40725;-36204	NM_001039577;NM_001127229;NM_001127230;NM_001146685;NM_001282582;NM_001282583;NM_001282585;NM_017900;NM_017971;NM_032348;NM_199121	ENSG00000221978;ENSG00000175756;ENSG00000175756;ENSG00000205116;ENSG00000162576;ENSG00000162576;ENSG00000162576;ENSG00000175756;ENSG00000242485;ENSG00000162576;ENSG00000179403	CCNL2;AURKAIP1;AURKAIP1;TMEM88B;MXRA8;MXRA8;MXRA8;AURKAIP1;MRPL20;MXRA8;VWA1	OpenChrom
peak75	chr1	1342247	1343476	6	promoter-TSS (NM_017971)	promoter-TSS (NM_017971)	-169	NM_017971	55052	Hs.182698	NM_017971	ENSG00000242485	MRPL20	L20mt|MRP-L20	mitochondrial ribosomal protein L20	protein-coding	TRUE	FALSE	FALSE	FALSE	TRUE	FALSE	TSS-50kb;TSS-50kb;TSS-50kb;TSS-50kb;TSS-50kb;TSS-50kb;TSS-50kb;TSS-50kb;TSS-50kb;TSS-1500;TSS-50kb;TSS-50kb;TTS+10kb	+;-;-;-;+;-;-;-;-;-;-;+;+	-42306;8245;31300;32401;-18745;44042;45806;49036;31282;270;48789;-28140;5486	NM_001039211;NM_001039577;NM_001127229;NM_001127230;NM_001146685;NM_001282582;NM_001282583;NM_001282585;NM_017900;NM_017971;NM_032348;NM_199121;NR_015434	ENSG00000215915;ENSG00000221978;ENSG00000175756;ENSG00000175756;ENSG00000205116;ENSG00000162576;ENSG00000162576;ENSG00000162576;ENSG00000175756;ENSG00000242485;ENSG00000162576;ENSG00000179403;NO_ENSEMBL	ATAD3C;CCNL2;AURKAIP1;AURKAIP1;TMEM88B;MXRA8;MXRA8;MXRA8;AURKAIP1;MRPL20;MXRA8;VWA1;NO_SYMBOL	OpenChrom
peak77	chr1	1356231	1357138	6	5' UTR (NM_001145210, exon 1 of 4)	5' UTR (NM_001145210, exon 1 of 4)	139	NM_001243535	441869	Hs.381222	NM_001145210	ENSG00000235098	ANKRD65	-	ankyrin repeat domain 65	protein-coding	TRUE	FALSE	FALSE	FALSE	TRUE	FALSE	TSS-50kb;TSS-50kb;TSS-50kb;TSS-50kb;TSS-50kb;TSS-50kb;TSS-50kb;TSS-50kb;TTS+10kb	+;-;-;-;+;-;-;+;-	-28484;22067;45122;46223;-4923;45104;14092;-14318;-8952	NM_001039211;NM_001039577;NM_001127229;NM_001127230;NM_001146685;NM_017900;NM_017971;NM_199121;NR_125994	ENSG00000215915;ENSG00000221978;ENSG00000175756;ENSG00000175756;ENSG00000205116;ENSG00000175756;ENSG00000242485;ENSG00000179403;NO_ENSEMBL	ATAD3C;CCNL2;AURKAIP1;AURKAIP1;TMEM88B;AURKAIP1;MRPL20;VWA1;NO_SYMBOL	OpenChrom
peak78	chr1	1365501	1366264	5	non-coding (NR_125994, exon 2 of 2)	non-coding (NR_125994, exon 2 of 2)	4070	NR_125994	102724312		NR_125994		LOC102724312	-	uncharacterized LOC102724312	ncRNA	TRUE	FALSE	FALSE	FALSE	FALSE	FALSE	TSS-50kb;TSS-50kb;TSS-50kb;TTS+10kb;TSS-50kb;TSS-50kb;TSS-50kb	+;-;-;+;-;+;+	-19286;31265;9159;2816;23290;-41381;-5120	NM_001039211;NM_001039577;NM_001145210;NM_001146685;NM_017971;NM_031921;NM_199121	ENSG00000215915;ENSG00000221978;ENSG00000235098;ENSG00000205116;ENSG00000242485;ENSG00000160072;ENSG00000179403	ATAD3C;CCNL2;ANKRD65;TMEM88B;MRPL20;ATAD3B;VWA1	Valid
peak79	chr1	1368662	1369430	3	intron (NR_125994, intron 1 of 1)	intron (NR_125994, intron 1 of 1)	907	NR_125994	102724312		NR_125994		LOC102724312	-	uncharacterized LOC102724312	ncRNA	TRUE	FALSE	FALSE	FALSE	FALSE	FALSE	TSS-50kb;TSS-50kb;TSS-50kb;TTS+10kb;TSS-50kb;TSS-50kb;TSS-50kb;INTRON	+;-;-;+;-;+;+;-	-16122;34429;12323;5980;26454;-38217;-1956;0	NM_001039211;NM_001039577;NM_001145210;NM_001146685;NM_017971;NM_031921;NM_199121;NR_125994	ENSG00000215915;ENSG00000221978;ENSG00000235098;ENSG00000205116;ENSG00000242485;ENSG00000160072;ENSG00000179403;NO_ENSEMBL	ATAD3C;CCNL2;ANKRD65;TMEM88B;MRPL20;ATAD3B;VWA1;NO_SYMBOL	OpenChrom
peak80	chr1	1370811	1371369	6	5' UTR (NM_199121, exon 1 of 3)	5' UTR (NM_199121, exon 1 of 3)	187	NM_022834	64856	Hs.449009	NM_022834	ENSG00000179403	VWA1	WARP	von Willebrand factor A domain containing 1	protein-coding	TRUE	FALSE	FALSE	FALSE	TRUE	FALSE	TSS-50kb;TSS-50kb;TSS-50kb;TTS+10kb;TSS-50kb;TSS-50kb;TSS-1500	+;-;-;+;-;+;-	-14078;36473;14367;8024;28498;-36173;1238	NM_001039211;NM_001039577;NM_001145210;NM_001146685;NM_017971;NM_031921;NR_125994	ENSG00000215915;ENSG00000221978;ENSG00000235098;ENSG00000205116;ENSG00000242485;ENSG00000160072;NO_ENSEMBL	ATAD3C;CCNL2;ANKRD65;TMEM88B;MRPL20;ATAD3B;NO_SYMBOL	OpenChrom
peak84	chr1	1397310	1398559	6	intron (NM_001039211, intron 10 of 11)	intron (NM_001039211, intron 10 of 11)	-9229	NM_031921	83858	Hs.729021	NM_031921	ENSG00000160072	ATAD3B	AAA-TOB3|TOB3	ATPase family, AAA domain containing 3B	protein-coding	TRUE	FALSE	FALSE	FALSE	TRUE	FALSE	INTRON;TSS-50kb;TSS-50kb;TSS-50kb;TSS-50kb	+;-;+;+;-	0;41211;-49688;-9329;28082	NM_001039211;NM_001145210;NM_018188;NM_031921;NR_125994	ENSG00000215915;ENSG00000235098;ENSG00000197785;ENSG00000160072;NO_ENSEMBL	ATAD3C;ANKRD65;ATAD3A;ATAD3B;NO_SYMBOL	OpenChrom
peak85	chr1	1406225	1407413	5	promoter-TSS (NM_031921)	promoter-TSS (NM_031921)	-345	NM_031921	83858	Hs.729021	NM_031921	ENSG00000160072	ATAD3B	AAA-TOB3|TOB3	ATPase family, AAA domain containing 3B	protein-coding	TRUE	FALSE	FALSE	FALSE	TRUE	FALSE	TTS+10kb;TSS-50kb;TSS-50kb;TSS-1500;TSS-50kb	+;+;+;+;-	1382;-41190;-40803;-444;36967	NM_001039211;NM_001170536;NM_018188;NM_031921;NR_125994	ENSG00000215915;ENSG00000197785;ENSG00000197785;ENSG00000160072;NO_ENSEMBL	ATAD3C;ATAD3A;ATAD3A;ATAD3B;NO_SYMBOL	OpenChrom
peak87	chr1	1440089	1441486	6	Intergenic	LTR13|LTR|ERVK	-6735	NM_018188	55210	Hs.23413	NM_018188	ENSG00000197785	ATAD3A	-	ATPase family, AAA domain containing 3A	protein-coding	TRUE	FALSE	FALSE	FALSE	FALSE	FALSE	TSS-50kb;TSS-50kb;TTS+10kb	+;+;+	-7221;-6834;9307	NM_001170536;NM_018188;NM_031921	ENSG00000197785;ENSG00000197785;ENSG00000160072	ATAD3A;ATAD3A;ATAD3B	Valid
peak88	chr1	1446479	1447820	6	promoter-TSS (NM_018188)	promoter-TSS (NM_018188)	-373	NM_018188	55210	Hs.23413	NM_018188	ENSG00000197785	ATAD3A	-	ATPase family, AAA domain containing 3A	protein-coding	TRUE	FALSE	FALSE	FALSE	TRUE	FALSE	TSS-1500;TSS-1500	+;+	-859;-472	NM_001170536;NM_018188	ENSG00000197785;ENSG00000197785	ATAD3A;ATAD3A	OpenChrom
peak90	chr1	1475543	1476551	4	promoter-TSS (NM_001114748)	promoter-TSS (NM_001114748)	-307	NM_001114748	339453	Hs.668654	NM_001114748		TMEM240	C1orf70|SCA21	transmembrane protein 240	protein-coding	TRUE	FALSE	FALSE	FALSE	TRUE	FALSE	TSS-1500;TTS+10kb;TTS+10kb	-;-;+	408;-1105;5789	NM_001114748;NM_014188;NM_018188	ENSG00000205090;ENSG00000160075;ENSG00000197785	TMEM240;SSU72;ATAD3A	OpenChrom
peak94	chr1	1509295	1511096	6	promoter-TSS (NM_014188)	promoter-TSS (NM_014188)	66	NM_014188	29101	Hs.30026	NM_014188	ENSG00000160075	SSU72	HSPC182|PNAS-120	SSU72 homolog, RNA polymerase II CTD phosphatase	protein-coding	TRUE	FALSE	FALSE	FALSE	TRUE	FALSE	TSS-50kb;TSS-50kb;TSS-50kb;TSS-200	-;+;+;-	34557;-40047;-41148;35	NM_001114748;NM_001170687;NM_001170689;NM_014188	ENSG00000205090;ENSG00000197530;ENSG00000197530;ENSG00000160075	TMEM240;MIB2;MIB2;SSU72	OpenChrom
peak96	chr1	1549555	1551985	6	promoter-TSS (NM_001170689)	promoter-TSS (NM_001170689)	-25	NM_001170686	142678	Hs.135805	NM_080875	ENSG00000197530	MIB2	ZZANK1|ZZZ5	mindbomb E3 ubiquitin protein ligase 2	protein-coding	TRUE	FALSE	FALSE	FALSE	TRUE	FALSE	TSS-1500;TSS-50kb;TSS-50kb;TSS-50kb;TSS-50kb	+;-;+;-;+	-574;15395;-16387;40609;-17488	NM_001170689;NM_001242659;NM_006983;NM_014188;NR_002946	ENSG00000197530;ENSG00000228594;ENSG00000189409;ENSG00000160075;NO_ENSEMBL	MIB2;FNDC10;MMP23B;SSU72;NO_SYMBOL	OpenChrom
peak98	chr1	1590198	1590969	5	intron (NM_033490, intron 5 of 18)	CpG	22425	NR_002946	8511	Hs.671760	NR_002946	ENSG00000215914	MMP23A	MIFR|MIFR-1|MMP21	matrix metallopeptidase 23A (pseudogene)	pseudo	TRUE	FALSE	FALSE	FALSE	TRUE	FALSE	TTS+10kb;TSS-50kb	-;+	-2454;-40893	NM_001290264;NR_002946	ENSG00000189339;NO_ENSEMBL	SLC35E2B;NO_SYMBOL	OpenChrom
peak101	chr1	1623915	1624920	5	promoter-TSS (NM_001290264)	promoter-TSS (NM_001290264)	-175	NM_001110781	728661	Hs.655255	NM_001110781	ENSG00000189339	SLC35E2B	SLC35E2	solute carrier family 35, member E2B	protein-coding	TRUE	FALSE	FALSE	FALSE	TRUE	FALSE	TSS-1500;TTS+10kb;TSS-50kb	-;-;+	276;-8727;-7059	NM_001290264;NM_001313896;NR_002946	ENSG00000189339;NO_ENSEMBL;NO_ENSEMBL	SLC35E2B;NO_SYMBOL;NO_SYMBOL	Valid
peak102	chr1	1655502	1656254	6	promoter-TSS (NM_033489)	promoter-TSS (NM_033489)	-19	NM_033487	984	Hs.651228	NM_001787	ENSG00000248333	CDK11B	CDC2L1|CDK11|CDK11-p110|CDK11-p46|CDK11-p58|CLK-1|PITSLREA|PK58|p58|p58CDC2L1|p58CLK-1	cyclin-dependent kinase 11B	protein-coding	TRUE	FALSE	FALSE	FALSE	TRUE	FALSE	TSS-50kb;TSS-200;TTS+10kb	-;-;-	31736;120;-3045	NM_001290264;NM_033489;NM_182838	ENSG00000189339;ENSG00000248333;ENSG00000215790	SLC35E2B;CDK11B;SLC35E2	OpenChrom
peak103	chr1	1677244	1678173	4	promoter-TSS (NM_001199787)	promoter-TSS (NM_001199787)	-271	NM_001199787	9906	Hs.655255	NM_182838	ENSG00000215790	SLC35E2	-	solute carrier family 35, member E2	protein-coding	TRUE	FALSE	FALSE	FALSE	TRUE	FALSE	TTS+10kb;TSS-1500;TSS-50kb;TSS-50kb	-;-;-;-	-5062;371;20849;21950	NM_001198995;NM_001199787;NM_001313896;NM_033489	ENSG00000008130;ENSG00000215790;NO_ENSEMBL;ENSG00000248333	NADK;SLC35E2;NO_SYMBOL;CDK11B	Valid
peak104	chr1	1689899	1690984	4	promoter-TSS (NM_001198995)	promoter-TSS (NM_001198995)	-361	NM_001198995	65220	Hs.654792	NM_023018	ENSG00000008130	NADK	dJ283E3.1	NAD kinase	protein-coding	TRUE	FALSE	FALSE	FALSE	FALSE	FALSE	TSS-1500;TSS-50kb;TSS-50kb;TSS-50kb	-;-;-;-	462;13105;33583;34684	NM_001198995;NM_001199787;NM_001313896;NM_033489	ENSG00000008130;ENSG00000215790;NO_ENSEMBL;ENSG00000248333	NADK;SLC35E2;NO_SYMBOL;CDK11B	OpenChrom
peak105	chr1	1709225	1710833	6	promoter-TSS (NM_023018)	promoter-TSS (NM_023018)	-120	NM_023018	65220	Hs.654792	NM_023018	ENSG00000008130	NADK	dJ283E3.1	NAD kinase	protein-coding	TRUE	FALSE	FALSE	FALSE	TRUE	FALSE	TSS-50kb;TSS-50kb;TTS+10kb;TSS-1500	-;-;-;-	20049;32692;-6794;221	NM_001198995;NM_001199787;NM_002074;NM_023018	ENSG00000008130;ENSG00000215790;ENSG00000078369;ENSG00000008130	NADK;SLC35E2;GNB1;NADK	OpenChrom
peak106	chr1	1713678	1714822	5	Intergenic	Intergenic	-2742	NM_001198994	65220	Hs.654792	NM_023018	ENSG00000008130	NADK	dJ283E3.1	NAD kinase	protein-coding	TRUE	FALSE	FALSE	FALSE	TRUE	FALSE	TSS-50kb;TSS-50kb;TSS-50kb;TSS-50kb;TTS+10kb;TSS-50kb	-;-;-;-;-;-	4054;2843;24270;36913;-2573;4442	NM_001198993;NM_001198994;NM_001198995;NM_001199787;NM_002074;NM_023018	ENSG00000008130;ENSG00000008130;ENSG00000008130;ENSG00000215790;ENSG00000078369;ENSG00000008130	NADK;NADK;NADK;SLC35E2;GNB1;NADK	OpenChrom
peak108	chr1	1764053	1765790	3	intron (NM_001282539, intron 1 of 10)	intron (NM_001282539, intron 1 of 10)	-53414	NM_001198994	65220	Hs.654792	NM_023018	ENSG00000008130	NADK	dJ283E3.1	NAD kinase	protein-coding	TRUE	FALSE	FALSE	TRUE	FALSE	FALSE	INTRON	-	0	NM_001282539	ENSG00000078369	GNB1	OpenChrom
peak117	chr1	1821405	1823457	5	5' UTR (NM_002074, exon 1 of 12)	5' UTR (NM_002074, exon 1 of 12)	125	NM_001282538	2782	Hs.430425	NM_002074	ENSG00000078369	GNB1	-	guanine nucleotide binding protein (G protein), beta polypeptide 1	protein-coding	TRUE	FALSE	FALSE	FALSE	TRUE	FALSE	TSS-50kb	+	-23934	NM_138705	ENSG00000169885	CALML6	OpenChrom
peak120	chr1	1839954	1841112	6	Intergenic	CpG	-5733	NM_138705	163688	Hs.85902	NM_138705	ENSG00000169885	CALML6	CAGLP	calmodulin-like 6	protein-coding	TRUE	FALSE	FALSE	FALSE	TRUE	FALSE	TSS-50kb;TSS-50kb;TTS+10kb	-;+;-	18078;-5832;-8595	NM_002074;NM_138705;NM_178545	ENSG00000078369;ENSG00000169885;ENSG00000178821	GNB1;CALML6;TMEM52	OpenChrom
peak121	chr1	1850037	1851410	5	promoter-TSS (NM_178545)	promoter-TSS (NM_178545)	16	NM_178545	339456	Hs.123423	NM_178545	ENSG00000178821	TMEM52	-	transmembrane protein 52	protein-coding	FALSE	FALSE	FALSE	FALSE	TRUE	FALSE	TTS+10kb;TSS-50kb;TTS+10kb;TSS-200	-;-;+;-	-2765;28269;1595;85	NM_001304360;NM_002074;NM_138705;NM_178545	ENSG00000142609;ENSG00000078369;ENSG00000169885;ENSG00000178821	CFAP74;GNB1;CALML6;TMEM52	OpenChrom
peak122	chr1	1875203	1875930	3	intron (NM_001304360, intron 21 of 38)	intron (NM_001304360, intron 21 of 38)	-24827	NM_178545	339456	Hs.123423	NM_178545	ENSG00000178821	TMEM52	-	transmembrane protein 52	protein-coding	FALSE	FALSE	FALSE	FALSE	FALSE	FALSE	INTRON;TSS-50kb	-;-	0;24927	NM_001304360;NM_178545	ENSG00000142609;ENSG00000178821	CFAP74;TMEM52	OpenChrom
peak123	chr1	1891123	1891778	3	exon (NM_001304360, exon 15 of 39)	exon (NM_001304360, exon 15 of 39)	-40711	NM_178545	339456	Hs.123423	NM_178545	ENSG00000178821	TMEM52	-	transmembrane protein 52	protein-coding	FALSE	TRUE	FALSE	FALSE	FALSE	FALSE	EXON;TSS-50kb	-;-	0;40811	NM_001304360;NM_178545	ENSG00000142609;ENSG00000178821	CFAP74;TMEM52	OpenChrom
peak128	chr1	1980972	1982405	6	promoter-TSS (NM_002744)	promoter-TSS (NM_002744)	-220	NM_002744	5590	Hs.496255	NM_002744	ENSG00000067606	PRKCZ	PKC-ZETA|PKC2	protein kinase C, zeta	protein-coding	TRUE	FALSE	FALSE	FALSE	TRUE	FALSE	TSS-50kb;TSS-50kb;TSS-50kb;TSS-1500	+;+;-;+	-22735;-23836;46513;-320	NM_001033581;NM_001242874;NM_001304360;NM_002744	ENSG00000067606;ENSG00000067606;ENSG00000142609;ENSG00000067606	PRKCZ;PRKCZ;CFAP74;PRKCZ	OpenChrom
peak130	chr1	2035987	2036875	4	intron (NM_001033582, intron 1 of 14)	intron (NM_001033582, intron 1 of 14)	276	NM_001033582	5590	Hs.496255	NM_002744	ENSG00000067606	PRKCZ	PKC-ZETA|PKC2	protein kinase C, zeta	protein-coding	FALSE	FALSE	FALSE	FALSE	FALSE	FALSE	INTRON	+	0	NM_001033582	ENSG00000067606	PRKCZ	OpenChrom
peak131	chr1	2063836	2065311	6	intron (NM_001033582, intron 1 of 14)	intron (NM_001033582, intron 1 of 14)	28419	NM_001033582	5590	Hs.496255	NM_002744	ENSG00000067606	PRKCZ	PKC-ZETA|PKC2	protein kinase C, zeta	protein-coding	TRUE	FALSE	FALSE	FALSE	TRUE	FALSE	INTRON	+	0	NM_001033582	ENSG00000067606	PRKCZ	OpenChrom
peak134	chr1	2120850	2122179	6	intron (NM_001282670, intron 7 of 7)	CpG	4699	NM_001282671	199990	Hs.107101	NM_182533	ENSG00000162585	FAAP20	C1orf86|FP7162	Fanconi anemia core complex associated protein 20	protein-coding	TRUE	FALSE	FALSE	FALSE	TRUE	FALSE	TTS+10kb;TTS+10kb;TSS-50kb	+;-;+	4781;-1919;-38719	NM_001033582;NM_001256946;NM_003036	ENSG00000067606;ENSG00000162585;ENSG00000157933	PRKCZ;FAAP20;SKI	Valid
peak136	chr1	2126026	2126980	6	promoter-TSS (NM_001282673)	promoter-TSS (NM_001282673)	-289	NR_046427	199990	Hs.107101	NM_182533	ENSG00000162585	FAAP20	C1orf86|FP7162	Fanconi anemia core complex associated protein 20	protein-coding	TRUE	FALSE	FALSE	FALSE	TRUE	FALSE	TTS+10kb;TSS-1500;TSS-50kb	+;-;+	9770;390;-33730	NM_001033582;NM_001282673;NM_003036	ENSG00000067606;ENSG00000162585;ENSG00000157933	PRKCZ;FAAP20;SKI	OpenChrom
peak137	chr1	2130426	2131201	5	5' UTR (NM_001282670, exon 4 of 8)	5' UTR (NM_001282670, exon 4 of 8)	-4600	NR_046427	199990	Hs.107101	NM_182533	ENSG00000162585	FAAP20	C1orf86|FP7162	Fanconi anemia core complex associated protein 20	protein-coding	TRUE	FALSE	FALSE	FALSE	TRUE	FALSE	TSS-50kb;TSS-50kb	-;+	4701;-29419	NM_001282673;NM_003036	ENSG00000162585;ENSG00000157933	FAAP20;SKI	OpenChrom
peak139	chr1	2136687	2137246	6	intron (NM_001282670, intron 2 of 7)	CpG	2205	NM_001146310	199990	Hs.107101	NM_182533	ENSG00000162585	FAAP20	C1orf86|FP7162	Fanconi anemia core complex associated protein 20	protein-coding	TRUE	FALSE	FALSE	FALSE	TRUE	FALSE	TSS-50kb;TSS-50kb	-;+	10853;-23267	NM_001282673;NM_003036	ENSG00000162585;ENSG00000157933	FAAP20;SKI	OpenChrom
peak141	chr1	2143733	2144684	6	promoter-TSS (NM_001282670)	promoter-TSS (NM_001282670)	-50	NM_001282670	199990	Hs.107101	NM_182533	ENSG00000162585	FAAP20	C1orf86|FP7162	Fanconi anemia core complex associated protein 20	protein-coding	TRUE	FALSE	FALSE	FALSE	TRUE	FALSE	TSS-50kb;TSS-200;TSS-50kb;TSS-50kb	-;-;-;+	5137;150;18095;-16025	NM_001146310;NM_001282670;NM_001282673;NM_003036	NO_ENSEMBL;NO_ENSEMBL;ENSG00000162585;ENSG00000157933	NO_SYMBOL;NO_SYMBOL;FAAP20;SKI	OpenChrom
peak142	chr1	2158675	2159556	6	Intergenic	CpG	-1018	NM_003036	6497	Hs.656507	NM_003036	ENSG00000157933	SKI	SGS|SKV	SKI proto-oncogene	protein-coding	TRUE	FALSE	FALSE	FALSE	TRUE	FALSE	TSS-50kb;TSS-50kb;TSS-50kb;TSS-1500	-;-;-;+	20045;15058;33003;-1117	NM_001146310;NM_001282670;NM_001282673;NM_003036	NO_ENSEMBL;NO_ENSEMBL;ENSG00000162585;ENSG00000157933	NO_SYMBOL;NO_SYMBOL;FAAP20;SKI	OpenChrom
peak148	chr1	2179818	2181040	5	intron (NM_003036, intron 1 of 6)	intron (NM_003036, intron 1 of 6)	20295	NM_003036	6497	Hs.656507	NM_003036	ENSG00000157933	SKI	SGS|SKV	SKI proto-oncogene	protein-coding	TRUE	FALSE	FALSE	FALSE	FALSE	FALSE	TSS-50kb;TSS-50kb;INTRON	-;-;+	41358;36371;0	NM_001146310;NM_001282670;NM_003036	NO_ENSEMBL;NO_ENSEMBL;ENSG00000157933	NO_SYMBOL;NO_SYMBOL;SKI	OpenChrom
peak149	chr1	2186874	2187796	4	intron (NM_003036, intron 1 of 6)	intron (NM_003036, intron 1 of 6)	27201	NM_003036	6497	Hs.656507	NM_003036	ENSG00000157933	SKI	SGS|SKV	SKI proto-oncogene	protein-coding	TRUE	FALSE	FALSE	FALSE	FALSE	FALSE	TSS-50kb;TSS-50kb;INTRON	-;-;+	48264;43277;0	NM_001146310;NM_001282670;NM_003036	NO_ENSEMBL;NO_ENSEMBL;ENSG00000157933	NO_SYMBOL;NO_SYMBOL;SKI	DNaseOnly
peak160	chr1	2253627	2254659	4	intron (NM_024848, intron 13 of 13)	CpG	29957	NR_024489	100129534	Hs.655313	NM_001127577	ENSG00000269896	LOC100129534	-	small nuclear ribonucleoprotein polypeptide N pseudogene	pseudo	TRUE	FALSE	FALSE	FALSE	FALSE	FALSE							OpenChrom
peak162	chr1	2322518	2323975	6	promoter-TSS (NM_024848)	promoter-TSS (NM_024848)	33	NM_007033	11079	Hs.525527	NM_007033	ENSG00000157916	RER1	-	retention in endoplasmic reticulum sorting receptor 1	protein-coding	TRUE	FALSE	FALSE	FALSE	TRUE	FALSE	TSS-200;TSS-50kb	-;-	157;39247	NM_024848;NR_024489	ENSG00000116151;NO_ENSEMBL	MORN1;NO_SYMBOL	Valid
peak164	chr1	2343414	2344991	6	promoter-TSS (NM_153818)	promoter-TSS (NM_153818)	-193	NM_153818	5192	Hs.732228	NM_002617	ENSG00000157911	PEX10	NALD|PBD6A|PBD6B|RNF69	peroxisomal biogenesis factor 10	protein-coding	TRUE	FALSE	FALSE	FALSE	TRUE	FALSE	TTS+10kb;TSS-50kb;TSS-1500	+;-;-	7418;21113;293	NM_007033;NM_024848;NM_153818	ENSG00000157916;ENSG00000116151;ENSG00000157911	RER1;MORN1;PEX10	OpenChrom
peak167	chr1	2376771	2377547	3	Intergenic	Intergenic	-21739	NM_001303012	9651	Hs.170156	NM_014638	ENSG00000149527	PLCH2	PLC-L4|PLC-eta2|PLCL4|PLCeta2	phospholipase C, eta 2	protein-coding	FALSE	FALSE	FALSE	FALSE	FALSE	FALSE	TSS-50kb;TSS-50kb;TSS-50kb;TSS-50kb;TSS-50kb	+;+;+;+;-	-21838;-21838;-30694;-30694;33250	NM_001303012;NM_001303012;NM_014638;NM_014638;NM_153818	ENSG00000276429;ENSG00000149527;ENSG00000276429;ENSG00000149527;ENSG00000157911	PLCH2;PLCH2;PLCH2;PLCH2;PEX10	OpenChrom
peak169	chr1	2394845	2395283	3	Intergenic	Intergenic	-3834	NM_001303012	9651	Hs.170156	NM_014638	ENSG00000149527	PLCH2	PLC-L4|PLC-eta2|PLCL4|PLCeta2	phospholipase C, eta 2	protein-coding	TRUE	FALSE	FALSE	FALSE	FALSE	FALSE	TSS-50kb;TSS-50kb;TSS-50kb;TSS-50kb	+;+;+;+	-3933;-3933;-12789;-12789	NM_001303012;NM_001303012;NM_014638;NM_014638	ENSG00000276429;ENSG00000149527;ENSG00000276429;ENSG00000149527	PLCH2;PLCH2;PLCH2;PLCH2	Valid
peak179	chr1	2457296	2458495	6	intron (NM_018216, intron 1 of 18)	CpG	171	NM_018216	55229	Hs.26156	NM_018216	ENSG00000157881	PANK4	-	pantothenate kinase 4	protein-coding	TRUE	FALSE	FALSE	FALSE	TRUE	FALSE	TTS+10kb;TTS+10kb;TSS-50kb;TSS-50kb;TSS-50kb	-;-;+;+;+	-2387;-2387;-30007;-30007;-40177	NM_001010926;NM_001010926;NM_003820;NM_003820;NR_121638	ENSG00000197921;ENSG00000273529;ENSG00000273936;ENSG00000157873;NO_ENSEMBL	HES5;HES5;TNFRSF14;TNFRSF14;NO_SYMBOL	OpenChrom
peak183	chr1	2477352	2478769	4	Intergenic	CpG	-9743	NM_001297605	8764	Hs.512898	NM_003820	ENSG00000157873	TNFRSF14	ATAR|CD270|HVEA|HVEM|LIGHTR|TR2	tumor necrosis factor receptor superfamily, member 14	protein-coding	TRUE	FALSE	FALSE	FALSE	TRUE	FALSE	TSS-50kb;TSS-50kb;TSS-50kb;TSS-50kb;TSS-50kb;TSS-50kb;TSS-50kb;TSS-50kb;TSS-50kb;TTS+10kb;TSS-50kb	-;-;+;+;+;+;-;-;+;-;+	16477;16477;-40228;-40228;-9843;-9843;20094;20094;-39938;-3398;-20013	NM_001010926;NM_001010926;NM_001195738;NM_001195738;NM_003820;NM_003820;NM_018216;NM_018216;NR_036637;NR_037844;NR_121638	ENSG00000197921;ENSG00000273529;ENSG00000275125;ENSG00000157870;ENSG00000273936;ENSG00000157873;ENSG00000273494;ENSG00000157881;NO_ENSEMBL;NO_ENSEMBL;NO_ENSEMBL	HES5;HES5;FAM213B;FAM213B;TNFRSF14;TNFRSF14;PANK4;PANK4;NO_SYMBOL;NO_SYMBOL;NO_SYMBOL	OpenChrom
peak184	chr1	2479409	2480560	5	Intergenic	AluY|SINE|Alu	-7819	NM_001297605	8764	Hs.512898	NM_003820	ENSG00000157873	TNFRSF14	ATAR|CD270|HVEA|HVEM|LIGHTR|TR2	tumor necrosis factor receptor superfamily, member 14	protein-coding	TRUE	FALSE	FALSE	FALSE	FALSE	FALSE	TSS-50kb;TSS-50kb;TSS-50kb;TSS-50kb;TSS-50kb;TSS-50kb;TSS-50kb;TSS-50kb;TSS-50kb;TTS+10kb;TSS-50kb	-;-;+;+;+;+;-;-;+;-;+	18401;18401;-38304;-38304;-7919;-7919;22018;22018;-38014;-1474;-18089	NM_001010926;NM_001010926;NM_001195738;NM_001195738;NM_003820;NM_003820;NM_018216;NM_018216;NR_036637;NR_037844;NR_121638	ENSG00000197921;ENSG00000273529;ENSG00000275125;ENSG00000157870;ENSG00000273936;ENSG00000157873;ENSG00000273494;ENSG00000157881;NO_ENSEMBL;NO_ENSEMBL;NO_ENSEMBL	HES5;HES5;FAM213B;FAM213B;TNFRSF14;TNFRSF14;PANK4;PANK4;NO_SYMBOL;NO_SYMBOL;NO_SYMBOL	Valid
peak185	chr1	2487022	2488664	4	promoter-TSS (NM_003820)	promoter-TSS (NM_003820)	39	NM_003820	8764	Hs.512898	NM_003820	ENSG00000157873	TNFRSF14	ATAR|CD270|HVEA|HVEM|LIGHTR|TR2	tumor necrosis factor receptor superfamily, member 14	protein-coding	TRUE	FALSE	FALSE	FALSE	TRUE	FALSE	TSS-50kb;TSS-50kb;TSS-50kb;TSS-50kb;TSS-200;TSS-200;TSS-50kb;TSS-50kb;TSS-50kb;TSS-50kb	-;-;+;+;+;+;-;-;+;+	26260;26260;-30445;-30445;-60;-60;29877;29877;-30155;-10230	NM_001010926;NM_001010926;NM_001195738;NM_001195738;NM_003820;NM_003820;NM_018216;NM_018216;NR_036637;NR_121638	ENSG00000197921;ENSG00000273529;ENSG00000275125;ENSG00000157870;ENSG00000273936;ENSG00000157873;ENSG00000273494;ENSG00000157881;NO_ENSEMBL;NO_ENSEMBL	HES5;HES5;FAM213B;FAM213B;TNFRSF14;TNFRSF14;PANK4;PANK4;NO_SYMBOL;NO_SYMBOL	OpenChrom
peak189	chr1	2509602	2510323	5	intron (NR_121638, intron 1 of 3)	intron (NR_121638, intron 1 of 3)	-7936	NR_036637	127281	Hs.462033	NM_152371	ENSG00000157870	FAM213B	C1orf93	family with sequence similarity 213, member B	protein-coding	TRUE	FALSE	FALSE	TRUE	FALSE	FALSE	TSS-50kb;TSS-50kb;TSS-50kb;TSS-50kb;TSS-50kb;TSS-50kb;INTRON	-;-;+;+;+;-;+	48379;48379;-8326;-8326;-8036;21613;0	NM_001010926;NM_001010926;NM_001195738;NM_001195738;NR_036637;NR_037844;NR_121638	ENSG00000197921;ENSG00000273529;ENSG00000275125;ENSG00000157870;NO_ENSEMBL;NO_ENSEMBL;NO_ENSEMBL	HES5;HES5;FAM213B;FAM213B;NO_SYMBOL;NO_SYMBOL;NO_SYMBOL	OpenChrom
peak191	chr1	2516850	2518773	6	promoter-TSS (NR_036637)	promoter-TSS (NR_036637)	-87	NR_036637	127281	Hs.462033	NM_152371	ENSG00000157870	FAM213B	C1orf93	family with sequence similarity 213, member B	protein-coding	TRUE	FALSE	FALSE	FALSE	TRUE	FALSE	TSS-1500;TSS-1500;TTS+10kb;TTS+10kb;TSS-200;TSS-50kb;TTS+10kb	+;+;-;-;+;-;+	-476;-476;-4368;-4368;-186;29463;1940	NM_001195738;NM_001195738;NM_033467;NM_033467;NR_036637;NR_037844;NR_121638	ENSG00000275125;ENSG00000157870;ENSG00000142606;ENSG00000277131;NO_ENSEMBL;NO_ENSEMBL;NO_ENSEMBL	FAM213B;FAM213B;MMEL1;MMEL1;NO_SYMBOL;NO_SYMBOL;NO_SYMBOL	OpenChrom
peak192	chr1	2573801	2574978	6	intron (NM_001242672, intron 6 of 6)	CpG	-9909	NM_033467	79258	Hs.591453	NM_033467	ENSG00000142606	MMEL1	MMEL2|NEP2|NEPII|NL1|NL2|SEP	membrane metallo-endopeptidase-like 1	protein-coding	TRUE	FALSE	FALSE	FALSE	TRUE	FALSE	TSS-50kb;TSS-50kb	-;-	10010;10010	NM_033467;NM_033467	ENSG00000142606;ENSG00000277131	MMEL1;MMEL1	OpenChrom
peak199	chr1	2986056	2987144	6	intron (NM_022114, intron 1 of 16)	CpG	858	NM_199454	63976	Hs.99500	NM_022114	ENSG00000142611	PRDM16	CMD1LL|LVNC8|MEL1|PFM13	PR domain containing 16	protein-coding	TRUE	FALSE	FALSE	FALSE	TRUE	FALSE	TSS-50kb	-	2412	NR_024371	NO_ENSEMBL	NO_SYMBOL	OpenChrom
peak208	chr1	3086421	3088124	5	intron (NM_022114, intron 1 of 16)	intron (NM_022114, intron 1 of 16)	42734	NR_036215	100422968		NR_036215		MIR4251	-	microRNA 4251	ncRNA	TRUE	FALSE	FALSE	FALSE	FALSE	FALSE	INTRON	+	0	NM_022114	ENSG00000142611	PRDM16	Valid
peak215	chr1	3135615	3136481	6	intron (NM_022114, intron 2 of 16)	intron (NM_022114, intron 2 of 16)	91509	NR_036215	100422968		NR_036215		MIR4251	-	microRNA 4251	ncRNA	TRUE	FALSE	FALSE	FALSE	FALSE	FALSE	INTRON	+	0	NM_022114	ENSG00000142611	PRDM16	OpenChrom
peak216	chr1	3138409	3139224	5	intron (NM_022114, intron 2 of 16)	intron (NM_022114, intron 2 of 16)	94278	NR_036215	100422968		NR_036215		MIR4251	-	microRNA 4251	ncRNA	TRUE	FALSE	FALSE	FALSE	FALSE	FALSE	INTRON	+	0	NM_022114	ENSG00000142611	PRDM16	OpenChrom
peak223	chr1	3236498	3237608	5	intron (NM_022114, intron 3 of 16)	intron (NM_022114, intron 3 of 16)	-134094	NM_014448	27237	Hs.87435	NM_014448	ENSG00000130762	ARHGEF16	GEF16|NBR	Rho guanine nucleotide exchange factor 16	protein-coding	TRUE	FALSE	FALSE	TRUE	FALSE	FALSE	INTRON	+	0	NM_022114	ENSG00000142611	PRDM16	Valid
peak224	chr1	3239424	3240316	5	intron (NM_022114, intron 3 of 16)	intron (NM_022114, intron 3 of 16)	-131277	NM_014448	27237	Hs.87435	NM_014448	ENSG00000130762	ARHGEF16	GEF16|NBR	Rho guanine nucleotide exchange factor 16	protein-coding	TRUE	FALSE	FALSE	FALSE	FALSE	FALSE	INTRON	+	0	NM_022114	ENSG00000142611	PRDM16	OpenChrom
peak229	chr1	3370646	3371596	5	promoter-TSS (NM_014448)	promoter-TSS (NM_014448)	-26	NM_014448	27237	Hs.87435	NM_014448	ENSG00000130762	ARHGEF16	GEF16|NBR	Rho guanine nucleotide exchange factor 16	protein-coding	TRUE	FALSE	FALSE	FALSE	TRUE	FALSE	TSS-200	+	-125	NM_014448	ENSG00000130762	ARHGEF16	OpenChrom
peak233	chr1	3447182	3448363	3	intron (NM_001409, intron 4 of 36)	CpG	29581	NR_030277	693135		NR_030277	ENSG00000207776	MIR551A	MIRN551A|mir-551a	microRNA 551a	ncRNA	TRUE	TRUE	FALSE	FALSE	TRUE	FALSE							OpenChrom
peak235	chr1	3535378	3536113	3	Intergenic	Intergenic	-5810	NM_182752	127262	Hs.20529	NM_182752	ENSG00000158109	TPRG1L	FAM79A|h-mover|mover	tumor protein p63 regulated 1-like	protein-coding	FALSE	FALSE	FALSE	FALSE	FALSE	FALSE	TSS-50kb;TSS-50kb;TSS-50kb	-;+;+	7788;-33482;-5909	NM_001409;NM_005427;NM_182752	ENSG00000162591;ENSG00000078900;ENSG00000158109	MEGF6;TP73;TPRG1L	Valid
peak236	chr1	3540796	3542434	6	promoter-TSS (NM_182752)	promoter-TSS (NM_182752)	59	NM_182752	127262	Hs.20529	NM_182752	ENSG00000158109	TPRG1L	FAM79A|h-mover|mover	tumor protein p63 regulated 1-like	protein-coding	TRUE	FALSE	FALSE	FALSE	TRUE	FALSE	TSS-50kb;TSS-50kb;TTS+10kb;TSS-200	-;+;-;+	13657;-27613;-5815;-40	NM_001409;NM_005427;NM_017818;NM_182752	ENSG00000162591;ENSG00000078900;ENSG00000116213;ENSG00000158109	MEGF6;TP73;WRAP73;TPRG1L	OpenChrom
peak237	chr1	3566203	3566949	6	promoter-TSS (NM_017818)	promoter-TSS (NM_017818)	95	NM_017818	49856	Hs.31714	NM_017818	ENSG00000116213	WRAP73	WDR8	WD repeat containing, antisense to TP73	protein-coding	FALSE	FALSE	FALSE	FALSE	TRUE	FALSE	TSS-50kb;TSS-50kb;TSS-50kb;TSS-50kb;TSS-200	+;+;-;+;-	-40759;-48133;38618;-2652;6	NM_001126242;NM_001204192;NM_001409;NM_005427;NM_017818	ENSG00000078900;ENSG00000078900;ENSG00000162591;ENSG00000078900;ENSG00000116213	TP73;TP73;MEGF6;TP73;WRAP73	Valid
peak239	chr1	3585094	3585969	5	intron (NM_001204187, intron 1 of 11)	intron (NM_001204187, intron 1 of 11)	16403	NM_001204184	7161	Hs.192132	NM_005427	ENSG00000078900	TP73	P73	tumor protein p73	protein-coding	FALSE	FALSE	FALSE	FALSE	FALSE	FALSE	TSS-50kb;INTRON;TSS-50kb;TSS-50kb	+;+;+;-	-21803;0;-29177;18962	NM_001126242;NM_001204187;NM_001204192;NM_017818	ENSG00000078900;ENSG00000078900;ENSG00000078900;ENSG00000116213	TP73;TP73;TP73;WRAP73	OpenChrom
peak242	chr1	3614352	3614989	4	promoter-TSS (NM_001204192)	promoter-TSS (NM_001204192)	61	NM_001204192	7161	Hs.192132	NM_005427	ENSG00000078900	TP73	P73	tumor protein p73	protein-coding	TRUE	FALSE	FALSE	FALSE	FALSE	FALSE	TSS-200;TSS-50kb	+;-	-39;48100	NM_001204192;NM_017818	ENSG00000078900;ENSG00000116213	TP73;WRAP73	OpenChrom
peak245	chr1	3663227	3664396	6	promoter-TSS (NR_033712)	promoter-TSS (NR_033712)	125	NR_033710	57212	Hs.49658	NM_207306	ENSG00000227372	TP73-AS1	KIAA0495|PDAM	TP73 antisense RNA 1	ncRNA	FALSE	FALSE	FALSE	FALSE	TRUE	FALSE	TSS-50kb;TSS-50kb;TSS-50kb;TSS-1500	+;+;+;-	-25638;-24537;-5252;578	NM_001163724;NM_001288583;NM_152492;NR_033712	ENSG00000235169;ENSG00000235169;ENSG00000162592;NO_ENSEMBL	SMIM1;SMIM1;CCDC27;NO_SYMBOL	OpenChrom
peak246	chr1	3688416	3690198	6	promoter-TSS (NM_001163724)	promoter-TSS (NM_001163724)	-18	NM_001288583	388588	Hs.22047	NM_001163724	ENSG00000235169	SMIM1	Vel	small integral membrane protein 1 (Vel blood group)	protein-coding	FALSE	FALSE	FALSE	FALSE	TRUE	FALSE	TSS-200;TTS+10kb;TTS+10kb;TSS-50kb;TSS-50kb	+;-;+;-;-	-143;-7576;1199;24972;26073	NM_001163724;NM_020710;NM_152492;NR_033711;NR_033712	ENSG00000235169;ENSG00000130764;ENSG00000162592;NO_ENSEMBL;NO_ENSEMBL	SMIM1;LRRC47;CCDC27;NO_SYMBOL;NO_SYMBOL	OpenChrom
peak247	chr1	3712576	3713699	6	promoter-TSS (NM_020710)	promoter-TSS (NM_020710)	-70	NM_020710	57470	Hs.268488	NM_020710		LRRC47	-	leucine rich repeat containing 47	protein-coding	FALSE	FALSE	FALSE	FALSE	TRUE	FALSE	TSS-200;TSS-50kb;TSS-50kb	-;-;-	171;48803;49904	NM_020710;NR_033711;NR_033712	ENSG00000130764;NO_ENSEMBL;NO_ENSEMBL	LRRC47;NO_SYMBOL;NO_SYMBOL	OpenChrom
peak251	chr1	3773131	3775138	6	promoter-TSS (NM_014704)	promoter-TSS (NM_014704)	304	NR_104222	1677	Hs.133089	NM_004402	ENSG00000169598	DFFB	CAD|CPAN|DFF-40|DFF2|DFF40	DNA fragmentation factor, 40kDa, beta polypeptide (caspase-activated DNase)	protein-coding	TRUE	FALSE	FALSE	FALSE	TRUE	FALSE	TSS-1500;TSS-50kb	-;+	438;-42933	NM_014704;NR_024455	ENSG00000116198;NO_ENSEMBL	CEP104;NO_SYMBOL	Valid
peak252	chr1	3816477	3818246	6	promoter-TSS (NM_207356)	promoter-TSS (NM_207356)	394	NR_024455	100133612	Hs.307652	NR_024455	ENSG00000236423	LINC01134	-	long intergenic non-protein coding RNA 1134	ncRNA	TRUE	FALSE	FALSE	FALSE	TRUE	FALSE	TSS-50kb;TSS-1500;INTRON	-;-;+	43666;294;0	NM_014704;NM_207356;NR_024455	ENSG00000116198;ENSG00000198912;NO_ENSEMBL	CEP104;C1orf174;NO_SYMBOL	Valid
peak258	chr1	4131415	4132886	4	Intergenic	Intergenic	131479	NR_040065	728716	Hs.668359	NR_040065		LINC01346	-	long intergenic non-protein coding RNA 1346	ncRNA	TRUE	FALSE	FALSE	FALSE	FALSE	FALSE							Valid
peak268	chr1	4458054	4458652	5	Intergenic	Intergenic	-13758	NR_027088	284661	Hs.278112	NR_027088	ENSG00000235054	LOC284661	-	uncharacterized LOC284661	ncRNA	TRUE	FALSE	FALSE	TRUE	FALSE	FALSE	TSS-50kb	+	-13857	NR_027088	NO_ENSEMBL	NO_SYMBOL	Valid
peak279	chr1	4913881	4914704	5	Intergenic	Intergenic	199188	NM_018836	55966	Hs.12473	NM_018836	ENSG00000196581	AJAP1	MOT8|SHREW-1|SHREW1	adherens junctions associated protein 1	protein-coding	FALSE	FALSE	FALSE	FALSE	FALSE	FALSE							OpenChrom
peak285	chr1	5357267	5358186	5	Intergenic	Intergenic	-266404	NR_039612	100616489		NR_039612	ENSG00000264341	MIR4417	mir-4417	microRNA 4417	ncRNA	FALSE	FALSE	FALSE	FALSE	FALSE	FALSE							OpenChrom
peak290	chr1	5515998	5516883	5	Intergenic	Intergenic	-107690	NR_039612	100616489		NR_039612	ENSG00000264341	MIR4417	mir-4417	microRNA 4417	ncRNA	FALSE	FALSE	FALSE	TRUE	FALSE	FALSE							Valid
peak295	chr1	5671697	5672443	3	Intergenic	Intergenic	47939	NR_039612	100616489		NR_039612	ENSG00000264341	MIR4417	mir-4417	microRNA 4417	ncRNA	FALSE	TRUE	TRUE	FALSE	FALSE	FALSE							DNaseOnly
peak301	chr1	5955628	5957078	5	intron (NM_001291593, intron 13 of 26)	A-rich|Low_complexity|Low_complexity	-33552	NR_039838	100616421		NR_039838	ENSG00000264101	MIR4689	mir-4689	microRNA 4689	ncRNA	TRUE	FALSE	FALSE	FALSE	TRUE	FALSE	TSS-50kb	-	33653	NR_039838	NO_ENSEMBL	NO_SYMBOL	OpenChrom
peak305	chr1	6030494	6031422	6	intron (NM_001291594, intron 1 of 25)	intron (NM_001291594, intron 1 of 25)	-21400	NM_001199861	8514	Hs.440497	NM_003636	ENSG00000069424	KCNAB2	AKR6A5|HKvbeta2|HKvbeta2.1|HKvbeta2.2|KCNA2B|KV-BETA-2	potassium channel, voltage gated subfamily A regulatory beta subunit 2	protein-coding	TRUE	FALSE	FALSE	TRUE	FALSE	FALSE	TSS-50kb;INTRON	+;-	-21473;0	NM_001199861;NM_001291594	ENSG00000069424;ENSG00000131697	KCNAB2;NPHP4	Valid
peak307	chr1	6051651	6053215	6	promoter-TSS (NR_111987)	promoter-TSS (NR_111987)	75	NM_001199861	8514	Hs.440497	NM_003636	ENSG00000069424	KCNAB2	AKR6A5|HKvbeta2|HKvbeta2.1|HKvbeta2.2|KCNA2B|KV-BETA-2	potassium channel, voltage gated subfamily A regulatory beta subunit 2	protein-coding	TRUE	FALSE	FALSE	FALSE	TRUE	FALSE	TSS-50kb;TSS-50kb;TSS-200	+;+;-	-42014;-33739;1	NM_001199860;NM_003636;NR_111987	ENSG00000069424;ENSG00000069424;NO_ENSEMBL	KCNAB2;KCNAB2;NO_SYMBOL	Valid
peak308	chr1	6061820	6062844	3	intron (NM_001199861, intron 1 of 15)	intron (NM_001199861, intron 1 of 15)	-9799	NM_001291593	261734	Hs.462348	NM_015102	ENSG00000131697	NPHP4	POC10|SLSN4	nephronophthisis 4	protein-coding	FALSE	FALSE	FALSE	FALSE	FALSE	FALSE	TSS-50kb;INTRON;TSS-50kb;TSS-50kb;TSS-50kb;TSS-50kb	+;+;+;+;+;-	-32115;0;-42840;-43941;-23840;9900	NM_001199860;NM_001199861;NM_001199862;NM_001199863;NM_003636;NR_111987	ENSG00000069424;ENSG00000069424;ENSG00000069424;ENSG00000069424;ENSG00000069424;NO_ENSEMBL	KCNAB2;KCNAB2;KCNAB2;KCNAB2;KCNAB2;NO_SYMBOL	OpenChrom
peak310	chr1	6085408	6086972	5	5' UTR (NM_003636, exon 1 of 16)	5' UTR (NM_003636, exon 1 of 16)	117	NM_003636	8514	Hs.440497	NM_003636	ENSG00000069424	KCNAB2	AKR6A5|HKvbeta2|HKvbeta2.1|HKvbeta2.2|KCNA2B|KV-BETA-2	potassium channel, voltage gated subfamily A regulatory beta subunit 2	protein-coding	TRUE	FALSE	FALSE	FALSE	TRUE	FALSE	TSS-50kb;TSS-50kb;TSS-50kb;TSS-50kb	+;+;+;-	-8257;-18982;-20083;33758	NM_001199860;NM_001199862;NM_001199863;NR_111987	ENSG00000069424;ENSG00000069424;ENSG00000069424;NO_ENSEMBL	KCNAB2;KCNAB2;KCNAB2;NO_SYMBOL	OpenChrom
peak311	chr1	6094124	6094911	3	5' UTR (NM_001199860, exon 1 of 16)	5' UTR (NM_001199860, exon 1 of 16)	170	NM_001199860	8514	Hs.440497	NM_003636	ENSG00000069424	KCNAB2	AKR6A5|HKvbeta2|HKvbeta2.1|HKvbeta2.2|KCNA2B|KV-BETA-2	potassium channel, voltage gated subfamily A regulatory beta subunit 2	protein-coding	FALSE	FALSE	FALSE	FALSE	FALSE	FALSE	TSS-50kb;TSS-50kb;TSS-50kb	+;+;-	-10654;-11755;42086	NM_001199862;NM_001199863;NR_111987	ENSG00000069424;ENSG00000069424;NO_ENSEMBL	KCNAB2;KCNAB2;NO_SYMBOL	OpenChrom
peak315	chr1	6217408	6218397	6	intron (NM_015557, intron 3 of 41)	intron (NM_015557, intron 3 of 41)	22291	NM_015557	26038	Hs.522898	NM_015557	ENSG00000116254	CHD5	CHD-5	chromodomain helicase DNA binding protein 5	protein-coding	FALSE	FALSE	FALSE	FALSE	FALSE	FALSE	INTRON;TSS-50kb	-;+	0;-48386	NM_015557;NM_207396	ENSG00000116254;ENSG00000158286	CHD5;RNF207	OpenChrom
peak319	chr1	6259020	6260274	6	promoter-TSS (NM_000983)	promoter-TSS (NM_000983)	32	NM_000983	6146	Hs.515329	NM_000983	ENSG00000116251	RPL22	EAP|HBP15|HBP15/L22|L22	ribosomal protein L22	protein-coding	TRUE	FALSE	FALSE	FALSE	TRUE	FALSE	TSS-200;TSS-50kb;TSS-50kb;TSS-50kb;TSS-50kb;TTS+10kb	-;+;-;+;+;-	69;-44704;19554;-6641;-36295;-5352	NM_000983;NM_001024598;NM_015557;NM_207396;NR_103534;NR_125997	ENSG00000116251;ENSG00000173673;ENSG00000116254;ENSG00000158286;NO_ENSEMBL;NO_ENSEMBL	RPL22;HES3;CHD5;RNF207;NO_SYMBOL;NO_SYMBOL	Valid
peak320	chr1	6265225	6266629	5	promoter-TSS (NM_207396)	promoter-TSS (NM_207396)	-87	NR_125997	102724450	Hs.669107	NR_125997	ENSG00000226944	LOC102724450	-	uncharacterized LOC102724450	ncRNA	TRUE	FALSE	FALSE	FALSE	TRUE	FALSE	TSS-50kb;TSS-50kb;TSS-50kb;TSS-1500;TSS-50kb	-;+;-;+;+	6349;-38424;25834;-361;-30015	NM_000983;NM_001024598;NM_015557;NM_207396;NR_103534	ENSG00000116251;ENSG00000173673;ENSG00000116254;ENSG00000158286;NO_ENSEMBL	RPL22;HES3;CHD5;RNF207;NO_SYMBOL	OpenChrom
peak321	chr1	6268839	6269809	3	intron (NM_207396, intron 5 of 17)	CpG-319	3135	NM_207396	388591	Hs.716549	NM_173795	ENSG00000158286	RNF207	C1orf188	ring finger protein 207	protein-coding	FALSE	FALSE	FALSE	FALSE	TRUE	FALSE	TSS-50kb;TSS-50kb;TSS-50kb;TSS-50kb;TSS-50kb	-;+;-;+;-	9746;-35027;29231;-26618;3035	NM_000983;NM_001024598;NM_015557;NR_103534;NR_125997	ENSG00000116251;ENSG00000173673;ENSG00000116254;NO_ENSEMBL;NO_ENSEMBL	RPL22;HES3;CHD5;NO_SYMBOL;NO_SYMBOL	OpenChrom
peak324	chr1	6294902	6296505	6	promoter-TSS (NR_103534)	promoter-TSS (NR_103534)	340	NM_012405	23463	Hs.515688	NM_012405	ENSG00000116237	ICMT	HSTE14|MST098|MSTP098|PCCMT|PCMT|PPMT	isoprenylcysteine carboxyl methyltransferase	protein-coding	TRUE	FALSE	FALSE	TRUE	TRUE	FALSE	TSS-50kb;TSS-50kb;TSS-1500;TSS-50kb	-;+;+;-	36126;-8647;-238;29415	NM_000983;NM_001024598;NR_103534;NR_125997	ENSG00000116251;ENSG00000173673;NO_ENSEMBL;NO_ENSEMBL	RPL22;HES3;NO_SYMBOL;NO_SYMBOL	OpenChrom
peak325	chr1	6305175	6307185	5	TTS (NM_001024598)	TTS (NM_001024598)	1928	NM_001024598	390992	Hs.532677	NM_001024598	ENSG00000173673	HES3	bHLHb43	hes family bHLH transcription factor 3	protein-coding	FALSE	FALSE	FALSE	FALSE	TRUE	FALSE	TSS-50kb;TTS+10kb;TSS-50kb;TTS+10kb;TTS+10kb;TSS-50kb	-;+;-;-;+;-	46602;643;10237;-1325;6779;39891	NM_000983;NM_001024598;NM_012405;NM_207370;NR_103534;NR_125997	ENSG00000116251;ENSG00000173673;ENSG00000116237;ENSG00000158292;NO_ENSEMBL;NO_ENSEMBL	RPL22;HES3;ICMT;GPR153;NO_SYMBOL;NO_SYMBOL	OpenChrom
peak327	chr1	6320796	6321628	3	promoter-TSS (NM_207370)	promoter-TSS (NM_207370)	-177	NM_207370	387509	Hs.531581	NM_207370	ENSG00000158292	GPR153	PGR1	G protein-coupled receptor 153	protein-coding	FALSE	FALSE	FALSE	FALSE	TRUE	FALSE	TTS+10kb;TSS-50kb;TSS-1500	-;-;-	-3219;25269;278	NM_007274;NM_012405;NM_207370	ENSG00000097021;ENSG00000116237;ENSG00000158292	ACOT7;ICMT;GPR153	OpenChrom
peak335	chr1	6423121	6423817	4	intron (NM_007274, intron 1 of 8)	LTR13|LTR|ERVK	-2705	NM_181865	11332	Hs.126137	NM_007274	ENSG00000097021	ACOT7	ACH1|ACT|BACH|CTE-II|LACH|LACH1|hBACH	acyl-CoA thioesterase 7	protein-coding	FALSE	FALSE	FALSE	FALSE	FALSE	FALSE	TSS-50kb;TSS-50kb	-;-	2806;4566	NM_181865;NM_181866	ENSG00000097021;ENSG00000097021	ACOT7;ACOT7
peak337	chr1	6452848	6454439	6	5' UTR (NM_007274, exon 1 of 9)	5' UTR (NM_007274, exon 1 of 9)	182	NM_007274	11332	Hs.126137	NM_007274	ENSG00000097021	ACOT7	ACH1|ACT|BACH|CTE-II|LACH|LACH1|hBACH	acyl-CoA thioesterase 7	protein-coding	TRUE	FALSE	FALSE	FALSE	TRUE	FALSE	TSS-50kb;TSS-50kb;TSS-50kb;TSS-50kb	+;-;-;-	-31303;7862;32981;34741	NM_031475;NM_181864;NM_181865;NM_181866	ENSG00000187017;ENSG00000097021;ENSG00000097021;ENSG00000097021	ESPN;ACOT7;ACOT7;ACOT7	OpenChrom
peak341	chr1	6483038	6484364	5	Intergenic	Intergenic	-1147	NM_031475	83715	Hs.744222	NM_031475	ENSG00000187017	ESPN	DFNB36|LP2654	espin	protein-coding	FALSE	TRUE	FALSE	FALSE	FALSE	FALSE	TSS-50kb;TSS-50kb;TSS-1500;TSS-50kb;TTS+10kb	-;-;+;-;-	29976;3823;-1246;37919;-6153	NM_007274;NM_019089;NM_031475;NM_181864;NR_036218	ENSG00000097021;ENSG00000069812;ENSG00000187017;ENSG00000097021;NO_ENSEMBL	ACOT7;HES2;ESPN;ACOT7;NO_SYMBOL	OpenChrom
peak349	chr1	6550043	6551924	5	promoter-TSS (NM_001265594)	promoter-TSS (NM_001265594)	-330	NM_001265594	57449	Hs.284232	NM_020631	ENSG00000171680	PLEKHG5	CMTRIC|DSMA4|GEF720|Syx|Tech	pleckstrin homology domain containing, family G (with RhoGef domain) member 5	protein-coding	TRUE	FALSE	FALSE	FALSE	TRUE	FALSE	TSS-1500;TSS-50kb;TSS-50kb;TSS-1500;TSS-50kb	-;-;-;-;-	445;5071;5556;431;24830	NM_001042664;NM_001042665;NM_001265593;NM_001265594;NM_003790	ENSG00000171680;ENSG00000171680;ENSG00000171680;ENSG00000171680;ENSG00000215788	PLEKHG5;PLEKHG5;PLEKHG5;PLEKHG5;TNFRSF25	OpenChrom
peak350	chr1	6557057	6558135	3	promoter-TSS (NM_001042663)	promoter-TSS (NM_001042663)	-112	NM_001042663	57449	Hs.284232	NM_020631	ENSG00000171680	PLEKHG5	CMTRIC|DSMA4|GEF720|Syx|Tech	pleckstrin homology domain containing, family G (with RhoGef domain) member 5	protein-coding	FALSE	FALSE	FALSE	FALSE	TRUE	FALSE	TSS-1500;TSS-50kb;TSS-50kb;TSS-1500;TSS-50kb;TSS-50kb;TSS-50kb;TSS-50kb	-;-;-;-;-;-;-;-	213;7057;11683;541;12168;7043;31442;5936	NM_001042663;NM_001042664;NM_001042665;NM_001265592;NM_001265593;NM_001265594;NM_003790;NM_020631	ENSG00000171680;ENSG00000171680;ENSG00000171680;ENSG00000171680;ENSG00000171680;ENSG00000171680;ENSG00000215788;ENSG00000171680	PLEKHG5;PLEKHG5;PLEKHG5;PLEKHG5;PLEKHG5;PLEKHG5;TNFRSF25;PLEKHG5	OpenChrom
peak351	chr1	6579781	6580639	3	promoter-TSS (NM_198681)	promoter-TSS (NM_198681)	-89	NM_198681	57449	Hs.284232	NM_020631	ENSG00000171680	PLEKHG5	CMTRIC|DSMA4|GEF720|Syx|Tech	pleckstrin homology domain containing, family G (with RhoGef domain) member 5	protein-coding	TRUE	FALSE	FALSE	FALSE	FALSE	FALSE	TSS-50kb;TSS-50kb;TSS-50kb;TSS-50kb;TSS-50kb;TSS-50kb;TSS-50kb;TTS+10kb;TSS-50kb;TSS-200	-;-;-;-;-;-;-;-;+;-	22827;29671;34297;23155;34782;29657;28550;-1296;-35227;190	NM_001042663;NM_001042664;NM_001042665;NM_001265592;NM_001265593;NM_001265594;NM_020631;NM_024654;NM_177540;NM_198681	ENSG00000171680;ENSG00000171680;ENSG00000171680;ENSG00000171680;ENSG00000171680;ENSG00000171680;ENSG00000171680;ENSG00000162408;ENSG00000173662;ENSG00000171680	PLEKHG5;PLEKHG5;PLEKHG5;PLEKHG5;PLEKHG5;PLEKHG5;PLEKHG5;NOL9;TAS1R1;PLEKHG5	Valid
peak352	chr1	6614032	6614948	6	promoter-TSS (NM_177540)	promoter-TSS (NM_177540)	168	NM_024654	79707	Hs.59425	NM_024654	ENSG00000162408	NOL9	Grc3|NET6	nucleolar protein 9	protein-coding	TRUE	FALSE	FALSE	FALSE	TRUE	FALSE	TSS-50kb;TSS-1500;TSS-50kb	+;+;-	-25660;-947;34470	NM_005341;NM_177540;NM_198681	ENSG00000204859;ENSG00000173662;ENSG00000171680	ZBTB48;TAS1R1;PLEKHG5	OpenChrom
peak353	chr1	6639502	6641147	6	TTS (NM_177540)	TTS (NM_177540)	274	NM_001278647	3104	Hs.502330	NM_005341	ENSG00000204859	ZBTB48	HKR3|ZNF855|pp9964	zinc finger and BTB domain containing 48	protein-coding	TRUE	FALSE	FALSE	FALSE	TRUE	FALSE	TSS-50kb;TSS-50kb;TSS-50kb;TSS-50kb;TTS+10kb	+;+;-;+;+	-44985;-44700;24886;-33531;173	NM_001195752;NM_001195753;NM_024654;NM_153812;NM_177540	ENSG00000041988;ENSG00000041988;ENSG00000162408;ENSG00000116273;ENSG00000173662	THAP3;THAP3;NOL9;PHF13;TAS1R1	Valid
peak356	chr1	6654896	6655689	4	intron (NM_014851, intron 3 of 3)	L2a|LINE|L2	7665	NM_014851	9903	Hs.7764	NM_014851	ENSG00000162413	KLHL21	-	kelch-like family member 21	protein-coding	TRUE	FALSE	FALSE	FALSE	FALSE	FALSE	TSS-50kb;TSS-50kb;TTS+10kb;TSS-50kb;TSS-50kb	+;+;+;-;+	-30017;-29732;6053;39854;-18563	NM_001195752;NM_001195753;NM_005341;NM_024654;NM_153812	ENSG00000041988;ENSG00000041988;ENSG00000204859;ENSG00000162408;ENSG00000116273	THAP3;THAP3;ZBTB48;NOL9;PHF13	OpenChrom
peak357	chr1	6660925	6664072	6	exon (NM_014851, exon 1 of 4)	exon (NM_014851, exon 1 of 4)	459	NM_014851	9903	Hs.7764	NM_014851	ENSG00000162413	KLHL21	-	kelch-like family member 21	protein-coding	TRUE	FALSE	FALSE	FALSE	TRUE	FALSE	TSS-50kb;TSS-50kb;1ST EXON;TSS-50kb;TSS-50kb	+;+;-;-;+	-22811;-22526;0;47060;-11357	NM_001195752;NM_001195753;NM_014851;NM_024654;NM_153812	ENSG00000041988;ENSG00000041988;ENSG00000162413;ENSG00000162408;ENSG00000116273	THAP3;THAP3;KLHL21;NOL9;PHF13	OpenChrom
peak358	chr1	6672631	6674130	6	promoter-TSS (NM_153812)	promoter-TSS (NM_153812)	-375	NM_153812	148479	Hs.516079	NM_153812	ENSG00000116273	PHF13	PHF5|SPOC1	PHD finger protein 13	protein-coding	TRUE	FALSE	FALSE	FALSE	TRUE	FALSE	TSS-50kb;TSS-50kb;TSS-50kb;TSS-1500	+;+;-;+	-11929;-11644;10523;-475	NM_001195752;NM_001195753;NM_014851;NM_153812	ENSG00000041988;ENSG00000041988;ENSG00000162413;ENSG00000116273	THAP3;THAP3;KLHL21;PHF13	OpenChrom
peak360	chr1	6684700	6686171	6	intron (NM_138350, intron 1 of 4)	CpG	226	NM_001195752	90326	Hs.689006	NM_138350	ENSG00000041988	THAP3	-	THAP domain containing, apoptosis associated protein 3	protein-coding	TRUE	FALSE	FALSE	FALSE	TRUE	FALSE	TSS-50kb;TTS+10kb	-;-	22579;-8104	NM_014851;NM_018198	ENSG00000162413;ENSG00000007923	KLHL21;DNAJC11	OpenChrom
peak363	chr1	6761359	6762336	6	exon (NM_018198, exon 1 of 16)	exon (NM_018198, exon 1 of 16)	118	NM_018198	55735	Hs.462640	NM_018198	ENSG00000007923	DNAJC11	dJ126A5.1	DnaJ (Hsp40) homolog, subfamily C, member 11	protein-coding	TRUE	FALSE	FALSE	FALSE	TRUE	FALSE	1ST EXON;TSS-50kb;TSS-50kb	-;+;+	0;-23056;-25838	NM_018198;NR_104620;NR_104621	ENSG00000007923;NO_ENSEMBL;NO_ENSEMBL	DNAJC11;NO_SYMBOL;NO_SYMBOL	OpenChrom
peak369	chr1	6844198	6846519	6	promoter-TSS (NM_015215)	promoter-TSS (NM_015215)	-25	NM_015215	23261	Hs.397705	NM_015215	ENSG00000171735	CAMTA1	CANPMR	calmodulin binding transcription activator 1	protein-coding	TRUE	FALSE	FALSE	FALSE	TRUE	FALSE	TSS-200	+	-125	NM_015215	ENSG00000171735	CAMTA1	Valid
peak382	chr1	7022215	7023701	4	intron (NM_015215, intron 3 of 22)	intron (NM_015215, intron 3 of 22)	177574	NR_038934	23261	Hs.397705	NM_015215	ENSG00000171735	CAMTA1	CANPMR	calmodulin binding transcription activator 1	protein-coding	FALSE	FALSE	FALSE	FALSE	TRUE	FALSE	INTRON	+	0	NM_015215	ENSG00000171735	CAMTA1	OpenChrom
peak385	chr1	7129847	7131058	3	intron (NM_015215, intron 3 of 22)	intron (NM_015215, intron 3 of 22)	285069	NR_038934	23261	Hs.397705	NM_015215	ENSG00000171735	CAMTA1	CANPMR	calmodulin binding transcription activator 1	protein-coding	FALSE	FALSE	FALSE	FALSE	TRUE	FALSE	INTRON	+	0	NM_015215	ENSG00000171735	CAMTA1	OpenChrom
peak386	chr1	7157954	7158966	3	intron (NM_015215, intron 4 of 22)	intron (NM_015215, intron 4 of 22)	313076	NR_038934	23261	Hs.397705	NM_015215	ENSG00000171735	CAMTA1	CANPMR	calmodulin binding transcription activator 1	protein-coding	FALSE	FALSE	FALSE	FALSE	FALSE	FALSE	INTRON	+	0	NM_015215	ENSG00000171735	CAMTA1	Valid
peak388	chr1	7177392	7178175	4	intron (NM_015215, intron 4 of 22)	intron (NM_015215, intron 4 of 22)	332400	NR_038934	23261	Hs.397705	NM_015215	ENSG00000171735	CAMTA1	CANPMR	calmodulin binding transcription activator 1	protein-coding	FALSE	FALSE	FALSE	FALSE	FALSE	FALSE	INTRON	+	0	NM_015215	ENSG00000171735	CAMTA1	OpenChrom
peak389	chr1	7322669	7323373	6	intron (NM_015215, intron 5 of 22)	intron (NM_015215, intron 5 of 22)	477637	NR_038934	23261	Hs.397705	NM_015215	ENSG00000171735	CAMTA1	CANPMR	calmodulin binding transcription activator 1	protein-coding	FALSE	FALSE	FALSE	TRUE	TRUE	FALSE	INTRON	+	0	NM_015215	ENSG00000171735	CAMTA1	Valid
peak390	chr1	7325831	7326692	6	intron (NM_015215, intron 5 of 22)	intron (NM_015215, intron 5 of 22)	480878	NR_038934	23261	Hs.397705	NM_015215	ENSG00000171735	CAMTA1	CANPMR	calmodulin binding transcription activator 1	protein-coding	FALSE	FALSE	FALSE	TRUE	FALSE	FALSE	INTRON	+	0	NM_015215	ENSG00000171735	CAMTA1	Valid
peak391	chr1	7358971	7360313	3	intron (NM_015215, intron 5 of 22)	intron (NM_015215, intron 5 of 22)	-471687	NM_004781	9341	Hs.66708	NM_004781	ENSG00000049245	VAMP3	CEB	vesicle associated membrane protein 3	protein-coding	FALSE	FALSE	FALSE	FALSE	FALSE	FALSE	INTRON	+	0	NM_015215	ENSG00000171735	CAMTA1	OpenChrom
peak394	chr1	7401198	7402006	4	intron (NM_015215, intron 5 of 22)	intron (NM_015215, intron 5 of 22)	-429727	NM_004781	9341	Hs.66708	NM_004781	ENSG00000049245	VAMP3	CEB	vesicle associated membrane protein 3	protein-coding	FALSE	FALSE	FALSE	FALSE	FALSE	FALSE	INTRON	+	0	NM_015215	ENSG00000171735	CAMTA1	Valid
peak398	chr1	7448225	7450176	3	intron (NM_015215, intron 5 of 22)	intron (NM_015215, intron 5 of 22)	-382128	NM_004781	9341	Hs.66708	NM_004781	ENSG00000049245	VAMP3	CEB	vesicle associated membrane protein 3	protein-coding	FALSE	FALSE	FALSE	FALSE	FALSE	FALSE	INTRON	+	0	NM_015215	ENSG00000171735	CAMTA1	OpenChrom
peak399	chr1	7461735	7462511	6	intron (NM_015215, intron 5 of 22)	intron (NM_015215, intron 5 of 22)	-369206	NM_004781	9341	Hs.66708	NM_004781	ENSG00000049245	VAMP3	CEB	vesicle associated membrane protein 3	protein-coding	FALSE	FALSE	FALSE	TRUE	FALSE	FALSE	INTRON	+	0	NM_015215	ENSG00000171735	CAMTA1	Valid
peak403	chr1	7530913	7532154	4	intron (NM_015215, intron 6 of 22)	intron (NM_015215, intron 6 of 22)	-299795	NM_004781	9341	Hs.66708	NM_004781	ENSG00000049245	VAMP3	CEB	vesicle associated membrane protein 3	protein-coding	FALSE	FALSE	FALSE	FALSE	FALSE	FALSE	INTRON	+	0	NM_015215	ENSG00000171735	CAMTA1	OpenChrom
peak404	chr1	7538856	7539491	3	intron (NM_015215, intron 6 of 22)	intron (NM_015215, intron 6 of 22)	-292155	NM_004781	9341	Hs.66708	NM_004781	ENSG00000049245	VAMP3	CEB	vesicle associated membrane protein 3	protein-coding	FALSE	FALSE	FALSE	TRUE	FALSE	FALSE	INTRON	+	0	NM_015215	ENSG00000171735	CAMTA1	OpenChrom
peak405	chr1	7551283	7552400	6	intron (NM_015215, intron 6 of 22)	intron (NM_015215, intron 6 of 22)	-279487	NM_004781	9341	Hs.66708	NM_004781	ENSG00000049245	VAMP3	CEB	vesicle associated membrane protein 3	protein-coding	TRUE	FALSE	FALSE	FALSE	TRUE	FALSE	INTRON	+	0	NM_015215	ENSG00000171735	CAMTA1	Valid
peak413	chr1	7634061	7635081	6	intron (NM_015215, intron 6 of 22)	intron (NM_015215, intron 6 of 22)	-196758	NM_004781	9341	Hs.66708	NM_004781	ENSG00000049245	VAMP3	CEB	vesicle associated membrane protein 3	protein-coding	TRUE	FALSE	FALSE	FALSE	FALSE	FALSE	INTRON	+	0	NM_015215	ENSG00000171735	CAMTA1	Valid
peak414	chr1	7641229	7642785	5	intron (NM_015215, intron 6 of 22)	intron (NM_015215, intron 6 of 22)	-189322	NM_004781	9341	Hs.66708	NM_004781	ENSG00000049245	VAMP3	CEB	vesicle associated membrane protein 3	protein-coding	TRUE	FALSE	FALSE	TRUE	FALSE	FALSE	INTRON	+	0	NM_015215	ENSG00000171735	CAMTA1	Valid
peak418	chr1	7683766	7684595	4	intron (NM_015215, intron 6 of 22)	intron (NM_015215, intron 6 of 22)	-147148	NM_004781	9341	Hs.66708	NM_004781	ENSG00000049245	VAMP3	CEB	vesicle associated membrane protein 3	protein-coding	TRUE	FALSE	FALSE	FALSE	FALSE	FALSE	INTRON	+	0	NM_015215	ENSG00000171735	CAMTA1	Valid
peak419	chr1	7690280	7691164	5	intron (NM_015215, intron 6 of 22)	intron (NM_015215, intron 6 of 22)	-140607	NM_004781	9341	Hs.66708	NM_004781	ENSG00000049245	VAMP3	CEB	vesicle associated membrane protein 3	protein-coding	TRUE	FALSE	FALSE	FALSE	FALSE	FALSE	INTRON	+	0	NM_015215	ENSG00000171735	CAMTA1	Valid
peak420	chr1	7700970	7701940	3	intron (NM_015215, intron 7 of 22)	intron (NM_015215, intron 7 of 22)	-129874	NM_004781	9341	Hs.66708	NM_004781	ENSG00000049245	VAMP3	CEB	vesicle associated membrane protein 3	protein-coding	TRUE	FALSE	FALSE	FALSE	FALSE	FALSE	INTRON	+	0	NM_015215	ENSG00000171735	CAMTA1	OpenChrom
peak425	chr1	7727568	7730094	6	intron (NM_015215, intron 9 of 22)	intron (NM_015215, intron 9 of 22)	-102498	NM_004781	9341	Hs.66708	NM_004781	ENSG00000049245	VAMP3	CEB	vesicle associated membrane protein 3	protein-coding	TRUE	FALSE	FALSE	FALSE	FALSE	FALSE	INTRON	+	0	NM_015215	ENSG00000171735	CAMTA1	OpenChrom
peak426	chr1	7740095	7741177	6	intron (NM_015215, intron 11 of 22)	CpG	-90693	NM_004781	9341	Hs.66708	NM_004781	ENSG00000049245	VAMP3	CEB	vesicle associated membrane protein 3	protein-coding	TRUE	FALSE	FALSE	FALSE	TRUE	FALSE							OpenChrom
peak427	chr1	7764112	7765137	6	intron (NM_015215, intron 11 of 22)	CpG	-66704	NM_004781	9341	Hs.66708	NM_004781	ENSG00000049245	VAMP3	CEB	vesicle associated membrane protein 3	protein-coding	TRUE	FALSE	FALSE	FALSE	TRUE	FALSE							OpenChrom
peak429	chr1	7812462	7813321	5	intron (NM_015215, intron 21 of 22)	intron (NM_015215, intron 21 of 22)	-18437	NM_004781	9341	Hs.66708	NM_004781	ENSG00000049245	VAMP3	CEB	vesicle associated membrane protein 3	protein-coding	TRUE	FALSE	TRUE	FALSE	TRUE	FALSE	TSS-50kb;TSS-50kb;INTRON	+;+;+	-31696;-18536;0	NM_001289863;NM_004781;NM_015215	ENSG00000049246;ENSG00000049245;ENSG00000171735	PER3;VAMP3;CAMTA1	Valid
peak430	chr1	7830556	7832068	6	promoter-TSS (NM_004781)	promoter-TSS (NM_004781)	-17	NM_004781	9341	Hs.66708	NM_004781	ENSG00000049245	VAMP3	CEB	vesicle associated membrane protein 3	protein-coding	TRUE	FALSE	FALSE	TRUE	TRUE	FALSE	TSS-50kb;TSS-200;TTS+10kb	+;+;+	-13276;-116;1647	NM_001289863;NM_004781;NM_015215	ENSG00000049246;ENSG00000049245;ENSG00000171735	PER3;VAMP3;CAMTA1	OpenChrom
peak431	chr1	7843339	7845071	6	promoter-TSS (NM_001289863)	promoter-TSS (NM_001289863)	-284	NM_001289862	8863	Hs.162200	NM_016831	ENSG00000049246	PER3	GIG13	period circadian clock 3	protein-coding	TRUE	FALSE	FALSE	FALSE	TRUE	FALSE	TSS-1500;TTS+10kb	+;+	-383;2814	NM_001289863;NM_004781	ENSG00000049246;ENSG00000049245	PER3;VAMP3	OpenChrom
peak440	chr1	8013866	8014915	6	Intergenic	CpG	-7323	NM_007262	11315	Hs.419640	NM_007262	ENSG00000116288	PARK7	DJ-1|DJ1|HEL-S-67p	parkinson protein 7	protein-coding	TRUE	FALSE	FALSE	FALSE	TRUE	FALSE	TSS-50kb;TSS-50kb	+;-	-7423;11266	NM_001123377;NM_001561	ENSG00000116288;ENSG00000049249	PARK7;TNFRSF9	Valid
peak441	chr1	8020941	8022354	6	promoter-TSS (NM_001123377)	promoter-TSS (NM_001123377)	-66	NM_007262	11315	Hs.419640	NM_007262	ENSG00000116288	PARK7	DJ-1|DJ1|HEL-S-67p	parkinson protein 7	protein-coding	TRUE	FALSE	FALSE	FALSE	TRUE	FALSE	TSS-200;TSS-50kb	+;-	-165;18524	NM_001123377;NM_001561	ENSG00000116288;ENSG00000049249	PARK7;TNFRSF9	OpenChrom
peak442	chr1	8035109	8035835	4	intron (NM_007262, intron 5 of 6)	intron (NM_007262, intron 5 of 6)	13758	NM_001123377	11315	Hs.419640	NM_007262	ENSG00000116288	PARK7	DJ-1|DJ1|HEL-S-67p	parkinson protein 7	protein-coding	FALSE	FALSE	FALSE	TRUE	FALSE	FALSE	TSS-50kb;INTRON	-;+	32348;0	NM_001561;NM_007262	ENSG00000049249;ENSG00000116288	TNFRSF9;PARK7	Valid
peak445	chr1	8064619	8065587	4	Intergenic	Intergenic	21290	NM_018948	54206	Hs.605445	NM_018948	ENSG00000116285	ERRFI1	GENE-33|MIG-6|MIG6|RALT	ERBB receptor feedback inhibitor 1	protein-coding	FALSE	FALSE	FALSE	FALSE	FALSE	FALSE	TTS+10kb	-	-6775	NM_018948	ENSG00000116285	ERRFI1
peak449	chr1	8079894	8080537	3	intron (NM_018948, intron 1 of 3)	intron (NM_018948, intron 1 of 3)	6177	NM_018948	54206	Hs.605445	NM_018948	ENSG00000116285	ERRFI1	GENE-33|MIG-6|MIG6|RALT	ERBB receptor feedback inhibitor 1	protein-coding	TRUE	FALSE	FALSE	TRUE	FALSE	FALSE	INTRON	-	0	NM_018948	ENSG00000116285	ERRFI1	OpenChrom
peak450	chr1	8085195	8087850	6	promoter-TSS (NM_018948)	promoter-TSS (NM_018948)	-130	NM_018948	54206	Hs.605445	NM_018948	ENSG00000116285	ERRFI1	GENE-33|MIG-6|MIG6|RALT	ERBB receptor feedback inhibitor 1	protein-coding	TRUE	FALSE	TRUE	TRUE	TRUE	FALSE	TSS-1500	-	230	NM_018948	ENSG00000116285	ERRFI1	OpenChrom
peak453	chr1	8121368	8122364	3	Intergenic	Intergenic	-35473	NM_018948	54206	Hs.605445	NM_018948	ENSG00000116285	ERRFI1	GENE-33|MIG-6|MIG6|RALT	ERBB receptor feedback inhibitor 1	protein-coding	FALSE	FALSE	FALSE	TRUE	FALSE	FALSE	TSS-50kb	-	35574	NM_018948	ENSG00000116285	ERRFI1	DNaseOnly
peak455	chr1	8136992	8138667	5	Intergenic	Intergenic	-51437	NM_018948	54206	Hs.605445	NM_018948	ENSG00000116285	ERRFI1	GENE-33|MIG-6|MIG6|RALT	ERBB receptor feedback inhibitor 1	protein-coding	TRUE	FALSE	FALSE	TRUE	FALSE	FALSE							Valid
peak456	chr1	8143648	8144504	3	Intergenic	Intergenic	-57683	NM_018948	54206	Hs.605445	NM_018948	ENSG00000116285	ERRFI1	GENE-33|MIG-6|MIG6|RALT	ERBB receptor feedback inhibitor 1	protein-coding	TRUE	FALSE	FALSE	TRUE	FALSE	FALSE							Valid
peak459	chr1	8156227	8158142	4	Intergenic	Intergenic	-70792	NM_018948	54206	Hs.605445	NM_018948	ENSG00000116285	ERRFI1	GENE-33|MIG-6|MIG6|RALT	ERBB receptor feedback inhibitor 1	protein-coding	TRUE	FALSE	FALSE	TRUE	FALSE	FALSE							FAIREOnly
peak466	chr1	8221620	8222749	4	Intergenic	Intergenic	-46547	NR_125998	102724539	Hs.516816	NR_125998	ENSG00000227634	LOC102724539	-	uncharacterized LOC102724539	ncRNA	FALSE	FALSE	FALSE	FALSE	FALSE	FALSE	TSS-50kb	+	-46647	NR_125998	NO_ENSEMBL	NO_SYMBOL	Valid
peak467	chr1	8229398	8230789	6	Intergenic	AT_rich|Low_complexity|Low_complexity	-38638	NR_125998	102724539	Hs.516816	NR_125998	ENSG00000227634	LOC102724539	-	uncharacterized LOC102724539	ncRNA	TRUE	FALSE	FALSE	FALSE	FALSE	FALSE	TSS-50kb	+	-38737	NR_125998	NO_ENSEMBL	NO_SYMBOL	Valid
peak469	chr1	8241964	8243032	4	Intergenic	Intergenic	-26234	NR_125998	102724539	Hs.516816	NR_125998	ENSG00000227634	LOC102724539	-	uncharacterized LOC102724539	ncRNA	TRUE	FALSE	FALSE	TRUE	FALSE	FALSE	TSS-50kb	+	-26333	NR_125998	NO_ENSEMBL	NO_SYMBOL	DNaseOnly
peak472	chr1	8254413	8255099	4	Intergenic	Intergenic	-13976	NR_125998	102724539	Hs.516816	NR_125998	ENSG00000227634	LOC102724539	-	uncharacterized LOC102724539	ncRNA	FALSE	FALSE	FALSE	TRUE	FALSE	FALSE	TSS-50kb	+	-14075	NR_125998	NO_ENSEMBL	NO_SYMBOL	OpenChrom
peak474	chr1	8261978	8263253	6	Intergenic	Intergenic	-6116	NR_125998	102724539	Hs.516816	NR_125998	ENSG00000227634	LOC102724539	-	uncharacterized LOC102724539	ncRNA	TRUE	FALSE	FALSE	TRUE	TRUE	FALSE	TSS-50kb	+	-6215	NR_125998	NO_ENSEMBL	NO_SYMBOL	Valid
peak475	chr1	8276963	8277910	4	Intergenic	CpG	8705	NR_125998	102724539	Hs.516816	NR_125998	ENSG00000227634	LOC102724539	-	uncharacterized LOC102724539	ncRNA	TRUE	FALSE	FALSE	FALSE	TRUE	FALSE	TTS+10kb	+	2269	NR_125998	NO_ENSEMBL	NO_SYMBOL	DNaseOnly
peak479	chr1	8318758	8320210	6	Intergenic	Intergenic	50752	NR_125998	102724539	Hs.516816	NR_125998	ENSG00000227634	LOC102724539	-	uncharacterized LOC102724539	ncRNA	TRUE	FALSE	FALSE	TRUE	TRUE	FALSE							Valid
peak484	chr1	8374104	8374836	4	Intergenic	Intergenic	-3675	NM_001080397	50651	Hs.463036	NM_001080397	ENSG00000162426	SLC45A1	DNB5	solute carrier family 45, member 1	protein-coding	FALSE	FALSE	FALSE	FALSE	FALSE	FALSE	TSS-50kb	+	-3774	NM_001080397	ENSG00000162426	SLC45A1	Valid
peak485	chr1	8377847	8378832	5	intron (NM_001080397, intron 1 of 8)	CpG	195	NM_001080397	50651	Hs.463036	NM_001080397	ENSG00000162426	SLC45A1	DNB5	solute carrier family 45, member 1	protein-coding	TRUE	FALSE	FALSE	FALSE	TRUE	FALSE							OpenChrom
peak486	chr1	8403270	8403998	3	intron (NM_001080397, intron 8 of 8)	intron (NM_001080397, intron 8 of 8)	25489	NM_001080397	50651	Hs.463036	NM_001080397	ENSG00000162426	SLC45A1	DNB5	solute carrier family 45, member 1	protein-coding	FALSE	FALSE	FALSE	FALSE	FALSE	FALSE	TTS+10kb;INTRON	-;+	-8929;0	NM_001042682;NM_001080397	ENSG00000142599;ENSG00000162426	RERE;SLC45A1	OpenChrom
peak490	chr1	8433576	8434517	5	intron (NM_012102, intron 13 of 23)	intron (NM_012102, intron 13 of 23)	49700	NM_001042682	473	Hs.463041	NM_012102	ENSG00000142599	RERE	ARG|ARP|ATN1L|DNB1	arginine-glutamic acid dipeptide (RE) repeats	protein-coding	TRUE	FALSE	FALSE	FALSE	FALSE	FALSE	INTRON	-	0	NM_012102	ENSG00000142599	RERE	OpenChrom
peak496	chr1	8472116	8472956	4	intron (NM_012102, intron 13 of 23)	intron (NM_012102, intron 13 of 23)	11211	NM_001042682	473	Hs.463041	NM_012102	ENSG00000142599	RERE	ARG|ARP|ATN1L|DNB1	arginine-glutamic acid dipeptide (RE) repeats	protein-coding	TRUE	FALSE	FALSE	TRUE	FALSE	FALSE	INTRON;TSS-50kb	-;+	0;-12268	NM_012102;NR_125999	ENSG00000142599;NO_ENSEMBL	RERE;NO_SYMBOL	Valid
peak497	chr1	8482580	8485046	6	promoter-TSS (NM_001042682)	promoter-TSS (NM_001042682)	-66	NM_001042682	473	Hs.463041	NM_012102	ENSG00000142599	RERE	ARG|ARP|ATN1L|DNB1	arginine-glutamic acid dipeptide (RE) repeats	protein-coding	TRUE	FALSE	FALSE	TRUE	TRUE	FALSE	TSS-200;TSS-1500	-;+	167;-991	NM_001042682;NR_125999	ENSG00000142599;NO_ENSEMBL	RERE;NO_SYMBOL	OpenChrom
peak498	chr1	8498550	8499862	6	intron (NM_012102, intron 12 of 23)	intron (NM_012102, intron 12 of 23)	14501	NR_125999	102724552	Hs.568612	NR_125999		LOC102724552	-	uncharacterized LOC102724552	ncRNA	TRUE	FALSE	FALSE	TRUE	TRUE	FALSE	TSS-50kb;INTRON;TTS+10kb	-;-;+	15560;0;4231	NM_001042682;NM_012102;NR_125999	ENSG00000142599;ENSG00000142599;NO_ENSEMBL	RERE;RERE;NO_SYMBOL	Valid
peak507	chr1	8585423	8586608	6	intron (NM_012102, intron 8 of 23)	intron (NM_012102, intron 8 of 23)	-31043	NR_132752	106632271		NR_132752		SNORD128	ZL43	small nucleolar RNA, C/D box 128	snoRNA	TRUE	FALSE	FALSE	TRUE	TRUE	FALSE	INTRON;TSS-50kb	-;-	0;31144	NM_012102;NR_132752	ENSG00000142599;NO_ENSEMBL	RERE;NO_SYMBOL	Valid
peak515	chr1	8657539	8659276	6	intron (NM_012102, intron 5 of 23)	intron (NM_012102, intron 5 of 23)	-103435	NR_132752	106632271		NR_132752		SNORD128	ZL43	small nucleolar RNA, C/D box 128	snoRNA	TRUE	FALSE	FALSE	FALSE	TRUE	FALSE	INTRON	-	0	NM_012102	ENSG00000142599	RERE	Valid
peak519	chr1	8689080	8690131	6	intron (NM_012102, intron 3 of 23)	intron (NM_012102, intron 3 of 23)	-134633	NR_132752	106632271		NR_132752		SNORD128	ZL43	small nucleolar RNA, C/D box 128	snoRNA	TRUE	FALSE	FALSE	TRUE	TRUE	FALSE	INTRON	-	0	NM_012102	ENSG00000142599	RERE	FAIREOnly
peak524	chr1	8723618	8724526	5	intron (NM_001042681, intron 1 of 22)	L2b|LINE|L2	153627	NM_012102	473	Hs.463041	NM_012102	ENSG00000142599	RERE	ARG|ARP|ATN1L|DNB1	arginine-glutamic acid dipeptide (RE) repeats	protein-coding	TRUE	FALSE	FALSE	FALSE	TRUE	FALSE							Valid
peak527	chr1	8739127	8739980	3	intron (NM_001042681, intron 1 of 22)	intron (NM_001042681, intron 1 of 22)	138145	NM_012102	473	Hs.463041	NM_012102	ENSG00000142599	RERE	ARG|ARP|ATN1L|DNB1	arginine-glutamic acid dipeptide (RE) repeats	protein-coding	TRUE	FALSE	FALSE	TRUE	FALSE	FALSE	INTRON	-	0	NM_001042681	ENSG00000142599	RERE	FAIREOnly
peak531	chr1	8763015	8763929	6	intron (NM_001042681, intron 1 of 22)	CpG	114227	NM_012102	473	Hs.463041	NM_012102	ENSG00000142599	RERE	ARG|ARP|ATN1L|DNB1	arginine-glutamic acid dipeptide (RE) repeats	protein-coding	TRUE	FALSE	FALSE	TRUE	TRUE	FALSE							Valid
peak532	chr1	8767086	8767530	3	intron (NM_001042681, intron 1 of 22)	intron (NM_001042681, intron 1 of 22)	110391	NM_012102	473	Hs.463041	NM_012102	ENSG00000142599	RERE	ARG|ARP|ATN1L|DNB1	arginine-glutamic acid dipeptide (RE) repeats	protein-coding	TRUE	FALSE	FALSE	TRUE	FALSE	FALSE	INTRON	-	0	NM_001042681	ENSG00000142599	RERE	OpenChrom
peak533	chr1	8772252	8773270	6	intron (NM_001042681, intron 1 of 22)	intron (NM_001042681, intron 1 of 22)	104938	NM_012102	473	Hs.463041	NM_012102	ENSG00000142599	RERE	ARG|ARP|ATN1L|DNB1	arginine-glutamic acid dipeptide (RE) repeats	protein-coding	TRUE	FALSE	FALSE	TRUE	TRUE	FALSE	INTRON	-	0	NM_001042681	ENSG00000142599	RERE	FAIREOnly
peak537	chr1	8786362	8787037	3	intron (NM_001042681, intron 1 of 22)	intron (NM_001042681, intron 1 of 22)	90999	NM_012102	473	Hs.463041	NM_012102	ENSG00000142599	RERE	ARG|ARP|ATN1L|DNB1	arginine-glutamic acid dipeptide (RE) repeats	protein-coding	FALSE	FALSE	FALSE	FALSE	FALSE	FALSE	INTRON	-	0	NM_001042681	ENSG00000142599	RERE	FAIREOnly
peak538	chr1	8787693	8788591	3	intron (NM_001042681, intron 1 of 22)	intron (NM_001042681, intron 1 of 22)	89557	NM_012102	473	Hs.463041	NM_012102	ENSG00000142599	RERE	ARG|ARP|ATN1L|DNB1	arginine-glutamic acid dipeptide (RE) repeats	protein-coding	TRUE	FALSE	FALSE	TRUE	TRUE	FALSE	INTRON	-	0	NM_001042681	ENSG00000142599	RERE	FAIREOnly
peak543	chr1	8876474	8878786	6	promoter-TSS (NM_001042681)	promoter-TSS (NM_001042681)	69	NM_012102	473	Hs.463041	NM_012102	ENSG00000142599	RERE	ARG|ARP|ATN1L|DNB1	arginine-glutamic acid dipeptide (RE) repeats	protein-coding	TRUE	FALSE	FALSE	TRUE	TRUE	FALSE	TSS-200	-	32	NM_001042681	ENSG00000142599	RERE	OpenChrom
peak545	chr1	8889297	8890197	5	Intergenic	L2|LINE|L2	-12048	NM_001042681	473	Hs.463041	NM_012102	ENSG00000142599	RERE	ARG|ARP|ATN1L|DNB1	arginine-glutamic acid dipeptide (RE) repeats	protein-coding	TRUE	FALSE	FALSE	FALSE	TRUE	FALSE	TSS-50kb;TSS-50kb	-;+	12149;-49246	NM_001042681;NR_038351	ENSG00000142599;NO_ENSEMBL	RERE;NO_SYMBOL
peak547	chr1	8908622	8909456	6	Intergenic	Intergenic	17610	NR_106786	102465436		NR_106786	ENSG00000274258	MIR6728	hsa-mir-6728	microRNA 6728	ncRNA	FALSE	FALSE	FALSE	FALSE	FALSE	FALSE	TSS-50kb;TSS-50kb	-;+	31441;-29954	NM_001042681;NR_038351	ENSG00000142599;NO_ENSEMBL	RERE;NO_SYMBOL	OpenChrom
peak551	chr1	8930244	8931827	4	5' UTR (NM_001201483, exon 1 of 9)	5' UTR (NM_001201483, exon 1 of 9)	599	NM_001201483	2023	Hs.517145	NM_001428	ENSG00000074800	ENO1	ENO1L1|HEL-S-17|MPB1|NNE|PPH	enolase 1, (alpha)	protein-coding	FALSE	FALSE	FALSE	TRUE	FALSE	FALSE	TSS-50kb;TSS-50kb	+;-	-7957;4488	NR_038351;NR_106786	NO_ENSEMBL;NO_ENSEMBL	NO_SYMBOL;NO_SYMBOL	OpenChrom
peak553	chr1	8937872	8939738	6	promoter-TSS (NR_038351)	promoter-TSS (NR_038351)	-89	NR_038351	100505975	Hs.429843	NR_038351	ENSG00000230679	ENO1-AS1	-	ENO1 antisense RNA 1	ncRNA	TRUE	FALSE	FALSE	TRUE	TRUE	FALSE	TSS-50kb;TSS-200;TSS-50kb	-;+;-	7271;-188;12257	NM_001201483;NR_038351;NR_106786	NO_ENSEMBL;NO_ENSEMBL;NO_ENSEMBL	NO_SYMBOL;NO_SYMBOL;NO_SYMBOL	OpenChrom
peak554	chr1	8939956	8940724	3	TTS (NR_038351)	TTS (NR_038351)	-1189	NM_001428	2023	Hs.517145	NM_001428	ENSG00000074800	ENO1	ENO1L1|HEL-S-17|MPB1|NNE|PPH	enolase 1, (alpha)	protein-coding	TRUE	FALSE	FALSE	TRUE	FALSE	FALSE	TSS-50kb;TSS-1500;TTS+10kb;TSS-50kb	-;-;+;-	8806;1290;189;13792	NM_001201483;NM_001428;NR_038351;NR_106786	NO_ENSEMBL;ENSG00000074800;NO_ENSEMBL;NO_ENSEMBL	NO_SYMBOL;ENO1;NO_SYMBOL;NO_SYMBOL	Valid
peak562	chr1	9170558	9171233	4	intron (NM_024980, intron 2 of 3)	intron (NM_024980, intron 2 of 3)	18333	NM_024980	80045	Hs.632367	NM_024980		GPR157	-	G protein-coupled receptor 157	protein-coding	FALSE	FALSE	FALSE	FALSE	FALSE	FALSE	TSS-50kb;INTRON	-;-	41110;0	NM_001135585;NM_024980	ENSG00000142583;ENSG00000180758	SLC2A5;GPR157	OpenChrom
peak563	chr1	9188339	9190371	4	promoter-TSS (NM_024980)	promoter-TSS (NM_024980)	-126	NM_024980	80045	Hs.632367	NM_024980		GPR157	-	G protein-coupled receptor 157	protein-coding	TRUE	FALSE	FALSE	FALSE	TRUE	FALSE	TSS-1500	-	227	NM_024980	ENSG00000180758	GPR157	OpenChrom
peak565	chr1	9222635	9223402	4	intron (NR_132742, intron 1 of 1)	intron (NR_132742, intron 1 of 1)	-11183	NR_029610	407040		NR_029610	ENSG00000207865	MIR34A	MIRN34A|miRNA34A|mir-34|mir-34a	microRNA 34a	ncRNA	TRUE	FALSE	FALSE	FALSE	FALSE	FALSE	TSS-50kb;TSS-50kb;TSS-50kb;INTRON	-;-;+;-	33890;11283;-19277;0	NM_024980;NR_029610;NR_132738;NR_132742	ENSG00000180758;NO_ENSEMBL;NO_ENSEMBL;NO_ENSEMBL	GPR157;NO_SYMBOL;NO_SYMBOL;NO_SYMBOL	DNaseOnly
peak566	chr1	9223684	9224644	4	intron (NR_132742, intron 1 of 1)	intron (NR_132742, intron 1 of 1)	-12328	NR_029610	407040		NR_029610	ENSG00000207865	MIR34A	MIRN34A|miRNA34A|mir-34|mir-34a	microRNA 34a	ncRNA	TRUE	FALSE	FALSE	FALSE	FALSE	FALSE	TSS-50kb;TSS-50kb;TSS-50kb;INTRON	-;-;+;-	35036;12429;-18131;0	NM_024980;NR_029610;NR_132738;NR_132742	ENSG00000180758;NO_ENSEMBL;NO_ENSEMBL;NO_ENSEMBL	GPR157;NO_SYMBOL;NO_SYMBOL;NO_SYMBOL	DNaseOnly
peak567	chr1	9241284	9243215	4	promoter-TSS (NR_132738)	promoter-TSS (NR_132738)	-13	NR_132738	102724571	Hs.599298	NR_132738		LOC102724571	-	uncharacterized LOC102724571	ncRNA	FALSE	FALSE	FALSE	FALSE	TRUE	FALSE	TSS-50kb;TSS-200	-;+	30515;-45	NR_029610;NR_132738	NO_ENSEMBL;NO_ENSEMBL	NO_SYMBOL;NO_SYMBOL	OpenChrom
peak571	chr1	9294273	9295507	6	promoter-TSS (NM_004285)	promoter-TSS (NM_004285)	27	NM_004285	9563	Hs.463511	NM_004285	ENSG00000049239	H6PD	CORTRD1|G6PDH|GDH	hexose-6-phosphate dehydrogenase (glucose 1-dehydrogenase)	protein-coding	TRUE	FALSE	FALSE	FALSE	TRUE	FALSE	TSS-50kb;TSS-200	+;+	-5112;-72	NM_001282587;NM_004285	ENSG00000049239;ENSG00000049239	H6PD;H6PD	OpenChrom
peak573	chr1	9302235	9303067	4	intron (NM_001282587, intron 1 of 4)	intron (NM_001282587, intron 1 of 4)	2748	NM_001282587	9563	Hs.463511	NM_004285	ENSG00000049239	H6PD	CORTRD1|G6PDH|GDH	hexose-6-phosphate dehydrogenase (glucose 1-dehydrogenase)	protein-coding	TRUE	FALSE	FALSE	TRUE	FALSE	FALSE	INTRON	+	0	NM_001282587	ENSG00000049239	H6PD	Valid
peak580	chr1	9349864	9350762	3	Intergenic	Intergenic	-2628	NM_025106	80176	Hs.8261	NM_025106	ENSG00000171621	SPSB1	SSB-1|SSB1	splA/ryanodine receptor domain and SOCS box containing 1	protein-coding	TRUE	FALSE	FALSE	TRUE	FALSE	FALSE	TSS-50kb	+	-2727	NM_025106	ENSG00000171621	SPSB1	Valid
peak581	chr1	9352083	9355423	5	intron (NM_025106, intron 1 of 2)	intron (NM_025106, intron 1 of 2)	812	NM_025106	80176	Hs.8261	NM_025106	ENSG00000171621	SPSB1	SSB-1|SSB1	splA/ryanodine receptor domain and SOCS box containing 1	protein-coding	TRUE	FALSE	FALSE	TRUE	TRUE	FALSE	INTRON	+	0	NM_025106	ENSG00000171621	SPSB1	OpenChrom
peak583	chr1	9362887	9363711	4	intron (NM_025106, intron 1 of 2)	ERVL-int|LTR|ERVL	10358	NM_025106	80176	Hs.8261	NM_025106	ENSG00000171621	SPSB1	SSB-1|SSB1	splA/ryanodine receptor domain and SOCS box containing 1	protein-coding	FALSE	FALSE	FALSE	FALSE	FALSE	FALSE							DNaseOnly
peak587	chr1	9398311	9399507	4	intron (NM_025106, intron 1 of 2)	intron (NM_025106, intron 1 of 2)	45968	NM_025106	80176	Hs.8261	NM_025106	ENSG00000171621	SPSB1	SSB-1|SSB1	splA/ryanodine receptor domain and SOCS box containing 1	protein-coding	TRUE	FALSE	FALSE	FALSE	FALSE	FALSE	INTRON	+	0	NM_025106	ENSG00000171621	SPSB1	OpenChrom
peak588	chr1	9405546	9407205	3	intron (NM_025106, intron 1 of 2)	intron (NM_025106, intron 1 of 2)	53435	NM_025106	80176	Hs.8261	NM_025106	ENSG00000171621	SPSB1	SSB-1|SSB1	splA/ryanodine receptor domain and SOCS box containing 1	protein-coding	TRUE	FALSE	FALSE	TRUE	FALSE	FALSE	INTRON	+	0	NM_025106	ENSG00000171621	SPSB1	OpenChrom
peak595	chr1	9461632	9462550	3	Intergenic	Intergenic	26884	NR_104623	100506022	Hs.131775	NR_104622		LOC100506022	-	uncharacterized LOC100506022	ncRNA	FALSE	FALSE	FALSE	FALSE	FALSE	FALSE							OpenChrom
peak597	chr1	9473154	9473992	3	Intergenic	Intergenic	15402	NR_104623	100506022	Hs.131775	NR_104622		LOC100506022	-	uncharacterized LOC100506022	ncRNA	TRUE	FALSE	FALSE	FALSE	FALSE	FALSE							OpenChrom
peak598	chr1	9488485	9489591	6	promoter-TSS (NR_104623)	promoter-TSS (NR_104623)	17	NR_104622	100506022	Hs.131775	NR_104622		LOC100506022	-	uncharacterized LOC100506022	ncRNA	TRUE	FALSE	FALSE	TRUE	TRUE	FALSE	TSS-200	-	164	NR_104623	NO_ENSEMBL	NO_SYMBOL	Valid
peak600	chr1	9498133	9499553	6	Intergenic	Intergenic	-9788	NR_104622	100506022	Hs.131775	NR_104622		LOC100506022	-	uncharacterized LOC100506022	ncRNA	TRUE	FALSE	FALSE	FALSE	FALSE	FALSE	TSS-50kb;TSS-50kb	-;-	8868;9969	NR_104622;NR_104623	NO_ENSEMBL;NO_ENSEMBL	NO_SYMBOL;NO_SYMBOL	Valid
peak603	chr1	9526759	9527547	5	Intergenic	Intergenic	-38098	NR_104622	100506022	Hs.131775	NR_104622		LOC100506022	-	uncharacterized LOC100506022	ncRNA	FALSE	FALSE	FALSE	FALSE	FALSE	FALSE	TSS-50kb;TSS-50kb	-;-	37178;38279	NR_104622;NR_104623	NO_ENSEMBL;NO_ENSEMBL	NO_SYMBOL;NO_SYMBOL
peak604	chr1	9536805	9537325	5	Intergenic	Intergenic	-48010	NR_104622	100506022	Hs.131775	NR_104622		LOC100506022	-	uncharacterized LOC100506022	ncRNA	FALSE	FALSE	FALSE	FALSE	FALSE	FALSE	TSS-50kb;TSS-50kb	-;-	47090;48191	NR_104622;NR_104623	NO_ENSEMBL;NO_ENSEMBL	NO_SYMBOL;NO_SYMBOL	OpenChrom
peak611	chr1	9598898	9600418	6	5' UTR (NM_032315, exon 1 of 7)	5' UTR (NM_032315, exon 1 of 7)	130	NM_032315	84275	Hs.568613	NM_032315		SLC25A33	BMSC-MCP|PNC1	solute carrier family 25 (pyrimidine nucleotide carrier), member 33	protein-coding	TRUE	FALSE	FALSE	FALSE	TRUE	FALSE	TSS-50kb	+	-49373	NM_001130924	ENSG00000188807	TMEM201	OpenChrom
peak614	chr1	9615299	9616018	5	intron (NM_032315, intron 2 of 6)	intron (NM_032315, intron 2 of 6)	16131	NM_032315	84275	Hs.568613	NM_032315		SLC25A33	BMSC-MCP|PNC1	solute carrier family 25 (pyrimidine nucleotide carrier), member 33	protein-coding	TRUE	FALSE	FALSE	TRUE	FALSE	FALSE	TSS-50kb;INTRON	+;+	-33373;0	NM_001130924;NM_032315	ENSG00000188807;ENSG00000171612	TMEM201;SLC25A33	DNaseOnly
peak616	chr1	9621419	9621961	3	intron (NM_032315, intron 2 of 6)	intron (NM_032315, intron 2 of 6)	22162	NM_032315	84275	Hs.568613	NM_032315		SLC25A33	BMSC-MCP|PNC1	solute carrier family 25 (pyrimidine nucleotide carrier), member 33	protein-coding	FALSE	FALSE	FALSE	FALSE	FALSE	FALSE	TSS-50kb;INTRON	+;+	-27341;0	NM_001130924;NM_032315	ENSG00000188807;ENSG00000171612	TMEM201;SLC25A33	Valid
peak618	chr1	9648342	9649832	6	exon (NM_001130924, exon 1 of 11)	exon (NM_001130924, exon 1 of 11)	155	NM_001010866	199953	Hs.632365	NM_001010866	ENSG00000188807	TMEM201	NET5	transmembrane protein 201	protein-coding	TRUE	FALSE	FALSE	FALSE	TRUE	FALSE	1ST EXON;TTS+10kb	+;+	0;6357	NM_001130924;NM_032315	ENSG00000188807;ENSG00000171612	TMEM201;SLC25A33	OpenChrom
peak619	chr1	9653481	9654270	6	intron (NM_001010866, intron 1 of 5)	intron (NM_001010866, intron 1 of 5)	4944	NM_001010866	199953	Hs.632365	NM_001010866	ENSG00000188807	TMEM201	NET5	transmembrane protein 201	protein-coding	TRUE	FALSE	FALSE	FALSE	FALSE	FALSE	INTRON	+	0	NM_001010866	ENSG00000188807	TMEM201	Valid
peak623	chr1	9747038	9748495	6	promoter-TSS (NR_126368)	promoter-TSS (NR_126368)	-135	NR_126368	101929074	Hs.661762	NR_126366	ENSG00000231789	PIK3CD-AS2	-	PIK3CD antisense RNA 2	ncRNA	TRUE	FALSE	FALSE	FALSE	TRUE	FALSE	TSS-50kb;TSS-1500	-;-	33223;235	NR_027045;NR_126368	NO_ENSEMBL;NO_ENSEMBL	NO_SYMBOL;NO_SYMBOL	OpenChrom
peak624	chr1	9749138	9750413	6	intron (NM_005026, intron 1 of 23)	CpG	-2144	NR_126368	101929074	Hs.661762	NR_126366	ENSG00000231789	PIK3CD-AS2	-	PIK3CD antisense RNA 2	ncRNA	TRUE	FALSE	FALSE	FALSE	TRUE	FALSE	TSS-50kb;TSS-50kb	-;-	35233;2245	NR_027045;NR_126368	NO_ENSEMBL;NO_ENSEMBL	NO_SYMBOL;NO_SYMBOL	OpenChrom
peak630	chr1	9852235	9853122	5	intron (NM_001302883, intron 1 of 17)	intron (NM_001302883, intron 1 of 17)	31905	NM_001009566	22883	Hs.29665	NM_014944	ENSG00000171603	CLSTN1	ALC-ALPHA|CDHR12|CST-1|CSTN1|PIK3CD|XB31alpha|alcalpha1|alcalpha2	calsyntenin 1	protein-coding	FALSE	FALSE	FALSE	FALSE	FALSE	FALSE	INTRON	-	0	NM_001302883	ENSG00000171603	CLSTN1	OpenChrom
peak636	chr1	9883598	9884812	6	5' UTR (NM_001009566, exon 1 of 19)	5' UTR (NM_001009566, exon 1 of 19)	379	NM_001009566	22883	Hs.29665	NM_014944	ENSG00000171603	CLSTN1	ALC-ALPHA|CDHR12|CST-1|CSTN1|PIK3CD|XB31alpha|alcalpha1|alcalpha2	calsyntenin 1	protein-coding	TRUE	FALSE	FALSE	FALSE	TRUE	FALSE							OpenChrom
peak637	chr1	9885217	9886099	6	Intergenic	Intergenic	-1074	NM_014944	22883	Hs.29665	NM_014944	ENSG00000171603	CLSTN1	ALC-ALPHA|CDHR12|CST-1|CSTN1|PIK3CD|XB31alpha|alcalpha1|alcalpha2	calsyntenin 1	protein-coding	TRUE	FALSE	FALSE	TRUE	FALSE	FALSE	TSS-1500	-	1175	NM_001009566	ENSG00000171603	CLSTN1	OpenChrom
peak639	chr1	9912120	9913166	6	intron (NM_020248, intron 5 of 5)	intron (NM_020248, intron 5 of 5)	-28059	NM_014944	22883	Hs.29665	NM_014944	ENSG00000171603	CLSTN1	ALC-ALPHA|CDHR12|CST-1|CSTN1|PIK3CD|XB31alpha|alcalpha1|alcalpha2	calsyntenin 1	protein-coding	TRUE	FALSE	FALSE	FALSE	FALSE	FALSE	TSS-50kb;INTRON	-;-	28160;0	NM_001009566;NM_020248	ENSG00000171603;ENSG00000178585	CLSTN1;CTNNBIP1	Valid
peak642	chr1	9934817	9935928	4	intron (NM_020248, intron 3 of 5)	L2b|LINE|L2	34943	NM_020248	56998	Hs.463759	NM_020248	ENSG00000178585	CTNNBIP1	ICAT	catenin, beta interacting protein 1	protein-coding	FALSE	FALSE	FALSE	FALSE	FALSE	FALSE							Valid
peak643	chr1	9937875	9938605	3	intron (NM_001012329, intron 1 of 4)	intron (NM_001012329, intron 1 of 4)	32076	NM_020248	56998	Hs.463759	NM_020248	ENSG00000178585	CTNNBIP1	ICAT	catenin, beta interacting protein 1	protein-coding	FALSE	FALSE	FALSE	FALSE	FALSE	FALSE	INTRON	-	0	NM_001012329	ENSG00000178585	CTNNBIP1	OpenChrom
peak647	chr1	9960249	9961267	6	intron (NM_020248, intron 1 of 5)	intron (NM_020248, intron 1 of 5)	9558	NM_020248	56998	Hs.463759	NM_020248	ENSG00000178585	CTNNBIP1	ICAT	catenin, beta interacting protein 1	protein-coding	TRUE	FALSE	FALSE	TRUE	TRUE	FALSE	TSS-50kb;INTRON;TSS-50kb	+;-;+	-41726;0;-42625	NM_001297778;NM_020248;NM_022787	ENSG00000173614;ENSG00000178585;ENSG00000173614	NMNAT1;CTNNBIP1;NMNAT1	Valid
peak648	chr1	9969337	9971302	6	promoter-TSS (NM_001012329)	promoter-TSS (NM_001012329)	-4	NM_001012329	56998	Hs.463759	NM_020248	ENSG00000178585	CTNNBIP1	ICAT	catenin, beta interacting protein 1	protein-coding	TRUE	FALSE	FALSE	FALSE	TRUE	FALSE	TSS-200;TSS-50kb;TSS-50kb	-;+;+	105;-32164;-33063	NM_001012329;NM_001297778;NM_022787	ENSG00000178585;ENSG00000173614;ENSG00000173614	CTNNBIP1;NMNAT1;NMNAT1	OpenChrom
peak651	chr1	10002520	10003981	6	promoter-TSS (NM_022787)	promoter-TSS (NM_022787)	234	NM_001316974	84328	Hs.327252	NM_032368	ENSG00000162441	LZIC	-	leucine zipper and CTNNBIP1 domain containing	protein-coding	TRUE	FALSE	FALSE	TRUE	TRUE	FALSE	TSS-50kb;TSS-200;TSS-50kb	-;+;+	33035;-133;-24288	NM_001012329;NM_022787;NR_049882	ENSG00000178585;ENSG00000173614;NO_ENSEMBL	CTNNBIP1;NMNAT1;NO_SYMBOL	OpenChrom
peak652	chr1	10010287	10010894	4	intron (NM_001297779, intron 1 of 4)	intron (NM_001297779, intron 1 of 4)	7105	NM_022787	64802	Hs.633762	NM_022787	ENSG00000173614	NMNAT1	LCA9|NMNAT|PNAT1	nicotinamide nucleotide adenylyltransferase 1	protein-coding	TRUE	FALSE	FALSE	FALSE	FALSE	FALSE	TSS-50kb;INTRON;TSS-50kb;TSS-50kb;TSS-50kb	-;+;-;+;+	40375;0;7206;-46764;-16948	NM_001012329;NM_001297779;NM_001316973;NM_052960;NR_049882	ENSG00000178585;ENSG00000173614;NO_ENSEMBL;ENSG00000162444;NO_ENSEMBL	CTNNBIP1;NMNAT1;NO_SYMBOL;RBP7;NO_SYMBOL	OpenChrom
peak654	chr1	10092324	10094023	6	5' UTR (NM_001105562, exon 1 of 28)	5' UTR (NM_001105562, exon 1 of 28)	133	NM_006048	10277	Hs.593974	NM_006048	ENSG00000130939	UBE4B	E4|HDNB1|UBOX3|UFD2|UFD2A	ubiquitination factor E4B	protein-coding	TRUE	FALSE	FALSE	TRUE	TRUE	FALSE							OpenChrom
peak656	chr1	10115901	10116976	4	intron (NM_006048, intron 1 of 26)	intron (NM_006048, intron 1 of 26)	23398	NM_006048	10277	Hs.593974	NM_006048	ENSG00000130939	UBE4B	E4|HDNB1|UBOX3|UFD2|UFD2A	ubiquitination factor E4B	protein-coding	TRUE	FALSE	FALSE	TRUE	FALSE	FALSE	INTRON	+	0	NM_006048	ENSG00000130939	UBE4B	Valid
peak657	chr1	10117507	10118833	5	intron (NM_006048, intron 1 of 26)	intron (NM_006048, intron 1 of 26)	25129	NM_006048	10277	Hs.593974	NM_006048	ENSG00000130939	UBE4B	E4|HDNB1|UBOX3|UFD2|UFD2A	ubiquitination factor E4B	protein-coding	TRUE	FALSE	FALSE	TRUE	FALSE	FALSE	INTRON	+	0	NM_006048	ENSG00000130939	UBE4B
peak658	chr1	10134157	10135158	4	intron (NM_006048, intron 2 of 26)	L2a|LINE|L2	41617	NM_006048	10277	Hs.593974	NM_006048	ENSG00000130939	UBE4B	E4|HDNB1|UBOX3|UFD2|UFD2A	ubiquitination factor E4B	protein-coding	FALSE	FALSE	FALSE	FALSE	FALSE	FALSE							OpenChrom
peak663	chr1	10269820	10272353	6	intron (NM_183416, intron 1 of 20)	CpG	323	NM_015074	23095	Hs.97858	NM_015074	ENSG00000054523	KIF1B	CMT2|CMT2A|CMT2A1|HMSNII|KLP|NBLST1	kinesin family member 1B	protein-coding	TRUE	FALSE	FALSE	TRUE	TRUE	FALSE							OpenChrom
peak665	chr1	10313563	10314631	6	intron (NM_183416, intron 2 of 20)	intron (NM_183416, intron 2 of 20)	43333	NM_015074	23095	Hs.97858	NM_015074	ENSG00000054523	KIF1B	CMT2|CMT2A|CMT2A1|HMSNII|KLP|NBLST1	kinesin family member 1B	protein-coding	TRUE	FALSE	FALSE	TRUE	FALSE	FALSE	INTRON;TSS-50kb	+;+	0;-45026	NM_183416;NR_125730	ENSG00000054523;NO_ENSEMBL	KIF1B;NO_SYMBOL	Valid
peak668	chr1	10346238	10347242	4	intron (NM_183416, intron 13 of 20)	intron (NM_183416, intron 13 of 20)	-12284	NR_125730	103625684		NR_125730	ENSG00000207357	RNU6-2	U6-2	RNA, U6 small nuclear 2	snRNA	TRUE	FALSE	FALSE	TRUE	FALSE	FALSE	INTRON;TSS-50kb	+;+	0;-12383	NM_183416;NR_125730	ENSG00000054523;NO_ENSEMBL	KIF1B;NO_SYMBOL
peak675	chr1	10458352	10459881	6	promoter-TSS (NM_001304451)	promoter-TSS (NM_001304451)	-58	NM_001304452	5226	Hs.464071	NM_002631	ENSG00000142657	PGD	6PGD	phosphogluconate dehydrogenase	protein-coding	TRUE	FALSE	FALSE	FALSE	TRUE	FALSE	TSS-200;TSS-200;TSS-50kb;TSS-50kb	+;+;+;+	-32;-158;-30686;-31787	NM_001304451;NM_001304452;NM_199006;NR_036462	ENSG00000142657;ENSG00000142657;ENSG00000251503;NO_ENSEMBL	PGD;PGD;APITD1-CORT;NO_SYMBOL	OpenChrom
peak678	chr1	10490001	10491326	6	promoter-TSS (NR_036462)	promoter-TSS (NR_036462)	-140	NR_036462	378708	Hs.412311	NM_199294		APITD1	CENP-S|CENPS|FAAP16|MHF1	apoptosis-inducing, TAF9-like domain 1	protein-coding	TRUE	FALSE	FALSE	TRUE	TRUE	FALSE	TSS-50kb;TSS-50kb;TSS-1500	+;+;+	-19211;-44438;-239	NM_001302;NM_004565;NR_036462	ENSG00000241563;ENSG00000142655;NO_ENSEMBL	CORT;PEX14;NO_SYMBOL	OpenChrom
peak681	chr1	10532047	10532946	6	exon (NM_004401, exon 1 of 6)	exon (NM_004401, exon 1 of 6)	116	NM_213566	1676	Hs.484782	NM_004401		DFFA	DFF-45|DFF1|ICAD	DNA fragmentation factor, 45kDa, alpha polypeptide	protein-coding	TRUE	FALSE	FALSE	FALSE	TRUE	FALSE	1ST EXON;TSS-50kb	-;+	0;-2606	NM_004401;NM_004565	ENSG00000160049;ENSG00000142655	DFFA;PEX14	Valid
peak682	chr1	10534729	10535771	6	intron (NM_004565, intron 1 of 8)	intron (NM_004565, intron 1 of 8)	247	NM_004565	5195	Hs.149983	NM_004565	ENSG00000142655	PEX14	NAPP2|PBD13A|Pex14p|dJ734G22.2	peroxisomal biogenesis factor 14	protein-coding	TRUE	FALSE	FALSE	FALSE	TRUE	FALSE	TSS-50kb;INTRON	-;+	2738;0	NM_004401;NM_004565	ENSG00000160049;ENSG00000142655	DFFA;PEX14	OpenChrom
peak683	chr1	10554631	10555751	6	intron (NM_004565, intron 1 of 8)	intron (NM_004565, intron 1 of 8)	20188	NM_004565	5195	Hs.149983	NM_004565	ENSG00000142655	PEX14	NAPP2|PBD13A|Pex14p|dJ734G22.2	peroxisomal biogenesis factor 14	protein-coding	TRUE	FALSE	FALSE	TRUE	TRUE	FALSE	TSS-50kb;INTRON	-;+	22679;0	NM_004401;NM_004565	ENSG00000160049;ENSG00000142655	DFFA;PEX14	Valid
peak684	chr1	10567425	10568172	3	intron (NM_004565, intron 2 of 8)	intron (NM_004565, intron 2 of 8)	32796	NM_004565	5195	Hs.149983	NM_004565	ENSG00000142655	PEX14	NAPP2|PBD13A|Pex14p|dJ734G22.2	peroxisomal biogenesis factor 14	protein-coding	FALSE	FALSE	FALSE	TRUE	FALSE	FALSE	TSS-50kb;INTRON	-;+	35286;0	NM_004401;NM_004565	ENSG00000160049;ENSG00000142655	DFFA;PEX14	Valid
peak686	chr1	10570574	10571478	3	intron (NM_004565, intron 2 of 8)	intron (NM_004565, intron 2 of 8)	36023	NM_004565	5195	Hs.149983	NM_004565	ENSG00000142655	PEX14	NAPP2|PBD13A|Pex14p|dJ734G22.2	peroxisomal biogenesis factor 14	protein-coding	FALSE	FALSE	FALSE	TRUE	FALSE	FALSE	TSS-50kb;INTRON	-;+	38514;0	NM_004401;NM_004565	ENSG00000160049;ENSG00000142655	DFFA;PEX14	OpenChrom
peak688	chr1	10578923	10579818	3	intron (NM_004565, intron 2 of 8)	intron (NM_004565, intron 2 of 8)	44368	NM_004565	5195	Hs.149983	NM_004565	ENSG00000142655	PEX14	NAPP2|PBD13A|Pex14p|dJ734G22.2	peroxisomal biogenesis factor 14	protein-coding	FALSE	FALSE	FALSE	TRUE	FALSE	FALSE	TSS-50kb;INTRON	-;+	46858;0	NM_004401;NM_004565	ENSG00000160049;ENSG00000142655	DFFA;PEX14	DNaseOnly
peak697	chr1	10650727	10651672	3	intron (NM_004565, intron 3 of 8)	intron (NM_004565, intron 3 of 8)	116197	NM_004565	5195	Hs.149983	NM_004565	ENSG00000142655	PEX14	NAPP2|PBD13A|Pex14p|dJ734G22.2	peroxisomal biogenesis factor 14	protein-coding	FALSE	FALSE	FALSE	TRUE	FALSE	FALSE	INTRON	+	0	NM_004565	ENSG00000142655	PEX14	FAIREOnly
peak706	chr1	10723677	10724234	3	intron (NM_001079843, intron 5 of 20)	intron (NM_001079843, intron 5 of 20)	132777	NM_001079843	54897	Hs.439894	NM_017766	ENSG00000130940	CASZ1	CAS11|CST|SRG|ZNF693|dJ734G22.1	castor zinc finger 1	protein-coding	FALSE	FALSE	FALSE	FALSE	FALSE	FALSE	INTRON	-	0	NM_001079843	ENSG00000130940	CASZ1	OpenChrom
peak713	chr1	10745913	10747700	6	intron (NM_001079843, intron 4 of 20)	intron (NM_001079843, intron 4 of 20)	109926	NM_001079843	54897	Hs.439894	NM_017766	ENSG00000130940	CASZ1	CAS11|CST|SRG|ZNF693|dJ734G22.1	castor zinc finger 1	protein-coding	TRUE	FALSE	FALSE	FALSE	FALSE	FALSE	INTRON	-	0	NM_001079843	ENSG00000130940	CASZ1	OpenChrom
peak715	chr1	10753816	10755430	6	intron (NM_001079843, intron 3 of 20)	intron (NM_001079843, intron 3 of 20)	102110	NM_001079843	54897	Hs.439894	NM_017766	ENSG00000130940	CASZ1	CAS11|CST|SRG|ZNF693|dJ734G22.1	castor zinc finger 1	protein-coding	TRUE	FALSE	FALSE	FALSE	TRUE	FALSE	INTRON	-	0	NM_001079843	ENSG00000130940	CASZ1	OpenChrom
peak725	chr1	10811400	10812062	4	intron (NM_001079843, intron 2 of 20)	intron (NM_001079843, intron 2 of 20)	45002	NM_001079843	54897	Hs.439894	NM_017766	ENSG00000130940	CASZ1	CAS11|CST|SRG|ZNF693|dJ734G22.1	castor zinc finger 1	protein-coding	TRUE	FALSE	FALSE	FALSE	FALSE	FALSE	INTRON	-	0	NM_001079843	ENSG00000130940	CASZ1	DNaseOnly
peak735	chr1	10853577	10854870	4	intron (NM_001079843, intron 1 of 20)	CpG	2509	NM_001079843	54897	Hs.439894	NM_017766	ENSG00000130940	CASZ1	CAS11|CST|SRG|ZNF693|dJ734G22.1	castor zinc finger 1	protein-coding	TRUE	FALSE	FALSE	FALSE	TRUE	FALSE							DNaseOnly
peak736	chr1	10856257	10856997	6	5' UTR (NM_017766, exon 1 of 16)	5' UTR (NM_017766, exon 1 of 16)	106	NM_001079843	54897	Hs.439894	NM_017766	ENSG00000130940	CASZ1	CAS11|CST|SRG|ZNF693|dJ734G22.1	castor zinc finger 1	protein-coding	TRUE	FALSE	FALSE	FALSE	TRUE	FALSE							OpenChrom
peak743	chr1	11003943	11005296	6	Intergenic	Intergenic	37474	NM_001170754	148345	Hs.127026	NM_173507	ENSG00000175262	C1orf127	-	chromosome 1 open reading frame 127	protein-coding	TRUE	FALSE	FALSE	FALSE	TRUE	FALSE	TTS+10kb	-	-2009	NM_001170754	ENSG00000175262	C1orf127	OpenChrom
peak747	chr1	11018434	11019383	5	intron (NM_001170754, intron 5 of 12)	intron (NM_001170754, intron 5 of 12)	23185	NM_001170754	148345	Hs.127026	NM_173507	ENSG00000175262	C1orf127	-	chromosome 1 open reading frame 127	protein-coding	TRUE	FALSE	FALSE	FALSE	TRUE	FALSE	INTRON	-	0	NM_001170754	ENSG00000175262	C1orf127	Valid
peak748	chr1	11020892	11021506	3	intron (NM_001170754, intron 5 of 12)	intron (NM_001170754, intron 5 of 12)	20895	NM_001170754	148345	Hs.127026	NM_173507	ENSG00000175262	C1orf127	-	chromosome 1 open reading frame 127	protein-coding	FALSE	FALSE	FALSE	FALSE	FALSE	FALSE	INTRON	-	0	NM_001170754	ENSG00000175262	C1orf127	OpenChrom
peak751	chr1	11035719	11036454	4	intron (NM_001170754, intron 2 of 12)	intron (NM_001170754, intron 2 of 12)	6007	NM_001170754	148345	Hs.127026	NM_173507	ENSG00000175262	C1orf127	-	chromosome 1 open reading frame 127	protein-coding	TRUE	FALSE	FALSE	FALSE	FALSE	FALSE	INTRON;TSS-50kb	-;+	0;-36692	NM_001170754;NM_007375	ENSG00000175262;ENSG00000120948	C1orf127;TARDBP	OpenChrom
peak752	chr1	11039833	11040677	3	intron (NM_001170754, intron 1 of 12)	intron (NM_001170754, intron 1 of 12)	1839	NM_001170754	148345	Hs.127026	NM_173507	ENSG00000175262	C1orf127	-	chromosome 1 open reading frame 127	protein-coding	FALSE	FALSE	FALSE	FALSE	TRUE	FALSE	INTRON;TSS-50kb	-;+	0;-32523	NM_001170754;NM_007375	ENSG00000175262;ENSG00000120948	C1orf127;TARDBP	DNaseOnly
peak754	chr1	11071925	11073536	6	promoter-TSS (NM_007375)	promoter-TSS (NM_007375)	52	NM_007375	23435	Hs.300624	NM_007375		TARDBP	ALS10|TDP-43	TAR DNA binding protein	protein-coding	TRUE	FALSE	FALSE	TRUE	TRUE	FALSE	TSS-50kb;TSS-200	-;+	30737;-48	NM_001170754;NM_007375	ENSG00000175262;ENSG00000120948	C1orf127;TARDBP	OpenChrom
peak760	chr1	11119218	11120794	6	promoter-TSS (NM_003132)	promoter-TSS (NM_003132)	85	NM_003132	6723	Hs.76244	NM_003132	ENSG00000116649	SRM	PAPT|SPDSY|SPS1|SRML1	spermidine synthase	protein-coding	TRUE	FALSE	FALSE	FALSE	TRUE	FALSE	TTS+10kb;TSS-200;TSS-50kb	-;-;-	-6763;16;12811	NM_002685;NM_003132;NM_006610	ENSG00000171824;ENSG00000116649;ENSG00000009724	EXOSC10;SRM;MASP2	OpenChrom
peak761	chr1	11131974	11133053	4	intron (NM_002685, intron 18 of 23)	MIRb|SINE|MIR	-12423	NM_003132	6723	Hs.76244	NM_003132	ENSG00000116649	SRM	PAPT|SPDSY|SPS1|SRML1	spermidine synthase	protein-coding	TRUE	FALSE	FALSE	TRUE	FALSE	FALSE	TSS-50kb;TSS-50kb	-;-	12524;25319	NM_003132;NM_006610	ENSG00000116649;ENSG00000009724	SRM;MASP2	Valid
peak762	chr1	11159266	11160561	6	promoter-TSS (NM_002685)	promoter-TSS (NM_002685)	53	NM_001001998	5394	Hs.632368	NM_002685	ENSG00000171824	EXOSC10	PM-Scl|PM/Scl-100|PMSCL|PMSCL2|RRP6|Rrp6p|p2|p3|p4	exosome component 10	protein-coding	TRUE	FALSE	FALSE	FALSE	TRUE	FALSE	TSS-200;TSS-50kb;TTS+10kb;TSS-50kb	-;-;-;+	48;39924;-6773;-44140	NM_002685;NM_003132;NM_004958;NR_046600	ENSG00000171824;ENSG00000116649;ENSG00000198793;NO_ENSEMBL	EXOSC10;SRM;MTOR;NO_SYMBOL	OpenChrom
peak767	chr1	11322214	11323302	6	promoter-TSS (NM_004958)	promoter-TSS (NM_004958)	-150	NM_004958	2475	Hs.338207	NM_004958	ENSG00000198793	MTOR	FRAP|FRAP1|FRAP2|RAFT1|RAPT1	mechanistic target of rapamycin (serine/threonine kinase)	protein-coding	TRUE	FALSE	FALSE	FALSE	TRUE	FALSE	TSS-1500;TSS-50kb	-;+	251;-10596	NM_004958;NM_013319	ENSG00000198793;ENSG00000120942	MTOR;UBIAD1	Valid
peak769	chr1	11332520	11334051	6	promoter-TSS (NM_013319)	promoter-TSS (NM_013319)	31	NM_013319	29914	Hs.522933	NM_013319	ENSG00000120942	UBIAD1	SCCD|TERE1	UbiA prenyltransferase domain containing 1	protein-coding	TRUE	FALSE	FALSE	TRUE	TRUE	FALSE	TSS-50kb;TSS-200	-;+	10779;-68	NM_004958;NM_013319	ENSG00000198793;ENSG00000120942	MTOR;UBIAD1	OpenChrom
peak770	chr1	11352507	11353200	3	Intergenic	Intergenic	19599	NM_013319	29914	Hs.522933	NM_013319	ENSG00000120942	UBIAD1	SCCD|TERE1	UbiA prenyltransferase domain containing 1	protein-coding	FALSE	FALSE	FALSE	FALSE	FALSE	FALSE	TSS-50kb;TTS+10kb	-;+	30347;4464	NM_004958;NM_013319	ENSG00000198793;ENSG00000120942	MTOR;UBIAD1	DNaseOnly
peak773	chr1	11415082	11416360	3	Intergenic	Intergenic	82466	NM_013319	29914	Hs.522933	NM_013319	ENSG00000120942	UBIAD1	SCCD|TERE1	UbiA prenyltransferase domain containing 1	protein-coding	TRUE	FALSE	FALSE	FALSE	FALSE	FALSE							DNaseOnly
peak777	chr1	11538591	11539759	6	promoter-TSS (NM_020780)	promoter-TSS (NM_020780)	-120	NM_020780	57540	Hs.202355	NM_020780	ENSG00000204624	PTCHD2	DISP3	patched domain containing 2	protein-coding	FALSE	FALSE	FALSE	FALSE	TRUE	FALSE	TSS-1500	+	-219	NM_020780	ENSG00000204624	DISP3	OpenChrom
peak778	chr1	11544079	11544655	4	intron (NM_020780, intron 1 of 20)	intron (NM_020780, intron 1 of 20)	5072	NM_020780	57540	Hs.202355	NM_020780	ENSG00000204624	PTCHD2	DISP3	patched domain containing 2	protein-coding	FALSE	FALSE	FALSE	FALSE	FALSE	FALSE	INTRON	+	0	NM_020780	ENSG00000204624	DISP3	DNaseOnly
peak783	chr1	11623568	11624172	3	Intergenic	Intergenic	-45718	NR_104624	101929181	Hs.568616	NR_104624	ENSG00000235643	LOC101929181	-	uncharacterized LOC101929181	ncRNA	FALSE	FALSE	FALSE	FALSE	FALSE	FALSE	TSS-50kb	+	-45817	NR_104624	NO_ENSEMBL	NO_SYMBOL	OpenChrom
peak788	chr1	11713284	11715497	6	promoter-TSS (NM_033182)	promoter-TSS (NM_033182)	-41	NM_183412	93611	Hs.556006	NM_033182	ENSG00000132879	FBXO44	FBG3|FBX30|FBX6A|Fbx44|Fbxo6a	F-box protein 44	protein-coding	TRUE	FALSE	FALSE	FALSE	TRUE	FALSE	TSS-50kb;TSS-1500;TSS-50kb	+;+;+	-9859;-623;-37186	NM_018438;NM_033182;NM_198545	ENSG00000116663;ENSG00000132879;ENSG00000162490	FBXO6;FBXO44;DRAXIN	OpenChrom
peak789	chr1	11723805	11725189	5	intron (NM_018438, intron 1 of 5)	CpG	347	NM_018438	26270	Hs.464419	NM_018438	ENSG00000116663	FBXO6	FBG2|FBS2|FBX6|Fbx6b	F-box protein 6	protein-coding	TRUE	FALSE	FALSE	FALSE	TRUE	FALSE	TSS-50kb;TTS+10kb;TSS-50kb	-;+;+	9483;247;-27079	NM_012168;NM_033182;NM_198545	ENSG00000116661;ENSG00000132879;ENSG00000162490	FBXO2;FBXO44;DRAXIN	OpenChrom
peak790	chr1	11740547	11741969	6	promoter-TSS (NM_006341)	promoter-TSS (NM_006341)	13	NM_006341	10459	Hs.19400	NM_006341	ENSG00000116670	MAD2L2	MAD2B|POLZ2|REV7	MAD2 mitotic arrest deficient-like 2 (yeast)	protein-coding	TRUE	FALSE	FALSE	FALSE	TRUE	FALSE	TSS-200;TSS-50kb;TTS+10kb;TSS-50kb	-;-;+;+	88;26244;6621;-10318	NM_006341;NM_012168;NM_018438;NM_198545	ENSG00000116670;ENSG00000116661;ENSG00000116663;ENSG00000162490	MAD2L2;FBXO2;FBXO6;DRAXIN	OpenChrom
peak794	chr1	11779442	11780414	3	3' UTR (NM_198545, exon 7 of 7)	3' UTR (NM_198545, exon 7 of 7)	-16214	NM_001040196	57085	Hs.464438	NM_020350	ENSG00000177674	AGTRAP	ATRAP	angiotensin II receptor-associated protein	protein-coding	FALSE	FALSE	FALSE	FALSE	FALSE	FALSE	TSS-50kb;TSS-50kb;TSS-50kb;TSS-50kb	+;+;-;-	-42421;-16313;28351;38758	NM_001010881;NM_001040197;NM_001127325;NM_006341	ENSG00000215910;ENSG00000177674;ENSG00000116670;ENSG00000116670	C1orf167;AGTRAP;MAD2L2;MAD2L2	Valid
peak795	chr1	11795606	11797740	6	intron (NM_001040195, intron 1 of 3)	intron (NM_001040195, intron 1 of 3)	531	NM_020350	57085	Hs.464438	NM_020350	ENSG00000177674	AGTRAP	ATRAP	angiotensin II receptor-associated protein	protein-coding	TRUE	FALSE	FALSE	FALSE	TRUE	FALSE	TSS-50kb;INTRON;TSS-50kb	+;+;-	-25676;0;45096	NM_001010881;NM_001040195;NM_001127325	ENSG00000215910;ENSG00000177674;ENSG00000116670	C1orf167;AGTRAP;MAD2L2	OpenChrom
peak796	chr1	11805814	11807497	3	intron (NM_001040196, intron 3 of 5)	MIR|SINE|MIR	10514	NM_020350	57085	Hs.464438	NM_020350	ENSG00000177674	AGTRAP	ATRAP	angiotensin II receptor-associated protein	protein-coding	FALSE	FALSE	FALSE	FALSE	FALSE	FALSE	TSS-50kb	+	-15693	NM_001010881	ENSG00000215910	C1orf167
peak800	chr1	11845090	11845830	3	TTS (NM_005957)	TTS (NM_005957)	-5784	NR_126000	102724659	Hs.737635	NR_126000	ENSG00000177553	LOC102724659	-	uncharacterized LOC102724659	ncRNA	FALSE	FALSE	FALSE	FALSE	FALSE	FALSE	TSS-50kb;TTS+10kb;TSS-50kb	+;-;-	-20598;-426;5885	NM_001286;NM_005957;NR_126000	ENSG00000011021;ENSG00000177000;NO_ENSEMBL	CLCN6;MTHFR;NO_SYMBOL	OpenChrom
peak802	chr1	11850642	11851560	4	intron (NM_005957, intron 11 of 11)	intron (NM_005957, intron 11 of 11)	-11425	NR_126000	102724659	Hs.737635	NR_126000	ENSG00000177553	LOC102724659	-	uncharacterized LOC102724659	ncRNA	TRUE	FALSE	TRUE	FALSE	FALSE	FALSE	TTS+10kb;TSS-50kb;INTRON;TSS-50kb;TSS-50kb	+;+;-;+;-	1560;-14957;0;-49374;11526	NM_001010881;NM_001286;NM_005957;NR_037806;NR_126000	ENSG00000215910;ENSG00000011021;ENSG00000177000;NO_ENSEMBL;NO_ENSEMBL	C1orf167;CLCN6;MTHFR;NO_SYMBOL;NO_SYMBOL	OpenChrom
peak805	chr1	11864967	11866902	6	promoter-TSS (NM_001286)	promoter-TSS (NM_001286)	-218	NM_001256959	1185	Hs.193043	NM_001286	ENSG00000011021	CLCN6	CLC-6	chloride channel, voltage-sensitive 6	protein-coding	TRUE	FALSE	FALSE	TRUE	TRUE	FALSE	TSS-200;TSS-50kb;TSS-50kb	+;+;-	-124;-34541;26359	NM_001286;NR_037806;NR_126000	ENSG00000011021;NO_ENSEMBL;NO_ENSEMBL	CLCN6;NO_SYMBOL;NO_SYMBOL	OpenChrom
peak812	chr1	11967694	11970201	6	Intergenic	Intergenic	17537	NM_138346	90231	Hs.520094	NM_138346	ENSG00000116685	KIAA2013	-	KIAA2013	protein-coding	TRUE	FALSE	FALSE	FALSE	TRUE	FALSE	TSS-50kb	+	-25875	NM_000302	ENSG00000083444	PLOD1	Valid
peak814	chr1	11985970	11987003	5	promoter-TSS (NM_138346)	promoter-TSS (NM_138346)	-2	NM_138346	90231	Hs.520094	NM_138346	ENSG00000116685	KIAA2013	-	KIAA2013	protein-coding	TRUE	FALSE	FALSE	FALSE	TRUE	FALSE	TSS-50kb;TSS-200	+;-	-8337;102	NM_000302;NM_138346	ENSG00000083444;ENSG00000116685	PLOD1;KIAA2013	OpenChrom
peak815	chr1	11994253	11995201	5	promoter-TSS (NM_000302)	promoter-TSS (NM_000302)	3	NM_001316320	5351	Hs.75093	NM_000302	ENSG00000083444	PLOD1	EDS6|LH|LH1|LLH|PLOD	procollagen-lysine, 2-oxoglutarate 5-dioxygenase 1	protein-coding	TRUE	FALSE	FALSE	FALSE	TRUE	FALSE	TSS-200;TSS-50kb;TSS-50kb	+;+;-	-96;-45610;8343	NM_000302;NM_001127660;NM_138346	ENSG00000083444;ENSG00000116688;ENSG00000116685	PLOD1;MFN2;KIAA2013	OpenChrom
peak817	chr1	12039660	12040891	6	promoter-TSS (NM_001127660)	promoter-TSS (NM_001127660)	38	NM_014874	9927	Hs.376681	NM_014874	ENSG00000116688	MFN2	CMT2A|CMT2A2|CPRP1|HSG|MARF	mitofusin 2	protein-coding	TRUE	FALSE	FALSE	FALSE	TRUE	FALSE	TTS+10kb;TSS-200;TSS-50kb;TSS-50kb	+;+;+;+	4778;-61;-39122;-49038	NM_000302;NM_001127660;NM_021933;NR_106787	ENSG00000083444;ENSG00000116688;ENSG00000116691;NO_ENSEMBL	PLOD1;MFN2;MIIP;NO_SYMBOL	OpenChrom
peak820	chr1	12079096	12079961	6	5' UTR (NM_021933, exon 1 of 10)	5' UTR (NM_021933, exon 1 of 10)	230	NM_021933	60672	Hs.8595	NM_021933	ENSG00000116691	MIIP	IIP45	migration and invasion inhibitory protein	protein-coding	TRUE	FALSE	FALSE	FALSE	TRUE	FALSE	TTS+10kb;TSS-50kb;TSS-50kb	+;+;+	6057;-44005;-9786	NM_001127660;NM_001243;NR_106787	ENSG00000116688;ENSG00000120949;NO_ENSEMBL	MFN2;TNFRSF8;NO_SYMBOL	Valid
peak829	chr1	12289731	12291467	6	intron (NM_015378, intron 1 of 69)	intron (NM_015378, intron 1 of 69)	503	NM_018156	55187	Hs.439381	NM_015378	ENSG00000048707	VPS13D	-	vacuolar protein sorting 13 homolog D (S. cerevisiae)	protein-coding	TRUE	FALSE	FALSE	TRUE	TRUE	FALSE	INTRON	+	0	NM_015378	ENSG00000048707	VPS13D	OpenChrom
peak832	chr1	12338687	12339504	3	intron (NM_015378, intron 19 of 69)	intron (NM_015378, intron 19 of 69)	49000	NM_018156	55187	Hs.439381	NM_015378	ENSG00000048707	VPS13D	-	vacuolar protein sorting 13 homolog D (S. cerevisiae)	protein-coding	FALSE	FALSE	FALSE	TRUE	FALSE	FALSE	INTRON	+	0	NM_015378	ENSG00000048707	VPS13D	FAIREOnly
peak838	chr1	12415824	12416714	4	intron (NM_015378, intron 48 of 69)	intron (NM_015378, intron 48 of 69)	126173	NM_018156	55187	Hs.439381	NM_015378	ENSG00000048707	VPS13D	-	vacuolar protein sorting 13 homolog D (S. cerevisiae)	protein-coding	FALSE	FALSE	FALSE	TRUE	FALSE	FALSE	INTRON	+	0	NM_015378	ENSG00000048707	VPS13D	DNaseOnly
peak850	chr1	12538150	12538741	3	intron (NM_015378, intron 67 of 69)	intron (NM_015378, intron 67 of 69)	-28854	NR_003025	677885	Hs.658450	NR_003025	ENSG00000239149	SNORA59A	ACA59	small nucleolar RNA, H/ACA box 59A	snoRNA	FALSE	FALSE	FALSE	FALSE	FALSE	FALSE	INTRON;TSS-50kb	+;+	0;-28953	NM_015378;NR_003025	ENSG00000048707;NO_ENSEMBL	VPS13D;NO_SYMBOL
peak851	chr1	12540781	12541281	3	intron (NM_015378, intron 67 of 69)	intron (NM_015378, intron 67 of 69)	-26269	NR_003025	677885	Hs.658450	NR_003025	ENSG00000239149	SNORA59A	ACA59	small nucleolar RNA, H/ACA box 59A	snoRNA	FALSE	FALSE	FALSE	FALSE	FALSE	FALSE	INTRON;TSS-50kb	+;+	0;-26368	NM_015378;NR_003025	ENSG00000048707;NO_ENSEMBL	VPS13D;NO_SYMBOL	DNaseOnly
peak854	chr1	12587628	12589041	4	Intergenic	Intergenic	21035	NR_003022	677882	Hs.658450	NR_003022	ENSG00000266079	SNORA59B	ACA59	small nucleolar RNA, H/ACA box 59B	snoRNA	FALSE	FALSE	FALSE	FALSE	FALSE	FALSE
peak860	chr1	12655727	12656492	4	intron (NM_004753, intron 1 of 5)	CpG	-17059	NR_106788	102466722		NR_106788	ENSG00000276830	MIR6730	hsa-mir-6730	microRNA 6730	ncRNA	TRUE	FALSE	FALSE	FALSE	TRUE	FALSE	TSS-50kb;TSS-50kb	+;-	-48555;17160	NM_001013630;NR_106788	ENSG00000204518;NO_ENSEMBL	AADACL4;NO_SYMBOL	OpenChrom
peak862	chr1	12664022	12664733	3	intron (NM_004753, intron 1 of 5)	intron (NM_004753, intron 1 of 5)	13359	NM_004753	9249	Hs.289347	NM_004753	ENSG00000162496	DHRS3	DD83.1|RDH17|Rsdr1|SDR1|SDR16C1|retSDR1	dehydrogenase/reductase (SDR family) member 3	protein-coding	FALSE	FALSE	FALSE	FALSE	FALSE	FALSE	TSS-50kb;INTRON;TSS-50kb	+;-;-	-40287;0;25428	NM_001013630;NM_004753;NR_106788	ENSG00000204518;ENSG00000162496;NO_ENSEMBL	AADACL4;DHRS3;NO_SYMBOL	Valid
peak863	chr1	12675827	12677206	6	intron (NM_004753, intron 1 of 5)	intron (NM_004753, intron 1 of 5)	1220	NM_004753	9249	Hs.289347	NM_004753	ENSG00000162496	DHRS3	DD83.1|RDH17|Rsdr1|SDR1|SDR16C1|retSDR1	dehydrogenase/reductase (SDR family) member 3	protein-coding	TRUE	FALSE	FALSE	FALSE	TRUE	FALSE	TSS-50kb;INTRON;TSS-50kb	+;-;-	-28149;0;37566	NM_001013630;NM_004753;NR_106788	ENSG00000204518;ENSG00000162496;NO_ENSEMBL	AADACL4;DHRS3;NO_SYMBOL	OpenChrom
peak864	chr1	12678103	12680071	4	Intergenic	Intergenic	-1350	NM_004753	9249	Hs.289347	NM_004753	ENSG00000162496	DHRS3	DD83.1|RDH17|Rsdr1|SDR1|SDR16C1|retSDR1	dehydrogenase/reductase (SDR family) member 3	protein-coding	TRUE	FALSE	FALSE	FALSE	TRUE	FALSE	TSS-50kb;TSS-1500;TSS-50kb	+;-;-	-25578;1451;40137	NM_001013630;NM_004753;NR_106788	ENSG00000204518;ENSG00000162496;NO_ENSEMBL	AADACL4;DHRS3;NO_SYMBOL	OpenChrom
peak867	chr1	12805864	12806639	4	5' UTR (NM_152290, exon 1 of 4)	5' UTR (NM_152290, exon 1 of 4)	118	NM_152290	93190	Hs.98095	NM_152290		C1orf158	-	chromosome 1 open reading frame 158	protein-coding	TRUE	FALSE	FALSE	TRUE	FALSE	FALSE	TSS-50kb;TSS-50kb;TSS-50kb	+;+;+	-28838;-48690;-45393	NM_001080830;NM_001294139;NM_023013	ENSG00000116726;NO_ENSEMBL;ENSG00000116721	PRAMEF12;NO_SYMBOL;PRAMEF1	OpenChrom
peak872	chr1	14026255	14027510	6	intron (NM_001135610, intron 1 of 7)	CpG	148	NM_001135610	7799	Hs.371823	NM_012231	ENSG00000116731	PRDM2	HUMHOXY1|KMT8|MTB-ZF|RIZ|RIZ1|RIZ2	PR domain containing 2, with ZNF domain	protein-coding	TRUE	FALSE	FALSE	FALSE	TRUE	FALSE	TSS-50kb;TSS-50kb	+;+	-49093;-4567	NM_001007257;NM_012231	ENSG00000116731;ENSG00000116731	PRDM2;PRDM2	OpenChrom
peak874	chr1	14075198	14076479	6	promoter-TSS (NM_001007257)	promoter-TSS (NM_001007257)	-37	NM_001007257	7799	Hs.371823	NM_012231	ENSG00000116731	PRDM2	HUMHOXY1|KMT8|MTB-ZF|RIZ|RIZ1|RIZ2	PR domain containing 2, with ZNF domain	protein-coding	TRUE	FALSE	FALSE	FALSE	TRUE	FALSE	TSS-200	+	-137	NM_001007257	ENSG00000116731	PRDM2	OpenChrom
peak881	chr1	14343748	14344714	3	Intergenic	Intergenic	268355	NM_001007257	7799	Hs.371823	NM_012231	ENSG00000116731	PRDM2	HUMHOXY1|KMT8|MTB-ZF|RIZ|RIZ1|RIZ2	PR domain containing 2, with ZNF domain	protein-coding	FALSE	FALSE	FALSE	TRUE	FALSE	FALSE							FAIREOnly
peak883	chr1	14366122	14367008	5	Intergenic	(TG)n|Simple_repeat|Simple_repeat	290689	NM_001007257	7799	Hs.371823	NM_012231	ENSG00000116731	PRDM2	HUMHOXY1|KMT8|MTB-ZF|RIZ|RIZ1|RIZ2	PR domain containing 2, with ZNF domain	protein-coding	FALSE	FALSE	FALSE	FALSE	FALSE	FALSE							Valid
peak885	chr1	14435059	14436012	4	Intergenic	Intergenic	359660	NM_001007257	7799	Hs.371823	NM_012231	ENSG00000116731	PRDM2	HUMHOXY1|KMT8|MTB-ZF|RIZ|RIZ1|RIZ2	PR domain containing 2, with ZNF domain	protein-coding	FALSE	FALSE	FALSE	FALSE	FALSE	FALSE
peak894	chr1	14748349	14749098	3	Intergenic	Intergenic	-176489	NM_015209	23254	Hs.368823	NM_015209	ENSG00000189337	KAZN	KAZ	kazrin, periplakin interacting protein	protein-coding	TRUE	FALSE	FALSE	TRUE	TRUE	FALSE							Valid
peak907	chr1	15250273	15251619	6	exon (NM_001018000, exon 1 of 8)	exon (NM_001018000, exon 1 of 8)	321	NM_001018000	23254	Hs.368823	NM_015209	ENSG00000189337	KAZN	KAZ	kazrin, periplakin interacting protein	protein-coding	TRUE	FALSE	FALSE	FALSE	TRUE	FALSE	TSS-50kb;1ST EXON;TSS-50kb	+;+;+	-21568;0;-5449	NM_001017999;NM_001018000;NM_001018001	ENSG00000189337;ENSG00000189337;ENSG00000189337	KAZN;KAZN;KAZN	OpenChrom
peak908	chr1	15255806	15256720	6	promoter-TSS (NM_001018001)	promoter-TSS (NM_001018001)	-33	NM_001018001	23254	Hs.368823	NM_015209	ENSG00000189337	KAZN	KAZ	kazrin, periplakin interacting protein	protein-coding	FALSE	FALSE	FALSE	FALSE	FALSE	FALSE	TSS-50kb;TSS-200	+;+	-16251;-132	NM_001017999;NM_001018001	ENSG00000189337;ENSG00000189337	KAZN;KAZN	Valid
peak913	chr1	15331049	15331954	5	intron (NM_001018000, intron 2 of 7)	intron (NM_001018000, intron 2 of 7)	59087	NM_001017999	23254	Hs.368823	NM_015209	ENSG00000189337	KAZN	KAZ	kazrin, periplakin interacting protein	protein-coding	TRUE	FALSE	FALSE	TRUE	FALSE	FALSE	INTRON	+	0	NM_001018000	ENSG00000189337	KAZN	Valid
peak918	chr1	15416333	15417491	6	intron (NM_201628, intron 8 of 14)	intron (NM_201628, intron 8 of 14)	62048	NR_027136	200197	Hs.531424	NM_182534	ENSG00000175147	TMEM51-AS1	C1orf126	TMEM51 antisense RNA 1	ncRNA	TRUE	FALSE	FALSE	TRUE	TRUE	FALSE	INTRON	+	0	NM_201628	ENSG00000189337	KAZN	OpenChrom
peak924	chr1	15466252	15466876	3	intron (NR_027136, intron 1 of 4)	intron (NR_027136, intron 1 of 4)	12396	NR_027136	200197	Hs.531424	NM_182534	ENSG00000175147	TMEM51-AS1	C1orf126	TMEM51 antisense RNA 1	ncRNA	TRUE	FALSE	FALSE	FALSE	FALSE	FALSE	TSS-50kb;TSS-50kb;INTRON	+;+;-	-12563;-13764;0	NM_001136217;NM_001136218;NR_027136	ENSG00000171729;ENSG00000171729;NO_ENSEMBL	TMEM51;TMEM51;NO_SYMBOL	OpenChrom
peak926	chr1	15478765	15481352	6	promoter-TSS (NM_001136218)	promoter-TSS (NM_001136218)	-170	NM_018022	55092	Hs.465305	NM_018022	ENSG00000171729	TMEM51	C1orf72	transmembrane protein 51	protein-coding	TRUE	FALSE	FALSE	TRUE	TRUE	FALSE	INTRON;INTRON;TSS-1500;TSS-1500	+;+;+;-	0;0;-270;930	NM_001136216;NM_001136217;NM_001136218;NR_027136	ENSG00000171729;ENSG00000171729;ENSG00000171729;NO_ENSEMBL	TMEM51;TMEM51;TMEM51;NO_SYMBOL	Valid
peak929	chr1	15494930	15495566	3	exon (NM_001278501, exon 3 of 3)	exon (NM_001278501, exon 3 of 3)	2872	NM_001278501	727684	Hs.667584	NM_001278501		C1orf195	-	chromosome 1 open reading frame 195	protein-coding	FALSE	FALSE	FALSE	FALSE	FALSE	FALSE	EXON;TSS-50kb	-;-	0;16120	NM_001278501;NR_027136	NO_ENSEMBL;NO_ENSEMBL	NO_SYMBOL;NO_SYMBOL	DNaseOnly
peak931	chr1	15505121	15506300	6	intron (NM_018022, intron 1 of 2)	L1ME2|LINE|L1	-7591	NM_001278502	727684	Hs.667584	NM_001278501		C1orf195	-	chromosome 1 open reading frame 195	protein-coding	TRUE	FALSE	FALSE	TRUE	FALSE	FALSE	TSS-50kb;TSS-50kb	-;-	7691;26582	NM_001278501;NR_027136	NO_ENSEMBL;NO_ENSEMBL	NO_SYMBOL;NO_SYMBOL	Valid
peak933	chr1	15514739	15515577	4	intron (NM_018022, intron 1 of 2)	intron (NM_018022, intron 1 of 2)	-17038	NM_001278502	727684	Hs.667584	NM_001278501		C1orf195	-	chromosome 1 open reading frame 195	protein-coding	FALSE	FALSE	FALSE	FALSE	FALSE	FALSE	TSS-50kb;INTRON;TSS-50kb	-;+;-	17139;0;36030	NM_001278501;NM_018022;NR_027136	NO_ENSEMBL;ENSG00000171729;NO_ENSEMBL	NO_SYMBOL;TMEM51;NO_SYMBOL	OpenChrom
peak936	chr1	15523523	15524130	3	intron (NM_018022, intron 1 of 2)	MLT1K|LTR|ERVL-MaLR	-25707	NM_001278502	727684	Hs.667584	NM_001278501		C1orf195	-	chromosome 1 open reading frame 195	protein-coding	FALSE	FALSE	FALSE	TRUE	FALSE	FALSE	TSS-50kb;TSS-50kb	-;-	25807;44698	NM_001278501;NR_027136	NO_ENSEMBL;NO_ENSEMBL	NO_SYMBOL;NO_SYMBOL	DNaseOnly
peak937	chr1	15526954	15527633	6	intron (NM_018022, intron 1 of 2)	intron (NM_018022, intron 1 of 2)	-29174	NM_001278502	727684	Hs.667584	NM_001278501		C1orf195	-	chromosome 1 open reading frame 195	protein-coding	TRUE	FALSE	FALSE	TRUE	FALSE	FALSE	TSS-50kb;INTRON;TSS-50kb;TSS-50kb	-;+;+;-	29275;0;-46573;48166	NM_001278501;NM_018022;NM_052929;NR_027136	NO_ENSEMBL;ENSG00000171729;ENSG00000142621;NO_ENSEMBL	NO_SYMBOL;TMEM51;FHAD1;NO_SYMBOL	Valid
peak941	chr1	15544888	15545742	3	intron (NM_018022, intron 2 of 2)	MER66C|LTR|ERV1	-28453	NM_052929	114827	Hs.659997	NM_052929	ENSG00000142621	FHAD1	-	forkhead-associated (FHA) phosphopeptide binding domain 1	protein-coding	FALSE	FALSE	FALSE	FALSE	FALSE	FALSE	TSS-50kb;TSS-50kb	-;+	47296;-28552	NM_001278501;NM_052929	NO_ENSEMBL;ENSG00000142621	NO_SYMBOL;FHAD1	OpenChrom
peak945	chr1	15573234	15574379	6	promoter-TSS (NM_052929)	promoter-TSS (NM_052929)	39	NM_052929	114827	Hs.659997	NM_052929	ENSG00000142621	FHAD1	-	forkhead-associated (FHA) phosphopeptide binding domain 1	protein-coding	TRUE	FALSE	FALSE	FALSE	TRUE	FALSE	TSS-200	+	-61	NM_052929	ENSG00000142621	FHAD1	OpenChrom
peak946	chr1	15586848	15588372	3	intron (NM_052929, intron 2 of 30)	intron (NM_052929, intron 2 of 30)	13842	NM_052929	114827	Hs.659997	NM_052929	ENSG00000142621	FHAD1	-	forkhead-associated (FHA) phosphopeptide binding domain 1	protein-coding	FALSE	FALSE	FALSE	FALSE	FALSE	FALSE	INTRON	+	0	NM_052929	ENSG00000142621	FHAD1
peak949	chr1	15610944	15611928	6	intron (NM_052929, intron 3 of 30)	(GAAA)n|Simple_repeat|Simple_repeat	37668	NM_052929	114827	Hs.659997	NM_052929	ENSG00000142621	FHAD1	-	forkhead-associated (FHA) phosphopeptide binding domain 1	protein-coding	TRUE	FALSE	FALSE	TRUE	FALSE	FALSE							Valid
peak952	chr1	15649522	15650615	3	intron (NM_052929, intron 10 of 30)	intron (NM_052929, intron 10 of 30)	76301	NM_052929	114827	Hs.659997	NM_052929	ENSG00000142621	FHAD1	-	forkhead-associated (FHA) phosphopeptide binding domain 1	protein-coding	FALSE	FALSE	FALSE	FALSE	FALSE	FALSE	INTRON	+	0	NM_052929	ENSG00000142621	FHAD1	Valid
peak954	chr1	15655353	15656087	4	intron (NM_052929, intron 13 of 30)	intron (NM_052929, intron 13 of 30)	-80671	NM_024329	79180	Hs.465374	NM_024329	ENSG00000142634	EFHD2	SWS1	EF-hand domain family member D2	protein-coding	FALSE	FALSE	FALSE	FALSE	FALSE	FALSE	INTRON	+	0	NM_052929	ENSG00000142621	FHAD1	FAIREOnly
peak961	chr1	15735621	15736803	6	promoter-TSS (NM_024329)	promoter-TSS (NM_024329)	-179	NM_024329	79180	Hs.465374	NM_024329	ENSG00000142634	EFHD2	SWS1	EF-hand domain family member D2	protein-coding	TRUE	FALSE	FALSE	FALSE	TRUE	FALSE	TSS-50kb;TSS-1500;TSS-50kb	+;+;+	-28825;-278;-47110	NM_007272;NM_024329;NM_033440	ENSG00000162438;ENSG00000142634;ENSG00000142615	CTRC;EFHD2;CELA2A	OpenChrom
peak963	chr1	15742515	15743134	3	intron (NM_024329, intron 1 of 3)	intron (NM_024329, intron 1 of 3)	6434	NM_024329	79180	Hs.465374	NM_024329	ENSG00000142634	EFHD2	SWS1	EF-hand domain family member D2	protein-coding	TRUE	FALSE	FALSE	FALSE	FALSE	FALSE	TSS-50kb;INTRON;TSS-50kb	+;+;+	-22213;0;-40498	NM_007272;NM_024329;NM_033440	ENSG00000162438;ENSG00000142634;ENSG00000142615	CTRC;EFHD2;CELA2A	OpenChrom
peak965	chr1	15750722	15751480	3	intron (NM_024329, intron 1 of 3)	intron (NM_024329, intron 1 of 3)	-13837	NM_007272	11330	Hs.631869	NM_007272	ENSG00000162438	CTRC	CLCR|ELA4	chymotrypsin C (caldecrin)	protein-coding	TRUE	FALSE	FALSE	TRUE	FALSE	FALSE	TSS-50kb;INTRON;TSS-50kb	+;+;+	-13936;0;-32221	NM_007272;NM_024329;NM_033440	ENSG00000162438;ENSG00000142634;ENSG00000142615	CTRC;EFHD2;CELA2A	OpenChrom
peak968	chr1	15758905	15759677	3	Intergenic	Intergenic	-5647	NM_007272	11330	Hs.631869	NM_007272	ENSG00000162438	CTRC	CLCR|ELA4	chymotrypsin C (caldecrin)	protein-coding	TRUE	FALSE	FALSE	FALSE	FALSE	FALSE	TSS-50kb;TSS-50kb;TTS+10kb;TSS-50kb	+;+;+;+	-5746;-43404;2553;-24031	NM_007272;NM_015849;NM_024329;NM_033440	ENSG00000162438;ENSG00000215704;ENSG00000142634;ENSG00000142615	CTRC;CELA2B;EFHD2;CELA2A	DNaseOnly
peak971	chr1	15780132	15781191	4	Intergenic	AluSx1|SINE|Alu	-2561	NM_033440	63036	Hs.631866	NM_033440	ENSG00000142615	CELA2A	ELA2A|PE-1	chymotrypsin-like elastase family, member 2A	protein-coding	TRUE	FALSE	FALSE	FALSE	FALSE	FALSE	TTS+10kb;TSS-50kb;TSS-50kb	+;+;+	7610;-22033;-2660	NM_007272;NM_015849;NM_033440	ENSG00000162438;ENSG00000215704;ENSG00000142615	CTRC;CELA2B;CELA2A
peak973	chr1	15786258	15787023	4	intron (NM_033440, intron 2 of 7)	MIRb|SINE|MIR	3418	NM_033440	63036	Hs.631866	NM_033440	ENSG00000142615	CELA2A	ELA2A|PE-1	chymotrypsin-like elastase family, member 2A	protein-coding	FALSE	FALSE	FALSE	FALSE	FALSE	FALSE	TSS-50kb	+	-16055	NM_015849	ENSG00000215704	CELA2B	Valid
peak974	chr1	15789708	15791255	5	intron (NM_033440, intron 5 of 7)	AluSz|SINE|Alu	7259	NM_033440	63036	Hs.631866	NM_033440	ENSG00000142615	CELA2A	ELA2A|PE-1	chymotrypsin-like elastase family, member 2A	protein-coding	FALSE	FALSE	FALSE	TRUE	FALSE	FALSE	TSS-50kb	+	-12213	NM_015849	ENSG00000215704	CELA2B	DNaseOnly
peak978	chr1	15850385	15852028	6	promoter-TSS (NM_001229)	promoter-TSS (NM_001229)	78	NM_032996	842	Hs.329502	NM_001229	ENSG00000132906	CASP9	APAF-3|APAF3|ICE-LAP6|MCH6|PPP1R56	caspase 9	protein-coding	TRUE	FALSE	FALSE	TRUE	TRUE	FALSE	TSS-1500;TSS-50kb	-;+	367;-2201	NM_001229;NM_015291	ENSG00000132906;ENSG00000116138	CASP9;DNAJC16	OpenChrom
peak979	chr1	15852760	15853840	6	promoter-TSS (NM_015291)	promoter-TSS (NM_015291)	-8	NR_109898	23341	Hs.655410	NM_015291	ENSG00000116138	DNAJC16	-	DnaJ (Hsp40) homolog, subfamily C, member 16	protein-coding	TRUE	FALSE	FALSE	FALSE	TRUE	FALSE	TSS-50kb;TSS-200;TSS-1500	-;+;-	2461;-107;1360	NM_001229;NM_015291;NM_032996	ENSG00000132906;ENSG00000116138;ENSG00000132906	CASP9;DNAJC16;CASP9	Valid
peak984	chr1	15929562	15930605	6	Intergenic	CpG	-13869	NM_032341	84301	Hs.718857	NM_032341		DDI2	-	DNA-damage inducible 1 homolog 2	protein-coding	TRUE	FALSE	FALSE	FALSE	TRUE	FALSE	TSS-50kb;TSS-50kb	-;+	18580;-13968	NM_024758;NM_032341	ENSG00000116771;ENSG00000197312	AGMAT;DDI2	Valid
peak987	chr1	15943135	15944725	6	promoter-TSS (NM_032341)	promoter-TSS (NM_032341)	-23	NM_032341	84301	Hs.718857	NM_032341		DDI2	-	DNA-damage inducible 1 homolog 2	protein-coding	TRUE	FALSE	FALSE	TRUE	TRUE	FALSE	TSS-50kb;TSS-50kb;TSS-200	+;-;+	-42533;32426;-122	NM_006511;NM_024758;NM_032341	ENSG00000215695;ENSG00000116771;ENSG00000197312	RSC1A1;AGMAT;DDI2	OpenChrom
peak991	chr1	16010631	16011760	3	intron (NM_015164, intron 1 of 19)	GC_rich|Low_complexity|Low_complexity	369	NM_015164	23207	Hs.646775	NM_015164	ENSG00000116786	PLEKHM2	SKIP	pleckstrin homology domain containing, family M (with RUN domain) member 2	protein-coding	TRUE	FALSE	FALSE	FALSE	TRUE	FALSE							OpenChrom
peak995	chr1	16029501	16030717	6	intron (NM_015164, intron 1 of 19)	intron (NM_015164, intron 1 of 19)	19282	NM_015164	23207	Hs.646775	NM_015164	ENSG00000116786	PLEKHM2	SKIP	pleckstrin homology domain containing, family M (with RUN domain) member 2	protein-coding	TRUE	FALSE	FALSE	TRUE	FALSE	FALSE	TSS-50kb;INTRON;TSS-50kb	+;+;+	-38977;0;-32799	NM_001013641;NM_015164;NM_207348	ENSG00000162460;ENSG00000116786;ENSG00000162461	TMEM82;PLEKHM2;SLC25A34	OpenChrom
peak996	chr1	16035329	16036153	5	intron (NM_015164, intron 1 of 19)	intron (NM_015164, intron 1 of 19)	24914	NM_015164	23207	Hs.646775	NM_015164	ENSG00000116786	PLEKHM2	SKIP	pleckstrin homology domain containing, family M (with RUN domain) member 2	protein-coding	TRUE	FALSE	FALSE	TRUE	FALSE	FALSE	TSS-50kb;INTRON;TSS-50kb;TSS-50kb	+;+;+;+	-33345;0;-49613;-27167	NM_001013641;NM_015164;NM_017556;NM_207348	ENSG00000162460;ENSG00000116786;ENSG00000162458;ENSG00000162461	TMEM82;PLEKHM2;FBLIM1;SLC25A34	Valid
peak999	chr1	16050283	16050869	5	intron (NM_015164, intron 7 of 19)	intron (NM_015164, intron 7 of 19)	-12233	NM_207348	284723	Hs.631867	NM_207348	ENSG00000162461	SLC25A34	-	solute carrier family 25, member 34	protein-coding	TRUE	FALSE	FALSE	FALSE	FALSE	FALSE	TSS-50kb;TSS-50kb;TSS-50kb;INTRON;TSS-50kb;TSS-50kb	+;+;+;+;+;+	-18510;-40517;-40982;0;-34778;-12332	NM_001013641;NM_001024215;NM_001024216;NM_015164;NM_017556;NM_207348	ENSG00000162460;ENSG00000162458;ENSG00000162458;ENSG00000116786;ENSG00000162458;ENSG00000162461	TMEM82;FBLIM1;FBLIM1;PLEKHM2;FBLIM1;SLC25A34	Valid
peak1001	chr1	16061946	16063292	5	promoter-TSS (NM_207348)	promoter-TSS (NM_207348)	-190	NM_207348	284723	Hs.631867	NM_207348	ENSG00000162461	SLC25A34	-	solute carrier family 25, member 34	protein-coding	TRUE	FALSE	FALSE	FALSE	FALSE	FALSE	TSS-50kb;TSS-50kb;TSS-50kb;TTS+10kb;TSS-50kb;TSS-1500	+;+;+;+;+;+	-6467;-28474;-28939;1456;-22735;-289	NM_001013641;NM_001024215;NM_001024216;NM_015164;NM_017556;NM_207348	ENSG00000162460;ENSG00000162458;ENSG00000162458;ENSG00000116786;ENSG00000162458;ENSG00000162461	TMEM82;FBLIM1;FBLIM1;PLEKHM2;FBLIM1;SLC25A34	Valid
peak1002	chr1	16064946	16065579	5	intron (NM_207348, intron 4 of 4)	intron (NM_207348, intron 4 of 4)	2454	NM_207348	284723	Hs.631867	NM_207348	ENSG00000162461	SLC25A34	-	solute carrier family 25, member 34	protein-coding	TRUE	FALSE	FALSE	FALSE	FALSE	FALSE	TSS-50kb;TSS-50kb;TSS-50kb;TTS+10kb;TSS-50kb;INTRON	+;+;+;+;+;+	-3824;-25831;-26296;4099;-20092;0	NM_001013641;NM_001024215;NM_001024216;NM_015164;NM_017556;NM_207348	ENSG00000162460;ENSG00000162458;ENSG00000162458;ENSG00000116786;ENSG00000162458;ENSG00000162461	TMEM82;FBLIM1;FBLIM1;PLEKHM2;FBLIM1;SLC25A34	OpenChrom
peak1003	chr1	16067725	16068286	6	promoter-TSS (NM_001013641)	promoter-TSS (NM_001013641)	-981	NM_001013641	388595	Hs.454828	NM_001013641	ENSG00000162460	TMEM82	-	transmembrane protein 82	protein-coding	FALSE	FALSE	FALSE	FALSE	FALSE	FALSE	TSS-1500;TSS-50kb;TSS-50kb;TTS+10kb;TSS-50kb;TTS+10kb	+;+;+;+;+;+	-1080;-23087;-23552;6843;-17348;220	NM_001013641;NM_001024215;NM_001024216;NM_015164;NM_017556;NM_207348	ENSG00000162460;ENSG00000162458;ENSG00000162458;ENSG00000116786;ENSG00000162458;ENSG00000162461	TMEM82;FBLIM1;FBLIM1;PLEKHM2;FBLIM1;SLC25A34	OpenChrom
peak1005	chr1	16085246	16086062	5	intron (NM_017556, intron 1 of 8)	CpG	399	NM_017556	54751	Hs.530101	NM_017556	ENSG00000162458	FBLIM1	CAL|FBLP-1|FBLP1	filamin binding LIM protein 1	protein-coding	FALSE	FALSE	FALSE	FALSE	TRUE	FALSE	TSS-50kb;TSS-50kb	+;+	-5439;-5904	NM_001024215;NM_001024216	ENSG00000162458;ENSG00000162458	FBLIM1;FBLIM1	OpenChrom
peak1006	chr1	16090686	16091632	4	promoter-TSS (NM_001024216)	promoter-TSS (NM_001024216)	165	NM_001024215	54751	Hs.530101	NM_017556	ENSG00000162458	FBLIM1	CAL|FBLP-1|FBLP1	filamin binding LIM protein 1	protein-coding	FALSE	FALSE	FALSE	FALSE	FALSE	FALSE	TSS-1500	+	-399	NM_001024216	ENSG00000162458	FBLIM1	OpenChrom
peak1008	chr1	16103010	16103959	4	intron (NM_001024216, intron 3 of 4)	intron (NM_001024216, intron 3 of 4)	12026	NM_001024216	54751	Hs.530101	NM_017556	ENSG00000162458	FBLIM1	CAL|FBLP-1|FBLP1	filamin binding LIM protein 1	protein-coding	TRUE	FALSE	FALSE	FALSE	FALSE	FALSE	TTS+10kb;INTRON	+;+	1870;0	NM_001024215;NM_001024216	ENSG00000162458;ENSG00000162458	FBLIM1;FBLIM1	OpenChrom
peak1009	chr1	16106978	16107844	5	intron (NM_001024216, intron 4 of 4)	intron (NM_001024216, intron 4 of 4)	15952	NM_001024216	54751	Hs.530101	NM_017556	ENSG00000162458	FBLIM1	CAL|FBLP-1|FBLP1	filamin binding LIM protein 1	protein-coding	FALSE	FALSE	FALSE	FALSE	FALSE	FALSE	TTS+10kb;INTRON	+;+	5797;0	NM_001024215;NM_001024216	ENSG00000162458;ENSG00000162458	FBLIM1;FBLIM1	Valid
peak1014	chr1	16125540	16127315	5	Intergenic	Intergenic	7766	NM_001089591	440567	Hs.568229	NM_001089591		UQCRHL	-	ubiquinol-cytochrome c reductase hinge protein like	protein-coding	TRUE	FALSE	FALSE	FALSE	FALSE	FALSE	TTS+10kb;TSS-50kb	-;+	-7328;-48030	NM_001089591;NM_015001	ENSG00000233954;ENSG00000065526	UQCRHL;SPEN	DNaseOnly
peak1015	chr1	16160605	16162932	6	non-coding (NR_024279, exon 2 of 2)	non-coding (NR_024279, exon 2 of 2)	-12590	NM_015001	23013	Hs.744843	NM_015001	ENSG00000065526	SPEN	HIAA0929|MINT|RBM15C|SHARP	spen family transcriptional repressor	protein-coding	TRUE	FALSE	FALSE	FALSE	TRUE	FALSE	TSS-50kb;TSS-50kb;TSS-50kb	-;+;+	27675;-12690;-35975	NM_001089591;NM_015001;NR_039973	ENSG00000233954;ENSG00000065526;NO_ENSEMBL	UQCRHL;SPEN;NO_SYMBOL	Valid
peak1017	chr1	16173652	16177047	6	promoter-TSS (NR_024279)	promoter-TSS (NR_024279)	-708	NR_024279	729614	Hs.119298	NR_024279	ENSG00000179743	FLJ37453	-	uncharacterized LOC729614	ncRNA	TRUE	FALSE	FALSE	TRUE	TRUE	FALSE	TSS-50kb;TSS-1500;TSS-50kb	-;-;+	41257;809;-22393	NM_001089591;NR_024279;NR_039973	ENSG00000233954;NO_ENSEMBL;NO_ENSEMBL	UQCRHL;NO_SYMBOL;NO_SYMBOL	OpenChrom
peak1019	chr1	16212121	16213586	6	intron (NM_015001, intron 3 of 14)	intron (NM_015001, intron 3 of 14)	15210	NR_039973	100616427		NR_039973	ENSG00000266270	MIR5096	-	microRNA 5096	ncRNA	TRUE	FALSE	FALSE	TRUE	TRUE	FALSE	INTRON;TSS-50kb	+;-	0;38313	NM_015001;NR_024279	ENSG00000065526;NO_ENSEMBL	SPEN;NO_SYMBOL	OpenChrom
peak1021	chr1	16265358	16266462	6	exon (NM_015001, exon 15 of 15)	exon (NM_015001, exon 15 of 15)	36717	NM_001287603	7709	Hs.433764	NM_003443	ENSG00000116809	ZBTB17	MIZ-1|ZNF151|ZNF60|pHZ-67	zinc finger and BTB domain containing 17	protein-coding	TRUE	FALSE	FALSE	FALSE	FALSE	FALSE	TTS+10kb;EXON	-;+	-2553;0	NM_001287604;NM_015001	ENSG00000116809;ENSG00000065526	ZBTB17;SPEN	Valid
peak1023	chr1	16275590	16276800	6	intron (NM_003443, intron 2 of 15)	intron (NM_003443, intron 2 of 15)	26432	NM_001287603	7709	Hs.433764	NM_003443	ENSG00000116809	ZBTB17	MIZ-1|ZNF151|ZNF60|pHZ-67	zinc finger and BTB domain containing 17	protein-coding	TRUE	FALSE	FALSE	TRUE	FALSE	FALSE	INTRON;TTS+10kb	-;+	0;9346	NM_003443;NM_015001	ENSG00000116809;ENSG00000065526	ZBTB17;SPEN	Valid
peak1028	chr1	16301576	16302896	6	intron (NM_003443, intron 1 of 15)	CpG	391	NM_001287603	7709	Hs.433764	NM_003443	ENSG00000116809	ZBTB17	MIZ-1|ZNF151|ZNF60|pHZ-67	zinc finger and BTB domain containing 17	protein-coding	TRUE	FALSE	FALSE	FALSE	TRUE	FALSE	TSS-50kb;TSS-50kb	+;+	-46349;-28594	NM_001042704;NM_178840	ENSG00000186510;ENSG00000183888	CLCNKA;C1orf64	OpenChrom
peak1031	chr1	16335469	16335981	3	Intergenic	Intergenic	4994	NM_178840	149563	Hs.29190	NM_178840		C1orf64	ERRF	chromosome 1 open reading frame 64	protein-coding	FALSE	FALSE	FALSE	FALSE	FALSE	FALSE	TSS-50kb;TSS-50kb;TSS-50kb;TSS-50kb;TTS+10kb;TTS+10kb	+;+;+;-;-;+	-34605;-12860;-39631;33199;-4897;2636	NM_000085;NM_001042704;NM_001165945;NM_001287604;NM_014424;NM_178840	ENSG00000184908;ENSG00000186510;ENSG00000184908;ENSG00000116809;ENSG00000173641;ENSG00000183888	CLCNKB;CLCNKA;CLCNKB;ZBTB17;HSPB7;C1orf64	Valid
peak1032	chr1	16339203	16340003	5	TTS (NM_014424)	TTS (NM_014424)	5682	NM_014424	27129	Hs.502612	NM_014424	ENSG00000173641	HSPB7	cvHSP	heat shock 27kDa protein family, member 7 (cardiovascular)	protein-coding	FALSE	FALSE	FALSE	FALSE	FALSE	FALSE	TSS-50kb;TSS-50kb;TSS-50kb;TSS-50kb;TTS+10kb;TTS+10kb	+;+;+;-;-;+	-30727;-8982;-35753;37077;-1019;6514	NM_000085;NM_001042704;NM_001165945;NM_001287604;NM_014424;NM_178840	ENSG00000184908;ENSG00000186510;ENSG00000184908;ENSG00000116809;ENSG00000173641;ENSG00000183888	CLCNKB;CLCNKA;CLCNKB;ZBTB17;HSPB7;C1orf64	OpenChrom
peak1033	chr1	16345810	16346606	4	promoter-TSS (NM_014424)	promoter-TSS (NM_014424)	-923	NM_014424	27129	Hs.502612	NM_014424	ENSG00000173641	HSPB7	cvHSP	heat shock 27kDa protein family, member 7 (cardiovascular)	protein-coding	FALSE	FALSE	FALSE	FALSE	FALSE	FALSE	TSS-50kb;TSS-50kb;TSS-50kb;TSS-50kb;TSS-1500	+;+;+;-;-	-24122;-2377;-29148;43682;1024	NM_000085;NM_001042704;NM_001165945;NM_001287604;NM_014424	ENSG00000184908;ENSG00000186510;ENSG00000184908;ENSG00000116809;ENSG00000173641	CLCNKB;CLCNKA;CLCNKB;ZBTB17;HSPB7	OpenChrom
peak1038	chr1	16381766	16382868	6	intron (NM_001165945, intron 11 of 12)	intron (NM_001165945, intron 11 of 12)	7060	NM_001165945	1188	Hs.352243	NM_000085	ENSG00000184908	CLCNKB	CLCKB|ClC-K2|ClC-Kb	chloride channel, voltage-sensitive Kb	protein-coding	FALSE	FALSE	FALSE	FALSE	FALSE	FALSE	INTRON;TSS-50kb;TTS+10kb	+;-;-	0;37133;-2046	NM_001165945;NM_014424;NM_182623	ENSG00000184908;ENSG00000173641;ENSG00000185519	CLCNKB;HSPB7;FAM131C	OpenChrom
peak1039	chr1	16393355	16395456	6	intron (NM_182623, intron 1 of 6)	L3b|LINE|CR1	5721	NM_182623	348487	Hs.126825	NM_182623	ENSG00000185519	FAM131C	C1orf117	family with sequence similarity 131, member C	protein-coding	TRUE	FALSE	FALSE	TRUE	FALSE	FALSE	TSS-50kb	-	49222	NM_014424	ENSG00000173641	HSPB7	Valid
peak1040	chr1	16399622	16400456	5	promoter-TSS (NM_182623)	promoter-TSS (NM_182623)	88	NM_182623	348487	Hs.126825	NM_182623	ENSG00000185519	FAM131C	C1orf117	family with sequence similarity 131, member C	protein-coding	TRUE	FALSE	FALSE	FALSE	TRUE	FALSE	TSS-200	-	13	NM_182623	ENSG00000185519	FAM131C	OpenChrom
peak1042	chr1	16405496	16405849	3	Intergenic	MER91A|DNA|hAT-Tip100	-5546	NM_182623	348487	Hs.126825	NM_182623	ENSG00000185519	FAM131C	C1orf117	family with sequence similarity 131, member C	protein-coding	FALSE	FALSE	FALSE	FALSE	FALSE	FALSE	TSS-50kb	-	5646	NM_182623	ENSG00000185519	FAM131C	OpenChrom
peak1050	chr1	16470015	16470614	3	intron (NM_004431, intron 3 of 16)	intron (NM_004431, intron 3 of 16)	12267	NM_004431	1969	Hs.171596	NM_004431	ENSG00000142627	EPHA2	ARCC2|CTPA|CTPP1|CTRCT6|ECK	EPH receptor A2	protein-coding	TRUE	FALSE	FALSE	FALSE	FALSE	FALSE	INTRON	-	0	NM_004431	ENSG00000142627	EPHA2	DNaseOnly
peak1051	chr1	16471455	16472706	5	intron (NM_004431, intron 3 of 16)	intron (NM_004431, intron 3 of 16)	10501	NM_004431	1969	Hs.171596	NM_004431	ENSG00000142627	EPHA2	ARCC2|CTPA|CTPP1|CTRCT6|ECK	EPH receptor A2	protein-coding	TRUE	FALSE	FALSE	FALSE	FALSE	FALSE	INTRON	-	0	NM_004431	ENSG00000142627	EPHA2	OpenChrom
peak1052	chr1	16481319	16482920	5	intron (NM_004431, intron 1 of 16)	CpG	462	NM_004431	1969	Hs.171596	NM_004431	ENSG00000142627	EPHA2	ARCC2|CTPA|CTPP1|CTRCT6|ECK	EPH receptor A2	protein-coding	TRUE	FALSE	FALSE	FALSE	TRUE	FALSE							OpenChrom
peak1054	chr1	16490694	16491410	6	Intergenic	Intergenic	-8470	NM_004431	1969	Hs.171596	NM_004431	ENSG00000142627	EPHA2	ARCC2|CTPA|CTPP1|CTRCT6|ECK	EPH receptor A2	protein-coding	TRUE	FALSE	FALSE	TRUE	FALSE	FALSE	TSS-50kb	-	8571	NM_004431	ENSG00000142627	EPHA2	OpenChrom
peak1055	chr1	16499591	16500406	3	Intergenic	Intergenic	-17417	NM_004431	1969	Hs.171596	NM_004431	ENSG00000142627	EPHA2	ARCC2|CTPA|CTPP1|CTRCT6|ECK	EPH receptor A2	protein-coding	FALSE	FALSE	FALSE	FALSE	FALSE	FALSE	TSS-50kb	-	17517	NM_004431	ENSG00000142627	EPHA2	DNaseOnly
peak1056	chr1	16502165	16502840	3	Intergenic	Intergenic	-19921	NM_004431	1969	Hs.171596	NM_004431	ENSG00000142627	EPHA2	ARCC2|CTPA|CTPP1|CTRCT6|ECK	EPH receptor A2	protein-coding	TRUE	FALSE	FALSE	FALSE	FALSE	FALSE	TSS-50kb	-	20021	NM_004431	ENSG00000142627	EPHA2	OpenChrom
peak1060	chr1	16532729	16533918	6	intron (NM_153213, intron 6 of 15)	CpG	5780	NM_153213	128272	Hs.591532	NM_153213	ENSG00000142632	ARHGEF19	WGEF	Rho guanine nucleotide exchange factor 19	protein-coding	FALSE	FALSE	FALSE	FALSE	TRUE	FALSE							OpenChrom
peak1062	chr1	16543523	16544910	6	Intergenic	CpG	-5113	NM_153213	128272	Hs.591532	NM_153213	ENSG00000142632	ARHGEF19	WGEF	Rho guanine nucleotide exchange factor 19	protein-coding	FALSE	FALSE	FALSE	TRUE	TRUE	FALSE	TSS-50kb	-	5213	NM_153213	ENSG00000142632	ARHGEF19	OpenChrom
peak1063	chr1	16552703	16553829	5	Intergenic	Intergenic	10393	NM_030907	79363	Hs.546430	NM_030907	ENSG00000132881	RSG1	C1orf89	REM2 and RAB-like small GTPase 1	protein-coding	TRUE	FALSE	FALSE	FALSE	TRUE	FALSE	TTS+10kb;TSS-50kb	-;-	-5015;14263	NM_030907;NM_153213	ENSG00000132881;ENSG00000142632	RSG1;ARHGEF19	OpenChrom
peak1064	chr1	16562632	16564656	6	promoter-TSS (NM_030907)	promoter-TSS (NM_030907)	15	NM_030907	79363	Hs.546430	NM_030907	ENSG00000132881	RSG1	C1orf89	REM2 and RAB-like small GTPase 1	protein-coding	TRUE	FALSE	FALSE	TRUE	TRUE	FALSE	TTS+10kb;TSS-200;TSS-50kb	-;-;-	-9790;86;24641	NM_018994;NM_030907;NM_153213	ENSG00000037637;ENSG00000132881;ENSG00000142632	FBXO42;RSG1;ARHGEF19	Valid
peak1066	chr1	16574700	16575918	6	3' UTR (NM_018994, exon 10 of 10)	3' UTR (NM_018994, exon 10 of 10)	-11650	NM_030907	79363	Hs.546430	NM_030907	ENSG00000132881	RSG1	C1orf89	REM2 and RAB-like small GTPase 1	protein-coding	TRUE	FALSE	FALSE	TRUE	FALSE	FALSE	TSS-50kb;TSS-50kb	-;-	11751;36306	NM_030907;NM_153213	ENSG00000132881;ENSG00000142632	RSG1;ARHGEF19	Valid
peak1071	chr1	16677766	16679568	6	intron (NM_018994, intron 1 of 9)	CpG	319	NM_018994	54455	Hs.522384	NM_018994	ENSG00000037637	FBXO42	Fbx42|JFK	F-box protein 42	protein-coding	TRUE	FALSE	FALSE	TRUE	TRUE	FALSE	TSS-50kb	+	-14957	NM_001114600	ENSG00000055070	SZRD1	OpenChrom
peak1072	chr1	16693129	16694735	6	intron (NR_073500, intron 1 of 1)	CpG	407	NR_073500	26099	Hs.252967	NM_001114600	ENSG00000055070	SZRD1	C1orf144	SUZ RNA binding domain containing 1	protein-coding	TRUE	FALSE	FALSE	TRUE	TRUE	FALSE	TSS-50kb	-	15047	NM_018994	ENSG00000037637	FBXO42	Valid
peak1075	chr1	16766729	16768112	6	intron (NM_018090, intron 1 of 7)	CpG	254	NM_001145278	55707	Hs.437385	NM_018090	ENSG00000157191	NECAP2	-	NECAP endocytosis associated 2	protein-coding	TRUE	FALSE	FALSE	TRUE	TRUE	FALSE	TSS-50kb	-	3602	NM_198546	ENSG00000187144	SPATA21	OpenChrom
peak1077	chr1	16825104	16826341	6	Intergenic	CpG	-6527	NR_023386	114819	Hs.597881	NR_023386	ENSG00000080947	CROCCP3	CROCCL2|dJ798A10.2	ciliary rootlet coiled-coil, rootletin pseudogene 3	pseudo	TRUE	FALSE	FALSE	FALSE	TRUE	FALSE	TSS-50kb;TSS-50kb;TSS-50kb	+;-;+	-39596;6627;-49786	NM_001310155;NR_023386;NR_037446	NO_ENSEMBL;NO_ENSEMBL;NO_ENSEMBL	NO_SYMBOL;NO_SYMBOL;NO_SYMBOL	OpenChrom
peak1090	chr1	16938873	16940501	6	intron (NM_017940, intron 1 of 28)	CpG	413	NM_017940	55672	Hs.467587	NM_017940	ENSG00000219481	NBPF1	AB13|AB14|AB23|AD2|NBG|NBPF	neuroblastoma breakpoint family, member 1	protein-coding	TRUE	FALSE	FALSE	TRUE	TRUE	FALSE	TTS+10kb;TSS-50kb	-;+	-5163;-32481	NR_026752;NR_027504	NO_ENSEMBL;NO_ENSEMBL	NO_SYMBOL;NO_SYMBOL	OpenChrom
peak1096	chr1	16970336	16972003	4	promoter-TSS (NR_027504)	promoter-TSS (NR_027504)	-899	NR_027504	11209	Hs.349110	NR_027504		MST1P2	MSPL-1|MSPL-2|MSPL-3|MSPL1|MSPL2|MSPL3|MSTP1|MSTP2|MSTP3	macrophage stimulating 1 (hepatocyte growth factor-like) pseudogene 2	pseudo	TRUE	FALSE	FALSE	TRUE	TRUE	FALSE	TSS-50kb;TSS-50kb;TSS-50kb;TSS-1500;TSS-50kb	+;-;-;+;+	-28427;31171;13870;-998;-36679	NM_001282321;NM_017940;NR_026752;NR_027504;NR_037446	ENSG00000237847;ENSG00000219481;NO_ENSEMBL;NO_ENSEMBL;NO_ENSEMBL	FAM231A;NBPF1;NO_SYMBOL;NO_SYMBOL;NO_SYMBOL	OpenChrom
peak1103	chr1	17034068	17034663	5	intron (NR_026567, intron 2 of 10)	CpG-520	12286	NR_026567	284729	Hs.548239	NR_026567	ENSG00000268869	ESPNP	dJ1182A14.1	espin pseudogene	pseudo	FALSE	FALSE	FALSE	FALSE	TRUE	FALSE							OpenChrom
peak1111	chr1	17090849	17091984	4	promoter-TSS (NM_001271733)	promoter-TSS (NM_001271733)	-442	NM_001271733	11223	Hs.349110	NM_001271733		MST1L	BRF-1|D1F15S1A|MSPL-7|MSPL7|MST1P9|MSTP7|MSTP9	macrophage stimulating 1-like	protein-coding	TRUE	FALSE	FALSE	TRUE	FALSE	FALSE	TSS-1500;TSS-50kb;TSS-50kb	-;-;-	542;30561;44865	NM_001271733;NM_001282321;NR_026567	NO_ENSEMBL;ENSG00000237847;NO_ENSEMBL	NO_SYMBOL;FAM231A;NO_SYMBOL	OpenChrom
peak1115	chr1	17215154	17216256	4	Intergenic	CpG	-30189	NR_037446	100500876		NR_037446	ENSG00000263811	MIR3675	-	microRNA 3675	ncRNA	TRUE	FALSE	FALSE	FALSE	TRUE	FALSE	TSS-50kb;TSS-50kb	+;-	-32839;30290	NM_014675;NR_037446	ENSG00000058453;NO_ENSEMBL	CROCC;NO_SYMBOL	OpenChrom
peak1117	chr1	17230099	17232254	6	Intergenic	Charlie4a|DNA|hAT-Charlie	-17268	NM_014675	9696	Hs.309403	NM_014675	ENSG00000058453	CROCC	ROLT	ciliary rootlet coiled-coil, rootletin	protein-coding	TRUE	FALSE	FALSE	TRUE	TRUE	FALSE	TSS-50kb;TSS-50kb	+;-	-17368;45761	NM_014675;NR_037446	ENSG00000058453;NO_ENSEMBL	CROCC;NO_SYMBOL	Valid
peak1118	chr1	17240020	17241163	6	Intergenic	CpG	-7853	NM_014675	9696	Hs.309403	NM_014675	ENSG00000058453	CROCC	ROLT	ciliary rootlet coiled-coil, rootletin	protein-coding	TRUE	FALSE	FALSE	FALSE	TRUE	FALSE	TSS-50kb	+	-7952	NM_014675	ENSG00000058453	CROCC	OpenChrom
peak1120	chr1	17247764	17248868	3	promoter-TSS (NM_014675)	promoter-TSS (NM_014675)	-129	NM_014675	9696	Hs.309403	NM_014675	ENSG00000058453	CROCC	ROLT	ciliary rootlet coiled-coil, rootletin	protein-coding	FALSE	FALSE	FALSE	FALSE	FALSE	FALSE	TSS-1500	+	-228	NM_014675	ENSG00000058453	CROCC	OpenChrom
peak1121	chr1	17253016	17254010	3	intron (NM_014675, intron 3 of 36)	intron (NM_014675, intron 3 of 36)	5068	NM_014675	9696	Hs.309403	NM_014675	ENSG00000058453	CROCC	ROLT	ciliary rootlet coiled-coil, rootletin	protein-coding	FALSE	FALSE	FALSE	FALSE	FALSE	FALSE	INTRON	+	0	NM_014675	ENSG00000058453	CROCC	DNaseOnly
peak1123	chr1	17274528	17275865	4	intron (NM_014675, intron 18 of 36)	intron (NM_014675, intron 18 of 36)	26752	NM_014675	9696	Hs.309403	NM_014675	ENSG00000058453	CROCC	ROLT	ciliary rootlet coiled-coil, rootletin	protein-coding	FALSE	FALSE	FALSE	FALSE	FALSE	FALSE	INTRON	+	0	NM_014675	ENSG00000058453	CROCC	OpenChrom
peak1125	chr1	17286918	17287756	6	exon (NM_014675, exon 27 of 37)	exon (NM_014675, exon 27 of 37)	19836	NM_001135248	4237	Hs.389137	NM_002403	ENSG00000117122	MFAP2	MAGP|MAGP-1|MAGP1	microfibrillar associated protein 2	protein-coding	TRUE	FALSE	FALSE	FALSE	TRUE	FALSE	EXON	+	0	NM_014675	ENSG00000058453	CROCC	OpenChrom
peak1127	chr1	17337850	17338818	6	5' UTR (NM_001141974, exon 1 of 27)	5' UTR (NM_001141974, exon 1 of 27)	133	NM_022089	23400	Hs.128866	NM_022089	ENSG00000159363	ATP13A2	CLN12|HSA9947|KRPPD|PARK9	ATPase type 13A2	protein-coding	TRUE	FALSE	FALSE	FALSE	TRUE	FALSE	TSS-50kb;TSS-50kb;TTS+10kb	-;-;-	30354;31262;-6990	NM_001135247;NM_002403;NM_003000	ENSG00000117122;ENSG00000117122;ENSG00000117118	MFAP2;MFAP2;SDHB	OpenChrom
peak1128	chr1	17354050	17355189	3	intron (NM_003000, intron 4 of 7)	intron (NM_003000, intron 4 of 7)	-16153	NM_001141974	23400	Hs.128866	NM_022089	ENSG00000159363	ATP13A2	CLN12|HSA9947|KRPPD|PARK9	ATPase type 13A2	protein-coding	TRUE	FALSE	FALSE	TRUE	FALSE	FALSE	TSS-50kb;TSS-50kb;TSS-50kb;INTRON	-;-;-;-	46640;16254;47548;0	NM_001135247;NM_001141974;NM_002403;NM_003000	ENSG00000117122;ENSG00000159363;ENSG00000117122;ENSG00000117118	MFAP2;ATP13A2;MFAP2;SDHB	FAIREOnly
peak1129	chr1	17372253	17373003	3	intron (NM_003000, intron 1 of 7)	intron (NM_003000, intron 1 of 7)	8037	NM_003000	6390	Hs.465924	NM_003000	ENSG00000117118	SDHB	CWS2|IP|PGL4|SDH|SDH1|SDH2|SDHIP	succinate dehydrogenase complex subunit B, iron sulfur (Ip)	protein-coding	FALSE	FALSE	FALSE	TRUE	TRUE	FALSE	TSS-50kb;INTRON	-;-	34262;0	NM_001141974;NM_003000	ENSG00000159363;ENSG00000117118	ATP13A2;SDHB	Valid
peak1130	chr1	17380133	17381124	6	promoter-TSS (NM_003000)	promoter-TSS (NM_003000)	36	NM_003000	6390	Hs.465924	NM_003000	ENSG00000117118	SDHB	CWS2|IP|PGL4|SDH|SDH1|SDH2|SDHIP	succinate dehydrogenase complex subunit B, iron sulfur (Ip)	protein-coding	TRUE	FALSE	FALSE	FALSE	TRUE	FALSE	TSS-50kb;TSS-200	-;-	42262;64	NM_001141974;NM_003000	ENSG00000159363;ENSG00000117118	ATP13A2;SDHB	Valid
peak1141	chr1	17559570	17560615	4	intron (NM_013358, intron 11 of 15)	intron (NM_013358, intron 11 of 15)	-15500	NM_016233	51702	Hs.149195	NM_016233	ENSG00000142619	PADI3	PAD3|PDI3	peptidyl arginine deiminase, type III	protein-coding	FALSE	FALSE	FALSE	FALSE	FALSE	FALSE	INTRON;INTRON;TSS-50kb;TSS-50kb;TSS-50kb	+;+;+;+;+	0;0;-15600;-15600;-44391	NM_013358;NM_013358;NM_016233;NM_016233;NR_039768	ENSG00000281459;ENSG00000142623;ENSG00000142619;ENSG00000280549;NO_ENSEMBL	PADI1;PADI1;PADI3;PADI3;NO_SYMBOL	DNaseOnly
peak1145	chr1	17745913	17746782	6	intron (NM_018715, intron 7 of 12)	CpG	18711	NM_001136204	55920	Hs.380857	NM_018715	ENSG00000179051	RCC2	TD-60	regulator of chromosome condensation 2	protein-coding	FALSE	FALSE	FALSE	FALSE	FALSE	FALSE							OpenChrom
peak1146	chr1	17764158	17765117	6	intron (NM_018715, intron 2 of 12)	CpG	421	NM_001136204	55920	Hs.380857	NM_018715	ENSG00000179051	RCC2	TD-60	regulator of chromosome condensation 2	protein-coding	TRUE	FALSE	FALSE	FALSE	TRUE	FALSE							OpenChrom
peak1147	chr1	17766007	17766778	6	promoter-TSS (NM_018715)	promoter-TSS (NM_018715)	-143	NM_018715	55920	Hs.380857	NM_018715	ENSG00000179051	RCC2	TD-60	regulator of chromosome condensation 2	protein-coding	TRUE	FALSE	FALSE	FALSE	TRUE	FALSE	TSS-1500;TSS-1500;TSS-1500;TSS-1500	-;-;-;-	1434;1434;243;243	NM_001136204;NM_001136204;NM_018715;NM_018715	ENSG00000281540;ENSG00000179051;ENSG00000281540;ENSG00000179051	RCC2;RCC2;RCC2;RCC2	OpenChrom
peak1150	chr1	17828741	17829427	3	Intergenic	Intergenic	-37246	NM_018125	55160	Hs.443460	NM_018125	ENSG00000074964	ARHGEF10L	GrinchGEF	Rho guanine nucleotide exchange factor 10 like	protein-coding	FALSE	FALSE	FALSE	FALSE	FALSE	FALSE	TSS-50kb	+	-37345	NM_018125	ENSG00000074964	ARHGEF10L	Valid
peak1156	chr1	17865978	17867679	6	intron (NM_018125, intron 1 of 28)	intron (NM_018125, intron 1 of 28)	499	NM_018125	55160	Hs.443460	NM_018125	ENSG00000074964	ARHGEF10L	GrinchGEF	Rho guanine nucleotide exchange factor 10 like	protein-coding	TRUE	FALSE	FALSE	FALSE	TRUE	FALSE	TSS-50kb;INTRON	+;+	-40319;0	NM_001011722;NM_018125	ENSG00000074964;ENSG00000074964	ARHGEF10L;ARHGEF10L	OpenChrom
peak1157	chr1	17871528	17872317	3	intron (NM_018125, intron 1 of 28)	intron (NM_018125, intron 1 of 28)	5593	NM_018125	55160	Hs.443460	NM_018125	ENSG00000074964	ARHGEF10L	GrinchGEF	Rho guanine nucleotide exchange factor 10 like	protein-coding	FALSE	FALSE	FALSE	FALSE	FALSE	FALSE	TSS-50kb;INTRON	+;+	-35225;0	NM_001011722;NM_018125	ENSG00000074964;ENSG00000074964	ARHGEF10L;ARHGEF10L	OpenChrom
peak1158	chr1	17877475	17878966	5	intron (NM_018125, intron 1 of 28)	intron (NM_018125, intron 1 of 28)	11891	NM_018125	55160	Hs.443460	NM_018125	ENSG00000074964	ARHGEF10L	GrinchGEF	Rho guanine nucleotide exchange factor 10 like	protein-coding	TRUE	FALSE	FALSE	TRUE	FALSE	FALSE	TSS-50kb;INTRON	+;+	-28927;0	NM_001011722;NM_018125	ENSG00000074964;ENSG00000074964	ARHGEF10L;ARHGEF10L	Valid
peak1159	chr1	17885784	17886803	3	intron (NM_018125, intron 1 of 28)	intron (NM_018125, intron 1 of 28)	19964	NM_018125	55160	Hs.443460	NM_018125	ENSG00000074964	ARHGEF10L	GrinchGEF	Rho guanine nucleotide exchange factor 10 like	protein-coding	TRUE	FALSE	FALSE	TRUE	FALSE	FALSE	TSS-50kb;INTRON	+;+	-20853;0	NM_001011722;NM_018125	ENSG00000074964;ENSG00000074964	ARHGEF10L;ARHGEF10L	OpenChrom
peak1165	chr1	17906514	17907282	5	promoter-TSS (NM_001011722)	promoter-TSS (NM_001011722)	-150	NM_001011722	55160	Hs.443460	NM_018125	ENSG00000074964	ARHGEF10L	GrinchGEF	Rho guanine nucleotide exchange factor 10 like	protein-coding	TRUE	FALSE	FALSE	FALSE	TRUE	FALSE	TSS-1500	+	-249	NM_001011722	ENSG00000074964	ARHGEF10L	Valid
peak1170	chr1	17929653	17930316	4	intron (NM_001011722, intron 4 of 26)	intron (NM_001011722, intron 4 of 26)	22937	NM_001011722	55160	Hs.443460	NM_018125	ENSG00000074964	ARHGEF10L	GrinchGEF	Rho guanine nucleotide exchange factor 10 like	protein-coding	TRUE	FALSE	FALSE	FALSE	FALSE	FALSE	INTRON	+	0	NM_001011722	ENSG00000074964	ARHGEF10L	OpenChrom
peak1197	chr1	18460580	18461475	5	intron (NM_032880, intron 1 of 9)	intron (NM_032880, intron 1 of 9)	26788	NM_032880	84966	Hs.212511	NM_032880	ENSG00000117154	IGSF21	-	immunoglobin superfamily, member 21	protein-coding	TRUE	FALSE	FALSE	TRUE	FALSE	FALSE	INTRON	+	0	NM_032880	ENSG00000117154	IGSF21	Valid
peak1198	chr1	18475268	18476148	5	intron (NM_032880, intron 1 of 9)	intron (NM_032880, intron 1 of 9)	41468	NM_032880	84966	Hs.212511	NM_032880	ENSG00000117154	IGSF21	-	immunoglobin superfamily, member 21	protein-coding	FALSE	FALSE	FALSE	FALSE	FALSE	FALSE	INTRON	+	0	NM_032880	ENSG00000117154	IGSF21	Valid
peak1200	chr1	18509035	18509785	3	intron (NM_032880, intron 1 of 9)	intron (NM_032880, intron 1 of 9)	75170	NM_032880	84966	Hs.212511	NM_032880	ENSG00000117154	IGSF21	-	immunoglobin superfamily, member 21	protein-coding	FALSE	FALSE	FALSE	FALSE	FALSE	FALSE	INTRON	+	0	NM_032880	ENSG00000117154	IGSF21	OpenChrom
peak1204	chr1	18579445	18580325	3	intron (NM_032880, intron 2 of 9)	intron (NM_032880, intron 2 of 9)	145645	NM_032880	84966	Hs.212511	NM_032880	ENSG00000117154	IGSF21	-	immunoglobin superfamily, member 21	protein-coding	FALSE	FALSE	FALSE	TRUE	FALSE	FALSE	INTRON	+	0	NM_032880	ENSG00000117154	IGSF21	OpenChrom
peak1209	chr1	18616937	18618011	3	intron (NM_032880, intron 2 of 9)	intron (NM_032880, intron 2 of 9)	183234	NM_032880	84966	Hs.212511	NM_032880	ENSG00000117154	IGSF21	-	immunoglobin superfamily, member 21	protein-coding	TRUE	FALSE	FALSE	FALSE	FALSE	FALSE	INTRON	+	0	NM_032880	ENSG00000117154	IGSF21	Valid
peak1216	chr1	18806616	18807855	5	promoter-TSS (NM_152375)	promoter-TSS (NM_152375)	-188	NM_152375	127707	Hs.406913	NM_152375	ENSG00000179023	KLHDC7A	-	kelch domain containing 7A	protein-coding	TRUE	FALSE	FALSE	FALSE	FALSE	FALSE	TSS-1500	+	-287	NM_152375	ENSG00000179023	KLHDC7A	OpenChrom
peak1219	chr1	18861692	18862717	6	Intergenic	MIRb|SINE|MIR	54781	NM_152375	127707	Hs.406913	NM_152375	ENSG00000179023	KLHDC7A	-	kelch domain containing 7A	protein-coding	TRUE	FALSE	FALSE	TRUE	FALSE	FALSE							Valid
peak1220	chr1	18884053	18884816	3	Intergenic	Intergenic	-73065	NM_013945	5081	Hs.113253	NM_002584	ENSG00000009709	PAX7	HUP1|PAX7B|RMS2	paired box 7	protein-coding	FALSE	FALSE	FALSE	FALSE	FALSE	FALSE							Valid
peak1229	chr1	19228526	19229945	6	promoter-TSS (NM_003748)	promoter-TSS (NM_003748)	57	NM_170726	8659	Hs.77448	NM_003748	ENSG00000159423	ALDH4A1	ALDH4|P5CD|P5CDh	aldehyde dehydrogenase 4 family, member A1	protein-coding	TRUE	FALSE	FALSE	TRUE	TRUE	FALSE	TTS+10kb;TSS-50kb;TSS-200;TSS-50kb;TSS-50kb;TSS-50kb	-;-;-;-;-;-	-1637;11952;44;43182;5695;19568	NM_001136265;NM_001161504;NM_003748;NM_152232;NR_031622;NR_039844	ENSG00000169991;ENSG00000159423;ENSG00000159423;ENSG00000179002;NO_ENSEMBL;NO_ENSEMBL	IFFO2;ALDH4A1;ALDH4A1;TAS1R2;NO_SYMBOL;NO_SYMBOL	Valid
peak1236	chr1	19281847	19283788	6	promoter-TSS (NM_001136265)	promoter-TSS (NM_001136265)	8	NM_001136265	126917	Hs.466625	NM_001136265	ENSG00000169991	IFFO2	-	intermediate filament family orphan 2	protein-coding	TRUE	FALSE	FALSE	TRUE	TRUE	FALSE	TSS-200	-	93	NM_001136265	ENSG00000169991	IFFO2	OpenChrom
peak1239	chr1	19336276	19336783	3	Intergenic	Intergenic	-53704	NM_001136265	126917	Hs.466625	NM_001136265	ENSG00000169991	IFFO2	-	intermediate filament family orphan 2	protein-coding	TRUE	FALSE	FALSE	FALSE	FALSE	FALSE							DNaseOnly
peak1256	chr1	19535848	19537790	6	promoter-TSS (NM_020765)	promoter-TSS (NM_020765)	-73	NM_020765	23352	Hs.148078	NM_020765	ENSG00000127481	UBR4	RBAF600|ZUBR1|p600	ubiquitin protein ligase E3 component n-recognin 4	protein-coding	TRUE	FALSE	FALSE	TRUE	TRUE	FALSE	TTS+10kb;TSS-50kb;TSS-200	-;+;-	-5438;-41132;174	NM_015047;NM_016183;NM_020765	ENSG00000127463;ENSG00000053372;ENSG00000127481	EMC1;MRTO4;UBR4	OpenChrom
peak1258	chr1	19567468	19568162	3	intron (NM_001271427, intron 5 of 22)	MER102a|DNA|hAT-Charlie	10238	NM_001271429	23065	Hs.439200	NM_015047	ENSG00000127463	EMC1	KIAA0090	ER membrane protein complex subunit 1	protein-coding	TRUE	FALSE	FALSE	FALSE	FALSE	FALSE	TSS-50kb;TSS-50kb	+;-	-10136;31170	NM_016183;NM_020765	ENSG00000053372;ENSG00000127481	MRTO4;UBR4	Valid
peak1259	chr1	19577637	19578922	6	promoter-TSS (NM_015047)	promoter-TSS (NM_015047)	205	NM_016183	51154	Hs.463797	NM_016183	ENSG00000053372	MRTO4	C1orf33|MRT4|dJ657E11.4	MRT4 homolog, ribosome maturation factor	protein-coding	TRUE	FALSE	FALSE	FALSE	TRUE	FALSE	TSS-1500;TSS-50kb	-;-	328;41635	NM_015047;NM_020765	ENSG00000127463;ENSG00000127481	EMC1;UBR4	OpenChrom
peak1260	chr1	19586865	19587864	6	TTS (NM_016183)	TTS (NM_016183)	9290	NM_016183	51154	Hs.463797	NM_016183	ENSG00000053372	MRTO4	C1orf33|MRT4|dJ657E11.4	MRT4 homolog, ribosome maturation factor	protein-coding	TRUE	FALSE	FALSE	FALSE	FALSE	FALSE	TSS-50kb;TTS+10kb;TTS+10kb	-;+;-	9412;843;-5211	NM_015047;NM_016183;NR_040289	ENSG00000127463;ENSG00000053372;NO_ENSEMBL	EMC1;MRTO4;NO_SYMBOL	Valid
peak1263	chr1	19613852	19615893	5	intron (NM_012067, intron 1 of 6)	intron (NM_012067, intron 1 of 6)	407	NM_012067	22977	Hs.6980	NM_012067		AKR7A3	AFAR2	aldo-keto reductase family 7, member A3 (aflatoxin aldehyde reductase)	protein-coding	TRUE	FALSE	FALSE	FALSE	TRUE	FALSE	TSS-50kb;INTRON;TSS-50kb;TTS+10kb;TSS-50kb	+;-;-;-;-	-23967;0;36920;-4968;14405	NM_001040126;NM_012067;NM_015047;NR_037847;NR_040289	ENSG00000040487;ENSG00000162482;ENSG00000127463;NO_ENSEMBL;NO_ENSEMBL	PQLC2;AKR7A3;EMC1;NO_SYMBOL;NO_SYMBOL	OpenChrom
peak1264	chr1	19637651	19639584	6	promoter-TSS (NM_001040126)	promoter-TSS (NM_001040126)	22	NM_003689	8574	Hs.571886	NM_003689		AKR7A2	AFAR|AFAR1|AFB1-AR1|AKR7	aldo-keto reductase family 7, member A2	protein-coding	TRUE	FALSE	FALSE	FALSE	TRUE	FALSE	TSS-1500;TSS-50kb;TSS-50kb;TSS-50kb	+;-;-;-	-221;23439;16489;38151	NM_001040126;NM_012067;NR_037847;NR_040289	ENSG00000040487;ENSG00000162482;NO_ENSEMBL;NO_ENSEMBL	PQLC2;AKR7A3;NO_SYMBOL;NO_SYMBOL	OpenChrom
peak1271	chr1	19680394	19681530	4	intron (NM_001282162, intron 6 of 8)	intron (NM_001282162, intron 6 of 8)	42222	NM_001040125	54896	Hs.647620	NM_017765	ENSG00000040487	PQLC2	-	PQ loop repeat containing 2	protein-coding	TRUE	FALSE	FALSE	TRUE	FALSE	FALSE	INTRON;TSS-50kb	-;-	0;42122	NM_001282162;NM_003689	ENSG00000077549;ENSG00000053371	CAPZB;AKR7A2	Valid
peak1278	chr1	19738852	19739704	5	intron (NM_001282162, intron 2 of 8)	intron (NM_001282162, intron 2 of 8)	71923	NM_001282162	832	Hs.432760	NM_004930	ENSG00000077549	CAPZB	CAPB|CAPPB|CAPZ	capping protein (actin filament) muscle Z-line, beta	protein-coding	TRUE	FALSE	FALSE	TRUE	FALSE	FALSE	INTRON	-	0	NM_001282162	ENSG00000077549	CAPZB	Valid
peak1279	chr1	19749354	19749967	6	intron (NM_001206540, intron 1 of 9)	intron (NM_001206540, intron 1 of 9)	61540	NM_001282162	832	Hs.432760	NM_004930	ENSG00000077549	CAPZB	CAPB|CAPPB|CAPZ	capping protein (actin filament) muscle Z-line, beta	protein-coding	FALSE	FALSE	FALSE	FALSE	FALSE	FALSE	INTRON	-	0	NM_001206540	ENSG00000077549	CAPZB	Valid
peak1281	chr1	19755946	19757191	6	intron (NM_001206540, intron 1 of 9)	intron (NM_001206540, intron 1 of 9)	54632	NM_001282162	832	Hs.432760	NM_004930	ENSG00000077549	CAPZB	CAPB|CAPPB|CAPZ	capping protein (actin filament) muscle Z-line, beta	protein-coding	TRUE	FALSE	FALSE	TRUE	FALSE	FALSE	INTRON	-	0	NM_001206540	ENSG00000077549	CAPZB	Valid
peak1283	chr1	19766663	19767736	6	intron (NM_001206540, intron 1 of 9)	intron (NM_001206540, intron 1 of 9)	44001	NM_001282162	832	Hs.432760	NM_004930	ENSG00000077549	CAPZB	CAPB|CAPPB|CAPZ	capping protein (actin filament) muscle Z-line, beta	protein-coding	TRUE	FALSE	FALSE	TRUE	FALSE	FALSE	INTRON	-	0	NM_001206540	ENSG00000077549	CAPZB	OpenChrom
peak1285	chr1	19777067	19777968	6	intron (NM_001206541, intron 1 of 8)	intron (NM_001206541, intron 1 of 8)	33683	NM_001282162	832	Hs.432760	NM_004930	ENSG00000077549	CAPZB	CAPB|CAPPB|CAPZ	capping protein (actin filament) muscle Z-line, beta	protein-coding	TRUE	FALSE	FALSE	TRUE	FALSE	FALSE	INTRON	-	0	NM_001206541	ENSG00000077549	CAPZB	Valid
peak1291	chr1	19795745	19796471	3	intron (NM_001206541, intron 1 of 8)	intron (NM_001206541, intron 1 of 8)	15093	NM_001282162	832	Hs.432760	NM_004930	ENSG00000077549	CAPZB	CAPB|CAPPB|CAPZ	capping protein (actin filament) muscle Z-line, beta	protein-coding	TRUE	FALSE	FALSE	TRUE	FALSE	FALSE	INTRON	-	0	NM_001206541	ENSG00000077549	CAPZB	Valid
peak1293	chr1	19811494	19812821	6	promoter-TSS (NM_004930)	promoter-TSS (NM_004930)	-23	NM_004930	832	Hs.432760	NM_004930	ENSG00000077549	CAPZB	CAPB|CAPPB|CAPZ	capping protein (actin filament) muscle Z-line, beta	protein-coding	TRUE	FALSE	FALSE	FALSE	TRUE	FALSE	TSS-1500;TSS-200	-;-	1058;124	NM_001282162;NM_004930	ENSG00000077549;ENSG00000077549	CAPZB;CAPZB	OpenChrom
peak1297	chr1	19922716	19924267	6	promoter-TSS (NM_001032363)	promoter-TSS (NM_001032363)	21	NM_001204082	440574	Hs.466662	NM_001032363	ENSG00000173436	MINOS1	C1orf151|MIO10|Mic10	mitochondrial inner membrane organizing system 1	protein-coding	TRUE	FALSE	FALSE	FALSE	TRUE	FALSE	TSS-200;TSS-50kb;TSS-50kb;TSS-50kb;TSS-50kb;TSS-50kb	+;+;+;+;+;+	-78;-47766;-48867;-47274;-46173;-10908	NM_001032363;NM_001204085;NM_001204086;NM_005380;NM_182744;NR_077246	ENSG00000173436;ENSG00000158747;ENSG00000158747;ENSG00000158747;ENSG00000158747;NO_ENSEMBL	MINOS1;NBL1;NBL1;NBL1;NBL1;NO_SYMBOL	Valid
peak1298	chr1	19969741	19971502	5	promoter-TSS (NM_005380)	promoter-TSS (NM_005380)	-45	NM_005380	4681	Hs.654502	NM_005380	ENSG00000158747	NBL1	D1S1733E|DAN|DAND1|NB|NO3	neuroblastoma 1, DAN family BMP antagonist	protein-coding	TRUE	FALSE	FALSE	FALSE	TRUE	FALSE	TSS-50kb;TSS-1500;TSS-50kb;TSS-50kb;TSS-200	+;+;+;+;+	-21257;-636;-1737;-3581;-144	NM_000871;NM_001204085;NM_001204086;NM_001278166;NM_005380	ENSG00000158748;ENSG00000158747;ENSG00000158747;ENSG00000158747;ENSG00000158747	HTR6;NBL1;NBL1;NBL1;NBL1	OpenChrom
peak1299	chr1	19977420	19978071	4	intron (NM_001278166, intron 1 of 3)	intron (NM_001278166, intron 1 of 3)	3642	NM_001278166	4681	Hs.654502	NM_005380	ENSG00000158747	NBL1	D1S1733E|DAN|DAND1|NB|NO3	neuroblastoma 1, DAN family BMP antagonist	protein-coding	FALSE	FALSE	FALSE	FALSE	FALSE	FALSE	TSS-50kb;INTRON	+;+	-14133;0	NM_000871;NM_001278166	ENSG00000158748;ENSG00000158747	HTR6;NBL1	OpenChrom
peak1300	chr1	19979957	19980595	3	intron (NM_001278166, intron 1 of 3)	intron (NM_001278166, intron 1 of 3)	6172	NM_001278166	4681	Hs.654502	NM_005380	ENSG00000158747	NBL1	D1S1733E|DAN|DAND1|NB|NO3	neuroblastoma 1, DAN family BMP antagonist	protein-coding	FALSE	FALSE	FALSE	FALSE	FALSE	FALSE	TSS-50kb;INTRON	+;+	-11603;0	NM_000871;NM_001278166	ENSG00000158748;ENSG00000158747	HTR6;NBL1	Valid
peak1305	chr1	20041848	20042540	5	intron (NM_181719, intron 13 of 15)	intron (NM_181719, intron 13 of 15)	50414	NM_000871	3362	Hs.22180	NM_000871		HTR6	5-HT6|5-HT6R	5-hydroxytryptamine (serotonin) receptor 6, G protein-coupled	protein-coding	FALSE	FALSE	FALSE	FALSE	FALSE	FALSE	INTRON	-	0	NM_181719	ENSG00000162542	TMCO4	OpenChrom
peak1307	chr1	20061998	20062789	5	intron (NM_181719, intron 13 of 15)	intron (NM_181719, intron 13 of 15)	64016	NM_181719	255104	Hs.656313	NM_181719	ENSG00000162542	TMCO4	-	transmembrane and coiled-coil domains 4	protein-coding	TRUE	FALSE	FALSE	FALSE	FALSE	FALSE	INTRON	-	0	NM_181719	ENSG00000162542	TMCO4	Valid
peak1310	chr1	20076567	20077543	4	intron (NM_181719, intron 7 of 15)	intron (NM_181719, intron 7 of 15)	49355	NM_181719	255104	Hs.656313	NM_181719	ENSG00000162542	TMCO4	-	transmembrane and coiled-coil domains 4	protein-coding	TRUE	FALSE	FALSE	TRUE	FALSE	FALSE	INTRON	-	0	NM_181719	ENSG00000162542	TMCO4	Valid
peak1319	chr1	20125887	20127030	6	promoter-TSS (NM_181719)	promoter-TSS (NM_181719)	-49	NM_181719	255104	Hs.656313	NM_181719	ENSG00000162542	TMCO4	-	transmembrane and coiled-coil domains 4	protein-coding	TRUE	FALSE	FALSE	FALSE	TRUE	FALSE	TSS-200	-	149	NM_181719	ENSG00000162542	TMCO4	Valid
peak1322	chr1	20140956	20143007	6	promoter-TSS (NM_019062)	promoter-TSS (NM_019062)	-211	NM_019062	54546	Hs.124835	NM_019062	ENSG00000178828	RNF186	-	ring finger protein 186	protein-coding	TRUE	FALSE	FALSE	FALSE	TRUE	FALSE	TSS-1500;TSS-50kb	-;-	312;15673	NM_019062;NM_181719	ENSG00000178828;ENSG00000162542	RNF186;TMCO4	Valid
peak1325	chr1	20198568	20199283	6	Intergenic	Intergenic	-9962	NM_015207	23252	Hs.374987	NM_015207	ENSG00000169914	OTUD3	DUBA4	OTU deubiquitinase 3	protein-coding	FALSE	FALSE	FALSE	FALSE	FALSE	FALSE	TSS-50kb	+	-10061	NM_015207	ENSG00000169914	OTUD3	Valid
peak1326	chr1	20208412	20209573	6	5' UTR (NM_015207, exon 1 of 8)	5' UTR (NM_015207, exon 1 of 8)	105	NM_015207	23252	Hs.374987	NM_015207	ENSG00000169914	OTUD3	DUBA4	OTU deubiquitinase 3	protein-coding	TRUE	FALSE	FALSE	FALSE	TRUE	FALSE							OpenChrom
peak1328	chr1	20220215	20221243	3	intron (NM_015207, intron 2 of 7)	intron (NM_015207, intron 2 of 7)	11841	NM_015207	23252	Hs.374987	NM_015207	ENSG00000169914	OTUD3	DUBA4	OTU deubiquitinase 3	protein-coding	TRUE	FALSE	FALSE	TRUE	FALSE	FALSE	INTRON	+	0	NM_015207	ENSG00000169914	OTUD3	FAIREOnly
peak1337	chr1	20478589	20479556	4	Intergenic	Intergenic	13250	NM_022819	64600	Hs.302034	NM_022819	ENSG00000158786	PLA2G2F	-	phospholipase A2, group IIF	protein-coding	FALSE	TRUE	FALSE	FALSE	TRUE	FALSE	TSS-50kb;TTS+10kb;TSS-50kb	-;+;+	33114;2294;-33598	NM_001271814;NM_022819;NM_152376	ENSG00000117215;ENSG00000158786;ENSG00000162543	PLA2G2D;PLA2G2F;UBXN10	OpenChrom
peak1339	chr1	20512174	20514426	5	promoter-TSS (NR_110078)	promoter-TSS (NR_110078)	-321	NR_110078	101928017	Hs.550803	NR_110078	ENSG00000225986	UBXN10-AS1	-	UBXN10 antisense RNA 1	ncRNA	TRUE	FALSE	FALSE	TRUE	TRUE	FALSE	TSS-50kb;TSS-1500	-;-	9544;422	NM_001316722;NR_110078	NO_ENSEMBL;NO_ENSEMBL	NO_SYMBOL;NO_SYMBOL	OpenChrom
peak1342	chr1	20546278	20546985	4	Intergenic	Intergenic	-33653	NR_110078	101928017	Hs.550803	NR_110078	ENSG00000225986	UBXN10-AS1	-	UBXN10 antisense RNA 1	ncRNA	TRUE	FALSE	FALSE	FALSE	FALSE	FALSE	TSS-50kb;TSS-50kb	-;-	42876;33754	NM_001316722;NR_110078	NO_ENSEMBL;NO_ENSEMBL	NO_SYMBOL;NO_SYMBOL	Valid
peak1344	chr1	20576693	20577594	4	Intergenic	Intergenic	-40268	NM_001039500	127731	Hs.205178	NM_144623	ENSG00000158816	VWA5B1	-	von Willebrand factor A domain containing 5B1	protein-coding	FALSE	FALSE	FALSE	TRUE	FALSE	FALSE	TSS-50kb	+	-40367	NM_001039500	ENSG00000158816	VWA5B1	Valid
peak1347	chr1	20616961	20618484	3	intron (NM_001039500, intron 1 of 21)	intron (NM_001039500, intron 1 of 21)	311	NM_001039500	127731	Hs.205178	NM_144623	ENSG00000158816	VWA5B1	-	von Willebrand factor A domain containing 5B1	protein-coding	TRUE	FALSE	FALSE	FALSE	TRUE	FALSE	INTRON	+	0	NM_001039500	ENSG00000158816	VWA5B1	DNaseOnly
peak1349	chr1	20685277	20686518	5	TTS (NR_033887)	TTS (NR_033887)	68486	NM_001039500	127731	Hs.205178	NM_144623	ENSG00000158816	VWA5B1	-	von Willebrand factor A domain containing 5B1	protein-coding	FALSE	FALSE	FALSE	TRUE	TRUE	FALSE	TTS+10kb;TTS+10kb	+;-	4612;-495	NM_001039500;NR_033887	ENSG00000158816;NO_ENSEMBL	VWA5B1;NO_SYMBOL	OpenChrom
peak1361	chr1	20806890	20808212	3	Intergenic	Intergenic	5177	NM_018584	55450	Hs.731383	NM_018584	ENSG00000162545	CAMK2N1	PRO1489	calcium/calmodulin-dependent protein kinase II inhibitor 1	protein-coding	TRUE	FALSE	FALSE	TRUE	FALSE	FALSE	TTS+10kb	-	-1432	NM_018584	ENSG00000162545	CAMK2N1	OpenChrom
peak1363	chr1	20811758	20813912	6	promoter-TSS (NM_018584)	promoter-TSS (NM_018584)	-107	NM_018584	55450	Hs.731383	NM_018584	ENSG00000162545	CAMK2N1	PRO1489	calcium/calmodulin-dependent protein kinase II inhibitor 1	protein-coding	TRUE	FALSE	FALSE	FALSE	TRUE	FALSE	TSS-1500	-	208	NM_018584	ENSG00000162545	CAMK2N1	OpenChrom
peak1365	chr1	20822611	20823348	3	Intergenic	MSTA|LTR|ERVL-MaLR	-10252	NM_018584	55450	Hs.731383	NM_018584	ENSG00000162545	CAMK2N1	PRO1489	calcium/calmodulin-dependent protein kinase II inhibitor 1	protein-coding	FALSE	FALSE	FALSE	FALSE	FALSE	FALSE	TSS-50kb;TTS+10kb	-;-	10353;-3060	NM_018584;NM_024544	ENSG00000162545;ENSG00000090432	CAMK2N1;MUL1	OpenChrom
peak1366	chr1	20833849	20835084	6	exon (NM_024544, exon 1 of 4)	exon (NM_024544, exon 1 of 4)	207	NM_024544	79594	Hs.10101	NM_024544	ENSG00000090432	MUL1	C1orf166|GIDE|MAPL|MULAN|RNF218	mitochondrial E3 ubiquitin protein ligase 1	protein-coding	TRUE	FALSE	FALSE	FALSE	TRUE	FALSE	TSS-50kb;1ST EXON;TSS-50kb	-;-;+	21839;0;-44565	NM_018584;NM_024544;NM_207334	ENSG00000162545;ENSG00000090432;ENSG00000183114	CAMK2N1;MUL1;FAM43B	Valid
peak1367	chr1	20848764	20849427	4	Intergenic	Intergenic	-14422	NM_024544	79594	Hs.10101	NM_024544	ENSG00000090432	MUL1	C1orf166|GIDE|MAPL|MULAN|RNF218	mitochondrial E3 ubiquitin protein ligase 1	protein-coding	FALSE	FALSE	FALSE	TRUE	FALSE	FALSE	TSS-50kb;TSS-50kb;TSS-50kb	-;-;+	36469;14523;-29935	NM_018584;NM_024544;NM_207334	ENSG00000162545;ENSG00000090432;ENSG00000183114	CAMK2N1;MUL1;FAM43B	OpenChrom
peak1370	chr1	20939987	20940839	4	intron (NM_001785, intron 3 of 3)	intron (NM_001785, intron 3 of 3)	-19535	NM_032409	65018	Hs.389171	NM_032409	ENSG00000158828	PINK1	BRPK|PARK6	PTEN induced putative kinase 1	protein-coding	FALSE	FALSE	FALSE	TRUE	FALSE	FALSE	INTRON;TSS-50kb;TSS-50kb	+;+;+	0;-19634;-19858	NM_001785;NM_032409;NR_106732	ENSG00000158825;ENSG00000158828;NO_ENSEMBL	CDA;PINK1;NO_SYMBOL	Valid
peak1371	chr1	20959605	20961644	6	TTS (NR_106732)	TTS (NR_106732)	453	NR_106732	102464833		NR_106732	ENSG00000273695	MIR6084	hsa-mir-6084	microRNA 6084	ncRNA	TRUE	FALSE	FALSE	FALSE	TRUE	FALSE	TTS+10kb;TTS+10kb	-;+	-8625;352	NR_046507;NR_106732	NO_ENSEMBL;NO_ENSEMBL	NO_SYMBOL;NO_SYMBOL	OpenChrom
peak1374	chr1	20987342	20988734	6	promoter-TSS (NM_005216)	promoter-TSS (NM_005216)	-1	NM_005216	1650	Hs.523145	NM_005216	ENSG00000244038	DDOST	AGER1|CDG1R|OKSWcl45|OST|OST48|WBP1	dolichyl-diphosphooligosaccharide--protein glycosyltransferase subunit (non-catalytic)	protein-coding	TRUE	FALSE	FALSE	FALSE	TRUE	FALSE	TSS-200;TTS+10kb;TSS-50kb	-;-;-	102;-2568;9453	NM_005216;NM_020816;NR_046507	ENSG00000244038;ENSG00000117245;NO_ENSEMBL	DDOST;KIF17;NO_SYMBOL	Valid
peak1375	chr1	21022837	21023811	6	intron (NM_001287212, intron 6 of 14)	intron (NM_001287212, intron 6 of 14)	21186	NM_020816	57576	Hs.130411	NM_020816	ENSG00000117245	KIF17	KIF17B|KIF3X|KLP-2|OSM-3	kinesin family member 17	protein-coding	TRUE	FALSE	FALSE	FALSE	TRUE	FALSE	INTRON;TSS-50kb;TSS-50kb	-;-;-	0;35388;44739	NM_001287212;NM_005216;NR_046507	ENSG00000117245;ENSG00000244038;NO_ENSEMBL	KIF17;DDOST;NO_SYMBOL	OpenChrom
peak1377	chr1	21044074	21044866	5	promoter-TSS (NM_020816)	promoter-TSS (NM_020816)	40	NM_020816	57576	Hs.130411	NM_020816	ENSG00000117245	KIF17	KIF17B|KIF3X|KLP-2|OSM-3	kinesin family member 17	protein-coding	FALSE	FALSE	FALSE	FALSE	TRUE	FALSE	TTS+10kb;TSS-200	-;-	-1854;61	NM_001103160;NM_020816	ENSG00000189410;ENSG00000117245	SH2D5;KIF17	OpenChrom
peak1378	chr1	21058106	21060280	6	promoter-TSS (NM_001103160)	promoter-TSS (NM_001103160)	-60	NM_001103160	400745	Hs.591522	NM_001103160	ENSG00000189410	SH2D5	-	SH2 domain containing 5	protein-coding	FALSE	FALSE	FALSE	TRUE	TRUE	FALSE	TSS-200;TSS-50kb	-;-	161;14784	NM_001103160;NM_020816	ENSG00000189410;ENSG00000117245	SH2D5;KIF17	Valid
peak1379	chr1	21112564	21114658	6	promoter-TSS (NM_016287)	promoter-TSS (NM_016287)	-430	NM_016287	50809	Hs.142442	NM_016287	ENSG00000127483	HP1BP3	HP1-BP74|HP1BP74	heterochromatin protein 1, binding protein 3	protein-coding	TRUE	FALSE	FALSE	TRUE	TRUE	FALSE	TSS-1500	-	531	NM_016287	ENSG00000127483	HP1BP3	OpenChrom
peak1380	chr1	21173917	21174768	4	intron (NM_003760, intron 24 of 31)	intron (NM_003760, intron 24 of 31)	-61162	NM_016287	50809	Hs.142442	NM_016287	ENSG00000127483	HP1BP3	HP1-BP74|HP1BP74	heterochromatin protein 1, binding protein 3	protein-coding	FALSE	FALSE	FALSE	TRUE	FALSE	FALSE	INTRON	-	0	NM_003760	ENSG00000075151	EIF4G3	FAIREOnly
peak1387	chr1	21348322	21349615	6	intron (NM_003760, intron 2 of 31)	intron (NM_003760, intron 2 of 31)	-34044	NR_031657	100302155		NR_031657	ENSG00000221808	MIR1256	MIRN1256|hsa-mir-1256	microRNA 1256	ncRNA	TRUE	FALSE	FALSE	TRUE	TRUE	FALSE	INTRON;TSS-50kb	-;-	0;34144	NM_003760;NR_031657	ENSG00000075151;NO_ENSEMBL	EIF4G3;NO_SYMBOL	Valid
peak1392	chr1	21475870	21476620	4	intron (NM_001198803, intron 3 of 14)	intron (NM_001198803, intron 3 of 14)	25006	NM_001198803	8672	Hs.467084	NM_003760	ENSG00000075151	EIF4G3	eIF-4G 3|eIF4G 3|eIF4GII	eukaryotic translation initiation factor 4 gamma, 3	protein-coding	TRUE	FALSE	FALSE	TRUE	FALSE	FALSE	INTRON;TSS-50kb	-;-	0;38470	NM_001198803;NM_003760	ENSG00000075151;ENSG00000075151	EIF4G3;EIF4G3	Valid
peak1395	chr1	21503003	21504065	6	promoter-TSS (NM_001198801)	promoter-TSS (NM_001198801)	-153	NM_001198801	8672	Hs.467084	NM_003760	ENSG00000075151	EIF4G3	eIF-4G 3|eIF4G 3|eIF4GII	eukaryotic translation initiation factor 4 gamma, 3	protein-coding	TRUE	FALSE	FALSE	FALSE	TRUE	FALSE	TSS-1500;TSS-50kb	-;-	254;2384	NM_001198801;NM_001198803	ENSG00000075151;ENSG00000075151	EIF4G3;EIF4G3	Valid
peak1401	chr1	21578176	21579272	6	intron (NM_001113349, intron 7 of 17)	intron (NM_001113349, intron 7 of 17)	27459	NM_001113347	1889	Hs.195080	NM_001397	ENSG00000117298	ECE1	ECE	endothelin converting enzyme 1	protein-coding	TRUE	FALSE	FALSE	TRUE	FALSE	FALSE	INTRON;TSS-50kb	-;+	0;-41158	NM_001113349;NR_038404	ENSG00000117298;NO_ENSEMBL	ECE1;NO_SYMBOL	Valid
peak1403	chr1	21588158	21589747	6	intron (NM_001113349, intron 3 of 17)	intron (NM_001113349, intron 3 of 17)	17230	NM_001113347	1889	Hs.195080	NM_001397	ENSG00000117298	ECE1	ECE	endothelin converting enzyme 1	protein-coding	TRUE	FALSE	FALSE	FALSE	FALSE	FALSE	INTRON;TSS-50kb	-;+	0;-30930	NM_001113349;NR_038404	ENSG00000117298;NO_ENSEMBL	ECE1;NO_SYMBOL	Valid
peak1404	chr1	21594685	21595799	6	intron (NM_001113349, intron 3 of 17)	intron (NM_001113349, intron 3 of 17)	10941	NM_001113347	1889	Hs.195080	NM_001397	ENSG00000117298	ECE1	ECE	endothelin converting enzyme 1	protein-coding	TRUE	FALSE	FALSE	TRUE	FALSE	FALSE	INTRON;TSS-50kb	-;+	0;-24640	NM_001113349;NR_038404	ENSG00000117298;NO_ENSEMBL	ECE1;NO_SYMBOL	Valid
peak1409	chr1	21616459	21617405	4	promoter-TSS (NM_001397)	promoter-TSS (NM_001397)	50	NM_001397	1889	Hs.195080	NM_001397	ENSG00000117298	ECE1	ECE	endothelin converting enzyme 1	protein-coding	TRUE	FALSE	FALSE	FALSE	TRUE	FALSE	TSS-50kb;TSS-1500;TSS-200;TSS-50kb	-;-;-;+	10850;267;51;-2950	NM_001113347;NM_001113349;NM_001397;NR_038404	ENSG00000117298;ENSG00000117298;ENSG00000117298;NO_ENSEMBL	ECE1;ECE1;ECE1;NO_SYMBOL	OpenChrom
peak1412	chr1	21625447	21625913	3	non-coding (NR_038404, exon 3 of 3)	non-coding (NR_038404, exon 3 of 3)	5897	NR_038404	100506801	Hs.663049	NR_038404	ENSG00000231105	LOC100506801	-	uncharacterized LOC100506801	ncRNA	FALSE	FALSE	FALSE	FALSE	FALSE	FALSE	TSS-50kb;TSS-50kb;TSS-50kb	-;-;-	19598;9015;8799	NM_001113347;NM_001113349;NM_001397	ENSG00000117298;ENSG00000117298;ENSG00000117298	ECE1;ECE1;ECE1	OpenChrom
peak1419	chr1	21645799	21646835	3	intron (NM_001113348, intron 1 of 18)	intron (NM_001113348, intron 1 of 18)	25717	NM_001113348	1889	Hs.195080	NM_001397	ENSG00000117298	ECE1	ECE	endothelin converting enzyme 1	protein-coding	TRUE	FALSE	FALSE	TRUE	FALSE	FALSE	TSS-50kb;INTRON;TSS-50kb;TSS-50kb	-;-;-;-	40235;0;29652;29436	NM_001113347;NM_001113348;NM_001113349;NM_001397	ENSG00000117298;ENSG00000117298;ENSG00000117298;ENSG00000117298	ECE1;ECE1;ECE1;ECE1	DNaseOnly
peak1420	chr1	21650693	21651668	6	intron (NM_001113348, intron 1 of 18)	intron (NM_001113348, intron 1 of 18)	20853	NM_001113348	1889	Hs.195080	NM_001397	ENSG00000117298	ECE1	ECE	endothelin converting enzyme 1	protein-coding	TRUE	FALSE	FALSE	TRUE	FALSE	FALSE	TSS-50kb;INTRON;TSS-50kb;TSS-50kb	-;-;-;-	45098;0;34515;34299	NM_001113347;NM_001113348;NM_001113349;NM_001397	ENSG00000117298;ENSG00000117298;ENSG00000117298;ENSG00000117298	ECE1;ECE1;ECE1;ECE1	OpenChrom
peak1421	chr1	21655685	21656441	6	intron (NM_001113348, intron 1 of 18)	MIRb|SINE|MIR	15971	NM_001113348	1889	Hs.195080	NM_001397	ENSG00000117298	ECE1	ECE	endothelin converting enzyme 1	protein-coding	FALSE	FALSE	FALSE	TRUE	FALSE	FALSE	TSS-50kb;TSS-50kb;TSS-50kb	-;-;-	49981;39398;39182	NM_001113347;NM_001113349;NM_001397	ENSG00000117298;ENSG00000117298;ENSG00000117298	ECE1;ECE1;ECE1	OpenChrom
peak1423	chr1	21663690	21665812	6	intron (NM_001113348, intron 1 of 18)	intron (NM_001113348, intron 1 of 18)	7283	NM_001113348	1889	Hs.195080	NM_001397	ENSG00000117298	ECE1	ECE	endothelin converting enzyme 1	protein-coding	TRUE	FALSE	FALSE	TRUE	FALSE	FALSE	INTRON;TSS-50kb;TSS-50kb	-;-;-	0;48086;47870	NM_001113348;NM_001113349;NM_001397	ENSG00000117298;ENSG00000117298;ENSG00000117298	ECE1;ECE1;ECE1
peak1425	chr1	21671166	21672562	6	intron (NM_001113348, intron 1 of 18)	CpG	170	NM_001113348	1889	Hs.195080	NM_001397	ENSG00000117298	ECE1	ECE	endothelin converting enzyme 1	protein-coding	TRUE	FALSE	FALSE	FALSE	TRUE	FALSE							OpenChrom
peak1430	chr1	21763183	21763965	3	Intergenic	Intergenic	-3009	NR_046176	84224	Hs.325422	NM_032264	ENSG00000142794	NBPF3	AE2	neuroblastoma breakpoint family, member 3	protein-coding	FALSE	FALSE	FALSE	FALSE	TRUE	FALSE	TSS-50kb	+	-3108	NR_046176	NO_ENSEMBL	NO_SYMBOL
peak1431	chr1	21766212	21767005	6	promoter-TSS (NR_046176)	promoter-TSS (NR_046176)	26	NM_001256416	84224	Hs.325422	NM_032264	ENSG00000142794	NBPF3	AE2	neuroblastoma breakpoint family, member 3	protein-coding	TRUE	FALSE	FALSE	FALSE	TRUE	FALSE	TSS-200	+	-74	NR_046176	NO_ENSEMBL	NO_SYMBOL	OpenChrom
peak1440	chr1	21913121	21913999	5	Intergenic	Intergenic	64788	NM_001145658	5909	Hs.148178	NM_002885	ENSG00000076864	RAP1GAP	RAP1GA1|RAP1GAP1|RAP1GAPII|RAPGAP	RAP1 GTPase activating protein	protein-coding	FALSE	FALSE	FALSE	FALSE	FALSE	FALSE	TTS+10kb;TTS+10kb	-;+	-9247;8756	NM_001145658;NM_001177520	ENSG00000076864;ENSG00000162551	RAP1GAP;ALPL	OpenChrom
peak1443	chr1	21942381	21943186	3	intron (NM_002885, intron 7 of 24)	MIRb|SINE|MIR	35564	NM_001145658	5909	Hs.148178	NM_002885	ENSG00000076864	RAP1GAP	RAP1GA1|RAP1GAP1|RAP1GAPII|RAPGAP	RAP1 GTPase activating protein	protein-coding	FALSE	FALSE	TRUE	FALSE	FALSE	FALSE							DNaseOnly
peak1447	chr1	21949754	21950680	6	intron (NM_002885, intron 3 of 24)	intron (NM_002885, intron 3 of 24)	28131	NM_001145658	5909	Hs.148178	NM_002885	ENSG00000076864	RAP1GAP	RAP1GA1|RAP1GAP1|RAP1GAPII|RAPGAP	RAP1 GTPase activating protein	protein-coding	TRUE	FALSE	FALSE	FALSE	FALSE	FALSE	INTRON	-	0	NM_002885	ENSG00000076864	RAP1GAP	OpenChrom
peak1448	chr1	21958416	21959029	5	intron (NM_002885, intron 2 of 24)	intron (NM_002885, intron 2 of 24)	19625	NM_001145658	5909	Hs.148178	NM_002885	ENSG00000076864	RAP1GAP	RAP1GA1|RAP1GAP1|RAP1GAPII|RAPGAP	RAP1 GTPase activating protein	protein-coding	TRUE	FALSE	FALSE	FALSE	FALSE	FALSE	INTRON	-	0	NM_002885	ENSG00000076864	RAP1GAP	OpenChrom
peak1449	chr1	21960824	21961669	5	intron (NM_002885, intron 2 of 24)	intron (NM_002885, intron 2 of 24)	17101	NM_001145658	5909	Hs.148178	NM_002885	ENSG00000076864	RAP1GAP	RAP1GA1|RAP1GAP1|RAP1GAPII|RAPGAP	RAP1 GTPase activating protein	protein-coding	TRUE	FALSE	FALSE	FALSE	FALSE	FALSE	INTRON	-	0	NM_002885	ENSG00000076864	RAP1GAP	DNaseOnly
peak1450	chr1	21964938	21966149	6	intron (NM_002885, intron 2 of 24)	intron (NM_002885, intron 2 of 24)	12804	NM_001145658	5909	Hs.148178	NM_002885	ENSG00000076864	RAP1GAP	RAP1GA1|RAP1GAP1|RAP1GAPII|RAPGAP	RAP1 GTPase activating protein	protein-coding	TRUE	FALSE	FALSE	TRUE	FALSE	FALSE	INTRON	-	0	NM_002885	ENSG00000076864	RAP1GAP	Valid
peak1452	chr1	21977754	21979611	6	promoter-TSS (NM_001145658)	promoter-TSS (NM_001145658)	-335	NM_001145658	5909	Hs.148178	NM_002885	ENSG00000076864	RAP1GAP	RAP1GA1|RAP1GAP1|RAP1GAPII|RAPGAP	RAP1 GTPase activating protein	protein-coding	TRUE	FALSE	FALSE	FALSE	TRUE	FALSE	TSS-1500	-	435	NM_001145658	ENSG00000076864	RAP1GAP	OpenChrom
peak1453	chr1	21985536	21986633	6	intron (NM_002885, intron 1 of 24)	CpG	-7737	NM_001145658	5909	Hs.148178	NM_002885	ENSG00000076864	RAP1GAP	RAP1GA1|RAP1GAP1|RAP1GAPII|RAPGAP	RAP1 GTPase activating protein	protein-coding	TRUE	FALSE	FALSE	FALSE	TRUE	FALSE	TSS-50kb	-	7837	NM_001145658	ENSG00000076864	RAP1GAP	OpenChrom
peak1454	chr1	21992698	21993823	3	intron (NM_001145657, intron 1 of 26)	intron (NM_001145657, intron 1 of 26)	2595	NM_002885	5909	Hs.148178	NM_002885	ENSG00000076864	RAP1GAP	RAP1GA1|RAP1GAP1|RAP1GAPII|RAPGAP	RAP1 GTPase activating protein	protein-coding	TRUE	FALSE	FALSE	FALSE	FALSE	FALSE	INTRON;TSS-50kb	-;-	0;15013	NM_001145657;NM_001145658	ENSG00000076864;ENSG00000076864	RAP1GAP;RAP1GAP	DNaseOnly
peak1455	chr1	21995597	21996637	5	promoter-TSS (NM_001145657)	promoter-TSS (NM_001145657)	-261	NM_001145657	5909	Hs.148178	NM_002885	ENSG00000076864	RAP1GAP	RAP1GA1|RAP1GAP1|RAP1GAPII|RAPGAP	RAP1 GTPase activating protein	protein-coding	TRUE	FALSE	FALSE	FALSE	TRUE	FALSE	TSS-1500;TSS-50kb;TTS+10kb	-;-;-	362;17870;-8774	NM_001145657;NM_001145658;NM_032236	ENSG00000076864;ENSG00000076864;ENSG00000090686	RAP1GAP;RAP1GAP;USP48	OpenChrom
peak1458	chr1	22091141	22091826	3	intron (NM_032236, intron 1 of 26)	MER21B|LTR|ERVL	18204	NM_001032730	84196	Hs.467524	NM_032236	ENSG00000090686	USP48	RAP1GA1|USP31	ubiquitin specific peptidase 48	protein-coding	FALSE	FALSE	FALSE	FALSE	FALSE	FALSE	TSS-50kb	+	-47373	NM_001013693	ENSG00000187942	LDLRAD2	DNaseOnly
peak1460	chr1	22108572	22110627	6	promoter-TSS (NM_001032730)	promoter-TSS (NM_001032730)	88	NM_001032730	84196	Hs.467524	NM_032236	ENSG00000090686	USP48	RAP1GA1|USP31	ubiquitin specific peptidase 48	protein-coding	TRUE	FALSE	FALSE	FALSE	TRUE	FALSE	TSS-50kb;TSS-200	+;-	-29257;13	NM_001013693;NM_001032730	ENSG00000187942;ENSG00000090686	LDLRAD2;USP48	OpenChrom
peak1464	chr1	22230808	22231761	3	intron (NM_001291860, intron 1 of 96)	intron (NM_001291860, intron 1 of 96)	32505	NM_001291860	3339	Hs.562227	NM_005529	ENSG00000142798	HSPG2	HSPG|PLC|PRCAN|SJA|SJS|SJS1	heparan sulfate proteoglycan 2	protein-coding	TRUE	FALSE	FALSE	FALSE	FALSE	FALSE	INTRON	-	0	NM_001291860	ENSG00000142798	HSPG2	OpenChrom
peak1471	chr1	22263019	22264391	5	promoter-TSS (NM_005529)	promoter-TSS (NM_005529)	85	NM_001291860	3339	Hs.562227	NM_005529	ENSG00000142798	HSPG2	HSPG|PLC|PRCAN|SJA|SJS|SJS1	heparan sulfate proteoglycan 2	protein-coding	TRUE	FALSE	FALSE	FALSE	TRUE	FALSE	TSS-200;TSS-50kb	-;+	16;-39812	NM_005529;NM_007352	ENSG00000142798;ENSG00000219073	HSPG2;CELA3B	OpenChrom
peak1474	chr1	22283087	22284171	6	Intergenic	Intergenic	-19789	NM_007352	23436	Hs.728752	NM_007352	ENSG00000219073	CELA3B	CBPP|E1|EL-1|ELA3B	chymotrypsin-like elastase family, member 3B	protein-coding	FALSE	FALSE	FALSE	FALSE	FALSE	FALSE	TSS-50kb;TSS-50kb;TSS-50kb	-;+;+	19940;-44619;-19888	NM_005529;NM_005747;NM_007352	ENSG00000142798;ENSG00000142789;ENSG00000219073	HSPG2;CELA3A;CELA3B	OpenChrom
peak1481	chr1	22335058	22335733	3	intron (NM_005747, intron 6 of 7)	MIRb|SINE|MIR	7247	NM_005747	10136	Hs.181289	NM_005747	ENSG00000142789	CELA3A	ELA3|ELA3A	chymotrypsin-like elastase family, member 3A	protein-coding	FALSE	FALSE	FALSE	FALSE	FALSE	FALSE	TSS-50kb;TSS-50kb;TSS-50kb	+;+;+	-43823;-15599;-16700	NM_044472;NR_023918;NR_023919	ENSG00000070831;NO_ENSEMBL;NO_ENSEMBL	CDC42;NO_SYMBOL;NO_SYMBOL
peak1483	chr1	22351135	22352757	6	promoter-TSS (NR_023919)	promoter-TSS (NR_023919)	-51	NR_109762	29092	Hs.279842	NR_023918	ENSG00000218510	LINC00339	HSPC157|NCRNA00339	long intergenic non-protein coding RNA 339	ncRNA	TRUE	FALSE	FALSE	FALSE	TRUE	FALSE	TSS-50kb;TSS-200	+;+	-27273;-150	NM_044472;NR_023919	ENSG00000070831;NO_ENSEMBL	CDC42;NO_SYMBOL	OpenChrom
peak1486	chr1	22378836	22380564	6	intron (NM_001791, intron 1 of 5)	CpG	580	NM_044472	998	Hs.467637	NM_001791	ENSG00000070831	CDC42	CDC42Hs|G25K	cell division cycle 42	protein-coding	TRUE	FALSE	FALSE	TRUE	TRUE	FALSE	TSS-50kb	-	27260	NR_110692	NO_ENSEMBL	NO_SYMBOL	OpenChrom
peak1497	chr1	22447743	22448555	4	intron (NM_030761, intron 2 of 4)	intron (NM_030761, intron 2 of 4)	21370	NM_030761	54361	Hs.25766	NM_030761	ENSG00000162552	WNT4	SERKAL|WNT-4	wingless-type MMTV integration site family, member 4	protein-coding	TRUE	FALSE	FALSE	FALSE	FALSE	FALSE	INTRON	-	0	NM_030761	ENSG00000162552	WNT4	Valid
peak1499	chr1	22458281	22459492	5	intron (NM_030761, intron 1 of 4)	MIR3|SINE|MIR	10632	NM_030761	54361	Hs.25766	NM_030761	ENSG00000162552	WNT4	SERKAL|WNT-4	wingless-type MMTV integration site family, member 4	protein-coding	TRUE	FALSE	FALSE	FALSE	FALSE	FALSE							OpenChrom
peak1501	chr1	22468077	22470236	6	intron (NM_030761, intron 1 of 4)	CpG	362	NM_030761	54361	Hs.25766	NM_030761	ENSG00000162552	WNT4	SERKAL|WNT-4	wingless-type MMTV integration site family, member 4	protein-coding	TRUE	FALSE	FALSE	FALSE	TRUE	FALSE							OpenChrom
peak1506	chr1	22511290	22512406	6	Intergenic	Intergenic	-42329	NM_030761	54361	Hs.25766	NM_030761	ENSG00000162552	WNT4	SERKAL|WNT-4	wingless-type MMTV integration site family, member 4	protein-coding	TRUE	FALSE	FALSE	TRUE	FALSE	FALSE	TSS-50kb	-	42430	NM_030761	ENSG00000162552	WNT4	Valid
peak1516	chr1	22668261	22669617	6	Intergenic	G-rich|Low_complexity|Low_complexity	76207	NR_039613	100616433		NR_039613	ENSG00000266564	MIR4418	-	microRNA 4418	ncRNA	TRUE	FALSE	FALSE	FALSE	FALSE	FALSE							OpenChrom
peak1517	chr1	22674595	22676095	5	Intergenic	Intergenic	82613	NR_039613	100616433		NR_039613	ENSG00000266564	MIR4418	-	microRNA 4418	ncRNA	TRUE	FALSE	FALSE	FALSE	FALSE	FALSE							Valid
peak1521	chr1	22739039	22740134	6	Intergenic	Intergenic	-38757	NM_014870	9923	Hs.418966	NM_014870	ENSG00000184677	ZBTB40	ZNF923	zinc finger and BTB domain containing 40	protein-coding	TRUE	FALSE	FALSE	TRUE	FALSE	FALSE	TSS-50kb	+	-38857	NM_001083621	ENSG00000184677	ZBTB40	Valid
peak1522	chr1	22740425	22741429	6	Intergenic	Intergenic	-37417	NM_014870	9923	Hs.418966	NM_014870	ENSG00000184677	ZBTB40	ZNF923	zinc finger and BTB domain containing 40	protein-coding	TRUE	FALSE	FALSE	TRUE	FALSE	FALSE	TSS-50kb	+	-37516	NM_001083621	ENSG00000184677	ZBTB40	Valid
peak1529	chr1	22778078	22779277	6	intron (NM_014870, intron 1 of 17)	CpG	334	NM_001083621	9923	Hs.418966	NM_014870	ENSG00000184677	ZBTB40	ZNF923	zinc finger and BTB domain containing 40	protein-coding	TRUE	FALSE	FALSE	FALSE	TRUE	FALSE							OpenChrom
peak1534	chr1	22853537	22854639	5	3' UTR (NM_001083621, exon 19 of 19)	3' UTR (NM_001083621, exon 19 of 19)	-35916	NM_020526	2046	Hs.283613	NM_020526	ENSG00000070886	EPHA8	EEK|EK3|HEK3	EPH receptor A8	protein-coding	TRUE	FALSE	FALSE	FALSE	FALSE	FALSE	TSS-50kb	+	-36015	NM_020526	ENSG00000070886	EPHA8	OpenChrom
peak1545	chr1	23036864	23038510	6	intron (NM_001309192, intron 1 of 13)	CpG	356	NM_001309192	2048	Hs.380705	NM_004442		EPHB2	CAPB|DRT|EK5|EPHT3|ERK|Hek5|PCBC|Tyro5	EPH receptor B2	protein-coding	TRUE	FALSE	FALSE	FALSE	TRUE	FALSE	TSS-50kb	+	-8422	NR_039832	NO_ENSEMBL	NO_SYMBOL	OpenChrom
peak1550	chr1	23076667	23078033	6	intron (NM_001309192, intron 1 of 13)	MIR|SINE|MIR	31340	NR_039832	100616391		NR_039832	ENSG00000265422	MIR4684	-	microRNA 4684	ncRNA	TRUE	FALSE	FALSE	TRUE	FALSE	FALSE							Valid
peak1551	chr1	23134909	23135833	3	intron (NM_001309192, intron 3 of 13)	MIR|SINE|MIR	54348	NR_036214	100422914		NR_036214	ENSG00000264014	MIR4253	-	microRNA 4253	ncRNA	FALSE	FALSE	FALSE	FALSE	FALSE	FALSE							OpenChrom
peak1561	chr1	23302834	23303386	4	Intergenic	Intergenic	-11187	NM_001289974	646262		NM_001289974	ENSG00000215906	LACTBL1	-	lactamase, beta-like 1	protein-coding	FALSE	FALSE	FALSE	FALSE	FALSE	FALSE	TSS-50kb;TSS-50kb	+;-	-42930;11288	NM_001009999;NM_001289974	ENSG00000004487;ENSG00000215906	KDM1A;LACTBL1	Valid
peak1563	chr1	23345361	23346878	6	exon (NM_001009999, exon 1 of 21)	exon (NM_001009999, exon 1 of 21)	179	NM_001009999	23028	Hs.591518	NM_015013	ENSG00000004487	KDM1A	AOF2|BHC110|KDM1|LSD1	lysine (K)-specific demethylase 1A	protein-coding	TRUE	FALSE	FALSE	FALSE	TRUE	FALSE	1ST EXON;TSS-50kb;TSS-50kb	+;-;+	0;3878;-24777	NM_001009999;NM_001242521;NR_036057	ENSG00000004487;ENSG00000227868;NO_ENSEMBL	KDM1A;C1orf234;NO_SYMBOL	Valid
peak1568	chr1	23493812	23495664	6	intron (NM_033631, intron 1 of 4)	intron (NM_033631, intron 1 of 4)	613	NM_001142546	7798	Hs.257900	NM_033631	ENSG00000169641	LUZP1	LUZP	leucine zipper protein 1	protein-coding	TRUE	FALSE	FALSE	TRUE	TRUE	FALSE	INTRON	-	0	NM_033631	ENSG00000169641	LUZP1	OpenChrom
peak1569	chr1	23503754	23504908	6	Intergenic	CpG	-8980	NM_033631	7798	Hs.257900	NM_033631	ENSG00000169641	LUZP1	LUZP	leucine zipper protein 1	protein-coding	FALSE	FALSE	FALSE	TRUE	TRUE	FALSE	TSS-50kb	-	9081	NM_001142546	ENSG00000169641	LUZP1	OpenChrom
peak1575	chr1	23669846	23671756	6	promoter-TSS (NM_001102397)	promoter-TSS (NM_001102397)	56	NM_001102398	10236	Hs.373763	NM_005826	ENSG00000125944	HNRNPR	HNRPR|hnRNP-R	heterogeneous nuclear ribonucleoprotein R	protein-coding	TRUE	FALSE	FALSE	FALSE	TRUE	FALSE	TSS-200;TSS-200;TSS-50kb;TSS-50kb	-;-;+;+	45;45;-23908;-23976	NM_001102397;NM_001102397;NR_033690;NR_033691	ENSG00000125944;ENSG00000282958;NO_ENSEMBL;NO_ENSEMBL	HNRNPR;HNRNPR;NO_SYMBOL;NO_SYMBOL	Valid
peak1576	chr1	23694119	23696438	6	promoter-TSS (NM_030634)	promoter-TSS (NM_030634)	-185	NR_033690	148898	Hs.61884	NM_138479	ENSG00000249087	ZNF436-AS1	C1orf213	ZNF436 antisense RNA 1	ncRNA	TRUE	FALSE	FALSE	FALSE	TRUE	FALSE	TSS-50kb;TSS-50kb;TSS-1500;TSS-1500	-;-;-;-	24522;24522;500;500	NM_001102397;NM_001102397;NM_030634;NM_030634	ENSG00000125944;ENSG00000282958;ENSG00000283009;ENSG00000125945	HNRNPR;HNRNPR;ZNF436;ZNF436	OpenChrom
peak1578	chr1	23720323	23721532	3	intron (NM_003196, intron 7 of 10)	MIRb|SINE|MIR	-24571	NM_001077195	80818	Hs.293798	NM_030634	ENSG00000125945	ZNF436	ZNF|Zfp46	zinc finger protein 436	protein-coding	FALSE	FALSE	FALSE	FALSE	FALSE	FALSE	TSS-50kb;TSS-50kb;TSS-50kb;TSS-50kb	-;-;-;-	24672;24672;26150;26150	NM_001077195;NM_001077195;NM_030634;NM_030634	ENSG00000283009;ENSG00000125945;ENSG00000283009;ENSG00000125945	ZNF436;ZNF436;ZNF436;ZNF436	DNaseOnly
peak1579	chr1	23729585	23730954	6	intron (NM_003196, intron 5 of 10)	intron (NM_003196, intron 5 of 10)	21002	NM_003196	6920	Hs.446354	NM_003196	ENSG00000204219	TCEA3	TFIIS|TFIIS.H	transcription elongation factor A (SII), 3	protein-coding	TRUE	FALSE	FALSE	TRUE	FALSE	FALSE	TSS-50kb;TSS-50kb;INTRON;INTRON;TSS-50kb;TSS-50kb	-;-;-;-;-;-	34014;34014;0;0;35492;35492	NM_001077195;NM_001077195;NM_003196;NM_003196;NM_030634;NM_030634	ENSG00000283009;ENSG00000125945;ENSG00000282941;ENSG00000204219;ENSG00000283009;ENSG00000125945	ZNF436;ZNF436;TCEA3;TCEA3;ZNF436;ZNF436	Valid
peak1582	chr1	23749957	23751712	4	intron (NM_003196, intron 1 of 10)	CpG	437	NM_003196	6920	Hs.446354	NM_003196	ENSG00000204219	TCEA3	TFIIS|TFIIS.H	transcription elongation factor A (SII), 3	protein-coding	TRUE	FALSE	FALSE	FALSE	TRUE	FALSE	TTS+10kb;TTS+10kb	-;-	-4321;-4321	NM_017707;NM_017707	ENSG00000282854;ENSG00000088280	ASAP3;ASAP3	OpenChrom
peak1585	chr1	23805382	23805852	3	intron (NM_001143778, intron 1 of 23)	intron (NM_001143778, intron 1 of 23)	5133	NM_017707	55616	Hs.437379	NM_017707	ENSG00000088280	ASAP3	ACAP4|CENTB6|DDEFL1|UPLC1	ArfGAP with SH3 domain, ankyrin repeat and PH domain 3	protein-coding	FALSE	FALSE	FALSE	FALSE	FALSE	FALSE	INTRON;INTRON;TSS-50kb	-;-;+	0;0;-42904	NM_001143778;NM_001143778;NR_110799	ENSG00000088280;ENSG00000282854;NO_ENSEMBL	ASAP3;ASAP3;NO_SYMBOL	DNaseOnly
peak1586	chr1	23810335	23811490	5	promoter-TSS (NM_017707)	promoter-TSS (NM_017707)	-163	NM_001143778	55616	Hs.437379	NM_017707	ENSG00000088280	ASAP3	ACAP4|CENTB6|DDEFL1|UPLC1	ArfGAP with SH3 domain, ankyrin repeat and PH domain 3	protein-coding	TRUE	FALSE	FALSE	FALSE	TRUE	FALSE	TSS-1500;TSS-1500;TSS-50kb	-;-;+	263;263;-37609	NM_017707;NM_017707;NR_110799	ENSG00000282854;ENSG00000088280;NO_ENSEMBL	ASAP3;ASAP3;NO_SYMBOL	OpenChrom
peak1587	chr1	23823522	23824081	3	Intergenic	Intergenic	-13052	NM_001143778	55616	Hs.437379	NM_017707	ENSG00000088280	ASAP3	ACAP4|CENTB6|DDEFL1|UPLC1	ArfGAP with SH3 domain, ankyrin repeat and PH domain 3	protein-coding	FALSE	FALSE	FALSE	FALSE	FALSE	FALSE	TTS+10kb;TTS+10kb;TSS-50kb;TSS-50kb;TSS-50kb	-;-;-;-;+	-9217;-9217;13153;13153;-24719	NM_004091;NM_004091;NM_017707;NM_017707;NR_110799	ENSG00000007968;ENSG00000282899;ENSG00000282854;ENSG00000088280;NO_ENSEMBL	E2F2;E2F2;ASAP3;ASAP3;NO_SYMBOL	OpenChrom
peak1590	chr1	23866150	23866744	4	Intergenic	Intergenic	-8735	NM_004091	1870	Hs.194333	NM_004091	ENSG00000007968	E2F2	E2F-2	E2F transcription factor 2	protein-coding	FALSE	FALSE	FALSE	FALSE	FALSE	FALSE	TSS-50kb;TSS-50kb	-;-	8836;8836	NM_004091;NM_004091	ENSG00000007968;ENSG00000282899	E2F2;E2F2	OpenChrom
peak1591	chr1	23871124	23871625	4	Intergenic	Intergenic	-13663	NM_004091	1870	Hs.194333	NM_004091	ENSG00000007968	E2F2	E2F-2	E2F transcription factor 2	protein-coding	FALSE	FALSE	FALSE	FALSE	FALSE	FALSE	TSS-50kb;TSS-50kb	-;-	13763;13763	NM_004091;NM_004091	ENSG00000007968;ENSG00000282899	E2F2;E2F2	Valid
peak1592	chr1	23880950	23882049	6	Intergenic	CpG	4785	NM_002167	3399	Hs.76884	NM_002167	ENSG00000117318	ID3	HEIR-1|bHLHb25	inhibitor of DNA binding 3, dominant negative helix-loop-helix protein	protein-coding	TRUE	FALSE	FALSE	FALSE	TRUE	FALSE	TTS+10kb;TTS+10kb;TSS-50kb;TSS-50kb	-;-;-;-	-3020;-3020;23889;23889	NM_002167;NM_002167;NM_004091;NM_004091	ENSG00000283060;ENSG00000117318;ENSG00000007968;ENSG00000282899	ID3;ID3;E2F2;E2F2	OpenChrom
peak1594	chr1	23885657	23886551	6	5' UTR (NM_002167, exon 1 of 3)	5' UTR (NM_002167, exon 1 of 3)	181	NM_002167	3399	Hs.76884	NM_002167	ENSG00000117318	ID3	HEIR-1|bHLHb25	inhibitor of DNA binding 3, dominant negative helix-loop-helix protein	protein-coding	TRUE	FALSE	FALSE	TRUE	TRUE	FALSE	TSS-50kb;TSS-50kb	-;-	28493;28493	NM_004091;NM_004091	ENSG00000007968;ENSG00000282899	E2F2;E2F2	OpenChrom
peak1595	chr1	23888658	23889290	5	Intergenic	Intergenic	-2689	NM_002167	3399	Hs.76884	NM_002167	ENSG00000117318	ID3	HEIR-1|bHLHb25	inhibitor of DNA binding 3, dominant negative helix-loop-helix protein	protein-coding	FALSE	FALSE	FALSE	FALSE	FALSE	FALSE	TSS-50kb;TSS-50kb;TSS-50kb;TSS-50kb	-;-;-;-	2790;2790;31363;31363	NM_002167;NM_002167;NM_004091;NM_004091	ENSG00000283060;ENSG00000117318;ENSG00000007968;ENSG00000282899	ID3;ID3;E2F2;E2F2	OpenChrom
peak1596	chr1	23919794	23920683	3	Intergenic	Intergenic	-33585	NR_027042	259283	Hs.523369	NR_027042	ENSG00000197880	MDS2	-	myelodysplastic syndrome 2 translocation associated	ncRNA	FALSE	FALSE	FALSE	FALSE	FALSE	FALSE	TSS-50kb;TSS-50kb;TSS-50kb	-;-;+	34054;34054;-33685	NM_002167;NM_002167;NR_027042	ENSG00000283060;ENSG00000117318;NO_ENSEMBL	ID3;ID3;NO_SYMBOL
peak1598	chr1	23945863	23946762	6	Intergenic	Intergenic	-7511	NR_027042	259283	Hs.523369	NR_027042	ENSG00000197880	MDS2	-	myelodysplastic syndrome 2 translocation associated	ncRNA	FALSE	FALSE	FALSE	FALSE	TRUE	FALSE	TSS-50kb	+	-7611	NR_027042	NO_ENSEMBL	NO_SYMBOL	OpenChrom
peak1600	chr1	23961372	23962005	3	intron (NR_027042, intron 4 of 6)	intron (NR_027042, intron 4 of 6)	7865	NR_027042	259283	Hs.523369	NR_027042	ENSG00000197880	MDS2	-	myelodysplastic syndrome 2 translocation associated	ncRNA	FALSE	FALSE	FALSE	FALSE	TRUE	FALSE	INTRON	+	0	NR_027042	NO_ENSEMBL	NO_SYMBOL	Valid
peak1603	chr1	23999697	24000437	4	Intergenic	Intergenic	-18202	NM_000975	6135	Hs.719951	NM_000975	ENSG00000142676	RPL11	DBA7|GIG34|L11	ribosomal protein L11	protein-coding	FALSE	FALSE	FALSE	FALSE	FALSE	FALSE	TSS-50kb	+	-18301	NM_001199802	ENSG00000142676	RPL11	OpenChrom
peak1604	chr1	24017846	24019091	6	intron (NM_001199802, intron 1 of 5)	CpG	200	NM_001199802	6135	Hs.719951	NM_000975	ENSG00000142676	RPL11	DBA7|GIG34|L11	ribosomal protein L11	protein-coding	TRUE	FALSE	FALSE	FALSE	TRUE	FALSE							OpenChrom
peak1605	chr1	24053468	24054754	6	Intergenic	MER102b|DNA|hAT-Charlie	-15745	NM_003198	6924	Hs.15535	NM_003198	ENSG00000011007	TCEB3	EloA|SIII|SIII p110|TCEB3A	transcription elongation factor B (SIII), polypeptide 3 (110kDa, elongin A)	protein-coding	TRUE	FALSE	FALSE	TRUE	TRUE	FALSE	TSS-50kb	+	-15844	NM_003198	ENSG00000011007	TCEB3	Valid
peak1606	chr1	24069367	24071569	6	intron (NM_003198, intron 1 of 10)	CpG	612	NM_003198	6924	Hs.15535	NM_003198	ENSG00000011007	TCEB3	EloA|SIII|SIII p110|TCEB3A	transcription elongation factor B (SIII), polypeptide 3 (110kDa, elongin A)	protein-coding	TRUE	FALSE	TRUE	FALSE	TRUE	FALSE	TSS-50kb;TSS-50kb	+;+	-47277;-34507	NM_007260;NM_020362	ENSG00000011009;ENSG00000057757	LYPLA2;PITHD1	OpenChrom
peak1610	chr1	24104266	24105435	6	promoter-TSS (NM_020362)	promoter-TSS (NM_020362)	-25	NM_020362	57095	Hs.31819	NM_020362	ENSG00000057757	PITHD1	C1orf128|HT014|TXNL1CL	PITH (C-terminal proteasome-interacting domain of thioredoxin-like) domain containing 1	protein-coding	TRUE	FALSE	FALSE	FALSE	TRUE	FALSE	TSS-50kb;TSS-200	+;+	-12895;-125	NM_007260;NM_020362	ENSG00000011009;ENSG00000057757	LYPLA2;PITHD1	OpenChrom
peak1613	chr1	24116978	24118419	6	promoter-TSS (NM_007260)	promoter-TSS (NM_007260)	53	NM_007260	11313	Hs.533479	NM_007260	ENSG00000011009	LYPLA2	APT-2|APT2|DJ886K2.4	lysophospholipase II	protein-coding	TRUE	FALSE	FALSE	TRUE	TRUE	FALSE	TTS+10kb;TSS-200;TTS+10kb;TSS-50kb	-;+;+;-	-4490;-47;3077;12722	NM_000403;NM_007260;NM_020362;NR_038280	ENSG00000117308;ENSG00000011009;ENSG00000057757;NO_ENSEMBL	GALE;LYPLA2;PITHD1;NO_SYMBOL	OpenChrom
peak1615	chr1	24125799	24128352	6	promoter-TSS (NM_000403)	promoter-TSS (NM_000403)	-42	NM_000403	2582	Hs.632380	NM_000403	ENSG00000117308	GALE	SDR1E1	UDP-galactose-4-epimerase	protein-coding	TRUE	FALSE	FALSE	FALSE	TRUE	FALSE	TTS+10kb;TSS-200;TSS-1500;TTS+10kb;TSS-50kb	-;-;-;+;-	-1390;143;1117;4887;22100	NM_000191;NM_000403;NM_001127621;NM_007260;NR_038280	ENSG00000117305;ENSG00000117308;ENSG00000117308;ENSG00000011009;NO_ENSEMBL	HMGCL;GALE;GALE;LYPLA2;NO_SYMBOL	OpenChrom
peak1618	chr1	24151219	24152625	6	promoter-TSS (NM_000191)	promoter-TSS (NM_000191)	27	NM_000191	3155	Hs.533444	NM_000191	ENSG00000117305	HMGCL	HL	3-hydroxymethyl-3-methylglutaryl-CoA lyase	protein-coding	TRUE	FALSE	FALSE	TRUE	TRUE	FALSE	TSS-200;TSS-50kb;TSS-50kb;TSS-50kb;TSS-50kb	-;-;-;-;-	74;24989;23888;25963;46946	NM_000191;NM_000403;NM_001008216;NM_001127621;NR_038280	ENSG00000117305;ENSG00000117308;ENSG00000117308;ENSG00000117308;NO_ENSEMBL	HMGCL;GALE;GALE;GALE;NO_SYMBOL	Valid
peak1619	chr1	24164458	24165424	3	Intergenic	LTR1|LTR|ERV1	-12992	NM_001166059	3155	Hs.533444	NM_000191	ENSG00000117305	HMGCL	HL	3-hydroxymethyl-3-methylglutaryl-CoA lyase	protein-coding	FALSE	FALSE	FALSE	FALSE	TRUE	FALSE	TTS+10kb;TSS-50kb;TSS-50kb;TSS-50kb;TSS-50kb	-;-;-;-;-	-6730;13093;38008;36907;38982	NM_000147;NM_000191;NM_000403;NM_001008216;NM_001127621	ENSG00000179163;ENSG00000117305;ENSG00000117308;ENSG00000117308;ENSG00000117308	FUCA1;HMGCL;GALE;GALE;GALE	OpenChrom
peak1621	chr1	24194178	24195598	6	promoter-TSS (NM_000147)	promoter-TSS (NM_000147)	-29	NM_000147	2517	Hs.370858	NM_000147	ENSG00000179163	FUCA1	FUCA	fucosidase, alpha-L- 1, tissue	protein-coding	TRUE	FALSE	FALSE	FALSE	TRUE	FALSE	TSS-200;TSS-50kb;TTS+10kb	-;-;-	130;43040;-5671	NM_000147;NM_000191;NM_001841	ENSG00000179163;ENSG00000117305;ENSG00000188822	FUCA1;HMGCL;CNR2	Valid
peak1624	chr1	24246323	24246957	4	Intergenic	Intergenic	-6823	NM_001841	1269	Hs.73037	NM_001841		CNR2	CB-2|CB2|CX5	cannabinoid receptor 2	protein-coding	TRUE	FALSE	FALSE	FALSE	FALSE	FALSE	TSS-50kb;TSS-50kb;TSS-50kb	-;+;+	6924;-39760;-9019	NM_001841;NM_017761;NR_039615	ENSG00000188822;ENSG00000189266;NO_ENSEMBL	CNR2;PNRC2;NO_SYMBOL
peak1628	chr1	24438753	24439446	4	promoter-TSS (NM_152372)	promoter-TSS (NM_152372)	-435	NM_152372	127294	Hs.523413	NM_152372	ENSG00000142661	MYOM3	-	myomesin 3	protein-coding	FALSE	FALSE	FALSE	FALSE	FALSE	FALSE	TTS+10kb;TSS-1500	-;-	-7260;536	NM_021258;NM_152372	ENSG00000142677;ENSG00000142661	IL22RA1;MYOM3	OpenChrom
peak1629	chr1	24444217	24445214	3	Intergenic	AluSx1|SINE|Alu	-6051	NM_152372	127294	Hs.523413	NM_152372	ENSG00000142661	MYOM3	-	myomesin 3	protein-coding	TRUE	FALSE	FALSE	FALSE	FALSE	FALSE	TTS+10kb;TSS-50kb	-;-	-1644;6152	NM_021258;NM_152372	ENSG00000142677;ENSG00000142661	IL22RA1;MYOM3	DNaseOnly
peak1630	chr1	24446128	24447327	3	3' UTR (NM_021258, exon 7 of 7)	3' UTR (NM_021258, exon 7 of 7)	-8063	NM_152372	127294	Hs.523413	NM_152372	ENSG00000142661	MYOM3	-	myomesin 3	protein-coding	TRUE	FALSE	FALSE	FALSE	FALSE	FALSE	TSS-50kb	-	8164	NM_152372	ENSG00000142661	MYOM3	DNaseOnly
peak1637	chr1	24468995	24469963	3	intron (NM_021258, intron 1 of 6)	intron (NM_021258, intron 1 of 6)	296	NM_021258	58985	Hs.110915	NM_021258	ENSG00000142677	IL22RA1	CRF2-9|IL22R|IL22R1	interleukin 22 receptor, alpha 1	protein-coding	FALSE	FALSE	FALSE	FALSE	TRUE	FALSE	INTRON;TSS-50kb	-;-	0;30915	NM_021258;NM_152372	ENSG00000142677;ENSG00000142661	IL22RA1;MYOM3	DNaseOnly
peak1638	chr1	24476277	24477964	6	Intergenic	Intergenic	-7346	NM_021258	58985	Hs.110915	NM_021258	ENSG00000142677	IL22RA1	CRF2-9|IL22R|IL22R1	interleukin 22 receptor, alpha 1	protein-coding	FALSE	FALSE	FALSE	FALSE	FALSE	FALSE	TSS-50kb;TSS-50kb;TTS+10kb;TSS-50kb	-;-;-;+	7446;38556;-3626;-49709	NM_021258;NM_152372;NM_173065;NR_027087	ENSG00000142677;ENSG00000142661;ENSG00000185436;NO_ENSEMBL	IL22RA1;MYOM3;IFNLR1;NO_SYMBOL	OpenChrom
peak1643	chr1	24512709	24514574	5	intron (NM_170743, intron 1 of 6)	CpG	123	NM_170743	163702	Hs.221375	NM_170743	ENSG00000185436	IFNLR1	CRF2/12|IFNLR|IL-28R1|IL28RA|LICR2	interferon, lambda receptor 1	protein-coding	TRUE	FALSE	FALSE	FALSE	TRUE	FALSE	TSS-50kb;TSS-50kb	-;+	43968;-13187	NM_021258;NR_027087	ENSG00000142677;NO_ENSEMBL	IL22RA1;NO_SYMBOL	OpenChrom
peak1651	chr1	24609799	24610837	3	Intergenic	Intergenic	-35494	NM_198173	57822	Hs.657920	NM_021180	ENSG00000158055	GRHL3	SOM|TFCP2L4|VWS2	grainyhead-like transcription factor 3	protein-coding	TRUE	FALSE	FALSE	TRUE	FALSE	FALSE	TSS-50kb;TSS-50kb;TSS-50kb	+;+;+	-35837;-39311;-34736	NM_001195010;NM_021180;NM_198174	ENSG00000158055;ENSG00000158055;ENSG00000158055	GRHL3;GRHL3;GRHL3	OpenChrom
peak1654	chr1	24645655	24646252	5	promoter-TSS (NM_001195010)	promoter-TSS (NM_001195010)	-102	NM_001195010	57822	Hs.657920	NM_021180	ENSG00000158055	GRHL3	SOM|TFCP2L4|VWS2	grainyhead-like transcription factor 3	protein-coding	FALSE	FALSE	FALSE	FALSE	TRUE	FALSE	TSS-1500;TSS-50kb	+;+	-201;-3675	NM_001195010;NM_021180	ENSG00000158055;ENSG00000158055	GRHL3;GRHL3	OpenChrom
peak1662	chr1	24739783	24740594	6	promoter-TSS (NM_178122)	promoter-TSS (NM_178122)	73	NM_001199013	90529	Hs.403187	NM_178122	ENSG00000001460	STPG1	C1orf201|MAPO2	sperm-tail PG-rich repeat containing 1	protein-coding	TRUE	FALSE	FALSE	FALSE	TRUE	FALSE	TSS-50kb;TSS-200	+;-	-2156;27	NM_020448;NM_178122	ENSG00000001461;ENSG00000001460	NIPAL3;STPG1	Valid
peak1663	chr1	24741563	24743083	6	promoter-TSS (NM_020448)	promoter-TSS (NM_020448)	78	NM_020448	57185	Hs.523442	NM_020448	ENSG00000001461	NIPAL3	DJ462O23.2|NPAL3	NIPA-like domain containing 3	protein-coding	TRUE	FALSE	FALSE	FALSE	TRUE	FALSE	TSS-200;TSS-50kb	+;-	-21;2162	NM_020448;NM_178122	ENSG00000001461;ENSG00000001460	NIPAL3;STPG1	OpenChrom
peak1667	chr1	24828309	24829654	6	promoter-TSS (NM_013441)	promoter-TSS (NM_013441)	-132	NR_045408	100750325	Hs.399958	NR_045407		RCAN3AS	-	RCAN3 antisense	ncRNA	TRUE	FALSE	FALSE	FALSE	TRUE	FALSE	TSS-50kb;TSS-50kb;TSS-1500	+;+;+	-5201;-11921;-504	NM_001251978;NM_001251985;NM_013441	ENSG00000117602;ENSG00000117602;ENSG00000117602	RCAN3;RCAN3;RCAN3	OpenChrom
peak1672	chr1	24867308	24868335	3	intron (NR_109781, intron 2 of 2)	intron (NR_109781, intron 2 of 2)	14693	NR_109781	100506985	Hs.607088	NR_109781		LOC100506985	-	uncharacterized LOC100506985	ncRNA	FALSE	FALSE	FALSE	TRUE	FALSE	FALSE	TSS-50kb;TTS+10kb;TSS-50kb;INTRON	+;+;-;-	-14844;4413;38335;0	NM_001010980;NM_001251985;NR_045409;NR_109781	ENSG00000184454;ENSG00000117602;NO_ENSEMBL;NO_ENSEMBL	NCMAP;RCAN3;NO_SYMBOL;NO_SYMBOL	Valid
peak1675	chr1	24881927	24882841	5	promoter-TSS (NM_001010980)	promoter-TSS (NM_001010980)	131	NR_109781	100506985	Hs.607088	NR_109781		LOC100506985	-	uncharacterized LOC100506985	ncRNA	TRUE	FALSE	FALSE	FALSE	TRUE	FALSE	TSS-1500	+	-282	NM_001010980	ENSG00000184454	NCMAP	OpenChrom
peak1679	chr1	24894118	24894995	5	intron (NM_001010980, intron 1 of 3)	intron (NM_001010980, intron 1 of 3)	11990	NM_001010980	400746	Hs.200253	NM_001010980	ENSG00000184454	NCMAP	C1orf130|MP11	noncompact myelin associated protein	protein-coding	TRUE	FALSE	FALSE	TRUE	FALSE	FALSE	INTRON;TSS-50kb	+;-	0;11889	NM_001010980;NR_109781	ENSG00000184454;NO_ENSEMBL	NCMAP;NO_SYMBOL	Valid
peak1680	chr1	24913604	24914160	3	intron (NM_001010980, intron 1 of 3)	intron (NM_001010980, intron 1 of 3)	31315	NM_001010980	400746	Hs.200253	NM_001010980	ENSG00000184454	NCMAP	C1orf130|MP11	noncompact myelin associated protein	protein-coding	FALSE	FALSE	FALSE	FALSE	FALSE	FALSE	INTRON;TSS-50kb	+;-	0;31215	NM_001010980;NR_109781	ENSG00000184454;NO_ENSEMBL	NCMAP;NO_SYMBOL	Valid
peak1684	chr1	24968737	24970637	6	promoter-TSS (NM_001303449)	promoter-TSS (NM_001303449)	93	NM_001303448	10250	Hs.18192	NM_005839	ENSG00000133226	SRRM1	160-KD|POP101|SRM160	serine/arginine repetitive matrix 1	protein-coding	TRUE	FALSE	FALSE	FALSE	TRUE	FALSE	TSS-1500	+	-462	NM_001303449	ENSG00000133226	SRRM1	Valid
peak1688	chr1	25031664	25032497	4	Intergenic	Intergenic	-39679	NM_013943	25932	Hs.440544	NM_013943	ENSG00000169504	CLIC4	CLIC4L|H1|MTCLIC|huH1|p64H1	chloride intracellular channel 4	protein-coding	FALSE	FALSE	FALSE	FALSE	TRUE	FALSE	TSS-50kb	+	-39779	NM_013943	ENSG00000169504	CLIC4	OpenChrom
peak1690	chr1	25071292	25072883	6	exon (NM_013943, exon 1 of 6)	exon (NM_013943, exon 1 of 6)	328	NM_013943	25932	Hs.440544	NM_013943	ENSG00000169504	CLIC4	CLIC4L|H1|MTCLIC|huH1|p64H1	chloride intracellular channel 4	protein-coding	TRUE	FALSE	FALSE	FALSE	TRUE	FALSE	1ST EXON	+	0	NM_013943	ENSG00000169504	CLIC4	OpenChrom
peak1692	chr1	25174342	25175300	3	Intergenic	CpG	71086	NR_106789	102465437		NR_106789	ENSG00000278034	MIR6731	hsa-mir-6731	microRNA 6731	ncRNA	FALSE	TRUE	FALSE	FALSE	TRUE	FALSE	TTS+10kb	+	4107	NM_013943	ENSG00000169504	CLIC4	OpenChrom
peak1696	chr1	25358487	25359131	3	Intergenic	MIRb|SINE|MIR	8815	NR_039623	100616365		NR_039623	ENSG00000264371	MIR4425	-	microRNA 4425	ncRNA	FALSE	FALSE	FALSE	FALSE	FALSE	FALSE	TTS+10kb	+	8715	NR_039623	NO_ENSEMBL	NO_SYMBOL	Valid
peak1700	chr1	25558495	25560073	6	promoter-TSS (NM_207170)	promoter-TSS (NM_207170)	-271	NM_207170	25949	Hs.20013	NM_015484		SYF2	CBPIN|NTC31|P29|fSAP29	SYF2 pre-mRNA-splicing factor	protein-coding	TRUE	FALSE	FALSE	TRUE	TRUE	FALSE	TSS-50kb;TTS+10kb;TSS-1500	+;-;-	-39792;-9555;372	NM_001282871;NM_020317;NM_207170	ENSG00000187010;ENSG00000117616;ENSG00000117614	RHD;RSRP1;SYF2	Valid
peak1701	chr1	25565854	25567173	6	Intergenic	CpG	7471	NM_020317	57035	Hs.259412	NM_020317	ENSG00000117616	RSRP1	C1orf63|DJ465N24.2.1|NPD014	arginine/serine-rich protein 1	protein-coding	TRUE	FALSE	FALSE	TRUE	TRUE	FALSE	TSS-50kb;TTS+10kb;TSS-50kb	+;-;-	-32562;-2325;7602	NM_001282871;NM_020317;NM_207170	ENSG00000187010;ENSG00000117616;ENSG00000117614	RHD;RSRP1;SYF2	OpenChrom
peak1702	chr1	25572689	25574594	6	intron (NM_020317, intron 1 of 4)	CpG	343	NM_020317	57035	Hs.259412	NM_020317	ENSG00000117616	RSRP1	C1orf63|DJ465N24.2.1|NPD014	arginine/serine-rich protein 1	protein-coding	TRUE	FALSE	FALSE	TRUE	TRUE	FALSE	TSS-50kb;TSS-50kb	+;-	-25434;14730	NM_001282871;NM_207170	ENSG00000187010;ENSG00000117614	RHD;SYF2	Valid
peak1703	chr1	25594233	25594871	4	Intergenic	MIRb|SINE|MIR	-4425	NM_001282871	6007	Hs.449968	NM_016124	ENSG00000187010	RHD	CD240D|DIIIc|RH|RH30|RHCED|RHDVA(TT)|RHDel|RHPII|RHXIII|Rh4|RhDCw|RhII|RhK562-II|RhPI	Rh blood group, D antigen	protein-coding	TRUE	FALSE	FALSE	FALSE	TRUE	FALSE	TSS-50kb;TSS-50kb;TSS-50kb	+;-;-	-4524;20668;35640	NM_001282871;NM_020317;NM_207170	ENSG00000187010;ENSG00000117616;ENSG00000117614	RHD;RSRP1;SYF2	OpenChrom
peak1705	chr1	25664446	25665952	6	intron (NM_014313, intron 1 of 6)	CpG	410	NM_014313	23585	Hs.705699	NM_014313	ENSG00000183726	TMEM50A	IFNRC|SMP1	transmembrane protein 50A	protein-coding	TRUE	FALSE	FALSE	TRUE	TRUE	FALSE	TTS+10kb	+	8364	NM_001282871	ENSG00000187010	RHD	OpenChrom
peak1706	chr1	25751831	25752502	3	Intergenic	Intergenic	-4804	NM_138616	6006	Hs.449968	NM_020485	ENSG00000188672	RHCE	CD240CE|RH|RH30A|RHC|RHE|RHIXB|RHPI|Rh4|RhIVb(J)|RhVI|RhVIII	Rh blood group, CcEe antigens	protein-coding	FALSE	FALSE	FALSE	FALSE	FALSE	FALSE	TSS-50kb;TSS-50kb	+;-	-5282;4904	NM_001282564;NM_138618	ENSG00000204178;ENSG00000188672	TMEM57;RHCE
peak1707	chr1	25756354	25758099	6	promoter-TSS (NM_001282564)	promoter-TSS (NM_001282564)	-122	NM_001282564	55219	Hs.189782	NM_018202	ENSG00000204178	TMEM57	MACOILIN	transmembrane protein 57	protein-coding	TRUE	FALSE	FALSE	FALSE	TRUE	FALSE	TSS-1500;TSS-50kb	+;-	-222;9964	NM_001282564;NM_138618	ENSG00000204178;ENSG00000188672	TMEM57;RHCE	Valid
peak1709	chr1	25768358	25769304	4	intron (NM_018202, intron 1 of 10)	intron (NM_018202, intron 1 of 10)	11482	NM_018202	55219	Hs.189782	NM_018202	ENSG00000204178	TMEM57	MACOILIN	transmembrane protein 57	protein-coding	TRUE	FALSE	FALSE	TRUE	FALSE	FALSE	INTRON;TSS-50kb	+;-	0;21569	NM_018202;NM_138618	ENSG00000204178;ENSG00000188672	TMEM57;RHCE	FAIREOnly
peak1717	chr1	25829623	25830891	3	Intergenic	MER5A|DNA|hAT-Charlie	-39819	NM_015627	26119	Hs.590911	NM_015627	ENSG00000157978	LDLRAP1	ARH|ARH1|ARH2|FHCB1|FHCB2	low density lipoprotein receptor adaptor protein 1	protein-coding	FALSE	FALSE	FALSE	FALSE	FALSE	FALSE	TTS+10kb;TSS-50kb	+;+	3660;-39918	NM_001282564;NM_015627	ENSG00000204178;ENSG00000157978	TMEM57;LDLRAP1	Valid
peak1721	chr1	25848552	25849380	4	Intergenic	Intergenic	-21110	NM_015627	26119	Hs.590911	NM_015627	ENSG00000157978	LDLRAP1	ARH|ARH1|ARH2|FHCB1|FHCB2	low density lipoprotein receptor adaptor protein 1	protein-coding	TRUE	FALSE	FALSE	FALSE	FALSE	FALSE	TSS-50kb	+	-21209	NM_015627	ENSG00000157978	LDLRAP1	Valid
peak1723	chr1	25867370	25868014	3	Intergenic	Intergenic	-2384	NM_015627	26119	Hs.590911	NM_015627	ENSG00000157978	LDLRAP1	ARH|ARH1|ARH2|FHCB1|FHCB2	low density lipoprotein receptor adaptor protein 1	protein-coding	TRUE	FALSE	FALSE	FALSE	FALSE	FALSE	TSS-50kb	+	-2483	NM_015627	ENSG00000157978	LDLRAP1	Valid
peak1724	chr1	25869739	25871525	6	intron (NM_015627, intron 1 of 8)	CpG	556	NM_015627	26119	Hs.590911	NM_015627	ENSG00000157978	LDLRAP1	ARH|ARH1|ARH2|FHCB1|FHCB2	low density lipoprotein receptor adaptor protein 1	protein-coding	TRUE	FALSE	FALSE	FALSE	TRUE	FALSE							OpenChrom
peak1725	chr1	25875554	25876862	6	intron (NM_015627, intron 1 of 8)	intron (NM_015627, intron 1 of 8)	6132	NM_015627	26119	Hs.590911	NM_015627	ENSG00000157978	LDLRAP1	ARH|ARH1|ARH2|FHCB1|FHCB2	low density lipoprotein receptor adaptor protein 1	protein-coding	TRUE	FALSE	FALSE	TRUE	FALSE	FALSE	INTRON	+	0	NM_015627	ENSG00000157978	LDLRAP1	Valid
peak1727	chr1	25892875	25893998	4	exon (NM_015627, exon 9 of 9)	exon (NM_015627, exon 9 of 9)	23361	NM_015627	26119	Hs.590911	NM_015627	ENSG00000157978	LDLRAP1	ARH|ARH1|ARH2|FHCB1|FHCB2	low density lipoprotein receptor adaptor protein 1	protein-coding	TRUE	FALSE	TRUE	TRUE	FALSE	FALSE	EXON	+	0	NM_015627	ENSG00000157978	LDLRAP1	OpenChrom
peak1728	chr1	25894666	25895833	4	3' UTR (NM_015627, exon 9 of 9)	3' UTR (NM_015627, exon 9 of 9)	25174	NM_015627	26119	Hs.590911	NM_015627	ENSG00000157978	LDLRAP1	ARH|ARH1|ARH2|FHCB1|FHCB2	low density lipoprotein receptor adaptor protein 1	protein-coding	TRUE	FALSE	FALSE	TRUE	FALSE	FALSE	TSS-50kb	+	-48808	NM_001289010	ENSG00000117643	MAN1C1	OpenChrom
peak1733	chr1	25936149	25937113	3	Intergenic	Intergenic	-7328	NM_001289010	57134	Hs.197043	NM_020379	ENSG00000117643	MAN1C1	HMIC|MAN1A3|MAN1C|pp6318	mannosidase, alpha, class 1C, member 1	protein-coding	FALSE	FALSE	FALSE	TRUE	FALSE	FALSE	TSS-50kb	+	-7427	NM_001289010	ENSG00000117643	MAN1C1	Valid
peak1734	chr1	25942287	25944289	6	promoter-TSS (NM_001289010)	promoter-TSS (NM_001289010)	-671	NM_001289010	57134	Hs.197043	NM_020379	ENSG00000117643	MAN1C1	HMIC|MAN1A3|MAN1C|pp6318	mannosidase, alpha, class 1C, member 1	protein-coding	TRUE	FALSE	FALSE	FALSE	TRUE	FALSE	TSS-1500	+	-770	NM_001289010	ENSG00000117643	MAN1C1	OpenChrom
peak1737	chr1	25968561	25969560	3	intron (NM_020379, intron 1 of 11)	intron (NM_020379, intron 1 of 11)	25102	NM_020379	57134	Hs.197043	NM_020379	ENSG00000117643	MAN1C1	HMIC|MAN1A3|MAN1C|pp6318	mannosidase, alpha, class 1C, member 1	protein-coding	TRUE	FALSE	FALSE	TRUE	TRUE	FALSE	INTRON	+	0	NM_020379	ENSG00000117643	MAN1C1	Valid
peak1740	chr1	25985383	25986092	4	intron (NM_020379, intron 1 of 11)	intron (NM_020379, intron 1 of 11)	41779	NM_020379	57134	Hs.197043	NM_020379	ENSG00000117643	MAN1C1	HMIC|MAN1A3|MAN1C|pp6318	mannosidase, alpha, class 1C, member 1	protein-coding	FALSE	FALSE	FALSE	FALSE	FALSE	FALSE	INTRON	+	0	NM_020379	ENSG00000117643	MAN1C1	DNaseOnly
peak1746	chr1	26053920	26055091	6	intron (NM_020379, intron 2 of 11)	intron (NM_020379, intron 2 of 11)	-72161	NM_020451	57190	Hs.323396	NM_020451	ENSG00000162430	SEPN1	CFTD|MDRS1|RSMD1|RSS|SELN	selenoprotein N, 1	protein-coding	FALSE	FALSE	FALSE	FALSE	FALSE	FALSE	INTRON	+	0	NM_020379	ENSG00000117643	MAN1C1	FAIREOnly
peak1748	chr1	26063345	26063939	3	intron (NM_020379, intron 2 of 11)	intron (NM_020379, intron 2 of 11)	-63025	NM_020451	57190	Hs.323396	NM_020451	ENSG00000162430	SEPN1	CFTD|MDRS1|RSMD1|RSS|SELN	selenoprotein N, 1	protein-coding	TRUE	FALSE	FALSE	FALSE	FALSE	FALSE	INTRON	+	0	NM_020379	ENSG00000117643	MAN1C1	Valid
peak1749	chr1	26069768	26071056	6	intron (NM_020379, intron 2 of 11)	intron (NM_020379, intron 2 of 11)	-56255	NM_020451	57190	Hs.323396	NM_020451	ENSG00000162430	SEPN1	CFTD|MDRS1|RSMD1|RSS|SELN	selenoprotein N, 1	protein-coding	TRUE	FALSE	FALSE	TRUE	FALSE	FALSE	INTRON	+	0	NM_020379	ENSG00000117643	MAN1C1	Valid
peak1752	chr1	26086568	26087545	3	intron (NM_020379, intron 6 of 11)	intron (NM_020379, intron 6 of 11)	-39610	NM_020451	57190	Hs.323396	NM_020451	ENSG00000162430	SEPN1	CFTD|MDRS1|RSMD1|RSS|SELN	selenoprotein N, 1	protein-coding	TRUE	FALSE	FALSE	FALSE	FALSE	FALSE	INTRON;TSS-50kb	+;+	0;-39710	NM_020379;NM_020451	ENSG00000117643;ENSG00000162430	MAN1C1;SEPN1	Valid
peak1754	chr1	26097537	26098836	6	exon (NM_001289010, exon 8 of 12)	exon (NM_001289010, exon 8 of 12)	-28480	NM_020451	57190	Hs.323396	NM_020451	ENSG00000162430	SEPN1	CFTD|MDRS1|RSMD1|RSS|SELN	selenoprotein N, 1	protein-coding	TRUE	FALSE	FALSE	TRUE	FALSE	FALSE	TSS-50kb;TSS-50kb;EXON;TSS-50kb;TSS-50kb	+;+;+;+;+	-49232;-47496;0;-48597;-28580	NM_001099626;NM_001099627;NM_001289010;NM_019557;NM_020451	ENSG00000117640;ENSG00000117640;ENSG00000117643;ENSG00000117640;ENSG00000162430	MTFR1L;MTFR1L;MAN1C1;MTFR1L;SEPN1	Valid
peak1755	chr1	26099848	26100600	4	intron (NM_020379, intron 8 of 11)	intron (NM_020379, intron 8 of 11)	-26443	NM_020451	57190	Hs.323396	NM_020451	ENSG00000162430	SEPN1	CFTD|MDRS1|RSMD1|RSS|SELN	selenoprotein N, 1	protein-coding	TRUE	FALSE	FALSE	FALSE	FALSE	FALSE	TSS-50kb;TSS-50kb;TSS-50kb;INTRON;TSS-50kb	+;+;+;+;+	-47194;-45458;-46559;0;-26542	NM_001099626;NM_001099627;NM_019557;NM_020379;NM_020451	ENSG00000117640;ENSG00000117640;ENSG00000117640;ENSG00000117643;ENSG00000162430	MTFR1L;MTFR1L;MTFR1L;MAN1C1;SEPN1	Valid
peak1762	chr1	26122554	26123567	6	Intergenic	L2b|LINE|L2	-3606	NM_020451	57190	Hs.323396	NM_020451	ENSG00000162430	SEPN1	CFTD|MDRS1|RSMD1|RSS|SELN	selenoprotein N, 1	protein-coding	FALSE	FALSE	FALSE	FALSE	FALSE	FALSE	TSS-50kb;TSS-50kb;TSS-50kb;TSS-50kb	+;+;+;+	-24358;-22622;-23723;-3706	NM_001099626;NM_001099627;NM_019557;NM_020451	ENSG00000117640;ENSG00000117640;ENSG00000117640;ENSG00000162430	MTFR1L;MTFR1L;MTFR1L;SEPN1	Valid
peak1763	chr1	26126279	26127436	5	exon (NM_020451, exon 1 of 13)	exon (NM_020451, exon 1 of 13)	191	NM_206926	57190	Hs.323396	NM_020451	ENSG00000162430	SEPN1	CFTD|MDRS1|RSMD1|RSS|SELN	selenoprotein N, 1	protein-coding	TRUE	FALSE	FALSE	FALSE	TRUE	FALSE	TSS-50kb;TSS-50kb;TSS-50kb;1ST EXON	+;+;+;+	-20560;-18824;-19925;0	NM_001099626;NM_001099627;NM_019557;NM_020451	ENSG00000117640;ENSG00000117640;ENSG00000117640;ENSG00000162430	MTFR1L;MTFR1L;MTFR1L;SEPN1	OpenChrom
peak1766	chr1	26145732	26147747	6	promoter-TSS (NM_019557)	promoter-TSS (NM_019557)	56	NM_019557	56181	Hs.149305	NM_019557	ENSG00000117640	MTFR1L	FAM54B|HYST1888|MST116|MSTP116	mitochondrial fission regulator 1-like	protein-coding	TRUE	FALSE	FALSE	FALSE	TRUE	FALSE	TSS-1500;TSS-200;TTS+10kb	+;+;+	-678;-43;2128	NM_001099626;NM_019557;NM_020451	ENSG00000117640;ENSG00000117640;ENSG00000162430	MTFR1L;MTFR1L;SEPN1	OpenChrom
peak1769	chr1	26185506	26186576	6	promoter-TSS (NM_024037)	promoter-TSS (NM_024037)	-92	NM_024037	79000	Hs.149305	NM_024037	ENSG00000127423	AUNIP	AIBP|C1orf135	aurora kinase A and ninein interacting protein	protein-coding	TRUE	FALSE	FALSE	FALSE	TRUE	FALSE	TSS-200;TTS+10kb;TSS-50kb	-;-;-	193;-2033;36045	NM_024037;NM_178422;NR_024498	ENSG00000127423;ENSG00000182749;NO_ENSEMBL	AUNIP;PAQR7;NO_SYMBOL	OpenChrom
peak1770	chr1	26193659	26194495	4	intron (NM_178422, intron 1 of 1)	intron (NM_178422, intron 1 of 1)	3667	NM_178422	164091	Hs.523652	NM_178422	ENSG00000182749	PAQR7	MPRA|PGLP|mSR	progestin and adipoQ receptor family member VII	protein-coding	TRUE	FALSE	FALSE	TRUE	FALSE	FALSE	TSS-50kb;INTRON;TSS-50kb	-;-;-	8229;0;44081	NM_024037;NM_178422;NR_024498	ENSG00000127423;ENSG00000182749;NO_ENSEMBL	AUNIP;PAQR7;NO_SYMBOL	Valid
peak1772	chr1	26201585	26202897	6	Intergenic	CpG	-4497	NM_178422	164091	Hs.523652	NM_178422	ENSG00000182749	PAQR7	MPRA|PGLP|mSR	progestin and adipoQ receptor family member VII	protein-coding	TRUE	FALSE	FALSE	FALSE	TRUE	FALSE	TTS+10kb;TSS-50kb;TSS-50kb	-;-;-	-8535;16393;4598	NM_001145454;NM_024037;NM_178422	ENSG00000117632;ENSG00000127423;ENSG00000182749	STMN1;AUNIP;PAQR7	OpenChrom
peak1775	chr1	26221691	26222494	6	intron (NM_001145454, intron 4 of 4)	MER102b|DNA|hAT-Charlie	10551	NM_203401	3925	Hs.209983	NM_005563	ENSG00000117632	STMN1	C1orf215|LAP18|Lag|OP18|PP17|PP19|PR22|SMN	stathmin 1	protein-coding	FALSE	FALSE	FALSE	TRUE	FALSE	FALSE	TSS-50kb;TSS-50kb;TTS+10kb	-;-;-	36244;24449;-4614	NM_024037;NM_178422;NM_203399	ENSG00000127423;ENSG00000182749;ENSG00000117632	AUNIP;PAQR7;STMN1	OpenChrom
peak1776	chr1	26231498	26233860	6	promoter-TSS (NM_203401)	promoter-TSS (NM_203401)	-35	NM_203401	3925	Hs.209983	NM_005563	ENSG00000117632	STMN1	C1orf215|LAP18|Lag|OP18|PP17|PP19|PR22|SMN	stathmin 1	protein-coding	TRUE	FALSE	FALSE	FALSE	TRUE	FALSE	TSS-50kb;TSS-50kb;TSS-200	-;-;-	46831;35036;136	NM_024037;NM_178422;NM_203401	ENSG00000127423;ENSG00000182749;ENSG00000117632	AUNIP;PAQR7;STMN1	OpenChrom
peak1777	chr1	26248656	26250266	6	Intergenic	CpG	-16093	NM_203399	3925	Hs.209983	NM_005563	ENSG00000117632	STMN1	C1orf215|LAP18|Lag|OP18|PP17|PP19|PR22|SMN	stathmin 1	protein-coding	TRUE	FALSE	FALSE	TRUE	TRUE	FALSE	TSS-50kb;TSS-50kb;TSS-50kb	-;-;-	16569;15468;16918	NM_001145454;NM_203399;NM_203401	ENSG00000117632;ENSG00000117632;ENSG00000117632	STMN1;STMN1;STMN1
peak1779	chr1	26323687	26325429	6	promoter-TSS (NM_000437)	promoter-TSS (NM_000437)	90	NM_000437	5051	Hs.477083	NM_000437	ENSG00000158006	PAFAH2	HSD-PLA2	platelet-activating factor acetylhydrolase 2	protein-coding	TRUE	FALSE	FALSE	TRUE	TRUE	FALSE	TSS-200;TSS-50kb	-;+	11;-23812	NM_000437;NM_004455	ENSG00000158006;ENSG00000158008	PAFAH2;EXTL1	Valid
peak1782	chr1	26361523	26363514	6	3' UTR (NM_004455, exon 11 of 11)	3' UTR (NM_004455, exon 11 of 11)	10110	NM_001004434	7780	Hs.143545	NM_032513	ENSG00000158014	SLC30A2	PP12488|TNZD|ZNT2|ZnT-2	solute carrier family 30 (zinc transporter), member 2	protein-coding	TRUE	FALSE	FALSE	FALSE	TRUE	FALSE	TSS-50kb;TTS+10kb	-;-	37971;-2094	NM_000437;NM_001004434	ENSG00000158006;ENSG00000158014	PAFAH2;SLC30A2	OpenChrom
peak1784	chr1	26390970	26391571	3	intron (NM_032588, intron 2 of 8)	MIRb|SINE|MIR	2854	NM_032588	84676	Hs.279709	NM_032588	ENSG00000158022	TRIM63	IRF|MURF1|MURF2|RNF28|SMRZ	tripartite motif containing 63, E3 ubiquitin protein ligase	protein-coding	TRUE	FALSE	FALSE	TRUE	FALSE	FALSE	TSS-50kb;TSS-50kb;TSS-50kb	-;+;+	18742;-45996;-47097	NM_001004434;NM_001243532;NM_152835	ENSG00000158014;ENSG00000175087;ENSG00000175087	SLC30A2;PDIK1L;PDIK1L	Valid
peak1789	chr1	26420291	26421735	3	Intergenic	Intergenic	-16643	NM_001243532	149420	Hs.468801	NM_152835	ENSG00000175087	PDIK1L	CLIK1L|STK35L2	PDLIM1 interacting kinase 1 like	protein-coding	FALSE	FALSE	FALSE	FALSE	FALSE	FALSE	TSS-50kb;TSS-50kb;TSS-50kb;TSS-50kb	-;+;-;+	48485;-16253;26989;-17354	NM_001004434;NM_001243532;NM_032588;NM_152835	ENSG00000158014;ENSG00000175087;ENSG00000158022;ENSG00000175087	SLC30A2;PDIK1L;TRIM63;PDIK1L
peak1790	chr1	26431310	26431900	3	Intergenic	Intergenic	-6051	NM_001243532	149420	Hs.468801	NM_152835	ENSG00000175087	PDIK1L	CLIK1L|STK35L2	PDLIM1 interacting kinase 1 like	protein-coding	FALSE	FALSE	FALSE	FALSE	FALSE	FALSE	TSS-50kb;TSS-50kb;TSS-50kb	+;-;+	-5661;37581;-6762	NM_001243532;NM_032588;NM_152835	ENSG00000175087;ENSG00000158022;ENSG00000175087	PDIK1L;TRIM63;PDIK1L	Valid
peak1791	chr1	26437187	26439165	6	promoter-TSS (NM_152835)	promoter-TSS (NM_152835)	-92	NM_001243533	149420	Hs.468801	NM_152835	ENSG00000175087	PDIK1L	CLIK1L|STK35L2	PDLIM1 interacting kinase 1 like	protein-coding	TRUE	FALSE	FALSE	FALSE	TRUE	FALSE	TSS-50kb;TSS-50kb;TSS-200	+;-;+	-47434;44152;-191	NM_024869;NM_032588;NM_152835	ENSG00000197245;ENSG00000158022;ENSG00000175087	FAM110D;TRIM63;PDIK1L	OpenChrom
peak1797	chr1	26471445	26472135	3	Intergenic	Intergenic	-13721	NM_024869	79927	Hs.694119	NM_024869	ENSG00000197245	FAM110D	GRRP1	family with sequence similarity 110, member D	protein-coding	FALSE	FALSE	FALSE	FALSE	FALSE	FALSE	TSS-50kb;TSS-50kb;TSS-50kb;TSS-50kb	+;+;+;+	-32290;-24697;-13820;-45428	NM_001297648;NM_015871;NM_024869;NM_198137	ENSG00000142675;ENSG00000142684;ENSG00000197245;ENSG00000188782	CNKSR1;ZNF593;FAM110D;CATSPER4	Valid
peak1798	chr1	26487925	26488800	5	exon (NM_024869, exon 2 of 2)	exon (NM_024869, exon 2 of 2)	2852	NM_024869	79927	Hs.694119	NM_024869	ENSG00000197245	FAM110D	GRRP1	family with sequence similarity 110, member D	protein-coding	FALSE	FALSE	FALSE	FALSE	TRUE	FALSE	TSS-50kb;TSS-50kb;EXON;TSS-50kb	+;+;+;+	-15718;-8125;0;-28856	NM_001297648;NM_015871;NM_024869;NM_198137	ENSG00000142675;ENSG00000142684;ENSG00000197245;ENSG00000188782	CNKSR1;ZNF593;FAM110D;CATSPER4	OpenChrom
peak1800	chr1	26495756	26497026	6	promoter-TSS (NM_015871)	promoter-TSS (NM_015871)	3	NM_015871	51042	Hs.477273	NM_015871		ZNF593	ZT86	zinc finger protein 593	protein-coding	TRUE	FALSE	FALSE	FALSE	TRUE	FALSE	TSS-50kb;TSS-200;TTS+10kb;TSS-50kb	+;+;+;+	-7689;-96;7373;-20827	NM_001297648;NM_015871;NM_024869;NM_198137	ENSG00000142675;ENSG00000142684;ENSG00000197245;ENSG00000188782	CNKSR1;ZNF593;FAM110D;CATSPER4	OpenChrom
peak1801	chr1	26503554	26504744	6	intron (NM_006314, intron 1 of 20)	intron (NM_006314, intron 1 of 20)	168	NM_001297647	10256	Hs.16232	NM_006314	ENSG00000142675	CNKSR1	CNK|CNK1	connector enhancer of kinase suppressor of Ras 1	protein-coding	TRUE	FALSE	FALSE	FALSE	TRUE	FALSE	INTRON;TTS+10kb;TSS-50kb;TSS-50kb	+;+;+;+	0;6886;-13069;-47761	NM_006314;NM_015871;NM_198137;NR_110698	ENSG00000142675;ENSG00000142684;ENSG00000188782;NO_ENSEMBL	CNKSR1;ZNF593;CATSPER4;NO_SYMBOL	OpenChrom
peak1806	chr1	26551320	26552449	6	promoter-TSS (NR_110698)	promoter-TSS (NR_110698)	74	NR_110698	101928303	Hs.375067	NR_110698	ENSG00000236155	LOC101928303	-	uncharacterized LOC101928303	ncRNA	TRUE	FALSE	FALSE	FALSE	TRUE	FALSE	TSS-50kb;TSS-50kb;TSS-200	+;+;+	-43989;-8859;-26	NM_001281518;NM_022778;NR_110698	NO_ENSEMBL;ENSG00000130695;NO_ENSEMBL	NO_SYMBOL;CEP85;NO_SYMBOL	OpenChrom
peak1807	chr1	26560039	26561656	6	intron (NM_001281517, intron 1 of 12)	CpG	204	NM_001281517	64793	Hs.63795	NM_022778	ENSG00000130695	CEP85	CCDC21	centrosomal protein 85kDa	protein-coding	TRUE	FALSE	FALSE	FALSE	TRUE	FALSE	TSS-50kb;TSS-50kb;TTS+10kb	+;+;+	-35025;-45464;4618	NM_001281518;NM_031286;NR_110698	NO_ENSEMBL;ENSG00000142669;NO_ENSEMBL	NO_SYMBOL;SH3BGRL3;NO_SYMBOL	Valid
peak1809	chr1	26602178	26603217	5	intron (NM_001281517, intron 11 of 12)	intron (NM_001281517, intron 11 of 12)	-3515	NM_031286	83442	Hs.109051	NM_031286		SH3BGRL3	HEL-S-297|SH3BP-1|TIP-B1	SH3 domain binding glutamate-rich protein like 3	protein-coding	TRUE	FALSE	FALSE	TRUE	FALSE	FALSE	TTS+10kb;INTRON;TSS-50kb;TSS-50kb	-;+;+;+	-5213;0;-41812;-3614	NM_001077262;NM_001281517;NM_001803;NM_031286	ENSG00000158062;ENSG00000130695;ENSG00000169442;ENSG00000142669	UBXN11;CEP85;CD52;SH3BGRL3	OpenChrom
peak1810	chr1	26605162	26606953	6	promoter-TSS (NM_031286)	promoter-TSS (NM_031286)	-155	NM_031286	83442	Hs.109051	NM_031286		SH3BGRL3	HEL-S-297|SH3BP-1|TIP-B1	SH3 domain binding glutamate-rich protein like 3	protein-coding	TRUE	FALSE	FALSE	TRUE	TRUE	FALSE	TTS+10kb;TSS-50kb;TSS-1500	-;+;+	-1853;-38452;-254	NM_001077262;NM_001803;NM_031286	ENSG00000158062;ENSG00000169442;ENSG00000142669	UBXN11;CD52;SH3BGRL3	OpenChrom
peak1812	chr1	26632591	26633736	6	promoter-TSS (NM_001077262)	promoter-TSS (NM_001077262)	31	NM_183008	91544	Hs.145061	NM_145345	ENSG00000158062	UBXN11	COA-1|PP2243|SOC|SOCI|UBXD5	UBX domain protein 11	protein-coding	TRUE	FALSE	FALSE	FALSE	TRUE	FALSE	TSS-200;TSS-50kb	-;+	70;-11346	NM_001077262;NM_001803	ENSG00000158062;ENSG00000169442	UBXN11;CD52	Valid
peak1815	chr1	26662545	26663674	6	exon (NM_001039775, exon 12 of 20)	exon (NM_001039775, exon 12 of 20)	17511	NM_001039775	55057	Hs.128738	NM_017977	ENSG00000176092	AIM1L	CRYBG2	absent in melanoma 1-like	protein-coding	FALSE	FALSE	FALSE	FALSE	TRUE	FALSE	EXON;TSS-50kb;TSS-50kb	-;-;-	0;30016;18455	NM_001039775;NM_001077262;NM_145345	ENSG00000176092;ENSG00000158062;ENSG00000158062	AIM1L;UBXN11;UBXN11	OpenChrom
peak1817	chr1	26685255	26685959	3	Intergenic	MIR|SINE|MIR	-4986	NM_001039775	55057	Hs.128738	NM_017977	ENSG00000176092	AIM1L	CRYBG2	absent in melanoma 1-like	protein-coding	FALSE	FALSE	FALSE	FALSE	FALSE	FALSE	TSS-50kb;TTS+10kb;TSS-50kb	-;-;-	5087;-2617;40952	NM_001039775;NM_001114759;NM_145345	ENSG00000176092;ENSG00000176083;ENSG00000158062	AIM1L;ZNF683;UBXN11	DNaseOnly
peak1824	chr1	26758174	26759504	6	promoter-TSS (NM_001243564)	promoter-TSS (NM_001243564)	66	NM_205861	79947	Hs.369385	NM_024887	ENSG00000117682	DHDDS	CIT|CPT|DS|HDS|RP59	dehydrodolichyl diphosphate synthase subunit	protein-coding	TRUE	FALSE	FALSE	TRUE	TRUE	FALSE	TSS-200;TSS-50kb;TTS+10kb	+;+;+	-33;-40162;2721	NM_001243564;NM_005517;NM_024674	ENSG00000117682;ENSG00000198830;ENSG00000131914	DHDDS;HMGN2;LIN28A	OpenChrom
peak1825	chr1	26797080	26799813	6	promoter-TSS (NM_005517)	promoter-TSS (NM_005517)	-455	NM_005517	3151	Hs.181163	NM_005517		HMGN2	HMG17	high mobility group nucleosomal binding domain 2	protein-coding	TRUE	FALSE	FALSE	TRUE	TRUE	FALSE	TTS+10kb;TSS-1500;TSS-50kb	+;+;-	752;-555;4519	NM_001243564;NM_005517;NR_125952	ENSG00000117682;ENSG00000198830;NO_ENSEMBL	DHDDS;HMGN2;NO_SYMBOL	OpenChrom
peak1828	chr1	26826472	26828190	6	Intergenic	CpG	28429	NM_005517	3151	Hs.181163	NM_005517		HMGN2	HMG17	high mobility group nucleosomal binding domain 2	protein-coding	TRUE	FALSE	FALSE	FALSE	TRUE	FALSE	TSS-50kb;TSS-50kb;TSS-50kb;TSS-50kb;TSS-50kb	+;+;+;+;-	-45111;-45111;-29017;-29017;33404	NM_001006665;NM_001006665;NM_002953;NM_002953;NR_125952	ENSG00000117676;ENSG00000281877;ENSG00000117676;ENSG00000281877;NO_ENSEMBL	RPS6KA1;RPS6KA1;RPS6KA1;RPS6KA1;NO_SYMBOL	OpenChrom
peak1829	chr1	26855813	26858337	6	intron (NM_002953, intron 1 of 21)	intron (NM_002953, intron 1 of 21)	826	NM_002953	6195	Hs.149957	NM_002953	ENSG00000117676	RPS6KA1	HU-1|MAPKAPK1A|RSK|RSK1|p90Rsk	ribosomal protein S6 kinase, 90kDa, polypeptide 1	protein-coding	TRUE	FALSE	FALSE	TRUE	TRUE	FALSE	TSS-50kb;TSS-50kb;INTRON;INTRON;TSS-50kb	+;+;+;+;+	-15367;-15367;0;0;-24057	NM_001006665;NM_001006665;NM_002953;NM_002953;NR_031740	ENSG00000117676;ENSG00000281877;ENSG00000117676;ENSG00000281877;NO_ENSEMBL	RPS6KA1;RPS6KA1;RPS6KA1;RPS6KA1;NO_SYMBOL	OpenChrom
peak1830	chr1	26864226	26864924	4	intron (NM_002953, intron 2 of 21)	intron (NM_002953, intron 2 of 21)	-7768	NM_001006665	6195	Hs.149957	NM_002953	ENSG00000117676	RPS6KA1	HU-1|MAPKAPK1A|RSK|RSK1|p90Rsk	ribosomal protein S6 kinase, 90kDa, polypeptide 1	protein-coding	FALSE	FALSE	FALSE	TRUE	FALSE	FALSE	TSS-50kb;TSS-50kb;INTRON;INTRON;TSS-50kb	+;+;+;+;+	-7867;-7867;0;0;-16557	NM_001006665;NM_001006665;NM_002953;NM_002953;NR_031740	ENSG00000117676;ENSG00000281877;ENSG00000117676;ENSG00000281877;NO_ENSEMBL	RPS6KA1;RPS6KA1;RPS6KA1;RPS6KA1;NO_SYMBOL	OpenChrom
peak1832	chr1	26946569	26948492	6	Intergenic	CpG	66498	NR_031740	100302190		NR_031740	ENSG00000238705	MIR1976	hsa-mir-1976	microRNA 1976	ncRNA	TRUE	FALSE	FALSE	FALSE	TRUE	FALSE							Valid
peak1833	chr1	27003692	27004506	6	Intergenic	Intergenic	-18423	NM_006015	8289	Hs.468972	NM_006015	ENSG00000117713	ARID1A	B120|BAF250|BAF250a|BM029|C1orf4|ELD|MRD14|OSA1|P270|SMARCF1|hELD|hOSA1	AT rich interactive domain 1A (SWI-like)	protein-coding	FALSE	FALSE	FALSE	TRUE	TRUE	FALSE	TSS-50kb	+	-18522	NM_006015	ENSG00000117713	ARID1A	Valid
peak1834	chr1	27018743	27019932	6	Intergenic	Intergenic	-3184	NM_006015	8289	Hs.468972	NM_006015	ENSG00000117713	ARID1A	B120|BAF250|BAF250a|BM029|C1orf4|ELD|MRD14|OSA1|P270|SMARCF1|hELD|hOSA1	AT rich interactive domain 1A (SWI-like)	protein-coding	TRUE	FALSE	FALSE	FALSE	TRUE	FALSE	TSS-50kb	+	-3283	NM_006015	ENSG00000117713	ARID1A	Valid
peak1835	chr1	27021810	27023582	6	5' UTR (NM_006015, exon 1 of 20)	5' UTR (NM_006015, exon 1 of 20)	174	NM_139135	8289	Hs.468972	NM_006015	ENSG00000117713	ARID1A	B120|BAF250|BAF250a|BM029|C1orf4|ELD|MRD14|OSA1|P270|SMARCF1|hELD|hOSA1	AT rich interactive domain 1A (SWI-like)	protein-coding	TRUE	FALSE	FALSE	FALSE	TRUE	FALSE							OpenChrom
peak1836	chr1	27024499	27025030	5	intron (NM_139135, intron 1 of 19)	intron (NM_139135, intron 1 of 19)	2243	NM_139135	8289	Hs.468972	NM_006015	ENSG00000117713	ARID1A	B120|BAF250|BAF250a|BM029|C1orf4|ELD|MRD14|OSA1|P270|SMARCF1|hELD|hOSA1	AT rich interactive domain 1A (SWI-like)	protein-coding	TRUE	FALSE	FALSE	TRUE	TRUE	FALSE	INTRON	+	0	NM_139135	ENSG00000117713	ARID1A	Valid
peak1838	chr1	27032097	27033173	4	intron (NM_139135, intron 1 of 19)	intron (NM_139135, intron 1 of 19)	10113	NM_139135	8289	Hs.468972	NM_006015	ENSG00000117713	ARID1A	B120|BAF250|BAF250a|BM029|C1orf4|ELD|MRD14|OSA1|P270|SMARCF1|hELD|hOSA1	AT rich interactive domain 1A (SWI-like)	protein-coding	TRUE	FALSE	FALSE	TRUE	FALSE	FALSE	INTRON	+	0	NM_139135	ENSG00000117713	ARID1A
peak1839	chr1	27049677	27050822	6	intron (NM_139135, intron 1 of 19)	intron (NM_139135, intron 1 of 19)	27728	NM_139135	8289	Hs.468972	NM_006015	ENSG00000117713	ARID1A	B120|BAF250|BAF250a|BM029|C1orf4|ELD|MRD14|OSA1|P270|SMARCF1|hELD|hOSA1	AT rich interactive domain 1A (SWI-like)	protein-coding	TRUE	FALSE	FALSE	TRUE	FALSE	FALSE	INTRON	+	0	NM_139135	ENSG00000117713	ARID1A	OpenChrom
peak1842	chr1	27097970	27098990	6	intron (NM_139135, intron 12 of 19)	intron (NM_139135, intron 12 of 19)	-15974	NM_017837	55650	Hs.259605	NM_017837	ENSG00000060642	PIGV	GPI-MT-II|HPMRS1|PIG-V	phosphatidylinositol glycan anchor biosynthesis class V	protein-coding	TRUE	FALSE	FALSE	TRUE	FALSE	FALSE	TSS-50kb;TSS-50kb;INTRON	+;+;+	-16298;-15197;0	NM_001202554;NM_017837;NM_139135	ENSG00000060642;ENSG00000060642;ENSG00000117713	PIGV;PIGV;ARID1A	Valid
peak1844	chr1	27112745	27116014	6	promoter-TSS (NM_001202554)	promoter-TSS (NM_001202554)	-74	NM_017837	55650	Hs.259605	NM_017837	ENSG00000060642	PIGV	GPI-MT-II|HPMRS1|PIG-V	phosphatidylinositol glycan anchor biosynthesis class V	protein-coding	TRUE	FALSE	FALSE	TRUE	TRUE	FALSE	TSS-1500;TTS+10kb;TSS-50kb	+;+;+	-398;5880;-38920	NM_001202554;NM_006015;NM_032283	ENSG00000060642;ENSG00000117713;ENSG00000204160	PIGV;ARID1A;ZDHHC18	Valid
peak1847	chr1	27152678	27153711	6	promoter-TSS (NM_032283)	promoter-TSS (NM_032283)	-6	NM_032283	84243	Hs.523710	NM_032283		ZDHHC18	DHHC-18|DHHC18	zinc finger, DHHC-type containing 18	protein-coding	TRUE	FALSE	FALSE	FALSE	TRUE	FALSE	TSS-50kb;TSS-200	+;+	-36538;-106	NM_006142;NM_032283	ENSG00000175793;ENSG00000204160	SFN;ZDHHC18	OpenChrom
peak1850	chr1	27175474	27176457	3	intron (NM_032283, intron 3 of 7)	intron (NM_032283, intron 3 of 7)	-13667	NM_006142	2810	Hs.523718	NM_006142	ENSG00000175793	SFN	YWHAS	stratifin	protein-coding	FALSE	FALSE	FALSE	FALSE	FALSE	FALSE	TSS-50kb;INTRON	+;+	-13766;0	NM_006142;NM_032283	ENSG00000175793;ENSG00000204160	SFN;ZDHHC18	DNaseOnly
peak1851	chr1	27179655	27180118	3	intron (NM_032283, intron 7 of 7)	intron (NM_032283, intron 7 of 7)	-9746	NM_006142	2810	Hs.523718	NM_006142	ENSG00000175793	SFN	YWHAS	stratifin	protein-coding	FALSE	FALSE	FALSE	FALSE	FALSE	FALSE	TSS-50kb;INTRON	+;+	-9846;0	NM_006142;NM_032283	ENSG00000175793;ENSG00000204160	SFN;ZDHHC18	OpenChrom
peak1853	chr1	27191047	27192559	6	TTS (NM_006142)	TTS (NM_006142)	2170	NM_006142	2810	Hs.523718	NM_006142	ENSG00000175793	SFN	YWHAS	stratifin	protein-coding	TRUE	FALSE	FALSE	FALSE	TRUE	FALSE	TTS+10kb;TTS+10kb	+;+	957;9693	NM_006142;NM_032283	ENSG00000175793;ENSG00000204160	SFN;ZDHHC18	OpenChrom
peak1855	chr1	27216179	27217358	6	promoter-TSS (NM_018066)	promoter-TSS (NM_018066)	100	NM_018066	54707	Hs.14333	NM_018066		GPN2	ATPBD1B	GPN-loop GTPase 2	protein-coding	TRUE	FALSE	FALSE	FALSE	TRUE	FALSE	TSS-50kb	+	-31544	NM_006600	ENSG00000090273	NUDC	OpenChrom
peak1856	chr1	27226357	27227568	6	promoter-TSS (NM_022078)	promoter-TSS (NM_022078)	-1	NM_022078	63906	Hs.10903	NM_022078	ENSG00000198746	GPATCH3	GPATC3	G-patch domain containing 3	protein-coding	TRUE	FALSE	FALSE	TRUE	TRUE	FALSE	TSS-50kb;TSS-50kb;TSS-200	+;-;-	-21350;10194;101	NM_006600;NM_018066;NM_022078	ENSG00000090273;ENSG00000142751;ENSG00000198746	NUDC;GPN2;GPATCH3	Valid
peak1857	chr1	27233695	27234640	6	Intergenic	Intergenic	6399	NM_021969	8431	Hs.427055	NM_021969	ENSG00000131910	NR0B2	SHP|SHP1	nuclear receptor subfamily 0, group B, member 2	protein-coding	FALSE	FALSE	FALSE	FALSE	FALSE	FALSE	TSS-50kb;TSS-50kb;TTS+10kb;TSS-50kb	+;-;-;-	-14144;17400;-3906;7307	NM_006600;NM_018066;NM_021969;NM_022078	ENSG00000090273;ENSG00000142751;ENSG00000131910;ENSG00000198746	NUDC;GPN2;NR0B2;GPATCH3	Valid
peak1858	chr1	27240063	27241328	6	promoter-TSS (NM_021969)	promoter-TSS (NM_021969)	-129	NM_021969	8431	Hs.427055	NM_021969	ENSG00000131910	NR0B2	SHP|SHP1	nuclear receptor subfamily 0, group B, member 2	protein-coding	TRUE	FALSE	FALSE	FALSE	TRUE	FALSE	TSS-50kb;TSS-50kb;TSS-1500;TSS-50kb	+;-;-;-	-7616;23928;230;13835	NM_006600;NM_018066;NM_021969;NM_022078	ENSG00000090273;ENSG00000142751;ENSG00000131910;ENSG00000198746	NUDC;GPN2;NR0B2;GPATCH3	Valid
peak1860	chr1	27247652	27249727	6	intron (NM_006600, intron 1 of 8)	intron (NM_006600, intron 1 of 8)	477	NM_006600	10726	Hs.263812	NM_006600	ENSG00000090273	NUDC	HNUDC|MNUDC|NPD011	nudC nuclear distribution protein	protein-coding	TRUE	FALSE	TRUE	TRUE	TRUE	FALSE	INTRON;TSS-50kb;TSS-50kb;TSS-50kb	+;-;-;-	0;31922;8224;21829	NM_006600;NM_018066;NM_021969;NM_022078	ENSG00000090273;ENSG00000142751;ENSG00000131910;ENSG00000198746	NUDC;GPN2;NR0B2;GPATCH3	Valid
peak1862	chr1	27286194	27287477	6	promoter-TSS (NM_152365)	promoter-TSS (NM_152365)	65	NM_152365	126695	Hs.188881	NM_152365	ENSG00000175707	KDF1	C1orf172	keratinocyte differentiation factor 1	protein-coding	TRUE	FALSE	FALSE	FALSE	TRUE	FALSE	TSS-50kb;TSS-50kb;TSS-200	+;-;-	-33458;46370;36	NM_001013642;NM_021969;NM_152365	ENSG00000253368;ENSG00000131910;ENSG00000175707	TRNP1;NR0B2;KDF1	OpenChrom
peak1865	chr1	27316960	27318278	5	Intergenic	Intergenic	-2576	NM_001013642	388610	Hs.355747	NM_001013642	ENSG00000253368	TRNP1	C1orf225|TNRP	TMF1-regulated nuclear protein 1	protein-coding	TRUE	FALSE	FALSE	TRUE	FALSE	FALSE	TSS-50kb;TSS-50kb	+;-	-2675;30819	NM_001013642;NM_152365	ENSG00000253368;ENSG00000175707	TRNP1;KDF1	Valid
peak1866	chr1	27319913	27321849	5	exon (NM_001013642, exon 1 of 2)	exon (NM_001013642, exon 1 of 2)	686	NM_001013642	388610	Hs.355747	NM_001013642	ENSG00000253368	TRNP1	C1orf225|TNRP	TMF1-regulated nuclear protein 1	protein-coding	TRUE	FALSE	FALSE	FALSE	TRUE	FALSE	1ST EXON;TSS-50kb	+;-	0;34081	NM_001013642;NM_152365	ENSG00000253368;ENSG00000175707	TRNP1;KDF1	Valid
peak1867	chr1	27324099	27324794	3	intron (NM_001013642, intron 1 of 1)	intron (NM_001013642, intron 1 of 1)	4252	NM_001013642	388610	Hs.355747	NM_001013642	ENSG00000253368	TRNP1	C1orf225|TNRP	TMF1-regulated nuclear protein 1	protein-coding	TRUE	FALSE	FALSE	FALSE	FALSE	FALSE	INTRON;TTS+10kb;TSS-50kb	+;-;-	0;-7164;37646	NM_001013642;NM_052943;NM_152365	ENSG00000253368;ENSG00000158246;ENSG00000175707	TRNP1;FAM46B;KDF1	OpenChrom
peak1871	chr1	27338874	27339913	5	promoter-TSS (NM_052943)	promoter-TSS (NM_052943)	-61	NM_052943	115572	Hs.632378	NM_052943	ENSG00000158246	FAM46B	-	family with sequence similarity 46, member B	protein-coding	TRUE	FALSE	FALSE	FALSE	FALSE	FALSE	TSS-200	-	162	NM_052943	ENSG00000158246	FAM46B	Valid
peak1872	chr1	27353581	27354815	5	Intergenic	L2a|LINE|L2	-14865	NM_052943	115572	Hs.632378	NM_052943	ENSG00000158246	FAM46B	-	family with sequence similarity 46, member B	protein-coding	TRUE	FALSE	FALSE	TRUE	FALSE	FALSE	TSS-50kb	-	14966	NM_052943	ENSG00000158246	FAM46B	FAIREOnly
peak1873	chr1	27357823	27358509	6	Intergenic	Intergenic	-18833	NM_052943	115572	Hs.632378	NM_052943	ENSG00000158246	FAM46B	-	family with sequence similarity 46, member B	protein-coding	TRUE	FALSE	FALSE	FALSE	TRUE	FALSE	TSS-50kb	-	18934	NM_052943	ENSG00000158246	FAM46B	Valid
peak1875	chr1	27370952	27371559	3	Intergenic	Intergenic	-31923	NM_052943	115572	Hs.632378	NM_052943	ENSG00000158246	FAM46B	-	family with sequence similarity 46, member B	protein-coding	FALSE	FALSE	FALSE	FALSE	FALSE	FALSE	TSS-50kb	-	32024	NM_052943	ENSG00000158246	FAM46B	Valid
peak1877	chr1	27396957	27398126	4	Intergenic	Intergenic	-58209	NM_052943	115572	Hs.632378	NM_052943	ENSG00000158246	FAM46B	-	family with sequence similarity 46, member B	protein-coding	TRUE	FALSE	FALSE	FALSE	FALSE	FALSE							Valid
peak1880	chr1	27425729	27426518	3	non-coding (NR_046474, exon 11 of 11)	non-coding (NR_046474, exon 11 of 11)	55497	NR_046474	6548	Hs.469116	NM_003047	ENSG00000090020	SLC9A1	APNH|LIKNS|NHE-1|NHE1|PPP1R143	solute carrier family 9, subfamily A (NHE1, cation proton antiporter 1), member 1	protein-coding	TRUE	FALSE	FALSE	FALSE	FALSE	FALSE	EXON	-	0	NR_046474	NO_ENSEMBL	NO_SYMBOL	OpenChrom
peak1882	chr1	27438283	27439201	4	intron (NR_046474, intron 1 of 10)	intron (NR_046474, intron 1 of 10)	42879	NR_046474	6548	Hs.469116	NM_003047	ENSG00000090020	SLC9A1	APNH|LIKNS|NHE-1|NHE1|PPP1R143	solute carrier family 9, subfamily A (NHE1, cation proton antiporter 1), member 1	protein-coding	FALSE	FALSE	FALSE	FALSE	FALSE	FALSE	INTRON	-	0	NR_046474	NO_ENSEMBL	NO_SYMBOL	Valid
peak1886	chr1	27481149	27482337	6	promoter-TSS (NR_046474)	promoter-TSS (NR_046474)	-122	NM_003047	6548	Hs.469116	NM_003047	ENSG00000090020	SLC9A1	APNH|LIKNS|NHE-1|NHE1|PPP1R143	solute carrier family 9, subfamily A (NHE1, cation proton antiporter 1), member 1	protein-coding	TRUE	FALSE	FALSE	TRUE	TRUE	FALSE	TSS-1500	-	223	NR_046474	NO_ENSEMBL	NO_SYMBOL	Valid
peak1889	chr1	27560425	27562198	6	5' UTR (NM_015023, exon 1 of 16)	5' UTR (NM_015023, exon 1 of 16)	305	NM_001276252	23038	Hs.469154	NM_015023	ENSG00000142784	WDTC1	ADP|DCAF9	WD and tetratricopeptide repeats 1	protein-coding	TRUE	FALSE	FALSE	FALSE	TRUE	FALSE							OpenChrom
peak1892	chr1	27648363	27649448	6	intron (NR_037576, intron 1 of 6)	CpG	270	NR_037580	84065	Hs.469171	NM_032125	ENSG00000186501	TMEM222	C1orf160	transmembrane protein 222	protein-coding	TRUE	FALSE	FALSE	FALSE	TRUE	FALSE	TSS-50kb;TSS-50kb	+;+	-19676;-1558	NM_001193308;NR_033926	ENSG00000142765;NO_ENSEMBL	SYTL1;NO_SYMBOL	OpenChrom
peak1894	chr1	27668072	27670206	6	intron (NM_032872, intron 1 of 14)	intron (NM_032872, intron 1 of 14)	656	NM_032872	84958	Hs.469175	NM_032872	ENSG00000142765	SYTL1	JFC1|SLP1	synaptotagmin like 1	protein-coding	TRUE	FALSE	FALSE	FALSE	TRUE	FALSE	TTS+10kb;INTRON	+;+	6349;0	NM_032125;NM_032872	ENSG00000186501;ENSG00000142765	TMEM222;SYTL1	OpenChrom
peak1895	chr1	27675604	27676765	6	exon (NM_001193308, exon 8 of 15)	exon (NM_001193308, exon 8 of 15)	7702	NM_032872	84958	Hs.469175	NM_032872	ENSG00000142765	SYTL1	JFC1|SLP1	synaptotagmin like 1	protein-coding	FALSE	FALSE	FALSE	FALSE	TRUE	FALSE	EXON;TTS+10kb;TSS-50kb	+;-;+	0;-5585;-43063	NM_001193308;NM_004672;NM_005281	ENSG00000142765;ENSG00000142733;ENSG00000181773	SYTL1;MAP3K6;GPR3	OpenChrom
peak1896	chr1	27683193	27684502	5	intron (NM_001297609, intron 22 of 27)	intron (NM_001297609, intron 22 of 27)	9509	NM_004672	9064	Hs.194694	NM_004672	ENSG00000142733	MAP3K6	ASK2|MAPKKK6|MEKK6	mitogen-activated protein kinase kinase kinase 6	protein-coding	FALSE	FALSE	FALSE	FALSE	TRUE	FALSE	TTS+10kb;INTRON;TSS-50kb	+;-;+	3526;0;-35399	NM_001193308;NM_001297609;NM_005281	ENSG00000142765;ENSG00000142733;ENSG00000181773	SYTL1;MAP3K6;GPR3	OpenChrom
peak1898	chr1	27691856	27693741	6	exon (NM_004672, exon 1 of 29)	exon (NM_004672, exon 1 of 29)	558	NM_004672	9064	Hs.194694	NM_004672	ENSG00000142733	MAP3K6	ASK2|MAPKKK6|MEKK6	mitogen-activated protein kinase kinase kinase 6	protein-coding	TRUE	FALSE	FALSE	FALSE	TRUE	FALSE	1ST EXON;TSS-50kb;TTS+10kb	-;+;-	0;-26449;-2902	NM_004672;NM_005281;NM_173452	ENSG00000142733;ENSG00000181773;ENSG00000142748	MAP3K6;GPR3;FCN3	OpenChrom
peak1901	chr1	27717955	27719452	6	promoter-TSS (NM_005281)	promoter-TSS (NM_005281)	-444	NM_005281	2827	Hs.66542	NM_005281	ENSG00000181773	GPR3	ACCA	G protein-coupled receptor 3	protein-coding	TRUE	FALSE	FALSE	FALSE	TRUE	FALSE	TSS-50kb;TSS-1500;TSS-50kb;TSS-50kb	-;+;-;-	25448;-543;17490;8982	NM_004672;NM_005281;NM_173452;NM_207397	ENSG00000142733;ENSG00000181773;ENSG00000142748;ENSG00000174950	MAP3K6;GPR3;FCN3;CD164L2	OpenChrom
peak1907	chr1	27744735	27745481	5	intron (NM_006990, intron 3 of 8)	intron (NM_006990, intron 3 of 8)	25960	NM_005281	2827	Hs.66542	NM_005281	ENSG00000181773	GPR3	ACCA	G protein-coupled receptor 3	protein-coding	TRUE	FALSE	FALSE	TRUE	FALSE	FALSE	INTRON;TSS-50kb;TSS-50kb	-;-;-	0;43894;35386	NM_006990;NM_173452;NM_207397	ENSG00000158195;ENSG00000142748;ENSG00000174950	WASF2;FCN3;CD164L2	OpenChrom
peak1908	chr1	27754800	27755910	6	exon (NM_001201404, exon 2 of 8)	exon (NM_001201404, exon 2 of 8)	36207	NM_005281	2827	Hs.66542	NM_005281	ENSG00000181773	GPR3	ACCA	G protein-coupled receptor 3	protein-coding	TRUE	FALSE	FALSE	FALSE	TRUE	FALSE	EXON;TSS-50kb	-;-	0;45633	NM_001201404;NM_207397	ENSG00000158195;ENSG00000174950	WASF2;CD164L2	Valid
peak1911	chr1	27781748	27782333	3	intron (NM_006990, intron 1 of 8)	intron (NM_006990, intron 1 of 8)	34657	NM_006990	10163	Hs.469244	NM_006990	ENSG00000158195	WASF2	IMD2|SCAR2|WASF4|WAVE2|dJ393P12.2	WAS protein family, member 2	protein-coding	TRUE	FALSE	FALSE	TRUE	FALSE	FALSE	INTRON	-	0	NM_006990	ENSG00000158195	WASF2
peak1913	chr1	27816040	27817359	6	promoter-TSS (NM_001201404)	promoter-TSS (NM_001201404)	-2	NM_001201404	10163	Hs.469244	NM_006990	ENSG00000158195	WASF2	IMD2|SCAR2|WASF4|WAVE2|dJ393P12.2	WAS protein family, member 2	protein-coding	TRUE	FALSE	FALSE	FALSE	TRUE	FALSE	TSS-200	-	103	NM_001201404	ENSG00000158195	WASF2	Valid
peak1916	chr1	27845619	27846630	6	Intergenic	Intergenic	-29427	NM_001201404	10163	Hs.469244	NM_006990	ENSG00000158195	WASF2	IMD2|SCAR2|WASF4|WAVE2|dJ393P12.2	WAS protein family, member 2	protein-coding	TRUE	FALSE	FALSE	FALSE	FALSE	FALSE	TSS-50kb	-	29527	NM_001201404	ENSG00000158195	WASF2	OpenChrom
peak1918	chr1	27853335	27856412	6	Intergenic	CpG	-38176	NM_001201404	10163	Hs.469244	NM_006990	ENSG00000158195	WASF2	IMD2|SCAR2|WASF4|WAVE2|dJ393P12.2	WAS protein family, member 2	protein-coding	TRUE	FALSE	FALSE	FALSE	TRUE	FALSE	TTS+10kb;TSS-50kb	-;-	-5981;38277	NM_001029882;NM_001201404	ENSG00000126705;ENSG00000158195	AHDC1;WASF2	OpenChrom
peak1920	chr1	27868513	27869669	6	intron (NM_001029882, intron 6 of 6)	MIRb|SINE|MIR	-52393	NM_001201404	10163	Hs.469244	NM_006990	ENSG00000158195	WASF2	IMD2|SCAR2|WASF4|WAVE2|dJ393P12.2	WAS protein family, member 2	protein-coding	TRUE	FALSE	FALSE	FALSE	FALSE	FALSE							Valid
peak1921	chr1	27875606	27876379	3	exon (NM_001029882, exon 6 of 7)	exon (NM_001029882, exon 6 of 7)	54012	NM_001029882	27245	Hs.469280	NM_001029882	ENSG00000126705	AHDC1	MRD25	AT hook, DNA binding motif, containing 1	protein-coding	TRUE	FALSE	FALSE	FALSE	FALSE	FALSE	EXON	-	0	NM_001029882	ENSG00000126705	AHDC1	OpenChrom
peak1924	chr1	27889868	27890881	6	intron (NM_001029882, intron 1 of 6)	intron (NM_001029882, intron 1 of 6)	39630	NM_001029882	27245	Hs.469280	NM_001029882	ENSG00000126705	AHDC1	MRD25	AT hook, DNA binding motif, containing 1	protein-coding	TRUE	FALSE	FALSE	TRUE	FALSE	FALSE	INTRON	-	0	NM_001029882	ENSG00000126705	AHDC1	OpenChrom
peak1925	chr1	27894709	27896113	6	intron (NM_001029882, intron 1 of 6)	CpG	34594	NM_001029882	27245	Hs.469280	NM_001029882	ENSG00000126705	AHDC1	MRD25	AT hook, DNA binding motif, containing 1	protein-coding	TRUE	FALSE	FALSE	TRUE	FALSE	FALSE							OpenChrom
peak1927	chr1	27901442	27902709	6	intron (NM_001029882, intron 1 of 6)	CpG	27929	NM_001029882	27245	Hs.469280	NM_001029882	ENSG00000126705	AHDC1	MRD25	AT hook, DNA binding motif, containing 1	protein-coding	TRUE	FALSE	FALSE	FALSE	TRUE	FALSE							OpenChrom
peak1930	chr1	27925600	27926254	4	intron (NM_001029882, intron 1 of 6)	intron (NM_001029882, intron 1 of 6)	4078	NM_001029882	27245	Hs.469280	NM_001029882	ENSG00000126705	AHDC1	MRD25	AT hook, DNA binding motif, containing 1	protein-coding	TRUE	FALSE	FALSE	TRUE	FALSE	FALSE	INTRON	-	0	NM_001029882	ENSG00000126705	AHDC1	OpenChrom
peak1932	chr1	27930284	27930994	6	promoter-TSS (NM_001029882)	promoter-TSS (NM_001029882)	-634	NM_001029882	27245	Hs.469280	NM_001029882	ENSG00000126705	AHDC1	MRD25	AT hook, DNA binding motif, containing 1	protein-coding	TRUE	FALSE	FALSE	FALSE	TRUE	FALSE	TSS-1500;TTS+10kb	-;-	735;-8261	NM_001029882;NM_001042747	ENSG00000126705;ENSG00000000938	AHDC1;FGR	Valid
peak1939	chr1	27985354	27987110	4	Intergenic	Intergenic	12492	NM_022872	2537	Hs.523847	NM_002038	ENSG00000126709	IFI6	6-16|FAM14C|G1P3|IFI-6-16|IFI616	interferon, alpha-inducible protein 6	protein-coding	TRUE	FALSE	FALSE	FALSE	TRUE	FALSE	TSS-50kb;TSS-50kb;TTS+10kb;TSS-50kb	-;-;-;-	32481;33582;-6439;24606	NM_001042729;NM_001042747;NM_002038;NM_005248	ENSG00000000938;ENSG00000000938;ENSG00000126709;ENSG00000000938	FGR;FGR;IFI6;FGR	OpenChrom
peak1941	chr1	27995758	27996275	5	intron (NM_022873, intron 1 of 4)	intron (NM_022873, intron 1 of 4)	2707	NM_022872	2537	Hs.523847	NM_002038	ENSG00000126709	IFI6	6-16|FAM14C|G1P3|IFI-6-16|IFI616	interferon, alpha-inducible protein 6	protein-coding	FALSE	FALSE	FALSE	FALSE	TRUE	FALSE	TSS-50kb;TSS-50kb;TSS-50kb;INTRON	-;-;-;-	42265;43366;34390;0	NM_001042729;NM_001042747;NM_005248;NM_022873	ENSG00000000938;ENSG00000000938;ENSG00000000938;ENSG00000126709	FGR;FGR;FGR;IFI6	OpenChrom
peak1942	chr1	27998280	27999365	6	promoter-TSS (NM_002038)	promoter-TSS (NM_002038)	-99	NM_002038	2537	Hs.523847	NM_002038	ENSG00000126709	IFI6	6-16|FAM14C|G1P3|IFI-6-16|IFI616	interferon, alpha-inducible protein 6	protein-coding	TRUE	FALSE	FALSE	FALSE	TRUE	FALSE	TSS-50kb;TSS-50kb;TSS-200;TSS-50kb	-;-;-;-	45071;46172;199;37196	NM_001042729;NM_001042747;NM_002038;NM_005248	ENSG00000000938;ENSG00000000938;ENSG00000126709;ENSG00000000938	FGR;FGR;IFI6;FGR	Valid
peak1944	chr1	28051750	28053072	6	promoter-TSS (NM_001143913)	promoter-TSS (NM_001143913)	-79	NM_152660	199870	Hs.469359	NM_152660	ENSG00000009780	FAM76A	-	family with sequence similarity 76, member A	protein-coding	TRUE	FALSE	FALSE	FALSE	TRUE	FALSE	TSS-200;TSS-50kb	+;+	-178;-47382	NM_001143913;NM_177424	ENSG00000009780;ENSG00000117758	FAM76A;STX12	Valid
peak1945	chr1	28099116	28100729	6	exon (NM_177424, exon 1 of 9)	exon (NM_177424, exon 1 of 9)	229	NM_177424	23673	Hs.523855	NM_177424	ENSG00000117758	STX12	STX13|STX14	syntaxin 12	protein-coding	TRUE	FALSE	FALSE	TRUE	TRUE	FALSE	1ST EXON	+	0	NM_177424	ENSG00000117758	STX12	OpenChrom
peak1949	chr1	28156768	28158110	6	5' UTR (NM_002713, exon 1 of 6)	5' UTR (NM_002713, exon 1 of 6)	114	NM_138558	5511	Hs.533474	NM_002713	ENSG00000117751	PPP1R8	ARD-1|ARD1|NIPP-1|NIPP1|PRO2047	protein phosphatase 1, regulatory subunit 8	protein-coding	TRUE	FALSE	FALSE	TRUE	TRUE	FALSE	TSS-50kb;TTS+10kb;TSS-50kb	+;+;+	-41714;6577;-3572	NM_001039477;NM_177424;NR_002997	ENSG00000130775;ENSG00000117758;NO_ENSEMBL	THEMIS2;STX12;NO_SYMBOL	OpenChrom
peak1951	chr1	28184333	28185172	6	Intergenic	Intergenic	-14301	NM_004848	9473	Hs.10649	NM_004848	ENSG00000130775	THEMIS2	C1orf38|ICB-1	thymocyte selection associated family member 2	protein-coding	FALSE	FALSE	FALSE	FALSE	FALSE	FALSE	TSS-50kb;TTS+10kb	+;+	-14401;6670	NM_001039477;NM_014110	ENSG00000130775;ENSG00000117751	THEMIS2;PPP1R8	OpenChrom
peak1952	chr1	28189448	28190327	4	Intergenic	Intergenic	-9166	NM_004848	9473	Hs.10649	NM_004848	ENSG00000130775	THEMIS2	C1orf38|ICB-1	thymocyte selection associated family member 2	protein-coding	TRUE	FALSE	FALSE	FALSE	FALSE	FALSE	TSS-50kb	+	-9265	NM_001039477	ENSG00000130775	THEMIS2	OpenChrom
peak1953	chr1	28198650	28199735	3	intron (NM_001286113, intron 1 of 6)	CpG	139	NM_001039477	9473	Hs.10649	NM_004848	ENSG00000130775	THEMIS2	C1orf38|ICB-1	thymocyte selection associated family member 2	protein-coding	TRUE	FALSE	FALSE	FALSE	TRUE	FALSE							OpenChrom
peak1954	chr1	28201606	28202347	6	intron (NM_001286113, intron 1 of 6)	intron (NM_001286113, intron 1 of 6)	2923	NM_001039477	9473	Hs.10649	NM_004848	ENSG00000130775	THEMIS2	C1orf38|ICB-1	thymocyte selection associated family member 2	protein-coding	FALSE	FALSE	FALSE	FALSE	FALSE	FALSE	INTRON	+	0	NM_001286113	ENSG00000130775	THEMIS2	Valid
peak1955	chr1	28240565	28241706	6	5' UTR (NM_002946, exon 1 of 9)	5' UTR (NM_002946, exon 1 of 9)	172	NM_001297558	6118	Hs.79411	NM_002946	ENSG00000117748	RPA2	REPA2|RP-A p32|RP-A p34|RPA32	replication protein A2	protein-coding	TRUE	FALSE	FALSE	FALSE	TRUE	FALSE	TSS-50kb;TSS-50kb	+;+	-20429;-44936	NM_001009568;NM_018053	ENSG00000130768;ENSG00000158156	SMPDL3B;XKR8	Valid
peak1957	chr1	28261222	28262400	5	intron (NM_001304579, intron 1 of 7)	intron (NM_001304579, intron 1 of 7)	345	NM_001009568	27293	Hs.123659	NM_014474	ENSG00000130768	SMPDL3B	ASML3B	sphingomyelin phosphodiesterase, acid-like 3B	protein-coding	FALSE	FALSE	FALSE	FALSE	TRUE	FALSE	INTRON;TSS-50kb;TSS-50kb	+;-;+	0;20604;-24261	NM_001304579;NM_002946;NM_018053	ENSG00000130768;ENSG00000117748;ENSG00000158156	SMPDL3B;RPA2;XKR8	OpenChrom
peak1958	chr1	28285900	28288144	6	intron (NM_018053, intron 1 of 2)	intron (NM_018053, intron 1 of 2)	1049	NM_018053	55113	Hs.55024	NM_018053	ENSG00000158156	XKR8	XRG8|hXkr8	X-linked Kx blood group related 8	protein-coding	TRUE	FALSE	FALSE	FALSE	TRUE	FALSE	TTS+10kb;TTS+10kb;TSS-50kb;TTS+10kb;INTRON	+;-;-;+;+	4132;-9932;45815;949;0	NM_001009568;NM_001282562;NM_002946;NM_014474;NM_018053	ENSG00000130768;ENSG00000158161;ENSG00000117748;ENSG00000130768;ENSG00000158156	SMPDL3B;EYA3;RPA2;SMPDL3B;XKR8	OpenChrom
peak1960	chr1	28306078	28308125	3	intron (NM_001990, intron 16 of 17)	intron (NM_001990, intron 16 of 17)	21129	NM_018053	55113	Hs.55024	NM_018053	ENSG00000158156	XKR8	XRG8|hXkr8	X-linked Kx blood group related 8	protein-coding	TRUE	FALSE	FALSE	TRUE	FALSE	FALSE	INTRON;TTS+10kb	-;-	0;-7981	NM_001990;NR_104214	ENSG00000158161;NO_ENSEMBL	EYA3;NO_SYMBOL	Valid
peak1967	chr1	28414326	28415654	6	intron (NM_001990, intron 1 of 17)	intron (NM_001990, intron 1 of 17)	158	NM_001990	2140	Hs.185774	NM_001990	ENSG00000158161	EYA3	-	EYA transcriptional coactivator and phosphatase 3	protein-coding	TRUE	FALSE	FALSE	TRUE	TRUE	FALSE	INTRON	-	0	NM_001990	ENSG00000158161	EYA3	Valid
peak1969	chr1	28431320	28432215	6	Intergenic	Intergenic	-16620	NM_001282560	2140	Hs.185774	NM_001990	ENSG00000158161	EYA3	-	EYA transcriptional coactivator and phosphatase 3	protein-coding	FALSE	FALSE	FALSE	FALSE	TRUE	FALSE	TSS-50kb	-	16721	NR_104214	NO_ENSEMBL	NO_SYMBOL	DNaseOnly
peak1976	chr1	28559161	28559927	5	promoter-TSS (NM_014280)	promoter-TSS (NM_014280)	-2	NM_014280	22826	Hs.433540	NM_014280	ENSG00000126698	DNAJC8	HSPC331|SPF31	DnaJ (Hsp40) homolog, subfamily C, member 8	protein-coding	TRUE	FALSE	FALSE	FALSE	TRUE	FALSE	TSS-50kb;TSS-200;TSS-50kb;TSS-50kb	-;-;+;+	39198;103;-26518;-3157	NM_001164722;NM_014280;NM_031459;NM_178190	ENSG00000169403;ENSG00000126698;ENSG00000130766;ENSG00000130770	PTAFR;DNAJC8;SESN2;ATPIF1	OpenChrom
peak1977	chr1	28562097	28563510	6	intron (NM_016311, intron 1 of 2)	CpG	202	NM_016311	93974	Hs.744914	NM_016311	ENSG00000130770	ATPIF1	ATPI|ATPIP|IP	ATPase inhibitory factor 1	protein-coding	TRUE	FALSE	FALSE	FALSE	TRUE	FALSE	TSS-50kb;TSS-50kb;TSS-50kb	-;-;+	42458;3363;-23258	NM_001164722;NM_014280;NM_031459	ENSG00000169403;ENSG00000126698;ENSG00000130766	PTAFR;DNAJC8;SESN2	OpenChrom
peak1978	chr1	28572999	28574224	6	Intergenic	Intergenic	11010	NM_016311	93974	Hs.744914	NM_016311	ENSG00000130770	ATPIF1	ATPI|ATPIP|IP	ATPase inhibitory factor 1	protein-coding	TRUE	FALSE	FALSE	TRUE	TRUE	FALSE	TSS-50kb;TSS-50kb;TTS+10kb	-;+;+	14171;-12450;9097	NM_014280;NM_031459;NM_178190	ENSG00000126698;ENSG00000130766;ENSG00000130770	DNAJC8;SESN2;ATPIF1	Valid
peak1979	chr1	28574866	28576331	3	Intergenic	Intergenic	-10364	NM_031459	83667	Hs.469543	NM_031459	ENSG00000130766	SESN2	HI95|SES2|SEST2	sestrin 2	protein-coding	TRUE	FALSE	FALSE	TRUE	TRUE	FALSE	TSS-50kb;TSS-50kb	-;+	16157;-10464	NM_014280;NM_031459	ENSG00000126698;ENSG00000130766	DNAJC8;SESN2	OpenChrom
peak1980	chr1	28585322	28587159	6	5' UTR (NM_031459, exon 1 of 10)	5' UTR (NM_031459, exon 1 of 10)	278	NM_031459	83667	Hs.469543	NM_031459	ENSG00000130766	SESN2	HI95|SES2|SEST2	sestrin 2	protein-coding	TRUE	FALSE	FALSE	TRUE	TRUE	FALSE	TSS-50kb	-	26799	NM_014280	ENSG00000126698	DNAJC8	OpenChrom
peak1984	chr1	28622716	28623955	6	Intergenic	Intergenic	-32177	NM_001127350	54797	Hs.479911	NM_017638	ENSG00000130772	MED18	p28b	mediator complex subunit 18	protein-coding	TRUE	FALSE	FALSE	TRUE	FALSE	FALSE	TSS-50kb	+	-32276	NM_017638	ENSG00000130772	MED18	FAIREOnly
peak1985	chr1	28640300	28641210	3	Intergenic	Intergenic	-14758	NM_001127350	54797	Hs.479911	NM_017638	ENSG00000130772	MED18	p28b	mediator complex subunit 18	protein-coding	TRUE	FALSE	FALSE	FALSE	FALSE	FALSE	TSS-50kb	+	-14857	NM_017638	ENSG00000130772	MED18	DNaseOnly
peak1988	chr1	28655122	28656144	6	5' UTR (NM_017638, exon 1 of 3)	5' UTR (NM_017638, exon 1 of 3)	120	NM_017638	54797	Hs.479911	NM_017638	ENSG00000130772	MED18	p28b	mediator complex subunit 18	protein-coding	TRUE	FALSE	FALSE	FALSE	TRUE	FALSE	TSS-50kb	+	-40559	NM_001048183	ENSG00000204138	PHACTR4	Valid
peak1991	chr1	28695715	28697062	6	intron (NM_001048183, intron 1 of 13)	CpG	296	NM_001048183	65979	Hs.225641	NM_023923	ENSG00000204138	PHACTR4	PPP1R124	phosphatase and actin regulator 4	protein-coding	TRUE	FALSE	FALSE	TRUE	TRUE	FALSE							OpenChrom
peak1993	chr1	28743712	28744452	4	intron (NM_001048183, intron 2 of 13)	MER44B|DNA|TcMar-Tigger	-20579	NM_023923	65979	Hs.225641	NM_023923	ENSG00000204138	PHACTR4	PPP1R124	phosphatase and actin regulator 4	protein-coding	TRUE	FALSE	FALSE	TRUE	TRUE	FALSE	TSS-50kb	+	-20678	NM_023923	ENSG00000204138	PHACTR4	Valid
peak1994	chr1	28763830	28764939	4	promoter-TSS (NM_023923)	promoter-TSS (NM_023923)	-276	NM_023923	65979	Hs.225641	NM_023923	ENSG00000204138	PHACTR4	PPP1R124	phosphatase and actin regulator 4	protein-coding	TRUE	FALSE	FALSE	TRUE	TRUE	FALSE	TSS-1500	+	-376	NM_023923	ENSG00000204138	PHACTR4
peak1995	chr1	28827379	28828014	3	TTS (NM_001048183)	TTS (NM_001048183)	-4758	NR_030725	1104	Hs.469723	NM_001269	ENSG00000180198	RCC1	CHC1|RCC1-I|SNHG3-RCC1	regulator of chromosome condensation 1	protein-coding	FALSE	FALSE	FALSE	TRUE	FALSE	FALSE	TTS+10kb;TSS-50kb;TSS-50kb;TSS-50kb	+;+;+;+	916;-17148;-7473;-4858	NM_001048183;NM_001269;NR_004404;NR_036473	ENSG00000204138;ENSG00000180198;NO_ENSEMBL;NO_ENSEMBL	PHACTR4;RCC1;NO_SYMBOL;NO_SYMBOL	OpenChrom
peak1996	chr1	28831980	28833356	6	intron (NR_030725, intron 1 of 12)	intron (NR_030725, intron 1 of 12)	213	NR_036473	8420	Hs.469723	NR_002909	ENSG00000242125	SNHG3	NCRNA00014|RNU17C|RNU17D|U17HG|U17HG-A|U17HG-AB	small nucleolar RNA host gene 3	ncRNA	TRUE	FALSE	FALSE	FALSE	TRUE	FALSE	TTS+10kb;TSS-50kb;TSS-50kb;TSS-50kb;INTRON	+;+;+;+;+	5888;-12176;-46960;-2501;0	NM_001048183;NM_001269;NM_017846;NR_004404;NR_030725	ENSG00000204138;ENSG00000180198;ENSG00000180098;NO_ENSEMBL;NO_ENSEMBL	PHACTR4;RCC1;TRNAU1AP;NO_SYMBOL;NO_SYMBOL	OpenChrom
peak1998	chr1	28844073	28845519	6	promoter-TSS (NM_001269)	promoter-TSS (NM_001269)	51	NM_001048195	1104	Hs.469723	NM_001269	ENSG00000180198	RCC1	CHC1|RCC1-I|SNHG3-RCC1	regulator of chromosome condensation 1	protein-coding	TRUE	FALSE	FALSE	FALSE	TRUE	FALSE	TSS-200;TSS-50kb;TTS+10kb;TTS+10kb	+;+;+;+	-48;-34832;9626;7493	NM_001269;NM_017846;NR_004404;NR_036473	ENSG00000180198;ENSG00000180098;NO_ENSEMBL;NO_ENSEMBL	RCC1;TRNAU1AP;NO_SYMBOL;NO_SYMBOL	OpenChrom
peak2000	chr1	28878890	28880484	6	intron (NR_003109, intron 1 of 9)	CpG	158	NM_017846	54952	Hs.533626	NM_017846	ENSG00000180098	TRNAU1AP	PRO1902|SECP43|TRSPAP1	tRNA selenocysteine 1 associated protein 1	protein-coding	TRUE	FALSE	FALSE	FALSE	TRUE	FALSE	TSS-50kb;TSS-50kb	+;+	-39419;-39124	NM_001193532;NM_152304	NO_ENSEMBL;ENSG00000188060	NO_SYMBOL;RAB42	Valid
peak2001	chr1	28907493	28909362	6	promoter-TSS (NR_003035)	promoter-TSS (NR_003035)	-62	NR_024127	85028	Hs.632377	NM_053040	ENSG00000197989	SNHG12	ASLNC04080|C1orf79|LINC00100|NCRNA00100	small nucleolar RNA host gene 12	ncRNA	TRUE	FALSE	FALSE	FALSE	TRUE	FALSE	TSS-50kb;TTS+10kb;TSS-50kb;TSS-1500;TSS-50kb;TSS-1500;TSS-50kb	+;+;+;-;-;-;-	-10678;3472;-10383;1023;2124;404;3195	NM_001193532;NM_017846;NM_152304;NR_002976;NR_002987;NR_003035;NR_003077	NO_ENSEMBL;ENSG00000180098;ENSG00000188060;NO_ENSEMBL;NO_ENSEMBL;NO_ENSEMBL;NO_ENSEMBL	NO_SYMBOL;TRNAU1AP;RAB42;NO_SYMBOL;NO_SYMBOL;NO_SYMBOL;NO_SYMBOL	OpenChrom
peak2005	chr1	28968936	28970458	6	promoter-TSS (NM_005644)	promoter-TSS (NM_005644)	-93	NM_005644	6883	Hs.530251	NM_005644	ENSG00000120656	TAF12	TAF2J|TAFII20	TAF12 RNA polymerase II, TATA box binding protein (TBP)-associated factor, 20kDa	protein-coding	TRUE	FALSE	FALSE	FALSE	TRUE	FALSE	TSS-200;TSS-50kb;TSS-50kb	-;+;+	194;-25642;-5514	NM_005644;NM_024482;NR_004407	ENSG00000120656;ENSG00000162419;NO_ENSEMBL	TAF12;GMEB1;NO_SYMBOL	OpenChrom
peak2006	chr1	28974526	28976041	6	TTS (NR_004407)	TTS (NR_004407)	172	NR_004407	26824	Hs.640266	NR_004407	ENSG00000270103	RNU11	RNU11-1|U11	RNA, U11 small nuclear	snRNA	TRUE	FALSE	FALSE	TRUE	TRUE	FALSE	TSS-50kb;TSS-50kb;TTS+10kb	-;+;+	5781;-20055;72	NM_005644;NM_024482;NR_004407	ENSG00000120656;ENSG00000162419;NO_ENSEMBL	TAF12;GMEB1;NO_SYMBOL	Valid
peak2007	chr1	28994758	28996532	6	intron (NM_024482, intron 1 of 9)	intron (NM_024482, intron 1 of 9)	405	NM_006582	10691	Hs.632373	NM_006582	ENSG00000162419	GMEB1	P96PIF|PIF96	glucocorticoid modulatory element binding protein 1	protein-coding	TRUE	FALSE	FALSE	TRUE	TRUE	FALSE	TSS-50kb;INTRON	-;+	26142;0	NM_005644;NM_024482	ENSG00000120656;ENSG00000162419	TAF12;GMEB1	OpenChrom
peak2008	chr1	29062718	29064595	6	exon (NM_001173128, exon 2 of 6)	exon (NM_001173128, exon 2 of 6)	205	NM_001172828	51441	Hs.532286	NM_016258	ENSG00000198492	YTHDF2	CAHL|HGRG8|NY-REN-2	YTH N(6)-methyladenosine RNA binding protein 2	protein-coding	TRUE	FALSE	FALSE	FALSE	TRUE	FALSE	EXON	+	0	NM_001173128	ENSG00000198492	YTHDF2	OpenChrom
peak2010	chr1	29101341	29102611	6	Intergenic	CpG	-36678	NM_000911	4985	Hs.372	NM_000911		OPRD1	OPRD	opioid receptor, delta 1	protein-coding	TRUE	FALSE	FALSE	FALSE	TRUE	FALSE	TSS-50kb;TTS+10kb	+;+	-36777;5790	NM_000911;NM_001173128	ENSG00000116329;ENSG00000198492	OPRD1;YTHDF2	OpenChrom
peak2011	chr1	29111553	29112252	3	Intergenic	Intergenic	-26751	NM_000911	4985	Hs.372	NM_000911		OPRD1	OPRD	opioid receptor, delta 1	protein-coding	FALSE	FALSE	FALSE	FALSE	TRUE	FALSE	TSS-50kb	+	-26851	NM_000911	ENSG00000116329	OPRD1	Valid
peak2017	chr1	29161590	29162228	3	intron (NM_000911, intron 1 of 2)	intron (NM_000911, intron 1 of 2)	23255	NM_000911	4985	Hs.372	NM_000911		OPRD1	OPRD	opioid receptor, delta 1	protein-coding	TRUE	FALSE	FALSE	FALSE	FALSE	FALSE	INTRON	+	0	NM_000911	ENSG00000116329	OPRD1	Valid
peak2018	chr1	29165875	29166706	3	intron (NM_000911, intron 1 of 2)	intron (NM_000911, intron 1 of 2)	27637	NM_000911	4985	Hs.372	NM_000911		OPRD1	OPRD	opioid receptor, delta 1	protein-coding	TRUE	FALSE	FALSE	TRUE	FALSE	FALSE	INTRON;TSS-50kb	+;+	0;-47412	NM_000911;NM_001166007	ENSG00000116329;ENSG00000159023	OPRD1;EPB41	Valid
peak2021	chr1	29186831	29187562	3	intron (NM_000911, intron 2 of 2)	MIRc|SINE|MIR	-26406	NM_001166005	2035	Hs.175437	NM_004437	ENSG00000159023	EPB41	4.1R|EL1|HE	erythrocyte membrane protein band 4.1	protein-coding	FALSE	FALSE	FALSE	FALSE	FALSE	FALSE	TSS-50kb	+	-26506	NM_001166007	ENSG00000159023	EPB41	OpenChrom
peak2023	chr1	29203492	29204066	3	Intergenic	Intergenic	-9824	NM_001166005	2035	Hs.175437	NM_004437	ENSG00000159023	EPB41	4.1R|EL1|HE	erythrocyte membrane protein band 4.1	protein-coding	FALSE	FALSE	FALSE	FALSE	FALSE	FALSE	TSS-50kb;TSS-50kb	+;+	-37408;-9923	NM_001166006;NM_001166007	ENSG00000159023;ENSG00000159023	EPB41;EPB41	Valid
peak2025	chr1	29211264	29212070	5	Intergenic	Intergenic	-1936	NM_001166005	2035	Hs.175437	NM_004437	ENSG00000159023	EPB41	4.1R|EL1|HE	erythrocyte membrane protein band 4.1	protein-coding	TRUE	FALSE	FALSE	FALSE	FALSE	FALSE	TSS-50kb;TSS-50kb	+;+	-29520;-2035	NM_001166006;NM_001166007	ENSG00000159023;ENSG00000159023	EPB41;EPB41	OpenChrom
peak2026	chr1	29213109	29214821	6	intron (NM_004437, intron 1 of 18)	CpG	362	NM_001166007	2035	Hs.175437	NM_004437	ENSG00000159023	EPB41	4.1R|EL1|HE	erythrocyte membrane protein band 4.1	protein-coding	TRUE	FALSE	FALSE	TRUE	TRUE	FALSE	TSS-50kb	+	-27222	NM_001166006	ENSG00000159023	EPB41	OpenChrom
peak2027	chr1	29240470	29242103	6	intron (NM_001166006, intron 1 of 14)	CpG	199	NM_001166006	2035	Hs.175437	NM_004437	ENSG00000159023	EPB41	4.1R|EL1|HE	erythrocyte membrane protein band 4.1	protein-coding	FALSE	FALSE	FALSE	TRUE	TRUE	FALSE							OpenChrom
peak2038	chr1	29450558	29451480	3	promoter-TSS (NM_001003682)	promoter-TSS (NM_001003682)	-598	NM_001003682	399474	Hs.712722	NM_001003682	ENSG00000253304	TMEM200B	TTMB	transmembrane protein 200B	protein-coding	FALSE	FALSE	FALSE	FALSE	TRUE	FALSE	TSS-1500;TTS+10kb;TSS-50kb	-;+;-	699;4562;2107	NM_001003682;NM_001166007;NM_001171868	ENSG00000253304;ENSG00000159023;ENSG00000253304	TMEM200B;EPB41;TMEM200B	OpenChrom
peak2041	chr1	29507417	29509112	6	5' UTR (NM_005626, exon 1 of 6)	5' UTR (NM_005626, exon 1 of 6)	372	NM_005626	6429	Hs.469970	NM_005626	ENSG00000116350	SRSF4	SFRS4|SRP75	serine/arginine-rich splicing factor 4	protein-coding	TRUE	FALSE	FALSE	FALSE	TRUE	FALSE							OpenChrom
peak2042	chr1	29529088	29529950	4	intron (NM_016011, intron 5 of 9)	intron (NM_016011, intron 5 of 9)	-20882	NM_005626	6429	Hs.469970	NM_005626	ENSG00000116350	SRSF4	SFRS4|SRP75	serine/arginine-rich splicing factor 4	protein-coding	FALSE	FALSE	FALSE	FALSE	FALSE	FALSE	TSS-50kb;TSS-50kb;INTRON	-;+;-	20983;-33608;0	NM_005626;NM_005704;NM_016011	ENSG00000116350;ENSG00000060656;ENSG00000116353	SRSF4;PTPRU;MECR	Valid
peak2043	chr1	29557058	29557900	6	promoter-TSS (NM_001024732)	promoter-TSS (NM_001024732)	-9	NM_016011	51102	Hs.183646	NM_016011	ENSG00000116353	MECR	CGI-63|FASN2B|NRBF1	mitochondrial trans-2-enoyl-CoA reductase	protein-coding	FALSE	FALSE	FALSE	TRUE	TRUE	FALSE	TSS-200;TSS-50kb;TSS-50kb	-;-;+	110;48943;-5648	NM_001024732;NM_005626;NM_005704	ENSG00000116353;ENSG00000116350;ENSG00000060656	MECR;SRSF4;PTPRU	OpenChrom
peak2044	chr1	29562694	29563468	6	promoter-TSS (NM_005704)	promoter-TSS (NM_005704)	53	NM_001195001	10076	Hs.19718	NM_005704	ENSG00000060656	PTPRU	FMI|PCP-2|PTP|PTP-J|PTP-PI|PTP-RO|PTPPSI|PTPRO|PTPU2|R-PTP-PSI|R-PTP-U|hPTP-J	protein tyrosine phosphatase, receptor type, U	protein-coding	FALSE	FALSE	FALSE	FALSE	TRUE	FALSE	TSS-50kb;TSS-200	-;+	5712;-46	NM_001024732;NM_005704	ENSG00000116353;ENSG00000060656	MECR;PTPRU	OpenChrom
peak2045	chr1	29563871	29565113	4	intron (NM_001195001, intron 1 of 29)	CpG	1464	NM_001195001	10076	Hs.19718	NM_005704	ENSG00000060656	PTPRU	FMI|PCP-2|PTP|PTP-J|PTP-PI|PTP-RO|PTPPSI|PTPRO|PTPU2|R-PTP-PSI|R-PTP-U|hPTP-J	protein tyrosine phosphatase, receptor type, U	protein-coding	TRUE	FALSE	FALSE	FALSE	TRUE	FALSE	TSS-50kb	-	7123	NM_001024732	ENSG00000116353	MECR	OpenChrom
peak2053	chr1	29736638	29737642	3	Intergenic	Helitron3Na_Mam|RC|Helitron	-60514	NR_110758	101928460	Hs.434659	NR_110758	ENSG00000230523	LOC101928460	-	uncharacterized LOC101928460	ncRNA	FALSE	FALSE	FALSE	FALSE	FALSE	FALSE							Valid
peak2057	chr1	29776810	29777816	3	Intergenic	MIR|SINE|MIR	-100687	NR_110758	101928460	Hs.434659	NR_110758	ENSG00000230523	LOC101928460	-	uncharacterized LOC101928460	ncRNA	TRUE	FALSE	FALSE	FALSE	FALSE	FALSE							OpenChrom
peak2058	chr1	29795743	29797035	3	Intergenic	MIR3|SINE|MIR	-119763	NR_110758	101928460	Hs.434659	NR_110758	ENSG00000230523	LOC101928460	-	uncharacterized LOC101928460	ncRNA	FALSE	FALSE	FALSE	FALSE	FALSE	FALSE							Valid
peak2060	chr1	30042770	30043519	4	Intergenic	LTR8|LTR|ERV1	-366519	NR_110758	101928460	Hs.434659	NR_110758	ENSG00000230523	LOC101928460	-	uncharacterized LOC101928460	ncRNA	FALSE	FALSE	FALSE	FALSE	FALSE	FALSE							Valid
peak2062	chr1	30056848	30058136	5	Intergenic	Intergenic	-380866	NR_110758	101928460	Hs.434659	NR_110758	ENSG00000230523	LOC101928460	-	uncharacterized LOC101928460	ncRNA	TRUE	FALSE	FALSE	FALSE	TRUE	FALSE							Valid
peak2065	chr1	30155405	30156301	3	Intergenic	Intergenic	354606	NR_110790	101929406	Hs.639413	NR_110790	ENSG00000233399	LOC101929406	-	uncharacterized LOC101929406	ncRNA	FALSE	FALSE	FALSE	FALSE	FALSE	FALSE							Valid
peak2075	chr1	30324108	30325100	4	Intergenic	UCON19|Unknown|Unknown	185855	NR_110790	101929406	Hs.639413	NR_110790	ENSG00000233399	LOC101929406	-	uncharacterized LOC101929406	ncRNA	FALSE	FALSE	FALSE	FALSE	FALSE	FALSE							Valid
peak2079	chr1	30405715	30406422	4	Intergenic	L2a|LINE|L2	104390	NR_110790	101929406	Hs.639413	NR_110790	ENSG00000233399	LOC101929406	-	uncharacterized LOC101929406	ncRNA	FALSE	FALSE	FALSE	FALSE	FALSE	FALSE							OpenChrom
peak2082	chr1	30447049	30447708	4	Intergenic	Intergenic	63080	NR_110790	101929406	Hs.639413	NR_110790	ENSG00000233399	LOC101929406	-	uncharacterized LOC101929406	ncRNA	FALSE	FALSE	FALSE	TRUE	FALSE	FALSE							Valid
peak2088	chr1	30556658	30557442	3	Intergenic	Intergenic	-46591	NR_110790	101929406	Hs.639413	NR_110790	ENSG00000233399	LOC101929406	-	uncharacterized LOC101929406	ncRNA	FALSE	FALSE	FALSE	FALSE	FALSE	FALSE	TSS-50kb	-	46692	NR_110790	NO_ENSEMBL	NO_SYMBOL	DNaseOnly
peak2092	chr1	30775454	30776326	3	Intergenic	Intergenic	-265431	NR_110790	101929406	Hs.639413	NR_110790	ENSG00000233399	LOC101929406	-	uncharacterized LOC101929406	ncRNA	TRUE	FALSE	FALSE	TRUE	FALSE	FALSE
peak2096	chr1	30852920	30853509	4	Intergenic	LTR41|LTR|ERVL	-338404	NR_034182	100129196	Hs.659751	NR_034182	ENSG00000186056	MATN1-AS1	-	MATN1 antisense RNA 1	ncRNA	FALSE	FALSE	FALSE	FALSE	FALSE	FALSE							Valid
peak2110	chr1	31157641	31158747	5	Intergenic	CpG	-33425	NR_034182	100129196	Hs.659751	NR_034182	ENSG00000186056	MATN1-AS1	-	MATN1 antisense RNA 1	ncRNA	TRUE	FALSE	FALSE	FALSE	TRUE	FALSE	TSS-50kb	+	-33524	NR_034182	NO_ENSEMBL	NO_SYMBOL	OpenChrom
peak2113	chr1	31180885	31181512	3	Intergenic	Intergenic	-10420	NR_034182	100129196	Hs.659751	NR_034182	ENSG00000186056	MATN1-AS1	-	MATN1 antisense RNA 1	ncRNA	FALSE	FALSE	FALSE	FALSE	FALSE	FALSE	TTS+10kb;TSS-50kb	-;+	-3025;-10520	NM_002379;NR_034182	ENSG00000162510;NO_ENSEMBL	MATN1;NO_SYMBOL	Valid
peak2114	chr1	31190736	31192490	6	promoter-TSS (NR_034182)	promoter-TSS (NR_034182)	-6	NR_034182	100129196	Hs.659751	NR_034182	ENSG00000186056	MATN1-AS1	-	MATN1 antisense RNA 1	ncRNA	TRUE	FALSE	FALSE	FALSE	TRUE	FALSE	TSS-200	+	-105	NR_034182	NO_ENSEMBL	NO_SYMBOL	OpenChrom
peak2121	chr1	31296633	31297779	6	Intergenic	Intergenic	-66523	NM_006762	7805	Hs.371021	NM_006762	ENSG00000162511	LAPTM5	CLAST6	lysosomal protein transmembrane 5	protein-coding	TRUE	FALSE	FALSE	TRUE	TRUE	FALSE							Valid
peak2122	chr1	31320188	31320716	3	Intergenic	Intergenic	61028	NM_014654	9672	Hs.158287	NM_014654		SDC3	SDCN|SYND3	syndecan 3	protein-coding	TRUE	FALSE	FALSE	FALSE	FALSE	FALSE							OpenChrom
peak2124	chr1	31329079	31329610	4	Intergenic	Intergenic	52135	NM_014654	9672	Hs.158287	NM_014654		SDC3	SDCN|SYND3	syndecan 3	protein-coding	FALSE	FALSE	FALSE	FALSE	FALSE	FALSE							Valid
peak2132	chr1	31422746	31423499	4	intron (NM_001020658, intron 16 of 21)	intron (NM_001020658, intron 16 of 21)	-1071	NR_004054	692234		NR_004054		SNORD103A	U103	small nucleolar RNA, C/D box 103A	snoRNA	TRUE	FALSE	FALSE	TRUE	FALSE	FALSE	INTRON;TSS-50kb;TSS-50kb;TSS-1500	-;-;-;-	0;41743;14600;1171	NM_001020658;NM_014654;NR_004054;NR_004054	ENSG00000134644;ENSG00000162512;NO_ENSEMBL;NO_ENSEMBL	PUM1;SDC3;NO_SYMBOL;NO_SYMBOL	Valid
peak2134	chr1	31439516	31440146	3	intron (NM_001020658, intron 12 of 21)	intron (NM_001020658, intron 12 of 21)	1253	NR_003066	692200		NR_003066		SNORD103C	HBII-251|SNORD85	small nucleolar RNA, C/D box 103C	snoRNA	TRUE	FALSE	FALSE	TRUE	FALSE	FALSE	INTRON;TTS+10kb;TSS-50kb;TSS-50kb	-;-;-;-	0;-1151;31309;17880	NM_001020658;NR_003066;NR_004054;NR_004054	ENSG00000134644;NO_ENSEMBL;NO_ENSEMBL;NO_ENSEMBL	PUM1;NO_SYMBOL;NO_SYMBOL;NO_SYMBOL	FAIREOnly
peak2139	chr1	31492613	31493929	3	intron (NM_001020658, intron 3 of 21)	intron (NM_001020658, intron 3 of 21)	45293	NM_001020658	9698	Hs.281707	NM_014676	ENSG00000134644	PUM1	HSPUM|PUMH|PUMH1|PUML1	pumilio RNA binding family member 1	protein-coding	TRUE	FALSE	FALSE	TRUE	FALSE	FALSE	INTRON	-	0	NM_001020658	ENSG00000134644	PUM1	FAIREOnly
peak2144	chr1	31537719	31539130	6	intron (NM_001020658, intron 1 of 21)	CpG	139	NM_001020658	9698	Hs.281707	NM_014676	ENSG00000134644	PUM1	HSPUM|PUMH|PUMH1|PUML1	pumilio RNA binding family member 1	protein-coding	TRUE	FALSE	FALSE	FALSE	TRUE	FALSE							OpenChrom
peak2146	chr1	31627352	31628649	6	Intergenic	G-rich|Low_complexity|Low_complexity	84733	NM_024522	79570	Hs.470259	NM_024522	ENSG00000084628	NKAIN1	FAM77C	Na+/K+ transporting ATPase interacting 1	protein-coding	TRUE	FALSE	FALSE	TRUE	TRUE	FALSE							OpenChrom
peak2148	chr1	31643471	31644250	4	Intergenic	Intergenic	68873	NM_024522	79570	Hs.470259	NM_024522	ENSG00000084628	NKAIN1	FAM77C	Na+/K+ transporting ATPase interacting 1	protein-coding	FALSE	FALSE	FALSE	FALSE	FALSE	FALSE	TTS+10kb	-	-8831	NM_024522	ENSG00000084628	NKAIN1	OpenChrom
peak2149	chr1	31654412	31655704	5	intron (NM_024522, intron 5 of 6)	intron (NM_024522, intron 5 of 6)	57676	NM_024522	79570	Hs.470259	NM_024522	ENSG00000084628	NKAIN1	FAM77C	Na+/K+ transporting ATPase interacting 1	protein-coding	TRUE	FALSE	FALSE	FALSE	TRUE	FALSE	INTRON	-	0	NM_024522	ENSG00000084628	NKAIN1	OpenChrom
peak2154	chr1	31769207	31770561	6	promoter-TSS (NM_004814)	promoter-TSS (NM_004814)	55	NM_001282567	51538	Hs.524094	NM_016505	ENSG00000121766	ZCCHC17	HSPC251|PS1D|pNO40	zinc finger, CCHC domain containing 17	protein-coding	TRUE	FALSE	FALSE	TRUE	TRUE	FALSE	TSS-1500	-	341	NM_004814	ENSG00000060688	SNRNP40	Valid
peak2156	chr1	31845966	31846839	5	promoter-TSS (NM_004102)	promoter-TSS (NM_004102)	-480	NM_004102	2170	Hs.657242	NM_004102		FABP3	FABP11|H-FABP|M-FABP|MDGI|O-FABP	fatty acid binding protein 3, muscle and heart	protein-coding	FALSE	FALSE	FALSE	FALSE	TRUE	FALSE	TSS-50kb;TSS-50kb;TSS-1500;TTS+10kb;TSS-50kb;TSS-50kb	+;+;-;+;+;+	-36718;-36109;580;8202;-40357;-39256	NM_001199037;NM_001199038;NM_004102;NM_016505;NM_018565;NM_178865	ENSG00000168528;ENSG00000168528;ENSG00000121769;ENSG00000121766;ENSG00000168528;ENSG00000168528	SERINC2;SERINC2;FABP3;ZCCHC17;SERINC2;SERINC2	OpenChrom
peak2158	chr1	31867310	31868109	5	Intergenic	Intergenic	-14702	NM_001199038	347735	Hs.270655	NM_018565	ENSG00000168528	SERINC2	FKSG84|PRO0899|TDE2|TDE2L	serine incorporator 2	protein-coding	FALSE	FALSE	FALSE	FALSE	FALSE	FALSE	TSS-50kb;TSS-50kb;TSS-50kb;TSS-50kb;TSS-50kb	+;+;-;+;+	-15410;-14801;21888;-19049;-17948	NM_001199037;NM_001199038;NM_004102;NM_018565;NM_178865	ENSG00000168528;ENSG00000168528;ENSG00000121769;ENSG00000168528;ENSG00000168528	SERINC2;SERINC2;FABP3;SERINC2;SERINC2	OpenChrom
peak2159	chr1	31885518	31886864	6	promoter-TSS (NM_018565)	promoter-TSS (NM_018565)	228	NM_178865	347735	Hs.270655	NM_018565	ENSG00000168528	SERINC2	FKSG84|PRO0899|TDE2|TDE2L	serine incorporator 2	protein-coding	TRUE	FALSE	FALSE	FALSE	TRUE	FALSE	TSS-50kb;TSS-1500	-;+	40369;-568	NM_004102;NM_018565	ENSG00000121769;ENSG00000168528	FABP3;SERINC2	OpenChrom
peak2161	chr1	31895240	31895902	4	intron (NM_001199039, intron 2 of 10)	intron (NM_001199039, intron 2 of 10)	8911	NM_018565	347735	Hs.270655	NM_018565	ENSG00000168528	SERINC2	FKSG84|PRO0899|TDE2|TDE2L	serine incorporator 2	protein-coding	FALSE	FALSE	FALSE	TRUE	FALSE	FALSE	INTRON;TSS-50kb	+;-	0;49749	NM_001199039;NM_004102	ENSG00000168528;ENSG00000121769	SERINC2;FABP3	Valid
peak2164	chr1	31917248	31918284	3	Intergenic	LTR44|LTR|ERV1	31106	NM_018565	347735	Hs.270655	NM_018565	ENSG00000168528	SERINC2	FKSG84|PRO0899|TDE2|TDE2L	serine incorporator 2	protein-coding	FALSE	FALSE	FALSE	FALSE	FALSE	FALSE
peak2167	chr1	31944064	31944935	4	Intergenic	LTR10A|LTR|ERV1	-27339	NR_034112	149086	Hs.729905	NR_034112	ENSG00000260386	LINC01225	-	long intergenic non-protein coding RNA 1225	pseudo	FALSE	FALSE	FALSE	TRUE	FALSE	FALSE	TSS-50kb;TSS-50kb	+;+	-39635;-27438	NR_027085;NR_034112	NO_ENSEMBL;NO_ENSEMBL	NO_SYMBOL;NO_SYMBOL	Valid
peak2169	chr1	31955917	31956842	4	Intergenic	LTR84b|LTR|ERVL	-15459	NR_034112	149086	Hs.729905	NR_034112	ENSG00000260386	LINC01225	-	long intergenic non-protein coding RNA 1225	pseudo	FALSE	FALSE	FALSE	FALSE	FALSE	FALSE	TSS-50kb;TSS-50kb	+;+	-27755;-15558	NR_027085;NR_034112	NO_ENSEMBL;NO_ENSEMBL	NO_SYMBOL;NO_SYMBOL	Valid
peak2171	chr1	31976704	31977967	4	Intergenic	Intergenic	5497	NR_034112	149086	Hs.729905	NR_034112	ENSG00000260386	LINC01225	-	long intergenic non-protein coding RNA 1225	pseudo	FALSE	FALSE	FALSE	TRUE	FALSE	FALSE	TSS-50kb;TTS+10kb	+;+	-6799;3270	NR_027085;NR_034112	NO_ENSEMBL;NO_ENSEMBL	NO_SYMBOL;NO_SYMBOL	OpenChrom
peak2173	chr1	32014240	32015826	6	Intergenic	L2a|LINE|L2	-27053	NM_001204414	64129	Hs.199368	NM_022164	ENSG00000142910	TINAGL1	ARG1|LCN7|LIECG3|TINAGRP	tubulointerstitial nephritis antigen-like 1	protein-coding	FALSE	FALSE	FALSE	FALSE	FALSE	FALSE	TSS-50kb;TSS-50kb	+;+	-27152;-28812	NM_001204414;NM_001204415	ENSG00000142910;ENSG00000142910	TINAGL1;TINAGL1	Valid
peak2186	chr1	32092151	32093977	6	TTS (NM_001525)	TTS (NM_001525)	9763	NM_001525	3061	Hs.388226	NM_001525	ENSG00000121764	HCRTR1	OX1R	hypocretin (orexin) receptor 1	protein-coding	TRUE	FALSE	FALSE	TRUE	FALSE	FALSE	TTS+10kb;TTS+10kb	+;-	246;-2498	NM_001525;NR_033688	ENSG00000121764;NO_ENSEMBL	HCRTR1;NO_SYMBOL	DNaseOnly
peak2188	chr1	32109902	32111300	6	promoter-TSS (NR_033688)	promoter-TSS (NR_033688)	237	NM_012392	553115	Hs.470417	NM_012392	ENSG00000162517	PEF1	ABP32|PEF1A	penta-EF-hand domain containing 1	protein-coding	TRUE	FALSE	FALSE	FALSE	TRUE	FALSE	TTS+10kb;TSS-1500	-;-	-7346;484	NM_001856;NR_033688	ENSG00000084636;NO_ENSEMBL	COL16A1;NO_SYMBOL	Valid
peak2190	chr1	32135092	32136126	5	intron (NM_001856, intron 49 of 70)	intron (NM_001856, intron 49 of 70)	-24771	NR_033686	553115	Hs.470417	NM_012392	ENSG00000162517	PEF1	ABP32|PEF1A	penta-EF-hand domain containing 1	protein-coding	FALSE	FALSE	FALSE	FALSE	TRUE	FALSE	INTRON;TSS-50kb;TSS-50kb	-;-;-	0;24391;25492	NM_001856;NR_033686;NR_033688	ENSG00000084636;NO_ENSEMBL;NO_ENSEMBL	COL16A1;NO_SYMBOL;NO_SYMBOL	OpenChrom
peak2191	chr1	32166783	32167179	3	intron (NM_001856, intron 2 of 70)	intron (NM_001856, intron 2 of 70)	2787	NM_001856	1307	Hs.368921	NM_001856	ENSG00000084636	COL16A1	447AA|FP1572	collagen, type XVI, alpha 1	protein-coding	FALSE	FALSE	FALSE	FALSE	FALSE	FALSE	INTRON	-	0	NM_001856	ENSG00000084636	COL16A1	DNaseOnly
peak2192	chr1	32169464	32170706	4	promoter-TSS (NM_001856)	promoter-TSS (NM_001856)	-317	NM_001856	1307	Hs.368921	NM_001856	ENSG00000084636	COL16A1	447AA|FP1572	collagen, type XVI, alpha 1	protein-coding	FALSE	FALSE	FALSE	FALSE	TRUE	FALSE	TSS-1500	-	418	NM_001856	ENSG00000084636	COL16A1	OpenChrom
peak2193	chr1	32180101	32181657	6	Intergenic	Intergenic	-11111	NM_001856	1307	Hs.368921	NM_001856	ENSG00000084636	COL16A1	447AA|FP1572	collagen, type XVI, alpha 1	protein-coding	TRUE	FALSE	FALSE	FALSE	TRUE	FALSE	TSS-50kb	-	11212	NM_001856	ENSG00000084636	COL16A1	OpenChrom
peak2196	chr1	32226173	32226937	4	intron (NM_001294335, intron 1 of 32)	intron (NM_001294335, intron 1 of 32)	-2219	NR_036216	100423028		NR_036216	ENSG00000266580	MIR4254	-	microRNA 4254	ncRNA	FALSE	FALSE	FALSE	FALSE	TRUE	FALSE	INTRON;TSS-50kb	-;-	0;2320	NM_001294335;NR_036216	ENSG00000121753;NO_ENSEMBL	ADGRB2;NO_SYMBOL	OpenChrom
peak2199	chr1	32237737	32238599	3	Intergenic	CpG	-8504	NM_001294335	576	Hs.524138	NM_001703	ENSG00000121753	ADGRB2	BAI2	adhesion G protein-coupled receptor B2	protein-coding	FALSE	TRUE	FALSE	FALSE	FALSE	FALSE	TSS-50kb;TSS-50kb	-;-	8605;13933	NM_001294336;NR_036216	ENSG00000121753;NO_ENSEMBL	ADGRB2;NO_SYMBOL	OpenChrom
peak2200	chr1	32253668	32255217	6	Intergenic	Intergenic	-24779	NM_001294335	576	Hs.524138	NM_001703	ENSG00000121753	ADGRB2	BAI2	adhesion G protein-coupled receptor B2	protein-coding	FALSE	FALSE	FALSE	FALSE	TRUE	FALSE	TSS-50kb;TTS+10kb;TSS-50kb	-;-;-	24879;-1680;30207	NM_001294336;NM_144569;NR_036216	ENSG00000121753;ENSG00000134668;NO_ENSEMBL	ADGRB2;SPOCD1;NO_SYMBOL	OpenChrom
peak2209	chr1	32396962	32398568	3	intron (NM_080391, intron 1 of 5)	intron (NM_080391, intron 1 of 5)	6223	NM_080391	8073	Hs.470477	NM_003479	ENSG00000184007	PTP4A2	HH13|HH7-2|HU-PP-1|OV-1|PRL-2|PRL2|PTP4A|PTPCAAX2|ptp-IV1a|ptp-IV1b	protein tyrosine phosphatase type IVA, member 2	protein-coding	TRUE	FALSE	FALSE	TRUE	FALSE	FALSE	TSS-50kb;INTRON	-;-	12607;0	NM_001195101;NM_080391	ENSG00000184007;ENSG00000184007	PTP4A2;PTP4A2	Valid
peak2210	chr1	32403044	32404502	6	5' UTR (NM_080391, exon 1 of 6)	5' UTR (NM_080391, exon 1 of 6)	215	NM_080391	8073	Hs.470477	NM_003479	ENSG00000184007	PTP4A2	HH13|HH7-2|HU-PP-1|OV-1|PRL-2|PRL2|PTP4A|PTPCAAX2|ptp-IV1a|ptp-IV1b	protein tyrosine phosphatase type IVA, member 2	protein-coding	TRUE	FALSE	FALSE	FALSE	TRUE	FALSE	TSS-50kb	-	18615	NM_001195101	ENSG00000184007	PTP4A2	OpenChrom
peak2217	chr1	32478771	32480751	6	non-coding (NR_073499, exon 1 of 11)	non-coding (NR_073499, exon 1 of 11)	466	NR_073498	10657	Hs.445893	NM_006559	ENSG00000121774	KHDRBS1	Sam68|p62|p68	KH domain containing, RNA binding, signal transduction associated 1	protein-coding	TRUE	FALSE	FALSE	TRUE	TRUE	FALSE	1ST EXON	+	0	NR_073499	NO_ENSEMBL	NO_SYMBOL	Valid
peak2220	chr1	32537522	32539285	6	promoter-TSS (NM_018056)	promoter-TSS (NM_018056)	-99	NM_018056	55116	Hs.25544	NM_018056	ENSG00000121775	TMEM39B	-	transmembrane protein 39B	protein-coding	TRUE	FALSE	FALSE	TRUE	TRUE	FALSE	TSS-50kb;TSS-200;TSS-50kb	+;+;+	-35339;-198;-14245	NM_012316;NM_018056;NR_049850	ENSG00000025800;ENSG00000121775;NO_ENSEMBL	KPNA6;TMEM39B;NO_SYMBOL	OpenChrom
peak2221	chr1	32560081	32561430	6	intron (NM_018056, intron 7 of 8)	L2c|LINE|L2	8206	NR_049850	100847018		NR_049850	ENSG00000266203	MIR5585	-	microRNA 5585	ncRNA	TRUE	FALSE	FALSE	TRUE	FALSE	FALSE	TSS-50kb;TTS+10kb	+;+	-12987;8106	NM_012316;NR_049850	ENSG00000025800;NO_ENSEMBL	KPNA6;NO_SYMBOL	Valid
peak2222	chr1	32573403	32574725	6	intron (NM_012316, intron 1 of 13)	CpG	420	NM_012316	23633	Hs.470588	NM_012316	ENSG00000025800	KPNA6	IPOA7|KPNA7	karyopherin alpha 6 (importin alpha 7)	protein-coding	TRUE	FALSE	FALSE	FALSE	TRUE	FALSE	TTS+10kb	+	5698	NM_018056	ENSG00000121775	TMEM39B	DNaseOnly
peak2227	chr1	32607986	32609021	5	intron (NM_012316, intron 1 of 13)	intron (NM_012316, intron 1 of 13)	34860	NM_012316	23633	Hs.470588	NM_012316	ENSG00000025800	KPNA6	IPOA7|KPNA7	karyopherin alpha 6 (importin alpha 7)	protein-coding	TRUE	FALSE	FALSE	FALSE	FALSE	FALSE	INTRON;TSS-50kb	+;+	0;-36940	NM_012316;NM_175852	ENSG00000025800;ENSG00000084652	KPNA6;TXLNA	Valid
peak2229	chr1	32644291	32646347	6	promoter-TSS (NM_175852)	promoter-TSS (NM_175852)	-26	NM_175852	200081	Hs.17987	NM_175852	ENSG00000084652	TXLNA	IL14|TXLN	taxilin alpha	protein-coding	TRUE	FALSE	FALSE	TRUE	TRUE	FALSE	TSS-50kb;TSS-50kb;TSS-50kb;TTS+10kb;TSS-50kb;TSS-200	+;+;+;+;+;+	-29475;-26016;-42551;3252;-20767;-125	NM_001099434;NM_001160042;NM_003757;NM_012316;NM_024296;NM_175852	ENSG00000222046;ENSG00000160051;ENSG00000084623;ENSG00000025800;ENSG00000160050;ENSG00000084652	DCDC2B;IQCC;EIF3I;KPNA6;CCDC28B;TXLNA	OpenChrom
peak2230	chr1	32665334	32667500	6	intron (NM_001301011, intron 1 of 4)	CpG	430	NM_024296	79140	Hs.534482	NM_024296	ENSG00000160050	CCDC28B	-	coiled-coil domain containing 28B	protein-coding	TRUE	FALSE	FALSE	TRUE	TRUE	FALSE	TSS-50kb;TSS-50kb;TSS-50kb;TSS-50kb;TTS+10kb	+;+;+;+;+	-8377;-4918;-21453;-46500;2632	NM_001099434;NM_001160042;NM_003757;NM_032648;NM_175852	ENSG00000222046;ENSG00000160051;ENSG00000084623;ENSG00000183615;ENSG00000084652	DCDC2B;IQCC;EIF3I;FAM167B;TXLNA	OpenChrom
peak2231	chr1	32670672	32671920	6	promoter-TSS (NM_001160042)	promoter-TSS (NM_001160042)	60	NM_018134	55721	Hs.274356	NM_018134	ENSG00000160051	IQCC	-	IQ motif containing C	protein-coding	TRUE	FALSE	FALSE	FALSE	TRUE	FALSE	TSS-50kb;TSS-200;TSS-50kb;TSS-50kb;TSS-50kb;TTS+10kb;TTS+10kb	+;+;+;+;+;+;-	-3498;-39;-16574;-45643;-41621;7511;-8881	NM_001099434;NM_001160042;NM_003757;NM_005356;NM_032648;NM_175852;NR_133636	ENSG00000222046;ENSG00000160051;ENSG00000084623;ENSG00000182866;ENSG00000183615;ENSG00000084652;NO_ENSEMBL	DCDC2B;IQCC;EIF3I;LCK;FAM167B;TXLNA;NO_SYMBOL	OpenChrom
peak2232	chr1	32674390	32675084	6	promoter-TSS (NM_001099434)	promoter-TSS (NM_001099434)	42	NM_001099434	149069	Hs.424588	NM_001099434	ENSG00000222046	DCDC2B	-	doublecortin domain containing 2B	protein-coding	TRUE	FALSE	FALSE	TRUE	FALSE	FALSE	TSS-200;TSS-50kb;TSS-50kb;TTS+10kb;TTS+10kb;TSS-50kb;TTS+10kb	+;+;+;-;+;+;-	-57;-13133;-42202;-6958;3401;-38180;-5440	NM_001099434;NM_003757;NM_005356;NM_019118;NM_024296;NM_032648;NR_133636	ENSG00000222046;ENSG00000084623;ENSG00000182866;ENSG00000160055;ENSG00000160050;ENSG00000183615;NO_ENSEMBL	DCDC2B;EIF3I;LCK;TMEM234;CCDC28B;FAM167B;NO_SYMBOL	OpenChrom
peak2235	chr1	32687545	32688603	6	promoter-TSS (NR_133636)	promoter-TSS (NR_133636)	-102	NM_019118	56063	Hs.272299	NM_019118	ENSG00000160055	TMEM234	AASL548|C1orf91|PRO1105|RP4-622L5|dJ622L5.7	transmembrane protein 234	protein-coding	TRUE	FALSE	FALSE	FALSE	TRUE	FALSE	TTS+10kb;TSS-50kb;TSS-50kb;TTS+10kb;TSS-1500	+;+;+;-;-	6378;-28865;-24843;-9029;203	NM_001099434;NM_005356;NM_032648;NR_026850;NR_133636	ENSG00000222046;ENSG00000182866;ENSG00000183615;NO_ENSEMBL;NO_ENSEMBL	DCDC2B;LCK;FAM167B;NO_SYMBOL;NO_SYMBOL	Valid
peak2236	chr1	32701418	32702173	4	intron (NR_026850, intron 3 of 6)	MER44D|DNA|TcMar-Tigger	5515	NR_026850	339483	Hs.471067	NR_026850		MTMR9LP	MTMR9L	myotubularin related protein 9-like, pseudogene	pseudo	FALSE	FALSE	FALSE	FALSE	FALSE	FALSE	TSS-50kb;TTS+10kb;TSS-50kb;TSS-50kb;TSS-50kb	+;+;+;+;-	-38015;4692;-15143;-11121;13925	NM_001042771;NM_003757;NM_005356;NM_032648;NR_133636	ENSG00000182866;ENSG00000084623;ENSG00000182866;ENSG00000183615;NO_ENSEMBL	LCK;EIF3I;LCK;FAM167B;NO_SYMBOL	DNaseOnly
peak2237	chr1	32705028	32707482	6	non-coding (NR_026850, exon 2 of 7)	non-coding (NR_026850, exon 2 of 7)	1056	NR_026850	339483	Hs.471067	NR_026850		MTMR9LP	MTMR9L	myotubularin related protein 9-like, pseudogene	pseudo	TRUE	FALSE	FALSE	FALSE	TRUE	FALSE	TSS-50kb;TTS+10kb;TSS-50kb;TSS-50kb;TSS-50kb	+;+;+;+;-	-33556;9151;-10684;-6662;18384	NM_001042771;NM_003757;NM_005356;NM_032648;NR_133636	ENSG00000182866;ENSG00000084623;ENSG00000182866;ENSG00000183615;NO_ENSEMBL	LCK;EIF3I;LCK;FAM167B;NO_SYMBOL	OpenChrom
peak2241	chr1	32756842	32758487	6	promoter-TSS (NM_004964)	promoter-TSS (NM_004964)	-43	NM_004964	3065	Hs.88556	NM_004964	ENSG00000116478	HDAC1	GON-10|HD1|RPD3|RPD3L1	histone deacetylase 1	protein-coding	TRUE	FALSE	FALSE	FALSE	TRUE	FALSE	TSS-200;TTS+10kb	+;+	-143;5997	NM_004964;NM_005356	ENSG00000116478;ENSG00000182866	HDAC1;LCK	Valid
peak2244	chr1	32787133	32787841	3	intron (NM_004964, intron 3 of 13)	intron (NM_004964, intron 3 of 13)	14353	NM_023009	65108	Hs.75061	NM_023009	ENSG00000175130	MARCKSL1	F52|MACMARCKS|MLP|MLP1|MRP	MARCKS-like 1	protein-coding	FALSE	FALSE	FALSE	TRUE	FALSE	FALSE	INTRON;TSS-50kb	+;+	0;-40255	NM_004964;NM_052841	ENSG00000116478;ENSG00000162526	HDAC1;TSSK3
peak2245	chr1	32800658	32802091	4	intron (NR_052852, intron 1 of 1)	CpG	465	NM_023009	65108	Hs.75061	NM_023009	ENSG00000175130	MARCKSL1	F52|MACMARCKS|MLP|MLP1|MRP	MARCKS-like 1	protein-coding	TRUE	FALSE	FALSE	FALSE	TRUE	FALSE	TTS+10kb;TSS-50kb	+;+	1844;-26368	NM_004964;NM_052841	ENSG00000116478;ENSG00000162526	HDAC1;TSSK3	OpenChrom
peak2247	chr1	32816451	32818122	6	Intergenic	CpG	10557	NM_001167676	100128071	Hs.512763	NM_001167676	ENSG00000225828	FAM229A	-	family with sequence similarity 229, member A	protein-coding	TRUE	FALSE	FALSE	TRUE	TRUE	FALSE	TTS+10kb;TSS-50kb;TSS-50kb	-;+;-	-9574;-10456;15547	NM_001167676;NM_052841;NR_052852	ENSG00000225828;ENSG00000162526;NO_ENSEMBL	FAM229A;TSSK3;NO_SYMBOL	OpenChrom
peak2248	chr1	32827224	32828260	6	promoter-TSS (NM_052841)	promoter-TSS (NM_052841)	102	NM_001167676	100128071	Hs.512763	NM_001167676	ENSG00000225828	FAM229A	-	family with sequence similarity 229, member A	protein-coding	TRUE	FALSE	FALSE	FALSE	TRUE	FALSE	TTS+10kb;TSS-50kb	-;-	-2591;26003	NM_018045;NR_052852	ENSG00000160058;NO_ENSEMBL	BSDC1;NO_SYMBOL	OpenChrom
peak2249	chr1	32859532	32860937	6	promoter-TSS (NM_018045)	promoter-TSS (NM_018045)	-173	NM_018045	55108	Hs.353454	NM_018045	ENSG00000160058	BSDC1	-	BSD domain containing 1	protein-coding	TRUE	FALSE	FALSE	FALSE	TRUE	FALSE	TSS-50kb;TSS-1500	-;-	32491;273	NM_001167676;NM_018045	ENSG00000225828;ENSG00000160058	FAM229A;BSDC1	Valid
peak2250	chr1	32866228	32867033	4	Intergenic	Intergenic	-6569	NM_018045	55108	Hs.353454	NM_018045	ENSG00000160058	BSDC1	-	BSD domain containing 1	protein-coding	FALSE	FALSE	FALSE	FALSE	FALSE	FALSE	TSS-50kb;TSS-50kb	-;-	38887;6669	NM_001167676;NM_018045	ENSG00000225828;ENSG00000160058	FAM229A;BSDC1	Valid
peak2251	chr1	32872023	32872758	6	Intergenic	ERVL-E-int|LTR|ERVL	-12329	NM_018045	55108	Hs.353454	NM_018045	ENSG00000160058	BSDC1	-	BSD domain containing 1	protein-coding	FALSE	FALSE	FALSE	FALSE	FALSE	FALSE	TSS-50kb;TSS-50kb	-;-	44647;12429	NM_001167676;NM_018045	ENSG00000225828;ENSG00000160058	FAM229A;BSDC1	OpenChrom
peak2254	chr1	32929740	32930920	6	promoter-TSS (NM_001145720)	promoter-TSS (NM_001145720)	-328	NM_001145720	728116	Hs.647658	NM_001145720		ZBTB8B	ZNF916B	zinc finger and BTB domain containing 8B	protein-coding	FALSE	FALSE	FALSE	FALSE	TRUE	FALSE	TSS-1500	+	-427	NM_001145720	ENSG00000273274	ZBTB8B	OpenChrom
peak2255	chr1	32965739	32966947	6	Intergenic	CpG	35685	NM_001145720	728116	Hs.647658	NM_001145720		ZBTB8B	ZNF916B	zinc finger and BTB domain containing 8B	protein-coding	TRUE	FALSE	FALSE	FALSE	TRUE	FALSE	TSS-50kb	+	-38502	NR_111980	NO_ENSEMBL	NO_SYMBOL	OpenChrom
peak2257	chr1	33004667	33006123	4	intron (NM_001040441, intron 1 of 4)	GC_rich|Low_complexity|Low_complexity	649	NM_001040441	653121	Hs.546479	NM_144621	ENSG00000160062	ZBTB8A	BOZF1|ZBTB8|ZNF916A	zinc finger and BTB domain containing 8A	protein-coding	TRUE	FALSE	FALSE	TRUE	TRUE	FALSE							OpenChrom
peak2258	chr1	33077570	33078528	6	Intergenic	AluSx|SINE|Alu	38142	NM_001308135	339487	Hs.655921	NM_178547	ENSG00000176261	ZBTB8OS	ARCH|ARCH2	zinc finger and BTB domain containing 8 opposite strand	protein-coding	FALSE	FALSE	FALSE	FALSE	TRUE	FALSE	TSS-50kb;TSS-50kb;TTS+10kb;TTS+10kb	+;+;-;+	-37908;-39009;-8867;6599	NM_001135255;NM_001135256;NM_178547;NR_111980	ENSG00000162521;ENSG00000162521;ENSG00000176261;NO_ENSEMBL	RBBP4;RBBP4;ZBTB8OS;NO_SYMBOL	OpenChrom
peak2259	chr1	33115680	33117546	6	promoter-TSS (NM_001135256)	promoter-TSS (NM_001135256)	-136	NM_001135255	5928	Hs.16003	NM_005610	ENSG00000162521	RBBP4	NURF55|RBAP48|lin-53	retinoblastoma binding protein 4	protein-coding	TRUE	FALSE	FALSE	FALSE	TRUE	FALSE	TSS-1500	+	-445	NM_001135256	ENSG00000162521	RBBP4	Valid
peak2261	chr1	33167346	33169720	3	promoter-TSS (NM_001161708)	promoter-TSS (NM_001161708)	-172	NM_030786	81493	Hs.712631	NM_030786		SYNC	SYNC1|SYNCOILIN	syncoilin, intermediate filament protein	protein-coding	FALSE	FALSE	FALSE	FALSE	TRUE	FALSE	TSS-1500;TSS-50kb	-;+	273;-39078	NM_001161708;NM_020888	ENSG00000162520;ENSG00000162522	SYNC;KIAA1522	OpenChrom
peak2262	chr1	33177854	33178225	3	Intergenic	Intergenic	-9679	NM_030786	81493	Hs.712631	NM_030786		SYNC	SYNC1|SYNCOILIN	syncoilin, intermediate filament protein	protein-coding	FALSE	FALSE	FALSE	FALSE	TRUE	FALSE	TSS-50kb;TSS-50kb	-;+	9780;-29571	NM_001161708;NM_020888	ENSG00000162520;ENSG00000162522	SYNC;KIAA1522	DNaseOnly
peak2263	chr1	33181721	33182918	6	Intergenic	Intergenic	-13959	NM_030786	81493	Hs.712631	NM_030786		SYNC	SYNC1|SYNCOILIN	syncoilin, intermediate filament protein	protein-coding	TRUE	FALSE	FALSE	FALSE	FALSE	FALSE	TSS-50kb;TSS-50kb;TSS-50kb	-;+;+	14060;-49014;-25291	NM_001161708;NM_001198973;NM_020888	ENSG00000162520;ENSG00000162522;ENSG00000162522	SYNC;KIAA1522;KIAA1522	Valid
peak2264	chr1	33190653	33191391	3	Intergenic	Intergenic	-16490	NM_020888	57648	Hs.591502	NM_020888	ENSG00000162522	KIAA1522	-	KIAA1522	protein-coding	FALSE	FALSE	FALSE	FALSE	FALSE	FALSE	TSS-50kb;TSS-50kb;TSS-50kb	-;+;+	22762;-40312;-16589	NM_001161708;NM_001198973;NM_020888	ENSG00000162520;ENSG00000162522;ENSG00000162522	SYNC;KIAA1522;KIAA1522	OpenChrom
peak2265	chr1	33194823	33196259	3	Intergenic	AluJb|SINE|Alu	-11971	NM_020888	57648	Hs.591502	NM_020888	ENSG00000162522	KIAA1522	-	KIAA1522	protein-coding	FALSE	FALSE	FALSE	FALSE	FALSE	FALSE	TSS-50kb;TSS-50kb;TSS-50kb	-;+;+	27281;-35793;-12070	NM_001161708;NM_001198973;NM_020888	ENSG00000162520;ENSG00000162522;ENSG00000162522	SYNC;KIAA1522;KIAA1522	DNaseOnly
peak2268	chr1	33206970	33209832	5	intron (NM_020888, intron 1 of 6)	intron (NM_020888, intron 1 of 6)	889	NM_020888	57648	Hs.591502	NM_020888	ENSG00000162522	KIAA1522	-	KIAA1522	protein-coding	TRUE	FALSE	FALSE	FALSE	TRUE	FALSE	TSS-50kb;TSS-50kb;INTRON	-;+;+	40141;-22933;0	NM_001161708;NM_001198973;NM_020888	ENSG00000162520;ENSG00000162522;ENSG00000162522	SYNC;KIAA1522;KIAA1522	OpenChrom
peak2269	chr1	33219169	33220508	6	intron (NM_020888, intron 1 of 6)	CpG	-11396	NM_001198973	57648	Hs.591502	NM_020888	ENSG00000162522	KIAA1522	-	KIAA1522	protein-coding	TRUE	FALSE	FALSE	FALSE	TRUE	FALSE	TSS-50kb	+	-11496	NM_001198973	ENSG00000162522	KIAA1522	OpenChrom
peak2270	chr1	33225109	33227740	5	intron (NM_020888, intron 1 of 6)	AluSg|SINE|Alu	-4810	NM_001198973	57648	Hs.591502	NM_020888	ENSG00000162522	KIAA1522	-	KIAA1522	protein-coding	TRUE	FALSE	FALSE	FALSE	FALSE	FALSE	TSS-50kb	+	-4910	NM_001198973	ENSG00000162522	KIAA1522	OpenChrom
peak2272	chr1	33238336	33239357	4	3' UTR (NM_001198973, exon 5 of 5)	3' UTR (NM_001198973, exon 5 of 5)	7612	NM_001198972	57648	Hs.591502	NM_020888	ENSG00000162522	KIAA1522	-	KIAA1522	protein-coding	FALSE	FALSE	FALSE	FALSE	FALSE	FALSE	TSS-50kb;TTS+10kb;TSS-50kb	+;-;+	-43271;-1623;-44372	NM_001256121;NM_003680;NM_022753	ENSG00000116497;ENSG00000134684;ENSG00000116497	S100PBP;YARS;S100PBP	OpenChrom
peak2274	chr1	33282204	33284224	6	promoter-TSS (NM_022753)	promoter-TSS (NM_022753)	95	NM_022753	64766	Hs.440880	NM_022753	ENSG00000116497	S100PBP	S100PBPR	S100P binding protein	protein-coding	TRUE	FALSE	FALSE	FALSE	TRUE	FALSE	TSS-200	+	-4	NM_022753	ENSG00000116497	S100PBP	OpenChrom
peak2276	chr1	33335751	33337153	5	promoter-TSS (NM_153756)	promoter-TSS (NM_153756)	-38	NM_001171940	252995	Hs.524234	NM_153756	ENSG00000160097	FNDC5	FRCP2|irisin	fibronectin type III domain containing 5	protein-coding	FALSE	FALSE	FALSE	FALSE	TRUE	FALSE	TSS-50kb;TSS-200	+;-	-15745;139	NM_002143;NM_153756	ENSG00000121905;ENSG00000160097	HPCA;FNDC5	OpenChrom
peak2283	chr1	33358292	33359580	6	intron (NM_002143, intron 2 of 3)	CpG	6838	NM_002143	3208	Hs.632391	NM_002143	ENSG00000121905	HPCA	BDR2|DYT2	hippocalcin	protein-coding	TRUE	FALSE	FALSE	FALSE	TRUE	FALSE	TSS-50kb;TTS+10kb;TSS-50kb	-;-;-	20944;-1359;22623	NM_001171941;NM_033504;NM_153756	ENSG00000160097;ENSG00000121900;ENSG00000160097	FNDC5;TMEM54;FNDC5	OpenChrom
peak2284	chr1	33365943	33367503	6	intron (NM_033504, intron 1 of 5)	MIR3|SINE|MIR	230	NM_033504	113452	Hs.534521	NM_033504	ENSG00000121900	TMEM54	BCLP|CAC-1|CAC1	transmembrane protein 54	protein-coding	TRUE	FALSE	FALSE	FALSE	TRUE	FALSE	TSS-50kb;TTS+10kb;TSS-50kb	-;+;-	28731;6427;30410	NM_001171941;NM_002143;NM_153756	ENSG00000160097;ENSG00000121905;ENSG00000160097	FNDC5;HPCA;FNDC5	OpenChrom
peak2291	chr1	33414328	33415619	3	intron (NM_153341, intron 2 of 8)	intron (NM_153341, intron 2 of 8)	15440	NM_153341	127544	Hs.591504	NM_153341	ENSG00000116514	RNF19B	IBRDC3|NKLAM	ring finger protein 19B	protein-coding	TRUE	FALSE	FALSE	TRUE	TRUE	FALSE	TSS-50kb;INTRON	-;-	48122;0	NM_033504;NM_153341	ENSG00000121900;ENSG00000116514	TMEM54;RNF19B	Valid
peak2292	chr1	33419001	33420157	3	intron (NM_153341, intron 1 of 8)	AluSq2|SINE|Alu	10835	NM_153341	127544	Hs.591504	NM_153341	ENSG00000116514	RNF19B	IBRDC3|NKLAM	ring finger protein 19B	protein-coding	FALSE	FALSE	FALSE	TRUE	FALSE	FALSE							DNaseOnly
peak2294	chr1	33429371	33431057	6	exon (NM_001127361, exon 1 of 9)	exon (NM_001127361, exon 1 of 9)	200	NM_153341	127544	Hs.591504	NM_153341	ENSG00000116514	RNF19B	IBRDC3|NKLAM	ring finger protein 19B	protein-coding	TRUE	FALSE	FALSE	FALSE	TRUE	FALSE	1ST EXON	-	0	NM_001127361	ENSG00000116514	RNF19B	Valid
peak2295	chr1	33438198	33439010	6	Intergenic	CpG	-8190	NM_001127361	127544	Hs.591504	NM_153341	ENSG00000116514	RNF19B	IBRDC3|NKLAM	ring finger protein 19B	protein-coding	TRUE	FALSE	FALSE	FALSE	TRUE	FALSE	TSS-50kb	-	8291	NM_001127361	ENSG00000116514	RNF19B	OpenChrom
peak2296	chr1	33446546	33447627	6	Intergenic	Intergenic	-16673	NM_001127361	127544	Hs.591504	NM_153341	ENSG00000116514	RNF19B	IBRDC3|NKLAM	ring finger protein 19B	protein-coding	TRUE	FALSE	FALSE	TRUE	FALSE	FALSE	TSS-50kb	-	16773	NM_001127361	ENSG00000116514	RNF19B	Valid
peak2300	chr1	33462818	33463789	3	Intergenic	MIRb|SINE|MIR	-32890	NM_001127361	127544	Hs.591504	NM_153341	ENSG00000116514	RNF19B	IBRDC3|NKLAM	ring finger protein 19B	protein-coding	FALSE	FALSE	FALSE	FALSE	FALSE	FALSE	TSS-50kb	-	32991	NM_001127361	ENSG00000116514	RNF19B	DNaseOnly
peak2305	chr1	33476440	33478053	6	non-coding (NR_037592, exon 7 of 7)	non-coding (NR_037592, exon 7 of 7)	25265	NM_001199199	204	Hs.470907	NM_001625	ENSG00000004455	AK2	ADK2|AK 2	adenylate kinase 2	protein-coding	FALSE	FALSE	FALSE	TRUE	FALSE	FALSE	TSS-50kb;EXON	-;-	46933;0	NM_001127361;NR_037592	ENSG00000116514;NO_ENSEMBL	RNF19B;NO_SYMBOL	FAIREOnly
peak2307	chr1	33491643	33492390	3	intron (NM_001199199, intron 1 of 6)	intron (NM_001199199, intron 1 of 6)	10495	NM_001199199	204	Hs.470907	NM_001625	ENSG00000004455	AK2	ADK2|AK 2	adenylate kinase 2	protein-coding	TRUE	FALSE	FALSE	FALSE	FALSE	FALSE	INTRON	-	0	NM_001199199	ENSG00000004455	AK2
peak2308	chr1	33492615	33493220	5	intron (NM_001199199, intron 1 of 6)	intron (NM_001199199, intron 1 of 6)	9594	NM_001199199	204	Hs.470907	NM_001625	ENSG00000004455	AK2	ADK2|AK 2	adenylate kinase 2	protein-coding	TRUE	FALSE	FALSE	FALSE	FALSE	FALSE	INTRON	-	0	NM_001199199	ENSG00000004455	AK2	OpenChrom
peak2309	chr1	33501686	33502966	6	intron (NR_037591, intron 1 of 7)	CpG	186	NM_001199199	204	Hs.470907	NM_001625	ENSG00000004455	AK2	ADK2|AK 2	adenylate kinase 2	protein-coding	TRUE	FALSE	FALSE	FALSE	TRUE	FALSE	TSS-50kb;TSS-50kb	+;+	-45552;-44451	NM_001301825;NM_052998	ENSG00000142920;ENSG00000142920	AZIN2;AZIN2	Valid
peak2311	chr1	33520651	33521792	5	Intergenic	Intergenic	-18710	NR_037592	204	Hs.470907	NM_001625	ENSG00000004455	AK2	ADK2|AK 2	adenylate kinase 2	protein-coding	FALSE	FALSE	FALSE	FALSE	FALSE	FALSE	TSS-50kb;TSS-50kb;TSS-50kb	+;-;+	-26656;18811;-25555	NM_001301825;NM_001625;NM_052998	ENSG00000142920;ENSG00000004455;ENSG00000142920	AZIN2;AK2;AZIN2	OpenChrom
peak2313	chr1	33546196	33547652	6	promoter-TSS (NM_001301825)	promoter-TSS (NM_001301825)	194	NM_001301824	113451	Hs.101807	NM_052998	ENSG00000142920	AZIN2	ADC|AZI2|AZIB1|ODC-p|ODC1L|ODCp	antizyme inhibitor 2	protein-coding	TRUE	FALSE	FALSE	TRUE	TRUE	FALSE	TSS-1500;TSS-50kb	+;-	-954;44513	NM_001301825;NM_001625	ENSG00000142920;ENSG00000004455	AZIN2;AK2	Valid
peak2317	chr1	33592470	33593600	6	Intergenic	CpG	45256	NM_001301826	113451	Hs.101807	NM_052998	ENSG00000142920	AZIN2	ADC|AZI2|AZIB1|ODC-p|ODC1L|ODCp	antizyme inhibitor 2	protein-coding	TRUE	FALSE	FALSE	TRUE	TRUE	FALSE	TTS+10kb	+	7004	NM_001301825	ENSG00000142920	AZIN2	Valid
peak2319	chr1	33646118	33648300	6	5' UTR (NM_018207, exon 1 of 5)	5' UTR (NM_018207, exon 1 of 5)	462	NM_018207	55223	Hs.656006	NM_018207	ENSG00000116525	TRIM62	DEAR1	tripartite motif containing 62	protein-coding	TRUE	FALSE	FALSE	TRUE	TRUE	FALSE							OpenChrom
peak2320	chr1	33720915	33722848	6	promoter-TSS (NM_152493)	promoter-TSS (NM_152493)	-292	NM_152493	149076	Hs.743358	NM_152493	ENSG00000160094	ZNF362	RN|lin-29	zinc finger protein 362	protein-coding	TRUE	FALSE	FALSE	FALSE	TRUE	FALSE	TSS-1500	+	-391	NM_152493	ENSG00000160094	ZNF362	OpenChrom
peak2328	chr1	33797842	33799005	5	promoter-TSS (NR_037400)	promoter-TSS (NR_037400)	-331	NR_037400	100500853		NR_037400		MIR3605	mir-3605	microRNA 3605	ncRNA	TRUE	FALSE	TRUE	TRUE	FALSE	FALSE	TSS-50kb;TSS-1500;TSS-50kb	-;-;+	11826;432;-17628	NM_001080438;NR_037400;NR_125978	ENSG00000184389;NO_ENSEMBL;NO_ENSEMBL	A3GALT2;NO_SYMBOL;NO_SYMBOL	DNaseOnly
peak2331	chr1	33807554	33808504	6	intron (NM_198040, intron 8 of 13)	intron (NM_198040, intron 8 of 13)	7470	NM_004427	1912	Hs.524271	NM_004427	ENSG00000134686	PHC2	EDR2|HPH2|PH2	polyhomeotic homolog 2 (Drosophila)	protein-coding	TRUE	FALSE	FALSE	TRUE	FALSE	FALSE	TSS-50kb;INTRON;TSS-50kb;TSS-50kb	-;-;-;+	21431;0;10037;-8023	NM_001080438;NM_198040;NR_037400;NR_125978	ENSG00000184389;ENSG00000134686;NO_ENSEMBL;NO_ENSEMBL	A3GALT2;PHC2;NO_SYMBOL;NO_SYMBOL	Valid
peak2332	chr1	33812357	33813512	4	intron (NM_198040, intron 8 of 13)	intron (NM_198040, intron 8 of 13)	2564	NM_004427	1912	Hs.524271	NM_004427	ENSG00000134686	PHC2	EDR2|HPH2|PH2	polyhomeotic homolog 2 (Drosophila)	protein-coding	TRUE	FALSE	FALSE	TRUE	TRUE	FALSE	TSS-50kb;INTRON;TSS-50kb;TSS-50kb	-;-;-;+	26336;0;14942;-3118	NM_001080438;NM_198040;NR_037400;NR_125978	ENSG00000184389;ENSG00000134686;NO_ENSEMBL;NO_ENSEMBL	A3GALT2;PHC2;NO_SYMBOL;NO_SYMBOL	DNaseOnly
peak2333	chr1	33814361	33816188	6	promoter-TSS (NR_125978)	promoter-TSS (NR_125978)	224	NM_004427	1912	Hs.524271	NM_004427	ENSG00000134686	PHC2	EDR2|HPH2|PH2	polyhomeotic homolog 2 (Drosophila)	protein-coding	TRUE	FALSE	FALSE	FALSE	TRUE	FALSE	TSS-50kb;TSS-50kb;TSS-1500	-;-;+	28676;17282;-778	NM_001080438;NR_037400;NR_125978	ENSG00000184389;NO_ENSEMBL;NO_ENSEMBL	A3GALT2;NO_SYMBOL;NO_SYMBOL	OpenChrom
peak2334	chr1	33829187	33830506	4	intron (NM_198040, intron 6 of 13)	intron (NM_198040, intron 6 of 13)	11347	NM_198040	1912	Hs.524271	NM_004427	ENSG00000134686	PHC2	EDR2|HPH2|PH2	polyhomeotic homolog 2 (Drosophila)	protein-coding	TRUE	FALSE	FALSE	FALSE	FALSE	FALSE	TSS-50kb;TSS-50kb;INTRON;TSS-50kb;TTS+10kb	-;-;-;-;+	43248;13793;0;31854;1101	NM_001080438;NM_004427;NM_198040;NR_037400;NR_125978	ENSG00000184389;ENSG00000134686;ENSG00000134686;NO_ENSEMBL;NO_ENSEMBL	A3GALT2;PHC2;PHC2;NO_SYMBOL;NO_SYMBOL	Valid
peak2335	chr1	33833243	33833809	4	intron (NM_198040, intron 5 of 13)	intron (NM_198040, intron 5 of 13)	7668	NM_198040	1912	Hs.524271	NM_004427	ENSG00000134686	PHC2	EDR2|HPH2|PH2	polyhomeotic homolog 2 (Drosophila)	protein-coding	FALSE	FALSE	FALSE	FALSE	FALSE	FALSE	TSS-50kb;TSS-50kb;INTRON;TSS-50kb;TTS+10kb	-;-;-;-;+	46928;17473;0;35534;4781	NM_001080438;NM_004427;NM_198040;NR_037400;NR_125978	ENSG00000184389;ENSG00000134686;ENSG00000134686;NO_ENSEMBL;NO_ENSEMBL	A3GALT2;PHC2;PHC2;NO_SYMBOL;NO_SYMBOL	OpenChrom
peak2337	chr1	33875679	33876455	4	Intergenic	Intergenic	-34873	NM_198040	1912	Hs.524271	NM_004427	ENSG00000134686	PHC2	EDR2|HPH2|PH2	polyhomeotic homolog 2 (Drosophila)	protein-coding	FALSE	FALSE	FALSE	TRUE	FALSE	FALSE	TSS-50kb	-	34974	NM_198040	ENSG00000134686	PHC2	FAIREOnly
peak2339	chr1	33895771	33897221	6	Intergenic	CpG	-41736	NM_145238	7579	Hs.442705	NM_145238	ENSG00000121903	ZSCAN20	KOX29|ZFP-31|ZNF31|ZNF360	zinc finger and SCAN domain containing 20	protein-coding	TRUE	FALSE	FALSE	FALSE	TRUE	FALSE	TSS-50kb	+	-41835	NM_145238	ENSG00000121903	ZSCAN20	Valid
peak2342	chr1	33921375	33921977	3	Intergenic	Intergenic	-16556	NM_145238	7579	Hs.442705	NM_145238	ENSG00000121903	ZSCAN20	KOX29|ZFP-31|ZNF31|ZNF360	zinc finger and SCAN domain containing 20	protein-coding	FALSE	FALSE	FALSE	FALSE	FALSE	FALSE	TSS-50kb	+	-16655	NM_145238	ENSG00000121903	ZSCAN20	Valid
peak2344	chr1	33936021	33936583	5	Intergenic	Intergenic	-1930	NM_145238	7579	Hs.442705	NM_145238	ENSG00000121903	ZSCAN20	KOX29|ZFP-31|ZNF31|ZNF360	zinc finger and SCAN domain containing 20	protein-coding	FALSE	FALSE	FALSE	TRUE	FALSE	FALSE	TSS-50kb	+	-2029	NM_145238	ENSG00000121903	ZSCAN20	Valid
peak2345	chr1	33937655	33938671	6	promoter-TSS (NM_145238)	promoter-TSS (NM_145238)	-69	NM_145238	7579	Hs.442705	NM_145238	ENSG00000121903	ZSCAN20	KOX29|ZFP-31|ZNF31|ZNF360	zinc finger and SCAN domain containing 20	protein-coding	TRUE	FALSE	FALSE	TRUE	TRUE	FALSE	TSS-200	+	-168	NM_145238	ENSG00000121903	ZSCAN20	Valid
peak2360	chr1	34628587	34629545	5	intron (NM_052896, intron 1 of 69)	CpG	1809	NM_001281956	114784	Hs.656915	NM_052896	ENSG00000121904	CSMD2	dJ1007G16.1|dJ1007G16.2|dJ947L8.1	CUB and Sushi multiple domains 2	protein-coding	FALSE	FALSE	FALSE	FALSE	TRUE	FALSE	TSS-50kb;TSS-50kb	+;+	-13586;-3517	NM_001134734;NM_032884	ENSG00000142698;ENSG00000142698	C1orf94;C1orf94	OpenChrom
peak2363	chr1	34665313	34665909	3	intron (NM_001134734, intron 2 of 6)	L2b|LINE|L2	23058	NM_001134734	84970	Hs.194610	NM_032884	ENSG00000142698	C1orf94	-	chromosome 1 open reading frame 94	protein-coding	FALSE	FALSE	FALSE	FALSE	FALSE	FALSE	TSS-50kb	-	34837	NM_001281956	ENSG00000121904	CSMD2	OpenChrom
peak2367	chr1	35055621	35056305	6	Intergenic	Intergenic	79332	NR_030278	693137		NR_030278	ENSG00000207941	MIR552	MIRN552|hsa-mir-552	microRNA 552	ncRNA	FALSE	FALSE	FALSE	FALSE	FALSE	FALSE							OpenChrom
peak2375	chr1	35290999	35291882	3	Intergenic	Intergenic	32842	NM_002060	2701	Hs.296310	NM_002060	ENSG00000187513	GJA4	CX37	gap junction protein alpha 4	protein-coding	TRUE	FALSE	FALSE	FALSE	FALSE	FALSE							DNaseOnly
peak2377	chr1	35318171	35318908	5	3' UTR (NM_001164825, exon 2 of 2)	3' UTR (NM_001164825, exon 2 of 2)	6106	NM_001164824	113444	Hs.27160	NM_138428	ENSG00000163866	SMIM12	C1orf212	small integral membrane protein 12	protein-coding	FALSE	FALSE	FALSE	FALSE	FALSE	FALSE							OpenChrom
peak2378	chr1	35324712	35325879	6	promoter-TSS (NM_001164825)	promoter-TSS (NM_001164825)	42	NM_001164825	113444	Hs.27160	NM_138428	ENSG00000163866	SMIM12	C1orf212	small integral membrane protein 12	protein-coding	TRUE	FALSE	FALSE	FALSE	TRUE	FALSE	TTS+10kb;TSS-1500;TSS-200	-;-;-	-5840;751;59	NM_001080418;NM_001164824;NM_001164825	ENSG00000116544;ENSG00000163866;ENSG00000163866	DLGAP3;SMIM12;SMIM12	Valid
peak2379	chr1	35331301	35332429	5	exon (NM_001080418, exon 12 of 12)	exon (NM_001080418, exon 12 of 12)	-6448	NM_138428	113444	Hs.27160	NM_138428	ENSG00000163866	SMIM12	C1orf212	small integral membrane protein 12	protein-coding	TRUE	FALSE	FALSE	FALSE	TRUE	FALSE	EXON;TSS-50kb;TSS-50kb;TSS-50kb	-;-;-;-	0;7320;6628;5527	NM_001080418;NM_001164824;NM_001164825;NM_138428	ENSG00000116544;ENSG00000163866;ENSG00000163866;ENSG00000163866	DLGAP3;SMIM12;SMIM12;SMIM12	OpenChrom
peak2382	chr1	35394169	35396042	6	promoter-TSS (NM_001080418)	promoter-TSS (NM_001080418)	80	NM_001080418	58512	Hs.733945	NM_001080418	ENSG00000116544	DLGAP3	DAP3|SAPAP3	discs, large (Drosophila) homolog-associated protein 3	protein-coding	FALSE	FALSE	FALSE	FALSE	TRUE	FALSE	TSS-200	-	21	NM_001080418	ENSG00000116544	DLGAP3	OpenChrom
peak2383	chr1	35449601	35451328	6	intron (NM_001195156, intron 1 of 2)	intron (NM_001195156, intron 1 of 2)	483	NM_001195156	100506144	Hs.533986	NM_001195156	ENSG00000243749	ZMYM6NB	-	ZMYM6 neighbor	protein-coding	TRUE	FALSE	FALSE	FALSE	TRUE	FALSE	INTRON;TTS+10kb;TSS-50kb	-;-;-	0;-382;6258	NM_001195156;NM_007167;NR_037869	ENSG00000243749;ENSG00000163867;NO_ENSEMBL	TMEM35B;ZMYM6;NO_SYMBOL	OpenChrom
peak2384	chr1	35496542	35497700	6	intron (NM_007167, intron 1 of 15)	CpG	448	NM_007167	9204	Hs.533986	NM_007167	ENSG00000163867	ZMYM6	Buster2|MYM|ZBED7|ZNF198L4|ZNF258	zinc finger, MYM-type 6	protein-coding	TRUE	FALSE	FALSE	FALSE	TRUE	FALSE	TSS-50kb;TSS-50kb;TSS-50kb	-;+;+	46274;-28365;-47942	NM_001195156;NM_001289088;NM_024772	ENSG00000243749;ENSG00000197056;ENSG00000197056	TMEM35B;ZMYM1;ZMYM1	Valid
peak2385	chr1	35544400	35545599	6	promoter-TSS (NM_024772)	promoter-TSS (NM_024772)	36	NM_001289090	79830	Hs.471243	NM_024772	ENSG00000197056	ZMYM1	MYM	zinc finger, MYM-type 1	protein-coding	TRUE	FALSE	FALSE	FALSE	TRUE	FALSE	TSS-50kb;TSS-200	-;+	47532;-63	NM_007167;NM_024772	ENSG00000163867;ENSG00000197056	ZMYM6;ZMYM1	OpenChrom
peak2392	chr1	35657376	35659369	6	exon (NM_005066, exon 1 of 10)	exon (NM_005066, exon 1 of 10)	370	NM_005066	6421	Hs.355934	NM_005066	ENSG00000116560	SFPQ	POMP100|PPP1R140|PSF	splicing factor proline/glutamine-rich	protein-coding	TRUE	FALSE	FALSE	FALSE	TRUE	FALSE	1ST EXON	-	0	NM_005066	ENSG00000116560	SFPQ	Valid
peak2396	chr1	35733930	35735357	6	promoter-TSS (NM_005095)	promoter-TSS (NM_005095)	76	NM_005095	9202	Hs.269211	NM_005095	ENSG00000146463	ZMYM4	CDIR|MYM|ZNF198L3|ZNF262	zinc finger, MYM-type 4	protein-coding	TRUE	FALSE	FALSE	TRUE	TRUE	FALSE	TSS-200	+	-23	NM_005095	ENSG00000146463	ZMYM4	Valid
peak2400	chr1	35913879	35914412	3	intron (NM_024874, intron 15 of 20)	intron (NM_024874, intron 15 of 20)	108891	NM_024874	79932	Hs.456507	NM_024874	ENSG00000142687	KIAA0319L	-	KIAA0319-like	protein-coding	FALSE	FALSE	TRUE	FALSE	FALSE	FALSE	INTRON	-	0	NM_024874	ENSG00000142687	KIAA0319L
peak2402	chr1	35919953	35920749	4	intron (NM_024874, intron 10 of 20)	intron (NM_024874, intron 10 of 20)	102686	NM_024874	79932	Hs.456507	NM_024874	ENSG00000142687	KIAA0319L	-	KIAA0319-like	protein-coding	FALSE	FALSE	FALSE	FALSE	FALSE	FALSE	INTRON	-	0	NM_024874	ENSG00000142687	KIAA0319L
peak2404	chr1	35971461	35972123	3	intron (NM_024874, intron 3 of 20)	intron (NM_024874, intron 3 of 20)	51245	NM_024874	79932	Hs.456507	NM_024874	ENSG00000142687	KIAA0319L	-	KIAA0319-like	protein-coding	FALSE	FALSE	FALSE	FALSE	FALSE	FALSE	INTRON	-	0	NM_024874	ENSG00000142687	KIAA0319L
peak2407	chr1	36021284	36023652	6	promoter-TSS (NM_014284)	promoter-TSS (NM_014284)	569	NM_024874	79932	Hs.456507	NM_024874	ENSG00000142687	KIAA0319L	-	KIAA0319-like	protein-coding	TRUE	FALSE	FALSE	TRUE	TRUE	FALSE	TSS-1500;TSS-50kb	+;+	-1024;-16602	NM_014284;NM_178548	ENSG00000020129;ENSG00000116819	NCDN;TFAP2E	Valid
peak2411	chr1	36038463	36039323	3	promoter-TSS (NM_178548)	promoter-TSS (NM_178548)	-78	NM_178548	339488	Hs.567844	NM_178548	ENSG00000116819	TFAP2E	AP2E	transcription factor AP-2 epsilon (activating enhancer binding protein 2 epsilon)	protein-coding	FALSE	FALSE	FALSE	FALSE	TRUE	FALSE	TTS+10kb;TSS-50kb;TSS-200	+;-;+	6614;15400;-177	NM_014284;NM_024874;NM_178548	ENSG00000020129;ENSG00000142687;ENSG00000116819	NCDN;KIAA0319L;TFAP2E	OpenChrom
peak2415	chr1	36106539	36107778	6	promoter-TSS (NM_001199779)	promoter-TSS (NM_001199779)	-7	NM_001199779	5690	Hs.471441	NM_002794	ENSG00000126067	PSMB2	HC7-I	proteasome subunit beta 2	protein-coding	TRUE	FALSE	FALSE	FALSE	TRUE	FALSE	TSS-200;TSS-50kb	-;-	107;10121	NM_001199779;NM_001199780	ENSG00000126067;ENSG00000126067	PSMB2;PSMB2	Valid
peak2419	chr1	36183565	36184943	6	intron (NM_152374, intron 1 of 1)	CpG	536	NM_152374	127703	Hs.112023	NM_152374	ENSG00000142686	C1orf216	-	chromosome 1 open reading frame 216	protein-coding	TRUE	FALSE	FALSE	FALSE	TRUE	FALSE							OpenChrom
peak2421	chr1	36234767	36235916	6	intron (NM_022111, intron 1 of 24)	CpG	209	NM_022111	63967	Hs.175613	NM_022111	ENSG00000092853	CLSPN	-	claspin	protein-coding	TRUE	FALSE	FALSE	FALSE	TRUE	FALSE	TSS-50kb	+	-38585	NM_017629	ENSG00000134698	AGO4	OpenChrom
peak2423	chr1	36273099	36274864	6	5' UTR (NM_017629, exon 1 of 18)	5' UTR (NM_017629, exon 1 of 18)	154	NM_017629	192670	Hs.744858	NM_017629	ENSG00000134698	AGO4	EIF2C4	argonaute RISC catalytic component 4	protein-coding	TRUE	FALSE	FALSE	TRUE	TRUE	FALSE	TSS-50kb	-	38532	NM_001190481	ENSG00000092853	CLSPN	DNaseOnly
peak2425	chr1	36348331	36349864	6	intron (NM_012199, intron 1 of 18)	CpG	288	NM_012199	26523	Hs.22867	NM_012199		AGO1	EIF2C|EIF2C1|GERP95|Q99|hAgo1	argonaute RISC catalytic component 1	protein-coding	TRUE	FALSE	FALSE	FALSE	TRUE	FALSE	TSS-50kb	+	-47684	NM_024852	ENSG00000126070	AGO3	OpenChrom
peak2427	chr1	36395805	36397615	6	promoter-TSS (NM_024852)	promoter-TSS (NM_024852)	27	NM_177422	192669	Hs.657659	NM_024852	ENSG00000126070	AGO3	EIF2C3	argonaute RISC catalytic component 3	protein-coding	TRUE	FALSE	FALSE	FALSE	TRUE	FALSE	TTS+10kb;TSS-200	+;+	1597;-72	NM_012199;NM_024852	ENSG00000092847;ENSG00000126070	AGO1;AGO3	OpenChrom
peak2429	chr1	36549344	36550878	6	intron (NM_014466, intron 1 of 9)	intron (NM_014466, intron 1 of 9)	435	NM_014466	27285	Hs.127111	NM_014466	ENSG00000092850	TEKT2	TEKTB1|TEKTIN-T|h-tektin-t	tektin 2 (testicular)	protein-coding	TRUE	FALSE	FALSE	FALSE	TRUE	FALSE	INTRON;TSS-50kb	+;+	0;-4441	NM_014466;NM_017825	ENSG00000092850;ENSG00000116863	TEKT2;ADPRHL2	OpenChrom
peak2430	chr1	36554180	36555300	6	TTS (NM_014466)	TTS (NM_014466)	287	NM_017825	54936	Hs.18021	NM_017825	ENSG00000116863	ADPRHL2	ARH3	ADP-ribosylhydrolase like 2	protein-coding	TRUE	FALSE	FALSE	FALSE	TRUE	FALSE	TTS+10kb;TTS+10kb	-;+	-6196;187	NM_005202;NM_014466	ENSG00000171812;ENSG00000092850	COL8A2;TEKT2	OpenChrom
peak2433	chr1	36565167	36566095	3	intron (NM_001294347, intron 3 of 3)	intron (NM_001294347, intron 3 of 3)	11178	NM_017825	54936	Hs.18021	NM_017825	ENSG00000116863	ADPRHL2	ARH3	ADP-ribosylhydrolase like 2	protein-coding	FALSE	FALSE	FALSE	FALSE	FALSE	FALSE	INTRON;TTS+10kb	-;+	0;6199	NM_001294347;NM_017825	ENSG00000171812;ENSG00000116863	COL8A2;ADPRHL2	OpenChrom
peak2435	chr1	36599020	36599586	4	Intergenic	Intergenic	-8618	NM_005202	1296	Hs.353001	NM_005202	ENSG00000171812	COL8A2	FECD|FECD1|PPCD|PPCD2	collagen, type VIII, alpha 2	protein-coding	FALSE	FALSE	FALSE	FALSE	FALSE	FALSE	TTS+10kb;TSS-50kb;TSS-50kb	-;+;-	-2966;-22362;8719	NM_001270897;NM_001286366;NM_005202	ENSG00000054116;ENSG00000116871;ENSG00000171812	TRAPPC3;MAP7D1;COL8A2	OpenChrom
peak2439	chr1	36614498	36616898	6	promoter-TSS (NM_001270897)	promoter-TSS (NM_001270897)	-583	NM_014408	27095	Hs.523131	NM_014408	ENSG00000054116	TRAPPC3	BET3	trafficking protein particle complex 3	protein-coding	TRUE	FALSE	FALSE	FALSE	TRUE	FALSE	TSS-1500;TSS-50kb;TSS-50kb	-;+;-	684;-5967;25114	NM_001270897;NM_001286366;NM_005202	ENSG00000054116;ENSG00000116871;ENSG00000171812	TRAPPC3;MAP7D1;COL8A2	Valid
peak2440	chr1	36621136	36623000	6	promoter-TSS (NM_001270895)	promoter-TSS (NM_001270895)	-414	NM_001270895	27095	Hs.523131	NM_014408	ENSG00000054116	TRAPPC3	BET3	trafficking protein particle complex 3	protein-coding	TRUE	FALSE	FALSE	FALSE	TRUE	FALSE	TSS-1500;TSS-50kb;TSS-50kb	-;-;-	402;7054;31484	NM_001270895;NM_001270897;NM_005202	ENSG00000054116;ENSG00000054116;ENSG00000171812	TRAPPC3;TRAPPC3;COL8A2	OpenChrom
peak2441	chr1	36626569	36628257	3	intron (NM_018067, intron 1 of 16)	intron (NM_018067, intron 1 of 16)	-5759	NM_001270895	27095	Hs.523131	NM_014408	ENSG00000054116	TRAPPC3	BET3	trafficking protein particle complex 3	protein-coding	TRUE	FALSE	FALSE	TRUE	TRUE	FALSE	TSS-50kb;TSS-50kb;TSS-50kb;INTRON	-;-;-;+	5747;12399;36829;0	NM_001270895;NM_001270897;NM_005202;NM_018067	ENSG00000054116;ENSG00000054116;ENSG00000171812;ENSG00000116871	TRAPPC3;TRAPPC3;COL8A2;MAP7D1	DNaseOnly
peak2442	chr1	36640601	36641541	6	intron (NM_018067, intron 6 of 16)	intron (NM_018067, intron 6 of 16)	-19417	NM_001270895	27095	Hs.523131	NM_014408	ENSG00000054116	TRAPPC3	BET3	trafficking protein particle complex 3	protein-coding	TRUE	FALSE	FALSE	FALSE	FALSE	FALSE	TSS-50kb;TSS-50kb;TSS-50kb;INTRON	-;-;+;+	19405;26057;-49045;0	NM_001270895;NM_001270897;NM_005119;NM_018067	ENSG00000054116;ENSG00000054116;ENSG00000054118;ENSG00000116871	TRAPPC3;TRAPPC3;THRAP3;MAP7D1	OpenChrom
peak2444	chr1	36653358	36654277	6	Intergenic	Intergenic	-32164	NM_001270895	27095	Hs.523131	NM_014408	ENSG00000054116	TRAPPC3	BET3	trafficking protein particle complex 3	protein-coding	TRUE	FALSE	FALSE	FALSE	FALSE	FALSE	TSS-50kb;TSS-50kb;TTS+10kb;TSS-50kb	-;-;+;+	32152;38804;7468;-36298	NM_001270895;NM_001270897;NM_001286366;NM_005119	ENSG00000054116;ENSG00000054116;ENSG00000116871;ENSG00000054118	TRAPPC3;TRAPPC3;MAP7D1;THRAP3	Valid
peak2445	chr1	36665722	36666470	3	Intergenic	Intergenic	-23921	NM_005119	9967	Hs.744057	NM_005119	ENSG00000054118	THRAP3	TRAP150	thyroid hormone receptor associated protein 3	protein-coding	TRUE	FALSE	FALSE	FALSE	FALSE	FALSE	TSS-50kb;TSS-50kb	-;+	44430;-24020	NM_001270895;NM_005119	ENSG00000054116;ENSG00000054118	TRAPPC3;THRAP3	DNaseOnly
peak2447	chr1	36672755	36673551	5	Intergenic	Intergenic	-16864	NM_005119	9967	Hs.744057	NM_005119	ENSG00000054118	THRAP3	TRAP150	thyroid hormone receptor associated protein 3	protein-coding	TRUE	FALSE	FALSE	FALSE	FALSE	FALSE	TSS-50kb	+	-16963	NM_005119	ENSG00000054118	THRAP3	Valid
peak2449	chr1	36688900	36690834	6	promoter-TSS (NM_005119)	promoter-TSS (NM_005119)	-150	NM_005119	9967	Hs.744057	NM_005119	ENSG00000054118	THRAP3	TRAP150	thyroid hormone receptor associated protein 3	protein-coding	TRUE	FALSE	FALSE	FALSE	TRUE	FALSE	TSS-1500	+	-249	NM_005119	ENSG00000054118	THRAP3	OpenChrom
peak2452	chr1	36713849	36714487	3	intron (NM_005119, intron 1 of 11)	AluJr|SINE|Alu	24151	NM_005119	9967	Hs.744057	NM_005119	ENSG00000054118	THRAP3	TRAP150	thyroid hormone receptor associated protein 3	protein-coding	TRUE	FALSE	FALSE	FALSE	FALSE	FALSE
peak2461	chr1	36765293	36766504	6	intron (NM_005119, intron 9 of 11)	MIRb|SINE|MIR	-6095	NM_001162530	79729	Hs.524496	NM_024676	ENSG00000214193	SH3D21	C1orf113	SH3 domain containing 21	protein-coding	TRUE	FALSE	FALSE	TRUE	FALSE	FALSE	TSS-50kb;TSS-50kb	+;+	-6195;-6909	NM_001162530;NM_024676	ENSG00000214193;ENSG00000214193	SH3D21;SH3D21	Valid
peak2462	chr1	36771617	36773023	6	promoter-TSS (NM_024676)	promoter-TSS (NM_024676)	326	NM_001162530	79729	Hs.524496	NM_024676	ENSG00000214193	SH3D21	C1orf113	SH3 domain containing 21	protein-coding	TRUE	FALSE	FALSE	FALSE	TRUE	FALSE	TTS+10kb;TSS-1500	+;+	1464;-487	NM_005119;NM_024676	ENSG00000054118;ENSG00000214193	THRAP3;SH3D21	OpenChrom
peak2463	chr1	36788585	36790045	4	promoter-TSS (NM_001304762)	promoter-TSS (NM_001304762)	-66	NR_130899	55194	Hs.87016	NM_018166	ENSG00000142694	EVA1B	C1orf78|FAM176B	eva-1 homolog B (C. elegans)	protein-coding	TRUE	FALSE	FALSE	FALSE	TRUE	FALSE	TTS+10kb;TSS-200	+;-	1584;167	NM_001162530;NM_001304762	ENSG00000214193;ENSG00000142694	SH3D21;EVA1B	OpenChrom
peak2466	chr1	36839110	36840854	6	intron (NM_032017, intron 1 of 11)	intron (NM_032017, intron 1 of 11)	11546	NM_001282547	83931	Hs.471768	NM_032017	ENSG00000196182	STK40	SHIK|SgK495	serine/threonine kinase 40	protein-coding	TRUE	FALSE	FALSE	TRUE	FALSE	FALSE	INTRON	-	0	NM_032017	ENSG00000196182	STK40	Valid
peak2467	chr1	36850358	36853229	6	promoter-TSS (NM_001282547)	promoter-TSS (NM_001282547)	-266	NM_001282546	83931	Hs.471768	NM_032017	ENSG00000196182	STK40	SHIK|SgK495	serine/threonine kinase 40	protein-coding	TRUE	FALSE	FALSE	TRUE	TRUE	FALSE	TSS-1500;TTS+10kb	-;-	367;-7326	NM_001282547;NM_032881	ENSG00000196182;ENSG00000181817	STK40;LSM10	Valid
peak2468	chr1	36862682	36863967	6	intron (NM_032881, intron 1 of 1)	CpG	235	NM_032881	84967	Hs.603131	NM_032881	ENSG00000181817	LSM10	MST074|MSTP074	LSM10, U7 small nuclear RNA associated	protein-coding	TRUE	FALSE	FALSE	FALSE	TRUE	FALSE	TSS-50kb	-	11897	NM_001282547	ENSG00000196182	STK40	OpenChrom
peak2471	chr1	36915621	36916687	6	promoter-TSS (NM_206837)	promoter-TSS (NM_206837)	-68	NM_206837	127700	Hs.202207	NM_145047	ENSG00000116885	OSCP1	C1orf102|NOR1	organic solute carrier partner 1	protein-coding	TRUE	FALSE	FALSE	FALSE	TRUE	FALSE	TTS+10kb;TSS-200	-;-	-5307;169	NM_031280;NM_206837	ENSG00000116898;ENSG00000116885	MRPS15;OSCP1	Valid
peak2472	chr1	36929581	36930536	6	promoter-TSS (NM_031280)	promoter-TSS (NM_031280)	-19	NM_031280	64960	Hs.352839	NM_031280	ENSG00000116898	MRPS15	DC37|MPR-S15|RPMS15|S15mt	mitochondrial ribosomal protein S15	protein-coding	TRUE	FALSE	FALSE	FALSE	TRUE	FALSE	TSS-200;TTS+10kb;TSS-50kb	-;-;-	119;-1685;14073	NM_031280;NM_172313;NM_206837	ENSG00000116898;ENSG00000119535;ENSG00000116885	MRPS15;CSF3R;OSCP1	OpenChrom
peak2483	chr1	37231762	37232337	3	Intergenic	MER63A|DNA|hAT-Blackjack	267794	NM_000831	2899	Hs.128848	NM_000831	ENSG00000163873	GRIK3	EAA5|GLR7|GLUR7|GluK3|GluR7a	glutamate receptor, ionotropic, kainate 3	protein-coding	FALSE	FALSE	FALSE	FALSE	FALSE	FALSE							OpenChrom
peak2496	chr1	37720486	37721354	4	Intergenic	Intergenic	93756	NR_036217	100422898		NR_036217	ENSG00000264698	MIR4255	-	microRNA 4255	ncRNA	FALSE	FALSE	FALSE	TRUE	FALSE	FALSE							OpenChrom
peak2505	chr1	37920410	37921141	4	non-coding (NR_038842, exon 3 of 3)	non-coding (NR_038842, exon 3 of 3)	19268	NR_038842	728431	Hs.380738	NR_038842	ENSG00000233621	LINC01137	-	long intergenic non-protein coding RNA 1137	ncRNA	FALSE	FALSE	FALSE	FALSE	FALSE	FALSE	TSS-50kb;TSS-50kb	+;+	-19442;-25154	NM_025079;NR_106790	ENSG00000163874;NO_ENSEMBL	ZC3H12A;NO_SYMBOL	OpenChrom
peak2507	chr1	37937146	37937854	3	intron (NR_038842, intron 1 of 2)	intron (NR_038842, intron 1 of 2)	2544	NR_038842	728431	Hs.380738	NR_038842	ENSG00000233621	LINC01137	-	long intergenic non-protein coding RNA 1137	ncRNA	TRUE	FALSE	FALSE	FALSE	FALSE	FALSE	TSS-50kb;INTRON;TSS-50kb	+;-;+	-2718;0;-8430	NM_025079;NR_038842;NR_106790	ENSG00000163874;NO_ENSEMBL;NO_ENSEMBL	ZC3H12A;NO_SYMBOL;NO_SYMBOL	OpenChrom
peak2508	chr1	37939457	37940501	6	promoter-TSS (NM_025079)	promoter-TSS (NM_025079)	65	NR_038842	728431	Hs.380738	NR_038842	ENSG00000233621	LINC01137	-	long intergenic non-protein coding RNA 1137	ncRNA	TRUE	FALSE	FALSE	FALSE	TRUE	FALSE	TSS-1500;TSS-50kb	+;+	-239;-5951	NM_025079;NR_106790	ENSG00000163874;NO_ENSEMBL	ZC3H12A;NO_SYMBOL	OpenChrom
peak2509	chr1	37942084	37943254	3	intron (NM_025079, intron 2 of 5)	intron (NM_025079, intron 2 of 5)	2550	NM_025079	80149	Hs.656294	NM_025079	ENSG00000163874	ZC3H12A	MCPIP|MCPIP1|dJ423B22.1	zinc finger CCCH-type containing 12A	protein-coding	TRUE	FALSE	FALSE	FALSE	TRUE	FALSE	INTRON;TSS-50kb;TSS-50kb	+;-;+	0;2450;-3261	NM_025079;NR_038842;NR_106790	ENSG00000163874;NO_ENSEMBL;NO_ENSEMBL	ZC3H12A;NO_SYMBOL;NO_SYMBOL	DNaseOnly
peak2510	chr1	37944839	37945843	6	promoter-TSS (NR_106790)	promoter-TSS (NR_106790)	-490	NR_106790	102465438		NR_106790	ENSG00000278228	MIR6732	hsa-mir-6732	microRNA 6732	ncRNA	TRUE	FALSE	FALSE	FALSE	TRUE	FALSE	TSS-50kb;TSS-1500	-;+	5122;-589	NR_038842;NR_106790	NO_ENSEMBL;NO_ENSEMBL	NO_SYMBOL;NO_SYMBOL	OpenChrom
peak2512	chr1	37952438	37953523	4	Intergenic	Intergenic	7150	NR_106790	102465438		NR_106790	ENSG00000278228	MIR6732	hsa-mir-6732	microRNA 6732	ncRNA	FALSE	FALSE	FALSE	FALSE	FALSE	FALSE	TTS+10kb;TTS+10kb;TSS-50kb;TTS+10kb	-;+;-;+	-2680;3103;12761;7049	NM_001270876;NM_025079;NR_038842;NR_106790	ENSG00000163875;ENSG00000163874;NO_ENSEMBL;NO_ENSEMBL	MEAF6;ZC3H12A;NO_SYMBOL;NO_SYMBOL	OpenChrom
peak2514	chr1	37964557	37965477	3	intron (NR_073090, intron 5 of 8)	intron (NR_073090, intron 5 of 8)	1578	NR_049844	100847010		NR_049844	ENSG00000263675	MIR5581	-	microRNA 5581	ncRNA	FALSE	FALSE	FALSE	TRUE	FALSE	FALSE	TSS-50kb;TTS+10kb;INTRON	-;-;-	24798;-1476;0	NR_038842;NR_049844;NR_073090	NO_ENSEMBL;NO_ENSEMBL;NO_ENSEMBL	NO_SYMBOL;NO_SYMBOL;NO_SYMBOL	FAIREOnly
peak2515	chr1	37979103	37981047	6	intron (NR_073090, intron 1 of 8)	CpG	345	NM_001270876	64769	Hs.17118	NM_022756	ENSG00000163875	MEAF6	C1orf149|CENP-28|EAF6|NY-SAR-91	MYST/Esa1-associated factor 6	protein-coding	TRUE	FALSE	FALSE	TRUE	TRUE	FALSE	TSS-50kb;TSS-50kb;TSS-50kb	+;-;-	-42544;39856;13581	NM_003462;NR_038842;NR_049844	ENSG00000163879;NO_ENSEMBL;NO_ENSEMBL	DNALI1;NO_SYMBOL;NO_SYMBOL	OpenChrom
peak2516	chr1	37999565	38000612	4	TTS (NM_024700)	TTS (NM_024700)	-19669	NM_022756	64769	Hs.17118	NM_022756	ENSG00000163875	MEAF6	C1orf149|CENP-28|EAF6|NY-SAR-91	MYST/Esa1-associated factor 6	protein-coding	TRUE	FALSE	FALSE	TRUE	FALSE	FALSE	TSS-50kb;TSS-50kb;TTS+10kb;TSS-50kb	-;+;-;-	19769;-22531;-61;33594	NM_001270876;NM_003462;NM_024700;NR_049844	ENSG00000163875;ENSG00000163879;ENSG00000163877;NO_ENSEMBL	MEAF6;DNALI1;SNIP1;NO_SYMBOL	OpenChrom
peak2517	chr1	38019410	38020128	4	exon (NM_024700, exon 1 of 4)	exon (NM_024700, exon 1 of 4)	176	NM_024700	79753	Hs.47232	NM_024700	ENSG00000163877	SNIP1	PMRED	Smad nuclear interacting protein 1	protein-coding	TRUE	FALSE	FALSE	FALSE	TRUE	FALSE	TSS-50kb;TSS-50kb;1ST EXON	-;+;-	39450;-2850;0	NM_001270876;NM_003462;NM_024700	ENSG00000163875;ENSG00000163879;ENSG00000163877	MEAF6;DNALI1;SNIP1	Valid
peak2518	chr1	38022102	38023106	6	promoter-TSS (NM_003462)	promoter-TSS (NM_003462)	84	NM_003462	7802	Hs.406050	NM_003462	ENSG00000163879	DNALI1	P28|dJ423B22.5|hp28	dynein, axonemal, light intermediate chain 1	protein-coding	TRUE	FALSE	FALSE	FALSE	TRUE	FALSE	TSS-50kb;TSS-200;TTS+10kb;TSS-50kb	-;+;-;-	42285;-15;-9752;2760	NM_001270876;NM_003462;NM_013285;NM_024700	ENSG00000163875;ENSG00000163879;ENSG00000134697;ENSG00000163877	MEAF6;DNALI1;GNL2;SNIP1	OpenChrom
peak2520	chr1	38060887	38062183	6	promoter-TSS (NM_013285)	promoter-TSS (NM_013285)	51	NM_013285	29889	Hs.75528	NM_013285	ENSG00000134697	GNL2	HUMAUANTIG|NGP1|Ngp-1|Nog2|Nug2	guanine nucleotide binding protein-like 2 (nucleolar)	protein-coding	TRUE	FALSE	FALSE	TRUE	TRUE	FALSE	TSS-200;TSS-50kb	-;-	50;41691	NM_013285;NM_024700	ENSG00000134697;ENSG00000163877	GNL2;SNIP1	OpenChrom
peak2524	chr1	38155736	38156758	5	promoter-TSS (NM_001303031)	promoter-TSS (NM_001303031)	20	NM_017850	54955	Hs.272673	NM_017850	ENSG00000116922	C1orf109	-	chromosome 1 open reading frame 109	protein-coding	TRUE	FALSE	FALSE	FALSE	TRUE	FALSE	TSS-50kb;TSS-200	+;-	-1925;81	NM_001256875;NM_001303031	ENSG00000134690;ENSG00000116922	CDCA8;C1orf109	Valid
peak2525	chr1	38157019	38158536	6	promoter-TSS (NM_001256875)	promoter-TSS (NM_001256875)	-295	NM_018101	55143	Hs.524571	NM_018101	ENSG00000134690	CDCA8	BOR|BOREALIN|DasraB|MESRGP	cell division cycle associated 8	protein-coding	TRUE	FALSE	FALSE	FALSE	TRUE	FALSE	TSS-1500;TSS-50kb	+;-	-394;1612	NM_001256875;NM_001303031	ENSG00000134690;ENSG00000116922	CDCA8;C1orf109	OpenChrom
peak2528	chr1	38218009	38219116	6	exon (NM_001099439, exon 5 of 17)	exon (NM_001099439, exon 5 of 17)	12261	NM_001099439	284656	Hs.129435	NM_173641	ENSG00000183317	EPHA10	-	EPH receptor A10	protein-coding	FALSE	FALSE	FALSE	FALSE	TRUE	FALSE	TSS-50kb;EXON;TSS-50kb;TTS+10kb	+;-;+;-	-41311;0;-42697;-7482	NM_001031740;NM_001099439;NM_152496;NM_173641	ENSG00000185090;ENSG00000183317;ENSG00000185090;ENSG00000183317	MANEAL;EPHA10;MANEAL;EPHA10	OpenChrom
peak2532	chr1	38259135	38261265	6	promoter-TSS (NM_152496)	promoter-TSS (NM_152496)	426	NM_001113482	149175	Hs.534562	NM_152496	ENSG00000185090	MANEAL	-	mannosidase, endo-alpha-like	protein-coding	TRUE	FALSE	FALSE	FALSE	TRUE	FALSE	TSS-50kb;TTS+10kb;TSS-1500;TSS-50kb	-;-;+;+	29477;-8513;-1059;-13372	NM_001099439;NM_024640;NM_152496;NM_198446	ENSG00000183317;ENSG00000196449;ENSG00000185090;ENSG00000197982	EPHA10;YRDC;MANEAL;C1orf122	OpenChrom
peak2534	chr1	38273168	38275007	6	promoter-TSS (NM_024640)	promoter-TSS (NM_024640)	-223	NM_024640	79693	Hs.301564	NM_024640	ENSG00000196449	YRDC	DRIP3|IRIP|SUA5	yrdC N(6)-threonylcarbamoyltransferase domain containing	protein-coding	TRUE	FALSE	FALSE	FALSE	TRUE	FALSE	TTS+10kb;TSS-50kb;TTS+10kb;TSS-1500	+;-;-;-	6911;43365;-1250;324	NM_001031740;NM_001099439;NM_005955;NM_024640	ENSG00000185090;ENSG00000183317;ENSG00000188786;ENSG00000196449	MANEAL;EPHA10;MTF1;YRDC	OpenChrom
peak2536	chr1	38283094	38283865	3	intron (NM_005955, intron 9 of 10)	intron (NM_005955, intron 9 of 10)	-9615	NM_024640	79693	Hs.301564	NM_024640	ENSG00000196449	YRDC	DRIP3|IRIP|SUA5	yrdC N(6)-threonylcarbamoyltransferase domain containing	protein-coding	TRUE	FALSE	FALSE	TRUE	FALSE	FALSE	INTRON;TSS-50kb;TTS+10kb	-;-;+	0;9716;8141	NM_005955;NM_024640;NM_198446	ENSG00000188786;ENSG00000196449;ENSG00000197982	MTF1;YRDC;C1orf122	Valid
peak2538	chr1	38324635	38326170	6	promoter-TSS (NM_005955)	promoter-TSS (NM_005955)	-111	NM_005955	4520	Hs.471991	NM_005955	ENSG00000188786	MTF1	MTF-1|ZRF	metal-regulatory transcription factor 1	protein-coding	TRUE	FALSE	FALSE	FALSE	TRUE	FALSE	TTS+10kb;TSS-1500	-;-	-1066;211	NM_005540;NM_005955	ENSG00000204084;ENSG00000188786	INPP5B;MTF1	OpenChrom
peak2541	chr1	38397010	38397931	6	promoter-TSS (NM_001297434)	promoter-TSS (NM_001297434)	-8	NM_001297434	3633	Hs.449942	NM_005540	ENSG00000204084	INPP5B	5PTase	inositol polyphosphate-5-phosphatase B	protein-coding	TRUE	FALSE	FALSE	FALSE	TRUE	FALSE	TSS-200	-	108	NM_001297434	ENSG00000204084	INPP5B	OpenChrom
peak2542	chr1	38405526	38406785	5	intron (NM_005540, intron 6 of 23)	intron (NM_005540, intron 6 of 23)	6573	NM_005540	3633	Hs.449942	NM_005540	ENSG00000204084	INPP5B	5PTase	inositol polyphosphate-5-phosphatase B	protein-coding	TRUE	FALSE	FALSE	TRUE	FALSE	FALSE	TSS-50kb;INTRON	-;-	8794;0	NM_001297434;NM_005540	ENSG00000204084;ENSG00000204084	INPP5B;INPP5B	Valid
peak2543	chr1	38411576	38413018	6	intron (NM_005540, intron 1 of 23)	intron (NM_005540, intron 1 of 23)	432	NM_005540	3633	Hs.449942	NM_005540	ENSG00000204084	INPP5B	5PTase	inositol polyphosphate-5-phosphatase B	protein-coding	TRUE	FALSE	FALSE	FALSE	TRUE	FALSE	TSS-50kb;INTRON	-;-	14935;0	NM_001297434;NM_005540	ENSG00000204084;ENSG00000204084	INPP5B;INPP5B	Valid
peak2544	chr1	38455041	38456328	6	promoter-TSS (NM_006802)	promoter-TSS (NM_006802)	76	NM_006802	10946	Hs.77897	NM_006802	ENSG00000183431	SF3A3	PRP9|PRPF9|SAP61|SF3a60	splicing factor 3a subunit 3	protein-coding	TRUE	FALSE	FALSE	FALSE	TRUE	FALSE	TTS+10kb;TSS-50kb;TSS-200;TSS-50kb	-;-;-;+	-6857;43056;24;-22799	NM_004468;NM_005540;NM_006802;NM_016037	ENSG00000183386;ENSG00000204084;ENSG00000183431;ENSG00000183520	FHL3;INPP5B;SF3A3;UTP11	OpenChrom
peak2545	chr1	38461462	38462142	3	TTS (NM_004468)	TTS (NM_004468)	-6041	NM_006802	10946	Hs.77897	NM_006802	ENSG00000183431	SF3A3	PRP9|PRPF9|SAP61|SF3a60	splicing factor 3a subunit 3	protein-coding	FALSE	FALSE	FALSE	FALSE	TRUE	FALSE	TTS+10kb;TSS-50kb;TSS-50kb;TSS-50kb	-;-;-;+	-739;49174;6142;-16681	NM_004468;NM_005540;NM_006802;NM_016037	ENSG00000183386;ENSG00000204084;ENSG00000183431;ENSG00000183520	FHL3;INPP5B;SF3A3;UTP11	DNaseOnly
peak2546	chr1	38464982	38466091	3	intron (NM_004468, intron 1 of 5)	intron (NM_004468, intron 1 of 5)	5650	NM_004468	2275	Hs.57687	NM_004468	ENSG00000183386	FHL3	SLIM2	four and a half LIM domains 3	protein-coding	TRUE	FALSE	FALSE	FALSE	FALSE	FALSE	INTRON;TSS-50kb;TSS-50kb	-;-;+	0;9876;-12947	NM_004468;NM_006802;NM_016037	ENSG00000183386;ENSG00000183431;ENSG00000183520	FHL3;SF3A3;UTP11	DNaseOnly
peak2548	chr1	38477869	38478979	6	promoter-TSS (NM_016037)	promoter-TSS (NM_016037)	40	NM_016037	51118	Hs.472038	NM_016037	ENSG00000183520	UTP11L	CGI-94|CGI94	UTP11-like, U3 small nucleolar ribonucleoprotein (yeast)	protein-coding	TRUE	FALSE	FALSE	FALSE	TRUE	FALSE	TSS-50kb;TSS-50kb;TSS-200	-;-;+	7338;22764;-59	NM_004468;NM_006802;NM_016037	ENSG00000183386;ENSG00000183431;ENSG00000183520	FHL3;SF3A3;UTP11	Valid
peak2552	chr1	38512135	38513344	5	promoter-TSS (NM_002699)	promoter-TSS (NM_002699)	-290	NM_002699	5453	Hs.1837	NM_002699	ENSG00000185668	POU3F1	OCT6|OTF6|SCIP	POU class 3 homeobox 1	protein-coding	FALSE	FALSE	FALSE	FALSE	TRUE	FALSE	TSS-1500;TSS-50kb;TSS-50kb	-;-;+	391;41654;-42262	NM_002699;NM_004468;NR_037432	ENSG00000185668;ENSG00000183386;NO_ENSEMBL	POU3F1;FHL3;NO_SYMBOL	OpenChrom
peak2557	chr1	38618112	38618988	5	Intergenic	MLT1I|LTR|ERVL-MaLR	61889	NR_038928	339442	Hs.434245	NR_038928	ENSG00000237290	LINC01343	-	long intergenic non-protein coding RNA 1343	ncRNA	FALSE	FALSE	FALSE	FALSE	FALSE	FALSE
peak2566	chr1	38801556	38802910	6	Intergenic	Intergenic	-121794	NR_038928	339442	Hs.434245	NR_038928	ENSG00000237290	LINC01343	-	long intergenic non-protein coding RNA 1343	ncRNA	FALSE	FALSE	FALSE	TRUE	FALSE	FALSE							Valid
peak2574	chr1	39324319	39326247	6	exon (NM_022157, exon 1 of 7)	exon (NM_022157, exon 1 of 7)	212	NM_022157	64121	Hs.532461	NM_022157	ENSG00000116954	RRAGC	GTR2|RAGC|TIB929	Ras-related GTP binding C	protein-coding	TRUE	FALSE	FALSE	FALSE	TRUE	FALSE	TTS+10kb;1ST EXON	-;-	-2978;0	NM_012333;NM_022157	ENSG00000214114;ENSG00000116954	MYCBP;RRAGC	OpenChrom
peak2575	chr1	39338455	39339722	6	promoter-TSS (NM_012333)	promoter-TSS (NM_012333)	-39	NM_012333	26292	Hs.591506	NM_012333		MYCBP	AMY-1	MYC binding protein	protein-coding	TRUE	FALSE	FALSE	TRUE	TRUE	FALSE	TSS-200;TSS-50kb	-;-	139;13694	NM_012333;NM_022157	ENSG00000214114;ENSG00000116954	MYCBP;RRAGC	Valid
peak2580	chr1	39456206	39458475	6	intron (NM_024595, intron 1 of 4)	intron (NM_024595, intron 1 of 4)	425	NM_001136275	79647	Hs.293563	NM_024595	ENSG00000174574	AKIRIN1	C1orf108|STRF2	akirin 1	protein-coding	TRUE	FALSE	FALSE	TRUE	TRUE	FALSE	TSS-50kb;TSS-50kb;INTRON	+;-;+	-34726;49939;0	NM_001184979;NM_017821;NM_024595	ENSG00000168653;ENSG00000158315;ENSG00000174574	NDUFS5;RHBDL2;AKIRIN1	OpenChrom
peak2583	chr1	39491574	39492881	6	intron (NM_004552, intron 1 of 2)	intron (NM_004552, intron 1 of 2)	261	NM_001184979	4725	Hs.632385	NM_004552	ENSG00000168653	NDUFS5	CI-15k|CI15K	NADH dehydrogenase (ubiquinone) Fe-S protein 5, 15kDa (NADH-coenzyme Q reductase)	protein-coding	TRUE	FALSE	FALSE	FALSE	TRUE	FALSE	INTRON	+	0	NM_004552	ENSG00000168653	NDUFS5	DNaseOnly
peak2585	chr1	39547130	39548085	4	Intergenic	CpG	-2231	NM_012090	23499	Hs.472475	NM_012090	ENSG00000127603	MACF1	ABP620|ACF7|MACF|OFC4	microtubule-actin crosslinking factor 1	protein-coding	FALSE	FALSE	FALSE	FALSE	TRUE	FALSE	TSS-50kb	+	-2330	NM_012090	ENSG00000127603	MACF1	OpenChrom
peak2588	chr1	39563777	39564751	6	intron (NM_012090, intron 1 of 92)	intron (NM_012090, intron 1 of 92)	14425	NM_012090	23499	Hs.472475	NM_012090	ENSG00000127603	MACF1	ABP620|ACF7|MACF|OFC4	microtubule-actin crosslinking factor 1	protein-coding	TRUE	FALSE	FALSE	FALSE	FALSE	FALSE	INTRON	+	0	NM_012090	ENSG00000127603	MACF1	Valid
peak2590	chr1	39570478	39571745	6	intron (NM_012090, intron 1 of 92)	CpG	21273	NM_012090	23499	Hs.472475	NM_012090	ENSG00000127603	MACF1	ABP620|ACF7|MACF|OFC4	microtubule-actin crosslinking factor 1	protein-coding	TRUE	FALSE	FALSE	FALSE	TRUE	FALSE							OpenChrom
peak2594	chr1	39582522	39583236	4	intron (NM_012090, intron 1 of 92)	intron (NM_012090, intron 1 of 92)	33040	NM_012090	23499	Hs.472475	NM_012090	ENSG00000127603	MACF1	ABP620|ACF7|MACF|OFC4	microtubule-actin crosslinking factor 1	protein-coding	TRUE	FALSE	FALSE	TRUE	FALSE	FALSE	INTRON	+	0	NM_012090	ENSG00000127603	MACF1
peak2597	chr1	39594364	39595449	6	intron (NM_012090, intron 1 of 92)	intron (NM_012090, intron 1 of 92)	45068	NM_012090	23499	Hs.472475	NM_012090	ENSG00000127603	MACF1	ABP620|ACF7|MACF|OFC4	microtubule-actin crosslinking factor 1	protein-coding	TRUE	FALSE	FALSE	TRUE	TRUE	FALSE	INTRON	+	0	NM_012090	ENSG00000127603	MACF1	Valid
peak2599	chr1	39607966	39609107	6	intron (NM_012090, intron 1 of 92)	intron (NM_012090, intron 1 of 92)	58698	NM_012090	23499	Hs.472475	NM_012090	ENSG00000127603	MACF1	ABP620|ACF7|MACF|OFC4	microtubule-actin crosslinking factor 1	protein-coding	TRUE	FALSE	FALSE	TRUE	FALSE	FALSE	INTRON	+	0	NM_012090	ENSG00000127603	MACF1	Valid
peak2601	chr1	39623938	39625336	6	intron (NM_012090, intron 1 of 92)	intron (NM_012090, intron 1 of 92)	74798	NM_012090	23499	Hs.472475	NM_012090	ENSG00000127603	MACF1	ABP620|ACF7|MACF|OFC4	microtubule-actin crosslinking factor 1	protein-coding	TRUE	FALSE	FALSE	TRUE	TRUE	FALSE	INTRON	+	0	NM_012090	ENSG00000127603	MACF1	Valid
peak2605	chr1	39644216	39645029	5	intron (NM_012090, intron 1 of 92)	intron (NM_012090, intron 1 of 92)	94784	NM_012090	23499	Hs.472475	NM_012090	ENSG00000127603	MACF1	ABP620|ACF7|MACF|OFC4	microtubule-actin crosslinking factor 1	protein-coding	TRUE	FALSE	FALSE	TRUE	FALSE	FALSE	INTRON	+	0	NM_012090	ENSG00000127603	MACF1	FAIREOnly
peak2606	chr1	39649253	39650253	4	intron (NM_012090, intron 1 of 92)	intron (NM_012090, intron 1 of 92)	99914	NM_012090	23499	Hs.472475	NM_012090	ENSG00000127603	MACF1	ABP620|ACF7|MACF|OFC4	microtubule-actin crosslinking factor 1	protein-coding	TRUE	FALSE	FALSE	TRUE	FALSE	FALSE	INTRON	+	0	NM_012090	ENSG00000127603	MACF1
peak2608	chr1	39657271	39658525	6	intron (NM_012090, intron 1 of 92)	intron (NM_012090, intron 1 of 92)	108059	NM_012090	23499	Hs.472475	NM_012090	ENSG00000127603	MACF1	ABP620|ACF7|MACF|OFC4	microtubule-actin crosslinking factor 1	protein-coding	TRUE	FALSE	FALSE	TRUE	TRUE	FALSE	INTRON	+	0	NM_012090	ENSG00000127603	MACF1	Valid
peak2610	chr1	39669958	39671551	3	intron (NM_012090, intron 1 of 92)	intron (NM_012090, intron 1 of 92)	120916	NM_012090	23499	Hs.472475	NM_012090	ENSG00000127603	MACF1	ABP620|ACF7|MACF|OFC4	microtubule-actin crosslinking factor 1	protein-coding	TRUE	FALSE	FALSE	TRUE	FALSE	FALSE	INTRON	+	0	NM_012090	ENSG00000127603	MACF1
peak2615	chr1	39724015	39724989	5	intron (NM_012090, intron 5 of 92)	intron (NM_012090, intron 5 of 92)	-150674	NM_015038	643314	Hs.658760	NM_015038	ENSG00000127603	KIAA0754	-	KIAA0754	protein-coding	FALSE	FALSE	FALSE	TRUE	FALSE	FALSE	INTRON	+	0	NM_012090	ENSG00000127603	MACF1	Valid
peak2623	chr1	39857294	39858208	5	intron (NM_012090, intron 52 of 92)	intron (NM_012090, intron 52 of 92)	-17425	NM_015038	643314	Hs.658760	NM_015038	ENSG00000127603	KIAA0754	-	KIAA0754	protein-coding	TRUE	FALSE	FALSE	TRUE	FALSE	FALSE	INTRON;TSS-50kb	+;+	0;-17524	NM_012090;NM_015038	ENSG00000127603;ENSG00000127603	MACF1;MACF1	Valid
peak2624	chr1	39860221	39861443	4	intron (NM_012090, intron 52 of 92)	MER20|DNA|hAT-Charlie	-14344	NM_015038	643314	Hs.658760	NM_015038	ENSG00000127603	KIAA0754	-	KIAA0754	protein-coding	TRUE	FALSE	FALSE	TRUE	FALSE	FALSE	TSS-50kb	+	-14443	NM_015038	ENSG00000127603	MACF1	Valid
peak2625	chr1	39864020	39864775	3	intron (NM_012090, intron 52 of 92)	intron (NM_012090, intron 52 of 92)	-10778	NM_015038	643314	Hs.658760	NM_015038	ENSG00000127603	KIAA0754	-	KIAA0754	protein-coding	TRUE	FALSE	FALSE	TRUE	FALSE	FALSE	INTRON;TSS-50kb	+;+	0;-10877	NM_012090;NM_015038	ENSG00000127603;ENSG00000127603	MACF1;MACF1	DNaseOnly
peak2627	chr1	39873410	39875383	6	promoter-TSS (NM_015038)	promoter-TSS (NM_015038)	-779	NM_015038	643314	Hs.658760	NM_015038	ENSG00000127603	KIAA0754	-	KIAA0754	protein-coding	TRUE	FALSE	FALSE	TRUE	TRUE	FALSE	TSS-1500	+	-879	NM_015038	ENSG00000127603	MACF1	OpenChrom
peak2628	chr1	39900270	39901467	5	intron (NM_012090, intron 63 of 92)	intron (NM_012090, intron 63 of 92)	25693	NM_015038	643314	Hs.658760	NM_015038	ENSG00000127603	KIAA0754	-	KIAA0754	protein-coding	TRUE	FALSE	TRUE	TRUE	TRUE	FALSE	INTRON	+	0	NM_012090	ENSG00000127603	MACF1	Valid
peak2630	chr1	39956394	39957836	6	promoter-TSS (NM_181809)	promoter-TSS (NM_181809)	-203	NM_181809	353500	Hs.472497	NM_181809		BMP8A	-	bone morphogenetic protein 8a	protein-coding	FALSE	FALSE	FALSE	FALSE	TRUE	FALSE	TTS+10kb;TSS-1500;TSS-50kb	+;+;+	4406;-302;-23522	NM_012090;NM_181809;NR_132962	ENSG00000127603;ENSG00000183682;NO_ENSEMBL	MACF1;BMP8A;NO_SYMBOL	OpenChrom
peak2637	chr1	40041076	40042948	6	5' UTR (NM_001135654, exon 1 of 15)	5' UTR (NM_001135654, exon 1 of 15)	509	NM_001135654	8761	Hs.169900	NM_003819	ENSG00000090621	PABPC4	APP-1|APP1|PABP4|iPABP	poly(A) binding protein, cytoplasmic 4 (inducible form)	protein-coding	TRUE	FALSE	FALSE	FALSE	TRUE	FALSE	TSS-50kb;TSS-50kb;TTS+10kb	-;-;+	8931;16743;3238	NR_002983;NR_003929;NR_125979	NO_ENSEMBL;NO_ENSEMBL;NO_ENSEMBL	NO_SYMBOL;NO_SYMBOL;NO_SYMBOL	OpenChrom
peak2639	chr1	40071314	40072297	5	Intergenic	Intergenic	-29285	NM_003819	8761	Hs.169900	NM_003819	ENSG00000090621	PABPC4	APP-1|APP1|PABP4|iPABP	poly(A) binding protein, cytoplasmic 4 (inducible form)	protein-coding	FALSE	FALSE	FALSE	FALSE	FALSE	FALSE	TSS-50kb;TSS-50kb;TSS-50kb	-;-;-	29386;38725;46537	NM_001135654;NR_002983;NR_003929	ENSG00000090621;NO_ENSEMBL;NO_ENSEMBL	PABPC4;NO_SYMBOL;NO_SYMBOL	Valid
peak2644	chr1	40104857	40105883	5	promoter-TSS (NM_014571)	promoter-TSS (NM_014571)	-22	NM_014571	26508	Hs.472566	NM_014571		HEYL	HESR3|HEY3|HRT3|bHLHb33	hes-related family bHLH transcription factor with YRPW motif-like	protein-coding	TRUE	FALSE	FALSE	FALSE	TRUE	FALSE	TSS-200	-	123	NM_014571	ENSG00000163909	HEYL	OpenChrom
peak2646	chr1	40119058	40119713	3	Intergenic	Intergenic	-14038	NM_014571	26508	Hs.472566	NM_014571		HEYL	HESR3|HEY3|HRT3|bHLHb33	hes-related family bHLH transcription factor with YRPW motif-like	protein-coding	FALSE	FALSE	FALSE	FALSE	FALSE	FALSE	TSS-50kb;TTS+10kb	-;-	14139;-5506	NM_014571;NM_032526	ENSG00000163909;ENSG00000116981	HEYL;NT5C1A	Valid
peak2650	chr1	40156721	40158182	5	promoter-TSS (NM_001282397)	promoter-TSS (NM_001282397)	-70	NM_016257	51440	Hs.743975	NM_016257	ENSG00000116983	HPCAL4	HLP4	hippocalcin like 4	protein-coding	FALSE	FALSE	FALSE	FALSE	TRUE	FALSE	TSS-1500;TSS-50kb;TSS-50kb	-;-;+	396;19843;-47164	NM_001282397;NM_032526;NM_203456	ENSG00000116983;ENSG00000116981;ENSG00000084072	HPCAL4;NT5C1A;PPIE	Valid
peak2654	chr1	40185820	40186547	5	Intergenic	AluJo|SINE|Alu	-18333	NR_036543	10450	Hs.524690	NM_006112	ENSG00000084072	PPIE	CYP-33|CYP33	peptidylprolyl isomerase E (cyclophilin E)	protein-coding	FALSE	FALSE	FALSE	TRUE	FALSE	FALSE	TSS-50kb;TSS-50kb;TSS-50kb;TSS-50kb	-;-;-;+	29128;28027;48575;-18432	NM_001282397;NM_016257;NM_032526;NM_203456	ENSG00000116983;ENSG00000116983;ENSG00000116981;ENSG00000084072	HPCAL4;HPCAL4;NT5C1A;PPIE	Valid
peak2655	chr1	40198371	40199555	6	Intergenic	Intergenic	-5554	NR_036543	10450	Hs.524690	NM_006112	ENSG00000084072	PPIE	CYP-33|CYP33	peptidylprolyl isomerase E (cyclophilin E)	protein-coding	TRUE	FALSE	FALSE	TRUE	TRUE	FALSE	TSS-50kb;TSS-50kb;TSS-50kb	-;-;+	41907;40806;-5653	NM_001282397;NM_016257;NM_203456	ENSG00000116983;ENSG00000116983;ENSG00000084072	HPCAL4;HPCAL4;PPIE	Valid
peak2656	chr1	40204084	40205178	6	intron (NM_006112, intron 1 of 9)	CpG	114	NM_203456	10450	Hs.524690	NM_006112	ENSG00000084072	PPIE	CYP-33|CYP33	peptidylprolyl isomerase E (cyclophilin E)	protein-coding	FALSE	FALSE	FALSE	FALSE	TRUE	FALSE	TSS-50kb;TSS-50kb	-;-	47575;46474	NM_001282397;NM_016257	ENSG00000116983;ENSG00000116983	HPCAL4;HPCAL4	OpenChrom
peak2661	chr1	40253792	40255393	6	promoter-TSS (NM_001720)	promoter-TSS (NM_001720)	-60	NM_001720	656	Hs.734367	NM_001720		BMP8B	BMP8|OP2	bone morphogenetic protein 8b	protein-coding	TRUE	FALSE	FALSE	FALSE	TRUE	FALSE	TSS-200;TSS-50kb	-;-	160;17673	NM_001720;NM_022120	ENSG00000116985;ENSG00000198754	BMP8B;OXCT2	OpenChrom
peak2662	chr1	40264708	40266140	6	Intergenic	MIR3|SINE|MIR	-10891	NM_001720	656	Hs.734367	NM_001720		BMP8B	BMP8|OP2	bone morphogenetic protein 8b	protein-coding	FALSE	FALSE	FALSE	TRUE	FALSE	FALSE	TSS-50kb;TSS-50kb	-;-	10992;28505	NM_001720;NM_022120	ENSG00000116985;ENSG00000198754	BMP8B;OXCT2	Valid
peak2664	chr1	40282056	40283364	6	Intergenic	Intergenic	-28177	NM_001720	656	Hs.734367	NM_001720		BMP8B	BMP8|OP2	bone morphogenetic protein 8b	protein-coding	FALSE	FALSE	FALSE	FALSE	FALSE	FALSE	TSS-50kb;TSS-50kb	-;-	28278;45791	NM_001720;NM_022120	ENSG00000116985;ENSG00000198754	BMP8B;OXCT2	Valid
peak2667	chr1	40311084	40312164	6	intron (NR_132413, intron 1 of 3)	intron (NR_132413, intron 1 of 3)	37559	NM_001312691	54802	Hs.356554	NM_017646	ENSG00000043514	TRIT1	GRO1|IPPT|IPT|IPTase|MOD5|hGRO1	tRNA isopentenyltransferase 1	protein-coding	TRUE	FALSE	FALSE	TRUE	FALSE	FALSE	INTRON	-	0	NR_132413	NO_ENSEMBL	NO_SYMBOL	FAIREOnly
peak2671	chr1	40348586	40349468	6	non-coding (NR_132415, exon 1 of 11)	non-coding (NR_132415, exon 1 of 11)	156	NM_001312691	54802	Hs.356554	NM_017646	ENSG00000043514	TRIT1	GRO1|IPPT|IPT|IPTase|MOD5|hGRO1	tRNA isopentenyltransferase 1	protein-coding	TRUE	FALSE	FALSE	FALSE	TRUE	FALSE	1ST EXON	-	0	NR_132415	NO_ENSEMBL	NO_SYMBOL	Valid
peak2675	chr1	40366646	40368340	6	exon (NM_005376, exon 1 of 2)	exon (NM_005376, exon 1 of 2)	194	NM_005376	4610	Hs.437922	NM_005376	ENSG00000116990	MYCL	L-Myc|LMYC|MYCL1|bHLHe38	v-myc avian myelocytomatosis viral oncogene lung carcinoma derived homolog	protein-coding	FALSE	FALSE	FALSE	FALSE	TRUE	FALSE	1ST EXON;TSS-50kb	-;-	0;18411	NM_005376;NR_132415	ENSG00000116990;NO_ENSEMBL	MYCL;NO_SYMBOL	OpenChrom
peak2677	chr1	40399700	40400633	4	Intergenic	L2c|LINE|L2	-20617	NM_001136493	84879	Hs.655177	NM_032793	ENSG00000168389	MFSD2A	MFSD2|NLS1	major facilitator superfamily domain containing 2A	protein-coding	TRUE	FALSE	FALSE	FALSE	FALSE	FALSE	TSS-50kb;TSS-50kb	+;-	-20717;32580	NM_001287809;NM_005376	ENSG00000168389;ENSG00000116990	MFSD2A;MYCL	DNaseOnly
peak2678	chr1	40420347	40422045	6	intron (NM_001287808, intron 1 of 11)	CpG	412	NM_032793	84879	Hs.655177	NM_032793	ENSG00000168389	MFSD2A	MFSD2|NLS1	major facilitator superfamily domain containing 2A	protein-coding	FALSE	FALSE	FALSE	FALSE	TRUE	FALSE							OpenChrom
peak2680	chr1	40438995	40439709	3	Intergenic	Intergenic	18568	NM_032793	84879	Hs.655177	NM_032793	ENSG00000168389	MFSD2A	MFSD2|NLS1	major facilitator superfamily domain containing 2A	protein-coding	FALSE	FALSE	FALSE	TRUE	FALSE	FALSE	TTS+10kb	+	3813	NM_001287809	ENSG00000168389	MFSD2A	Valid
peak2682	chr1	40505186	40506977	6	promoter-TSS (NM_006367)	promoter-TSS (NM_006367)	-173	NM_001105530	10487	Hs.370581	NM_006367	ENSG00000131236	CAP1	CAP|CAP1-PEN	CAP, adenylate cyclase-associated protein 1 (yeast)	protein-coding	TRUE	FALSE	FALSE	FALSE	TRUE	FALSE	TSS-1500	+	-272	NM_006367	ENSG00000131236	CAP1	OpenChrom
peak2688	chr1	40562373	40563571	6	5' UTR (NM_001142604, exon 1 of 6)	5' UTR (NM_001142604, exon 1 of 6)	170	NM_001142604	5538	Hs.3873	NM_000310	ENSG00000131238	PPT1	CLN1|INCL|PPT	palmitoyl-protein thioesterase 1	protein-coding	TRUE	FALSE	FALSE	TRUE	TRUE	FALSE							OpenChrom
peak2691	chr1	40626518	40627795	6	exon (NM_012421, exon 1 of 8)	exon (NM_012421, exon 1 of 8)	116	NM_012421	6018	Hs.205627	NM_012421	ENSG00000117000	RLF	ZN-15L|ZNF292L	rearranged L-myc fusion	protein-coding	TRUE	FALSE	FALSE	FALSE	TRUE	FALSE	1ST EXON	+	0	NM_012421	ENSG00000117000	RLF	OpenChrom
peak2697	chr1	40710427	40711104	5	Intergenic	Intergenic	-2807	NM_001008740	127391	Hs.406265	NM_001008740	ENSG00000188800	TMCO2	dJ39G22.2	transmembrane and coiled-coil domains 2	protein-coding	TRUE	FALSE	FALSE	TRUE	FALSE	FALSE	TSS-50kb;TSS-50kb;TTS+10kb	+;+;+	-2906;-13055;4274	NM_001008740;NM_005857;NM_012421	ENSG00000188800;ENSG00000084073;ENSG00000117000	TMCO2;ZMPSTE24;RLF	Valid
peak2699	chr1	40722996	40724349	6	promoter-TSS (NM_005857)	promoter-TSS (NM_005857)	-49	NM_005857	10269	Hs.132642	NM_005857	ENSG00000084073	ZMPSTE24	FACE-1|FACE1|HGPS|PRO1|STE24|Ste24p	zinc metallopeptidase STE24	protein-coding	TRUE	FALSE	FALSE	FALSE	TRUE	FALSE	TTS+10kb;TSS-200	+;+	6408;-149	NM_001008740;NM_005857	ENSG00000188800;ENSG00000084073	TMCO2;ZMPSTE24	Valid
peak2700	chr1	40733193	40734035	5	intron (NM_005857, intron 3 of 9)	intron (NM_005857, intron 3 of 9)	9892	NM_005857	10269	Hs.132642	NM_005857	ENSG00000084073	ZMPSTE24	FACE-1|FACE1|HGPS|PRO1|STE24|Ste24p	zinc metallopeptidase STE24	protein-coding	TRUE	FALSE	FALSE	TRUE	FALSE	FALSE	INTRON	+	0	NM_005857	ENSG00000084073	ZMPSTE24	FAIREOnly
peak2702	chr1	40780938	40782895	4	intron (NM_001852, intron 1 of 31)	CpG	1022	NM_001852	1298	Hs.418012	NM_001852	ENSG00000049089	COL9A2	DJ39G22.4|EDM2|MED|STL5	collagen, type IX, alpha 2	protein-coding	FALSE	FALSE	FALSE	FALSE	TRUE	FALSE							OpenChrom
peak2704	chr1	40838853	40840682	6	promoter-TSS (NM_001198978)	promoter-TSS (NM_001198978)	390	NM_022733	64744	Hs.15200	NM_022733	ENSG00000084070	SMAP2	SMAP1L	small ArfGAP2	protein-coding	TRUE	FALSE	FALSE	TRUE	TRUE	FALSE	TSS-1500;TSS-50kb;TSS-50kb	+;+;+	-636;-19348;-22803	NM_001198978;NM_001198979;NM_001198980	ENSG00000084070;ENSG00000084070;ENSG00000084070	SMAP2;SMAP2;SMAP2	OpenChrom
peak2705	chr1	40848808	40850780	4	intron (NM_001198978, intron 1 of 9)	AluSz6|SINE|Alu	-9223	NM_001198979	64744	Hs.15200	NM_022733	ENSG00000084070	SMAP2	SMAP1L	small ArfGAP2	protein-coding	TRUE	FALSE	FALSE	TRUE	FALSE	FALSE	TSS-50kb;TSS-50kb	+;+	-9322;-12777	NM_001198979;NM_001198980	ENSG00000084070;ENSG00000084070	SMAP2;SMAP2
peak2706	chr1	40855340	40856249	5	intron (NM_001198978, intron 1 of 9)	intron (NM_001198978, intron 1 of 9)	-3222	NM_001198979	64744	Hs.15200	NM_022733	ENSG00000084070	SMAP2	SMAP1L	small ArfGAP2	protein-coding	TRUE	FALSE	FALSE	TRUE	FALSE	FALSE	INTRON;TSS-50kb;TSS-50kb	+;+;+	0;-3322;-6777	NM_001198978;NM_001198979;NM_001198980	ENSG00000084070;ENSG00000084070;ENSG00000084070	SMAP2;SMAP2;SMAP2	FAIREOnly
peak2709	chr1	40915384	40916869	6	promoter-TSS (NM_023070)	promoter-TSS (NM_023070)	-210	NM_023070	65243	Hs.133034	NM_023070	ENSG00000187801	ZFP69B	ZKSCAN23B|ZNF643|ZSCAN54B	ZFP69 zinc finger protein B	protein-coding	TRUE	FALSE	FALSE	FALSE	TRUE	FALSE	TSS-1500;TSS-50kb	+;+	-310;-27275	NM_023070;NM_198494	ENSG00000187801;ENSG00000187815	ZFP69B;ZFP69	OpenChrom
peak2710	chr1	40942641	40944009	5	promoter-TSS (NM_198494)	promoter-TSS (NM_198494)	23	NM_198494	339559	Hs.434385	NM_198494	ENSG00000187815	ZFP69	ZFP69A|ZKSCAN23A|ZNF642|ZSCAN54A	ZFP69 zinc finger protein	protein-coding	FALSE	FALSE	FALSE	FALSE	TRUE	FALSE	TSS-50kb;TSS-200	+;+	-31207;-76	NM_022774;NM_198494	ENSG00000164002;ENSG00000187815	EXO5;ZFP69	DNaseOnly
peak2711	chr1	40974069	40975082	6	intron (NM_022774, intron 1 of 2)	CpG	143	NM_022774	64789	Hs.59584	NM_022774	ENSG00000164002	EXO5	C1orf176|DEM1|Exo V|hExo5	exonuclease 5	protein-coding	FALSE	FALSE	FALSE	FALSE	TRUE	FALSE	TSS-50kb	+	-22756	NM_152373	ENSG00000117010	ZNF684	DNaseOnly
peak2712	chr1	40996777	40997882	6	promoter-TSS (NM_152373)	promoter-TSS (NM_152373)	97	NM_152373	127396	Hs.524767	NM_152373	ENSG00000117010	ZNF684	-	zinc finger protein 684	protein-coding	TRUE	FALSE	FALSE	TRUE	TRUE	FALSE	TSS-200	+	-2	NM_152373	ENSG00000117010	ZNF684	Valid
peak2717	chr1	41131112	41131680	4	promoter-TSS (NM_014747)	promoter-TSS (NM_014747)	-72	NM_014747	9783	Hs.654808	NM_014747	ENSG00000117016	RIMS3	NIM3|RIM3	regulating synaptic membrane exocytosis 3	protein-coding	FALSE	FALSE	FALSE	FALSE	TRUE	FALSE	TSS-50kb;TSS-50kb;TSS-50kb;TSS-200	+;+;+;-	-25945;-26383;-43698;173	NM_001142589;NM_001142590;NM_001308115;NM_014747	ENSG00000066136;ENSG00000066136;ENSG00000066136;ENSG00000117016	NFYC;NFYC;NFYC;RIMS3	OpenChrom
peak2719	chr1	41156630	41158470	6	promoter-TSS (NM_001142590)	promoter-TSS (NM_001142590)	-130	NM_001142590	4802	Hs.713051	NM_014223	ENSG00000066136	NFYC	CBF-C|CBFC|H1TF2A|HAP5|HSM|NF-YC	nuclear transcription factor Y subunit gamma	protein-coding	TRUE	FALSE	FALSE	TRUE	TRUE	FALSE	INTRON;INTRON;INTRON;TSS-1500;TSS-50kb;TSS-50kb;INTRON;TSS-50kb	+;+;+;+;+;+;+;-	0;0;0;-229;-47057;-17544;0;26327	NM_001142587;NM_001142588;NM_001142589;NM_001142590;NM_001308114;NM_001308115;NM_014223;NM_014747	ENSG00000066136;ENSG00000066136;ENSG00000066136;ENSG00000066136;ENSG00000066136;ENSG00000066136;ENSG00000066136;ENSG00000117016	NFYC;NFYC;NFYC;NFYC;NFYC;NFYC;NFYC;RIMS3	OpenChrom
peak2720	chr1	41174396	41175424	6	promoter-TSS (NM_001308115)	promoter-TSS (NM_001308115)	-85	NM_001308115	4802	Hs.713051	NM_014223	ENSG00000066136	NFYC	CBF-C|CBFC|H1TF2A|HAP5|HSM|NF-YC	nuclear transcription factor Y subunit gamma	protein-coding	TRUE	FALSE	FALSE	TRUE	TRUE	FALSE	TSS-50kb;TSS-200;TSS-50kb;TSS-50kb;TSS-50kb;TSS-50kb	+;+;-;-;+;+	-29697;-184;43687;17078;-48145;-45216	NM_001308114;NM_001308115;NM_014747;NR_024567;NR_029833;NR_029846	ENSG00000066136;ENSG00000066136;ENSG00000117016;NO_ENSEMBL;NO_ENSEMBL;NO_ENSEMBL	NFYC;NFYC;RIMS3;NO_SYMBOL;NO_SYMBOL;NO_SYMBOL	Valid
peak2732	chr1	41327043	41328618	6	5' UTR (NM_133467, exon 1 of 1)	5' UTR (NM_133467, exon 1 of 1)	187	NM_133467	163732	Hs.355820	NM_133467	ENSG00000179862	CITED4	-	Cbp/p300-interacting transactivator, with Glu/Asp rich carboxy-terminal domain, 4	protein-coding	TRUE	FALSE	FALSE	FALSE	TRUE	FALSE							OpenChrom
peak2733	chr1	41333741	41334678	6	Intergenic	Tigger3b|DNA|TcMar-Tigger	-6192	NM_133467	163732	Hs.355820	NM_133467	ENSG00000179862	CITED4	-	Cbp/p300-interacting transactivator, with Glu/Asp rich carboxy-terminal domain, 4	protein-coding	FALSE	FALSE	FALSE	FALSE	FALSE	FALSE	TSS-50kb	-	6293	NM_133467	ENSG00000179862	CITED4	Valid
peak2742	chr1	41418003	41418581	3	Intergenic	Intergenic	-26679	NR_125440	1503	Hs.473087	NM_001905	ENSG00000171793	CTPS1	CTPS|IMD24	CTP synthase 1	protein-coding	FALSE	FALSE	FALSE	FALSE	FALSE	FALSE	TSS-50kb;TSS-50kb	+;+	-35927;-26778	NM_001301237;NM_001905	NO_ENSEMBL;ENSG00000171793	NO_SYMBOL;CTPS1	OpenChrom
peak2743	chr1	41444924	41447044	6	intron (NR_125440, intron 1 of 17)	CpG	1013	NM_001905	1503	Hs.473087	NM_001905	ENSG00000171793	CTPS1	CTPS|IMD24	CTP synthase 1	protein-coding	TRUE	FALSE	FALSE	TRUE	TRUE	FALSE	TSS-50kb;TSS-50kb	+;+	-8235;-34377	NM_001301237;NR_037868	NO_ENSEMBL;NO_ENSEMBL	NO_SYMBOL;NO_SYMBOL	OpenChrom
peak2744	chr1	41451763	41452885	3	intron (NR_125440, intron 3 of 17)	intron (NR_125440, intron 3 of 17)	-1796	NM_001301237	1503	Hs.473087	NM_001905	ENSG00000171793	CTPS1	CTPS|IMD24	CTP synthase 1	protein-coding	FALSE	FALSE	TRUE	TRUE	FALSE	FALSE	TSS-50kb;TSS-50kb;INTRON	+;+;+	-1895;-28037;0	NM_001301237;NR_037868;NR_125440	NO_ENSEMBL;NO_ENSEMBL;NO_ENSEMBL	NO_SYMBOL;NO_SYMBOL;NO_SYMBOL
peak2746	chr1	41469272	41469823	3	intron (NM_001301237, intron 8 of 14)	MLT1H2|LTR|ERVL-MaLR	-10714	NR_037868	100507178	Hs.660056	NR_037868	ENSG00000281207	SLFNL1-AS1	-	SLFNL1 antisense RNA 1	ncRNA	FALSE	FALSE	FALSE	FALSE	FALSE	FALSE	TSS-50kb	+	-10813	NR_037868	NO_ENSEMBL	NO_SYMBOL	OpenChrom
peak2750	chr1	41574468	41575892	6	intron (NM_001172222, intron 2 of 8)	intron (NM_001172222, intron 2 of 8)	50425	NM_001172222	22955	Hs.571874	NM_012236	ENSG00000010803	SCMH1	Scml3	sex comb on midleg homolog 1 (Drosophila)	protein-coding	TRUE	FALSE	FALSE	TRUE	FALSE	FALSE	INTRON	-	0	NM_001172222	ENSG00000010803	SCMH1	Valid
peak2751	chr1	41588700	41589395	3	intron (NM_012236, intron 6 of 14)	intron (NM_012236, intron 6 of 14)	36557	NM_001172222	22955	Hs.571874	NM_012236	ENSG00000010803	SCMH1	Scml3	sex comb on midleg homolog 1 (Drosophila)	protein-coding	FALSE	FALSE	FALSE	TRUE	FALSE	FALSE	INTRON	-	0	NM_012236	ENSG00000010803	SCMH1	Valid
peak2752	chr1	41618032	41618907	4	intron (NM_001031694, intron 3 of 15)	intron (NM_001031694, intron 3 of 15)	7135	NM_001172222	22955	Hs.571874	NM_012236	ENSG00000010803	SCMH1	Scml3	sex comb on midleg homolog 1 (Drosophila)	protein-coding	FALSE	FALSE	FALSE	FALSE	FALSE	FALSE	INTRON	-	0	NM_001031694	ENSG00000010803	SCMH1	Valid
peak2757	chr1	41703571	41704768	5	intron (NM_012236, intron 1 of 14)	L2c|LINE|L2	3645	NM_001172218	22955	Hs.571874	NM_012236	ENSG00000010803	SCMH1	Scml3	sex comb on midleg homolog 1 (Drosophila)	protein-coding	TRUE	FALSE	FALSE	TRUE	FALSE	FALSE
peak2758	chr1	41706673	41708438	6	intron (NM_012236, intron 1 of 14)	CpG	259	NM_001172218	22955	Hs.571874	NM_012236	ENSG00000010803	SCMH1	Scml3	sex comb on midleg homolog 1 (Drosophila)	protein-coding	TRUE	FALSE	FALSE	FALSE	TRUE	FALSE							OpenChrom
peak2759	chr1	41733694	41734454	5	Intergenic	Intergenic	-26259	NM_001172219	22955	Hs.571874	NM_012236	ENSG00000010803	SCMH1	Scml3	sex comb on midleg homolog 1 (Drosophila)	protein-coding	FALSE	FALSE	FALSE	FALSE	FALSE	FALSE	TSS-50kb	-	26360	NM_001172220	ENSG00000010803	SCMH1	Valid
peak2760	chr1	41742997	41743952	5	Intergenic	Intergenic	-35660	NM_001172219	22955	Hs.571874	NM_012236	ENSG00000010803	SCMH1	Scml3	sex comb on midleg homolog 1 (Drosophila)	protein-coding	TRUE	FALSE	FALSE	TRUE	FALSE	FALSE	TSS-50kb	-	35760	NM_001172220	ENSG00000010803	SCMH1	OpenChrom
peak2765	chr1	41807448	41808405	6	Intergenic	Intergenic	-19676	NM_001291281	100132074	Hs.559677	NM_001291281	ENSG00000204060	FOXO6	-	forkhead box O6	protein-coding	TRUE	FALSE	FALSE	TRUE	FALSE	FALSE	TSS-50kb;TSS-50kb	+;+	-19776;-19776	NM_001291281;NM_001291281	ENSG00000204060;ENSG00000281518	FOXO6;FOXO6	Valid
peak2766	chr1	41826235	41827969	6	promoter-TSS (NM_001291281)	promoter-TSS (NM_001291281)	-501	NM_001291281	100132074	Hs.559677	NM_001291281	ENSG00000204060	FOXO6	-	forkhead box O6	protein-coding	TRUE	FALSE	FALSE	FALSE	TRUE	FALSE	TSS-1500;TSS-1500	+;+	-600;-600	NM_001291281;NM_001291281	ENSG00000204060;ENSG00000281518	FOXO6;FOXO6	Valid
peak2772	chr1	41853202	41853865	3	Intergenic	Intergenic	25931	NM_001291281	100132074	Hs.559677	NM_001291281	ENSG00000204060	FOXO6	-	forkhead box O6	protein-coding	FALSE	FALSE	FALSE	FALSE	FALSE	FALSE	TTS+10kb;TTS+10kb	+;+	4372;4372	NM_001291281;NM_001291281	ENSG00000204060;ENSG00000281518	FOXO6;FOXO6	OpenChrom
peak2778	chr1	41897962	41899061	4	Intergenic	Intergenic	51842	NM_001302269	1907	Hs.1407	NM_001956	ENSG00000127129	EDN2	ET-2|ET2|PPET2	endothelin 2	protein-coding	FALSE	FALSE	FALSE	FALSE	FALSE	FALSE							OpenChrom
peak2782	chr1	41949890	41950712	5	promoter-TSS (NR_126098)	promoter-TSS (NR_126098)	53	NM_001302269	1907	Hs.1407	NM_001956	ENSG00000127129	EDN2	ET-2|ET2|PPET2	endothelin 2	protein-coding	FALSE	FALSE	FALSE	FALSE	FALSE	FALSE	TSS-200	-	48	NR_126098	NO_ENSEMBL	NO_SYMBOL	OpenChrom
peak2786	chr1	41966110	41966805	4	Intergenic	Intergenic	-16104	NM_001956	1907	Hs.1407	NM_001956	ENSG00000127129	EDN2	ET-2|ET2|PPET2	endothelin 2	protein-coding	TRUE	FALSE	FALSE	FALSE	FALSE	FALSE	TTS+10kb;TSS-50kb	-;-	-5677;16205	NM_001127714;NR_126098	ENSG00000127124;NO_ENSEMBL	HIVEP3;NO_SYMBOL	OpenChrom
peak2787	chr1	41969795	41970309	3	Intergenic	Intergenic	-19698	NM_001956	1907	Hs.1407	NM_001956	ENSG00000127129	EDN2	ET-2|ET2|PPET2	endothelin 2	protein-coding	FALSE	FALSE	FALSE	FALSE	FALSE	FALSE	TTS+10kb;TSS-50kb	-;-	-2083;19799	NM_001127714;NR_126098	ENSG00000127124;NO_ENSEMBL	HIVEP3;NO_SYMBOL	OpenChrom
peak2788	chr1	41981585	41982590	6	intron (NM_024503, intron 7 of 8)	L2a|LINE|L2	-31734	NM_001956	1907	Hs.1407	NM_001956	ENSG00000127129	EDN2	ET-2|ET2|PPET2	endothelin 2	protein-coding	FALSE	FALSE	FALSE	FALSE	TRUE	FALSE	TSS-50kb	-	31835	NR_126098	NO_ENSEMBL	NO_SYMBOL	OpenChrom
peak2797	chr1	42127308	42128967	6	intron (NM_001127714, intron 1 of 7)	CpG	-177784	NM_001956	1907	Hs.1407	NM_001956	ENSG00000127129	EDN2	ET-2|ET2|PPET2	endothelin 2	protein-coding	TRUE	FALSE	FALSE	TRUE	TRUE	FALSE							OpenChrom
peak2817	chr1	42356424	42357846	6	intron (NR_038260, intron 1 of 2)	intron (NR_038260, intron 1 of 2)	27243	NM_024503	59269	Hs.403972	NM_024503	ENSG00000127124	HIVEP3	KBP-1|KBP1|KRC|SHN3|Schnurri-3|ZAS3|ZNF40C	human immunodeficiency virus type I enhancer binding protein 3	protein-coding	TRUE	FALSE	FALSE	TRUE	TRUE	FALSE	INTRON	-	0	NR_038260	NO_ENSEMBL	NO_SYMBOL
peak2821	chr1	42385200	42386110	4	intron (NR_038261, intron 1 of 3)	intron (NR_038261, intron 1 of 3)	-1159	NR_038260	59269	Hs.403972	NM_024503	ENSG00000127124	HIVEP3	KBP-1|KBP1|KRC|SHN3|Schnurri-3|ZAS3|ZNF40C	human immunodeficiency virus type I enhancer binding protein 3	protein-coding	TRUE	FALSE	FALSE	TRUE	TRUE	FALSE	TSS-1500;TSS-1500;INTRON	-;-;-	1378;277;0	NM_001127714;NR_038260;NR_038261	ENSG00000127124;NO_ENSEMBL;NO_ENSEMBL	HIVEP3;NO_SYMBOL;NO_SYMBOL	DNaseOnly
peak2822	chr1	42401549	42402504	3	intron (NR_038261, intron 1 of 3)	Charlie17a|DNA|hAT-Charlie	-17531	NR_038260	59269	Hs.403972	NM_024503	ENSG00000127124	HIVEP3	KBP-1|KBP1|KRC|SHN3|Schnurri-3|ZAS3|ZNF40C	human immunodeficiency virus type I enhancer binding protein 3	protein-coding	FALSE	FALSE	FALSE	TRUE	FALSE	FALSE	TSS-50kb;TSS-50kb	-;-	17749;16648	NM_001127714;NR_038260	ENSG00000127124;NO_ENSEMBL	HIVEP3;NO_SYMBOL	Valid
peak2824	chr1	42423124	42423783	4	intron (NR_038261, intron 1 of 3)	intron (NR_038261, intron 1 of 3)	-38958	NR_038260	59269	Hs.403972	NM_024503	ENSG00000127124	HIVEP3	KBP-1|KBP1|KRC|SHN3|Schnurri-3|ZAS3|ZNF40C	human immunodeficiency virus type I enhancer binding protein 3	protein-coding	FALSE	FALSE	FALSE	FALSE	FALSE	FALSE	TSS-50kb;TSS-50kb;INTRON	-;-;-	39177;38076;0	NM_001127714;NR_038260;NR_038261	ENSG00000127124;NO_ENSEMBL;NO_ENSEMBL	HIVEP3;NO_SYMBOL;NO_SYMBOL	Valid
peak2826	chr1	42446468	42447447	4	intron (NR_038261, intron 1 of 3)	intron (NR_038261, intron 1 of 3)	54638	NR_038261	59269	Hs.403972	NM_024503	ENSG00000127124	HIVEP3	KBP-1|KBP1|KRC|SHN3|Schnurri-3|ZAS3|ZNF40C	human immunodeficiency virus type I enhancer binding protein 3	protein-coding	TRUE	FALSE	FALSE	TRUE	FALSE	FALSE	INTRON	-	0	NR_038261	NO_ENSEMBL	NO_SYMBOL	FAIREOnly
peak2827	chr1	42467804	42468509	6	intron (NR_038261, intron 1 of 3)	intron (NR_038261, intron 1 of 3)	33439	NR_038261	59269	Hs.403972	NM_024503	ENSG00000127124	HIVEP3	KBP-1|KBP1|KRC|SHN3|Schnurri-3|ZAS3|ZNF40C	human immunodeficiency virus type I enhancer binding protein 3	protein-coding	TRUE	FALSE	FALSE	FALSE	FALSE	FALSE	INTRON	-	0	NR_038261	NO_ENSEMBL	NO_SYMBOL	Valid
peak2828	chr1	42500564	42502197	6	intron (NR_038261, intron 1 of 3)	CpG	215	NR_038261	59269	Hs.403972	NM_024503	ENSG00000127124	HIVEP3	KBP-1|KBP1|KRC|SHN3|Schnurri-3|ZAS3|ZNF40C	human immunodeficiency virus type I enhancer binding protein 3	protein-coding	TRUE	FALSE	FALSE	FALSE	TRUE	FALSE							OpenChrom
peak2829	chr1	42512258	42513320	4	Intergenic	Intergenic	-11193	NR_038261	59269	Hs.403972	NM_024503	ENSG00000127124	HIVEP3	KBP-1|KBP1|KRC|SHN3|Schnurri-3|ZAS3|ZNF40C	human immunodeficiency virus type I enhancer binding protein 3	protein-coding	FALSE	FALSE	FALSE	FALSE	FALSE	FALSE	TSS-50kb	-	11294	NR_038261	NO_ENSEMBL	NO_SYMBOL	FAIREOnly
peak2831	chr1	42612333	42613023	4	Intergenic	Intergenic	-6414	NM_007102	2981	Hs.32966	NM_007102	ENSG00000044012	GUCA2B	GCAP-II|UGN	guanylate cyclase activator 2B (uroguanylin)	protein-coding	FALSE	FALSE	FALSE	FALSE	FALSE	FALSE	TSS-50kb	+	-6513	NM_007102	ENSG00000044012	GUCA2B	Valid
peak2842	chr1	42799869	42802138	6	promoter-TSS (NM_014947)	promoter-TSS (NM_014947)	-101	NM_014947	22887	Hs.26023	NM_014947	ENSG00000198815	FOXJ3	-	forkhead box J3	protein-coding	TRUE	FALSE	FALSE	TRUE	TRUE	FALSE	TSS-1500;TSS-1500;TSS-50kb	-;-;+	469;202;-45563	NM_001198851;NM_014947;NM_173642	ENSG00000198815;ENSG00000198815;ENSG00000177181	FOXJ3;FOXJ3;RIMKLA	Valid
peak2843	chr1	42805494	42807023	6	Intergenic	Intergenic	-4711	NM_001198850	22887	Hs.26023	NM_014947	ENSG00000198815	FOXJ3	-	forkhead box J3	protein-coding	TRUE	FALSE	FALSE	TRUE	FALSE	FALSE	TSS-50kb;TSS-50kb;TSS-50kb;TSS-50kb	-;-;-;+	4355;5723;5456;-40309	NM_001198850;NM_001198851;NM_014947;NM_173642	ENSG00000198815;ENSG00000198815;ENSG00000198815;ENSG00000177181	FOXJ3;FOXJ3;FOXJ3;RIMKLA	Valid
peak2845	chr1	42845670	42847215	6	promoter-TSS (NM_173642)	promoter-TSS (NM_173642)	-25	NM_173642	284716	Hs.420244	NM_173642	ENSG00000177181	RIMKLA	FAM80A|NAAGS|NAAGS-II	ribosomal modification protein rimK-like family member A	protein-coding	TRUE	FALSE	FALSE	TRUE	TRUE	FALSE	TSS-50kb;TSS-50kb;TSS-50kb;TSS-200	-;-;-;+	44539;45907;45640;-125	NM_001198850;NM_001198851;NM_014947;NM_173642	ENSG00000198815;ENSG00000198815;ENSG00000198815;ENSG00000177181	FOXJ3;FOXJ3;FOXJ3;RIMKLA	OpenChrom
peak2846	chr1	42886433	42887298	4	3' UTR (NM_173642, exon 5 of 5)	3' UTR (NM_173642, exon 5 of 5)	35072	NM_001146192	84217	Hs.294009	NM_032257	ENSG00000066185	ZMYND12	-	zinc finger, MYND-type containing 12	protein-coding	FALSE	FALSE	FALSE	FALSE	FALSE	FALSE	TSS-50kb;TSS-50kb;TTS+10kb	+;+;-	-34297;-34970;-9234	NM_001287507;NM_001287511;NM_032257	NO_ENSEMBL;NO_ENSEMBL;ENSG00000066185	NO_SYMBOL;NO_SYMBOL;ZMYND12	Valid
peak2848	chr1	42921388	42922830	6	promoter-TSS (NM_032257)	promoter-TSS (NM_032257)	-56	NM_001287511	79717	Hs.706662	NM_024664		PPCS	-	phosphopantothenoylcysteine synthetase	protein-coding	TRUE	FALSE	FALSE	FALSE	TRUE	FALSE	TSS-1500	-	272	NM_032257	ENSG00000066185	ZMYND12	OpenChrom
peak2849	chr1	42928376	42929722	6	intron (NM_001287511, intron 2 of 2)	CpG	6884	NM_001077447	79717	Hs.706662	NM_024664		PPCS	-	phosphopantothenoylcysteine synthetase	protein-coding	TRUE	FALSE	FALSE	TRUE	TRUE	FALSE	TTS+10kb;TSS-50kb	+;-	2249;7212	NM_001287509;NM_032257	ENSG00000127125;ENSG00000066185	PPCS;ZMYND12	Valid
peak2852	chr1	43123316	43124830	6	promoter-TSS (NM_006347)	promoter-TSS (NM_006347)	25	NM_006347	10465	Hs.256639	NM_006347	ENSG00000171960	PPIH	CYP-20|CYPH|SnuCyp-20|USA-CYP	peptidylprolyl isomerase H (cyclophilin H)	protein-coding	TRUE	FALSE	FALSE	FALSE	TRUE	FALSE	TTS+10kb;TSS-50kb;TSS-200;TSS-50kb	+;+;+;+	3839;-23583;-74;-24684	NM_001080850;NM_004559;NM_006347;NR_132737	ENSG00000186409;ENSG00000065978;ENSG00000171960;NO_ENSEMBL	CCDC30;YBX1;PPIH;NO_SYMBOL	Valid
peak2853	chr1	43146906	43149385	6	promoter-TSS (NR_132737)	promoter-TSS (NR_132737)	240	NM_004559	4904	Hs.473583	NM_004559	ENSG00000065978	YBX1	BP-8|CBF-A|CSDA2|CSDB|DBPB|EFI-A|MDR-NF1|NSEP-1|NSEP1|YB-1|YB1	Y box binding protein 1	protein-coding	TRUE	FALSE	FALSE	TRUE	TRUE	FALSE	TTS+10kb;TSS-1500	+;+	5818;-611	NM_006347;NR_132737	ENSG00000171960;NO_ENSEMBL	PPIH;NO_SYMBOL	Valid
peak2859	chr1	43231489	43233682	6	promoter-TSS (NM_024097)	promoter-TSS (NM_024097)	169	NM_001243246	64175	Hs.720014	NM_022356	ENSG00000117385	P3H1	GROS1|LEPRE1|OI8	prolyl 3-hydroxylase 1	protein-coding	TRUE	FALSE	FALSE	TRUE	TRUE	FALSE	TSS-50kb;TSS-50kb;TSS-200;TTS+10kb	-;+;+;-	26762;-21174;-67;-9850	NM_001185117;NM_001242750;NM_024097;NR_133055	ENSG00000164007;ENSG00000274386;ENSG00000164008;NO_ENSEMBL	CLDN19;RP5-994D16.11;C1orf50;NO_SYMBOL	OpenChrom
peak2862	chr1	43281788	43283499	6	promoter-TSS (NM_001017922)	promoter-TSS (NM_001017922)	-132	NM_001017922	114625	Hs.439437	NM_018538	ENSG00000164010	ERMAP	BTN5|PRO2801|RD|SC	erythroblast membrane-associated protein (Scianna blood group)	protein-coding	TRUE	FALSE	FALSE	TRUE	TRUE	FALSE	TSS-1500;TSS-50kb;TSS-50kb;TSS-50kb;TSS-50kb;TSS-50kb	+;+;+;-;+;-	-231;-29699;-8704;49990;-40748;32179	NM_001017922;NM_015911;NM_018538;NM_022356;NR_104171;NR_133055	ENSG00000164010;ENSG00000164011;ENSG00000164010;ENSG00000117385;NO_ENSEMBL;NO_ENSEMBL	ERMAP;ZNF691;ERMAP;P3H1;NO_SYMBOL;NO_SYMBOL	OpenChrom
peak2863	chr1	43311664	43312865	6	promoter-TSS (NM_015911)	promoter-TSS (NM_015911)	21	NM_015911	51058	Hs.20879	NM_015911	ENSG00000164011	ZNF691	Zfp691	zinc finger protein 691	protein-coding	FALSE	FALSE	FALSE	TRUE	TRUE	FALSE	TSS-200;TTS+10kb;TSS-50kb;TSS-50kb	+;+;-;+	-79;1705;29306;-11128	NM_015911;NM_018538;NM_199342;NR_104171	ENSG00000164011;ENSG00000164010;ENSG00000177868;NO_ENSEMBL	ZNF691;ERMAP;SVBP;NO_SYMBOL	Valid
peak2866	chr1	43388711	43390835	6	Intergenic	Intergenic	-34947	NR_033967	440584	Hs.260928	NR_033967	ENSG00000227533	SLC2A1-AS1	-	SLC2A1 antisense RNA 1	ncRNA	TRUE	FALSE	FALSE	TRUE	TRUE	FALSE	TTS+10kb;TSS-50kb	-;+	-1372;-34972	NM_006516;NR_033967	ENSG00000117394;NO_ENSEMBL	SLC2A1;NO_SYMBOL	Valid
peak2873	chr1	43423497	43425277	6	promoter-TSS (NR_033967)	promoter-TSS (NR_033967)	-333	NR_033967	440584	Hs.260928	NR_033967	ENSG00000227533	SLC2A1-AS1	-	SLC2A1 antisense RNA 1	ncRNA	TRUE	FALSE	FALSE	FALSE	TRUE	FALSE	TSS-1500	+	-358	NR_033967	NO_ENSEMBL	NO_SYMBOL	OpenChrom
peak2875	chr1	43432521	43433451	6	intron (NR_033967, intron 1 of 3)	intron (NR_033967, intron 1 of 3)	-8139	NM_006516	6513	Hs.473721	NM_006516	ENSG00000117394	SLC2A1	CSE|DYT17|DYT18|DYT9|EIG12|GLUT|GLUT-1|GLUT1|GLUT1DS|HTLVR|PED	solute carrier family 2 (facilitated glucose transporter), member 1	protein-coding	TRUE	FALSE	FALSE	TRUE	FALSE	FALSE	TSS-50kb;INTRON	-;+	8240;0	NM_006516;NR_033967	ENSG00000117394;NO_ENSEMBL	SLC2A1;NO_SYMBOL	Valid
peak2882	chr1	43612994	43613949	5	promoter-TSS (NM_001101376)	promoter-TSS (NM_001101376)	-122	NM_001101376	440585	Hs.657614	NM_001101376	ENSG00000186973	FAM183A	-	family with sequence similarity 183, member A	protein-coding	FALSE	FALSE	FALSE	FALSE	TRUE	FALSE	TSS-1500;TSS-50kb	+;+	-221;-24412	NM_001101376;NM_001195831	ENSG00000186973;ENSG00000243710	FAM183A;CFAP57	OpenChrom
peak2883	chr1	43637383	43638701	6	promoter-TSS (NM_006824)	promoter-TSS (NM_006824)	41	NM_001167965	149465	Hs.527565	NM_152498	ENSG00000243710	CFAP57	VWS2|WDR65	cilia and flagella associated protein 57	protein-coding	TRUE	FALSE	FALSE	TRUE	TRUE	FALSE	TSS-200	-	157	NM_006824	ENSG00000117395	EBNA1BP2	Valid
peak2887	chr1	43736017	43737101	6	intron (NM_144626, intron 2 of 3)	intron (NM_144626, intron 2 of 3)	894	NM_144626	128218	Hs.104476	NM_144626	ENSG00000179178	TMEM125	-	transmembrane protein 125	protein-coding	TRUE	FALSE	FALSE	FALSE	TRUE	FALSE	TSS-50kb;INTRON	+;+	-30106;0	NM_001253357;NM_144626	ENSG00000066056;ENSG00000179178	TIE1;TMEM125	OpenChrom
peak2890	chr1	43750378	43751879	6	5' UTR (NM_182517, exon 1 of 3)	5' UTR (NM_182517, exon 1 of 3)	121	NM_182517	149466	Hs.158963	NM_182517	ENSG00000253313	C1orf210	TEMP	chromosome 1 open reading frame 210	protein-coding	TRUE	FALSE	FALSE	FALSE	TRUE	FALSE	TSS-50kb	+	-15537	NM_001253357	ENSG00000066056	TIE1	OpenChrom
peak2891	chr1	43813847	43815707	6	intron (NM_005373, intron 9 of 11)	CpG-1000	-9849	NM_001255	991	Hs.524947	NM_001255	ENSG00000117399	CDC20	CDC20A|bA276H19.3|p55CDC	cell division cycle 20	protein-coding	TRUE	FALSE	FALSE	TRUE	TRUE	FALSE	TSS-50kb;TSS-50kb	+;+	-9948;-40604	NM_001255;NM_015284	ENSG00000117399;ENSG00000198198	CDC20;SZT2	OpenChrom
peak2892	chr1	43823816	43825007	6	promoter-TSS (NM_001255)	promoter-TSS (NM_001255)	-214	NM_001255	991	Hs.524947	NM_001255	ENSG00000117399	CDC20	CDC20A|bA276H19.3|p55CDC	cell division cycle 20	protein-coding	TRUE	FALSE	FALSE	TRUE	TRUE	FALSE	TSS-1500;TTS+10kb;TTS+10kb;TSS-50kb;TTS+10kb	+;-;+;+;-	-313;-4359;4378;-30969;-5872	NM_001255;NM_001256402;NM_005373;NM_015284;NR_106792	ENSG00000117399;ENSG00000066322;ENSG00000117400;ENSG00000198198;NO_ENSEMBL	CDC20;ELOVL1;MPL;SZT2;NO_SYMBOL	OpenChrom
peak2893	chr1	43832803	43834473	6	promoter-TSS (NM_001256399)	promoter-TSS (NM_001256399)	107	NM_001256401	64834	Hs.25597	NM_022821	ENSG00000066322	ELOVL1	CGI-88|Ssc1	ELOVL fatty acid elongase 1	protein-coding	TRUE	FALSE	FALSE	FALSE	TRUE	FALSE	TTS+10kb;TSS-1500;TSS-50kb;TSS-50kb	+;-;+;-	4866;330;-21743;3353	NM_001255;NM_001256399;NM_015284;NR_106792	ENSG00000117399;ENSG00000066322;ENSG00000198198;NO_ENSEMBL	CDC20;ELOVL1;SZT2;NO_SYMBOL	OpenChrom
peak2896	chr1	43854878	43856183	6	promoter-TSS (NM_201542)	promoter-TSS (NM_201542)	-25	NM_015284	23334	Hs.643560	NM_015284	ENSG00000198198	SZT2	C1orf84|EIEE18|KIAA0467|SZT2A|SZT2B	seizure threshold 2 homolog (mouse)	protein-coding	TRUE	FALSE	FALSE	TRUE	TRUE	FALSE	TSS-50kb;TSS-50kb;TSS-200;TSS-50kb	-;-;-;-	22222;21886;148;25245	NM_001256399;NM_001256402;NM_201542;NR_106792	ENSG00000066322;ENSG00000066322;ENSG00000159479;NO_ENSEMBL	ELOVL1;ELOVL1;MED8;NO_SYMBOL	OpenChrom
peak2900	chr1	43918724	43921104	6	promoter-TSS (NM_001190880)	promoter-TSS (NM_001190880)	-254	NM_001243526	81888	Hs.709864	NM_031207	ENSG00000178922	HYI	HT036	hydroxypyruvate isomerase (putative)	protein-coding	TRUE	FALSE	FALSE	FALSE	TRUE	FALSE	TSS-1500;TTS+10kb	-;+	355;5604	NM_001190880;NR_106793	ENSG00000178922;NO_ENSEMBL	HYI;NO_SYMBOL	Valid
peak2902	chr1	43988681	43989406	3	Intergenic	L2c|LINE|L2	-7503	NM_002840	5792	Hs.272062	NM_002840	ENSG00000142949	PTPRF	BNAH2|LAR	protein tyrosine phosphatase, receptor type, F	protein-coding	FALSE	FALSE	FALSE	FALSE	FALSE	FALSE	TSS-50kb	+	-7602	NM_130440	ENSG00000142949	PTPRF	Valid
peak2903	chr1	43994921	43995480	5	Intergenic	Intergenic	-1346	NM_002840	5792	Hs.272062	NM_002840	ENSG00000142949	PTPRF	BNAH2|LAR	protein tyrosine phosphatase, receptor type, F	protein-coding	FALSE	FALSE	FALSE	FALSE	FALSE	FALSE	TSS-1500	+	-1446	NM_130440	ENSG00000142949	PTPRF	Valid
peak2906	chr1	44002859	44003615	3	intron (NM_002840, intron 1 of 33)	L2b|LINE|L2	6690	NM_130440	5792	Hs.272062	NM_002840	ENSG00000142949	PTPRF	BNAH2|LAR	protein tyrosine phosphatase, receptor type, F	protein-coding	FALSE	FALSE	FALSE	FALSE	FALSE	FALSE							DNaseOnly
peak2908	chr1	44011233	44012094	5	intron (NM_002840, intron 3 of 33)	intron (NM_002840, intron 3 of 33)	15117	NM_130440	5792	Hs.272062	NM_002840	ENSG00000142949	PTPRF	BNAH2|LAR	protein tyrosine phosphatase, receptor type, F	protein-coding	TRUE	FALSE	FALSE	FALSE	FALSE	FALSE	INTRON	+	0	NM_002840	ENSG00000142949	PTPRF	Valid
peak2910	chr1	44015679	44016375	6	intron (NM_002840, intron 3 of 33)	intron (NM_002840, intron 3 of 33)	19480	NM_130440	5792	Hs.272062	NM_002840	ENSG00000142949	PTPRF	BNAH2|LAR	protein tyrosine phosphatase, receptor type, F	protein-coding	TRUE	FALSE	FALSE	FALSE	TRUE	FALSE	INTRON	+	0	NM_002840	ENSG00000142949	PTPRF	OpenChrom
peak2912	chr1	44023482	44024780	6	intron (NM_002840, intron 5 of 33)	intron (NM_002840, intron 5 of 33)	27584	NM_130440	5792	Hs.272062	NM_002840	ENSG00000142949	PTPRF	BNAH2|LAR	protein tyrosine phosphatase, receptor type, F	protein-coding	TRUE	FALSE	FALSE	FALSE	FALSE	FALSE	INTRON	+	0	NM_002840	ENSG00000142949	PTPRF	OpenChrom
peak2914	chr1	44031080	44032154	6	intron (NM_002840, intron 5 of 33)	CpG	35070	NM_130440	5792	Hs.272062	NM_002840	ENSG00000142949	PTPRF	BNAH2|LAR	protein tyrosine phosphatase, receptor type, F	protein-coding	TRUE	FALSE	FALSE	FALSE	TRUE	FALSE							OpenChrom
peak2915	chr1	44047830	44048368	5	intron (NM_002840, intron 7 of 33)	intron (NM_002840, intron 7 of 33)	51552	NM_130440	5792	Hs.272062	NM_002840	ENSG00000142949	PTPRF	BNAH2|LAR	protein tyrosine phosphatase, receptor type, F	protein-coding	FALSE	FALSE	FALSE	FALSE	FALSE	FALSE	INTRON	+	0	NM_002840	ENSG00000142949	PTPRF	OpenChrom
peak2919	chr1	44115157	44116913	6	intron (NM_014663, intron 1 of 21)	CpG	238	NM_014663	9682	Hs.155983	NM_014663	ENSG00000066135	KDM4A	JHDM3A|JMJD2|JMJD2A|TDRD14A	lysine (K)-specific demethylase 4A	protein-coding	TRUE	FALSE	FALSE	FALSE	TRUE	FALSE							Valid
peak2920	chr1	44172640	44173998	6	promoter-TSS (NR_033827)	promoter-TSS (NR_033827)	115	NM_174967	6487	Hs.597915	NM_006279	ENSG00000126091	ST3GAL3	EIEE15|MRT12|SIAT6|ST3GALII|ST3GalIII|ST3N	ST3 beta-galactoside alpha-2,3-sialyltransferase 3	protein-coding	TRUE	FALSE	FALSE	TRUE	TRUE	FALSE	TTS+10kb;TSS-200;TTS+10kb	+;-;-	2231;15;-1856	NM_014663;NR_033827;NR_125986	ENSG00000066135;NO_ENSEMBL;NO_ENSEMBL	KDM4A;NO_SYMBOL;NO_SYMBOL	OpenChrom
peak2928	chr1	44401423	44402943	6	exon (NM_001136215, exon 4 of 4)	exon (NM_001136215, exon 4 of 4)	3191	NM_057090	9048	Hs.632404	NM_003976	ENSG00000117407	ARTN	ENOVIN|EVN|NBN	artemin	protein-coding	TRUE	FALSE	FALSE	FALSE	TRUE	FALSE	TSS-50kb;TSS-50kb;TSS-50kb;EXON;TSS-50kb;TSS-50kb;TSS-50kb;TTS+10kb	+;+;+;+;+;+;+;+	-44093;-38236;-33569;0;-42423;-10394;-42992;5447	NM_001005417;NM_001039457;NM_001039589;NM_001136215;NM_003780;NM_014652;NM_030587;NM_174971	ENSG00000117411;ENSG00000117410;ENSG00000132768;ENSG00000117407;ENSG00000117411;ENSG00000117408;ENSG00000117411;ENSG00000126091	B4GALT2;ATP6V0B;DPH2;ARTN;B4GALT2;IPO13;B4GALT2;ST3GAL3	OpenChrom
peak2929	chr1	44411620	44413129	6	promoter-TSS (NM_014652)	promoter-TSS (NM_014652)	-103	NM_014652	9670	Hs.158497	NM_014652	ENSG00000117408	IPO13	IMP13|KAP13|LGL2|RANBP13	importin 13	protein-coding	TRUE	FALSE	FALSE	FALSE	TRUE	FALSE	TSS-50kb;TSS-50kb;TSS-50kb;TTS+10kb;TSS-50kb;TSS-1500;TSS-50kb;TSS-50kb	+;+;+;+;+;+;+;+	-33902;-28045;-23378;9563;-32232;-203;-32801;-45005	NM_001005417;NM_001039457;NM_001039589;NM_001136215;NM_003780;NM_014652;NM_030587;NM_152499	ENSG00000117411;ENSG00000117410;ENSG00000132768;ENSG00000117407;ENSG00000117411;ENSG00000117408;ENSG00000117411;ENSG00000159214	B4GALT2;ATP6V0B;DPH2;ARTN;B4GALT2;IPO13;B4GALT2;CCDC24	OpenChrom
peak2930	chr1	44418350	44419314	6	intron (NM_014652, intron 2 of 19)	intron (NM_014652, intron 2 of 19)	6354	NM_014652	9670	Hs.158497	NM_014652	ENSG00000117408	IPO13	IMP13|KAP13|LGL2|RANBP13	importin 13	protein-coding	TRUE	FALSE	FALSE	FALSE	FALSE	FALSE	TSS-50kb;TSS-50kb;TSS-50kb;TSS-50kb;INTRON;TSS-50kb;TSS-50kb	+;+;+;+;+;+;+	-27444;-21587;-16920;-25774;0;-26343;-38547	NM_001005417;NM_001039457;NM_001039589;NM_003780;NM_014652;NM_030587;NM_152499	ENSG00000117411;ENSG00000117410;ENSG00000132768;ENSG00000117411;ENSG00000117408;ENSG00000117411;ENSG00000159214	B4GALT2;ATP6V0B;DPH2;B4GALT2;IPO13;B4GALT2;CCDC24	Valid
peak2931	chr1	44435122	44436016	6	promoter-TSS (NM_001039589)	promoter-TSS (NM_001039589)	-84	NM_001384	1802	Hs.632398	NM_001384	ENSG00000132768	DPH2	DPH2L2	DPH2 homolog	protein-coding	FALSE	FALSE	FALSE	FALSE	TRUE	FALSE	TSS-50kb;TSS-50kb;TSS-200;TSS-50kb;TTS+10kb;TSS-50kb;TSS-50kb	+;+;+;+;+;+;+	-10707;-4850;-183;-9037;1976;-9606;-21810	NM_001005417;NM_001039457;NM_001039589;NM_003780;NM_014652;NM_030587;NM_152499	ENSG00000117411;ENSG00000117410;ENSG00000132768;ENSG00000117411;ENSG00000117408;ENSG00000117411;ENSG00000159214	B4GALT2;ATP6V0B;DPH2;B4GALT2;IPO13;B4GALT2;CCDC24	Valid
peak2932	chr1	44439907	44441197	6	5' UTR (NM_001039457, exon 1 of 7)	5' UTR (NM_001039457, exon 1 of 7)	232	NM_001039457	533	Hs.596514	NM_004047	ENSG00000117410	ATP6V0B	ATP6F|HATPL|VMA16	ATPase, H+ transporting, lysosomal 21kDa, V0 subunit b	protein-coding	TRUE	FALSE	FALSE	FALSE	TRUE	FALSE	TSS-50kb;TTS+10kb;TSS-50kb;TTS+10kb;TSS-50kb;TSS-50kb	+;+;+;+;+;+	-5724;1610;-4054;6959;-4623;-16827	NM_001005417;NM_001039589;NM_003780;NM_014652;NM_030587;NM_152499	ENSG00000117411;ENSG00000132768;ENSG00000117411;ENSG00000117408;ENSG00000117411;ENSG00000159214	B4GALT2;DPH2;B4GALT2;IPO13;B4GALT2;CCDC24	OpenChrom
peak2933	chr1	44444634	44447064	3	promoter-TSS (NM_001005417)	promoter-TSS (NM_001005417)	241	NM_030587	8704	Hs.632403	NM_003780	ENSG00000117411	B4GALT2	B4Gal-T2|B4Gal-T3|beta4Gal-T2	UDP-Gal:betaGlcNAc beta 1,4- galactosyltransferase, polypeptide 2	protein-coding	TRUE	FALSE	FALSE	FALSE	TRUE	FALSE	TSS-1500;TTS+10kb;TTS+10kb;TSS-50kb	+;+;+;+	-427;1978;6907;-11530	NM_001005417;NM_001039457;NM_001039589;NM_152499	ENSG00000117411;ENSG00000117410;ENSG00000132768;ENSG00000159214	B4GALT2;ATP6V0B;DPH2;CCDC24	OpenChrom
peak2935	chr1	44456771	44458174	6	TTS (NM_001005417)	TTS (NM_001005417)	193	NM_152499	149473	Hs.632394	NM_152499	ENSG00000159214	CCDC24	-	coiled-coil domain containing 24	protein-coding	TRUE	FALSE	FALSE	FALSE	TRUE	FALSE	TTS+10kb;TTS+10kb	+;-	92;-4624	NM_001005417;NM_001261380	ENSG00000117411;ENSG00000196517	B4GALT2;SLC6A9	Valid
peak2936	chr1	44462845	44463908	5	exon (NM_001261380, exon 13 of 13)	exon (NM_001261380, exon 13 of 13)	6097	NM_152499	149473	Hs.632394	NM_152499	ENSG00000159214	CCDC24	-	coiled-coil domain containing 24	protein-coding	TRUE	FALSE	FALSE	FALSE	TRUE	FALSE	TTS+10kb;EXON;TTS+10kb	+;-;+	5996;0;1279	NM_001005417;NM_001261380;NM_152499	ENSG00000117411;ENSG00000196517;ENSG00000159214	B4GALT2;SLC6A9;CCDC24	OpenChrom
peak2940	chr1	44495170	44497230	6	intron (NM_001024845, intron 1 of 13)	CpG	964	NR_048549	6536	Hs.442590	NM_006934	ENSG00000196517	SLC6A9	GLYT1	solute carrier family 6 (neurotransmitter transporter, glycine), member 9	protein-coding	TRUE	FALSE	FALSE	FALSE	TRUE	FALSE	TSS-50kb	-	13289	NM_001261380	ENSG00000196517	SLC6A9	OpenChrom
peak2944	chr1	44678600	44679750	6	promoter-TSS (NM_001034023)	promoter-TSS (NM_001034023)	50	NM_019100	55929	Hs.8008	NM_019100	ENSG00000178028	DMAP1	DNMAP1|DNMTAP1|EAF2|MEAF2|SWC4	DNA methyltransferase 1 associated protein 1	protein-coding	TRUE	FALSE	FALSE	TRUE	TRUE	FALSE	TSS-200;TTS+10kb;TTS+10kb	+;-;-	-49;-7074;-9191	NM_001034023;NM_001301699;NR_110056	ENSG00000178028;NO_ENSEMBL;NO_ENSEMBL	DMAP1;NO_SYMBOL;NO_SYMBOL	OpenChrom
peak2945	chr1	44683324	44683995	4	intron (NM_019100, intron 3 of 9)	intron (NM_019100, intron 3 of 9)	4535	NM_019100	55929	Hs.8008	NM_019100	ENSG00000178028	DMAP1	DNMAP1|DNMTAP1|EAF2|MEAF2|SWC4	DNA methyltransferase 1 associated protein 1	protein-coding	TRUE	FALSE	FALSE	TRUE	FALSE	FALSE	TTS+10kb;INTRON;TTS+10kb	-;+;-	-2589;0;-4706	NM_001301699;NM_019100;NR_110056	NO_ENSEMBL;ENSG00000178028;NO_ENSEMBL	NO_SYMBOL;DMAP1;NO_SYMBOL	Valid
peak2949	chr1	44748375	44749865	6	intron (NM_024066, intron 7 of 8)	L2b|LINE|L2	-30889	NR_132966	106635545		NR_132966		SNORA110	-	small nucleolar RNA, H/ACA box 110	snoRNA	TRUE	FALSE	FALSE	TRUE	FALSE	FALSE	TSS-50kb;TSS-50kb	-;-	39266;30990	NR_046817;NR_132966	NO_ENSEMBL;NO_ENSEMBL	NO_SYMBOL;NO_SYMBOL	Valid
peak2950	chr1	44759183	44760644	6	intron (NM_024066, intron 6 of 8)	intron (NM_024066, intron 6 of 8)	-41683	NR_132966	106635545		NR_132966		SNORA110	-	small nucleolar RNA, H/ACA box 110	snoRNA	TRUE	FALSE	FALSE	FALSE	FALSE	FALSE	INTRON;TSS-50kb	-;-	0;41784	NM_024066;NR_132966	ENSG00000117419;NO_ENSEMBL	ERI3;NO_SYMBOL	Valid
peak2951	chr1	44793045	44794204	4	intron (NM_001301701, intron 2 of 7)	intron (NM_001301701, intron 2 of 7)	27326	NM_001301698	79033	Hs.731413	NM_024066	ENSG00000117419	ERI3	PINT1|PRNPIP	ERI1 exoribonuclease family member 3	protein-coding	FALSE	FALSE	FALSE	TRUE	FALSE	FALSE	INTRON	-	0	NM_001301701	NO_ENSEMBL	NO_SYMBOL	OpenChrom
peak2954	chr1	44820342	44821559	6	promoter-TSS (NM_001301699)	promoter-TSS (NM_001301699)	0	NM_001301698	79033	Hs.731413	NM_024066	ENSG00000117419	ERI3	PINT1|PRNPIP	ERI1 exoribonuclease family member 3	protein-coding	TRUE	FALSE	FALSE	FALSE	TRUE	FALSE	TSS-200	-	100	NM_001301699	NO_ENSEMBL	NO_SYMBOL	Valid
peak2961	chr1	45068196	45070441	4	intron (NM_018150, intron 2 of 14)	intron (NM_018150, intron 2 of 14)	58154	NR_049849	100847089		NR_049849	ENSG00000263381	MIR5584	-	microRNA 5584	ncRNA	FALSE	FALSE	FALSE	FALSE	FALSE	FALSE	INTRON	+	0	NM_018150	ENSG00000187147	RNF220	FAIREOnly
peak2963	chr1	45097056	45098563	6	intron (NM_018150, intron 5 of 14)	CpG	42470	NM_024587	79639	Hs.22157	NM_024587	ENSG00000126106	TMEM53	NET4	transmembrane protein 53	protein-coding	TRUE	FALSE	FALSE	TRUE	TRUE	FALSE	TSS-50kb	+	-42683	NM_001145636	ENSG00000198520	C1orf228	OpenChrom
peak2966	chr1	45109337	45110251	4	intron (NM_018150, intron 8 of 14)	intron (NM_018150, intron 8 of 14)	30486	NM_024587	79639	Hs.22157	NM_024587	ENSG00000126106	TMEM53	NET4	transmembrane protein 53	protein-coding	FALSE	FALSE	FALSE	FALSE	FALSE	FALSE	TSS-50kb;TTS+10kb;INTRON	+;-;+	-30699;-9224;0	NM_001145636;NM_001300748;NM_018150	ENSG00000198520;ENSG00000126106;ENSG00000187147	C1orf228;TMEM53;RNF220	DNaseOnly
peak2967	chr1	45118299	45119113	5	TTS (NM_001300748)	TTS (NM_001300748)	21574	NM_024587	79639	Hs.22157	NM_024587	ENSG00000126106	TMEM53	NET4	transmembrane protein 53	protein-coding	FALSE	FALSE	FALSE	FALSE	FALSE	FALSE	TSS-50kb;TTS+10kb;TTS+10kb	+;-;+	-21787;-312;1411	NM_001145636;NM_001300748;NM_018150	ENSG00000198520;ENSG00000126106;ENSG00000187147	C1orf228;TMEM53;RNF220	OpenChrom
peak2970	chr1	45127365	45128133	3	intron (NM_024587, intron 1 of 2)	intron (NM_024587, intron 1 of 2)	12531	NM_024587	79639	Hs.22157	NM_024587	ENSG00000126106	TMEM53	NET4	transmembrane protein 53	protein-coding	TRUE	FALSE	FALSE	TRUE	FALSE	FALSE	TSS-50kb;INTRON	+;-	-12744;0	NM_001145636;NM_024587	ENSG00000198520;ENSG00000126106	C1orf228;TMEM53	FAIREOnly
peak2971	chr1	45139262	45140705	6	promoter-TSS (NM_001145636)	promoter-TSS (NM_001145636)	296	NM_024587	79639	Hs.22157	NM_024587	ENSG00000126106	TMEM53	NET4	transmembrane protein 53	protein-coding	TRUE	FALSE	FALSE	TRUE	TRUE	FALSE	TSS-1500	+	-509	NM_001145636	ENSG00000198520	C1orf228	OpenChrom
peak2975	chr1	45187102	45187999	3	intron (NM_001145636, intron 6 of 11)	U5|snRNA|snRNA	-17939	NM_006845	11004	Hs.720061	NM_006845	ENSG00000142945	KIF2C	CT139|KNSL6|MCAK	kinesin family member 2C	protein-coding	FALSE	FALSE	FALSE	FALSE	FALSE	FALSE	TSS-50kb;TSS-50kb;TSS-50kb	+;-;+	-24583;47056;-18039	NM_001297656;NM_001300748;NM_006845	ENSG00000142945;ENSG00000126106;ENSG00000142945	KIF2C;TMEM53;KIF2C	DNaseOnly
peak2976	chr1	45196188	45197512	6	Intergenic	Intergenic	-8640	NM_006845	11004	Hs.720061	NM_006845	ENSG00000142945	KIF2C	CT139|KNSL6|MCAK	kinesin family member 2C	protein-coding	TRUE	FALSE	FALSE	FALSE	TRUE	FALSE	TSS-50kb;TTS+10kb;TSS-50kb;TSS-50kb;TSS-50kb;TSS-50kb;TSS-50kb;TSS-50kb	+;+;+;+;+;+;+;+	-43685;5688;-15283;-8739;-44312;-45413;-46210;-47311	NM_001012;NM_001145636;NM_001297656;NM_006845;NR_000015;NR_000024;NR_001456;NR_001457	ENSG00000142937;ENSG00000198520;ENSG00000142945;ENSG00000142945;NO_ENSEMBL;NO_ENSEMBL;NO_ENSEMBL;NO_ENSEMBL	RPS8;C1orf228;KIF2C;KIF2C;NO_SYMBOL;NO_SYMBOL;NO_SYMBOL;NO_SYMBOL	Valid
peak2977	chr1	45204861	45206053	6	promoter-TSS (NM_006845)	promoter-TSS (NM_006845)	-33	NM_006845	11004	Hs.720061	NM_006845	ENSG00000142945	KIF2C	CT139|KNSL6|MCAK	kinesin family member 2C	protein-coding	TRUE	FALSE	FALSE	TRUE	TRUE	FALSE	TSS-50kb;TSS-50kb;TSS-200;TSS-50kb;TSS-50kb;TSS-50kb;TSS-50kb	+;+;+;+;+;+;+	-35078;-6676;-132;-35705;-36806;-37603;-38704	NM_001012;NM_001297656;NM_006845;NR_000015;NR_000024;NR_001456;NR_001457	ENSG00000142937;ENSG00000142945;ENSG00000142945;NO_ENSEMBL;NO_ENSEMBL;NO_ENSEMBL;NO_ENSEMBL	RPS8;KIF2C;KIF2C;NO_SYMBOL;NO_SYMBOL;NO_SYMBOL;NO_SYMBOL	Valid
peak2978	chr1	45240661	45242615	6	promoter-TSS (NR_000024)	promoter-TSS (NR_000024)	101	NR_000015	26811		NR_000015	ENSG00000264294	SNORD55	RNU39|RNU55|SNORD39|U39|U55	small nucleolar RNA, C/D box 55	snoRNA	TRUE	FALSE	FALSE	TRUE	TRUE	FALSE	TSS-50kb;TSS-50kb;TTS+10kb;TTS+10kb;TSS-1500;TSS-1500;TSS-50kb	+;+;+;-;+;+;+	-32615;-24358;8301;-7718;-625;-1422;-2523	NM_001136537;NM_004073;NM_006845;NM_153274;NR_000024;NR_001456;NR_001457	ENSG00000222009;ENSG00000173846;ENSG00000142945;ENSG00000142959;NO_ENSEMBL;NO_ENSEMBL;NO_ENSEMBL	BTBD19;PLK3;KIF2C;BEST4;NO_SYMBOL;NO_SYMBOL;NO_SYMBOL	OpenChrom
peak2979	chr1	45249631	45250629	4	exon (NM_153274, exon 9 of 9)	exon (NM_153274, exon 9 of 9)	3296	NM_153274	266675	Hs.302513	NM_153274	ENSG00000142959	BEST4	VMD2L2	bestrophin 4	protein-coding	FALSE	FALSE	FALSE	FALSE	TRUE	FALSE	TTS+10kb;TSS-50kb;TSS-50kb;EXON;TTS+10kb;TTS+10kb	+;+;+;-;+;+	5000;-24123;-15866;0;7866;5968	NM_001012;NM_001136537;NM_004073;NM_153274;NR_000024;NR_001457	ENSG00000142937;ENSG00000222009;ENSG00000173846;ENSG00000142959;NO_ENSEMBL;NO_ENSEMBL	RPS8;BTBD19;PLK3;BEST4;NO_SYMBOL;NO_SYMBOL	DNaseOnly
peak2980	chr1	45251764	45252522	6	exon (NM_153274, exon 3 of 9)	exon (NM_153274, exon 3 of 9)	1283	NM_153274	266675	Hs.302513	NM_153274	ENSG00000142959	BEST4	VMD2L2	bestrophin 4	protein-coding	FALSE	FALSE	FALSE	FALSE	FALSE	FALSE	TTS+10kb;TSS-50kb;TSS-50kb;EXON;TTS+10kb;TTS+10kb	+;+;+;-;+;+	7013;-22110;-13853;0;9879;7981	NM_001012;NM_001136537;NM_004073;NM_153274;NR_000024;NR_001457	ENSG00000142937;ENSG00000222009;ENSG00000173846;ENSG00000142959;NO_ENSEMBL;NO_ENSEMBL	RPS8;BTBD19;PLK3;BEST4;NO_SYMBOL;NO_SYMBOL	OpenChrom
peak2983	chr1	45265382	45266614	6	5' UTR (NM_004073, exon 1 of 15)	5' UTR (NM_004073, exon 1 of 15)	101	NM_004073	1263	Hs.632415	NM_004073	ENSG00000173846	PLK3	CNK|FNK|PLK-3|PRK	polo-like kinase 3	protein-coding	TRUE	FALSE	FALSE	FALSE	TRUE	FALSE	TTS+10kb;TSS-50kb;TSS-50kb	-;+;-	-5683;-8255;12673	NM_001013632;NM_001136537;NM_153274	ENSG00000188396;ENSG00000222009;ENSG00000142959	TCTEX1D4;BTBD19;BEST4	Valid
peak2984	chr1	45272540	45274465	6	promoter-TSS (NM_001136537)	promoter-TSS (NM_001136537)	-546	NM_001013632	343521	Hs.585137	NM_001013632		TCTEX1D4	-	Tctex1 domain containing 4	protein-coding	TRUE	FALSE	FALSE	TRUE	FALSE	FALSE	TSS-1500;TSS-1500;TTS+10kb;TSS-50kb	-;+;+;-	646;-751;1820;20177	NM_001013632;NM_001136537;NM_004073;NM_153274	ENSG00000188396;ENSG00000222009;ENSG00000173846;ENSG00000142959	TCTEX1D4;BTBD19;PLK3;BEST4	Valid
peak2985	chr1	45279024	45279801	5	exon (NM_001136537, exon 8 of 8)	exon (NM_001136537, exon 8 of 8)	5259	NM_001136537	149478	Hs.632400	NM_001136537	ENSG00000222009	BTBD19	-	BTB (POZ) domain containing 19	protein-coding	TRUE	FALSE	FALSE	FALSE	TRUE	FALSE	TSS-50kb;EXON;TTS+10kb;TTS+10kb;TTS+10kb;TSS-50kb	-;+;-;-;+;-	6556;0;-6203;-8625;7730;26087	NM_001013632;NM_001136537;NM_001166292;NM_003738;NM_004073;NM_153274	ENSG00000188396;ENSG00000222009;ENSG00000117425;ENSG00000117425;ENSG00000173846;ENSG00000142959	TCTEX1D4;BTBD19;PTCH2;PTCH2;PLK3;BEST4	OpenChrom
peak2986	chr1	45284811	45286400	6	TTS (NM_001166292)	TTS (NM_001166292)	11452	NM_001136537	149478	Hs.632400	NM_001136537	ENSG00000222009	BTBD19	-	BTB (POZ) domain containing 19	protein-coding	TRUE	FALSE	FALSE	FALSE	TRUE	FALSE	TSS-50kb;TTS+10kb;TTS+10kb;TTS+10kb;TSS-50kb	-;+;-;-;-	12750;5906;-9;-2431;32281	NM_001013632;NM_001136537;NM_001166292;NM_003738;NM_153274	ENSG00000188396;ENSG00000222009;ENSG00000117425;ENSG00000117425;ENSG00000142959	TCTEX1D4;BTBD19;PTCH2;PTCH2;BEST4	Valid
peak2987	chr1	45301397	45302155	4	intron (NM_001166292, intron 2 of 22)	MLT1L|LTR|ERVL-MaLR	6840	NM_001166292	8643	Hs.591497	NM_003738	ENSG00000117425	PTCH2	PTC2	patched 2	protein-coding	FALSE	FALSE	FALSE	FALSE	FALSE	FALSE	TSS-50kb;TSS-50kb	-;-	28920;48451	NM_001013632;NM_153274	ENSG00000188396;ENSG00000142959	TCTEX1D4;BEST4	Valid
peak2988	chr1	45308154	45309364	6	promoter-TSS (NM_003738)	promoter-TSS (NM_003738)	-143	NM_003738	8643	Hs.591497	NM_003738	ENSG00000117425	PTCH2	PTC2	patched 2	protein-coding	TRUE	FALSE	FALSE	FALSE	TRUE	FALSE	TSS-50kb;TSS-1500;TTS+10kb	-;-;-	35903;244;-7534	NM_001013632;NM_003738;NM_020365	ENSG00000188396;ENSG00000117425;ENSG00000070785	TCTEX1D4;PTCH2;EIF2B3	OpenChrom
peak2991	chr1	45412589	45413734	5	intron (NM_001261418, intron 3 of 10)	intron (NM_001261418, intron 3 of 10)	39232	NM_020365	8891	Hs.533549	NM_020365	ENSG00000070785	EIF2B3	EIF-2B|EIF2Bgamma	eukaryotic translation initiation factor 2B, subunit 3 gamma, 58kDa	protein-coding	TRUE	FALSE	FALSE	FALSE	FALSE	FALSE	INTRON	-	0	NM_001261418	ENSG00000070785	EIF2B3	OpenChrom
peak2993	chr1	45451526	45452828	6	5' UTR (NM_001166588, exon 1 of 10)	5' UTR (NM_001166588, exon 1 of 10)	217	NM_020365	8891	Hs.533549	NM_020365	ENSG00000070785	EIF2B3	EIF-2B|EIF2Bgamma	eukaryotic translation initiation factor 2B, subunit 3 gamma, 58kDa	protein-coding	TRUE	FALSE	FALSE	FALSE	TRUE	FALSE	TSS-50kb	+	-25727	NR_036510	NO_ENSEMBL	NO_SYMBOL	Valid
peak2994	chr1	45476163	45478675	6	promoter-TSS (NR_036510)	promoter-TSS (NR_036510)	-386	NM_000374	7389	Hs.78601	NM_000374	ENSG00000126088	UROD	PCT|UPD	uroporphyrinogen decarboxylase	protein-coding	TRUE	FALSE	FALSE	TRUE	TRUE	FALSE	TSS-50kb;TTS+10kb;TSS-1500	-;-;+	25126;-3820;-485	NM_001166588;NM_020883;NR_036510	ENSG00000070785;ENSG00000162415;NO_ENSEMBL	EIF2B3;ZSWIM5;NO_SYMBOL	Valid
peak2995	chr1	45484186	45484850	6	exon (NM_020883, exon 14 of 14)	exon (NM_020883, exon 14 of 14)	6713	NR_036510	7389	Hs.78601	NM_000374	ENSG00000126088	UROD	PCT|UPD	uroporphyrinogen decarboxylase	protein-coding	FALSE	FALSE	FALSE	FALSE	FALSE	FALSE	TSS-50kb;EXON;TSS-50kb;TTS+10kb	-;-;-;+	32225;0;6613;3278	NM_001166588;NM_020883;NM_024602;NR_036510	ENSG00000070785;ENSG00000162415;ENSG00000126107;NO_ENSEMBL	EIF2B3;ZSWIM5;HECTD3;NO_SYMBOL	Valid
peak3002	chr1	45670945	45672813	6	exon (NM_020883, exon 1 of 14)	exon (NM_020883, exon 1 of 14)	371	NM_020883	57643	Hs.656613	NM_020883	ENSG00000162415	ZSWIM5	-	zinc finger, SWIM-type containing 5	protein-coding	TRUE	FALSE	FALSE	FALSE	TRUE	FALSE	1ST EXON	-	0	NM_020883	ENSG00000162415	ZSWIM5	OpenChrom
peak3004	chr1	45731748	45732421	4	Intergenic	LTR18B|LTR|ERVL	-37497	NR_024270	400752	Hs.334348	NR_024270	ENSG00000281912	LINC01144	-	long intergenic non-protein coding RNA 1144	ncRNA	FALSE	FALSE	FALSE	FALSE	FALSE	FALSE	TSS-50kb	+	-37597	NR_024270	NO_ENSEMBL	NO_SYMBOL
peak3005	chr1	45768938	45770387	6	promoter-TSS (NR_024270)	promoter-TSS (NR_024270)	81	NR_024270	400752	Hs.334348	NR_024270	ENSG00000281912	LINC01144	-	long intergenic non-protein coding RNA 1144	ncRNA	TRUE	FALSE	FALSE	FALSE	TRUE	FALSE	TSS-50kb;TSS-50kb;TSS-200	+;+;+	-35779;-22982;-19	NM_025077;NM_032756;NR_024270	ENSG00000132773;ENSG00000186603;NO_ENSEMBL	TOE1;HPDL;NO_SYMBOL	OpenChrom
peak3006	chr1	45792149	45793224	5	5' UTR (NM_032756, exon 1 of 1)	5' UTR (NM_032756, exon 1 of 1)	142	NM_032756	84842	Hs.162717	NM_032756	ENSG00000186603	HPDL	4-HPPD-L|GLOXD1	4-hydroxyphenylpyruvate dioxygenase-like	protein-coding	FALSE	TRUE	FALSE	FALSE	TRUE	FALSE	TTS+10kb;TSS-50kb	-;+	-2327;-12755	NM_001048173;NM_025077	ENSG00000132781;ENSG00000132773	MUTYH;TOE1	OpenChrom
peak3007	chr1	45805125	45806657	6	promoter-TSS (NM_001048173)	promoter-TSS (NM_001048173)	-103	NM_001293196	4595	Hs.271353	NM_012222	ENSG00000132781	MUTYH	MYH	mutY DNA glycosylase	protein-coding	TRUE	FALSE	FALSE	TRUE	TRUE	FALSE	TSS-1500;TSS-1500;TTS+10kb	-;-;-	205;363;-3763	NM_001048173;NM_001048174;NM_007170	ENSG00000132781;ENSG00000132781;ENSG00000070759	MUTYH;MUTYH;TESK2	Valid
peak3008	chr1	45814331	45815533	3	intron (NM_007170, intron 5 of 10)	intron (NM_007170, intron 5 of 10)	-8790	NM_001048171	4595	Hs.271353	NM_012222	ENSG00000132781	MUTYH	MYH	mutY DNA glycosylase	protein-coding	FALSE	FALSE	FALSE	FALSE	FALSE	FALSE	TSS-50kb;TSS-50kb;TSS-50kb;INTRON;TTS+10kb	-;-;-;-;+	9246;9404;8145;0;5277	NM_001048173;NM_001048174;NM_001293190;NM_007170;NM_025077	ENSG00000132781;ENSG00000132781;ENSG00000132781;ENSG00000070759;ENSG00000132773	MUTYH;MUTYH;MUTYH;TESK2;TOE1
peak3012	chr1	45955822	45957504	6	5' UTR (NM_007170, exon 1 of 11)	5' UTR (NM_007170, exon 1 of 11)	177	NM_007170	10420	Hs.591499	NM_007170	ENSG00000070759	TESK2	-	testis-specific kinase 2	protein-coding	TRUE	FALSE	FALSE	TRUE	TRUE	FALSE	TSS-50kb;TTS+10kb	+;-	-9292;-3034	NM_015506;NR_033298	ENSG00000132763;NO_ENSEMBL	MMACHC;NO_SYMBOL	Valid
peak3013	chr1	45965092	45966421	6	promoter-TSS (NM_015506)	promoter-TSS (NM_015506)	-6	NR_033296	126661	Hs.461300	NM_001102601	ENSG00000280670	CCDC163P	C1orf231	coiled-coil domain containing 163, pseudogene	pseudo	FALSE	FALSE	FALSE	TRUE	TRUE	FALSE	TSS-50kb;TSS-200	-;+	9017;-199	NM_007170;NM_015506	ENSG00000070759;ENSG00000132763	TESK2;MMACHC	Valid
peak3015	chr1	45978240	45978721	3	intron (NM_181697, intron 5 of 5)	intron (NM_181697, intron 5 of 5)	9129	NM_002574	5052	Hs.180909	NM_002574	ENSG00000117450	PRDX1	MSP23|NKEF-A|NKEFA|PAG|PAGA|PAGB|PRX1|PRXI|TDPX2	peroxiredoxin 1	protein-coding	FALSE	FALSE	FALSE	FALSE	FALSE	FALSE	TSS-50kb;TTS+10kb;TSS-50kb;INTRON;TSS-50kb	-;+;+;-;-	21741;1842;-38074;0;12524	NM_007170;NM_015506;NM_153326;NM_181697;NR_033298	ENSG00000070759;ENSG00000132763;ENSG00000117448;ENSG00000117450;NO_ENSEMBL	TESK2;MMACHC;AKR1A1;PRDX1;NO_SYMBOL	DNaseOnly
peak3016	chr1	45986643	45988477	6	promoter-TSS (NM_002574)	promoter-TSS (NM_002574)	50	NM_002574	5052	Hs.180909	NM_002574	ENSG00000117450	PRDX1	MSP23|NKEF-A|NKEFA|PAG|PAGA|PAGB|PRX1|PRXI|TDPX2	peroxiredoxin 1	protein-coding	TRUE	FALSE	FALSE	FALSE	TRUE	FALSE	TSS-200;TSS-50kb;TSS-50kb;TSS-50kb	-;-;+;-	51;30821;-28994;21604	NM_002574;NM_007170;NM_153326;NR_033298	ENSG00000117450;ENSG00000070759;ENSG00000117448;NO_ENSEMBL	PRDX1;TESK2;AKR1A1;NO_SYMBOL	Valid
peak3019	chr1	46016141	46017375	6	5' UTR (NM_153326, exon 1 of 9)	5' UTR (NM_153326, exon 1 of 9)	303	NM_001202414	10327	Hs.474584	NM_006066	ENSG00000117448	AKR1A1	ALDR1|ALR|ARM|DD3|HEL-S-6	aldo-keto reductase family 1, member A1 (aldehyde reductase)	protein-coding	TRUE	FALSE	FALSE	TRUE	TRUE	FALSE	TSS-50kb;TSS-50kb;TSS-50kb	-;+;-	28297;-33001;29249	NM_001202431;NM_002482;NM_002574	ENSG00000117450;ENSG00000132780;ENSG00000117450	PRDX1;NASP;PRDX1	OpenChrom
peak3023	chr1	46048855	46050966	6	intron (NM_152298, intron 1 of 13)	CpG	251	NM_002482	4678	Hs.319334	NM_002482	ENSG00000132780	NASP	FLB7527|HMDRA1|PRO1999	nuclear autoantigenic sperm protein (histone-binding)	protein-coding	TRUE	FALSE	FALSE	TRUE	TRUE	FALSE							Valid
peak3029	chr1	46109625	46110137	3	intron (NM_021639, intron 6 of 12)	intron (NM_021639, intron 6 of 12)	2476	NR_026768	728963	Hs.675157	NR_026768		RPS15AP10	RPS15A_4_42	ribosomal protein S15a pseudogene 10	pseudo	TRUE	FALSE	FALSE	TRUE	FALSE	FALSE	TSS-50kb;TSS-50kb;INTRON;TTS+10kb	-;+;-;-	20251;-44065;0;-1670	NM_001114938;NM_016486;NM_021639;NR_026768	ENSG00000159588;ENSG00000159596;ENSG00000159592;NO_ENSEMBL	CCDC17;TMEM69;GPBP1L1;NO_SYMBOL	DNaseOnly
peak3032	chr1	46151553	46154272	6	promoter-TSS (NM_021639)	promoter-TSS (NM_021639)	-611	NM_021639	60313	Hs.238432	NM_021639	ENSG00000159592	GPBP1L1	SP192	GC-rich promoter binding protein 1-like 1	protein-coding	TRUE	FALSE	FALSE	TRUE	TRUE	FALSE	TTS+10kb;TSS-1500;TSS-1500;TSS-50kb	-;+;-;-	-7185;-1034;711;40656	NM_001145349;NM_016486;NM_021639;NR_026768	ENSG00000197429;ENSG00000159596;ENSG00000159592;NO_ENSEMBL	IPP;TMEM69;GPBP1L1;NO_SYMBOL	Valid
peak3034	chr1	46215724	46216916	6	5' UTR (NM_001145349, exon 1 of 10)	5' UTR (NM_001145349, exon 1 of 10)	165	NM_001145349	3652	Hs.744252	NM_005897	ENSG00000197429	IPP	KLHL27	intracisternal A particle-promoted polypeptide	protein-coding	TRUE	FALSE	FALSE	FALSE	TRUE	FALSE							Valid
peak3035	chr1	46268219	46270437	6	promoter-TSS (NM_015112)	promoter-TSS (NM_015112)	43	NM_015112	23139	Hs.319481	NM_015112	ENSG00000086015	MAST2	MAST205|MTSSK	microtubule associated serine/threonine kinase 2	protein-coding	TRUE	FALSE	FALSE	TRUE	TRUE	FALSE	TSS-200	+	-56	NM_015112	ENSG00000086015	MAST2	OpenChrom
peak3042	chr1	46444522	46445542	3	intron (NM_015112, intron 5 of 28)	intron (NM_015112, intron 5 of 28)	153348	NM_003629	8503	Hs.655387	NM_003629	ENSG00000117461	PIK3R3	p55|p55-GAMMA|p55PIK	phosphoinositide-3-kinase, regulatory subunit 3 (gamma)	protein-coding	TRUE	FALSE	FALSE	TRUE	FALSE	FALSE	INTRON	+	0	NM_015112	ENSG00000086015	MAST2	Valid
peak3045	chr1	46502519	46503362	4	Intergenic	Intergenic	95439	NM_003629	8503	Hs.655387	NM_003629	ENSG00000117461	PIK3R3	p55|p55-GAMMA|p55PIK	phosphoinositide-3-kinase, regulatory subunit 3 (gamma)	protein-coding	FALSE	FALSE	FALSE	FALSE	FALSE	FALSE	TTS+10kb;TTS+10kb	-;+	-2971;1245	NM_003629;NM_015112	ENSG00000117461;ENSG00000086015	PIK3R3;MAST2	OpenChrom
peak3046	chr1	46507542	46508244	4	3' UTR (NM_003629, exon 10 of 10)	3' UTR (NM_003629, exon 10 of 10)	90487	NM_003629	8503	Hs.655387	NM_003629	ENSG00000117461	PIK3R3	p55|p55-GAMMA|p55PIK	phosphoinositide-3-kinase, regulatory subunit 3 (gamma)	protein-coding	TRUE	FALSE	FALSE	TRUE	FALSE	FALSE	TTS+10kb	+	6198	NM_015112	ENSG00000086015	MAST2	FAIREOnly
peak3048	chr1	46530980	46531625	3	intron (NM_001114172, intron 6 of 10)	MLT1J|LTR|ERVL-MaLR	67077	NM_003629	8503	Hs.655387	NM_003629	ENSG00000117461	PIK3R3	p55|p55-GAMMA|p55PIK	phosphoinositide-3-kinase, regulatory subunit 3 (gamma)	protein-coding	TRUE	FALSE	FALSE	TRUE	TRUE	FALSE							OpenChrom
peak3053	chr1	46597438	46599292	6	promoter-TSS (NR_125987)	promoter-TSS (NR_125987)	15	NM_003629	8503	Hs.655387	NM_003629	ENSG00000117461	PIK3R3	p55|p55-GAMMA|p55PIK	phosphoinositide-3-kinase, regulatory subunit 3 (gamma)	protein-coding	TRUE	FALSE	FALSE	FALSE	TRUE	FALSE	TSS-50kb;TSS-1500	+;+	-42483;-777	NM_005727;NR_125987	ENSG00000117472;NO_ENSEMBL	TSPAN1;NO_SYMBOL	Valid
peak3057	chr1	46648613	46649746	6	intron (NM_005727, intron 3 of 8)	intron (NM_005727, intron 3 of 8)	-7013	NM_001303427	8503	Hs.655387	NM_003629	ENSG00000117461	PIK3R3	p55|p55-GAMMA|p55PIK	phosphoinositide-3-kinase, regulatory subunit 3 (gamma)	protein-coding	TRUE	FALSE	FALSE	FALSE	FALSE	FALSE	TSS-50kb;TSS-50kb;TTS+10kb;TSS-50kb;TSS-50kb;INTRON	+;-;-;-;-;+	-19925;49713;-5272;7114;49800;0	NM_001013615;NM_001114172;NM_001243766;NM_001303427;NM_001303428;NM_005727	ENSG00000171357;ENSG00000117461;ENSG00000085998;ENSG00000278139;ENSG00000117461;ENSG00000117472	LURAP1;PIK3R3;POMGNT1;RP4-533D7.6;PIK3R3;TSPAN1	Valid
peak3059	chr1	46663641	46664598	6	promoter-TSS (NM_001290129)	promoter-TSS (NM_001290129)	1	NM_017739	55624	Hs.525134	NM_017739	ENSG00000085998	POMGNT1	GNTI.2|GnT I.2|LGMD2O|MEB|MGAT1.2|gnT-I.2	protein O-linked mannose N-acetylglucosaminyltransferase 1 (beta 1,2-)	protein-coding	FALSE	FALSE	FALSE	FALSE	TRUE	FALSE	TSS-50kb;TSS-50kb;TSS-1500;TSS-50kb	+;+;-;-	-4985;-49346;1050;22054	NM_001013615;NM_001142548;NM_001290129;NM_001303427	ENSG00000171357;ENSG00000085999;ENSG00000085998;ENSG00000278139	LURAP1;RAD54L;POMGNT1;RP4-533D7.6	OpenChrom
peak3061	chr1	46689078	46689747	6	Intergenic	Intergenic	-3436	NM_001243766	55624	Hs.525134	NM_017739	ENSG00000085998	POMGNT1	GNTI.2|GnT I.2|LGMD2O|MEB|MGAT1.2|gnT-I.2	protein O-linked mannose N-acetylglucosaminyltransferase 1 (beta 1,2-)	protein-coding	FALSE	FALSE	FALSE	FALSE	FALSE	FALSE	TTS+10kb;TSS-50kb;TSS-50kb;TSS-50kb;TSS-50kb;TSS-50kb	+;+;-;-;-;-	2435;-24054;3536;26342;47346;25241	NM_001013615;NM_001142548;NM_001243766;NM_001290129;NM_001303427;NM_017739	ENSG00000171357;ENSG00000085999;ENSG00000085998;ENSG00000085998;ENSG00000278139;ENSG00000085998	LURAP1;RAD54L;POMGNT1;POMGNT1;RP4-533D7.6;POMGNT1	Valid
[truncated: 52,204 more rows]
