# Supplementary material for: ATAC-seq reveals alterations in open chromatin in pancreatic islets from subjects with type 2 diabetes
Source: Sci Rep. 2019 May 23;9:7785. doi: 10.1038/s41598-019-44076-8 (PMC6533306; doi:10.1038/s41598-019-44076-8)
Supplement: Supplementary file 5 — Table S5 [file 41598_2019_44076_MOESM5_ESM.xlsx]

## Sheet: Sheet 1
Supplemenentary Table 5: ATAC-seq peaks in this study that overlap with peaks found by Thurner et al. (eLife 2018).
PeakID	Chromosome	Start	End	Number of basepair overlap
peak3	chr1	713577	714807	966
peak5	chr1	762658	763191	533
peak6	chr1	766680	768198	1351
peak7	chr1	793497	794440	894
peak8	chr1	805045	805817	466
peak9	chr1	833734	834625	276
peak10	chr1	839329	840307	534
peak11	chr1	845550	846879	1270
peak13	chr1	855939	856913	951
peak14	chr1	858948	860654	1706
peak16	chr1	873579	874206	627
peak17	chr1	875491	876292	801
peak18	chr1	876707	877671	964
peak21	chr1	894155	895228	723
peak22	chr1	895886	896827	615
peak23	chr1	901492	902666	1174
peak24	chr1	911163	912026	848
peak26	chr1	934035	936506	2149
peak28	chr1	941827	942475	378
peak29	chr1	948364	949314	699
peak30	chr1	954578	955877	1280
peak33	chr1	967685	968899	1214
peak34	chr1	975758	976328	505
peak35	chr1	994292	995464	1156
peak36	chr1	999184	1000022	838
peak37	chr1	1003920	1005120	1200
peak38	chr1	1009115	1009850	181
peak39	chr1	1014794	1015980	1153
peak40	chr1	1051232	1052280	1007
peak41	chr1	1057242	1058012	694
peak46	chr1	1092832	1093964	1132
peak47	chr1	1097898	1099173	1275
peak48	chr1	1100017	1100911	863
peak49	chr1	1108944	1109663	689
peak51	chr1	1136466	1137149	683
peak53	chr1	1143451	1144064	591
peak55	chr1	1166474	1168099	1382
peak59	chr1	1207638	1208526	83
peak60	chr1	1208739	1209879	1131
peak61	chr1	1216848	1218091	808
peak62	chr1	1226637	1228360	1329
peak63	chr1	1239931	1241165	1234
peak64	chr1	1242932	1244994	2062
peak65	chr1	1253266	1254257	405
peak66	chr1	1259699	1261151	1395
peak69	chr1	1282918	1285328	2259
peak72	chr1	1310196	1311259	836
peak73	chr1	1333981	1335614	1277
peak75	chr1	1342247	1343476	32
peak75	chr1	1342247	1343476	61
peak75	chr1	1342247	1343476	726
peak76	chr1	1352936	1355893	71
peak76	chr1	1352936	1355893	184
peak76	chr1	1352936	1355893	489
peak76	chr1	1352936	1355893	1462
peak77	chr1	1356231	1357138	907
peak78	chr1	1365501	1366264	641
peak79	chr1	1368662	1369430	768
peak80	chr1	1370811	1371369	558
peak84	chr1	1397310	1398559	1059
peak85	chr1	1406225	1407413	36
peak85	chr1	1406225	1407413	668
peak87	chr1	1440089	1441486	1126
peak88	chr1	1446479	1447820	42
peak88	chr1	1446479	1447820	1060
peak90	chr1	1475543	1476551	1008
peak93	chr1	1490077	1490614	17
peak93	chr1	1490077	1490614	390
peak94	chr1	1509295	1511096	1140
peak96	chr1	1549555	1551985	2311
peak98	chr1	1590198	1590969	749
peak101	chr1	1623915	1624920	1005
peak102	chr1	1655502	1656254	752
peak103	chr1	1677244	1678173	929
peak104	chr1	1689899	1690984	667
peak105	chr1	1709225	1710833	2
peak105	chr1	1709225	1710833	1324
peak106	chr1	1713678	1714822	1050
peak108	chr1	1764053	1765790	191
peak108	chr1	1764053	1765790	229
peak109	chr1	1772713	1773498	102
peak115	chr1	1812209	1813626	117
peak115	chr1	1812209	1813626	783
peak117	chr1	1821405	1823457	2032
peak120	chr1	1839954	1841112	1158
peak121	chr1	1850037	1851410	1373
peak122	chr1	1875203	1875930	727
peak123	chr1	1891123	1891778	351
peak127	chr1	1975935	1976679	469
peak128	chr1	1980972	1982405	1428
peak130	chr1	2035987	2036875	708
peak131	chr1	2063836	2065311	1475
peak134	chr1	2120850	2122179	1329
peak136	chr1	2126026	2126980	954
peak137	chr1	2130426	2131201	775
peak138	chr1	2135816	2136310	494
peak139	chr1	2136687	2137246	559
peak141	chr1	2143733	2144684	950
peak142	chr1	2158675	2159556	881
peak143	chr1	2160291	2161121	830
peak147	chr1	2174636	2175170	505
peak148	chr1	2179818	2181040	930
peak153	chr1	2215944	2216824	575
peak157	chr1	2242755	2243426	671
peak160	chr1	2253627	2254659	762
peak162	chr1	2322518	2323975	1307
peak164	chr1	2343414	2344991	1478
peak167	chr1	2376771	2377547	776
peak169	chr1	2394845	2395283	438
peak172	chr1	2406415	2406838	356
peak175	chr1	2423501	2424047	205
peak175	chr1	2423501	2424047	327
peak179	chr1	2457296	2458495	1168
peak183	chr1	2477352	2478769	1417
peak184	chr1	2479409	2480560	1151
peak185	chr1	2487022	2488664	158
peak185	chr1	2487022	2488664	1301
peak189	chr1	2509602	2510323	490
peak191	chr1	2516850	2518773	1923
peak192	chr1	2573801	2574978	1073
peak198	chr1	2929005	2929456	22
peak198	chr1	2929005	2929456	26
peak199	chr1	2986056	2987144	1088
peak207	chr1	3081708	3082674	795
peak208	chr1	3086421	3088124	172
peak208	chr1	3086421	3088124	1434
peak212	chr1	3107159	3107957	720
peak215	chr1	3135615	3136481	866
peak216	chr1	3138409	3139224	815
peak218	chr1	3168313	3168994	439
peak221	chr1	3229623	3230373	23
peak223	chr1	3236498	3237608	114
peak223	chr1	3236498	3237608	593
peak224	chr1	3239424	3240316	849
peak228	chr1	3369789	3370258	452
peak229	chr1	3370646	3371596	950
peak233	chr1	3447182	3448363	181
peak235	chr1	3535378	3536113	193
peak236	chr1	3540796	3542434	1578
peak237	chr1	3566203	3566949	417
peak239	chr1	3585094	3585969	671
peak242	chr1	3614352	3614989	637
peak245	chr1	3663227	3664396	740
peak246	chr1	3688416	3690198	1781
peak247	chr1	3712576	3713699	929
peak248	chr1	3717836	3718301	377
peak250	chr1	3747500	3748511	186
peak251	chr1	3773131	3775138	1919
peak252	chr1	3816477	3818246	1758
peak253	chr1	3827162	3827895	446
peak254	chr1	3841462	3841980	379
peak256	chr1	4002752	4003379	348
peak258	chr1	4131415	4132886	1471
peak265	chr1	4333301	4333984	42
peak265	chr1	4333301	4333984	336
peak268	chr1	4458054	4458652	530
peak276	chr1	4716444	4716911	335
peak279	chr1	4913881	4914704	93
peak279	chr1	4913881	4914704	440
peak285	chr1	5357267	5358186	381
peak289	chr1	5490884	5491513	78
peak290	chr1	5515998	5516883	803
peak294	chr1	5657797	5658898	250
peak295	chr1	5671697	5672443	28
peak301	chr1	5955628	5957078	117
peak301	chr1	5955628	5957078	245
peak301	chr1	5955628	5957078	874
peak303	chr1	5975127	5976351	119
peak303	chr1	5975127	5976351	125
peak303	chr1	5975127	5976351	567
peak305	chr1	6030494	6031422	706
peak307	chr1	6051651	6053215	1564
peak308	chr1	6061820	6062844	95
peak308	chr1	6061820	6062844	517
peak310	chr1	6085408	6086972	1564
peak311	chr1	6094124	6094911	598
peak315	chr1	6217408	6218397	885
peak317	chr1	6239294	6240084	30
peak317	chr1	6239294	6240084	73
peak317	chr1	6239294	6240084	135
peak319	chr1	6259020	6260274	1066
peak320	chr1	6265225	6266629	1404
peak321	chr1	6268839	6269809	970
peak323	chr1	6281528	6282205	72
peak324	chr1	6294902	6296505	888
peak325	chr1	6305175	6307185	1970
peak327	chr1	6320796	6321628	805
peak329	chr1	6336428	6336907	431
peak334	chr1	6418862	6420234	1100
peak335	chr1	6423121	6423817	429
peak337	chr1	6452848	6454439	1395
peak341	chr1	6483038	6484364	874
peak347	chr1	6535519	6535996	315
peak348	chr1	6546492	6546968	460
peak349	chr1	6550043	6551924	1832
peak350	chr1	6557057	6558135	754
peak351	chr1	6579781	6580639	524
peak352	chr1	6614032	6614948	576
peak353	chr1	6639502	6641147	68
peak353	chr1	6639502	6641147	1362
peak356	chr1	6654896	6655689	553
peak357	chr1	6660925	6664072	3147
peak358	chr1	6672631	6674130	1327
peak360	chr1	6684700	6686171	1276
peak361	chr1	6694423	6695284	280
peak363	chr1	6761359	6762336	27
peak363	chr1	6761359	6762336	503
peak369	chr1	6844198	6846519	2083
peak382	chr1	7022215	7023701	1486
peak385	chr1	7129847	7131058	924
peak386	chr1	7157954	7158966	362
peak387	chr1	7170195	7170872	527
peak388	chr1	7177392	7178175	686
peak389	chr1	7322669	7323373	521
peak390	chr1	7325831	7326692	576
peak391	chr1	7358971	7360313	25
peak391	chr1	7358971	7360313	574
peak394	chr1	7401198	7402006	553
peak398	chr1	7448225	7450176	584
peak398	chr1	7448225	7450176	974
peak399	chr1	7461735	7462511	609
peak400	chr1	7507097	7508142	78
peak400	chr1	7507097	7508142	879
peak401	chr1	7515206	7515937	438
peak403	chr1	7530913	7532154	336
peak403	chr1	7530913	7532154	480
peak404	chr1	7538856	7539491	234
peak405	chr1	7551283	7552400	58
peak405	chr1	7551283	7552400	59
peak405	chr1	7551283	7552400	705
peak409	chr1	7609437	7609839	106
peak410	chr1	7614660	7615268	323
peak413	chr1	7634061	7635081	888
peak414	chr1	7641229	7642785	32
peak414	chr1	7641229	7642785	1365
peak416	chr1	7676542	7677580	237
peak418	chr1	7683766	7684595	522
peak419	chr1	7690280	7691164	456
peak420	chr1	7700970	7701940	903
peak425	chr1	7727568	7730094	2347
peak426	chr1	7740095	7741177	39
peak426	chr1	7740095	7741177	45
peak426	chr1	7740095	7741177	755
peak427	chr1	7764112	7765137	1025
peak429	chr1	7812462	7813321	531
peak430	chr1	7830556	7832068	976
peak431	chr1	7843339	7845071	20
peak431	chr1	7843339	7845071	1537
peak434	chr1	7945435	7946925	58
peak434	chr1	7945435	7946925	584
peak435	chr1	7962618	7963064	150
peak438	chr1	8002322	8002722	378
peak440	chr1	8013866	8014915	556
peak441	chr1	8020941	8022354	1141
peak442	chr1	8035109	8035835	516
peak443	chr1	8042293	8042806	122
peak445	chr1	8064619	8065587	415
peak448	chr1	8075085	8075541	193
peak449	chr1	8079894	8080537	241
peak450	chr1	8085195	8087850	31
peak450	chr1	8085195	8087850	2144
peak452	chr1	8100567	8101124	200
peak453	chr1	8121368	8122364	29
peak455	chr1	8136992	8138667	224
peak455	chr1	8136992	8138667	716
peak459	chr1	8156227	8158142	20
peak459	chr1	8156227	8158142	93
peak459	chr1	8156227	8158142	1094
peak460	chr1	8181037	8181793	98
peak465	chr1	8214723	8215320	302
peak466	chr1	8221620	8222749	869
peak467	chr1	8229398	8230789	1261
peak469	chr1	8241964	8243032	119
peak472	chr1	8254413	8255099	307
peak474	chr1	8261978	8263253	685
peak475	chr1	8276963	8277910	698
peak477	chr1	8298170	8298760	298
peak479	chr1	8318758	8320210	1086
peak481	chr1	8343305	8343843	56
peak484	chr1	8374104	8374836	633
peak485	chr1	8377847	8378832	750
peak486	chr1	8403270	8403998	155
peak487	chr1	8408857	8409499	477
peak490	chr1	8433576	8434517	49
peak490	chr1	8433576	8434517	778
peak493	chr1	8456866	8457452	241
peak496	chr1	8472116	8472956	499
peak497	chr1	8482580	8485046	2130
peak498	chr1	8498550	8499862	765
peak499	chr1	8508822	8509716	140
peak502	chr1	8523298	8523918	95
peak504	chr1	8537210	8537949	26
peak504	chr1	8537210	8537949	66
peak507	chr1	8585423	8586608	1140
peak513	chr1	8631069	8632182	42
peak515	chr1	8657539	8659276	1419
peak519	chr1	8689080	8690131	482
peak524	chr1	8723618	8724526	59
peak524	chr1	8723618	8724526	708
peak527	chr1	8739127	8739980	343
peak528	chr1	8740477	8741536	76
peak531	chr1	8763015	8763929	750
peak532	chr1	8767086	8767530	413
peak533	chr1	8772252	8773270	519
peak538	chr1	8787693	8788591	342
peak543	chr1	8876474	8878786	23
peak543	chr1	8876474	8878786	1282
peak545	chr1	8889297	8890197	23
peak545	chr1	8889297	8890197	657
peak547	chr1	8908622	8909456	834
peak548	chr1	8912800	8913294	467
peak551	chr1	8930244	8931827	1528
peak552	chr1	8933589	8934159	409
peak553	chr1	8937872	8939738	52
peak553	chr1	8937872	8939738	1675
peak554	chr1	8939956	8940724	687
peak562	chr1	9170558	9171233	34
peak562	chr1	9170558	9171233	150
peak563	chr1	9188339	9190371	1344
peak565	chr1	9222635	9223402	145
peak567	chr1	9241284	9243215	68
peak567	chr1	9241284	9243215	1224
peak568	chr1	9256417	9257197	312
peak571	chr1	9294273	9295507	1148
peak573	chr1	9302235	9303067	446
peak578	chr1	9335482	9336155	308
peak579	chr1	9340522	9340900	189
peak580	chr1	9349864	9350762	499
peak581	chr1	9352083	9355423	3302
peak583	chr1	9362887	9363711	128
peak587	chr1	9398311	9399507	844
peak588	chr1	9405546	9407205	1411
peak592	chr1	9431512	9432094	136
peak595	chr1	9461632	9462550	443
peak597	chr1	9473154	9473992	36
peak598	chr1	9488485	9489591	817
peak600	chr1	9498133	9499553	53
peak600	chr1	9498133	9499553	626
peak603	chr1	9526759	9527547	432
peak604	chr1	9536805	9537325	485
peak605	chr1	9550931	9551402	192
peak606	chr1	9555256	9555804	8
peak606	chr1	9555256	9555804	314
peak610	chr1	9597752	9598429	477
peak611	chr1	9598898	9600418	1520
peak614	chr1	9615299	9616018	253
peak616	chr1	9621419	9621961	158
peak618	chr1	9648342	9649832	1461
peak619	chr1	9653481	9654270	789
peak621	chr1	9687087	9687652	452
peak623	chr1	9747038	9748495	1457
peak624	chr1	9749138	9750413	1275
peak626	chr1	9779206	9779547	239
peak630	chr1	9852235	9853122	479
peak636	chr1	9883598	9884812	1214
peak637	chr1	9885217	9886099	882
peak639	chr1	9912120	9913166	725
peak642	chr1	9934817	9935928	638
peak643	chr1	9937875	9938605	544
peak645	chr1	9950348	9950996	573
peak646	chr1	9952680	9953517	239
peak647	chr1	9960249	9961267	956
peak648	chr1	9969337	9971302	1863
peak651	chr1	10002520	10003981	71
peak651	chr1	10002520	10003981	1113
peak652	chr1	10010287	10010894	205
peak653	chr1	10056857	10058281	1043
peak654	chr1	10092324	10094023	1386
peak656	chr1	10115901	10116976	770
peak657	chr1	10117507	10118833	1326
peak658	chr1	10134157	10135158	29
peak658	chr1	10134157	10135158	544
peak660	chr1	10182860	10183262	149
peak663	chr1	10269820	10272353	23
peak663	chr1	10269820	10272353	2380
peak664	chr1	10278049	10278535	78
peak665	chr1	10313563	10314631	496
peak668	chr1	10346238	10347242	440
peak671	chr1	10437396	10437897	50
peak672	chr1	10438474	10439206	233
peak675	chr1	10458352	10459881	1529
peak678	chr1	10490001	10491326	1109
peak680	chr1	10519114	10519696	436
peak681	chr1	10532047	10532946	67
peak681	chr1	10532047	10532946	630
peak682	chr1	10534729	10535771	60
peak682	chr1	10534729	10535771	682
peak683	chr1	10554631	10555751	964
peak684	chr1	10567425	10568172	24
peak684	chr1	10567425	10568172	390
peak686	chr1	10570574	10571478	45
peak686	chr1	10570574	10571478	587
peak688	chr1	10578923	10579818	741
peak695	chr1	10615424	10616676	930
peak697	chr1	10650727	10651672	26
peak697	chr1	10650727	10651672	337
peak706	chr1	10723677	10724234	557
peak709	chr1	10731334	10732458	70
peak709	chr1	10731334	10732458	146
peak709	chr1	10731334	10732458	631
peak713	chr1	10745913	10747700	1787
peak715	chr1	10753816	10755430	1366
peak719	chr1	10783965	10784646	44
peak719	chr1	10783965	10784646	224
peak722	chr1	10794892	10795883	991
peak725	chr1	10811400	10812062	545
peak726	chr1	10815988	10816646	481
peak735	chr1	10853577	10854870	1095
peak736	chr1	10856257	10856997	654
peak740	chr1	10926765	10927603	637
peak743	chr1	11003943	11005296	1258
peak747	chr1	11018434	11019383	785
peak748	chr1	11020892	11021506	577
peak750	chr1	11028154	11028945	93
peak750	chr1	11028154	11028945	128
peak751	chr1	11035719	11036454	657
peak752	chr1	11039833	11040677	215
peak754	chr1	11071925	11073536	1405
peak757	chr1	11097622	11098127	296
peak760	chr1	11119218	11120794	1452
peak761	chr1	11131974	11133053	612
peak762	chr1	11159266	11160561	842
peak763	chr1	11217809	11219418	125
peak763	chr1	11217809	11219418	449
peak767	chr1	11322214	11323302	1048
peak769	chr1	11332520	11334051	1044
peak770	chr1	11352507	11353200	97
peak773	chr1	11415082	11416360	68
peak773	chr1	11415082	11416360	83
peak773	chr1	11415082	11416360	96
peak773	chr1	11415082	11416360	207
peak777	chr1	11538591	11539759	1168
peak778	chr1	11544079	11544655	453
peak780	chr1	11559757	11560540	672
peak783	chr1	11623568	11624172	454
peak788	chr1	11713284	11715497	2213
peak789	chr1	11723805	11725189	1159
peak790	chr1	11740547	11741969	1403
peak794	chr1	11779442	11780414	553
peak795	chr1	11795606	11797740	2015
peak800	chr1	11845090	11845830	566
peak802	chr1	11850642	11851560	247
peak804	chr1	11863574	11864038	464
peak805	chr1	11864967	11866902	1892
peak807	chr1	11898573	11899057	426
peak809	chr1	11918916	11919591	579
peak812	chr1	11967694	11970201	37
peak812	chr1	11967694	11970201	1941
peak814	chr1	11985970	11987003	834
peak815	chr1	11994253	11995201	736
peak816	chr1	12027051	12027648	126
peak817	chr1	12039660	12040891	1174
peak820	chr1	12079096	12079961	865
peak829	chr1	12289731	12291467	1651
peak832	chr1	12338687	12339504	307
peak835	chr1	12392879	12393807	217
peak838	chr1	12415824	12416714	364
peak839	chr1	12428419	12429483	208
peak850	chr1	12538150	12538741	37
peak850	chr1	12538150	12538741	65
peak851	chr1	12540781	12541281	57
peak854	chr1	12587628	12589041	40
peak857	chr1	12609552	12610379	223
peak859	chr1	12654862	12655396	390
peak860	chr1	12655727	12656492	765
peak862	chr1	12664022	12664733	156
peak863	chr1	12675827	12677206	1208
peak864	chr1	12678103	12680071	1879
peak867	chr1	12805864	12806639	535
peak872	chr1	14026255	14027510	665
peak874	chr1	14075198	14076479	1161
peak881	chr1	14343748	14344714	235
peak883	chr1	14366122	14367008	263
peak885	chr1	14435059	14436012	52
peak885	chr1	14435059	14436012	249
peak894	chr1	14748349	14749098	571
peak907	chr1	15250273	15251619	1335
peak908	chr1	15255806	15256720	810
peak913	chr1	15331049	15331954	590
peak918	chr1	15416333	15417491	933
peak919	chr1	15426680	15427418	302
peak924	chr1	15466252	15466876	514
peak926	chr1	15478765	15481352	17
peak926	chr1	15478765	15481352	2507
peak929	chr1	15494930	15495566	256
peak931	chr1	15505121	15506300	1067
peak933	chr1	15514739	15515577	215
peak933	chr1	15514739	15515577	308
peak934	chr1	15516344	15516934	283
peak935	chr1	15517981	15518650	469
peak936	chr1	15523523	15524130	165
peak937	chr1	15526954	15527633	622
peak945	chr1	15573234	15574379	801
peak946	chr1	15586848	15588372	278
peak947	chr1	15598894	15599466	349
peak949	chr1	15610944	15611928	801
peak951	chr1	15630979	15631637	290
peak952	chr1	15649522	15650615	293
peak954	chr1	15655353	15656087	20
peak957	chr1	15671397	15671972	303
peak961	chr1	15735621	15736803	1132
peak963	chr1	15742515	15743134	460
peak964	chr1	15743816	15744433	132
peak965	chr1	15750722	15751480	415
peak968	chr1	15758905	15759677	177
peak973	chr1	15786258	15787023	750
peak974	chr1	15789708	15791255	59
peak974	chr1	15789708	15791255	738
peak978	chr1	15850385	15852028	1643
peak979	chr1	15852760	15853840	1080
peak981	chr1	15911105	15912035	620
peak984	chr1	15929562	15930605	694
peak987	chr1	15943135	15944725	1548
peak990	chr1	16006874	16007764	62
peak991	chr1	16010631	16011760	839
peak992	chr1	16012351	16012806	53
peak995	chr1	16029501	16030717	899
peak996	chr1	16035329	16036153	692
peak997	chr1	16038673	16038990	290
peak998	chr1	16044079	16044788	252
peak999	chr1	16050283	16050869	416
peak1001	chr1	16061946	16063292	1346
peak1002	chr1	16064946	16065579	633
peak1003	chr1	16067725	16068286	561
peak1005	chr1	16085246	16086062	816
peak1006	chr1	16090686	16091632	21
peak1006	chr1	16090686	16091632	132
peak1006	chr1	16090686	16091632	167
peak1008	chr1	16103010	16103959	686
peak1009	chr1	16106978	16107844	548
peak1012	chr1	16121710	16122115	140
peak1014	chr1	16125540	16127315	781
peak1015	chr1	16160605	16162932	2108
peak1017	chr1	16173652	16177047	3152
peak1019	chr1	16212121	16213586	967
peak1021	chr1	16265358	16266462	577
peak1023	chr1	16275590	16276800	1016
peak1025	chr1	16284031	16284819	438
peak1027	chr1	16299325	16300001	465
peak1028	chr1	16301576	16302896	865
peak1031	chr1	16335469	16335981	481
peak1032	chr1	16339203	16340003	719
peak1033	chr1	16345810	16346606	676
peak1035	chr1	16359257	16359804	375
peak1038	chr1	16381766	16382868	42
peak1038	chr1	16381766	16382868	49
peak1038	chr1	16381766	16382868	834
peak1039	chr1	16393355	16395456	2101
peak1040	chr1	16399622	16400456	834
peak1041	chr1	16403241	16403820	544
peak1042	chr1	16405496	16405849	343
peak1049	chr1	16465302	16465759	93
peak1051	chr1	16471455	16472706	781
peak1052	chr1	16481319	16482920	1508
peak1054	chr1	16490694	16491410	686
peak1056	chr1	16502165	16502840	43
peak1056	chr1	16502165	16502840	120
peak1058	chr1	16514173	16514813	193
peak1060	chr1	16532729	16533918	1097
peak1062	chr1	16543523	16544910	1387
peak1063	chr1	16552703	16553829	676
peak1064	chr1	16562632	16564656	1472
peak1065	chr1	16570653	16571153	106
peak1066	chr1	16574700	16575918	359
peak1071	chr1	16677766	16679568	1435
peak1072	chr1	16693129	16694735	1145
peak1075	chr1	16766729	16768112	1100
peak1077	chr1	16825104	16826341	1207
peak1082	chr1	16893478	16893810	54
peak1082	chr1	16893478	16893810	223
peak1090	chr1	16938873	16940501	1628
peak1096	chr1	16970336	16972003	1667
peak1098	chr1	17004499	17004796	229
peak1102	chr1	17029752	17030233	481
peak1103	chr1	17034068	17034663	595
peak1104	chr1	17036063	17036660	597
peak1111	chr1	17090849	17091984	1135
peak1115	chr1	17215154	17216256	890
peak1116	chr1	17221933	17223497	1564
peak1117	chr1	17230099	17232254	1881
peak1118	chr1	17240020	17241163	1143
peak1120	chr1	17247764	17248868	80
peak1120	chr1	17247764	17248868	749
peak1121	chr1	17253016	17254010	22
peak1121	chr1	17253016	17254010	24
peak1121	chr1	17253016	17254010	30
peak1121	chr1	17253016	17254010	389
peak1123	chr1	17274528	17275865	958
peak1124	chr1	17278135	17278691	299
peak1125	chr1	17286918	17287756	548
peak1127	chr1	17337850	17338818	968
peak1129	chr1	17372253	17373003	53
peak1130	chr1	17380133	17381124	654
peak1131	chr1	17386080	17386607	173
peak1135	chr1	17445761	17446267	53
peak1135	chr1	17445761	17446267	313
peak1136	chr1	17452301	17452701	225
peak1141	chr1	17559570	17560615	184
peak1142	chr1	17563521	17564044	40
peak1142	chr1	17563521	17564044	396
peak1145	chr1	17745913	17746782	478
peak1146	chr1	17764158	17765117	959
peak1147	chr1	17766007	17766778	547
peak1149	chr1	17820705	17821130	129
peak1150	chr1	17828741	17829427	333
peak1152	chr1	17843240	17843863	130
peak1153	chr1	17846563	17846855	202
peak1156	chr1	17865978	17867679	1440
peak1157	chr1	17871528	17872317	65
peak1158	chr1	17877475	17878966	25
peak1158	chr1	17877475	17878966	119
peak1158	chr1	17877475	17878966	653
peak1159	chr1	17885784	17886803	759
peak1162	chr1	17895789	17896695	36
peak1165	chr1	17906514	17907282	768
peak1166	chr1	17908073	17909229	1032
peak1167	chr1	17909763	17910323	477
peak1170	chr1	17929653	17930316	663
peak1185	chr1	18040474	18041140	399
peak1197	chr1	18460580	18461475	895
peak1198	chr1	18475268	18476148	880
peak1200	chr1	18509035	18509785	359
peak1202	chr1	18531677	18532282	251
peak1204	chr1	18579445	18580325	803
peak1209	chr1	18616937	18618011	830
peak1210	chr1	18625572	18626468	177
peak1215	chr1	18790673	18791446	496
peak1216	chr1	18806616	18807855	931
peak1219	chr1	18861692	18862717	889
peak1220	chr1	18884053	18884816	745
peak1224	chr1	19050380	19050996	616
peak1228	chr1	19210537	19211193	95
peak1229	chr1	19228526	19229945	1270
peak1236	chr1	19281847	19283788	1844
peak1240	chr1	19337355	19338153	43
peak1240	chr1	19337355	19338153	54
peak1255	chr1	19529694	19530498	354
peak1256	chr1	19535848	19537790	1704
peak1258	chr1	19567468	19568162	242
peak1259	chr1	19577637	19578922	70
peak1259	chr1	19577637	19578922	684
peak1260	chr1	19586865	19587864	988
peak1262	chr1	19600537	19601006	469
peak1263	chr1	19613852	19615893	65
peak1263	chr1	19613852	19615893	281
peak1263	chr1	19613852	19615893	1118
peak1264	chr1	19637651	19639584	1901
peak1271	chr1	19680394	19681530	971
peak1274	chr1	19716922	19718302	101
peak1278	chr1	19738852	19739704	495
peak1279	chr1	19749354	19749967	403
peak1281	chr1	19755946	19757191	905
peak1283	chr1	19766663	19767736	37
peak1283	chr1	19766663	19767736	577
peak1284	chr1	19775011	19775828	23
peak1284	chr1	19775011	19775828	585
peak1285	chr1	19777067	19777968	879
peak1286	chr1	19781005	19781570	553
peak1287	chr1	19783529	19784406	134
peak1291	chr1	19795745	19796471	347
peak1293	chr1	19811494	19812821	1327
peak1295	chr1	19852257	19852871	446
peak1297	chr1	19922716	19924267	1251
peak1298	chr1	19969741	19971502	1761
peak1299	chr1	19977420	19978071	546
peak1300	chr1	19979957	19980595	272
peak1301	chr1	19986217	19986726	29
peak1301	chr1	19986217	19986726	234
peak1304	chr1	20030973	20031432	158
peak1305	chr1	20041848	20042540	362
peak1307	chr1	20061998	20062789	399
peak1310	chr1	20076567	20077543	520
peak1312	chr1	20084625	20085189	175
peak1315	chr1	20095042	20095713	609
peak1319	chr1	20125887	20127030	1080
peak1321	chr1	20135695	20136358	349
peak1322	chr1	20140956	20143007	99
peak1322	chr1	20140956	20143007	1592
peak1325	chr1	20198568	20199283	358
peak1326	chr1	20208412	20209573	830
peak1328	chr1	20220215	20221243	294
peak1337	chr1	20478589	20479556	672
peak1339	chr1	20512174	20514426	43
peak1339	chr1	20512174	20514426	180
peak1339	chr1	20512174	20514426	925
peak1341	chr1	20539220	20540033	319
peak1342	chr1	20546278	20546985	410
peak1344	chr1	20576693	20577594	712
peak1345	chr1	20582087	20582575	207
peak1347	chr1	20616961	20618484	1481
peak1349	chr1	20685277	20686518	133
peak1349	chr1	20685277	20686518	570
peak1350	chr1	20693310	20694241	760
peak1358	chr1	20796668	20797199	157
peak1360	chr1	20802652	20803242	547
peak1361	chr1	20806890	20808212	1322
peak1363	chr1	20811758	20813912	2154
peak1364	chr1	20820239	20821479	865
peak1365	chr1	20822611	20823348	229
peak1366	chr1	20833849	20835084	782
peak1367	chr1	20848764	20849427	284
peak1370	chr1	20939987	20940839	547
peak1371	chr1	20959605	20961644	1649
peak1374	chr1	20987342	20988734	1240
peak1375	chr1	21022837	21023811	974
peak1377	chr1	21044074	21044866	748
peak1378	chr1	21058106	21060280	2174
peak1379	chr1	21112564	21114658	2082
peak1383	chr1	21223191	21223750	217
peak1384	chr1	21309769	21310389	46
peak1387	chr1	21348322	21349615	719
peak1392	chr1	21475870	21476620	301
peak1394	chr1	21501146	21502720	29
peak1394	chr1	21501146	21502720	826
peak1395	chr1	21503003	21504065	900
peak1396	chr1	21521589	21522136	146
peak1401	chr1	21578176	21579272	734
peak1402	chr1	21581001	21582147	38
peak1402	chr1	21581001	21582147	948
peak1403	chr1	21588158	21589747	1489
peak1404	chr1	21594685	21595799	509
peak1409	chr1	21616459	21617405	797
peak1410	chr1	21620967	21621761	767
peak1412	chr1	21625447	21625913	399
peak1419	chr1	21645799	21646835	880
peak1420	chr1	21650693	21651668	953
peak1421	chr1	21655685	21656441	559
peak1423	chr1	21663690	21665812	1836
peak1425	chr1	21671166	21672562	1396
peak1426	chr1	21694760	21695540	285
peak1429	chr1	21724119	21724898	225
peak1430	chr1	21763183	21763965	778
peak1431	chr1	21766212	21767005	719
peak1433	chr1	21835539	21836139	435
peak1438	chr1	21900512	21901199	330
peak1440	chr1	21913121	21913999	84
peak1440	chr1	21913121	21913999	763
peak1441	chr1	21934112	21934642	210
peak1447	chr1	21949754	21950680	728
peak1448	chr1	21958416	21959029	512
peak1449	chr1	21960824	21961669	845
peak1450	chr1	21964938	21966149	1211
peak1452	chr1	21977754	21979611	666
peak1452	chr1	21977754	21979611	1027
peak1453	chr1	21985536	21986633	1078
peak1454	chr1	21992698	21993823	1125
peak1455	chr1	21995597	21996637	1040
peak1456	chr1	22002711	22003348	156
peak1460	chr1	22108572	22110627	1932
peak1464	chr1	22230808	22231761	150
peak1464	chr1	22230808	22231761	165
peak1465	chr1	22240290	22242096	350
peak1465	chr1	22240290	22242096	598
peak1471	chr1	22263019	22264391	42
peak1471	chr1	22263019	22264391	954
peak1472	chr1	22266072	22266594	234
peak1474	chr1	22283087	22284171	811
peak1478	chr1	22301094	22301518	112
peak1481	chr1	22335058	22335733	211
peak1483	chr1	22351135	22352757	1591
peak1484	chr1	22366112	22366777	225
peak1486	chr1	22378836	22380564	1519
peak1492	chr1	22431944	22432581	129
peak1497	chr1	22447743	22448555	770
peak1498	chr1	22452956	22453596	435
peak1499	chr1	22458281	22459492	1132
peak1501	chr1	22468077	22470236	2156
peak1506	chr1	22511290	22512406	1101
peak1508	chr1	22542550	22543197	451
peak1510	chr1	22583707	22584516	718
peak1512	chr1	22602081	22602762	524
peak1513	chr1	22644858	22645645	612
peak1516	chr1	22668261	22669617	1149
peak1517	chr1	22674595	22676095	738
peak1521	chr1	22739039	22740134	908
peak1522	chr1	22740425	22741429	994
peak1525	chr1	22746874	22747376	502
peak1529	chr1	22778078	22779277	22
peak1529	chr1	22778078	22779277	1101
peak1534	chr1	22853537	22854639	908
peak1537	chr1	22889603	22890447	40
peak1537	chr1	22889603	22890447	132
peak1541	chr1	22968450	22969101	295
peak1544	chr1	23030850	23031401	508
peak1545	chr1	23036864	23038510	1456
peak1550	chr1	23076667	23078033	1345
peak1551	chr1	23134909	23135833	477
peak1552	chr1	23141142	23141687	317
peak1554	chr1	23158367	23159036	151
peak1558	chr1	23242566	23243295	526
peak1561	chr1	23302834	23303386	218
peak1562	chr1	23340224	23340697	218
peak1563	chr1	23345361	23346878	1369
peak1568	chr1	23493812	23495664	1293
peak1569	chr1	23503754	23504908	555
peak1575	chr1	23669846	23671756	74
peak1575	chr1	23669846	23671756	1637
peak1576	chr1	23694119	23696438	2280
peak1577	chr1	23703625	23704325	85
peak1579	chr1	23729585	23730954	20
peak1579	chr1	23729585	23730954	28
peak1579	chr1	23729585	23730954	32
peak1579	chr1	23729585	23730954	566
peak1580	chr1	23743980	23744689	229
peak1582	chr1	23749957	23751712	1396
peak1586	chr1	23810335	23811490	978
peak1587	chr1	23823522	23824081	234
peak1589	chr1	23857810	23858448	438
peak1590	chr1	23866150	23866744	400
peak1591	chr1	23871124	23871625	283
peak1592	chr1	23880950	23882049	1083
peak1594	chr1	23885657	23886551	790
peak1595	chr1	23888658	23889290	454
peak1598	chr1	23945863	23946762	600
peak1600	chr1	23961372	23962005	452
peak1601	chr1	23963831	23964360	140
peak1603	chr1	23999697	24000437	103
peak1604	chr1	24017846	24019091	637
peak1605	chr1	24053468	24054754	439
peak1606	chr1	24069367	24071569	2061
peak1610	chr1	24104266	24105435	780
peak1611	chr1	24106049	24106815	394
peak1613	chr1	24116978	24118419	1233
peak1614	chr1	24119639	24120268	526
peak1615	chr1	24125799	24128352	26
peak1615	chr1	24125799	24128352	2219
peak1616	chr1	24136253	24136665	111
peak1618	chr1	24151219	24152625	413
peak1619	chr1	24164458	24165424	510
peak1620	chr1	24175601	24175925	95
peak1621	chr1	24194178	24195598	1398
peak1623	chr1	24243203	24243844	334
peak1624	chr1	24246323	24246957	435
peak1626	chr1	24397284	24397748	288
peak1628	chr1	24438753	24439446	555
peak1629	chr1	24444217	24445214	81
peak1630	chr1	24446128	24447327	74
peak1637	chr1	24468995	24469963	676
peak1638	chr1	24476277	24477964	927
peak1639	chr1	24481429	24482202	341
peak1643	chr1	24512709	24514574	1281
peak1645	chr1	24525893	24526199	84
peak1646	chr1	24528442	24529046	115
peak1651	chr1	24609799	24610837	292
peak1654	chr1	24645655	24646252	452
peak1655	chr1	24648181	24649016	40
peak1655	chr1	24648181	24649016	619
peak1659	chr1	24717874	24718248	93
peak1660	chr1	24718547	24719040	150
peak1662	chr1	24739783	24740594	795
peak1663	chr1	24741563	24743083	1520
peak1667	chr1	24828309	24829654	1287
peak1672	chr1	24867308	24868335	141
peak1675	chr1	24881927	24882841	903
peak1677	chr1	24885588	24886012	157
peak1679	chr1	24894118	24894995	646
peak1680	chr1	24913604	24914160	128
peak1684	chr1	24968737	24970637	58
peak1684	chr1	24968737	24970637	1638
peak1688	chr1	25031664	25032497	694
peak1690	chr1	25071292	25072883	1144
peak1692	chr1	25174342	25175300	694
peak1696	chr1	25358487	25359131	508
peak1700	chr1	25558495	25560073	1298
peak1701	chr1	25565854	25567173	851
peak1702	chr1	25572689	25574594	1479
peak1703	chr1	25594233	25594871	358
peak1705	chr1	25664446	25665952	1162
peak1706	chr1	25751831	25752502	313
peak1707	chr1	25756354	25758099	23
peak1707	chr1	25756354	25758099	1614
peak1709	chr1	25768358	25769304	282
peak1712	chr1	25798768	25799317	345
peak1715	chr1	25810206	25810836	27
peak1715	chr1	25810206	25810836	32
peak1717	chr1	25829623	25830891	35
peak1717	chr1	25829623	25830891	432
peak1721	chr1	25848552	25849380	31
peak1721	chr1	25848552	25849380	276
peak1723	chr1	25867370	25868014	644
peak1724	chr1	25869739	25871525	1658
peak1725	chr1	25875554	25876862	62
peak1725	chr1	25875554	25876862	902
peak1727	chr1	25892875	25893998	1123
peak1728	chr1	25894666	25895833	1167
peak1729	chr1	25899171	25899715	182
peak1730	chr1	25916676	25917321	78
peak1732	chr1	25935001	25935300	235
peak1733	chr1	25936149	25937113	176
peak1734	chr1	25942287	25944289	1927
peak1736	chr1	25948977	25949757	542
peak1737	chr1	25968561	25969560	640
peak1738	chr1	25970352	25970849	134
peak1740	chr1	25985383	25986092	75
peak1741	chr1	26002835	26003443	288
peak1746	chr1	26053920	26055091	435
peak1748	chr1	26063345	26063939	344
peak1749	chr1	26069768	26071056	1135
peak1752	chr1	26086568	26087545	415
peak1753	chr1	26092898	26093627	431
peak1754	chr1	26097537	26098836	954
peak1755	chr1	26099848	26100600	673
peak1762	chr1	26122554	26123567	81
peak1762	chr1	26122554	26123567	703
peak1763	chr1	26126279	26127436	963
peak1765	chr1	26136938	26137754	302
peak1766	chr1	26145732	26147747	151
peak1766	chr1	26145732	26147747	1786
peak1769	chr1	26185506	26186576	592
peak1770	chr1	26193659	26194495	109
peak1770	chr1	26193659	26194495	351
peak1772	chr1	26201585	26202897	1308
peak1774	chr1	26216594	26217351	202
peak1775	chr1	26221691	26222494	713
peak1776	chr1	26231498	26233860	2262
peak1777	chr1	26248656	26250266	1121
peak1778	chr1	26253541	26254663	978
peak1779	chr1	26323687	26325429	1530
peak1782	chr1	26361523	26363514	1877
peak1783	chr1	26371697	26373685	472
peak1783	chr1	26371697	26373685	474
peak1784	chr1	26390970	26391571	564
peak1789	chr1	26420291	26421735	167
peak1790	chr1	26431310	26431900	208
peak1791	chr1	26437187	26439165	1973
peak1797	chr1	26471445	26472135	297
peak1798	chr1	26487925	26488800	839
peak1800	chr1	26495756	26497026	1268
peak1801	chr1	26503554	26504744	588
peak1806	chr1	26551320	26552449	1063
peak1807	chr1	26560039	26561656	1477
peak1809	chr1	26602178	26603217	1039
peak1810	chr1	26605162	26606953	1117
peak1811	chr1	26611114	26611787	63
peak1811	chr1	26611114	26611787	348
peak1812	chr1	26632591	26633736	23
peak1812	chr1	26632591	26633736	744
peak1814	chr1	26647766	26648474	473
peak1815	chr1	26662545	26663674	1
peak1815	chr1	26662545	26663674	1116
peak1823	chr1	26743564	26744014	375
peak1824	chr1	26758174	26759504	1034
peak1825	chr1	26797080	26799813	76
peak1825	chr1	26797080	26799813	224
peak1825	chr1	26797080	26799813	2223
peak1828	chr1	26826472	26828190	1718
peak1829	chr1	26855813	26858337	2368
peak1830	chr1	26864226	26864924	660
peak1832	chr1	26946569	26948492	1731
peak1833	chr1	27003692	27004506	652
peak1834	chr1	27018743	27019932	1189
peak1835	chr1	27021810	27023582	1772
peak1836	chr1	27024499	27025030	527
peak1838	chr1	27032097	27033173	75
peak1839	chr1	27049677	27050822	647
peak1841	chr1	27070600	27071173	186
peak1842	chr1	27097970	27098990	20
peak1842	chr1	27097970	27098990	659
peak1844	chr1	27112745	27116014	31
peak1844	chr1	27112745	27116014	87
peak1844	chr1	27112745	27116014	171
peak1844	chr1	27112745	27116014	1928
peak1845	chr1	27126057	27127141	62
peak1845	chr1	27126057	27127141	166
peak1847	chr1	27152678	27153711	1008
peak1850	chr1	27175474	27176457	390
peak1851	chr1	27179655	27180118	182
peak1853	chr1	27191047	27192559	1512
peak1854	chr1	27204390	27205142	106
peak1855	chr1	27216179	27217358	43
peak1855	chr1	27216179	27217358	834
peak1856	chr1	27226357	27227568	660
peak1857	chr1	27233695	27234640	459
peak1858	chr1	27240063	27241328	1125
peak1860	chr1	27247652	27249727	56
peak1860	chr1	27247652	27249727	93
peak1860	chr1	27247652	27249727	1162
peak1861	chr1	27275958	27277601	351
peak1861	chr1	27275958	27277601	587
peak1862	chr1	27286194	27287477	8
peak1862	chr1	27286194	27287477	1176
peak1863	chr1	27293110	27293914	396
peak1864	chr1	27313147	27313706	489
peak1865	chr1	27316960	27318278	1318
peak1866	chr1	27319913	27321849	1936
peak1867	chr1	27324099	27324794	665
peak1871	chr1	27338874	27339913	1014
peak1872	chr1	27353581	27354815	1060
peak1873	chr1	27357823	27358509	664
peak1875	chr1	27370952	27371559	348
peak1877	chr1	27396957	27398126	1081
peak1879	chr1	27423857	27424335	169
peak1880	chr1	27425729	27426518	789
peak1882	chr1	27438283	27439201	433
peak1883	chr1	27448861	27449713	451
peak1886	chr1	27481149	27482337	1083
peak1888	chr1	27524386	27524862	49
peak1889	chr1	27560425	27562198	1698
peak1891	chr1	27627019	27627769	464
peak1892	chr1	27648363	27649448	932
peak1894	chr1	27668072	27670206	2134
peak1895	chr1	27675604	27676765	1161
peak1896	chr1	27683193	27684502	647
peak1898	chr1	27691856	27693741	1885
peak1901	chr1	27717955	27719452	1497
peak1904	chr1	27728809	27729648	308
peak1907	chr1	27744735	27745481	418
peak1908	chr1	27754800	27755910	1036
peak1909	chr1	27762704	27763478	37
peak1911	chr1	27781748	27782333	70
peak1913	chr1	27816040	27817359	1242
peak1915	chr1	27844597	27845316	12
peak1915	chr1	27844597	27845316	689
peak1916	chr1	27845619	27846630	1011
peak1918	chr1	27853335	27856412	1
peak1918	chr1	27853335	27856412	2833
peak1919	chr1	27863069	27863879	37
peak1919	chr1	27863069	27863879	667
peak1920	chr1	27868513	27869669	1156
peak1921	chr1	27875606	27876379	773
peak1923	chr1	27883221	27884406	718
peak1924	chr1	27889868	27890881	1013
peak1925	chr1	27894709	27896113	1404
peak1927	chr1	27901442	27902709	1267
peak1930	chr1	27925600	27926254	654
peak1931	chr1	27928041	27929069	1028
peak1932	chr1	27930284	27930994	710
peak1939	chr1	27985354	27987110	102
peak1939	chr1	27985354	27987110	1075
peak1940	chr1	27989579	27990089	168
peak1941	chr1	27995758	27996275	360
peak1942	chr1	27998280	27999365	1064
peak1944	chr1	28051750	28053072	1217
peak1945	chr1	28099116	28100729	1439
peak1949	chr1	28156768	28158110	869
peak1950	chr1	28177804	28178563	447
peak1951	chr1	28184333	28185172	615
peak1952	chr1	28189448	28190327	762
peak1953	chr1	28198650	28199735	1004
peak1954	chr1	28201606	28202347	418
peak1955	chr1	28240565	28241706	831
peak1957	chr1	28261222	28262400	59
peak1957	chr1	28261222	28262400	837
peak1958	chr1	28285900	28288144	2223
peak1960	chr1	28306078	28308125	88
peak1960	chr1	28306078	28308125	188
peak1960	chr1	28306078	28308125	625
peak1967	chr1	28414326	28415654	1134
peak1969	chr1	28431320	28432215	640
peak1976	chr1	28559161	28559927	430
peak1977	chr1	28562097	28563510	1272
peak1978	chr1	28572999	28574224	1112
peak1979	chr1	28574866	28576331	1368
peak1980	chr1	28585322	28587159	1773
peak1983	chr1	28617239	28617831	244
peak1984	chr1	28622716	28623955	667
peak1985	chr1	28640300	28641210	266
peak1987	chr1	28648675	28649279	267
peak1988	chr1	28655122	28656144	547
peak1991	chr1	28695715	28697062	1114
peak1993	chr1	28743712	28744452	679
peak1994	chr1	28763830	28764939	21
peak1994	chr1	28763830	28764939	794
peak1995	chr1	28827379	28828014	410
peak1996	chr1	28831980	28833356	891
peak1998	chr1	28844073	28845519	1188
peak2000	chr1	28878890	28880484	1519
peak2001	chr1	28907493	28909362	1839
peak2005	chr1	28968936	28970458	1513
peak2006	chr1	28974526	28976041	1269
peak2007	chr1	28994758	28996532	53
peak2007	chr1	28994758	28996532	120
peak2007	chr1	28994758	28996532	1416
peak2008	chr1	29062718	29064595	1630
peak2010	chr1	29101341	29102611	1003
peak2011	chr1	29111553	29112252	289
peak2017	chr1	29161590	29162228	474
peak2018	chr1	29165875	29166706	671
peak2021	chr1	29186831	29187562	659
peak2022	chr1	29198304	29199164	768
peak2023	chr1	29203492	29204066	454
peak2024	chr1	29208457	29209076	549
peak2025	chr1	29211264	29212070	675
peak2026	chr1	29213109	29214821	1712
peak2027	chr1	29240470	29242103	1439
peak2030	chr1	29298762	29299252	224
peak2033	chr1	29380488	29381028	236
peak2034	chr1	29417295	29417988	154
peak2038	chr1	29450558	29451480	917
peak2041	chr1	29507417	29509112	1458
peak2042	chr1	29529088	29529950	289
peak2043	chr1	29557058	29557900	409
peak2044	chr1	29562694	29563468	774
peak2045	chr1	29563871	29565113	1242
peak2053	chr1	29736638	29737642	39
peak2053	chr1	29736638	29737642	541
peak2057	chr1	29776810	29777816	564
peak2058	chr1	29795743	29797035	311
peak2058	chr1	29795743	29797035	400
peak2059	chr1	29798356	29798845	489
peak2060	chr1	30042770	30043519	510
peak2062	chr1	30056848	30058136	817
peak2065	chr1	30155405	30156301	30
peak2065	chr1	30155405	30156301	322
peak2069	chr1	30181381	30183106	159
peak2069	chr1	30181381	30183106	1125
peak2070	chr1	30226770	30227589	689
peak2073	chr1	30265968	30266299	116
peak2075	chr1	30324108	30325100	535
peak2079	chr1	30405715	30406422	298
peak2082	chr1	30447049	30447708	338
peak2083	chr1	30457428	30458354	28
peak2083	chr1	30457428	30458354	32
peak2083	chr1	30457428	30458354	37
peak2083	chr1	30457428	30458354	236
peak2086	chr1	30531563	30532205	338
peak2088	chr1	30556658	30557442	315
peak2092	chr1	30775454	30776326	388
peak2094	chr1	30796695	30797270	509
peak2096	chr1	30852920	30853509	548
peak2110	chr1	31157641	31158747	871
peak2113	chr1	31180885	31181512	356
peak2114	chr1	31190736	31192490	1715
peak2117	chr1	31255310	31256177	51
peak2117	chr1	31255310	31256177	708
peak2118	chr1	31274556	31275012	454
peak2120	chr1	31289133	31289924	346
peak2121	chr1	31296633	31297779	934
peak2122	chr1	31320188	31320716	373
peak2124	chr1	31329079	31329610	527
peak2127	chr1	31381407	31381870	24
peak2127	chr1	31381407	31381870	154
peak2128	chr1	31384123	31384643	446
peak2130	chr1	31402065	31403013	26
peak2132	chr1	31422746	31423499	401
peak2134	chr1	31439516	31440146	380
peak2135	chr1	31449003	31449746	121
peak2138	chr1	31486018	31486512	30
peak2139	chr1	31492613	31493929	288
peak2144	chr1	31537719	31539130	1087
peak2146	chr1	31627352	31628649	1102
peak2148	chr1	31643471	31644250	335
peak2149	chr1	31654412	31655704	1153
peak2151	chr1	31711811	31713071	27
peak2151	chr1	31711811	31713071	56
peak2151	chr1	31711811	31713071	411
peak2154	chr1	31769207	31770561	1308
peak2156	chr1	31845966	31846839	873
peak2158	chr1	31867310	31868109	691
peak2159	chr1	31885518	31886864	1270
peak2161	chr1	31895240	31895902	517
peak2164	chr1	31917248	31918284	164
peak2167	chr1	31944064	31944935	317
peak2169	chr1	31955917	31956842	550
peak2171	chr1	31976704	31977967	896
peak2173	chr1	32014240	32015826	1453
peak2181	chr1	32059532	32060030	43
peak2181	chr1	32059532	32060030	191
peak2182	chr1	32079632	32080492	104
peak2186	chr1	32092151	32093977	88
peak2186	chr1	32092151	32093977	107
peak2186	chr1	32092151	32093977	1048
peak2188	chr1	32109902	32111300	1233
peak2190	chr1	32135092	32136126	113
peak2190	chr1	32135092	32136126	724
peak2191	chr1	32166783	32167179	27
peak2192	chr1	32169464	32170706	1091
peak2193	chr1	32180101	32181657	1556
peak2196	chr1	32226173	32226937	761
peak2198	chr1	32229630	32230362	625
peak2199	chr1	32237737	32238599	761
peak2200	chr1	32253668	32255217	39
peak2200	chr1	32253668	32255217	1479
peak2202	chr1	32281235	32281799	189
peak2209	chr1	32396962	32398568	91
peak2209	chr1	32396962	32398568	229
peak2210	chr1	32403044	32404502	1407
peak2211	chr1	32405464	32405905	365
peak2213	chr1	32421606	32422091	127
peak2214	chr1	32429648	32430131	200
peak2217	chr1	32478771	32480751	1896
peak2220	chr1	32537522	32539285	34
peak2220	chr1	32537522	32539285	1381
peak2221	chr1	32560081	32561430	884
peak2222	chr1	32573403	32574725	910
peak2224	chr1	32586738	32587312	149
peak2227	chr1	32607986	32609021	720
peak2229	chr1	32644291	32646347	1423
peak2230	chr1	32665334	32667500	2093
peak2231	chr1	32670672	32671920	1233
peak2232	chr1	32674390	32675084	633
peak2233	chr1	32681146	32681679	347
peak2235	chr1	32687545	32688603	885
peak2236	chr1	32701418	32702173	497
peak2237	chr1	32705028	32707482	2352
peak2239	chr1	32713570	32714387	350
peak2241	chr1	32756842	32758487	1475
peak2245	chr1	32800658	32802091	1433
peak2247	chr1	32816451	32818122	1116
peak2248	chr1	32827224	32828260	1036
peak2249	chr1	32859532	32860937	1357
peak2250	chr1	32866228	32867033	375
peak2254	chr1	32929740	32930920	1130
peak2255	chr1	32965739	32966947	998
peak2257	chr1	33004667	33006123	1162
peak2258	chr1	33077570	33078528	824
peak2259	chr1	33115680	33117546	1746
peak2261	chr1	33167346	33169720	31
peak2261	chr1	33167346	33169720	51
peak2261	chr1	33167346	33169720	136
peak2261	chr1	33167346	33169720	1086
peak2262	chr1	33177854	33178225	261
peak2263	chr1	33181721	33182918	980
peak2264	chr1	33190653	33191391	311
peak2265	chr1	33194823	33196259	86
peak2268	chr1	33206970	33209832	1677
peak2269	chr1	33219169	33220508	1285
peak2270	chr1	33225109	33227740	44
peak2270	chr1	33225109	33227740	92
peak2270	chr1	33225109	33227740	378
peak2270	chr1	33225109	33227740	509
peak2272	chr1	33238336	33239357	517
peak2274	chr1	33282204	33284224	1721
peak2276	chr1	33335751	33337153	1402
peak2281	chr1	33351834	33352860	1026
peak2283	chr1	33358292	33359580	1288
peak2284	chr1	33365943	33367503	1413
peak2291	chr1	33414328	33415619	226
peak2292	chr1	33419001	33420157	80
peak2292	chr1	33419001	33420157	205
peak2294	chr1	33429371	33431057	1655
peak2295	chr1	33438198	33439010	571
peak2296	chr1	33446546	33447627	514
peak2299	chr1	33457826	33458584	135
peak2300	chr1	33462818	33463789	113
peak2304	chr1	33474142	33474637	86
peak2305	chr1	33476440	33478053	36
peak2305	chr1	33476440	33478053	205
peak2305	chr1	33476440	33478053	1011
peak2306	chr1	33480410	33481157	397
peak2307	chr1	33491643	33492390	543
peak2308	chr1	33492615	33493220	523
peak2309	chr1	33501686	33502966	1193
peak2311	chr1	33520651	33521792	754
peak2313	chr1	33546196	33547652	99
peak2313	chr1	33546196	33547652	1201
peak2317	chr1	33592470	33593600	1103
peak2319	chr1	33646118	33648300	2050
peak2320	chr1	33720915	33722848	1637
peak2321	chr1	33760983	33761546	208
peak2328	chr1	33797842	33799005	742
peak2331	chr1	33807554	33808504	950
peak2332	chr1	33812357	33813512	1150
peak2333	chr1	33814361	33816188	1827
peak2334	chr1	33829187	33830506	872
peak2335	chr1	33833243	33833809	549
peak2337	chr1	33875679	33876455	491
peak2338	chr1	33893771	33894447	574
peak2339	chr1	33895771	33897221	1320
peak2342	chr1	33921375	33921977	327
peak2344	chr1	33936021	33936583	537
peak2345	chr1	33937655	33938671	767
peak2351	chr1	34098755	34099156	387
peak2358	chr1	34510054	34510708	208
peak2360	chr1	34628587	34629545	894
peak2363	chr1	34665313	34665909	261
peak2367	chr1	35055621	35056305	544
peak2370	chr1	35208083	35209049	313
peak2372	chr1	35246568	35247535	253
peak2373	chr1	35251989	35252631	287
peak2375	chr1	35290999	35291882	225
peak2377	chr1	35318171	35318908	428
peak2378	chr1	35324712	35325879	22
peak2378	chr1	35324712	35325879	779
peak2379	chr1	35331301	35332429	1022
peak2380	chr1	35351135	35351695	560
peak2382	chr1	35394169	35396042	1873
peak2383	chr1	35449601	35451328	1274
peak2384	chr1	35496542	35497700	84
peak2384	chr1	35496542	35497700	723
peak2385	chr1	35544400	35545599	698
peak2386	chr1	35586218	35587042	474
peak2392	chr1	35657376	35659369	1750
peak2393	chr1	35667672	35668193	176
peak2396	chr1	35733930	35735357	726
peak2398	chr1	35763981	35764568	70
peak2407	chr1	36021284	36023652	1924
peak2411	chr1	36038463	36039323	569
peak2415	chr1	36106539	36107778	982
peak2419	chr1	36183565	36184943	875
peak2420	chr1	36192309	36192914	24
peak2420	chr1	36192309	36192914	142
peak2421	chr1	36234767	36235916	1059
peak2423	chr1	36273099	36274864	1582
peak2425	chr1	36348331	36349864	1513
peak2427	chr1	36395805	36397615	1603
peak2428	chr1	36500233	36500819	150
peak2429	chr1	36549344	36550878	81
peak2429	chr1	36549344	36550878	1329
peak2430	chr1	36554180	36555300	1024
peak2433	chr1	36565167	36566095	32
peak2433	chr1	36565167	36566095	434
peak2435	chr1	36599020	36599586	381
peak2439	chr1	36614498	36616898	2306
peak2440	chr1	36621136	36623000	1864
peak2441	chr1	36626569	36628257	1451
peak2442	chr1	36640601	36641541	874
peak2444	chr1	36653358	36654277	610
peak2445	chr1	36665722	36666470	62
peak2445	chr1	36665722	36666470	74
peak2447	chr1	36672755	36673551	691
peak2448	chr1	36683203	36683916	123
peak2449	chr1	36688900	36690834	1716
peak2451	chr1	36705641	36706326	241
peak2452	chr1	36713849	36714487	229
peak2457	chr1	36734531	36735567	520
peak2459	chr1	36751059	36751601	133
peak2461	chr1	36765293	36766504	928
peak2462	chr1	36771617	36773023	1231
peak2463	chr1	36788585	36790045	1445
peak2466	chr1	36839110	36840854	1677
peak2467	chr1	36850358	36853229	2745
peak2468	chr1	36862682	36863967	836
peak2470	chr1	36886354	36887005	350
peak2471	chr1	36915621	36916687	942
peak2472	chr1	36929581	36930536	768
peak2480	chr1	37115988	37116404	24
peak2480	chr1	37115988	37116404	91
peak2483	chr1	37231762	37232337	26
peak2483	chr1	37231762	37232337	433
peak2486	chr1	37388323	37388904	534
peak2488	chr1	37410457	37411122	313
peak2492	chr1	37614929	37615656	15
peak2492	chr1	37614929	37615656	480
peak2493	chr1	37703416	37704775	415
peak2493	chr1	37703416	37704775	688
peak2496	chr1	37720486	37721354	683
peak2500	chr1	37783452	37784094	451
peak2502	chr1	37812739	37813233	424
peak2503	chr1	37889974	37891003	240
peak2503	chr1	37889974	37891003	457
peak2505	chr1	37920410	37921141	317
peak2507	chr1	37937146	37937854	653
peak2508	chr1	37939457	37940501	1044
peak2509	chr1	37942084	37943254	1170
peak2510	chr1	37944839	37945843	1004
peak2512	chr1	37952438	37953523	24
peak2512	chr1	37952438	37953523	281
peak2514	chr1	37964557	37965477	258
peak2515	chr1	37979103	37981047	1610
peak2516	chr1	37999565	38000612	247
peak2517	chr1	38019410	38020128	341
peak2518	chr1	38022102	38023106	756
peak2520	chr1	38060887	38062183	927
peak2524	chr1	38155736	38156758	832
peak2525	chr1	38157019	38158536	1300
peak2527	chr1	38204802	38205348	152
peak2528	chr1	38218009	38219116	1068
peak2531	chr1	38230671	38232101	1430
peak2532	chr1	38259135	38261265	2072
peak2534	chr1	38273168	38275007	1643
peak2536	chr1	38283094	38283865	362
peak2538	chr1	38324635	38326170	1298
peak2541	chr1	38397010	38397931	722
peak2542	chr1	38405526	38406785	577
peak2543	chr1	38411576	38413018	1186
peak2544	chr1	38455041	38456328	1176
peak2545	chr1	38461462	38462142	20
peak2545	chr1	38461462	38462142	436
peak2548	chr1	38477869	38478979	798
peak2551	chr1	38494921	38496847	106
peak2551	chr1	38494921	38496847	131
peak2551	chr1	38494921	38496847	499
peak2552	chr1	38512135	38513344	1095
peak2556	chr1	38604097	38604702	217
peak2557	chr1	38618112	38618988	723
peak2566	chr1	38801556	38802910	1089
peak2574	chr1	39324319	39326247	20
peak2574	chr1	39324319	39326247	1699
peak2575	chr1	39338455	39339722	1201
peak2580	chr1	39456206	39458475	1862
peak2583	chr1	39491574	39492881	1002
peak2585	chr1	39547130	39548085	558
peak2587	chr1	39557741	39558415	259
peak2588	chr1	39563777	39564751	924
peak2590	chr1	39570478	39571745	1265
peak2594	chr1	39582522	39583236	170
peak2597	chr1	39594364	39595449	30
peak2597	chr1	39594364	39595449	230
peak2598	chr1	39598015	39599060	320
peak2599	chr1	39607966	39609107	775
peak2600	chr1	39620256	39620846	421
peak2601	chr1	39623938	39625336	1187
peak2602	chr1	39630130	39631388	27
peak2602	chr1	39630130	39631388	66
peak2603	chr1	39636449	39637231	138
peak2604	chr1	39637963	39638681	215
peak2605	chr1	39644216	39645029	226
peak2606	chr1	39649253	39650253	488
peak2607	chr1	39651231	39651816	273
peak2608	chr1	39657271	39658525	1140
peak2610	chr1	39669958	39671551	407
peak2615	chr1	39724015	39724989	271
peak2616	chr1	39733791	39734846	100
peak2616	chr1	39733791	39734846	532
peak2618	chr1	39737618	39738798	348
peak2623	chr1	39857294	39858208	461
peak2624	chr1	39860221	39861443	35
peak2624	chr1	39860221	39861443	84
peak2624	chr1	39860221	39861443	557
peak2625	chr1	39864020	39864775	194
peak2627	chr1	39873410	39875383	1816
peak2628	chr1	39900270	39901467	451
peak2630	chr1	39956394	39957836	1442
peak2632	chr1	40004675	40005435	262
peak2634	chr1	40024787	40025517	401
peak2637	chr1	40041076	40042948	1719
peak2639	chr1	40071314	40072297	645
peak2644	chr1	40104857	40105883	626
peak2645	chr1	40112006	40112852	441
peak2646	chr1	40119058	40119713	549
peak2648	chr1	40137241	40137690	367
peak2650	chr1	40156721	40158182	1376
peak2651	chr1	40166687	40167962	153
peak2652	chr1	40172962	40173646	82
peak2654	chr1	40185820	40186547	26
peak2654	chr1	40185820	40186547	306
peak2655	chr1	40198371	40199555	713
peak2656	chr1	40204084	40205178	707
peak2660	chr1	40242747	40243456	210
peak2661	chr1	40253792	40255393	1575
peak2662	chr1	40264708	40266140	1052
peak2664	chr1	40282056	40283364	1249
peak2667	chr1	40311084	40312164	97
peak2667	chr1	40311084	40312164	401
peak2671	chr1	40348586	40349468	390
peak2673	chr1	40358179	40359123	202
peak2675	chr1	40366646	40368340	1694
peak2676	chr1	40385118	40385622	189
peak2677	chr1	40399700	40400633	280
peak2678	chr1	40420347	40422045	1698
peak2680	chr1	40438995	40439709	121
peak2682	chr1	40505186	40506977	1787
peak2687	chr1	40550332	40550782	305
peak2688	chr1	40562373	40563571	942
peak2689	chr1	40609635	40610081	65
peak2691	chr1	40626518	40627795	1066
peak2697	chr1	40710427	40711104	426
peak2699	chr1	40722996	40724349	1200
peak2700	chr1	40733193	40734035	207
peak2702	chr1	40780938	40782895	1957
peak2704	chr1	40838853	40840682	1664
peak2705	chr1	40848808	40850780	45
peak2705	chr1	40848808	40850780	193
peak2706	chr1	40855340	40856249	262
peak2709	chr1	40915384	40916869	1289
peak2710	chr1	40942641	40944009	747
peak2711	chr1	40974069	40975082	55
peak2711	chr1	40974069	40975082	542
peak2712	chr1	40996777	40997882	771
peak2717	chr1	41131112	41131680	515
peak2719	chr1	41156630	41158470	1434
peak2720	chr1	41174396	41175424	838
peak2724	chr1	41249055	41250015	334
peak2726	chr1	41267893	41268672	127
peak2727	chr1	41284210	41284522	300
peak2730	chr1	41314144	41314723	306
peak2731	chr1	41315490	41316092	145
peak2732	chr1	41327043	41328618	1304
peak2733	chr1	41333741	41334678	819
peak2734	chr1	41341365	41341857	55
peak2737	chr1	41388575	41389138	300
peak2742	chr1	41418003	41418581	20
peak2742	chr1	41418003	41418581	190
peak2743	chr1	41444924	41447044	320
peak2743	chr1	41444924	41447044	1372
peak2744	chr1	41451763	41452885	95
peak2744	chr1	41451763	41452885	100
peak2746	chr1	41469272	41469823	244
peak2750	chr1	41574468	41575892	756
peak2751	chr1	41588700	41589395	253
peak2757	chr1	41703571	41704768	857
peak2758	chr1	41706673	41708438	1553
peak2759	chr1	41733694	41734454	553
peak2760	chr1	41742997	41743952	840
peak2762	chr1	41780940	41781581	141
peak2765	chr1	41807448	41808405	957
peak2766	chr1	41826235	41827969	1734
peak2767	chr1	41831613	41832543	930
peak2769	chr1	41843081	41843498	303
peak2770	chr1	41846290	41847243	353
peak2772	chr1	41853202	41853865	24
peak2772	chr1	41853202	41853865	374
peak2778	chr1	41897962	41899061	735
peak2782	chr1	41949890	41950712	133
peak2782	chr1	41949890	41950712	638
peak2786	chr1	41966110	41966805	534
peak2787	chr1	41969795	41970309	61
peak2787	chr1	41969795	41970309	135
peak2788	chr1	41981585	41982590	805
peak2790	chr1	42039656	42040265	573
peak2793	chr1	42083594	42084078	279
peak2796	chr1	42091863	42092984	123
peak2796	chr1	42091863	42092984	375
peak2797	chr1	42127308	42128967	1659
peak2804	chr1	42207836	42208379	195
peak2809	chr1	42248874	42249265	324
peak2814	chr1	42335768	42336164	207
peak2816	chr1	42347748	42348522	45
peak2816	chr1	42347748	42348522	76
peak2817	chr1	42356424	42357846	1031
peak2820	chr1	42382982	42384966	13
peak2820	chr1	42382982	42384966	57
peak2820	chr1	42382982	42384966	79
peak2820	chr1	42382982	42384966	1496
peak2821	chr1	42385200	42386110	134
peak2821	chr1	42385200	42386110	597
peak2822	chr1	42401549	42402504	407
peak2823	chr1	42421156	42421749	305
peak2824	chr1	42423124	42423783	248
peak2826	chr1	42446468	42447447	620
peak2827	chr1	42467804	42468509	423
peak2828	chr1	42500564	42502197	1519
peak2829	chr1	42512258	42513320	297
peak2831	chr1	42612333	42613023	191
peak2834	chr1	42638050	42639473	202
peak2837	chr1	42679802	42680664	160
peak2842	chr1	42799869	42802138	2185
peak2843	chr1	42805494	42807023	1367
peak2845	chr1	42845670	42847215	1200
peak2846	chr1	42886433	42887298	240
peak2847	chr1	42905407	42906041	201
peak2848	chr1	42921388	42922830	1325
peak2849	chr1	42928376	42929722	1062
peak2852	chr1	43123316	43124830	1075
peak2853	chr1	43146906	43149385	2260
peak2859	chr1	43231489	43233682	2035
peak2861	chr1	43250739	43251299	393
peak2862	chr1	43281788	43283499	1329
peak2863	chr1	43311664	43312865	1117
peak2866	chr1	43388711	43390835	2013
peak2870	chr1	43404777	43405241	88
peak2872	chr1	43408850	43409276	40
peak2873	chr1	43423497	43425277	1780
peak2875	chr1	43432521	43433451	734
peak2876	chr1	43459150	43459680	199
peak2878	chr1	43504938	43505586	23
peak2878	chr1	43504938	43505586	193
peak2879	chr1	43524288	43524825	415
peak2881	chr1	43539051	43539949	250
peak2882	chr1	43612994	43613949	567
peak2883	chr1	43637383	43638701	862
peak2884	chr1	43692896	43693321	28
peak2884	chr1	43692896	43693321	246
peak2887	chr1	43736017	43737101	1013
peak2890	chr1	43750378	43751879	1501
peak2891	chr1	43813847	43815707	1747
peak2892	chr1	43823816	43825007	1179
peak2893	chr1	43832803	43834473	1670
peak2896	chr1	43854878	43856183	749
peak2900	chr1	43918724	43921104	1969
peak2902	chr1	43988681	43989406	316
peak2903	chr1	43994921	43995480	478
peak2904	chr1	43996135	43996984	134
peak2904	chr1	43996135	43996984	614
peak2907	chr1	44007619	44008169	477
peak2908	chr1	44011233	44012094	827
peak2910	chr1	44015679	44016375	696
peak2912	chr1	44023482	44024780	1262
peak2913	chr1	44029950	44030598	635
peak2914	chr1	44031080	44032154	1038
peak2915	chr1	44047830	44048368	529
peak2919	chr1	44115157	44116913	1749
peak2920	chr1	44172640	44173998	1136
peak2921	chr1	44228941	44229724	189
peak2924	chr1	44318931	44319511	354
peak2927	chr1	44398814	44400583	124
peak2927	chr1	44398814	44400583	1463
peak2928	chr1	44401423	44402943	1508
peak2929	chr1	44411620	44413129	1486
peak2930	chr1	44418350	44419314	839
peak2931	chr1	44435122	44436016	733
peak2932	chr1	44439907	44441197	1277
peak2933	chr1	44444634	44447064	26
peak2933	chr1	44444634	44447064	161
peak2933	chr1	44444634	44447064	1366
peak2935	chr1	44456771	44458174	1403
peak2936	chr1	44462845	44463908	1063
peak2937	chr1	44471274	44471875	249
peak2938	chr1	44478785	44480867	2019
peak2939	chr1	44482491	44483104	613
peak2940	chr1	44495170	44497230	2060
peak2941	chr1	44501985	44502914	220
peak2943	chr1	44513285	44514522	107
peak2943	chr1	44513285	44514522	144
peak2944	chr1	44678600	44679750	578
peak2945	chr1	44683324	44683995	612
peak2947	chr1	44732666	44733900	902
peak2949	chr1	44748375	44749865	978
peak2950	chr1	44759183	44760644	564
peak2950	chr1	44759183	44760644	583
peak2951	chr1	44793045	44794204	536
peak2952	chr1	44810313	44811295	206
peak2954	chr1	44820342	44821559	753
peak2955	chr1	44870795	44872533	114
peak2955	chr1	44870795	44872533	1449
peak2956	chr1	44882790	44883626	705
peak2960	chr1	45060638	45061226	366
peak2961	chr1	45068196	45070441	96
peak2961	chr1	45068196	45070441	1267
peak2963	chr1	45097056	45098563	1337
peak2966	chr1	45109337	45110251	198
peak2967	chr1	45118299	45119113	327
peak2970	chr1	45127365	45128133	36
peak2970	chr1	45127365	45128133	419
peak2971	chr1	45139262	45140705	1443
peak2973	chr1	45172825	45174052	210
peak2974	chr1	45180437	45181095	162
peak2976	chr1	45196188	45197512	909
peak2977	chr1	45204861	45206053	544
peak2978	chr1	45240661	45242615	1659
peak2979	chr1	45249631	45250629	879
peak2980	chr1	45251764	45252522	750
peak2981	chr1	45259311	45259690	123
peak2983	chr1	45265382	45266614	1232
peak2984	chr1	45272540	45274465	1925
peak2985	chr1	45279024	45279801	754
peak2986	chr1	45284811	45286400	1461
peak2987	chr1	45301397	45302155	173
peak2988	chr1	45308154	45309364	1132
peak2989	chr1	45391895	45392696	61
peak2989	chr1	45391895	45392696	238
peak2991	chr1	45412589	45413734	69
peak2991	chr1	45412589	45413734	101
peak2991	chr1	45412589	45413734	402
peak2993	chr1	45451526	45452828	146
peak2993	chr1	45451526	45452828	730
peak2994	chr1	45476163	45478675	2512
peak2995	chr1	45484186	45484850	576
peak2998	chr1	45637460	45638073	174
peak3002	chr1	45670945	45672813	1718
peak3004	chr1	45731748	45732421	188
peak3005	chr1	45768938	45770387	1276
peak3006	chr1	45792149	45793224	910
peak3007	chr1	45805125	45806657	1447
peak3012	chr1	45955822	45957504	1444
peak3013	chr1	45965092	45966421	1013
peak3015	chr1	45978240	45978721	121
peak3016	chr1	45986643	45988477	1586
peak3019	chr1	46016141	46017375	1007
peak3022	chr1	46035455	46036192	191
peak3023	chr1	46048855	46050966	2035
peak3024	chr1	46055673	46056641	117
peak3032	chr1	46151553	46154272	2489
peak3034	chr1	46215724	46216916	1043
peak3035	chr1	46268219	46270437	1529
peak3040	chr1	46419782	46420667	271
peak3042	chr1	46444522	46445542	529
peak3045	chr1	46502519	46503362	600
peak3046	chr1	46507542	46508244	467
peak3048	chr1	46530980	46531625	21
peak3048	chr1	46530980	46531625	163
peak3050	chr1	46568695	46569195	235
peak3053	chr1	46597438	46599292	1854
peak3055	chr1	46632207	46633325	75
peak3055	chr1	46632207	46633325	77
peak3055	chr1	46632207	46633325	127
peak3056	chr1	46645079	46646266	1143
peak3057	chr1	46648613	46649746	972
peak3059	chr1	46663641	46664598	888
peak3060	chr1	46668706	46669462	527
peak3061	chr1	46689078	46689747	335
peak3062	chr1	46712242	46713701	52
peak3062	chr1	46712242	46713701	1027
peak3063	chr1	46767209	46769835	2626
peak3065	chr1	46805789	46807131	1342
peak3066	chr1	46813605	46814205	228
peak3069	chr1	46859641	46860948	818
peak3070	chr1	46867229	46868347	753
peak3072	chr1	46907944	46908806	672
peak3074	chr1	46931901	46933248	862
peak3076	chr1	46954575	46955868	935
peak3078	chr1	46982069	46983198	204
peak3080	chr1	46993359	46994134	356
peak3081	chr1	46998486	46999402	54
peak3081	chr1	46998486	46999402	591
peak3084	chr1	47015260	47015970	288
peak3085	chr1	47022606	47023135	135
peak3086	chr1	47040857	47042641	386
peak3088	chr1	47069257	47070532	1275
peak3090	chr1	47077379	47077865	334
peak3091	chr1	47079621	47080154	533
peak3092	chr1	47081547	47083015	1371
peak3094	chr1	47108925	47109495	35
peak3094	chr1	47108925	47109495	298
peak3095	chr1	47133226	47134695	38
peak3095	chr1	47133226	47134695	61
peak3095	chr1	47133226	47134695	1041
peak3097	chr1	47184337	47185714	1346
peak3098	chr1	47190686	47191352	323
peak3099	chr1	47213167	47213917	173
peak3100	chr1	47220671	47221437	390
peak3101	chr1	47222966	47223840	83
peak3101	chr1	47222966	47223840	320
peak3106	chr1	47640740	47641262	76
peak3107	chr1	47644857	47645431	481
peak3109	chr1	47655403	47656356	512
peak3110	chr1	47658405	47658859	158
peak3112	chr1	47690511	47691617	4
peak3112	chr1	47690511	47691617	44
peak3114	chr1	47779336	47780643	1039
peak3118	chr1	47798923	47800806	1395
peak3120	chr1	47854108	47854852	130
peak3121	chr1	47897990	47898589	410
peak3123	chr1	47902760	47904224	1464
peak3125	chr1	47943323	47944354	355
peak3126	chr1	47973501	47974839	1124
peak3129	chr1	47998535	47999224	325
peak3132	chr1	48024116	48025123	30
peak3132	chr1	48024116	48025123	278
peak3134	chr1	48035359	48036083	172
peak3136	chr1	48115565	48116587	742
peak3137	chr1	48124623	48125304	334
peak3138	chr1	48128782	48129361	468
peak3139	chr1	48162390	48163102	141
peak3140	chr1	48174409	48176643	2218
peak3142	chr1	48191228	48192381	938
peak3150	chr1	48341563	48342373	41
peak3150	chr1	48341563	48342373	133
peak3151	chr1	48347312	48348179	658
peak3153	chr1	48360218	48361000	158
peak3157	chr1	48407230	48408242	28
peak3157	chr1	48407230	48408242	399
peak3162	chr1	48462949	48463705	546
peak3164	chr1	48509053	48509919	242
peak3169	chr1	48559464	48560030	544
peak3170	chr1	48564437	48565382	327
peak3174	chr1	48667625	48668341	34
peak3174	chr1	48667625	48668341	131
peak3180	chr1	48935664	48936434	32
peak3180	chr1	48935664	48936434	368
peak3181	chr1	48937136	48938469	1296
peak3182	chr1	48963872	48964596	520
peak3184	chr1	48991676	48992410	530
peak3185	chr1	48995945	48996931	515
peak3189	chr1	49038133	49038740	244
peak3192	chr1	49092861	49093795	440
peak3195	chr1	49142937	49143630	341
peak3200	chr1	49206929	49207776	319
peak3201	chr1	49227077	49228115	71
peak3202	chr1	49241378	49243660	32
peak3202	chr1	49241378	49243660	40
peak3202	chr1	49241378	49243660	47
peak3202	chr1	49241378	49243660	71
peak3202	chr1	49241378	49243660	1527
peak3206	chr1	49344064	49344724	386
peak3208	chr1	49381780	49382410	449
peak3209	chr1	49383504	49384544	1007
peak3213	chr1	49406796	49407407	55
peak3214	chr1	49413210	49414604	1160
peak3215	chr1	49421047	49421975	372
peak3217	chr1	49517005	49518171	825
peak3219	chr1	49665190	49665825	234
peak3220	chr1	49695146	49695812	54
peak3220	chr1	49695146	49695812	81
peak3224	chr1	49992215	49993018	107
peak3224	chr1	49992215	49993018	150
peak3226	chr1	50488684	50490619	1390
peak3228	chr1	50513296	50514716	1049
peak3229	chr1	50525769	50526758	199
peak3233	chr1	50561389	50562211	261
peak3236	chr1	50571282	50572208	879
peak3237	chr1	50574218	50576695	148
peak3237	chr1	50574218	50576695	369
peak3237	chr1	50574218	50576695	1377
peak3239	chr1	50588693	50590289	1219
peak3244	chr1	50613326	50614591	548
peak3259	chr1	50717174	50718157	849
peak3260	chr1	50728059	50728977	339
peak3263	chr1	50737415	50738246	439
peak3264	chr1	50741020	50741800	367
peak3266	chr1	50765523	50766833	20
peak3266	chr1	50765523	50766833	818
peak3268	chr1	50798357	50799812	1319
peak3269	chr1	50808160	50809701	69
peak3269	chr1	50808160	50809701	86
peak3269	chr1	50808160	50809701	335
peak3270	chr1	50814087	50814989	334
peak3272	chr1	50833861	50834694	382
peak3274	chr1	50884371	50885147	90
peak3274	chr1	50884371	50885147	94
peak3274	chr1	50884371	50885147	363
peak3279	chr1	50940627	50941054	102
peak3280	chr1	51025207	51026587	28
peak3280	chr1	51025207	51026587	100
peak3286	chr1	51099072	51099516	218
peak3291	chr1	51424963	51426557	1142
peak3292	chr1	51433296	51436105	36
peak3292	chr1	51433296	51436105	2095
peak3293	chr1	51442339	51444917	73
peak3293	chr1	51442339	51444917	1518
peak3298	chr1	51700489	51702993	2280
peak3299	chr1	51703391	51704118	619
peak3303	chr1	51741286	51742711	169
peak3304	chr1	51749149	51750984	99
peak3305	chr1	51761798	51764001	1952
peak3307	chr1	51770861	51771721	600
peak3308	chr1	51779491	51780714	59
peak3308	chr1	51779491	51780714	879
peak3310	chr1	51794739	51797698	2841
peak3312	chr1	51809898	51811234	1287
peak3315	chr1	51887543	51888278	40
peak3318	chr1	51918253	51919264	126
peak3323	chr1	51970522	51971193	263
peak3325	chr1	51983274	51985383	1590
peak3329	chr1	52034910	52036418	698
peak3332	chr1	52082279	52083616	30
peak3332	chr1	52082279	52083616	788
peak3333	chr1	52087946	52088831	542
peak3336	chr1	52102617	52103526	104
peak3337	chr1	52113747	52114508	357
peak3340	chr1	52134792	52135795	192
peak3343	chr1	52152109	52152588	355
peak3344	chr1	52155876	52156874	861
peak3346	chr1	52194600	52195883	1283
peak3355	chr1	52343295	52345420	1408
peak3358	chr1	52381517	52382331	336
peak3363	chr1	52421367	52422395	157
peak3363	chr1	52421367	52422395	410
peak3364	chr1	52425777	52426730	795
peak3365	chr1	52434295	52436361	24
peak3365	chr1	52434295	52436361	1063
peak3366	chr1	52442480	52443390	471
peak3369	chr1	52456134	52456873	640
peak3370	chr1	52467714	52468538	376
peak3373	chr1	52498078	52499822	1426
peak3374	chr1	52520357	52522611	2113
peak3379	chr1	52593051	52593693	279
peak3380	chr1	52605558	52606251	616
peak3381	chr1	52607311	52608728	1226
peak3382	chr1	52761863	52762528	120
peak3384	chr1	52793875	52794711	388
peak3386	chr1	52802655	52803442	160
peak3388	chr1	52814297	52814952	359
peak3391	chr1	52830784	52832753	1657
peak3392	chr1	52834105	52834766	543
peak3393	chr1	52869408	52870994	1158
peak3397	chr1	53017534	53019686	1803
peak3399	chr1	53067548	53068956	943
peak3400	chr1	53098362	53099449	628
peak3402	chr1	53128398	53129073	398
peak3406	chr1	53163355	53164608	1020
peak3407	chr1	53166449	53166828	206
peak3408	chr1	53168500	53169482	892
peak3409	chr1	53191735	53193194	33
peak3409	chr1	53191735	53193194	1004
peak3414	chr1	53235176	53235621	128
peak3416	chr1	53308325	53309200	875
peak3418	chr1	53345812	53346576	374
peak3420	chr1	53386381	53387724	1225
peak3421	chr1	53392505	53394042	1372
peak3423	chr1	53480168	53481428	515
peak3424	chr1	53490532	53491312	159
peak3425	chr1	53513420	53515355	216
peak3425	chr1	53513420	53515355	403
peak3425	chr1	53513420	53515355	767
peak3427	chr1	53527425	53529025	70
peak3427	chr1	53527425	53529025	1278
peak3429	chr1	53573160	53573735	106
peak3432	chr1	53611101	53612558	1128
peak3435	chr1	53641832	53642898	1003
peak3436	chr1	53647634	53648477	89
peak3437	chr1	53651160	53651630	315
peak3438	chr1	53661773	53663429	1179
peak3440	chr1	53685469	53686830	1122
peak3441	chr1	53703695	53704880	678
peak3446	chr1	53791410	53794098	2688
peak3454	chr1	53992163	53992724	520
peak3459	chr1	54150738	54151662	73
peak3459	chr1	54150738	54151662	579
peak3461	chr1	54204201	54205318	15
peak3461	chr1	54204201	54205318	843
peak3462	chr1	54303346	54304747	1115
peak3463	chr1	54317181	54318241	506
peak3465	chr1	54355171	54356388	1091
peak3468	chr1	54410807	54412300	1493
peak3470	chr1	54417371	54417850	328
peak3471	chr1	54422271	54423295	703
peak3474	chr1	54447785	54448951	630
peak3477	chr1	54467171	54467940	317
peak3479	chr1	54481781	54482542	681
peak3480	chr1	54483334	54484155	616
peak3481	chr1	54493325	54494888	1057
peak3484	chr1	54517805	54519867	1964
peak3488	chr1	54559569	54560536	68
peak3489	chr1	54561476	54562249	89
peak3490	chr1	54586898	54587772	765
peak3491	chr1	54589974	54590693	81
peak3495	chr1	54664977	54666432	1016
peak3496	chr1	54685046	54686461	902
peak3497	chr1	54692830	54693570	317
peak3498	chr1	54694930	54695690	160
peak3502	chr1	54738459	54740003	1544
peak3505	chr1	54752855	54753677	29
peak3505	chr1	54752855	54753677	143
peak3506	chr1	54756245	54757716	44
peak3506	chr1	54756245	54757716	808
peak3507	chr1	54763443	54764665	689
peak3515	chr1	54791623	54792659	53
peak3515	chr1	54791623	54792659	90
peak3515	chr1	54791623	54792659	560
peak3516	chr1	54797818	54798969	651
peak3520	chr1	54813423	54814852	62
peak3520	chr1	54813423	54814852	176
peak3522	chr1	54821499	54822795	1162
peak3525	chr1	54836886	54837964	208
peak3526	chr1	54842363	54843109	125
peak3528	chr1	54861949	54862488	392
peak3530	chr1	54870766	54874385	703
peak3530	chr1	54870766	54874385	2627
peak3535	chr1	54940023	54941477	721
peak3536	chr1	54953325	54955537	2212
peak3538	chr1	54964543	54965953	1150
peak3539	chr1	54985367	54986362	55
peak3539	chr1	54985367	54986362	124
peak3540	chr1	55007426	55008781	1298
peak3541	chr1	55013348	55015047	1699
peak3547	chr1	55047050	55047782	573
peak3548	chr1	55048379	55049142	611
peak3550	chr1	55146797	55147519	133
peak3551	chr1	55180976	55182549	1102
peak3552	chr1	55229656	55230818	999
peak3556	chr1	55259994	55261133	1034
peak3558	chr1	55265954	55267572	1607
peak3560	chr1	55275886	55276579	541
peak3565	chr1	55348028	55348825	665
peak3567	chr1	55352015	55353651	1636
peak3568	chr1	55392597	55393461	103
peak3569	chr1	55410578	55411511	121
peak3570	chr1	55416048	55416874	395
peak3572	chr1	55431286	55432035	154
peak3573	chr1	55436721	55437549	230
peak3574	chr1	55438713	55439470	490
peak3575	chr1	55445850	55447337	118
peak3575	chr1	55445850	55447337	1212
peak3578	chr1	55454877	55455836	833
peak3579	chr1	55461932	55463105	761
peak3580	chr1	55480031	55481275	697
peak3581	chr1	55487214	55488338	43
peak3581	chr1	55487214	55488338	707
peak3582	chr1	55504914	55506386	1319
peak3586	chr1	55535924	55537585	316
peak3586	chr1	55535924	55537585	435
peak3587	chr1	55543526	55544765	1229
peak3588	chr1	55546986	55548013	98
peak3588	chr1	55546986	55548013	106
peak3588	chr1	55546986	55548013	113
peak3588	chr1	55546986	55548013	135
peak3592	chr1	55606032	55606681	121
peak3596	chr1	55674872	55675390	276
peak3597	chr1	55679568	55681992	2248
peak3600	chr1	55743093	55743759	75
peak3600	chr1	55743093	55743759	145
peak3606	chr1	55894554	55895461	505
peak3607	chr1	55908965	55909775	236
peak3615	chr1	56159737	56160623	106
peak3618	chr1	56247579	56248077	185
peak3623	chr1	56533790	56534500	270
peak3637	chr1	56880287	56881307	27
peak3637	chr1	56880287	56881307	101
peak3637	chr1	56880287	56881307	557
peak3643	chr1	56942740	56943679	48
peak3643	chr1	56942740	56943679	66
peak3643	chr1	56942740	56943679	102
peak3646	chr1	56973843	56974812	167
peak3647	chr1	56982046	56983155	104
peak3651	chr1	56997037	56997781	318
peak3656	chr1	57043674	57045392	1177
peak3658	chr1	57104754	57105675	617
peak3659	chr1	57110169	57111936	1550
peak3661	chr1	57142156	57143054	259
peak3662	chr1	57153789	57154998	723
peak3665	chr1	57191191	57191956	185
peak3667	chr1	57223742	57224424	154
peak3671	chr1	57245908	57247118	275
peak3672	chr1	57248263	57248758	285
peak3673	chr1	57253670	57254898	24
peak3673	chr1	57253670	57254898	62
peak3673	chr1	57253670	57254898	241
peak3673	chr1	57253670	57254898	363
peak3674	chr1	57259815	57260670	246
peak3677	chr1	57265358	57266070	654
peak3681	chr1	57278361	57279035	457
peak3682	chr1	57284307	57285394	1039
peak3683	chr1	57286486	57287708	1222
peak3685	chr1	57297482	57298321	95
peak3685	chr1	57297482	57298321	124
peak3690	chr1	57376124	57377448	42
[truncated: 77,195 more rows]
