# Supplementary material for: ATAC-seq reveals alterations in open chromatin in pancreatic islets from subjects with type 2 diabetes
Source: Sci Rep. 2019 May 23;9:7785. doi: 10.1038/s41598-019-44076-8 (PMC6533306; doi:10.1038/s41598-019-44076-8)
Supplement: Supplementary file 6 — Table S6 [file 41598_2019_44076_MOESM6_ESM.xlsx]

## Sheet: Sheet2
Supplemental Table 6: T2D SNPs located within ATAC-seq open chromatin regions identified in the islets of >=3 either non-diabetic or T2D donors.
PeakID	Chromosome	Start	End	nHealthy	nDiabetic	nTot	Annotation	Detailed.Annotation	Distance.to.TSS	Nearest.PromoterID	Entrez.ID	Nearest.Unigene	Nearest.Refseq	Nearest.Ensembl	Gene.Name	Gene.Alias	Gene.Description	Gene.Type	H3K27ac	H3K27me3	H3K36me3	H3K4me1	H3K4me3	H3K9me3	Dist.Group	Dist.Strand	Dist.Distance	Dist.RefSeq	Dist.ENSEMBL	Dist.Symbol	EncodeMatch	SNP.Dist	SNP.Nearest	SNP.Locus	SNP.Dist.LD	SNP.Nearest.LD	SNP.Orig.Locus.LD
peak110493	chr2	43527659	43528825	6	4	10	intron (NM_022065, intron 31 of 37)	MER5B|DNA|hAT-Charlie	73892	NR_027251	100129726	Hs.194480	NM_178529	ENSG00000279873	LINC01126	-	long intergenic non-protein coding RNA 1126	ncRNA	TRUE	FALSE	FALSE	TRUE	FALSE	FALSE							FAIREOnly	206022	rs6757251	THADA	0	rs74382177 (LD with rs6757251)	THADA
peak110505	chr2	43596914	43598461	7	6	13	intron (NM_022065, intron 29 of 37)	AT_rich|Low_complexity|Low_complexity	143338	NR_027251	100129726	Hs.194480	NM_178529	ENSG00000279873	LINC01126	-	long intergenic non-protein coding RNA 1126	ncRNA	TRUE	FALSE	FALSE	TRUE	FALSE	FALSE							OpenChrom	136386	rs6757251	THADA	0	rs76215753 (LD with rs6757251)	THADA
peak110506	chr2	43602885	43604201	3	1	4	intron (NM_022065, intron 29 of 37)	intron (NM_022065, intron 29 of 37)	149193	NR_027251	100129726	Hs.194480	NM_178529	ENSG00000279873	LINC01126	-	long intergenic non-protein coding RNA 1126	ncRNA	FALSE	FALSE	FALSE	TRUE	FALSE	FALSE	INTRON	-	0	NM_022065	ENSG00000115970	THADA		130646	rs6757251	THADA	0	rs79629200 (LD with rs6757251)	THADA
peak110510	chr2	43626762	43627409	2	2	4	intron (NM_022065, intron 28 of 37)	intron (NM_022065, intron 28 of 37)	172736	NR_027251	100129726	Hs.194480	NM_178529	ENSG00000279873	LINC01126	-	long intergenic non-protein coding RNA 1126	ncRNA	FALSE	FALSE	FALSE	TRUE	FALSE	FALSE	INTRON	-	0	NM_022065	ENSG00000115970	THADA	FAIREOnly	107438	rs6757251	THADA	0	rs146368480 (LD with rs6757251)	THADA
peak110513	chr2	43653391	43654096	5	3	8	intron (NM_022065, intron 28 of 37)	intron (NM_022065, intron 28 of 37)	169369	NM_001083953	63892	Hs.369592	NM_022065	ENSG00000115970	THADA	GITA	thyroid adenoma associated	protein-coding	TRUE	FALSE	FALSE	TRUE	FALSE	FALSE	INTRON	-	0	NM_022065	ENSG00000115970	THADA	Valid	80751	rs6757251	THADA	0	rs78886764 (LD with rs6757251)	THADA
peak110514	chr2	43667503	43668799	4	3	7	intron (NM_022065, intron 26 of 37)	L4|LINE|RTE	154962	NM_001083953	63892	Hs.369592	NM_022065	ENSG00000115970	THADA	GITA	thyroid adenoma associated	protein-coding	TRUE	FALSE	FALSE	TRUE	FALSE	FALSE							FAIREOnly	66048	rs6757251	THADA	0	rs7567685 (LD with rs6757251)	THADA
peak110521	chr2	43709533	43710617	6	4	10	intron (NM_022065, intron 26 of 37)	MIRc|SINE|MIR	113038	NM_001083953	63892	Hs.369592	NM_022065	ENSG00000115970	THADA	GITA	thyroid adenoma associated	protein-coding	TRUE	FALSE	FALSE	TRUE	TRUE	FALSE							FAIREOnly	24230	rs6757251	THADA	0	rs7600657 (LD with rs6757251)	THADA
peak110524	chr2	43742945	43744117	2	1	3	intron (NM_022065, intron 22 of 37)	L2b|LINE|L2	79582	NM_001083953	63892	Hs.369592	NM_022065	ENSG00000115970	THADA	GITA	thyroid adenoma associated	protein-coding	FALSE	FALSE	FALSE	TRUE	FALSE	FALSE							FAIREOnly	8098	rs6757251	THADA	0	rs72865297 (LD with rs6757251)	THADA
peak121538	chr2	161125882	161128371	9	6	15	intron (NR_103775, intron 1 of 1)	intron (NR_103775, intron 1 of 1)	1279	NR_103775	100505984	Hs.729532	NR_103775	ENSG00000115221	LOC100505984	-	uncharacterized LOC100505984	ncRNA	TRUE	FALSE	FALSE	TRUE	TRUE	FALSE	TTS+10kb;INTRON	-;-	-1178;0	NM_002897;NR_103775	ENSG00000153250;NO_ENSEMBL	RBMS1;NO_SYMBOL	OpenChrom	3323	rs1563575	RBMS1	0	rs764729 (LD with rs1563575)	RBMS1
peak130028	chr2	227120776	227122035	6	5	11	Intergenic	Intergenic	113896	NR_046102	646736	Hs.712836	NR_046102		LOC646736	-	uncharacterized LOC646736	ncRNA	FALSE	FALSE	FALSE	FALSE	FALSE	FALSE							Valid	2998	rs2972156	IRS1	0	rs2943656 (LD with rs2972156)	IRS1
peak142638	chr3	12329569	12330627	2	1	3	promoter-TSS (NM_138711)	promoter-TSS (NM_138711)	-338	NM_138711	5468	Hs.162646	NM_005037	ENSG00000132170	PPARG	CIMT1|GLM1|NR1C3|PPARG1|PPARG2|PPARgamma	peroxisome proliferator-activated receptor gamma	protein-coding	FALSE	TRUE	FALSE	FALSE	TRUE	FALSE	TSS-1500	+	-437	NM_138711	ENSG00000132170	PPARG	DNaseOnly	14103	rs11712037	PPARG	0	rs17036160 (LD with rs11712037)	PPARG
peak155788	chr3	123065140	123066223	5	4	9	intron (NM_183357, intron 3 of 20)	intron (NM_183357, intron 3 of 20)	69507	NM_001199642	111	Hs.593292	NM_183357	ENSG00000173175	ADCY5	AC5|FDFM	adenylate cyclase 5	protein-coding	FALSE	FALSE	FALSE	FALSE	FALSE	FALSE	INTRON	-	0	NM_183357	ENSG00000173175	ADCY5	Valid	0	rs11708067	ADCY5	2521	rs11719201 (LD with rs11708067)	ADCY5
peak163823	chr3	185514126	185515231	8	6	14	intron (NM_001291869, intron 2 of 15)	intron (NM_001291869, intron 2 of 15)	24240	NM_001291874	10644	Hs.35354	NM_006548	ENSG00000073792	IGF2BP2	IMP-2|IMP2|VICKZ2	insulin-like growth factor 2 mRNA binding protein 2	protein-coding	TRUE	FALSE	FALSE	TRUE	FALSE	FALSE	INTRON;TSS-50kb	-;-	0;29087	NM_001291869;NR_049838	ENSG00000073792;NO_ENSEMBL	IGF2BP2;NO_SYMBOL	Valid	2439	rs4402960	IGF2BP2	0	rs9808924 (LD with rs4402960)	IGF2BP2
peak164042	chr3	187741270	187741980	4	2	6	Intergenic	Intergenic	-130036	NM_001167672	4026	Hs.720220	NM_005578	ENSG00000145012	LPP	-	LIM domain containing preferred translocation partner in lipoma	protein-coding	FALSE	FALSE	FALSE	TRUE	FALSE	FALSE							FAIREOnly	0	rs6777684	LPP	371	rs4686471 (LD with rs6777684)	LPP
peak165202	chr4	719951	721797	3	0	3	intron (NM_006315, intron 1 of 10)	L1M5|LINE|L1	21301	NM_006315	10336	Hs.144309	NM_006315	ENSG00000185619	PCGF3	DONG1|RNF3|RNF3A	polycomb group ring finger 3	protein-coding	TRUE	FALSE	FALSE	TRUE	FALSE	FALSE	TSS-50kb	-	37745	NM_032219	ENSG00000169026	MFSD7	OpenChrom	23175	rs1531583	MAEA	0	rs73221115 (LD with rs1531583)	MAEA
peak165582	chr4	6299564	6300496	3	6	9	intron (NM_006005, intron 7 of 7)	intron (NM_006005, intron 7 of 7)	28453	NM_006005	7466	Hs.518602	NM_006005	ENSG00000109501	WFS1	CTRCT41|WFRS|WFS|WFSL	Wolfram syndrome 1 (wolframin)	protein-coding	TRUE	FALSE	TRUE	FALSE	FALSE	FALSE	INTRON	+	0	NM_006005	ENSG00000109501	WFS1	Valid	0	rs3821943	WFS1	2858	rs734312 (LD with rs3821943)	WFS1
peak186984	chr4	153351876	153352928	2	1	3	intron (NM_001257069, intron 2 of 3)	LTR54B|LTR|ERV1	-48738	NM_001013415	55294	Hs.561245	NM_018315	ENSG00000109670	FBXW7	AGO|CDC4|FBW6|FBW7|FBX30|FBXO30|FBXW6|SEL-10|SEL10|hAgo|hCdc4	F-box and WD repeat domain containing 7, E3 ubiquitin protein ligase	protein-coding	FALSE	FALSE	FALSE	TRUE	FALSE	FALSE	TSS-50kb	-	48839	NM_001013415	ENSG00000109670	FBXW7	FAIREOnly	44895	rs7660590	TMEM154	0	rs964475 (LD with rs7660590)	TMEM154
peak186995	chr4	153400328	153401229	3	3	6	intron (NM_001257069, intron 2 of 3)	L1MC4|LINE|L1	9789	NR_036092	100422896		NR_036092	ENSG00000264678	MIR3140	mir-3140	microRNA 3140	ncRNA	FALSE	FALSE	FALSE	TRUE	FALSE	FALSE	TTS+10kb	-	-9688	NR_036092	NO_ENSEMBL	NO_SYMBOL		2505	rs7660590	TMEM154	0	rs28587268 (LD with rs7660590)	TMEM154
peak186996	chr4	153406566	153408571	9	6	15	intron (NM_001257069, intron 2 of 3)	Tigger3b|DNA|TcMar-Tigger	2999	NR_036092	100422896		NR_036092	ENSG00000264678	MIR3140	mir-3140	microRNA 3140	ncRNA	TRUE	FALSE	FALSE	TRUE	TRUE	FALSE	TSS-50kb;TTS+10kb	+;-	-49947;-2898	NR_033797;NR_036092	NO_ENSEMBL;NO_ENSEMBL	NO_SYMBOL;NO_SYMBOL	OpenChrom	8743	rs7660590	TMEM154	0	rs3047829 (LD with rs7660590)	TMEM154
peak187007	chr4	153455599	153458266	9	6	15	promoter-TSS (NR_033797)	promoter-TSS (NR_033797)	-483	NR_033797	54553	Hs.142307	NR_033797	ENSG00000268471	DKFZP434I0714	-	uncharacterized protein DKFZP434I0714	ncRNA	TRUE	FALSE	FALSE	FALSE	TRUE	FALSE	TSS-1500;TSS-1500;TSS-1500;TSS-50kb;TSS-1500	-;-;+;-;+	640;848;-583;46465;-747	NM_001257069;NM_033632;NR_033797;NR_036092;NR_039658	ENSG00000109670;ENSG00000109670;NO_ENSEMBL;NO_ENSEMBL;NO_ENSEMBL	FBXW7;FBXW7;NO_SYMBOL;NO_SYMBOL;NO_SYMBOL	OpenChrom	57776	rs7660590	TMEM154	0	rs1484879 (LD with rs7660590)	TMEM154
peak192654	chr4	185703733	185704709	4	3	7	intron (NM_001286712, intron 5 of 21)	intron (NM_001286712, intron 5 of 21)	15979	NR_003542	643036	Hs.689630	NR_003542	ENSG00000249138	SLED1	-	proteoglycan 3 pseudogene	pseudo	FALSE	FALSE	TRUE	FALSE	FALSE	FALSE	INTRON;TSS-50kb	-;-	0;49036	NM_001286712;NM_024629	ENSG00000151726;ENSG00000151725	ACSL1;CENPU		4098	rs60780116	ACSL1 #	0	rs879779 (LD with rs60780116)	ACSL1 #
peak200166	chr5	53303605	53304682	4	3	7	intron (NM_019087, intron 4 of 4)	intron (NM_019087, intron 4 of 4)	-56715	NR_030307	693166		NR_030307	ENSG00000207627	MIR581	MIRN581|hsa-mir-581	microRNA 581	ncRNA	FALSE	FALSE	FALSE	TRUE	FALSE	FALSE	INTRON	-	0	NM_019087	ENSG00000185305	ARL15	OpenChrom	2044	rs11747901	ARL15	0	rs3776712 (LD with rs11747901)	ARL15
peak200167	chr5	53309244	53309984	1	4	5	intron (NM_019087, intron 4 of 4)	LTR8A|LTR|ERV1	61799	NR_039664	100616233		NR_039664	ENSG00000265421	MIR4459	-	microRNA 4459	ncRNA	FALSE	FALSE	FALSE	FALSE	FALSE	FALSE							DNaseOnly	7683	rs11747901	ARL15	0	rs255757 (LD with rs11747901)	ARL15
peak200409	chr5	55803179	55803736	3	3	6	Intergenic	Intergenic	-25862	NR_104664	102467147	Hs.650177	NR_104664	ENSG00000248727	LOC102467147	-	uncharacterized LOC102467147	ncRNA	FALSE	FALSE	FALSE	FALSE	FALSE	FALSE	TTS+10kb;TSS-50kb	-;-	-3862;25963	NM_001287053;NR_104664	ENSG00000225940;NO_ENSEMBL	C5orf67;NO_SYMBOL		5729	rs9687833	ANKRD55	0	rs30000 (LD with rs173964)	ANKRD55 #
peak200410	chr5	55809733	55810587	2	1	3	intron (NM_001287053, intron 4 of 5)	MSTB1|LTR|ERVL-MaLR	-32564	NR_104664	102467147	Hs.650177	NR_104664	ENSG00000248727	LOC102467147	-	uncharacterized LOC102467147	ncRNA	FALSE	FALSE	FALSE	FALSE	FALSE	FALSE	TSS-50kb	-	32665	NR_104664	NO_ENSEMBL	NO_SYMBOL		268	rs9687833	ANKRD55	0	rs256904 (LD with rs173964)	ANKRD55 #
peak206371	chr5	102725131	102726386	7	4	11	Intergenic	Intergenic	130701	NM_001316968	90355	Hs.482976	NM_033211	ENSG00000181751	C5orf30	-	chromosome 5 open reading frame 30	protein-coding	TRUE	FALSE	FALSE	TRUE	FALSE	FALSE							FAIREOnly	0	rs74944275	PAM	26271367	rs6453286 (LD with rs6453287)	ZBED3
peak232228	chr6	137290057	137291560	8	6	14	Intergenic	Intergenic	23559	NR_027994	100294720	Hs.520412	NR_027994	ENSG00000225391	NHEG1	-	neuroblastoma highly expressed 1	ncRNA	TRUE	FALSE	FALSE	TRUE	FALSE	FALSE							FAIREOnly	2355	rs6918311	SLC35D3 #	0	rs6937795 (LD with rs6918311)	SLC35D3 #
peak237301	chr7	14898209	14899639	4	3	7	Intergenic	Intergenic	-17849	NM_004080	1607	Hs.567255	NM_004080	ENSG00000136267	DGKB	DAGK2|DGK|DGK-BETA	diacylglycerol kinase, beta 90kDa	protein-coding	FALSE	FALSE	FALSE	TRUE	TRUE	FALSE	TSS-50kb	-	17950	NM_145695	ENSG00000136267	DGKB		22368	rs10276674	DGKB	0	rs17168486 (LD with rs10276674)	DGKB
peak237331	chr7	15055017	15056226	9	6	15	Intergenic	Intergenic	-174547	NM_004080	1607	Hs.567255	NM_004080	ENSG00000136267	DGKB	DAGK2|DGK|DGK-BETA	diacylglycerol kinase, beta 90kDa	protein-coding	TRUE	FALSE	FALSE	FALSE	TRUE	FALSE							Valid	8848	rs10238625	DGKB	0	rs7798124 (LD with rs10238625)	DGKB
peak237333	chr7	15063636	15064804	3	3	6	Intergenic	Intergenic	-183145	NM_004080	1607	Hs.567255	NM_004080	ENSG00000136267	DGKB	DAGK2|DGK|DGK-BETA	diacylglycerol kinase, beta 90kDa	protein-coding	FALSE	FALSE	FALSE	TRUE	FALSE	FALSE							FAIREOnly	270	rs10238625	DGKB	0	rs10244051 (LD with rs10238625)	DGKB
peak239010	chr7	28188862	28189946	2	1	3	intron (NM_175061, intron 1 of 4)	intron (NM_175061, intron 1 of 4)	-30672	NR_034097	100128081	Hs.434307	NR_034097		JAZF1-AS1	-	JAZF1 antisense RNA 1	ncRNA	TRUE	FALSE	FALSE	TRUE	FALSE	FALSE	INTRON;TSS-50kb	-;+	0;-30771	NM_175061;NR_034097	ENSG00000153814;NO_ENSEMBL	JAZF1;NO_SYMBOL		0	rs1635852	JAZF1	1751	rs70977019 (LD with rs1635852)	JAZF1
peak240612	chr7	44255100	44256575	4	3	7	TTS (NM_001220)	TTS (NM_001220)	15260	NM_006555	10652	Hs.520794	NM_006555	ENSG00000106636	YKT6	-	YKT6 v-SNARE homolog (S. cerevisiae)	protein-coding	TRUE	FALSE	FALSE	FALSE	FALSE	FALSE	TSS-50kb;TTS+10kb;TTS+10kb	-;-;+	26917;-1010;2046	NM_000162;NM_001220;NM_006555	ENSG00000106633;ENSG00000058404;ENSG00000106636	GCK;CAMK2B;YKT6	DNaseOnly	0	rs878521	GCK	16040818	7 (LD with rs1635852)	JAZF1
peak250648	chr7	127861791	127862541	2	1	3	Intergenic	Intergenic	14241	NR_029596	406917		NR_029596	ENSG00000207705	MIR129-1	MIR-129b|MIRN129-1|mir-129-1	microRNA 129-1	ncRNA	FALSE	FALSE	FALSE	FALSE	FALSE	FALSE	TSS-50kb	+	-19264	NM_000230	ENSG00000174697	LEP	DNaseOnly	261	rs791595	MIR129-LEP	0	rs71969685 (LD with rs791595)	MIR129-LEP
peak257570	chr8	41522472	41523743	2	5	7	promoter-TSS (NM_020480)	promoter-TSS (NM_020480)	-304	NM_020480	286	Hs.654438	NM_000037	ENSG00000029534	ANK1	ANK|SPH1|SPH2	ankyrin 1, erythrocytic	protein-coding	FALSE	FALSE	FALSE	FALSE	FALSE	FALSE	TSS-1500;TSS-50kb;TSS-50kb	-;-;-	405;18331;5183	NM_020480;NM_152568;NR_030161	ENSG00000029534;ENSG00000165066;NO_ENSEMBL	ANK1;NKX6-3;NO_SYMBOL	OpenChrom	3224	rs516946	ANK1	0	rs508419 (LD with rs516946)	ANK1
peak268485	chr8	118184035	118184870	6	6	12	intron (NM_173851, intron 7 of 7)	intron (NM_173851, intron 7 of 7)	37116	NM_001172814	169026	Hs.532270	NM_173851	ENSG00000164756	SLC30A8	ZNT8|ZnT-8	solute carrier family 30 (zinc transporter), member 8	protein-coding	TRUE	FALSE	FALSE	TRUE	FALSE	FALSE	INTRON	+	0	NM_173851	ENSG00000164756	SLC30A8	FAIREOnly	155	rs3802177	SLC30A8	0	rs13266634 (LD with rs3802177)	SLC30A8
peak271875	chr9	4289728	4291004	8	5	13	intron (NM_001042413, intron 1 of 10)	intron (NM_001042413, intron 1 of 10)	9669	NM_001042413	169792	Hs.162125	NM_152629	ENSG00000107249	GLIS3	ZNF515	GLIS family zinc finger 3	protein-coding	FALSE	FALSE	FALSE	TRUE	TRUE	FALSE	INTRON	-	0	NM_001042413	ENSG00000107249	GLIS3	OpenChrom	1079	rs10758593	GLIS3	0	rs4237150 (LD with rs10758593)	GLIS3
peak272271	chr9	8287344	8288329	3	1	4	Intergenic	Intergenic	446109	NM_130393	5789	Hs.446083	NM_002839	ENSG00000153707	PTPRD	HPTP|HPTPD|HPTPDELTA|PTPD|RPTPDELTA	protein tyrosine phosphatase, receptor type, D	protein-coding	FALSE	FALSE	FALSE	FALSE	FALSE	FALSE								0	rs186838848	PTPRD	3991761	rs10758594 (LD with rs10758593)	GLIS3
peak274216	chr9	22052343	22053245	4	4	8	intron (NR_120536, intron 3 of 3)	intron (NR_120536, intron 3 of 3)	-43482	NM_078487	1030	Hs.72901	NM_004936	ENSG00000147883	CDKN2B	CDK4I|INK4B|MTS2|P15|TP15|p15INK4b	cyclin-dependent kinase inhibitor 2B (p15, inhibits CDK4)	protein-coding	FALSE	FALSE	FALSE	FALSE	FALSE	FALSE	TSS-50kb;INTRON	-;+	43583;0	NM_004936;NR_120536	ENSG00000147883;NO_ENSEMBL	CDKN2B;NO_SYMBOL	FAIREOnly	79633	rs10965248	CDKN2A/B	0	rs6475604 (LD with rs10965223)	CDKN2A/B
peak274217	chr9	22064656	22066091	2	1	3	intron (NR_047541, intron 5 of 5)	intron (NR_047541, intron 5 of 5)	-56062	NM_078487	1030	Hs.72901	NM_004936	ENSG00000147883	CDKN2B	CDK4I|INK4B|MTS2|P15|TP15|p15INK4b	cyclin-dependent kinase inhibitor 2B (p15, inhibits CDK4)	protein-coding	FALSE	FALSE	FALSE	FALSE	FALSE	FALSE	INTRON	+	0	NR_047541	NO_ENSEMBL	NO_SYMBOL		66787	rs10965248	CDKN2A/B	0	rs1333039 (LD with rs10965223)	CDKN2A/B
peak274255	chr9	22300746	22301983	7	5	12	Intergenic	Intergenic	-145475	NM_022160	63951	Hs.371976	NM_022160		DMRTA1	DMO|DMRT4	DMRT-like family A1	protein-coding	FALSE	FALSE	FALSE	FALSE	FALSE	FALSE							FAIREOnly	0	rs1575972	DMRTA1	1929	rs60415401 (LD with rs1575972)	DMRTA1
peak280989	chr9	139248219	139249552	3	2	5	promoter-TSS (NM_001200003)	promoter-TSS (NM_001200003)	-366	NM_001200003	26086	Hs.239370	NM_015597	ENSG00000160360	GPSM1	AGS3	G-protein signaling modulator 1	protein-coding	TRUE	FALSE	FALSE	FALSE	FALSE	FALSE	TTS+10kb;TSS-1500;TTS+10kb;TSS-50kb	-;+;-;-	-7565;-465;-9275;26854	NM_001080849;NM_001200003;NM_052813;NR_026964	ENSG00000213221;ENSG00000160360;ENSG00000187796;NO_ENSEMBL	DNLZ;GPSM1;CARD9;NO_SYMBOL	OpenChrom	2596	rs11787792	GPSM1	0	rs28628657 (LD with rs11787792)	GPSM1
peak19322	chr10	12307270	12308099	7	6	13	Intergenic	Intergenic	-69542	NM_014142	11164	Hs.555956	NM_014142	ENSG00000165609	NUDT5	YSA1|YSA1H|YSAH1|hYSAH1	nudix hydrolase 5	protein-coding	FALSE	FALSE	FALSE	FALSE	FALSE	FALSE							Valid	1170	rs11257659	CDC123/CAMK1D	0	rs11257655 (LD with rs11257659)	CDC123/CAMK1D
peak24914	chr10	70882994	70885028	9	6	15	5' UTR (NM_004896, exon 1 of 9)	5' UTR (NM_004896, exon 1 of 9)	103	NM_001035260	9559	Hs.499925	NM_004896	ENSG00000122958	VPS26A	HB58|Hbeta58|PEP8A|VPS26	VPS26 retromer complex component A	protein-coding	TRUE	FALSE	FALSE	TRUE	TRUE	FALSE							OpenChrom	23790	rs10998572	VPS26A	0	rs10998585 (LD with rs10998572)	VPS26A
peak25693	chr10	80943838	80944766	5	4	9	intron (NM_020338, intron 4 of 24)	MIRb|SINE|MIR	115510	NM_020338	57178	Hs.193118	NM_020338	ENSG00000108175	ZMIZ1	MIZ|RAI17|TRAFIP10|ZIMP10|hZIMP10	zinc finger, MIZ-type containing 1	protein-coding	TRUE	FALSE	FALSE	FALSE	FALSE	FALSE							Valid	1218	rs810517	ZMIZ1	0	rs703980 (LD with rs810517)	ZMIZ1
peak26919	chr10	94479654	94480696	8	5	13	Intergenic	Intergenic	30494	NM_002729	3087	Hs.118651	NM_002729	ENSG00000152804	HHEX	HEX|HMPH|HOX11L-PEN|PRH|PRHX	hematopoietically expressed homeobox	protein-coding	FALSE	FALSE	FALSE	TRUE	FALSE	FALSE							FAIREOnly	34861	rs11187140	HHEX/IDE	0	rs10882106 (LD with rs11187140)	HHEX/IDE
peak28462	chr10	114757949	114758711	4	4	8	intron (NM_001146274, intron 4 of 13)	MIRb|SINE|MIR	-46784	NR_132769	106635520		NR_132769		SNORA87	-	small nucleolar RNA, H/ACA box 87	snoRNA	TRUE	FALSE	FALSE	FALSE	FALSE	FALSE	TSS-50kb	+	-46883	NR_132769	NO_ENSEMBL	NO_SYMBOL	Valid	0	rs7903146	TCF7L2	1908	rs4506565 (LD with rs7903146)	TCF7L2
peak29104	chr10	124133404	124135346	9	6	15	intron (NM_001001974, intron 1 of 11)	CpG	281	NM_001001974	59338	Hs.643512	NM_021622	ENSG00000107679	PLEKHA1	TAPP1	pleckstrin homology domain containing, family A (phosphoinositide binding specific) member 1	protein-coding	TRUE	FALSE	TRUE	FALSE	TRUE	FALSE	TSS-50kb;TSS-50kb;TSS-50kb	+;+;+	-11309;-17543;-42205	NM_001195608;NM_021622;NR_037506	ENSG00000107679;ENSG00000107679;NO_ENSEMBL	PLEKHA1;PLEKHA1;NO_SYMBOL	Valid	51368	rs2292626	PLEKHA1 #	0	rs71486610 (LD with rs2292626)	PLEKHA1 #
peak29105	chr10	124167025	124167578	3	1	4	intron (NM_021622, intron 5 of 11)	intron (NM_021622, intron 5 of 11)	-9179	NR_037506	100500866		NR_037506	ENSG00000265442	MIR3941	-	microRNA 3941	ncRNA	TRUE	FALSE	FALSE	TRUE	FALSE	FALSE	TSS-50kb;INTRON;TSS-50kb	+;+;+	-46976;0;-9278	NM_001099667;NM_021622;NR_037506	ENSG00000254636;ENSG00000107679;NO_ENSEMBL	ARMS2;PLEKHA1;NO_SYMBOL	FAIREOnly	19136	rs2292626	PLEKHA1 #	0	rs2421016 (LD with rs2292626)	PLEKHA1 #
peak29810	chr11	1714557	1715632	4	4	8	Intergenic	Intergenic	-3330	NM_001012416	440023	Hs.534863	NM_001012416	ENSG00000205864	KRTAP5-6	KRTAP5.6	keratin associated protein 5-6	protein-coding	FALSE	FALSE	FALSE	FALSE	FALSE	FALSE	TSS-50kb;TSS-50kb;TSS-50kb	+;+;-	-3430;-3430;8336	NM_001012416;NM_001012416;NR_026642	ENSG00000277389;ENSG00000205864;NO_ENSEMBL	KRTAP5-6;KRTAP5-6;NO_SYMBOL	OpenChrom	17708	rs2334499	DUSP8	0	rs7130416 (LD with rs2334499)	DUSP8
peak29892	chr11	2857629	2858793	4	5	9	intron (NM_181798, intron 15 of 15)	intron (NM_181798, intron 15 of 15)	24588	NR_130721	338653	Hs.639425	NR_130721	ENSG00000229414	KCNQ1-AS1	-	KCNQ1 antisense RNA 1	ncRNA	TRUE	FALSE	FALSE	FALSE	FALSE	FALSE	INTRON;INTRON;TSS-50kb;TTS+10kb	+;+;+;-	0;0;-33151;-3253	NM_181798;NM_181798;NR_024627;NR_130721	ENSG00000053918;ENSG00000282076;NO_ENSEMBL;NO_ENSEMBL	KCNQ1;KCNQ1;NO_SYMBOL;NO_SYMBOL	OpenChrom	0	rs2237897	KCNQ1	0	rs2299620 (LD with rs2237897)	KCNQ1
peak31093	chr11	17372880	17375700	9	6	15	intron (NM_001202439, intron 1 of 4)	intron (NM_001202439, intron 1 of 4)	981	NM_001202439	374383	Hs.146274	NM_001009913	ENSG00000188211	NCR3LG1	B7-H6|B7H6|DKFZp686O24166	natural killer cell cytotoxicity receptor 3 ligand 1	protein-coding	TRUE	FALSE	FALSE	TRUE	TRUE	FALSE	INTRON;TTS+10kb	+;+	0;2871	NM_001202439;NR_132751	ENSG00000188211;NO_ENSEMBL	NCR3LG1;NO_SYMBOL	OpenChrom	33872	rs5219	KCNJ11	0	rs3064075 (LD with rs5219)	KCNJ11
peak31094	chr11	17405212	17406248	7	5	12	Intergenic	Intergenic	4476	NM_000525	3767	Hs.248141	NM_000525	ENSG00000187486	KCNJ11	BIR|HHF2|IKATP|KIR6.2|MODY13|PHHI|TNDM3	potassium channel, inwardly rectifying subfamily J, member 11	protein-coding	FALSE	FALSE	FALSE	TRUE	FALSE	FALSE	TTS+10kb;TTS+10kb;TTS+10kb	-;-;+	-8801;-1165;6963	NM_000352;NM_000525;NM_001202439	ENSG00000006071;ENSG00000187486;ENSG00000188211	ABCC8;KCNJ11;NCR3LG1	Valid	3324	rs5219	KCNJ11	0	rs1002226 (LD with rs5219)	KCNJ11
peak31095	chr11	17407469	17408611	5	6	11	3' UTR (NM_000525, exon 1 of 1)	3' UTR (NM_000525, exon 1 of 1)	2166	NM_000525	3767	Hs.248141	NM_000525	ENSG00000187486	KCNJ11	BIR|HHF2|IKATP|KIR6.2|MODY13|PHHI|TNDM3	potassium channel, inwardly rectifying subfamily J, member 11	protein-coding	FALSE	FALSE	FALSE	FALSE	TRUE	FALSE	TTS+10kb;TTS+10kb	-;+	-6491;9273	NM_000352;NM_001202439	ENSG00000006071;ENSG00000188211	ABCC8;NCR3LG1	DNaseOnly	961	rs5219	KCNJ11	0	rs5213 (LD with rs5219)	KCNJ11
peak34676	chr11	43832273	43832975	3	2	5	intron (NM_016142, intron 4 of 10)	intron (NM_016142, intron 4 of 10)	-69733	NM_139178	221120	Hs.720708	NM_139178	ENSG00000166199	ALKBH3	ABH3|DEPC-1|DEPC1|PCA1	alkB homolog 3, alpha-ketoglutarate-dependent dioxygenase	protein-coding	FALSE	FALSE	FALSE	TRUE	FALSE	FALSE	INTRON	+	0	NM_016142	ENSG00000149084	HSD17B12		44959	rs1061810	HSD17B12 #	0	rs10400343 (LD with rs1061810)	HSD17B12 #
peak34677	chr11	43846585	43847276	2	2	4	intron (NM_016142, intron 6 of 10)	intron (NM_016142, intron 6 of 10)	-55426	NM_139178	221120	Hs.720708	NM_139178	ENSG00000166199	ALKBH3	ABH3|DEPC-1|DEPC1|PCA1	alkB homolog 3, alpha-ketoglutarate-dependent dioxygenase	protein-coding	FALSE	FALSE	FALSE	FALSE	FALSE	FALSE	INTRON	+	0	NM_016142	ENSG00000149084	HSD17B12	FAIREOnly	30658	rs1061810	HSD17B12 #	0	rs2037297 (LD with rs1061810)	HSD17B12 #
peak36005	chr11	65351647	65353246	8	6	14	exon (NM_001099409, exon 12 of 19)	exon (NM_001099409, exon 12 of 19)	8938	NM_001099409	254102	Hs.502867	NM_001099409	ENSG00000173442	EHBP1L1	-	EH domain binding protein 1 like 1	protein-coding	TRUE	FALSE	FALSE	FALSE	TRUE	FALSE	EXON;TSS-50kb;TTS+10kb;TSS-50kb;TSS-50kb	+;-;-;+;-	0;26848;-7568;-31436;14416	NM_001099409;NM_001164266;NM_005714;NM_032223;NR_038923	ENSG00000173442;ENSG00000168056;ENSG00000173338;ENSG00000197136;NO_ENSEMBL	EHBP1L1;LTBP3;KCNK7;PCNX3;NO_SYMBOL	OpenChrom	11139	rs111669836	MAP3K11 #	0	rs2298615 (LD with rs111669836)	MAP3K11 #
peak36464	chr11	72432652	72433942	9	6	15	5' UTR (NM_001135190, exon 1 of 31)	5' UTR (NM_001135190, exon 1 of 31)	106	NM_015242	116985	Hs.503165	NM_015242	ENSG00000186635	ARAP1	CENTD2	ArfGAP with RhoGAP domain, ankyrin repeat and PH domain 1	protein-coding	TRUE	FALSE	FALSE	FALSE	TRUE	FALSE	TSS-50kb	-	47901	NM_002599	ENSG00000186642	PDE2A	OpenChrom	4480	rs76550717	ARAP1 (CENTD2)	0	rs11603334 (LD with rs76550717)	ARAP1 (CENTD2)
peak36469	chr11	72463286	72464362	9	6	15	promoter-TSS (NM_001040118)	promoter-TSS (NM_001040118)	-390	NM_001040118	116985	Hs.503165	NM_015242	ENSG00000186635	ARAP1	CENTD2	ArfGAP with RhoGAP domain, ankyrin repeat and PH domain 1	protein-coding	TRUE	FALSE	FALSE	FALSE	TRUE	FALSE	TSS-1500;TSS-50kb;TTS+10kb;TSS-50kb	-;-;-;+	491;30522;-2049;-30850	NM_001040118;NM_001135190;NM_006645;NR_039841	ENSG00000186635;ENSG00000186635;ENSG00000214530;NO_ENSEMBL	ARAP1;ARAP1;STARD10;NO_SYMBOL	OpenChrom	35114	rs76550717	ARAP1 (CENTD2)	0	rs7109575 (LD with rs76550717)	ARAP1 (CENTD2)
peak36470	chr11	72469566	72471003	6	6	12	exon (NM_006645, exon 3 of 7)	exon (NM_006645, exon 3 of 7)	-6851	NM_001040118	116985	Hs.503165	NM_015242	ENSG00000186635	ARAP1	CENTD2	ArfGAP with RhoGAP domain, ankyrin repeat and PH domain 1	protein-coding	TRUE	FALSE	FALSE	TRUE	FALSE	FALSE	TSS-50kb;TSS-50kb;EXON;TSS-50kb	-;-;-;+	6951;36982;0;-24390	NM_001040118;NM_001135190;NM_006645;NR_039841	ENSG00000186635;ENSG00000186635;ENSG00000214530;NO_ENSEMBL	ARAP1;ARAP1;STARD10;NO_SYMBOL	OpenChrom	41394	rs76550717	ARAP1 (CENTD2)	0	rs140130268 (LD with rs76550717)	ARAP1 (CENTD2)
peak46424	chr12	27961506	27962738	7	6	13	Intergenic	Intergenic	28935	NM_020782	57542	Hs.505104	NM_020782	ENSG00000087448	KLHL42	Ctb9|KLHDC5	kelch-like family member 42	protein-coding	TRUE	FALSE	TRUE	TRUE	FALSE	FALSE	TSS-50kb;TTS+10kb	-;+	38014;6250	NM_001146221;NM_020782	ENSG00000205693;ENSG00000087448	MANSC4;KLHL42	OpenChrom	0	rs7953190	KLHDC5	0	rs34442399 (LD with rs7953190)	KLHDC5
peak66288	chr13	75900376	75901321	2	4	6	intron (NM_001286658, intron 9 of 19)	intron (NM_001286658, intron 9 of 19)	86125	NR_132375	106144536	Hs.591226	NR_132375		LINC01078	-	long intergenic non-protein coding RNA 1078	ncRNA	FALSE	FALSE	TRUE	TRUE	FALSE	FALSE	INTRON	-	0	NM_001286658	ENSG00000136111	TBC1D4		2213	rs7330796	TBC1D4	0	rs2236420 (LD with rs7330796)	TBC1D4
peak67099	chr13	80706920	80708319	8	6	14	Intergenic	Intergenic	122408	NR_104138	101515984	Hs.569290	NR_104138		LINC01080	TCONS_00021856	long intergenic non-protein coding RNA 1080	ncRNA	FALSE	FALSE	FALSE	TRUE	TRUE	FALSE							FAIREOnly	1605	rs11616380	SPRY2	0	rs1215468 (LD with rs11616380)	SPRY2
peak78792	chr14	79942261	79943185	3	1	4	intron (NM_138970, intron 2 of 5)	intron (NM_138970, intron 2 of 5)	197041	NR_073546	9369	Hs.368307	NM_004796	ENSG00000021645	NRXN3	C14orf60	neurexin 3	protein-coding	FALSE	FALSE	FALSE	FALSE	FALSE	FALSE	INTRON	+	0	NM_138970	ENSG00000021645	NRXN3		1977	rs10146997	NRXN3 #	0	rs7156625 (LD with rs10146997)	NRXN3 #
peak82245	chr15	40615258	40616677	9	6	15	promoter-TSS (NM_001301268)	promoter-TSS (NM_001301268)	-289	NM_001301268	100505573	Hs.530791	NM_001301268		INAFM2	LINC00984|OGU1	InaF-motif containing 2	protein-coding	TRUE	FALSE	FALSE	FALSE	TRUE	FALSE	TSS-50kb;TSS-50kb;TSS-1500;TSS-50kb;TSS-50kb;TTS+10kb	+;-;+;-;+;-	-27365;41282;-388;15895;-34567;-7784	NM_001145643;NM_001190479;NM_001301268;NM_004573;NM_033510;NM_207380	ENSG00000233041;ENSG00000230778;NO_ENSEMBL;ENSG00000137841;ENSG00000140323;ENSG00000188549	PHGR1;ANKRD63;NO_SYMBOL;PLCB2;DISP2;C15orf52	OpenChrom	3047	rs67839313	INAFM2	0	rs12907887 (LD with rs67839313)	INAFM2
peak84434	chr15	77711721	77713846	9	6	15	promoter-TSS (NM_024776)	promoter-TSS (NM_024776)	-209	NM_001304504	10363	Hs.69594	NM_018200	ENSG00000140382	HMG20A	HMGX1|HMGXB1	high mobility group 20A	protein-coding	TRUE	FALSE	FALSE	FALSE	TRUE	FALSE	TSS-1500	-	439	NM_024776	ENSG00000173517	PEAK1	Valid	62652	rs952471	HMG20A	0	rs34591043 (LD with rs952471)	HMG20A
peak85211	chr15	91564856	91566261	6	5	11	promoter-TSS (NR_110104)	promoter-TSS (NR_110104)	292	NM_018668	26276	Hs.745007	NM_018668	ENSG00000184056	VPS33B	-	vacuolar protein sorting 33 homolog B (yeast)	protein-coding	TRUE	FALSE	TRUE	TRUE	TRUE	FALSE	TSS-50kb;TSS-200	-;+	27778;-191	NM_003981;NR_110104	ENSG00000198901;NO_ENSEMBL	PRC1;NO_SYMBOL	DNaseOnly	1343	rs12595616	PRC1	0	rs11073967 (LD with rs12595616)	PRC1
peak87519	chr16	53815094	53815634	3	1	4	intron (NM_001080432, intron 1 of 8)	intron (NM_001080432, intron 1 of 8)	77489	NM_001080432	79068	Hs.528833	NM_001080432		FTO	ALKBH9|GDFD	fat mass and obesity associated	protein-coding	FALSE	FALSE	FALSE	TRUE	FALSE	FALSE	INTRON	+	0	NM_001080432	ENSG00000140718	FTO	Valid	11520	rs1558902	FTO	0	rs17817497 (LD with rs1558902)	FTO
peak88658	chr16	75240062	75241255	3	4	7	intron (NM_001025200, intron 1 of 6)	intron (NM_001025200, intron 1 of 6)	413	NM_001025200	440387	Hs.610926	NM_001025200	ENSG00000168928	CTRB2	-	chymotrypsinogen B2	protein-coding	TRUE	FALSE	FALSE	FALSE	TRUE	FALSE	INTRON;TSS-50kb;TSS-50kb	-;+;+	0;-12325;-19722	NM_001025200;NM_001906;NR_109777	ENSG00000168928;ENSG00000168925;NO_ENSEMBL	CTRB2;CTRB1;NO_SYMBOL	OpenChrom	11072	rs8056814	BCAR1	0	rs72802352 (LD with rs8056814)	BCAR1
peak88660	chr16	75251073	75252790	2	3	5	promoter-TSS (NM_001906)	promoter-TSS (NM_001906)	-952	NM_001906	1504	Hs.610926	NM_001906	ENSG00000168925	CTRB1	CTRB	chymotrypsinogen B1	protein-coding	TRUE	FALSE	FALSE	FALSE	FALSE	FALSE	TSS-50kb;TSS-1500;TSS-50kb	-;+;+	10961;-1051;-8448	NM_001025200;NM_001906;NR_109777	ENSG00000168928;ENSG00000168925;NO_ENSEMBL	CTRB2;CTRB1;NO_SYMBOL	DNaseOnly	0	rs8056814	BCAR1	0	rs147630228 (LD with rs8056814)	BCAR1
peak89988	chr17	3969286	3970095	8	5	13	intron (NM_015113, intron 28 of 54)	intron (NM_015113, intron 28 of 54)	76562	NM_015113	23140	Hs.277624	NM_015113	ENSG00000074755	ZZEF1	ZZZ4	zinc finger, ZZ-type with EF-hand domain 1	protein-coding	TRUE	FALSE	FALSE	TRUE	FALSE	FALSE	INTRON	-	0	NM_015113	ENSG00000074755	ZZEF1	Valid	44289	rs7224685	ZZEF1 #	0	rs9892466 (LD with rs7224685)	ZZEF1 #
peak90330	chr17	9783666	9784495	6	5	11	intron (NM_004246, intron 11 of 12)	intron (NM_004246, intron 11 of 12)	24603	NM_002903	5957	Hs.80539	NM_002903		RCVRN	RCV1	recoverin	protein-coding	FALSE	FALSE	FALSE	TRUE	FALSE	FALSE	INTRON	+	0	NM_004246	ENSG00000065325	GLP2R	Valid	3279	rs78761021	GLP2R #	0	rs62066057 (LD with rs78761021)	GLP2R #
peak91473	chr17	36102248	36106342	5	5	10	intron (NM_001304286, intron 1 of 6)	CpG	774	NM_001304286	6928	Hs.191144	NM_000458	ENSG00000275410	HNF1B	FJHN|HNF-1-beta|HNF-1B|HNF1beta|HNF2|HPC11|LF-B3|LFB3|MODY5|TCF-2|TCF2|VHNF1	HNF1 homeobox B	protein-coding	TRUE	FALSE	FALSE	FALSE	TRUE	FALSE							OpenChrom	0	rs757209	HNF1B (TCF2)	0	rs9901746 (LD with rs757209)	HNF1B (TCF2)
peak106834	chr19	46160774	46161488	5	4	9	Intergenic	Intergenic	-10371	NM_000164	2696	Hs.251412	NM_000164	ENSG00000010310	GIPR	PGQTL2	gastric inhibitory polypeptide receptor	protein-coding	TRUE	FALSE	FALSE	FALSE	FALSE	FALSE	TSS-50kb;TSS-50kb;TSS-50kb;TSS-50kb;TSS-50kb;TSS-50kb;TSS-50kb	+;+;-;-;-;+;-	-10470;-34709;12457;14247;18887;-17033;18557	NM_000164;NM_001163377;NM_001193268;NM_001193269;NR_029886;NR_030372;NR_034098	ENSG00000010310;ENSG00000011478;ENSG00000125746;ENSG00000125746;NO_ENSEMBL;NO_ENSEMBL;NO_ENSEMBL	GIPR;QPCTL;EML2;EML2;NO_SYMBOL;NO_SYMBOL;NO_SYMBOL	Valid	528	rs55864746	GIPR	0	rs10409882 (LD with rs55864746)	GIPR
peak139847	chr22	30303740	30304342	4	2	6	intron (NM_021090, intron 1 of 19)	intron (NM_021090, intron 1 of 19)	24883	NM_153051	8897	Hs.474536	NM_021090	ENSG00000100330	MTMR3	FYVE-DSP1|ZFYVE10	myotubularin related protein 3	protein-coding	FALSE	FALSE	FALSE	TRUE	FALSE	FALSE	INTRON	+	0	NM_021090	ENSG00000100330	MTMR3	Valid	295220	rs2023681	MTMR3/HORMAD2	0	rs5752979 (LD with rs2023681)	MTMR3/HORMAD2
peak139856	chr22	30390076	30391428	6	4	10	intron (NM_021090, intron 7 of 19)	intron (NM_021090, intron 7 of 19)	-12286	NR_106876	102466742		NR_106876	ENSG00000275818	MIR6818	hsa-mir-6818	microRNA 6818	ncRNA	TRUE	FALSE	FALSE	TRUE	FALSE	FALSE	INTRON;TSS-50kb	+;+	0;-12385	NM_021090;NR_106876	ENSG00000100330;NO_ENSEMBL	MTMR3;NO_SYMBOL	FAIREOnly	208134	rs2023681	MTMR3/HORMAD2	0	rs55645000 (LD with rs2023681)	MTMR3/HORMAD2
peak139865	chr22	30591788	30593010	5	3	8	Intergenic	Intergenic	50441	NM_001257135	3976	Hs.2250	NM_002309	ENSG00000128342	LIF	CDF|DIA|HILDA|MLPLI	leukemia inhibitory factor	protein-coding	FALSE	FALSE	FALSE	TRUE	FALSE	FALSE							OpenChrom	6552	rs2023681	MTMR3/HORMAD2	0	rs5763878 (LD with rs2023681)	MTMR3/HORMAD2
