# Supplementary material for: ATAC-seq reveals alterations in open chromatin in pancreatic islets from subjects with type 2 diabetes
Source: Sci Rep. 2019 May 23;9:7785. doi: 10.1038/s41598-019-44076-8 (PMC6533306; doi:10.1038/s41598-019-44076-8)
Supplement: Supplementary file 7 — Table S7 [file 41598_2019_44076_MOESM7_ESM.xlsx]

## Sheet: Sheet1
Supplemental Table 7: ATAC-seq open chromatin peaks at H3K4me1-H3K4me3 and FANTOM regions in islets of non-diabetic (ND) donors.
Chromosome	Start	End	Strand	BorderDist:Direct overlap of H3K4me1-H3K27ac coloc to Healthy_N=3 duplicated	CenterDist:Direct overlap of H3K4me1-H3K27ac coloc to Healthy_N=3 duplicated	Direction to the nearest Healthy_N=3 duplicated-region	Rel. position of the nearest Healthy_N=3 duplicated-region	Start coordinate for the nearest Healthy_N=3 duplicated-region	End coordinate for the nearest Healthy_N=3 duplicated-region	Strand location of the nearest Healthy_N=3 duplicated-region	PeakID from Healthy_N=3 duplicated	n ND	n T2D	Annotation from Healthy_N=3 duplicated	Detailed.Annotation from Healthy_N=3 duplicated	Distance.to.TSS from Healthy_N=3 duplicated	Nearest.PromoterID from Healthy_N=3 duplicated	Entrez.ID from Healthy_N=3 duplicated	Nearest.Unigene from Healthy_N=3 duplicated	Nearest.Refseq from Healthy_N=3 duplicated	Nearest.Ensembl from Healthy_N=3 duplicated	Gene.Name from Healthy_N=3 duplicated	Gene.Alias from Healthy_N=3 duplicated	Gene.Description from Healthy_N=3 duplicated	Gene.Type from Healthy_N=3 duplicated	Dist.Group from Healthy_N=3 duplicated	Dist.Distance from Healthy_N=3 duplicated	Dist.RefSeq from Healthy_N=3 duplicated	Dist.ENSEMBL from Healthy_N=3 duplicated	Dist.Symbol from Healthy_N=3 duplicated
chr6	84139998	84140114	+	-472	650	+	650	84139642	84141770	-	peak223487	9	6	5' UTR (NM_002395, exon 1 of 14)	5' UTR (NM_002395, exon 1 of 14)	232	NM_002395	4199	Hs,21160	NM_002395	ENSG00000065833	ME1	HUMNDME|MES	malic enzyme 1, NADP(+)-dependent, cytosolic	protein-coding
chr6	117804575	117804878	+	-924	634	-	-634	117802685	117805498	-	peak228885	9	6	intron (NM_173674, intron 1 of 14)	CpG	272	NM_173674	285761	Hs,658304	NM_173674	ENSG00000164465	DCBLD1	dJ94G16,1	discoidin, CUB and LCCL domain containing 1	protein-coding
chr6	34760751	34760986	+	-446	718	-	-718	34759104	34761197	-	peak217131	9	6	intron (NM_017754, intron 1 of 20)	CpG	357	NM_017754	54887	Hs,700656	NM_017754	ENSG00000065060	UHRF1BP1	C6orf107|ICBP90|dJ349A12,1	UHRF1 binding protein 1	protein-coding
chr13	34116442	34117241	+	-1204	264	+	264	34116038	34118175	-	peak59889	9	6	intron (NM_001243476, intron 3 of 17)	CpG	133865	NM_001243476	90627	Hs,156551	NM_052851	ENSG00000133121	STARD13	ARHGAP37|DLC2|GT650|LINC00464	StAR-related lipid transfer domain containing 13	protein-coding
chr12	90344392	90344420	+	-28	554	-	-554	90343285	90344420	-	peak54921	9	6	Intergenic	Intergenic	241121	NR_028138	338758	Hs,601766	NR_028138	ENSG00000271614	LINC00936	-	long intergenic non-protein coding RNA 936	ncRNA
chr12	90345032	90345239	+	-207	188	+	188	90345032	90345615	-	peak54922	4	0	Intergenic	MLT1I|LTR|ERVL-MaLR	242592	NR_028138	338758	Hs,601766	NR_028138	ENSG00000271614	LINC00936	-	long intergenic non-protein coding RNA 936	ncRNA
chr17	36103612	36103751	+	-1504	613	+	613	36102248	36106342	-	peak91473	5	5	intron (NM_001304286, intron 1 of 6)	CpG	774	NM_001304286	6928	Hs,191144	NM_000458	ENSG00000275410	HNF1B	FJHN|HNF-1-beta|HNF-1B|HNF1beta|HNF2|HPC11|LF-B3|LFB3|MODY5|TCF-2|TCF2|VHNF1	HNF1 homeobox B	protein-coding
chr2	37852383	37852553	+	-188	616	+	616	37852365	37853802	-	peak110033	9	6	Intergenic	Intergenic	46258	NM_006449	10602	Hs,369574	NM_006449	ENSG00000163171	CDC42EP3	BORG2|CEP3|UB1	CDC42 effector protein (Rho GTPase binding) 3	protein-coding
chr2	37853380	37853621	+	-423	416	-	-416	37852365	37853802	-	peak110033	9	6	Intergenic	Intergenic	46258	NM_006449	10602	Hs,369574	NM_006449	ENSG00000163171	CDC42EP3	BORG2|CEP3|UB1	CDC42 effector protein (Rho GTPase binding) 3	protein-coding
chr2	37858487	37858709	+	-222	512	+	512	37858487	37859734	-	peak110034	9	6	Intergenic	Intergenic	40231	NM_006449	10602	Hs,369574	NM_006449	ENSG00000163171	CDC42EP3	BORG2|CEP3|UB1	CDC42 effector protein (Rho GTPase binding) 3	protein-coding
chr2	37841378	37841620	+	-548	8	-	-8	37841056	37841926	-	peak110030	8	6	Intergenic	Intergenic	57851	NM_006449	10602	Hs,369574	NM_006449	ENSG00000163171	CDC42EP3	BORG2|CEP3|UB1	CDC42 effector protein (Rho GTPase binding) 3	protein-coding
chr2	37851223	37851610	+	-386	244	+	244	37851223	37852096	-	peak110032	4	6	Intergenic	Intergenic	47682	NM_006449	10602	Hs,369574	NM_006449	ENSG00000163171	CDC42EP3	BORG2|CEP3|UB1	CDC42 effector protein (Rho GTPase binding) 3	protein-coding
chr2	37851755	37851898	+	-342	166	-	-166	37851223	37852096	-	peak110032	4	6	Intergenic	Intergenic	47682	NM_006449	10602	Hs,369574	NM_006449	ENSG00000163171	CDC42EP3	BORG2|CEP3|UB1	CDC42 effector protein (Rho GTPase binding) 3	protein-coding
chr17	36102823	36103051	+	-803	1358	+	1358	36102248	36106342	-	peak91473	5	5	intron (NM_001304286, intron 1 of 6)	CpG	774	NM_001304286	6928	Hs,191144	NM_000458	ENSG00000275410	HNF1B	FJHN|HNF-1-beta|HNF-1B|HNF1beta|HNF2|HPC11|LF-B3|LFB3|MODY5|TCF-2|TCF2|VHNF1	HNF1 homeobox B	protein-coding
chr20	52268867	52269118	+	-359	224	+	224	52268758	52269673	-	peak134307	3	2	Intergenic	Intergenic	-69580	NM_006526	7764	Hs,155040	NM_006526	ENSG00000171940	ZNF217	ZABC1	zinc finger protein 217	protein-coding
chr10	70884620	70884824	+	-408	711	-	-711	70882994	70885028	-	peak24914	9	6	5' UTR (NM_004896, exon 1 of 9)	5' UTR (NM_004896, exon 1 of 9)	103	NM_001035260	9559	Hs,499925	NM_004896	ENSG00000122958	VPS26A	HB58|Hbeta58|PEP8A|VPS26	VPS26 retromer complex component A	protein-coding
chr2	225792499	225793034	+	-564	291	-	-291	225791888	225793062	-	peak129919	9	6	intron (NM_014689, intron 2 of 55)	L2a|LINE|L2	19307	NM_001290263	55619	Hs,46578	NM_014689	ENSG00000135905	DOCK10	DRIP2|Nbla10300|ZIZ3	dedicator of cytokinesis 10	protein-coding
chr2	225790888	225791362	+	-497	103	-	-103	225790659	225791385	-	peak129918	3	0	intron (NM_014689, intron 2 of 55)	L2a|LINE|L2	20760	NM_001290263	55619	Hs,46578	NM_014689	ENSG00000135905	DOCK10	DRIP2|Nbla10300|ZIZ3	dedicator of cytokinesis 10	protein-coding
chr17	64961597	64961937	+	-804	391	-	-391	64960350	64962401	-	peak93140	3	5	intron (NM_014405, intron 1 of 3)	CpG	396	NM_014405	27092	Hs,514423	NM_014405	ENSG00000075461	CACNG4	-	calcium channel, voltage-dependent, gamma subunit 4	protein-coding
chr5	60629701	60629871	+	-170	454	-	-454	60628794	60629871	-	peak200927	5	3	intron (NM_020928, intron 1 of 13)	CpG-20727	1233	NM_020928	57688	Hs,744939	NM_020928	ENSG00000130449	ZSWIM6	AFND	zinc finger, SWIM-type containing 6	protein-coding
chrX	13128879	13129151	+	-525	118	+	118	13128626	13129640	-	peak281552	8	6	Intergenic	Intergenic	-66216	NM_174901	171484	Hs,667546	NM_174901	ENSG00000187268	FAM9C	TEX39C	family with sequence similarity 9, member C	protein-coding
chr10	24498955	24499001	+	-388	1127	-	-1127	24496359	24499343	-	peak20530	4	5	5' UTR (NM_019590, exon 1 of 21)	5' UTR (NM_019590, exon 1 of 21)	131	NM_001282768	56243	Hs,445885	NM_019590	ENSG00000120549	KIAA1217	SKT	KIAA1217	protein-coding
chr21	38630405	38630786	+	-806	280	-	-280	38629421	38631212	-	peak138329	8	6	intron (NM_006052, intron 1 of 7)	CpG	9516	NM_006052	10311	Hs,369488	NM_006052	ENSG00000157538	DSCR3	DCRA|DSCRA	Down syndrome critical region 3	protein-coding
chr13	77899410	77899971	+	-560	884	+	884	77899410	77901738	-	peak66621	9	6	intron (NM_015057, intron 1 of 82)	CpG	603	NM_015057	23077	Hs,591221	NM_015057	ENSG00000005810	MYCBP2	PAM	MYC binding protein 2, E3 ubiquitin protein ligase	protein-coding
chr2	56070301	56070618	+	-607	8	-	-8	56069996	56070909	-	peak111611	3	5	Intergenic	Intergenic	80845	NM_001039349	2202	Hs,76224	NM_004105	ENSG00000115380	EFEMP1	DHRD|DRAD|FBLN3|FBNL|FIBL-3|MLVT|MTLV|S1-5	EGF containing fibulin-like extracellular matrix protein 1	protein-coding
chr2	64978173	64978610	+	-1182	294	-	-294	64976841	64979356	-	peak112218	9	6	Intergenic	Intergenic	-97053	NM_014755	9792	Hs,591569	NM_014755	ENSG00000179833	SERTAD2	Sei-2|TRIP-Br2	SERTA domain containing 2	protein-coding
chr15	62402832	62402995	+	-524	145	-	-145	62402181	62403357	-	peak83457	9	6	Intergenic	Intergenic	43593	NM_207322	145741	Hs,202656	NM_207322	ENSG00000198535	C2CD4A	FAM148A|NLF1	C2 calcium-dependent domain containing 4A	protein-coding
chr15	62410762	62410981	+	-220	629	+	629	62410762	62412240	-	peak83459	9	6	Intergenic	Intergenic	45981	NM_001007595	388125	Hs,144372	NM_001007595	ENSG00000205502	C2CD4B	FAM148B|NLF2	C2 calcium-dependent domain containing 4B	protein-coding
chr15	62411576	62411892	+	-664	233	-	-233	62410762	62412240	-	peak83459	9	6	Intergenic	Intergenic	45981	NM_001007595	388125	Hs,144372	NM_001007595	ENSG00000205502	C2CD4B	FAM148B|NLF2	C2 calcium-dependent domain containing 4B	protein-coding
chr15	62416318	62416522	+	-332	440	+	440	62416190	62417529	-	peak83460	9	6	Intergenic	Intergenic	40622	NM_001007595	388125	Hs,144372	NM_001007595	ENSG00000205502	C2CD4B	FAM148B|NLF2	C2 calcium-dependent domain containing 4B	protein-coding
chr15	62416624	62416992	+	-802	52	+	52	62416190	62417529	-	peak83460	9	6	Intergenic	Intergenic	40622	NM_001007595	388125	Hs,144372	NM_001007595	ENSG00000205502	C2CD4B	FAM148B|NLF2	C2 calcium-dependent domain containing 4B	protein-coding
chr15	62405210	62405473	+	-544	79	-	-79	62404771	62405755	-	peak83458	7	6	Intergenic	MIRb|SINE|MIR	46087	NM_207322	145741	Hs,202656	NM_207322	ENSG00000198535	C2CD4A	FAM148A|NLF1	C2 calcium-dependent domain containing 4A	protein-coding
chr19	12404552	12404928	+	-629	530	+	530	12404299	12406241	-	peak105179	9	6	intron (NM_001164276, intron 1 of 4)	CpG	444	NM_001164276	51710	Hs,296731	NM_016264	ENSG00000197857	ZNF44	GIOT-2|KOX7|ZNF|ZNF504|ZNF55|ZNF58	zinc finger protein 44	protein-coding
chr16	23463745	23463771	+	-26	594	+	594	23463745	23464959	-	peak86846	8	6	5' UTR (NM_153603, exon 1 of 17)	5' UTR (NM_153603, exon 1 of 17)	160	NM_153603	91949	Hs,185807	NM_153603	ENSG00000168434	COG7	CDG2E	component of oligomeric golgi complex 7	protein-coding
chr12	25402760	25403150	+	-548	777	+	777	25402601	25404862	-	peak46071	9	6	5' UTR (NM_033360, exon 1 of 6)	5' UTR (NM_033360, exon 1 of 6)	133	NM_004985	3845	Hs,505033	NM_004985	ENSG00000133703	KRAS	C-K-RAS|CFC2|K-RAS2A|K-RAS2B|K-RAS4A|K-RAS4B|KI-RAS|KRAS1|KRAS2|NS|NS3|RALD|RASK2	Kirsten rat sarcoma viral oncogene homolog	protein-coding
chr1	87800631	87801497	+	-866	7	-	-7	87800617	87801497	-	peak6814	4	6	intron (NM_006769, intron 2 of 4)	CpG	6906	NM_006769	8543	Hs,436792	NM_006769	ENSG00000143013	LMO4	-	LIM domain only 4	protein-coding
chr6	139861409	139861746	+	-336	284	-	-284	139860843	139861746	-	peak232515	7	4	Intergenic	Intergenic	-65562	NR_033919	645434	Hs,666240	NR_033919	ENSG00000238099	LINC01625	-	long intergenic non-protein coding RNA 1625	ncRNA
chr9	15306066	15306408	+	-696	577	+	577	15305713	15307916	-	peak273416	9	6	intron (NM_001168339, intron 1 of 19)	CpG	543	NM_001168341	158219	Hs,563630	NM_152574	ENSG00000155158	TTC39B	C9orf52	tetratricopeptide repeat domain 39B	protein-coding
chr20	20432950	20433312	+	-429	149	+	149	20432883	20433677	-	peak132565	9	6	intron (NM_020343, intron 37 of 39)	CpG	84515	NM_002196	3642	Hs,89584	NM_002196	ENSG00000173404	INSM1	IA-1|IA1	insulinoma-associated 1	protein-coding
chr2	232468888	232470128	+	-1286	284	+	284	232468841	232470742	-	peak130406	9	6	Intergenic	Intergenic	12217	NM_152614	165100	Hs,98104	NM_152614	ENSG00000177673	C2orf57	-	chromosome 2 open reading frame 57	protein-coding
chr1	206859136	206859493	+	-842	347	-	-347	206857956	206859978	-	peak15075	8	5	intron (NM_004759, intron 1 of 9)	CpG	602	NM_004759	9261	Hs,643566	NM_004759	ENSG00000162889	MAPKAPK2	MAPKAP-K2|MK-2|MK2	mitogen-activated protein kinase-activated protein kinase 2	protein-coding
chr1	206859748	206859978	+	-230	896	-	-896	206857956	206859978	-	peak15075	8	5	intron (NM_004759, intron 1 of 9)	CpG	602	NM_004759	9261	Hs,643566	NM_004759	ENSG00000162889	MAPKAPK2	MAPKAP-K2|MK-2|MK2	mitogen-activated protein kinase-activated protein kinase 2	protein-coding
chr12	65997532	65997897	+	-366	665	-	-665	65996201	65997897	-	peak50535	8	6	intron (NR_120434, intron 2 of 4)	C-rich|Low_complexity|Low_complexity	39103	NR_120433	100507065	Hs,591038	NR_120431	ENSG00000250748	LOC100507065	-	uncharacterized LOC100507065	ncRNA
chr10	65282188	65282443	+	-254	873	-	-873	65280443	65282443	-	peak24314	9	6	intron (NM_001001330, intron 1 of 7)	CpG	320	NM_001001330	221035	Hs,499833	NM_001001330	ENSG00000165476	REEP3	C10orf74	receptor accessory protein 3	protein-coding
chr12	27678028	27678301	+	-274	961	-	-961	27676105	27678301	-	peak46380	9	6	5' UTR (NM_001198916, exon 1 of 28)	5' UTR (NM_001198916, exon 1 of 28)	158	NM_001198916	8496	Hs,172445	NM_003622	ENSG00000110841	PPFIBP1	L2|SGT2|hSGT2|hSgt2p	PTPRF interacting protein, binding protein 1 (liprin beta 1)	protein-coding
chr3	42002560	42002746	+	-186	822	+	822	42002560	42004390	-	peak146084	9	6	intron (NM_017886, intron 1 of 36)	CpG	185	NM_017886	54986	Hs,656192	NM_017886	ENSG00000168038	ULK4	FAM7C1|REC01035	unc-51 like kinase 4	protein-coding
chr17	17319893	17320013	+	-608	30	+	30	17319405	17320561	-	peak90617	9	6	Intergenic	Intergenic	-60317	NM_018019	55090	Hs,244595	NM_018019	ENSG00000141026	MED9	MED25	mediator complex subunit 9	protein-coding
chr12	92464901	92465146	+	-495	426	-	-426	92463799	92465396	-	peak55272	5	6	intron (NR_132340, intron 1 of 4)	MIRb|SINE|MIR	70891	NR_046159	256021	Hs,651357	NM_001256373	ENSG00000257242	LINC01619	C12orf79	long intergenic non-protein coding RNA 1619	ncRNA
chr19	38495647	38495842	+	-196	888	-	-888	38493869	38495842	-	peak106288	8	6	intron (NM_015073, intron 1 of 21)	MIR|SINE|MIR	96995	NM_015073	23094	Hs,655502	NM_015073	ENSG00000105738	SIPA1L3	SPAL3	signal-induced proliferation-associated 1 like 3	protein-coding
chr19	38493976	38494435	+	-566	650	+	650	38493869	38495842	-	peak106288	8	6	intron (NM_015073, intron 1 of 21)	MIR|SINE|MIR	96995	NM_015073	23094	Hs,655502	NM_015073	ENSG00000105738	SIPA1L3	SPAL3	signal-induced proliferation-associated 1 like 3	protein-coding
chrX	106919179	106919501	+	-322	655	+	655	106919179	106920811	-	peak284126	7	6	Intergenic	Intergenic	39716	NM_001015881	1831	Hs,522074	NM_004089	ENSG00000157514	TSC22D3	DIP|DSIPI|GILZ|TSC-22R|hDIP	TSC22 domain family, member 3	protein-coding
chr15	91114363	91114826	+	-463	188	-	-188	91113987	91114826	-	peak85172	4	1	intron (NM_022769, intron 2 of 14)	L2b|LINE|L2	41289	NM_022769	64784	Hs,567572	NM_022769	ENSG00000140577	CRTC3	TORC-3|TORC3	CREB regulated transcription coactivator 3	protein-coding
chr11	47939528	47939960	+	-664	34	-	-34	47939227	47940192	-	peak35032	9	6	Intergenic	MLT1K|LTR|ERVL-MaLR	-62400	NM_001098503	5795	Hs,318547	NM_002843	ENSG00000149177	PTPRJ	CD148|DEP1|HPTPeta|R-PTP-ETA|SCC1	protein tyrosine phosphatase, receptor type, J	protein-coding
chr16	79635433	79635574	+	-140	1090	-	-1090	79633255	79635574	-	peak88925	7	6	5' UTR (NM_005360, exon 1 of 2)	5' UTR (NM_005360, exon 1 of 2)	207	NM_005360	4094	Hs,134859	NM_005360	ENSG00000178573	MAF	AYGRP|CCA4|CTRCT21|c-MAF	v-maf avian musculoaponeurotic fibrosarcoma oncogene homolog	protein-coding
chr12	125239605	125239956	+	-350	145	+	145	125239605	125240245	-	peak58118	3	4	Intergenic	Intergenic	108594	NM_005505	949	Hs,731377	NM_005505	ENSG00000073060	SCARB1	CD36L1|CLA-1|CLA1|HDLQTL6|SR-BI|SRB1	scavenger receptor class B, member 1	protein-coding
chr8	131454509	131454885	+	-376	797	+	797	131454509	131456478	-	peak270137	9	6	intron (NM_018482, intron 1 of 29)	CpG	412	NM_001247996	50807	Hs,655552	NM_018482	ENSG00000153317	ASAP1	AMAP1|CENTB4|DDEF1|PAG2|PAP|ZG14P	ArfGAP with SH3 domain, ankyrin repeat and PH domain 1	protein-coding
chr6	144384858	144385125	+	-1264	307	+	307	144383862	144386736	-	peak232929	9	6	intron (NM_001289040, intron 1 of 5)	CpG	436	NM_001080955	5325	Hs,743225	NM_002656	ENSG00000118495	PLAGL1	LOT1|ZAC|ZAC1	pleiomorphic adenoma gene-like 1	protein-coding
chr2	64995321	64995811	+	-490	599	-	-599	64994123	64995811	-	peak112219	9	6	Intergenic	Intergenic	95798	NR_110224	101927438	Hs,580313	NR_110224	ENSG00000234572	LOC101927438	-	uncharacterized LOC101927438	ncRNA
chr6	43766474	43766976	+	-742	65	+	65	43766234	43767347	-	peak217874	9	6	Intergenic	Intergenic	27069	NM_001287044	7422	Hs,73793	NM_003376	ENSG00000112715	VEGFA	MVCD1|VEGF|VPF	vascular endothelial growth factor A	protein-coding
chr2	64994926	64995226	+	-885	109	-	-109	64994123	64995811	-	peak112219	9	6	Intergenic	Intergenic	95798	NR_110224	101927438	Hs,580313	NR_110224	ENSG00000234572	LOC101927438	-	uncharacterized LOC101927438	ncRNA
chr2	64994307	64994465	+	-342	581	+	581	64994123	64995811	-	peak112219	9	6	Intergenic	Intergenic	95798	NR_110224	101927438	Hs,580313	NR_110224	ENSG00000234572	LOC101927438	-	uncharacterized LOC101927438	ncRNA
chr11	60809729	60810001	+	-407	91	-	-91	60809412	60810136	-	peak35574	4	2	Intergenic	Intergenic	-60156	NM_014207	921	Hs,58685	NM_014207	ENSG00000110448	CD5	LEU1|T1	CD5 molecule	protein-coding
chr3	138582294	138582582	+	-546	648	-	-648	138580739	138582840	-	peak156886	9	6	Intergenic	Intergenic	81072	NR_121649	103344930	Hs,195033	NR_121649	ENSG00000244578	LINC01391	-	long intergenic non-protein coding RNA 1391	ncRNA
chr6	43771730	43772179	+	-448	370	+	370	43771730	43772918	-	peak217876	5	3	Intergenic	Intergenic	32602	NM_001287044	7422	Hs,73793	NM_003376	ENSG00000112715	VEGFA	MVCD1|VEGF|VPF	vascular endothelial growth factor A	protein-coding
chr6	43774176	43774478	+	-390	135	-	-135	43773818	43774566	-	peak217877	3	5	Intergenic	Intergenic	34470	NM_001287044	7422	Hs,73793	NM_003376	ENSG00000112715	VEGFA	MVCD1|VEGF|VPF	vascular endothelial growth factor A	protein-coding
chr13	37493371	37493714	+	-894	508	+	508	37492819	37495281	-	peak60264	8	6	intron (NM_005905, intron 1 of 5)	CpG	359	NM_001127217	4093	Hs,123119	NM_005905	ENSG00000120693	SMAD9	MADH6|MADH9|PPH2|SMAD8|SMAD8A|SMAD8B	SMAD family member 9	protein-coding
chr1	70877943	70877980	+	-36	946	-	-946	70876053	70877980	-	peak4818	9	6	5' UTR (NM_153742, exon 1 of 11)	5' UTR (NM_153742, exon 1 of 11)	116	NM_001902	1491	Hs,19904	NM_001902	ENSG00000116761	CTH	-	cystathionine gamma-lyase	protein-coding
chr5	115908516	115909016	+	-1326	80	+	80	115907690	115910003	-	peak208544	5	4	intron (NM_020796, intron 1 of 18)	CpG	1775	NM_001300780	57556	Hs,156967	NM_020681	ENSG00000092421	SEMA6A	HT018|SEMA|SEMA6A1|SEMAQ|VIA	sema domain, transmembrane domain (TM), and cytoplasmic domain, (semaphorin) 6A	protein-coding
chr19	7197021	7197124	+	-102	771	+	771	7197021	7198665	-	peak104868	9	6	intron (NM_001079817, intron 2 of 20)	(GA)n|Simple_repeat|Simple_repeat	96470	NM_001079817	3643	Hs,465744	NM_000208	ENSG00000171105	INSR	CD220|HHF5	insulin receptor	protein-coding
chr8	41908266	41908836	+	-570	813	+	813	41908266	41910463	-	peak257609	9	6	intron (NM_001305878, intron 1 of 13)	CpG	179	NM_006766	7994	Hs,491577	NM_006766	ENSG00000083168	KAT6A	MOZ|MRD32|MYST-3|MYST3|RUNXBP2|ZC2HC6A|ZNF220	K(lysine) acetyltransferase 6A	protein-coding
chr22	25231608	25231664	+	-56	366	-	-366	25230877	25231664	-	peak139553	3	0	intron (NM_001039948, intron 2 of 25)	MIRb|SINE|MIR	29083	NM_133454	129049	Hs,474397	NM_133454	ENSG00000167037	SGSM1	RUTBC2	small G protein signaling modulator 1	protein-coding
chr1	61549054	61549253	+	-520	57	+	57	61548733	61549689	-	peak3958	3	4	intron (NM_001145512, intron 2 of 11)	CpG	1231	NM_001134673	4774	Hs,740757	NM_005595	ENSG00000162599	NFIA	CTF|NF-I/A|NF1-A|NFI-A|NFI-L	nuclear factor I/A	protein-coding
chr7	98739490	98739615	+	-124	1349	+	1349	98739490	98742312	-	peak246418	9	6	intron (NM_181349, intron 1 of 17)	G-rich|Low_complexity|Low_complexity	842	NM_020429	57154	Hs,189329	NM_020429	ENSG00000198742	SMURF1	-	SMAD specific E3 ubiquitin protein ligase 1	protein-coding
chr3	174157461	174157932	+	-470	1028	+	1028	174157461	174159986	-	peak162584	9	6	Intergenic	CpG	-418387	NM_207015	254827	Hs,565848	NM_207015	ENSG00000177694	NAALADL2	-	N-acetylated alpha-linked acidic dipeptidase-like 2	protein-coding
chr10	103453488	103453880	+	-392	742	+	742	103453488	103455365	-	peak27517	9	6	5' UTR (NM_022039, exon 1 of 9)	5' UTR (NM_022039, exon 1 of 9)	316	NM_022039	6468	Hs,500822	NM_022039	ENSG00000107829	FBXW4	DAC|FBW4|FBWD4|SHFM3|SHSF3	F-box and WD repeat domain containing 4	protein-coding
chr6	81348599	81348680	+	-712	195	+	195	81347968	81349702	-	peak223120	9	6	Intergenic	Intergenic	532491	NM_183050	594	Hs,654441	NM_000056	ENSG00000083123	BCKDHB	E1B|dJ279A18,1	branched chain keto acid dehydrogenase E1, beta polypeptide	protein-coding
chr18	60087978	60088258	+	-702	140	-	-140	60087276	60088681	-	peak101392	9	6	Intergenic	L3|LINE|CR1	95459	NM_001270949	8792	Hs,204044	NM_003839	ENSG00000141655	TNFRSF11A	CD265|FEO|LOH18CR1|ODFR|OFE|OPTB7|OSTS|PDB2|RANK|TRANCER	tumor necrosis factor receptor superfamily, member 11a, NFKB activator	protein-coding
chr18	60087446	60087621	+	-346	444	+	444	60087276	60088681	-	peak101392	9	6	Intergenic	L3|LINE|CR1	95459	NM_001270949	8792	Hs,204044	NM_003839	ENSG00000141655	TNFRSF11A	CD265|FEO|LOH18CR1|ODFR|OFE|OPTB7|OSTS|PDB2|RANK|TRANCER	tumor necrosis factor receptor superfamily, member 11a, NFKB activator	protein-coding
chr14	64320785	64320937	+	-454	713	-	-713	64319057	64321238	-	peak77521	9	6	intron (NM_182914, intron 1 of 115)	CpG	465	NM_182914	23224	Hs,745014	NM_015180	ENSG00000054654	SYNE2	EDMD5|NUA|NUANCE|Nesp2|Nesprin-2|SYNE-2|TROPH	spectrin repeat containing, nuclear envelope 2	protein-coding
chr3	72359769	72360170	+	-608	68	-	-68	72359427	72360378	-	peak148489	6	6	Intergenic	Intergenic	135871	NM_012234	23429	Hs,7910	NM_012234		RYBP	AAP1|APAP-1|DEDAF|YEAF1	RING1 and YY1 binding protein	protein-coding
chr6	125622252	125622475	+	-613	388	+	388	125621862	125623641	-	peak230276	9	6	intron (NM_016063, intron 1 of 5)	CpG	530	NM_016063	51020	Hs,32826	NM_016063	ENSG00000111906	HDDC2	C6orf74|CGI-130|NS5ATP2|dJ167O5,2	HD domain containing 2	protein-coding
chr6	157297453	157297730	+	-550	85	+	85	157297180	157298174	-	peak234064	6	6	intron (NM_020732, intron 5 of 19)	LTR12F|LTR|ERV1	-196812	NR_039676	100616154		NR_039676	ENSG00000271899	MIR4466	mir-4466	microRNA 4466	ncRNA
chr14	53416361	53416646	+	-286	1148	+	1148	53416361	53418944	-	peak76574	9	6	5' UTR (NM_006832, exon 1 of 15)	5' UTR (NM_006832, exon 1 of 15)	162	NM_001134999	10979	Hs,509343	NM_006832	ENSG00000073712	FERMT2	KIND2|MIG2|PLEKHC1|UNC112|UNC112B|mig-2	fermitin family member 2	protein-coding
chr6	157299126	157299275	+	-271	116	+	116	157299003	157299628	-	peak234065	3	2	intron (NM_020732, intron 5 of 19)	L1MEc|LINE|L1	-198451	NR_039676	100616154		NR_039676	ENSG00000271899	MIR4466	mir-4466	microRNA 4466	ncRNA
chr1	61649786	61650305	+	-832	226	-	-226	61649021	61650619	-	peak3973	9	6	intron (NM_001145512, intron 3 of 11)	A-rich|Low_complexity|Low_complexity	69370	NR_104180	645030	Hs,632410	NR_104180	ENSG00000237853	NFIA-AS1	-	NFIA antisense RNA 1	ncRNA
chr18	74840150	74840478	+	-328	200	-	-200	74839751	74840478	-	peak104128	6	5	intron (NM_001025100, intron 1 of 3)	L1MD2|LINE|L1	4659	NM_001025100	4155	Hs,551713	NM_002385	ENSG00000197971	MBP	-	myelin basic protein	protein-coding
chr5	123987356	123987539	+	-519	124	+	124	123987021	123988124	-	peak209769	6	6	intron (NM_020747, intron 2 of 8)	CpG	93232	NM_020747	57507	Hs,266616	NM_020747	ENSG00000168916	ZNF608	NY-REN-36	zinc finger protein 608	protein-coding
chr1	192458942	192459176	+	-733	176	-	-176	192458091	192459675	-	peak13413	9	6	Intergenic	Intergenic	-85974	NM_002922	5996	Hs,75256	NM_002922	ENSG00000090104	RGS1	1R20|BL34|HEL-S-87|IER1|IR20	regulator of G-protein signaling 1	protein-coding
chr9	112951364	112951513	+	-328	42	+	42	112951184	112951775	-	peak279300	5	3	Intergenic	Intergenic	18933	NM_001012993	401546	Hs,125608	NM_001012993	ENSG00000188959	C9orf152	bA470J20,2	chromosome 9 open reading frame 152	protein-coding
chr1	226297611	226298113	+	-1298	62	+	62	226296815	226299033	-	peak16751	9	6	Intergenic	CpG	47496	NR_002315	440926	Hs,533624	NR_002315		H3F3AP4	p13	H3 histone, family 3A, pseudogene 4	pseudo
chr11	65905081	65905308	+	-348	358	-	-358	65904244	65905429	-	peak36056	3	1	intron (NM_018026, intron 1 of 23)	L1M5|LINE|L1	67013	NM_018026	55690	Hs,644326	NM_018026	ENSG00000175115	PACS1	MRD17	phosphofurin acidic cluster sorting protein 1	protein-coding
chr2	55338983	55339153	+	-672	1	-	-1	55338479	55339655	-	peak111551	4	4	Intergenic	Intergenic	-61333	NM_153828	57142	Hs,637850	NM_007008	ENSG00000115310	RTN4	ASY|NI220/250|NOGO|NOGO-A|NOGOC|NSP|NSP-CL|Nbla00271|Nbla10545|Nogo-B|Nogo-C|RTN-X|RTN4-A|RTN4-B1|RTN4-B2|RTN4-C	reticulon 4	protein-coding
chr15	45076532	45076874	+	-810	52	-	-52	45075960	45077342	-	peak82492	9	6	Intergenic	LTR13|LTR|ERVK	48091	NM_001301145	140691	Hs,745248	NM_080745	ENSG00000185880	TRIM69	HSD-34|HSD34|RNF36|Trif	tripartite motif containing 69	protein-coding
chr6	157041058	157041538	+	-810	444	+	444	157040728	157042755	-	peak234013	8	6	Intergenic	Intergenic	-57322	NM_017519	57492	Hs,291587	NM_017519	ENSG00000049618	ARID1B	6A3-5|BAF250B|BRIGHT|DAN15|ELD/OSA1|MRD12|OSA2|P250R	AT rich interactive domain 1B (SWI1-like)	protein-coding
chr8	81400222	81400395	+	-178	1432	-	-1432	81397352	81400399	-	peak262729	9	6	5' UTR (NM_001105539, exon 1 of 6)	5' UTR (NM_001105539, exon 1 of 6)	428	NM_001105539	65986	Hs,591868	NM_023929	ENSG00000205189	ZBTB10	RINZF	zinc finger and BTB domain containing 10	protein-coding
chr1	181998739	181999134	+	-894	20	-	-20	181998200	181999632	-	peak12357	9	6	Intergenic	Intergenic	31931	NM_001009992	127665	Hs,684328	NM_001009992	ENSG00000179930	ZNF648	-	zinc finger protein 648	protein-coding
chr9	73100288	73100509	+	-480	442	-	-442	73099144	73100768	-	peak276422	5	4	Intergenic	MIR|SINE|MIR	-70383	NM_001206	687	Hs,150557	NM_001206	ENSG00000119138	KLF9	BTEB|BTEB1	Kruppel-like factor 9	protein-coding
chr4	71768830	71769244	+	-724	607	-	-607	71767306	71769553	-	peak174667	9	6	intron (NM_173468, intron 1 of 5)	CpG	373	NM_173468	92597	Hs,691454	NM_173468	ENSG00000173542	MOB1B	MATS2|MOB4A|MOBKL1A	MOB kinase activator 1B	protein-coding
chr4	6785099	6785509	+	-818	403	-	-403	6783885	6785917	-	peak165627	9	6	intron (NM_001100590, intron 1 of 8)	CpG	442	NM_014743	9778	Hs,79276	NM_014743	ENSG00000170871	KIAA0232	-	KIAA0232	protein-coding
chr9	73085472	73085592	+	-491	10	+	10	73085101	73085983	-	peak276417	4	5	Intergenic	L2a|LINE|L2	-55969	NM_001206	687	Hs,150557	NM_001206	ENSG00000119138	KLF9	BTEB|BTEB1	Kruppel-like factor 9	protein-coding
chr9	92762010	92762340	+	-796	389	+	389	92761544	92763585	-	peak277828	9	6	Intergenic	Intergenic	23252	NR_036253	100422963		NR_036253	ENSG00000263967	MIR4290	-	microRNA 4290	ncRNA
chrX	149862815	149863170	+	-512	733	-	-733	149861191	149863327	-	peak285721	8	6	intron (NM_001306145, intron 1 of 9)	GC_rich|Low_complexity|Low_complexity	422	NM_001306145	8776	Hs,347187	NM_003828	ENSG00000063601	MTMR1	-	myotubularin related protein 1	protein-coding
chr3	170695585	170695919	+	-977	138	+	138	170694942	170696838	-	peak162051	9	6	Intergenic	Intergenic	48878	NM_001278658	6514	Hs,167584	NM_000340	ENSG00000163581	SLC2A2	GLUT2	solute carrier family 2 (facilitated glucose transporter), member 2	protein-coding
chr2	69663778	69663884	+	-256	631	+	631	69663628	69665296	-	peak112569	9	6	5' UTR (NM_015700, exon 1 of 8)	5' UTR (NM_015700, exon 1 of 8)	298	NM_001002756	27247	Hs,430439	NM_015700	ENSG00000169599	NFU1	CGI-33|HIRIP|HIRIP5|MMDS1|NIFUC|Nfu|NifU	NFU1 iron-sulfur cluster scaffold	protein-coding
chr12	14413561	14413925	+	-444	251	-	-251	14412980	14414005	-	peak44170	5	4	Intergenic	Intergenic	-105073	NM_018179	55729	Hs,504856	NM_018179	ENSG00000171681	ATF7IP	AM|ATF-IP|MCAF|MCAF1|p621	activating transcription factor 7 interacting protein	protein-coding
chr12	14410616	14411017	+	-755	124	+	124	14410262	14411619	-	peak44169	8	6	Intergenic	Intergenic	-107625	NM_018179	55729	Hs,504856	NM_018179	ENSG00000171681	ATF7IP	AM|ATF-IP|MCAF|MCAF1|p621	activating transcription factor 7 interacting protein	protein-coding
chr1	27869425	27869556	+	-244	399	-	-399	27868513	27869669	-	peak1920	9	6	intron (NM_001029882, intron 6 of 6)	MIRb|SINE|MIR	-52393	NM_001201404	10163	Hs,469244	NM_006990	ENSG00000158195	WASF2	IMD2|SCAR2|WASF4|WAVE2|dJ393P12,2	WAS protein family, member 2	protein-coding
chr2	65657861	65658229	+	-910	47	+	47	65657319	65658864	-	peak112306	6	6	intron (NM_181784, intron 1 of 5)	CpG	1564	NM_181784	200734	Hs,59332	NM_181784	ENSG00000198369	SPRED2	Spred-2	sprouty-related, EVH1 domain containing 2	protein-coding
chr4	91049597	91049943	+	-817	672	-	-672	91047782	91050414	-	peak177089	9	6	intron (NM_001145065, intron 1 of 10)	CpG	414	NM_001145065	401145	Hs,654735	NM_207491	ENSG00000184305	CCSER1	FAM190A	coiled-coil serine rich protein 1	protein-coding
chr22	18372940	18372984	+	-44	932	+	932	18372940	18374849	-	peak139136	8	4	intron (NM_015241, intron 12 of 31)	MamSINE1|SINE|tRNA	15757	NM_001122731	57553	Hs,528024	NM_015241	ENSG00000243156	MICAL3	MICAL-3	microtubule associated monooxygenase, calponin and LIM domain containing 3	protein-coding
chr17	31155018	31155230	+	-482	304	+	304	31154748	31156107	-	peak91261	7	5	intron (NM_001303279, intron 1 of 21)	AluY|SINE|Alu	48763	NM_001303279	4642	Hs,602063	NM_015194	ENSG00000176658	MYO1D	PPP1R108|myr4	myosin ID	protein-coding
chr9	4297148	4297617	+	-468	1416	+	1416	4297148	4300447	-	peak271877	9	6	intron (NM_001042413, intron 1 of 10)	CpG	1237	NM_001042413	169792	Hs,162125	NM_152629	ENSG00000107249	GLIS3	ZNF515	GLIS family zinc finger 3	protein-coding
chr15	69453904	69454158	+	-602	637	-	-637	69452282	69454506	-	peak83978	9	6	intron (NM_015554, intron 1 of 4)	CpG	421	NM_015554	26035	Hs,183006	NM_015554	ENSG00000138604	GLCE	HSEPI	glucuronic acid epimerase	protein-coding
chr18	11995516	11995787	+	-504	421	-	-421	11994442	11996020	-	peak95391	7	5	intron (NM_014214, intron 1 of 7)	MLT1J|LTR|ERVL-MaLR	13804	NM_014214	3613	Hs,743311	NM_014214	ENSG00000141401	IMPA2	-	inositol(myo)-1(or 4)-monophosphatase 2	protein-coding
chr1	178995927	178996290	+	-364	686	-	-686	178994553	178996290	-	peak12136	9	6	intron (NM_014864, intron 1 of 7)	CpG	348	NM_014864	9917	Hs,5737	NM_014864	ENSG00000116199	FAM20B	gxk1	family with sequence similarity 20, member B	protein-coding
chr1	8319137	8319616	+	-858	108	+	108	8318758	8320210	-	peak479	9	6	Intergenic	Intergenic	50752	NR_125998	102724539	Hs,516816	NR_125998	ENSG00000227634	LOC102724539	-	uncharacterized LOC102724539	ncRNA
chr4	13486596	13486918	+	-378	928	-	-928	13484684	13486974	-	peak166224	9	6	5' UTR (NM_001159601, exon 1 of 8)	5' UTR (NM_001159601, exon 1 of 8)	160	NM_004249	9364	Hs,656060	NM_004249	ENSG00000157869	RAB28	CORD18	RAB28, member RAS oncogene family	protein-coding
chr18	19624308	19624603	+	-335	570	+	570	19624268	19625783	-	peak95660	4	3	Intergenic	Intergenic	123903	NR_102763	100128893	Hs,514745	NR_102763	ENSG00000266010	GATA6-AS1	locus5689	GATA6 antisense RNA 1 (head to head)	ncRNA
chr13	103249969	103250343	+	-1030	459	-	-459	103248395	103250999	-	peak70631	9	6	intron (NM_003291, intron 1 of 28)	CpG	411	NM_003291	7174	Hs,432424	NM_003291	ENSG00000134900	TPP2	TPP-2|TPPII	tripeptidyl peptidase II	protein-coding
chr1	8156648	8157003	+	-777	358	+	358	8156227	8158142	-	peak459	7	4	Intergenic	Intergenic	-70792	NM_018948	54206	Hs,605445	NM_018948	ENSG00000116285	ERRFI1	GENE-33|MIG-6|MIG6|RALT	ERBB receptor feedback inhibitor 1	protein-coding
chr1	8157417	8157780	+	-725	414	-	-414	8156227	8158142	-	peak459	7	4	Intergenic	Intergenic	-70792	NM_018948	54206	Hs,605445	NM_018948	ENSG00000116285	ERRFI1	GENE-33|MIG-6|MIG6|RALT	ERBB receptor feedback inhibitor 1	protein-coding
chr4	152246032	152246165	+	-696	268	+	268	152245469	152247264	-	peak186867	9	6	Intergenic	CpG	48042	NM_183375	345062	Hs,651266	NM_183375	ENSG00000189099	PRSS48	ESSPL	protease, serine, 48	protein-coding
chr9	81309838	81310145	+	-364	270	+	270	81309782	81310742	-	peak277200	8	5	Intergenic	Intergenic	398271	NM_021154	29968	Hs,494261	NM_021154	ENSG00000135069	PSAT1	EPIP|NLS2|PSA|PSAT|PSATD	phosphoserine aminotransferase 1	protein-coding
chr12	12663040	12663537	+	-496	362	+	362	12663040	12664260	-	peak43924	6	3	intron (NM_030640, intron 3 of 6)	L2b|LINE|L2	51798	NM_030640	80824	Hs,536535	NM_030640	ENSG00000111266	DUSP16	MKP-7|MKP7	dual specificity phosphatase 16	protein-coding
chr8	81059132	81059394	+	-618	239	-	-239	81058299	81059750	-	peak262688	8	6	intron (NR_105035, intron 1 of 6)	L1ME3C|LINE|L1	24410	NR_105037	7163	Hs,368433	NM_005079	ENSG00000076554	TPD52	D52|N8L|PC-1|PrLZ|hD52	tumor protein D52	protein-coding
chr1	216774004	216774285	+	-626	312	+	312	216773658	216775253	-	peak15983	9	6	intron (NM_001243505, intron 3 of 6)	CpG	122358	NM_001243519	2104	Hs,444225	NM_001438	ENSG00000196482	ESRRG	ERR3|ERRgamma|NR3B3	estrogen-related receptor gamma	protein-coding
chr17	53497933	53498268	+	-335	810	+	810	53497933	53499888	-	peak92487	9	6	intron (NM_012329, intron 1 of 6)	CpG	430	NM_012329	23531	Hs,463483	NM_012329	ENSG00000108960	MMD	MMA|MMD1|PAQR11	monocyte to macrophage differentiation-associated	protein-coding
chr6	91121051	91121474	+	-423	10	-	-10	91121031	91121474	-	peak224481	3	4	Intergenic	Intergenic	98792	NR_039671	100616109		NR_039671	ENSG00000266760	MIR4464	mir-4464	microRNA 4464	ncRNA
chr17	62161386	62161576	+	-190	361	+	361	62161386	62162297	-	peak92942	6	3	intron (NM_001433, intron 2 of 21)	MIRb|SINE|MIR	45660	NM_001433	2081	Hs,133982	NM_001433		ERN1	IRE1|IRE1P|IRE1a|hIRE1p	endoplasmic reticulum to nucleus signaling 1	protein-coding
chr1	94701856	94701865	+	-8	912	+	912	94701856	94703688	-	peak7477	9	6	intron (NM_004815, intron 1 of 22)	CpG	535	NM_004815	9411	Hs,483238	NM_004815		ARHGAP29	PARG1	Rho GTPase activating protein 29	protein-coding
chr1	31537719	31538012	+	-294	558	+	558	31537719	31539130	-	peak2144	9	6	intron (NM_001020658, intron 1 of 21)	CpG	139	NM_001020658	9698	Hs,281707	NM_014676	ENSG00000134644	PUM1	HSPUM|PUMH|PUMH1|PUML1	pumilio RNA binding family member 1	protein-coding
chr6	128840669	128840970	+	-1180	386	+	386	128839791	128842621	-	peak230885	9	6	intron (NM_001291982, intron 1 of 18)	CpG	613	NM_001291983	5796	Hs,155919	NM_002844	ENSG00000152894	PTPRK	R-PTP-kappa	protein tyrosine phosphatase, receptor type, K	protein-coding
chr6	3913172	3913519	+	-590	328	+	328	3912929	3914418	-	peak215352	7	4	Intergenic	MIRb|SINE|MIR	64042	NM_012135	26240	Hs,140944	NM_012135	ENSG00000145945	FAM50B	D6S2654E|X5L	family with sequence similarity 50, member B	protein-coding
chr4	139831999	139832463	+	-1417	444	+	444	139831046	139834304	-	peak185127	9	6	Intergenic	Intergenic	-104238	NM_012118	25819	Hs,639842	NM_012118	ENSG00000151014	NOCT	CCR4L|CCRN4L|Ccr4c|NOC	nocturnin	protein-coding
chr18	21165293	21165762	+	-470	899	+	899	21165293	21167561	-	peak95806	9	6	5' UTR (NM_000271, exon 1 of 25)	5' UTR (NM_000271, exon 1 of 25)	154	NM_000271	4864	Hs,464779	NM_000271	ENSG00000141458	NPC1	NPC	Niemann-Pick disease, type C1	protein-coding
chr10	116582671	116583074	+	-414	801	-	-801	116581057	116583085	-	peak28639	9	6	intron (NM_020940, intron 1 of 16)	CpG	568	NM_020940	57700	Hs,192619	NM_020940	ENSG00000151553	FAM160B1	KIAA1600|bA106M7,3	family with sequence similarity 160, member B1	protein-coding
chr3	4909917	4910799	+	-1036	582	-	-582	4908599	4910953	-	peak141870	9	6	Intergenic	Intergenic	38410	NR_125914	100507582	Hs,434505	NR_037903	ENSG00000235831	BHLHE40-AS1	-	BHLHE40 antisense RNA 1	ncRNA
chr3	4908599	4908896	+	-298	1028	+	1028	4908599	4910953	-	peak141870	9	6	Intergenic	Intergenic	38410	NR_125914	100507582	Hs,434505	NR_037903	ENSG00000235831	BHLHE40-AS1	-	BHLHE40 antisense RNA 1	ncRNA
chr8	40032102	40032537	+	-628	22	+	22	40031910	40032774	-	peak257438	7	5	Intergenic	Intergenic	21355	NM_020130	56892	Hs,591849	NM_020130	ENSG00000176907	C8orf4	TC-1|TC1	chromosome 8 open reading frame 4	protein-coding
chr12	91775053	91775433	+	-446	449	+	449	91774986	91776397	-	peak55177	9	6	Intergenic	Intergenic	-198791	NM_001920	1634	Hs,156316	NM_001920	ENSG00000011465	DCN	CSCD|DSPG2|PG40|PGII|PGS2|SLRR1B	decorin	protein-coding
chr12	80085577	80085980	+	-682	1197	-	-1197	80082904	80086258	-	peak52809	9	6	intron (NM_002583, intron 1 of 6)	CpG	209	NM_002583	5074	Hs,643130	NM_002583		PAWR	PAR4|Par-4	PRKC, apoptosis, WT1, regulator	protein-coding
chr15	101261855	101262549	+	-1042	176	-	-176	101261156	101262897	-	peak85632	9	6	Intergenic	Intergenic	119272	NM_198243	140460	Hs,31845	NM_024708	ENSG00000183475	ASB7	-	ankyrin repeat and SOCS box containing 7	protein-coding
chr15	101261253	101261648	+	-492	576	+	576	101261156	101262897	-	peak85632	9	6	Intergenic	Intergenic	119272	NM_198243	140460	Hs,31845	NM_024708	ENSG00000183475	ASB7	-	ankyrin repeat and SOCS box containing 7	protein-coding
chr20	39878072	39878223	+	-392	206	+	206	39877831	39878877	-	peak133526	3	3	intron (NM_015035, intron 2 of 3)	L1MDb|LINE|L1	50385	NM_015035	23051	Hs,380133	NM_015035	ENSG00000174306	ZHX3	TIX1	zinc fingers and homeoboxes 3	protein-coding
chr12	27975028	27975451	+	-436	431	-	-431	27974153	27975465	-	peak46428	5	6	Intergenic	Intergenic	41622	NM_020782	57542	Hs,505104	NM_020782	ENSG00000087448	KLHL42	Ctb9|KLHDC5	kelch-like family member 42	protein-coding
chr5	102091646	102092087	+	-604	847	-	-847	102089788	102092250	-	peak206255	9	6	Intergenic	CpG	-83851	NR_103753	285708	Hs,533011	NR_103753		LINC00491	-	long intergenic non-protein coding RNA 491	ncRNA
chr6	143206296	143206927	+	-762	138	-	-138	143205890	143207059	-	peak232822	9	6	intron (NM_006734, intron 1 of 9)	C-rich|Low_complexity|Low_complexity	59863	NM_006734	3097	Hs,510172	NM_006734	ENSG00000010818	HIVEP2	HIV-EP2|MBP-2|MIBP1|SHN2|ZAS2|ZNF40B	human immunodeficiency virus type I enhancer binding protein 2	protein-coding
chr3	182973152	182973360	+	-208	1350	-	-1350	182970451	182973360	-	peak163602	9	6	intron (NM_032047, intron 1 of 1)	CpG	874	NM_032047	84002	Hs,718506	NM_032047	ENSG00000176597	B3GNT5	B3GN-T5|beta3Gn-T5	UDP-GlcNAc:betaGal beta-1,3-N-acetylglucosaminyltransferase 5	protein-coding
chr13	47128564	47128952	+	-772	750	-	-750	47126680	47129335	-	peak61464	9	6	intron (NM_001164211, intron 1 of 19)	CpG	712	NM_015116	23143	Hs,507971	NM_015116	ENSG00000136141	LRCH1	CHDC1|NP81	leucine-rich repeats and calponin homology (CH) domain containing 1	protein-coding
chr13	47128078	47128394	+	-1258	228	-	-228	47126680	47129335	-	peak61464	9	6	intron (NM_001164211, intron 1 of 19)	CpG	712	NM_015116	23143	Hs,507971	NM_015116	ENSG00000136141	LRCH1	CHDC1|NP81	leucine-rich repeats and calponin homology (CH) domain containing 1	protein-coding
chr9	90021514	90021935	+	-748	242	-	-242	90020702	90022262	-	peak277641	4	1	Intergenic	Intergenic	-90661	NM_001288731	1612	Hs,380277	NM_004938	ENSG00000196730	DAPK1	DAPK	death-associated protein kinase 1	protein-coding
chr2	37813379	37813644	+	-680	288	-	-288	37812389	37814060	-	peak110026	6	5	Intergenic	LTR16B1|LTR|ERVL	86117	NM_006449	10602	Hs,369574	NM_006449	ENSG00000163171	CDC42EP3	BORG2|CEP3|UB1	CDC42 effector protein (Rho GTPase binding) 3	protein-coding
chr4	38162520	38162833	+	-868	72	+	72	38161965	38163531	-	peak170199	8	6	Intergenic	L2c|LINE|L2	41173	NM_001253915	23216	Hs,176503	NM_015173	ENSG00000065882	TBC1D1	TBC|TBC1	TBC1 (tre-2/USP6, BUB2, cdc16) domain family, member 1	protein-coding
chr2	100105150	100105518	+	-368	902	+	902	100105150	100107321	-	peak114527	9	6	intron (NM_016316, intron 1 of 22)	CpG	244	NM_016316	51455	Hs,443077	NM_016316	ENSG00000135945	REV1	REV1L	REV1, DNA directed polymerase	protein-coding
chr4	38162192	38162313	+	-348	496	+	496	38161965	38163531	-	peak170199	8	6	Intergenic	L2c|LINE|L2	41173	NM_001253915	23216	Hs,176503	NM_015173	ENSG00000065882	TBC1D1	TBC|TBC1	TBC1 (tre-2/USP6, BUB2, cdc16) domain family, member 1	protein-coding
chr10	65467084	65467405	+	-547	24	-	-24	65466810	65467631	-	peak24342	9	6	Intergenic	Intergenic	186098	NM_001001330	221035	Hs,499833	NM_001001330	ENSG00000165476	REEP3	C10orf74	receptor accessory protein 3	protein-coding
chr12	4928945	4929191	+	-398	57	-	-57	4928679	4929343	-	peak43200	6	6	intron (NM_002235, intron 1 of 1)	MIRb|SINE|MIR	10669	NM_002235	3742	Hs,306190	NM_002235	ENSG00000130035	KCNA6	HBK2|KV1,6|PPP1R96	potassium channel, voltage gated shaker related subfamily A, member 6	protein-coding
chr8	103780362	103780633	+	-681	100	-	-100	103779752	103781043	-	peak265799	9	6	Intergenic	Intergenic	96030	NM_148174	51582	Hs,459106	NM_015878	ENSG00000155096	AZIN1	AZI|AZIA1|OAZI|OAZIN|ODC1L	antizyme inhibitor 1	protein-coding
chr21	15825772	15825891	+	-650	245	+	245	15825241	15826913	-	peak135007	8	6	Intergenic	Intergenic	-70568	NM_006948	6782	Hs,352341	NM_006948	ENSG00000155304	HSPA13	STCH	heat shock protein 70kDa family, member 13	protein-coding
chr14	59656513	59656908	+	-796	784	-	-784	59654544	59657309	-	peak77130	9	6	intron (NM_001270520, intron 1 of 24)	CpG	546	NM_001270520	23002	Hs,19156	NM_014992	ENSG00000100592	DAAM1	-	dishevelled associated activator of morphogenesis 1	protein-coding
chr19	20478909	20479287	+	-466	214	-	-214	20478393	20479376	-	peak105771	8	6	Intergenic	HERVS71-int|LTR|ERV1	31278	NR_036053	100302179		NR_036053	ENSG00000238517	MIR1270	MIR1270-1|MIR1270-2|MIRN1270|hsa-mir-1270|hsa-mir-1270-1|mir-1270	microRNA 1270	ncRNA
chr14	68604521	68604895	+	-430	80	-	-80	68604304	68604951	-	peak77845	7	5	intron (NM_133510, intron 7 of 10)	Eulor6D|DNA?|DNA?	318132	NM_133510	5890	Hs,172587	NM_002877	ENSG00000182185	RAD51B	R51H2|RAD51L1|REC2	RAD51 paralog B	protein-coding
chr19	34746041	34746169	+	-362	437	-	-437	34744934	34746403	-	peak106079	7	5	intron (NM_014686, intron 1 of 13)	CpG	213	NM_014686	9710	Hs,330073	NM_014686	ENSG00000166398	KIAA0355	-	KIAA0355	protein-coding
chr14	65172114	65172676	+	-562	734	-	-734	65170646	65172676	-	peak77612	8	6	intron (NM_001308147, intron 1 of 16)	CpG	535	NM_001308147	26030	Hs,509637	NM_015549	ENSG00000126822	PLEKHG3	ARHGEF43|KIAA0599	pleckstrin homology domain containing, family G (with RhoGef domain) member 3	protein-coding
chr19	46877153	46877367	+	-534	166	-	-166	46876501	46877688	-	peak106889	7	6	intron (NM_006247, intron 2 of 12)	L2b|LINE|L2	26844	NM_001204284	5536	Hs,654604	NM_006247	ENSG00000011485	PPP5C	PP5|PPP5|PPT	protein phosphatase 5, catalytic subunit	protein-coding
chr5	139031397	139032095	+	-1331	233	-	-233	139030298	139032728	-	peak211367	8	6	intron (NM_016463, intron 1 of 2)	L2c|LINE|L2	3212	NM_016463	51523	Hs,744933	NM_016463	ENSG00000171604	CXXC5	CF5|HSPC195|RINF|WID	CXXC finger protein 5	protein-coding
chr17	63035715	63036037	+	-436	72	-	-72	63035457	63036151	-	peak93015	7	6	intron (NM_006572, intron 2 of 3)	L2c|LINE|L2	16088	NM_001282425	10672	Hs,515018	NM_006572		GNA13	G13	guanine nucleotide binding protein (G protein), alpha 13	protein-coding
chr2	149645940	149646152	+	-311	434	-	-434	149644973	149646251	-	peak119756	6	6	intron (NM_004522, intron 1 of 25)	CpG	12820	NM_004522	3800	Hs,435557	NM_004522	ENSG00000168280	KIF5C	CDCBM2|KINN|NKHC|NKHC-2|NKHC2	kinesin family member 5C	protein-coding
chr2	149634441	149634782	+	-789	820	-	-820	149632354	149635231	-	peak119754	9	6	intron (NM_004522, intron 1 of 25)	CpG	1001	NM_004522	3800	Hs,435557	NM_004522	ENSG00000168280	KIF5C	CDCBM2|KINN|NKHC|NKHC-2|NKHC2	kinesin family member 5C	protein-coding
chr19	35953460	35953779	+	-458	82	+	82	35953322	35954083	-	peak106160	5	4	Intergenic	HAL1|LINE|L1	13086	NM_005306	2867	Hs,248056	NM_005306	ENSG00000126262	FFAR2	FFA2R|GPR43	free fatty acid receptor 2	protein-coding
chr9	109655422	109655715	+	-616	42	-	-42	109655015	109656037	-	peak279011	7	5	intron (NR_031752, intron 2 of 3)	MIRc|SINE|MIR	30148	NM_021224	58499	Hs,370379	NM_021224	ENSG00000148143	ZNF462	Zfp462	zinc finger protein 462	protein-coding
chr5	145827727	145827826	+	-138	684	-	-684	145826319	145827864	-	peak211935	9	6	intron (NM_001040006, intron 1 of 20)	CpG	219	NM_006706	10915	Hs,443465	NM_006706	ENSG00000113649	TCERG1	CA150|TAF2S|Urn1	transcription elongation regulator 1	protein-coding
chr9	93959484	93959867	+	-478	325	+	325	93959389	93960613	-	peak277914	5	5	Intergenic	Intergenic	-122587	NR_033912	100129316	Hs,458154	NR_033912		LOC100129316	-	uncharacterized LOC100129316	ncRNA
chr2	64879615	64879792	+	-366	1003	+	1003	64879426	64881988	-	peak112212	9	6	intron (NM_014755, intron 1 of 1)	CpG	339	NM_014755	9792	Hs,591569	NM_014755	ENSG00000179833	SERTAD2	Sei-2|TRIP-Br2	SERTA domain containing 2	protein-coding
chr6	2818912	2819151	+	-594	307	-	-307	2817943	2819507	-	peak215239	7	6	Intergenic	Intergenic	23558	NR_073111	1992	Hs,381167	NM_030666	ENSG00000021355	SERPINB1	EI|ELANH2|HEL-S-27|HEL57|LEI|M/NEI|MNEI|PI-2|PI2	serpin peptidase inhibitor, clade B (ovalbumin), member 1	protein-coding
chr6	2818084	2818421	+	-478	473	+	473	2817943	2819507	-	peak215239	7	6	Intergenic	Intergenic	23558	NR_073111	1992	Hs,381167	NM_030666	ENSG00000021355	SERPINB1	EI|ELANH2|HEL-S-27|HEL57|LEI|M/NEI|MNEI|PI-2|PI2	serpin peptidase inhibitor, clade B (ovalbumin), member 1	protein-coding
chr3	42067110	42067525	+	-744	440	-	-440	42065902	42067855	-	peak146089	9	6	Intergenic	L1M5|LINE|L1	-63219	NM_017886	54986	Hs,656192	NM_017886	ENSG00000168038	ULK4	FAM7C1|REC01035	unc-51 like kinase 4	protein-coding
chr9	93960145	93960482	+	-468	313	-	-313	93959389	93960613	-	peak277914	5	5	Intergenic	Intergenic	-122587	NR_033912	100129316	Hs,458154	NR_033912		LOC100129316	-	uncharacterized LOC100129316	ncRNA
chr4	140656765	140657105	+	-340	779	-	-779	140655207	140657105	-	peak185233	9	6	intron (NM_018717, intron 3 of 5)	CpG	69234	NM_002413	4258	Hs,81874	NM_002413	ENSG00000085871	MGST2	GST2|MGST-II	microsomal glutathione S-transferase 2	protein-coding
chr20	57699228	57699623	+	-582	204	+	204	57699042	57700218	-	peak134536	9	5	Intergenic	Intergenic	-66445	NM_178457	128611	Hs,473204	NM_178457	ENSG00000124203	ZNF831	C20orf174|dJ492J12,1	zinc finger protein 831	protein-coding
chr10	123873239	123873409	+	-788	346	-	-346	123871928	123874027	-	peak29067	9	6	intron (NM_001291879, intron 1 of 16)	CpG	424	NM_001291879	10579	Hs,501252	NM_006997	ENSG00000138162	TACC2	AZU-1|ECTACC	transforming, acidic coiled-coil containing protein 2	protein-coding
chr9	89020840	89021025	+	-806	425	+	425	89020218	89022496	-	peak277604	4	4	Intergenic	Intergenic	-51955	NM_001185059	79670	Hs,597057	NM_024617	ENSG00000083223	ZCCHC6	PAPD6|TUT7	zinc finger, CCHC domain containing 6	protein-coding
chr3	141129371	141129776	+	634	1131	-	-1131	141128148	141128738	-	peak157125	4	3	intron (NM_001080412, intron 7 of 7)	L2c|LINE|L2	-77446	NM_006506	5922	Hs,98445	NM_006506	ENSG00000155903	RASA2	GAP1M	RAS p21 protein activator 2	protein-coding
chr1	85038681	85038996	+	-424	872	+	872	85038571	85040849	-	peak6507	9	6	intron (NM_004388, intron 1 of 6)	MIRb|SINE|MIR	453	NM_004388	1486	Hs,513557	NM_004388		CTBS	CTB	chitobiase, di-N-acetyl-	protein-coding
chr14	77386302	77386621	+	-776	912	-	-912	77384022	77387079	-	peak78524	9	6	Intergenic	Intergenic	92826	NM_194287	145497	Hs,147276	NM_194287	ENSG00000100565	LRRC74A	C14orf166B|LRRC74	leucine rich repeat containing 74A	protein-coding
chr14	77384980	77385465	+	-1443	328	+	328	77384022	77387079	-	peak78524	9	6	Intergenic	Intergenic	92826	NM_194287	145497	Hs,147276	NM_194287	ENSG00000100565	LRRC74A	C14orf166B|LRRC74	leucine rich repeat containing 74A	protein-coding
chr8	38384926	38385302	+	-803	279	+	279	38384499	38386287	-	peak257314	9	6	intron (NM_207412, intron 1 of 2)	MIR3|SINE|MIR	787	NM_207412	389649	Hs,546586	NM_207412	ENSG00000196166	C8orf86	-	chromosome 8 open reading frame 86	protein-coding
chr10	18897565	18897858	+	-424	424	-	-424	18896587	18897989	-	peak19951	5	3	intron (NM_182543, intron 6 of 10)	AluJb|SINE|Alu	43278	NM_182543	221078	Hs,396175	NM_182543	ENSG00000241058	NSUN6	4933414E04Rik|ARL5B-AS1|NOPD1	NOP2/Sun domain family, member 6	protein-coding
chr13	97991518	97991911	+	-393	508	+	508	97991518	97992927	-	peak70052	6	5	intron (NM_207304, intron 3 of 6)	MIRc|SINE|MIR	-94252	NM_021033	5911	Hs,508480	NM_021033		RAP2A	K-REV|KREV|RAP2|RbBP-30	RAP2A, member of RAS oncogene family	protein-coding
chr6	64386722	64387357	+	-950	124	+	124	64386408	64387920	-	peak220189	8	6	intron (NM_015153, intron 1 of 14)	L2a|LINE|L2	30733	NM_015153	23469	Hs,348921	NM_015153	ENSG00000118482	PHF3	-	PHD finger protein 3	protein-coding
chr4	140003738	140004448	+	-856	791	+	791	140003592	140006176	-	peak185157	9	6	intron (NM_201999, intron 3 of 8)	CpG	684	NM_001276459	1998	Hs,634040	NM_006874	ENSG00000109381	ELF2	EU32|NERF|NERF-1A|NERF-1B|NERF-1a,b|NERF-2	E74-like factor 2 (ets domain transcription factor)	protein-coding
chr1	116520279	116520408	+	-128	927	-	-927	116518426	116520408	-	peak9588	9	6	intron (NM_018420, intron 1 of 11)	CpG	298	NM_018420	55356	Hs,125482	NM_018420	ENSG00000163393	SLC22A15	FLIPT1|PRO34686	solute carrier family 22, member 15	protein-coding
chr11	10995179	10995278	+	-334	35	+	35	10994943	10995583	-	peak30546	5	5	Intergenic	Intergenic	115499	NR_034137	729013	Hs,726427	NR_034137	ENSG00000247271	ZBED5-AS1	-	ZBED5 antisense RNA 1	ncRNA
chr8	120995010	120995163	+	-584	133	+	133	120994579	120995859	-	peak268909	7	6	intron (NM_022783, intron 4 of 8)	MLT1J|LTR|ERVL-MaLR	109324	NM_022783	64798	Hs,112981	NM_022783	ENSG00000155792	DEPTOR	DEP,6|DEPDC6	DEP domain containing MTOR-interacting protein	protein-coding
chr3	111480111	111480653	+	-542	73	+	73	111480111	111480799	-	peak154651	6	3	intron (NM_001134437, intron 1 of 17)	MER5A|DNA|hAT-Charlie	29128	NM_001134437	90102	Hs,603252	NM_145753	ENSG00000144824	PHLDB2	LL5b|LL5beta	pleckstrin homology-like domain, family B, member 2	protein-coding
chr6	147831138	147831275	+	-900	1247	-	-1247	147827881	147832037	-	peak233241	8	6	5' UTR (NM_001030060, exon 1 of 2)	5' UTR (NM_001030060, exon 1 of 2)	131	NM_001030060	389432	Hs,567973	NM_001030060	ENSG00000203727	SAMD5	dJ875H10,1	sterile alpha motif domain containing 5	protein-coding
chr12	19284166	19284563	+	-412	1077	-	-1077	19281997	19284577	-	peak45047	9	6	intron (NM_019012, intron 2 of 25)	CpG-5147	661	NM_001190860	54477	Hs,188614	NM_019012	ENSG00000052126	PLEKHA5	PEPP-2|PEPP2	pleckstrin homology domain containing, family A member 5	protein-coding
chr3	111481970	111482358	+	-920	536	+	536	111481438	111483962	-	peak154652	3	5	intron (NM_001134437, intron 1 of 17)	MLT1A0|LTR|ERVL-MaLR	31373	NM_001134437	90102	Hs,603252	NM_145753	ENSG00000144824	PHLDB2	LL5b|LL5beta	pleckstrin homology-like domain, family B, member 2	protein-coding
chr12	93321551	93321826	+	-416	1024	+	1024	93321409	93324014	-	peak55378	9	6	intron (NM_003566, intron 1 of 28)	CpG	395	NM_003566	8411	Hs,567367	NM_003566	ENSG00000102189	EEA1	MST105|MSTP105|ZFYVE2	early endosome antigen 1	protein-coding
chr15	60883179	60884017	+	-838	770	+	770	60883179	60885558	-	peak83357	9	6	intron (NM_134260, intron 1 of 11)	CpG	338	NM_134262	6095	Hs,560343	NM_002943	ENSG00000069667	RORA	NR1F1|ROR1|ROR2|ROR3|RZR-ALPHA|RZRA	RAR-related orphan receptor A	protein-coding
chr6	14922514	14922958	+	-444	28	+	28	14922514	14923015	-	peak216149	3	0	Intergenic	Intergenic	-323441	NM_004973	3720	Hs,269059	NM_004973	ENSG00000008083	JARID2	JMJ	jumonji, AT rich interactive domain 2	protein-coding
chr6	14921346	14921932	+	-586	21	+	21	14921346	14921973	-	peak216148	4	4	Intergenic	AmnSINE1|SINE|Deu	-324546	NM_004973	3720	Hs,269059	NM_004973	ENSG00000008083	JARID2	JMJ	jumonji, AT rich interactive domain 2	protein-coding
chr14	70110235	70110559	+	-711	193	+	193	70109848	70111332	-	peak78023	9	6	intron (NM_014734, intron 1 of 5)	MIRb|SINE|MIR	32280	NM_014734	9766	Hs,440025	NM_014734	ENSG00000100647	SUSD6	KIAA0247	sushi domain containing 6	protein-coding
chr14	70110611	70110850	+	-722	140	-	-140	70109848	70111332	-	peak78023	9	6	intron (NM_014734, intron 1 of 5)	MIRb|SINE|MIR	32280	NM_014734	9766	Hs,440025	NM_014734	ENSG00000100647	SUSD6	KIAA0247	sushi domain containing 6	protein-coding
chr1	90309838	90310259	+	-421	796	-	-796	90308246	90310259	-	peak7070	9	6	5' UTR (NM_001134479, exon 2 of 3)	5' UTR (NM_001134479, exon 2 of 3)	21773	NM_018103	55144	Hs,482087	NM_018103	ENSG00000171492	LRRC8D	LRRC5	leucine rich repeat containing 8 family, member D	protein-coding
chr1	233856724	233857076	+	-430	386	+	386	233856645	233857926	-	peak17306	9	6	Intergenic	LTR48B|LTR|ERV1	97388	NR_039625	100616390		NR_039625	ENSG00000265744	MIR4427	-	microRNA 4427	ncRNA
chr11	22702311	22702414	+	-663	92	+	92	22701750	22703157	-	peak31738	6	6	intron (NM_005256, intron 1 of 6)	MIR|SINE|MIR	6135	NM_005256	2620	Hs,711297	NM_005256	ENSG00000148935	GAS2	-	growth arrest-specific 2	protein-coding
chr13	52376068	52376210	+	-294	285	+	285	52375916	52376931	-	peak62019	9	6	intron (NM_001031719, intron 1 of 7)	MER5A|DNA|hAT-Charlie	1874	NM_001031719	79758	Hs,266728	NM_024705	ENSG00000102796	DHRS12	SDR40C1	dehydrogenase/reductase (SDR family) member 12	protein-coding
chr15	68207456	68207574	+	-621	268	+	268	68206953	68208613	-	peak83883	9	6	Intergenic	Intergenic	-75400	NR_125730	103625684		NR_125730	ENSG00000207357	RNU6-2	U6-2	RNA, U6 small nuclear 2	snRNA
chr10	33798158	33798349	+	-512	376	+	376	33797837	33799422	-	peak21266	9	6	Intergenic	Intergenic	-174797	NM_001244973	8829	Hs,131704	NM_003873	ENSG00000099250	NRP1	BDCA4|CD304|NP1|NRP|VEGF165R	neuropilin 1	protein-coding
chr6	157342507	157343524	+	-1311	224	-	-224	157341765	157343818	-	peak234072	9	6	intron (NM_020732, intron 5 of 19)	CpG	-241927	NR_039676	100616154		NR_039676	ENSG00000271899	MIR4466	mir-4466	microRNA 4466	ncRNA
chr3	4793961	4794169	+	-449	1023	-	-1023	4791674	4794410	-	peak141857	9	6	non-coding (NR_004428, exon 1 of 2)	non-coding (NR_004428, exon 1 of 2)	232	NR_004428	100126791	Hs,663059	NR_004428	ENSG00000235947	EGOT	EGO|NCRNA00190	eosinophil granule ontogeny transcript (non-protein coding)	ncRNA
chr4	77869751	77869850	+	-150	1238	+	1238	77869700	77872377	-	peak175500	9	6	5' UTR (NM_001306147, exon 1 of 12)	5' UTR (NM_001306147, exon 1 of 12)	172	NM_018243	55752	Hs,128199	NM_018243	ENSG00000138758	2016-09-11	-	septin 11	protein-coding
chr13	49105819	49106173	+	-498	796	+	796	49105676	49107909	-	peak61691	9	6	intron (NM_001286830, intron 1 of 13)	CpG	599	NM_001268	1102	Hs,652712	NM_001268	ENSG00000136161	RCBTB2	CHC1L|RLG	regulator of chromosome condensation (RCC1) and BTB (POZ) domain containing protein 2	protein-coding
chr7	44679392	44679514	+	-582	239	-	-239	44678454	44679974	-	peak240670	9	6	intron (NM_001003941, intron 2 of 8)	L1ME1|LINE|L1	33093	NM_002541	4967	Hs,488181	NM_002541	ENSG00000105953	OGDH	AKGDH|E1k|OGDC	oxoglutarate (alpha-ketoglutarate) dehydrogenase (lipoamide)	protein-coding
chr7	44678622	44679047	+	-592	380	+	380	44678454	44679974	-	peak240670	9	6	intron (NM_001003941, intron 2 of 8)	L1ME1|LINE|L1	33093	NM_002541	4967	Hs,488181	NM_002541	ENSG00000105953	OGDH	AKGDH|E1k|OGDC	oxoglutarate (alpha-ketoglutarate) dehydrogenase (lipoamide)	protein-coding
chr5	39073159	39073873	+	-714	880	+	880	39073159	39075632	-	peak198780	9	6	intron (NM_001285440, intron 1 of 37)	CpG-20643	114	NM_001285440	253260	Hs,407926	NM_152756	ENSG00000164327	RICTOR	AVO3|PIA|hAVO3	RPTOR independent companion of MTOR, complex 2	protein-coding
chr1	10269964	10270260	+	-440	974	+	974	10269820	10272353	-	peak663	9	6	intron (NM_183416, intron 1 of 20)	CpG	323	NM_015074	23095	Hs,97858	NM_015074	ENSG00000054523	KIF1B	CMT2|CMT2A|CMT2A1|HMSNII|KLP|NBLST1	kinesin family member 1B	protein-coding
chr12	92899278	92899815	+	-538	92	-	-92	92899092	92899815	-	peak55327	3	3	Intergenic	Intergenic	-77530	NM_001025232	574016	Hs,551199	NM_001025232	ENSG00000205057	CLLU1OS	-	chronic lymphocytic leukemia up-regulated 1 opposite strand	protein-coding
chr12	92897281	92898057	+	-1311	257	-	-257	92896232	92898592	-	peak55326	7	5	Intergenic	Intergenic	-75488	NM_001025232	574016	Hs,551199	NM_001025232	ENSG00000205057	CLLU1OS	-	chronic lymphocytic leukemia up-regulated 1 opposite strand	protein-coding
chr12	92896232	92896581	+	-348	1006	+	1006	92896232	92898592	-	peak55326	7	5	Intergenic	Intergenic	-75488	NM_001025232	574016	Hs,551199	NM_001025232	ENSG00000205057	CLLU1OS	-	chronic lymphocytic leukemia up-regulated 1 opposite strand	protein-coding
chr3	197214864	197215009	+	-544	124	+	124	197214465	197215655	-	peak165126	9	6	Intergenic	Intergenic	67798	NM_203314	622	Hs,274539	NM_004051	ENSG00000161267	BDH1	BDH|SDR9C1	3-hydroxybutyrate dehydrogenase, type 1	protein-coding
chr13	45492137	45492940	+	-1020	180	-	-180	45491559	45493156	-	peak61311	9	6	Intergenic	L2b|LINE|L2	71255	NM_012345	26747	Hs,525006	NM_012345	ENSG00000083635	NUFIP1	NUFIP|bA540M5,1	nuclear fragile X mental retardation protein interacting protein 1	protein-coding
chr12	92940518	92940994	+	-980	40	+	40	92940015	92941578	-	peak55336	6	5	Intergenic	Intergenic	-118873	NM_001025232	574016	Hs,551199	NM_001025232	ENSG00000205057	CLLU1OS	-	chronic lymphocytic leukemia up-regulated 1 opposite strand	protein-coding
chr6	157726321	157726550	+	-432	124	-	-124	157725870	157726754	-	peak234124	4	3	intron (NM_018452, intron 3 of 3)	L2a|LINE|L2	18979	NM_018452	729515	Hs,157212	NM_018452		TMEM242	BM033|C6orf35	transmembrane protein 242	protein-coding
chr10	4540999	4541337	+	-617	166	-	-166	4540388	4541616	-	peak18613	9	6	Intergenic	Intergenic	92341	NR_108056	100507059	Hs,158438	NR_108054	ENSG00000224382	LINC00703	-	long intergenic non-protein coding RNA 703	ncRNA
chr19	34664379	34664644	+	-264	1001	-	-1001	34662378	34664644	-	peak106072	8	6	5' UTR (NM_001114093, exon 1 of 11)	5' UTR (NM_001114093, exon 1 of 11)	159	NM_001114093	26065	Hs,744009	NM_015578	ENSG00000257103	LSM14A	C19orf13|FAM61A|RAP55|RAP55A	LSM14A mRNA processing body assembly factor	protein-coding
chr8	81289521	81289894	+	-541	194	+	194	81289353	81290450	-	peak262717	8	5	Intergenic	Intergenic	-107952	NM_001277145	65986	Hs,591868	NM_023929	ENSG00000205189	ZBTB10	RINZF	zinc finger and BTB domain containing 10	protein-coding
chr4	185393561	185393895	+	-362	1318	+	1318	185393533	185396560	-	peak192638	9	6	intron (NM_002199, intron 1 of 8)	(CA)n|Simple_repeat|Simple_repeat	679	NM_002199	3660	Hs,654566	NM_002199	ENSG00000168310	IRF2	IRF-2	interferon regulatory factor 2	protein-coding
chr1	215741534	215741806	+	-272	692	-	-692	215740150	215741806	-	peak15864	9	6	5' UTR (NM_016121, exon 1 of 18)	5' UTR (NM_016121, exon 1 of 18)	243	NM_016121	51133	Hs,335139	NM_016121	ENSG00000136636	KCTD3	NY-REN-45	potassium channel tetramerization domain containing 3	protein-coding
chr12	92933951	92934489	+	-538	340	+	340	92933951	92935168	-	peak55334	5	3	Intergenic	Intergenic	-112636	NM_001025232	574016	Hs,551199	NM_001025232	ENSG00000205057	CLLU1OS	-	chronic lymphocytic leukemia up-regulated 1 opposite strand	protein-coding
chr12	92932983	92933476	+	-667	142	-	-142	92932525	92933650	-	peak55333	4	4	Intergenic	Intergenic	-111164	NM_001025232	574016	Hs,551199	NM_001025232	ENSG00000205057	CLLU1OS	-	chronic lymphocytic leukemia up-regulated 1 opposite strand	protein-coding
chr2	171786835	171787228	+	-490	959	-	-959	171784820	171787326	-	peak123065	9	6	intron (NM_015530, intron 1 of 9)	CpG	1037	NM_015530	26003	Hs,431317	NM_015530	ENSG00000115806	GORASP2	GOLPH6|GRASP55|GRS2|p59	golgi reassembly stacking protein 2	protein-coding
chr14	52372359	52373013	+	-654	0	-	0	52372359	52373013	-	peak76475	7	4	intron (NM_053064, intron 2 of 3)	THE1C|LTR|ERVL-MaLR	12603	NR_126331	102723604	Hs,667541	NR_126331	ENSG00000258928	LOC102723604	-	uncharacterized LOC102723604	ncRNA
chr20	6684913	6685132	+	-578	97	-	-97	6684359	6685491	-	peak131478	9	6	Intergenic	Intergenic	-63820	NM_001200	650	Hs,73853	NM_001200	ENSG00000125845	BMP2	BDA2|BMP2A	bone morphogenetic protein 2	protein-coding
chr13	110439676	110440079	+	-558	1237	-	-1237	110437047	110440235	-	peak71689	9	6	5' UTR (NM_003749, exon 1 of 2)	5' UTR (NM_003749, exon 1 of 2)	273	NM_003749	8660	Hs,442344	NM_003749	ENSG00000185950	IRS2	IRS-2	insulin receptor substrate 2	protein-coding
chr7	139952632	139953094	+	-491	144	+	144	139952603	139953411	-	peak251750	4	5	Intergenic	Intergenic	75946	NR_024451	100134229	Hs,634333	NR_024451	ENSG00000260231	JHDM1D-AS1	-	JHDM1D antisense RNA 1 (head to head)	ncRNA
chr1	230240540	230240902	+	-790	431	+	431	230240112	230242192	-	peak17013	9	6	intron (NM_004481, intron 1 of 15)	MER104|DNA|TcMar-Tc2	38210	NM_004481	2590	Hs,743964	NM_004481	ENSG00000143641	GALNT2	GalNAc-T2	polypeptide N-acetylgalactosaminyltransferase 2	protein-coding
chr1	230241590	230241986	+	-602	636	-	-636	230240112	230242192	-	peak17013	9	6	intron (NM_004481, intron 1 of 15)	MER104|DNA|TcMar-Tc2	38210	NM_004481	2590	Hs,743964	NM_004481	ENSG00000143641	GALNT2	GalNAc-T2	polypeptide N-acetylgalactosaminyltransferase 2	protein-coding
chr10	100083021	100083374	+	-354	434	+	434	100083021	100084243	-	peak27328	9	6	Intergenic	L2c|LINE|L2	-55625	NM_032211	84171	Hs,306814	NM_032211	ENSG00000138131	LOXL4	LOXC	lysyl oxidase-like 4	protein-coding
chr6	130774409	130774738	+	-662	58	+	58	130774076	130775188	-	peak231255	9	5	Intergenic	Intergenic	16370	NM_052913	114801	Hs,591341	NM_052913	ENSG00000164484	TMEM200A	KIAA1913|TTMA|TTMC	transmembrane protein 200A	protein-coding
chr11	68270559	68270689	+	-130	808	+	808	68270559	68272304	-	peak36255	5	1	intron (NM_001164161, intron 1 of 23)	L1M|LINE|L1	43246	NM_018312	55291	Hs,503022	NM_018312	ENSG00000110075	PPP6R3	C11orf23|PP6R3|SAP190|SAPL|SAPLa|SAPS3	protein phosphatase 6, regulatory subunit 3	protein-coding
chr10	34922261	34922558	+	-449	156	+	156	34922110	34923023	-	peak21354	8	6	intron (NM_019619, intron 2 of 24)	L1MA7|LINE|L1	181686	NM_001184791	56288	Hs,131489	NM_019619	ENSG00000148498	PARD3	ASIP|Baz|PAR3|PAR3alpha|PARD-3|PARD3A|PPP1R118|SE2-5L16|SE2-5LT1|SE2-5T2	par-3 family cell polarity regulator	protein-coding
chr10	91254599	91254682	+	-210	376	-	-376	91253720	91254808	-	peak26643	4	4	intron (NM_213606, intron 2 of 7)	HAL1|LINE|L1	38516	NR_120614	101926906	Hs,568874	NR_120614	ENSG00000234452	SLC16A12-AS1	-	SLC16A12 antisense RNA 1	ncRNA
chr15	99395486	99396002	+	-1399	265	-	-265	99394073	99396885	-	peak85529	9	6	intron (NM_001291858, intron 2 of 20)	CpG	67824	NR_039864	100616432		NR_039864	ENSG00000264480	MIR4714	-	microRNA 4714	ncRNA
chr3	101901132	101901377	+	-626	1170	-	-1170	101898410	101901757	-	peak153198	9	6	Intergenic	L1MC5|LINE|L1	240381	NR_026934	152225	Hs,376768	NR_026934	ENSG00000214407	LOC152225	-	uncharacterized LOC152225	ncRNA
chr15	99396507	99396665	+	-378	1107	-	-1107	99394073	99396885	-	peak85529	9	6	intron (NM_001291858, intron 2 of 20)	CpG	67824	NR_039864	100616432		NR_039864	ENSG00000264480	MIR4714	-	microRNA 4714	ncRNA
chr2	48475818	48475987	+	-478	144	+	144	48475508	48476583	-	peak110921	8	6	Intergenic	Intergenic	-65749	NM_002158	3344	Hs,468478	NM_002158	ENSG00000170802	FOXN2	HTLF	forkhead box N2	protein-coding
chr6	158184460	158184689	+	-580	489	+	489	158184109	158186017	-	peak234181	9	6	Intergenic	Intergenic	-59140	NM_016224	51429	Hs,191213	NM_016224	ENSG00000130340	SNX9	SDP1|SH3PX1|SH3PXD3A|WISP	sorting nexin 9	protein-coding
chr6	158185393	158186017	+	-624	642	-	-642	158184109	158186017	-	peak234181	9	6	Intergenic	Intergenic	-59140	NM_016224	51429	Hs,191213	NM_016224	ENSG00000130340	SNX9	SDP1|SH3PX1|SH3PXD3A|WISP	sorting nexin 9	protein-coding
chr6	158190305	158190548	+	-242	409	+	409	158190305	158191365	-	peak234182	8	4	Intergenic	Intergenic	-53368	NM_016224	51429	Hs,191213	NM_016224	ENSG00000130340	SNX9	SDP1|SH3PX1|SH3PXD3A|WISP	sorting nexin 9	protein-coding
chr3	101899188	101899342	+	-932	819	+	819	101898410	101901757	-	peak153198	9	6	Intergenic	L1MC5|LINE|L1	240381	NR_026934	152225	Hs,376768	NR_026934	ENSG00000214407	LOC152225	-	uncharacterized LOC152225	ncRNA
chr2	24713423	24713697	+	-274	1006	+	1006	24713423	24715709	-	peak109187	8	6	Intergenic	CpG	-92780	NM_003743	8648	Hs,596314	NM_003743	ENSG00000084676	NCOA1	F-SRC-1|KAT13A|RIP160|SRC1|bHLHe42|bHLHe74	nuclear receptor coactivator 1	protein-coding
chr13	22249294	22249707	+	-418	225	+	225	22249289	22250161	-	peak58780	7	5	intron (NM_002010, intron 1 of 2)	CpG	4510	NM_002010	2254	Hs,111	NM_002010	ENSG00000102678	FGF9	FGF-9|GAF|HBFG-9|HBGF-9|SYNS3	fibroblast growth factor 9	protein-coding
chr13	44359761	44360131	+	-712	702	+	702	44359420	44361877	-	peak61173	9	6	intron (NM_017993, intron 1 of 16)	CpG	467	NM_001242863	55068	Hs,128258	NM_017993	ENSG00000120658	ENOX1	CNOX|PIG38|bA64J21,1|cCNOX	ecto-NOX disulfide-thiol exchanger 1	protein-coding
chr13	108987608	108987753	+	-309	542	+	542	108987444	108989001	-	peak71523	8	6	Intergenic	Intergenic	66246	NM_006573	10673	Hs,525157	NM_006573	ENSG00000102524	TNFSF13B	BAFF|BLYS|CD257|DTL|TALL-1|TALL1|THANK|TNFSF20|ZTNF4	tumor necrosis factor (ligand) superfamily, member 13b	protein-coding
chr11	85856091	85856269	+	-202	490	+	490	85856067	85857274	-	peak37845	4	5	Intergenic	Intergenic	-75748	NM_001206947	8301	Hs,163893	NM_007166	ENSG00000073921	PICALM	CALM|CLTH|LAP	phosphatidylinositol binding clathrin assembly protein	protein-coding
chr14	54902501	54902529	+	-94	179	-	-179	54902077	54902594	-	peak76697	4	2	intron (NM_005776, intron 2 of 4)	L2a|LINE|L2	5812	NM_005776	10175	Hs,294603	NM_005776		CNIH1	CNIH|CNIH-1|CNIL|TGAM77	cornichon family AMPA receptor auxiliary protein 1	protein-coding
chr4	6278017	6278414	+	-688	320	+	320	6277726	6279345	-	peak165579	9	6	intron (NM_001145853, intron 1 of 7)	MLT1C|LTR|ERVL-MaLR	6959	NM_006005	7466	Hs,518602	NM_006005	ENSG00000109501	WFS1	CTRCT41|WFRS|WFS|WFSL	Wolfram syndrome 1 (wolframin)	protein-coding
chr5	14582921	14583040	+	-372	754	-	-754	14581160	14583292	-	peak194775	8	6	intron (NM_019018, intron 1 of 7)	CpG	335	NM_019018	54491	Hs,155085	NM_019018		FAM105A	NET20	family with sequence similarity 105, member A	protein-coding
chr13	45333095	45333256	+	-576	610	+	610	45332680	45334891	-	peak61289	8	6	Intergenic	Intergenic	49980	NR_038433	144817	Hs,585616	NR_038433	ENSG00000235097	LINC00330	NCRNA00330	long intergenic non-protein coding RNA 330	ncRNA
chr9	12784417	12784967	+	-806	464	+	464	12784162	12786151	-	peak273049	9	6	intron (NM_203403, intron 1 of 1)	L1MA3|LINE|L1	10145	NM_203403	286343	Hs,445356	NM_203403		LURAP1L	C9orf150|HYST0841|LRAP35b|bA3L8,2	leucine rich adaptor protein 1-like	protein-coding
chr13	74864558	74864878	+	-561	123	-	-123	74864071	74865119	-	peak66150	9	6	Intergenic	Intergenic	-128715	NR_047005	100874151	Hs,564552	NR_047005	ENSG00000226240	LINC00381	-	long intergenic non-protein coding RNA 381	ncRNA
chr13	40690248	40690533	+	-410	154	-	-154	40689815	40690658	-	peak60717	5	5	Intergenic	Intergenic	-65709	NR_046870	100874127	Hs,578028	NR_046870	ENSG00000230710	LINC00332	NCRNA00332	long intergenic non-protein coding RNA 332	ncRNA
chr20	47339273	47339687	+	-944	116	-	-116	47338510	47340217	-	peak133963	6	6	intron (NM_020820, intron 5 of 39)	L2b|LINE|L2	105056	NM_020820	57580	Hs,153310	NM_020820	ENSG00000124126	PREX1	P-REX1	phosphatidylinositol-3,4,5-trisphosphate-dependent Rac exchange factor 1	protein-coding
chr13	49466956	49467118	+	-247	622	-	-622	49465627	49467203	-	peak61729	8	5	Intergenic	Intergenic	-83633	NM_001079673	22862	Hs,508010	NM_014923	ENSG00000102531	FNDC3A	FNDC3|HUGO|bA203I16,1|bA203I16,5	fibronectin type III domain containing 3A	protein-coding
chr2	9904330	9904522	+	-192	442	-	-442	9903445	9904522	-	peak108197	8	6	Intergenic	Intergenic	-79587	NM_005680	9014	Hs,584833	NM_005680	ENSG00000115750	TAF1B	MGC:9349|RAF1B|RAFI63|SL1|TAFI63	TATA box binding protein (TBP)-associated factor, RNA polymerase I, B, 63kDa	protein-coding
chr13	49465792	49465869	+	-242	585	+	585	49465627	49467203	-	peak61729	8	5	Intergenic	Intergenic	-83633	NM_001079673	22862	Hs,508010	NM_014923	ENSG00000102531	FNDC3A	FNDC3|HUGO|bA203I16,1|bA203I16,5	fibronectin type III domain containing 3A	protein-coding
chr16	68451680	68452082	+	-512	17	+	17	68451570	68452226	-	peak88230	4	2	intron (NM_018667, intron 1 of 8)	MIRb|SINE|MIR	30511	NM_018667	55512	Hs,368421	NM_018667	ENSG00000103056	SMPD3	NSMASE2	sphingomyelin phosphodiesterase 3, neutral membrane (neutral sphingomyelinase II)	protein-coding
chr8	29260077	29260481	+	-782	117	-	-117	29259466	29260859	-	peak256542	9	6	Intergenic	Intergenic	-51896	NM_001394	1846	Hs,417962	NM_001394	ENSG00000120875	DUSP4	HVH2|MKP-2|MKP2|TYP	dual specificity phosphatase 4	protein-coding
chr3	111623667	111623869	+	-489	47	+	47	111623380	111624250	-	peak154686	8	4	intron (NM_001134439, intron 2 of 17)	Tigger3c|DNA|TcMar-Tigger	45247	NM_001134439	90102	Hs,603252	NM_145753	ENSG00000144824	PHLDB2	LL5b|LL5beta	pleckstrin homology-like domain, family B, member 2	protein-coding
chr6	157738321	157738749	+	-472	223	-	-223	157737832	157738793	-	peak234126	8	6	intron (NM_018452, intron 3 of 3)	L2|LINE|L2	6978	NM_018452	729515	Hs,157212	NM_018452		TMEM242	BM033|C6orf35	transmembrane protein 242	protein-coding
chr15	80697752	80697924	+	-294	796	-	-796	80696038	80698045	-	peak84622	9	6	intron (NM_014862, intron 1 of 18)	CpG	350	NM_014862	9915	Hs,459070	NM_014862	ENSG00000172379	ARNT2	WEDAS|bHLHe1	aryl-hydrocarbon receptor nuclear translocator 2	protein-coding
chr13	110790059	110791241	+	-1182	196	+	196	110790059	110791633	-	peak71732	9	6	Intergenic	CpG	85214	NR_126387	104355146	Hs,508690	NR_126387	ENSG00000231428	LINC00396	-	long intergenic non-protein coding RNA 396	ncRNA
chr8	135793082	135793308	+	-436	309	-	-309	135792254	135793518	-	peak270547	3	3	Intergenic	MIRb|SINE|MIR	19964	NR_029666	407030		NR_029666	ENSG00000207582	MIR30B	MIRN30B|mir-30b	microRNA 30b	ncRNA
chr6	4317088	4317563	+	-554	58	+	58	4317009	4317759	-	peak215384	6	6	Intergenic	Intergenic	-110852	NR_106988	102465753		NR_106988		MIR7641-2	B-ATF|hsa-mir-7641-2	microRNA 7641-2	ncRNA
chr11	11864878	11865247	+	-370	1128	-	-1128	11862621	11865247	-	peak30600	9	6	intron (NM_017944, intron 1 of 26)	CpG	964	NM_017944	55031	Hs,577256	NM_017944	ENSG00000170242	USP47	TRFP	ubiquitin specific peptidase 47	protein-coding
chr2	60776650	60776926	+	-448	464	+	464	60776478	60778026	-	peak111946	8	6	intron (NM_018014, intron 1 of 4)	CpG	3381	NM_018014	53335	Hs,370549	NM_018014	ENSG00000119866	BCL11A	BCL11A-L|BCL11A-S|BCL11A-XL|BCL11a-M|CTIP1|EVI9|HBFQTL5|ZNF856	B-cell CLL/lymphoma 11A (zinc finger protein)	protein-coding
chr17	57698412	57698503	+	-91	1164	-	-1164	57696084	57698503	-	peak92741	9	6	5' UTR (NM_004859, exon 1 of 32)	5' UTR (NM_004859, exon 1 of 32)	244	NM_001288653	1213	Hs,491351	NM_004859	ENSG00000141367	CLTC	CHC|CHC17|CLH-17|CLTCL2|Hc	clathrin, heavy chain (Hc)	protein-coding
chr15	66162838	66163256	+	-908	564	-	-564	66161220	66163746	-	peak83750	9	6	intron (NM_001206836, intron 1 of 4)	CpG	686	NM_004663	8766	Hs,321541	NM_004663	ENSG00000103769	RAB11A	YL8	RAB11A, member RAS oncogene family	protein-coding
chr3	193548943	193548983	+	-40	562	+	562	193548943	193550107	-	peak164783	7	5	Intergenic	Intergenic	162502	NR_027764	100128023	Hs,730112	NR_027764		DPPA2P3	-	developmental pluripotency associated 2 pseudogene 3	pseudo
chr13	110787215	110787446	+	-427	120	+	120	110787018	110787881	-	peak71731	7	4	Intergenic	Intergenic	81818	NR_126387	104355146	Hs,508690	NR_126387	ENSG00000231428	LINC00396	-	long intergenic non-protein coding RNA 396	ncRNA
chr8	53625512	53626379	+	-868	745	+	745	53625512	53627870	-	peak258438	9	6	5' UTR (NM_001083617, exon 1 of 24)	5' UTR (NM_001083617, exon 1 of 24)	335	NM_001083617	9821	Hs,196102	NM_014781	ENSG00000023287	RB1CC1	ATG17|CC1|FIP200|PPP1R131	RB1-inducible coiled-coil 1	protein-coding
chr12	91972476	91973067	+	-778	416	-	-416	91971457	91973254	-	peak55203	5	5	Intergenic	Intergenic	-395455	NM_001920	1634	Hs,156316	NM_001920	ENSG00000011465	DCN	CSCD|DSPG2|PG40|PGII|PGS2|SLRR1B	decorin	protein-coding
chr11	128318387	128318699	+	-642	108	+	108	128318057	128319245	-	peak42360	8	6	Intergenic	Intergenic	73554	NM_005238	2113	Hs,369438	NM_005238	ENSG00000134954	ETS1	ETS-1|EWSR2|c-ets-1|p54	v-ets avian erythroblastosis virus E26 oncogene homolog 1	protein-coding
chr9	72695513	72695798	+	-904	259	-	-259	72694376	72696418	-	peak276380	9	6	intron (NR_125850, intron 2 of 13)	L1M5|LINE|L1	36900	NM_153267	256691	Hs,547172	NM_153267	ENSG00000165072	MAMDC2	-	MAM domain containing 2	protein-coding
chr20	52356771	52356951	+	-180	1051	-	-1051	52354668	52356951	-	peak134314	6	5	Intergenic	L1ME4a|LINE|L1	136438	NR_002189	391257	Hs,449977	NR_002189		SUMO1P1	PIC1L|UBL2|UBL6	SUMO1 pseudogene 1	pseudo
chr20	52355086	52355238	+	-570	648	+	648	52354668	52356951	-	peak134314	6	5	Intergenic	L1ME4a|LINE|L1	136438	NR_002189	391257	Hs,449977	NR_002189		SUMO1P1	PIC1L|UBL2|UBL6	SUMO1 pseudogene 1	pseudo
chr4	149124468	149124612	+	-1026	55	-	-55	149123476	149125494	-	peak186432	9	6	intron (NM_001166104, intron 3 of 7)	AT_rich|Low_complexity|Low_complexity	239187	NM_000901	4306	Hs,163924	NM_000901	ENSG00000151623	NR3C2	MCR|MLR|MR|NR3C2VIT	nuclear receptor subfamily 3, group C, member 2	protein-coding
chr7	51382954	51383359	+	-1010	685	+	685	51382349	51385333	-	peak241582	9	6	intron (NM_001287436, intron 1 of 13)	CpG	674	NM_015198	23242	Hs,99141	NM_015198	ENSG00000106078	COBL	-	cordon-bleu WH2 repeat protein	protein-coding
chr12	50911573	50911913	+	-340	217	-	-217	50911138	50911913	-	peak48945	5	1	intron (NM_173602, intron 1 of 37)	L2c|LINE|L2	12758	NM_173602	57609	Hs,505516	NM_020849	ENSG00000066084	DIP2B	-	disco-interacting protein 2 homolog B	protein-coding
chr2	224325508	224325708	+	-388	669	-	-669	224323982	224325896	-	peak129787	6	5	Intergenic	Intergenic	142278	NM_003469	7857	Hs,516726	NM_003469	ENSG00000171951	SCG2	CHGC|EM66|SN|SgII	secretogranin II	protein-coding
chr4	141071687	141072625	+	-1360	824	+	824	141071266	141074695	-	peak185327	9	6	intron (NM_018717, intron 1 of 5)	CpG	2252	NM_018717	55534	Hs,586165	NM_018717	ENSG00000196782	MAML3	CAGH3|ERDA3|GDN|MAM-2|MAM2|TNRC3	mastermind-like transcriptional coactivator 3	protein-coding
chr13	110147333	110147690	+	-644	134	-	-134	110146779	110147978	-	peak71643	9	6	Intergenic	Intergenic	94336	NR_126361	104326054	Hs,569298	NR_126361	ENSG00000229792	LINC00399	TCONS_00021596	long intergenic non-protein coding RNA 399	ncRNA
chr13	35322323	35322497	+	-632	186	+	186	35321864	35323327	-	peak60016	9	6	Intergenic	Intergenic	-107774	NR_047036	100874179	Hs,569253	NR_047036	ENSG00000225179	LINC00457	-	long intergenic non-protein coding RNA 457	ncRNA
chr1	224032433	224032686	+	-254	990	+	990	224032433	224034668	-	peak16611	9	6	5' UTR (NM_005426, exon 1 of 19)	5' UTR (NM_005426, exon 1 of 19)	123	NM_001031685	7159	Hs,523968	NM_005426	ENSG00000143514	TP53BP2	53BP2|ASPP2|BBP|P53BP2|PPP1R13A	tumor protein p53 binding protein 2	protein-coding
chr11	15837558	15838109	+	-960	0	-	0	15837150	15838518	-	peak30930	8	6	Intergenic	Intergenic	153333	NR_106721	102464826		NR_106721	ENSG00000274140	MIR6073	hsa-mir-6073	microRNA 6073	ncRNA
chr11	15837150	15837253	+	-104	632	+	632	15837150	15838518	-	peak30930	8	6	Intergenic	Intergenic	153333	NR_106721	102464826		NR_106721	ENSG00000274140	MIR6073	hsa-mir-6073	microRNA 6073	ncRNA
chr21	33104933	33105321	+	-440	909	-	-909	33103063	33105372	-	peak137908	9	6	5' UTR (NM_001145445, exon 1 of 20)	5' UTR (NM_001145445, exon 1 of 20)	213	NM_001145445	57466	Hs,17255	NM_020706	ENSG00000156304	SCAF4	SFRS15|SRA4	SR-related CTD-associated factor 4	protein-coding
chr2	61935190	61935438	+	-681	57	-	-57	61934643	61935871	-	peak112032	9	6	Intergenic	Intergenic	146021	NR_037710	84140	Hs,440466	NM_032180	ENSG00000170264	FAM161A	RP28	family with sequence similarity 161, member A	protein-coding
chr9	107755412	107756258	+	-968	1073	-	-1073	107753144	107756381	-	peak278886	9	6	Intergenic	Intergenic	-64236	NM_005502	19	Hs,659274	NM_005502	ENSG00000165029	ABCA1	ABC-1|ABC1|CERP|HDLDT1|TGD	ATP binding cassette subfamily A member 1	protein-coding
chr15	93363497	93364154	+	-734	441	-	-441	93362539	93364231	-	peak85316	8	6	Intergenic	Intergenic	24671	NR_033769	728619	Hs,684129	NR_033769		ASB9P1	-	ankyrin repeat and SOCS box containing 9 pseudogene 1	pseudo
chr1	232840612	232840778	+	-832	75	+	75	232839945	232841594	-	peak17225	9	6	Intergenic	Intergenic	37691	NR_110683	101927683	Hs,520568	NR_110683	ENSG00000236497	LOC101927683	-	uncharacterized LOC101927683	ncRNA
chr2	112811776	112811937	+	-432	1132	+	1132	112811504	112814472	-	peak115402	9	6	5' UTR (NM_032824, exon 1 of 19)	5' UTR (NM_032824, exon 1 of 19)	188	NM_032824	84910	Hs,656298	NM_032824	ENSG00000153214	TMEM87B	-	transmembrane protein 87B	protein-coding
chr3	58035006	58035314	+	-616	282	-	-282	58034134	58035622	-	peak147195	3	4	intron (NM_001457, intron 1 of 45)	MER53|DNA|hAT	40751	NM_001164317	2317	Hs,476448	NM_001457	ENSG00000136068	FLNB	ABP-278|ABP-280|AOI|FH1|FLN-B|FLN1L|LRS1|SCT|TABP|TAP	filamin B, beta	protein-coding
chr21	17103695	17103792	+	-158	1058	-	-1058	17101519	17103853	-	peak135211	9	6	5' UTR (NM_013396, exon 1 of 24)	5' UTR (NM_013396, exon 1 of 24)	342	NM_001283041	29761	Hs,743994	NM_013396	ENSG00000155313	USP25	USP21	ubiquitin specific peptidase 25	protein-coding
chr4	41363966	41364137	+	-458	784	-	-784	41362112	41364424	-	peak170514	9	6	intron (NM_001289122, intron 1 of 25)	CpG	466	NM_001289122	22998	Hs,335163	NM_014988	ENSG00000064042	LIMCH1	LIMCH1A|LMO7B	LIM and calponin homology domains 1	protein-coding
chr1	149981648	149981889	+	-548	520	+	520	149981341	149983236	-	peak10142	9	6	intron (NM_020205, intron 1 of 11)	CpG	397	NM_020205	56957	Hs,98322	NM_020205		OTUD7B	CEZANNE|ZA20D1	OTU deubiquitinase 7B	protein-coding
chr8	6323096	6323426	+	-508	179	-	-179	6322560	6323603	-	peak254375	9	6	intron (NM_024596, intron 9 of 13)	MLT1L|LTR|ERVL-MaLR	58969	NM_024596	79648	Hs,593807	NM_024596		MCPH1	BRIT1|MCT	microcephalin 1	protein-coding
chr6	113951687	113952852	+	-1166	600	+	600	113951687	113954054	-	peak228251	9	6	intron (NR_125844, intron 1 of 2)	MIRb|SINE|MIR	18406	NR_125844	101927686	Hs,402044	NR_125844	ENSG00000230943	LOC101927686	-	uncharacterized LOC101927686	ncRNA
chr8	96146998	96147210	+	-740	768	-	-768	96144934	96147738	-	peak265113	9	6	intron (NM_024613, intron 1 of 1)	CpG	387	NM_024613	79666	Hs,29724	NM_024613	ENSG00000175895	PLEKHF2	EAPF|PHAFIN2|ZFYVE18	pleckstrin homology domain containing, family F (with FYVE domain) member 2	protein-coding
chr14	57953751	57953857	+	-404	352	+	352	57953453	57954860	-	peak76988	5	4	intron (NM_001283056, intron 2 of 6)	L2a|LINE|L2	6424	NM_001283057	55195	Hs,659706	NM_018168	ENSG00000100557	C14orf105	-	chromosome 14 open reading frame 105	protein-coding
chr12	131117194	131117823	+	-1080	626	+	626	131116743	131119526	-	peak58426	9	6	Intergenic	Intergenic	-115725	NM_015347	23504	Hs,657441	NM_015347	ENSG00000060709	RIMBP2	PPP1R133|RBP2|RIM-BP2	RIMS binding protein 2	protein-coding
chr2	61898281	61898531	+	-952	65	-	-65	61897449	61899233	-	peak112030	6	6	Intergenic	Intergenic	-132923	NM_003400	7514	Hs,370770	NM_003400	ENSG00000082898	XPO1	CRM1|emb|exp1	exportin 1	protein-coding
chr20	45962816	45963214	+	-424	123	-	-123	45962544	45963239	-	peak133883	7	5	intron (NM_001281784, intron 2 of 20)	Tigger5|DNA|TcMar-Tigger	15646	NR_024594	100131496	Hs,662547	NR_024594	ENSG00000267882	LOC100131496	-	uncharacterized LOC100131496	ncRNA
chr10	112562548	112562691	+	-620	45	+	45	112562072	112563258	-	peak28320	9	6	intron (NM_001134363, intron 7 of 13)	MIRc|SINE|MIR	67997	NR_026932	282997	Hs,599931	NR_026932		PDCD4-AS1	-	PDCD4 antisense RNA 1	ncRNA
chr3	33758685	33758853	+	-1014	350	+	350	33757839	33760399	-	peak145367	9	6	intron (NM_015097, intron 1 of 38)	AluSg|SINE|Alu	586	NM_015097	23122	Hs,108614	NM_015097	ENSG00000163539	CLASP2	-	cytoplasmic linker associated protein 2	protein-coding
chr2	201270357	201270484	+	-310	428	+	428	201270173	201271523	-	peak127583	8	6	intron (NM_001282735, intron 3 of 12)	L2a|LINE|L2	97175	NM_001282744	26010	Hs,120323	NM_015535	ENSG00000196141	SPATS2L	DNAPTP6|SGNP	spermatogenesis associated, serine-rich 2-like	protein-coding
chr11	128169091	128169261	+	-539	7	+	7	128168722	128169644	-	peak42345	4	4	Intergenic	Intergenic	223022	NM_005238	2113	Hs,369438	NM_005238	ENSG00000134954	ETS1	ETS-1|EWSR2|c-ets-1|p54	v-ets avian erythroblastosis virus E26 oncogene homolog 1	protein-coding
chr12	69634325	69634632	+	-307	820	-	-820	69632685	69634632	-	peak50981	9	6	intron (NM_001300947, intron 1 of 10)	CpG	342	NM_007007	11052	Hs,369606	NM_007007	ENSG00000111605	CPSF6	CFIM|CFIM68|HPBRII-4|HPBRII-7	cleavage and polyadenylation specific factor 6	protein-coding
chr17	30847234	30847724	+	-490	561	-	-561	30846112	30847724	-	peak91242	4	6	intron (NM_015194, intron 21 of 21)	AT_rich|Low_complexity|Low_complexity	32813	NM_003885	8851	Hs,500015	NM_003885	ENSG00000176749	CDK5R1	CDK5P35|CDK5R|NCK5A|p23|p25|p35|p35nck5a	cyclin-dependent kinase 5, regulatory subunit 1 (p35)	protein-coding
chr11	34706877	34707176	+	-516	8	+	8	34706659	34707409	-	peak33466	9	6	Intergenic	Intergenic	53023	NM_001206616	26298	Hs,653859	NM_012153		EHF	ESE3|ESE3B|ESEJ	ets homologous factor	protein-coding
chr11	128291574	128291714	+	-168	812	+	812	128291546	128293366	-	peak42358	9	6	Intergenic	Intergenic	99749	NM_005238	2113	Hs,369438	NM_005238	ENSG00000134954	ETS1	ETS-1|EWSR2|c-ets-1|p54	v-ets avian erythroblastosis virus E26 oncogene homolog 1	protein-coding
chr4	113067380	113067784	+	-562	562	-	-562	113066098	113067941	-	peak180487	9	6	intron (NM_152400, intron 1 of 1)	CpG	467	NM_152400	132720	Hs,23439	NM_152400		C4orf32	-	chromosome 4 open reading frame 32	protein-coding
chr3	30383908	30384096	+	-498	52	-	-52	30383494	30384407	-	peak144997	6	4	Intergenic	Intergenic	-264043	NM_001024847	7048	Hs,82028	NM_003242	ENSG00000163513	TGFBR2	AAT3|FAA3|LDS1B|LDS2|LDS2B|MFS2|RIIC|TAAD2|TGFR-2|TGFbeta-RII	transforming growth factor beta receptor II	protein-coding
chr9	2241944	2242239	+	-918	300	+	300	2241321	2243463	-	peak271654	9	6	Intergenic	Intergenic	83936	NM_001289400	6595	Hs,298990	NM_003070	ENSG00000080503	SMARCA2	BAF190|BRM|NCBRS|SNF2|SNF2L2|SNF2LA|SWI2|Sth1p|hBRM|hSNF2a	SWI/SNF related, matrix associated, actin dependent regulator of chromatin, subfamily a, member 2	protein-coding
chr7	156932490	156932581	+	-90	764	-	-764	156930964	156932581	-	peak253367	9	6	5' UTR (NM_014671, exon 1 of 23)	5' UTR (NM_014671, exon 1 of 23)	118	NM_014671	9690	Hs,118351	NM_014671	ENSG00000009335	UBE3C	HECTH2	ubiquitin protein ligase E3C	protein-coding
chr1	8724042	8724475	+	-484	186	-	-186	8723618	8724526	-	peak524	5	5	intron (NM_001042681, intron 1 of 22)	L2b|LINE|L2	153627	NM_012102	473	Hs,463041	NM_012102	ENSG00000142599	RERE	ARG|ARP|ATN1L|DNB1	arginine-glutamic acid dipeptide (RE) repeats	protein-coding
chr2	139260506	139260967	+	-462	1030	-	-1030	139258444	139260967	-	peak117966	9	6	intron (NM_001001664, intron 1 of 10)	CpG	356	NM_001001664	339745	Hs,333297	NM_001001664	ENSG00000144228	SPOPL	BTBD33	speckle-type POZ protein-like	protein-coding
chr2	139260181	139260311	+	-786	540	-	-540	139258444	139260967	-	peak117966	9	6	intron (NM_001001664, intron 1 of 10)	CpG	356	NM_001001664	339745	Hs,333297	NM_001001664	ENSG00000144228	SPOPL	BTBD33	speckle-type POZ protein-like	protein-coding
chr7	134677531	134677740	+	-576	130	-	-130	134676905	134678107	-	peak251230	5	4	intron (NM_178563, intron 3 of 16)	MIRc|SINE|MIR	6247	NM_178563	340351	Hs,648616	NM_178563	ENSG00000146856	AGBL3	CCP3	ATP/GTP binding protein-like 3	protein-coding
chr5	81692717	81693105	+	-768	63	-	-63	81692211	81693484	-	peak202775	9	6	Intergenic	Intergenic	117567	NM_001017971	92270	Hs,729805	NM_001017971	ENSG00000205464	ATP6AP1L	-	ATPase, H+ transporting, lysosomal accessory protein 1-like	protein-coding
chr9	93954665	93954922	+	-638	625	+	625	93954284	93956554	-	peak277913	9	6	Intergenic	Intergenic	-118005	NR_033912	100129316	Hs,458154	NR_033912		LOC100129316	-	uncharacterized LOC100129316	ncRNA
chr11	34661493	34661585	+	-92	1295	+	1295	34661493	34664176	-	peak33460	6	5	intron (NM_001206616, intron 1 of 8)	L2a|LINE|L2	8824	NM_001206616	26298	Hs,653859	NM_012153		EHF	ESE3|ESE3B|ESEJ	ets homologous factor	protein-coding
chr6	100676865	100677032	+	-840	58	+	58	100676192	100677820	-	peak226316	9	6	Intergenic	CpG	234545	NM_005068	6492	Hs,520293	NM_005068	ENSG00000112246	SIM1	bHLHe14	single-minded family bHLH transcription factor 1	protein-coding
chr2	55388870	55389267	+	-420	16	-	-16	55388815	55389290	-	peak111562	3	2	Intergenic	Intergenic	-69986	NM_001135592	6233	Hs,311640	NM_002954	ENSG00000143947	RPS27A	CEP80|HEL112|S27A|UBA80|UBC|UBCEP1|UBCEP80	ribosomal protein S27a	protein-coding
chr20	22471596	22471813	+	-806	330	-	-330	22470347	22472401	-	peak132688	9	6	Intergenic	Intergenic	-70093	NR_027089	284788	Hs,651993	NR_027089	ENSG00000204684	LOC284788	-	uncharacterized LOC284788	ncRNA
chr15	68260561	68260756	+	-588	181	+	181	68260168	68261510	-	peak83891	6	5	Intergenic	Intergenic	-85733	NM_016166	8554	Hs,162458	NM_016166		PIAS1	DDXBP1|GBP|GU/RH-II|ZMIZ3	protein inhibitor of activated STAT 1	protein-coding
chr11	125983623	125983738	+	-358	11	+	11	125983380	125984002	-	peak42201	8	6	Intergenic	MIRb|SINE|MIR	-50504	NM_001243597	50937	Hs,38034	NM_016952	ENSG00000064309	CDON	CDO|CDON1|HPE11|ORCAM	cell adhesion associated, oncogene regulated	protein-coding
chr5	124748569	124748778	+	-478	254	-	-254	124747792	124749047	-	peak209869	9	6	Intergenic	Intergenic	-80534	NR_109887	101927460	Hs,407582	NR_109887	ENSG00000260192	LOC101927460	-	uncharacterized LOC101927460	ncRNA
chr11	125985923	125986168	+	-577	382	-	-382	125984827	125986500	-	peak42202	9	6	Intergenic	Intergenic	-52477	NM_001243597	50937	Hs,38034	NM_016952	ENSG00000064309	CDON	CDO|CDON1|HPE11|ORCAM	cell adhesion associated, oncogene regulated	protein-coding
chr11	125985079	125985242	+	-414	504	+	504	125984827	125986500	-	peak42202	9	6	Intergenic	Intergenic	-52477	NM_001243597	50937	Hs,38034	NM_016952	ENSG00000064309	CDON	CDO|CDON1|HPE11|ORCAM	cell adhesion associated, oncogene regulated	protein-coding
chr21	41048329	41048488	+	-680	46	-	-46	41047715	41049008	-	peak138518	9	6	Intergenic	Intergenic	19115	NM_033170	10317	Hs,733638	NM_006057	ENSG00000183778	B3GALT5	B3GalT-V|B3GalTx|B3T5|GLCT5|beta-1,3-GalTase 5|beta-3-Gx-T5|beta3Gal-T5	UDP-Gal:betaGlcNAc beta 1,3-galactosyltransferase 5	protein-coding
chr13	33758061	33758236	+	-369	210	+	210	33757866	33758849	-	peak59851	3	1	intron (NM_001243476, intron 5 of 17)	L2b|LINE|L2	1858	NM_001243466	90627	Hs,156551	NM_052851	ENSG00000133121	STARD13	ARHGAP37|DLC2|GT650|LINC00464	StAR-related lipid transfer domain containing 13	protein-coding
chr9	93955243	93955725	+	-1311	65	-	-65	93954284	93956554	-	peak277913	9	6	Intergenic	Intergenic	-118005	NR_033912	100129316	Hs,458154	NR_033912		LOC100129316	-	uncharacterized LOC100129316	ncRNA
chr13	49466448	49466770	+	-755	194	-	-194	49465627	49467203	-	peak61729	8	5	Intergenic	Intergenic	-83633	NM_001079673	22862	Hs,508010	NM_014923	ENSG00000102531	FNDC3A	FNDC3|HUGO|bA203I16,1|bA203I16,5	fibronectin type III domain containing 3A	protein-coding
chr16	89410388	89410772	+	-754	92	+	92	89410018	89411326	-	peak89543	6	5	intron (NR_045839, intron 2 of 9)	MIRc|SINE|MIR	23131	NM_001242885	100287036	Hs,656995	NM_001242885		LOC100287036	-	uncharacterized LOC100287036	protein-coding
chr8	121080226	121080708	+	-761	112	+	112	121079947	121081211	-	peak268924	9	6	Intergenic	MER94|DNA|hAT-Blackjack	-56768	NM_021110	7373	Hs,409662	NM_021110	ENSG00000187955	COL14A1	UND	collagen, type XIV, alpha 1	protein-coding
chr2	43155191	43155501	+	-310	838	-	-838	43153516	43155501	-	peak110450	8	6	Intergenic	Intergenic	112173	NR_110585	102723854	Hs,570165	NR_110585	ENSG00000231826	LOC102723854	-	uncharacterized LOC102723854	ncRNA
chr6	37070053	37070857	+	-1014	341	+	341	37069843	37071748	-	peak217326	9	6	Intergenic	Intergenic	-67126	NM_002648	5292	Hs,81170	NM_002648	ENSG00000137193	PIM1	PIM	Pim-1 proto-oncogene, serine/threonine kinase	protein-coding
chr4	158165713	158165951	+	-1210	458	-	-458	158163825	158166923	-	peak187771	7	5	intron (NM_000826, intron 2 of 15)	L2b|LINE|L2	23554	NM_001083620	2891	Hs,32763	NM_000826	ENSG00000120251	GRIA2	GLUR2|GLURB|GluA2|GluR-K2|HBGR2	glutamate receptor, ionotropic, AMPA 2	protein-coding
chr7	123387767	123387941	+	-637	768	+	768	123387304	123389940	-	peak249884	9	6	intron (NM_003941, intron 1 of 10)	CpG	503	NM_003941	8976	Hs,143728	NM_003941	ENSG00000106299	WASL	N-WASP|NWASP|WASPB	Wiskott-Aldrich syndrome-like	protein-coding
chr2	43153788	43153898	+	-382	665	+	665	43153516	43155501	-	peak110450	8	6	Intergenic	Intergenic	112173	NR_110585	102723854	Hs,570165	NR_110585	ENSG00000231826	LOC102723854	-	uncharacterized LOC102723854	ncRNA
chr1	201619383	201619798	+	-618	1010	-	-1010	201617159	201620000	-	peak14552	7	6	intron (NM_020443, intron 1 of 29)	CpG	1130	NM_020443	89796	Hs,585374	NM_020443	ENSG00000134369	NAV1	POMFIL3|STEERIN1|UNC53H1	neuron navigator 1	protein-coding
chr8	61824831	61824988	+	-157	338	-	-338	61824155	61824988	-	peak259506	6	6	Intergenic	Intergenic	55735	NR_034003	100130298	Hs,636194	NR_034003		LOC100130298	-	hCG1816373-like	ncRNA
chr2	208395422	208395817	+	-394	805	-	-805	208393813	208395817	-	peak128183	9	6	5' UTR (NM_004379, exon 1 of 8)	5' UTR (NM_004379, exon 1 of 8)	199	NM_004379	1385	Hs,516646	NM_004379	ENSG00000118260	CREB1	CREB	cAMP responsive element binding protein 1	protein-coding
chr1	65381647	65381826	+	-434	45	-	-45	65381301	65382081	-	peak4252	5	5	intron (NM_002227, intron 1 of 24)	HAL1|LINE|L1	50496	NM_002227	3716	Hs,207538	NM_002227	ENSG00000162434	JAK1	JAK1A|JAK1B|JTK3	Janus kinase 1	protein-coding
chr3	42078040	42078206	+	-344	97	-	-97	42077667	42078384	-	peak146092	6	5	Intergenic	Intergenic	-54720	NM_001042646	22906	Hs,535711	NM_014965	ENSG00000182606	TRAK1	MILT1|OIP106	trafficking protein, kinesin binding 1	protein-coding
chr8	61824212	61824789	+	-633	72	+	72	61824155	61824988	-	peak259506	6	6	Intergenic	Intergenic	55735	NR_034003	100130298	Hs,636194	NR_034003		LOC100130298	-	hCG1816373-like	ncRNA
chr4	140656102	140656508	+	-1003	149	-	-149	140655207	140657105	-	peak185233	9	6	intron (NM_018717, intron 3 of 5)	CpG	69234	NM_002413	4258	Hs,81874	NM_002413	ENSG00000085871	MGST2	GST2|MGST-II	microsomal glutathione S-transferase 2	protein-coding
chr8	61821464	61821801	+	-660	545	+	545	61821140	61823214	-	peak259505	9	6	Intergenic	Intergenic	58130	NR_034003	100130298	Hs,636194	NR_034003		LOC100130298	-	hCG1816373-like	ncRNA
chr17	2795960	2796135	+	-468	417	+	417	2795667	2797263	-	peak89907	9	6	intron (NM_015085, intron 2 of 24)	AluSq|SINE|Alu	72724	NR_110818	101927911	Hs,626373	NR_110818	ENSG00000262884	LOC101927911	-	uncharacterized LOC101927911	ncRNA
chr3	177075253	177075542	+	-601	4	-	-4	177074933	177075854	-	peak162954	6	4	Intergenic	Intergenic	63164	NR_047465	100820709	Hs,518409	NR_047465	ENSG00000203645	LINC00501	-	long intergenic non-protein coding RNA 501	ncRNA
chr5	142388386	142389194	+	-808	72	+	72	142388386	142389337	-	peak211692	8	6	intron (NM_015071, intron 11 of 22)	(CAT)n|Simple_repeat|Simple_repeat	-140387	NR_046680	100874239	Hs,570896	NR_046680	ENSG00000226272	ARHGAP26-AS1	-	ARHGAP26 antisense RNA 1	ncRNA
chr10	79291052	79291779	+	-730	72	-	-72	79290905	79291782	-	peak25510	7	5	intron (NM_001014797, intron 1 of 28)	MamSINE1|SINE|tRNA	106233	NM_001271520	3778	Hs,144795	NM_002247	ENSG00000156113	KCNMA1	BKTM|KCa1,1|MaxiK|SAKCA|SLO|SLO-ALPHA|SLO1|bA205K10,1|mSLO1	potassium channel, calcium activated large conductance subfamily M alpha, member 1	protein-coding
chr7	130741821	130742227	+	-820	568	-	-568	130740270	130742641	-	peak250906	5	5	intron (NR_109850, intron 2 of 5)	L4|LINE|RTE	50333	NR_024153	378805	Hs,150556	NM_001085379	ENSG00000231721	LINC-PINT	LincRNA-Pint|MKLN1-AS1|PINT	long intergenic non-protein coding RNA, p53 induced transcript	ncRNA
chr7	108095684	108095814	+	-730	497	+	497	108095085	108097408	-	peak247150	9	6	intron (NM_001193582, intron 1 of 30)	CpG	594	NM_001193584	4897	Hs,21422	NM_005010	ENSG00000091129	NRCAM	-	neuronal cell adhesion molecule	protein-coding
chr3	124927154	124927393	+	-238	537	-	-537	124926081	124927393	-	peak155939	5	5	intron (NM_024628, intron 2 of 13)	MIRb|SINE|MIR	3506	NM_001195483	84561	Hs,658514	NM_024628	ENSG00000221955	SLC12A8	CCC9	solute carrier family 12, member 8	protein-coding
chr3	177076366	177076922	+	-556	1002	+	1002	177076366	177078927	-	peak162955	9	6	Intergenic	Intergenic	65417	NR_047465	100820709	Hs,518409	NR_047465	ENSG00000203645	LINC00501	-	long intergenic non-protein coding RNA 501	ncRNA
chr14	77386872	77387079	+	-206	1426	-	-1426	77384022	77387079	-	peak78524	9	6	Intergenic	Intergenic	92826	NM_194287	145497	Hs,147276	NM_194287	ENSG00000100565	LRRC74A	C14orf166B|LRRC74	leucine rich repeat containing 74A	protein-coding
chr4	75859868	75860329	+	-548	950	-	-950	75857881	75860415	-	peak175274	9	6	intron (NM_015393, intron 1 of 3)	CpG	863	NM_015393	25849	Hs,105460	NM_015393	ENSG00000169116	PARM1	Cipar1|DKFZP564O0823|PARM-1|WSC4	prostate androgen-regulated mucin-like protein 1	protein-coding
chr18	9914998	9915493	+	-495	878	-	-878	9913242	9915493	-	peak95261	9	6	intron (NM_003574, intron 1 of 6)	CpG	413	NM_003574	9218	Hs,165195	NM_003574	ENSG00000101558	VAPA	VAP-33|VAP-A|VAP33|hVAP-33	VAMP associated protein A	protein-coding
chr8	103803215	103803631	+	-724	31	+	31	103802906	103804001	-	peak265804	9	6	Intergenic	Intergenic	72974	NM_148174	51582	Hs,459106	NM_015878	ENSG00000155096	AZIN1	AZI|AZIA1|OAZI|OAZIN|ODC1L	antizyme inhibitor 1	protein-coding
chr14	77384574	77384777	+	-756	874	+	874	77384022	77387079	-	peak78524	9	6	Intergenic	Intergenic	92826	NM_194287	145497	Hs,147276	NM_194287	ENSG00000100565	LRRC74A	C14orf166B|LRRC74	leucine rich repeat containing 74A	protein-coding
chr15	92486330	92486707	+	-452	106	-	-106	92486042	92486782	-	peak85258	5	5	intron (NM_001145044, intron 2 of 10)	L1MB2|LINE|L1	89474	NM_013272	28232	Hs,311187	NM_013272	ENSG00000176463	SLCO3A1	OATP-D|OATP3A1|OATPD|SLC21A11	solute carrier organic anion transporter family, member 3A1	protein-coding
chr8	58774570	58774942	+	-538	442	-	-442	58773520	58775109	-	peak259125	5	6	Intergenic	MER34C2|LTR|ERV1	-116602	NR_130934	100505477	Hs,434693	NR_130934	ENSG00000205293	LINC01602	T1560	long intergenic non-protein coding RNA 1602	ncRNA
chr15	92486042	92486252	+	-210	265	+	265	92486042	92486782	-	peak85258	5	5	intron (NM_001145044, intron 2 of 10)	L1MB2|LINE|L1	89474	NM_013272	28232	Hs,311187	NM_013272	ENSG00000176463	SLCO3A1	OATP-D|OATP3A1|OATPD|SLC21A11	solute carrier organic anion transporter family, member 3A1	protein-coding
chr9	111872835	111872983	+	-148	253	+	253	111872835	111873488	-	peak279166	3	2	intron (NM_032012, intron 1 of 17)	L3|LINE|CR1	9063	NM_032012	23731	Hs,308074	NM_032012	ENSG00000106771	TMEM245	C9orf5|CG-2|CG2	transmembrane protein 245	protein-coding
chr1	235243001	235243583	+	-582	337	-	-337	235242327	235243583	-	peak17445	7	6	Intergenic	Intergenic	48297	NR_002956	677802	Hs,744743	NR_002956	ENSG00000207181	SNORA14B	ACA14b	small nucleolar RNA, H/ACA box 14B	snoRNA
chr11	130036262	130036668	+	-618	53	-	-53	130035945	130036880	-	peak42493	9	6	intron (NM_021978, intron 1 of 18)	L3|LINE|CR1	6731	NM_021978	6768	Hs,504315	NM_021978	ENSG00000149418	ST14	ARCI11|HAI|MT-SP1|MTSP1|PRSS14|SNC19|TADG15|TMPRSS14	suppression of tumorigenicity 14 (colon carcinoma)	protein-coding
chr1	235242327	235242564	+	-238	509	+	509	235242327	235243583	-	peak17445	7	6	Intergenic	Intergenic	48297	NR_002956	677802	Hs,744743	NR_002956	ENSG00000207181	SNORA14B	ACA14b	small nucleolar RNA, H/ACA box 14B	snoRNA
chr10	69579652	69579872	+	-306	116	+	116	69579566	69580191	-	peak24843	7	6	intron (NM_021800, intron 2 of 4)	L2b|LINE|L2	18058	NM_201262	56521	Hs,260720	NM_021800	ENSG00000108176	DNAJC12	JDP1	DnaJ (Hsp40) homolog, subfamily C, member 12	protein-coding
chr6	139918701	139919066	+	-775	44	+	44	139918291	139919564	-	peak232524	7	6	Intergenic	Intergenic	-123195	NR_033919	645434	Hs,666240	NR_033919	ENSG00000238099	LINC01625	-	long intergenic non-protein coding RNA 1625	ncRNA
chr7	95179507	95179842	+	-576	148	-	-148	95178969	95180082	-	peak246116	9	6	Intergenic	Intergenic	46399	NM_002612	5166	Hs,8364	NM_002612	ENSG00000004799	PDK4	-	pyruvate dehydrogenase kinase, isozyme 4	protein-coding
chr3	22057761	22057940	+	-647	284	-	-284	22056724	22058407	-	peak143789	9	6	Intergenic	Intergenic	58935	NR_046876	100874221	Hs,160616	NR_046876	ENSG00000223351	ZNF385D-AS2	-	ZNF385D antisense RNA 2	ncRNA
chr20	57694611	57694956	+	-358	470	-	-470	57693659	57694969	-	peak134535	5	3	Intergenic	Intergenic	-71761	NM_178457	128611	Hs,473204	NM_178457	ENSG00000124203	ZNF831	C20orf174|dJ492J12,1	zinc finger protein 831	protein-coding
chr15	33158861	33159178	+	-318	406	+	406	33158861	33159991	-	peak81747	9	6	intron (NM_001277313, intron 16 of 20)	L2b|LINE|L2	-148360	NR_109767	100131315	Hs,610545	NR_109767	ENSG00000259721	LOC100131315	-	uncharacterized LOC100131315	ncRNA
chr5	123935187	123935581	+	-850	49	+	49	123934731	123936135	-	peak209763	9	6	Intergenic	Intergenic	145372	NM_020747	57507	Hs,266616	NM_020747	ENSG00000168916	ZNF608	NY-REN-36	zinc finger protein 608	protein-coding
chr6	157007979	157008724	+	-1520	35	+	35	157007204	157009570	-	peak234008	9	6	Intergenic	CpG	-90677	NM_017519	57492	Hs,291587	NM_017519	ENSG00000049618	ARID1B	6A3-5|BAF250B|BRIGHT|DAN15|ELD/OSA1|MRD12|OSA2|P250R	AT rich interactive domain 1B (SWI1-like)	protein-coding
chr6	139860975	139861228	+	-386	192	+	192	139860843	139861746	-	peak232515	7	4	Intergenic	Intergenic	-65562	NR_033919	645434	Hs,666240	NR_033919	ENSG00000238099	LINC01625	-	long intergenic non-protein coding RNA 1625	ncRNA
chr12	53765037	53765535	+	-644	296	-	-296	53764299	53765682	-	peak49213	9	6	Intergenic	Intergenic	-8988	NM_138473	6667	Hs,620754	NM_003109	ENSG00000185591	SP1	-	Sp1 transcription factor	protein-coding	TSS-50kb;TSS-50kb;TSS-50kb;TSS-50kb;TSS-50kb;TSS-50kb	49679;34924;-8436;26514;-9537;35554	NM_001173466;NM_001173467;NM_001251825;NM_001300837;NM_003109;NM_152860	ENSG00000094914;ENSG00000170374;ENSG00000185591;ENSG00000170374;ENSG00000185591;ENSG00000170374	AAAS;SP7;SP1;SP7;SP1;SP7
chr12	125577703	125578001	+	-666	106	+	106	125577334	125578581	+	peak58153	8	6	intron (NM_023928, intron 5 of 17)	intron (NM_023928, intron 5 of 17)	28033	NM_023928	65985	Hs,656073	NM_023928	ENSG00000081760	AACS	ACSF1|SUR-5	acetoacetyl-CoA synthetase	protein-coding	INTRON	0	NM_023928	ENSG00000081760	AACS
chr21	43647963	43648645	+	-682	10	-	-10	43647944	43648645	+	peak138727	7	6	intron (NM_207628, intron 4 of 16)	intron (NM_207628, intron 4 of 16)	8287	NM_207174	9619	Hs,124649	NM_004915	ENSG00000160179	ABCG1	ABC8|WHITE1	ATP binding cassette subfamily G member 1	protein-coding	INTRON	0	NM_207628	ENSG00000160179	ABCG1
chr15	89672226	89672631	+	-462	251	+	251	89672169	89673189	+	peak85019	4	2	intron (NM_007011, intron 7 of 14)	intron (NM_007011, intron 7 of 14)	41298	NM_152924	11057	Hs,122337	NM_007011	ENSG00000140526	ABHD2	HS1-2|LABH2|PHPS1-2	abhydrolase domain containing 2	protein-coding	INTRON	0	NM_007011	ENSG00000140526	ABHD2
chr1	179187224	179187335	+	-278	130	+	130	179187057	179187762	-	peak12161	3	3	intron (NM_007314, intron 1 of 11)	intron (NM_007314, intron 1 of 11)	11409	NM_001168238	27	Hs,159472	NM_005158	ENSG00000143322	ABL2	ABLL|ARG	ABL proto-oncogene 2, non-receptor tyrosine kinase	protein-coding	INTRON	0	NM_007314	ENSG00000143322	ABL2
chr10	116394389	116394785	+	-522	122	+	122	116394263	116395155	-	peak28610	3	4	intron (NM_001003407, intron 1 of 21)	intron (NM_001003407, intron 1 of 21)	23349	NM_002313	3983	Hs,438236	NM_002313	ENSG00000099204	ABLIM1	ABLIM|LIMAB1|LIMATIN|abLIM-1	actin binding LIM protein 1	protein-coding	INTRON	0	NM_001003407	ENSG00000099204	ABLIM1
chr10	116259358	116259612	+	-412	100	+	100	116259200	116259970	-	peak28583	3	3	intron (NM_001003407, intron 6 of 21)	intron (NM_001003407, intron 6 of 21)	27100	NM_006720	3983	Hs,438236	NM_002313	ENSG00000099204	ABLIM1	ABLIM|LIMAB1|LIMATIN|abLIM-1	actin binding LIM protein 1	protein-coding	INTRON	0	NM_001003407	ENSG00000099204	ABLIM1
chr10	116392908	116393338	+	-764	479	-	-479	116391616	116393672	-	peak28609	9	6	intron (NM_001003407, intron 1 of 21)	intron (NM_001003407, intron 1 of 21)	25414	NM_002313	3983	Hs,438236	NM_002313	ENSG00000099204	ABLIM1	ABLIM|LIMAB1|LIMATIN|abLIM-1	actin binding LIM protein 1	protein-coding	INTRON	0	NM_001003407	ENSG00000099204	ABLIM1
chr2	198081229	198081750	+	-834	114	-	-114	198080689	198082063	-	peak127068	7	6	intron (NM_001195144, intron 1 of 27)	intron (NM_001195144, intron 1 of 27)	85867	NR_046837	101927547	Hs,687027	NR_046837	ENSG00000236977	ANKRD44-IT1	-	ANKRD44 intronic transcript 1	ncRNA	INTRON	0	NM_001195144	ENSG00000283224	AC013264,1
chr12	109553563	109553881	+	-450	322	+	322	109553431	109554658	-	peak57114	9	6	Intergenic	Intergenic	18122	NM_003362	7374	Hs,191334	NM_003362	ENSG00000076248	UNG	DGU|HIGM4|HIGM5|UDG|UNG1|UNG15|UNG2	uracil DNA glycosylase	protein-coding	TSS-50kb;TSS-50kb;TTS+10kb	-23257;22852;5347	NM_001093;NM_001205180;NM_003362	ENSG00000076555;ENSG00000189046;ENSG00000076248	ACACB;ALKBH2;UNG
chr6	24659946	24660016	+	-70	429	-	-429	24659088	24660016	-	peak216775	3	4	intron (NM_016614, intron 2 of 6)	LTR26B|LTR|ERV1	7563	NM_016614	51567	Hs,403010	NM_016614	ENSG00000111802	TDP2	AD022|EAP2|EAPII|TTRAP|dJ30M3,3|hTDP2	tyrosyl-DNA phosphodiesterase 2	protein-coding	TSS-50kb;TSS-50kb;TSS-50kb	-7810;13404;13270	NM_001160094;NM_001168375;NM_014809	ENSG00000112304;ENSG00000137261;ENSG00000137261	ACOT13;KIAA0319;KIAA0319
chr19	39175000	39175347	+	-346	562	-	-562	39173877	39175347	-	peak106360	9	6	intron (NM_004924, intron 1 of 20)	intron (NM_004924, intron 1 of 20)	36345	NM_004924	81	Hs,270291	NM_004924		ACTN4	ACTININ-4|FSGS|FSGS1	actinin, alpha 4	protein-coding	INTRON;INTRON	0;0	NM_004924;NM_004924	ENSG00000282844;ENSG00000130402	ACTN4;ACTN4
chr19	39148533	39148920	+	-494	399	+	399	39148425	39149825	-	peak106354	5	3	intron (NM_004924, intron 1 of 20)	intron (NM_004924, intron 1 of 20)	10858	NM_004924	81	Hs,270291	NM_004924		ACTN4	ACTININ-4|FSGS|FSGS1	actinin, alpha 4	protein-coding	INTRON;INTRON;TSS-50kb;TSS-50kb	0;0;40551;40551	NM_004924;NM_004924;NM_007181;NM_007181	ENSG00000282844;ENSG00000130402;ENSG00000104814;ENSG00000282928	ACTN4;ACTN4;MAP4K1;MAP4K1
chr19	39149253	39149575	+	-572	289	-	-289	39148425	39149825	-	peak106354	5	3	intron (NM_004924, intron 1 of 20)	intron (NM_004924, intron 1 of 20)	10858	NM_004924	81	Hs,270291	NM_004924		ACTN4	ACTININ-4|FSGS|FSGS1	actinin, alpha 4	protein-coding	INTRON;INTRON;TSS-50kb;TSS-50kb	0;0;40551;40551	NM_004924;NM_004924;NM_007181;NM_007181	ENSG00000282844;ENSG00000130402;ENSG00000104814;ENSG00000282928	ACTN4;ACTN4;MAP4K1;MAP4K1
chr14	58705309	58705629	+	-895	467	+	467	58704734	58707138	-	peak77058	9	6	Intergenic	Intergenic	-5587	NM_002788	5684	Hs,558799	NM_002788	ENSG00000100567	PSMA3	HC8|PSC3	proteasome subunit alpha 3	protein-coding	TTS+10kb;TSS-50kb	3684;-5686	NM_018477;NM_152132	ENSG00000131966;ENSG00000100567	ACTR10;PSMA3
chr21	28218751	28219098	+	-348	1820	-	-1820	28215110	28219098	-	peak137221	7	5	exon (NM_006988, exon 1 of 9)	exon (NM_006988, exon 1 of 9)	624	NM_006988	9510	Hs,643357	NM_006988	ENSG00000154734	ADAMTS1	C3-C5|METH1	ADAM metallopeptidase with thrombospondin type 1 motif 1	protein-coding	1ST EXON	0	NM_006988	ENSG00000154734	ADAMTS1
chr5	64778400	64778738	+	-1416	29	+	29	64777322	64779873	-	peak201479	9	6	promoter-TSS (NM_197941)	promoter-TSS (NM_197941)	-894	NM_197941	11174	Hs,482291	NM_197941	ENSG00000049192	ADAMTS6	ADAM-TS 6|ADAM-TS6|ADAMTS-6	ADAM metallopeptidase with thrombospondin type 1 motif 6	protein-coding	TSS-1500	995	NM_197941	ENSG00000049192	ADAMTS6
chr9	18474958	18475001	+	-181	644	-	-644	18473532	18475139	+	peak273790	7	4	intron (NM_001040272, intron 1 of 28)	intron (NM_001040272, intron 1 of 28)	257	NM_001040272	92949	Hs,741483	NM_052866	ENSG00000178031	ADAMTSL1	ADAMTSL-1|ADAMTSR1|C9orf94|PUNCTIN	ADAMTS like 1	protein-coding	INTRON	0	NM_001040272	ENSG00000178031	ADAMTSL1
chr1	154579687	154579782	+	-94	946	+	946	154579687	154581672	-	peak10459	7	5	promoter-TSS (NM_015841)	promoter-TSS (NM_015841)	44	NM_015840	103	Hs,12341	NM_001111	ENSG00000160710	ADAR	ADAR1|AGS6|DRADA|DSH|DSRAD|G1P1|IFI-4|IFI4|K88DSRBP|P136	adenosine deaminase, RNA-specific	protein-coding	TSS-50kb;TSS-200;TSS-50kb	2005;57;49661	NM_001193495;NM_015841;NM_017582	ENSG00000160710;ENSG00000160710;ENSG00000160714	ADAR;ADAR;UBE2Q1
chr6	143770817	143770943	+	-130	864	+	864	143770814	143772675	-	peak232864	9	6	promoter-TSS (NM_003630)	promoter-TSS (NM_003630)	96	NM_182503	134637	Hs,709561	NM_182503	ENSG00000189007	ADAT2	DEADC1|TAD2|dJ20N2|dJ20N2,1	adenosine deaminase, tRNA-specific 2	protein-coding	TSS-50kb;TSS-1500	8031;-273	NM_001286259;NM_003630	ENSG00000189007;ENSG00000034693	ADAT2;PEX3
chr10	111841715	111842020	+	-404	113	+	113	111841616	111842346	+	peak28238	4	2	intron (NM_016824, intron 1 of 14)	intron (NM_016824, intron 1 of 14)	-73842	NR_038943	100505933	Hs,604103	NR_038943		ADD3-AS1	-	ADD3 antisense RNA 1	ncRNA	INTRON	0	NM_016824	ENSG00000148700	ADD3
chr10	111766507	111766784	+	-277	1002	+	1002	111766507	111768788	+	peak28226	9	6	promoter-TSS (NM_001121)	promoter-TSS (NM_001121)	-63	NM_016824	120	Hs,501012	NM_001121	ENSG00000148700	ADD3	ADDL	adducin 3 (gamma)	protein-coding	TSS-200	-162	NM_001121	ENSG00000148700	ADD3
chr16	57643668	57643982	+	-480	29	-	-29	57643444	57644147	-	peak87745	4	4	Intergenic	Intergenic	-9809	NM_001290143	9289	Hs,513633	NM_005682	ENSG00000205336	ADGRG1	BFPP|BPPR|GPR56|TM7LN4|TM7XN1	adhesion G protein-coupled receptor G1	protein-coding	TSS-50kb;TSS-50kb;TSS-50kb;TSS-50kb	-10213;-18441;-29510;-9908	NM_001145770;NM_001145773;NM_001145774;NM_001290143	ENSG00000205336;ENSG00000205336;ENSG00000205336;ENSG00000205336	ADGRG1;ADGRG1;ADGRG1;ADGRG1
chr16	57635822	57636272	+	-468	27	+	27	57635804	57636343	-	peak87743	3	1	Intergenic	Intergenic	-17531	NM_001290143	9289	Hs,513633	NM_005682	ENSG00000205336	ADGRG1	BFPP|BPPR|GPR56|TM7LN4|TM7XN1	adhesion G protein-coupled receptor G1	protein-coding	TSS-50kb;TSS-50kb;TSS-50kb;TSS-50kb	-17935;-26163;-37232;-17630	NM_001145770;NM_001145773;NM_001145774;NM_001290143	ENSG00000205336;ENSG00000205336;ENSG00000205336;ENSG00000205336	ADGRG1;ADGRG1;ADGRG1;ADGRG1
chr20	49574418	49574471	+	-268	672	+	672	49574203	49576030	-	peak134199	9	6	promoter-TSS (NM_014484)	promoter-TSS (NM_014484)	-57	NM_003859	8813	Hs,654951	NM_003859	ENSG00000000419	DPM1	CDGIE|MPDS	dolichyl-phosphate mannosyltransferase polypeptide 1, catalytic subunit	protein-coding	TSS-50kb;TSS-1500;TSS-50kb	48889;-334;27690	NM_001282532;NM_014484;NM_015339	ENSG00000101126;ENSG00000124217;ENSG00000101126	ADNP;MOCS3;ADNP
chr4	88008751	88008812	+	-61	290	-	-290	88008171	88008812	+	peak176763	3	0	intron (NM_001166693, intron 5 of 20)	intron (NM_001166693, intron 5 of 20)	80339	NM_005935	4299	Hs,480190	NM_005935	ENSG00000172493	AFF1	AF4|MLLT2|PBM1	AF4/FMR2 family, member 1	protein-coding	INTRON	0	NM_001166693	ENSG00000172493	AFF1
chr7	100143295	100143664	+	-872	301	+	301	100142792	100144770	-	peak246540	8	6	intron (NM_006076, intron 1 of 11)	intron (NM_006076, intron 1 of 11)	6947	NM_006076	3268	Hs,521083	NM_006076	ENSG00000106351	AGFG2	HRBL|RABR	ArfGAP with FG repeats 2	protein-coding	INTRON;TSS-50kb;TSS-50kb	0;-43514;-39928	NM_006076;NM_012172;NM_033506	ENSG00000106351;ENSG00000106336;ENSG00000106336	AGFG2;FBXO24;FBXO24
chr7	100144113	100144628	+	-658	589	-	-589	100142792	100144770	-	peak246540	8	6	intron (NM_006076, intron 1 of 11)	intron (NM_006076, intron 1 of 11)	6947	NM_006076	3268	Hs,521083	NM_006076	ENSG00000106351	AGFG2	HRBL|RABR	ArfGAP with FG repeats 2	protein-coding	INTRON;TSS-50kb;TSS-50kb	0;-43514;-39928	NM_006076;NM_012172;NM_033506	ENSG00000106351;ENSG00000106336;ENSG00000106336	AGFG2;FBXO24;FBXO24
chr1	36397577	36397615	+	-38	886	-	-886	36395805	36397615	-	peak2427	9	6	promoter-TSS (NM_024852)	promoter-TSS (NM_024852)	27	NM_177422	192669	Hs,657659	NM_024852	ENSG00000126070	AGO3	EIF2C3	argonaute RISC catalytic component 3	protein-coding	TTS+10kb;TSS-200	1597;-72	NM_012199;NM_024852	ENSG00000092847;ENSG00000126070	AGO1;AGO3
chr8	141598802	141599709	+	-970	5	-	-5	141598730	141599772	-	peak271137	9	6	intron (NM_001164623, intron 1 of 17)	intron (NM_001164623, intron 1 of 17)	46395	NM_012154	27161	Hs,743313	NM_012154	ENSG00000123908	AGO2	EIF2C2|Q10	argonaute RISC catalytic component 2	protein-coding	INTRON	0	NM_001164623	ENSG00000123908	AGO2
chr8	141606825	141607480	+	-704	649	+	649	141606776	141608826	-	peak271139	9	6	intron (NM_001164623, intron 1 of 17)	intron (NM_001164623, intron 1 of 17)	37845	NM_012154	27161	Hs,743313	NM_012154	ENSG00000123908	AGO2	EIF2C2|Q10	argonaute RISC catalytic component 2	protein-coding	INTRON	0	NM_001164623	ENSG00000123908	AGO2
chr9	88357534	88357780	+	-367	793	-	-793	88355827	88357901	-	peak277573	9	6	promoter-TSS (NM_001286715)	promoter-TSS (NM_001286715)	80	NM_001286715	23287	Hs,719980	NM_015239	ENSG00000135049	AGTPBP1	CCP1|NNA1	ATP/GTP binding protein 1	protein-coding	TSS-200	21	NM_001286715	ENSG00000135049	AGTPBP1
chr1	27890194	27890387	+	-519	84	+	84	27889868	27890881	-	peak1924	8	6	intron (NM_001029882, intron 1 of 6)	intron (NM_001029882, intron 1 of 6)	39630	NM_001029882	27245	Hs,469280	NM_001029882	ENSG00000126705	AHDC1	MRD25	AT hook, DNA binding motif, containing 1	protein-coding	INTRON	0	NM_001029882	ENSG00000126705	AHDC1
chr1	27854575	27854854	+	-1518	160	+	160	27853335	27856412	-	peak1918	9	6	Intergenic	CpG	-38176	NM_001201404	10163	Hs,469244	NM_006990	ENSG00000158195	WASF2	IMD2|SCAR2|WASF4|WAVE2|dJ393P12,2	WAS protein family, member 2	protein-coding	TTS+10kb;TSS-50kb	-5981;38277	NM_001029882;NM_001201404	ENSG00000126705;ENSG00000158195	AHDC1;WASF2
chr15	85987048	85987479	+	-592	62	-	-62	85986764	85987640	+	peak84879	3	2	intron (NM_006738, intron 1 of 36)	intron (NM_006738, intron 1 of 36)	63355	NM_006738	11214	Hs,459211	NM_006738	ENSG00000170776	AKAP13	AKAP-13|AKAP-Lbc|ARHGEF13|BRX|HA-3|Ht31|LBC|PRKA13|PROTO-LB|PROTO-LBC|c-lbc|p47	A kinase (PRKA) anchor protein 13	protein-coding	INTRON	0	NM_006738	ENSG00000170776	AKAP13
chr15	86211201	86211615	+	-762	16	-	-16	86210821	86211964	+	peak84908	8	6	intron (NM_001270546, intron 5 of 28)	intron (NM_001270546, intron 5 of 28)	48212	NM_001270546	11214	Hs,459211	NM_006738	ENSG00000170776	AKAP13	AKAP-13|AKAP-Lbc|ARHGEF13|BRX|HA-3|Ht31|LBC|PRKA13|PROTO-LB|PROTO-LBC|c-lbc|p47	A kinase (PRKA) anchor protein 13	protein-coding	INTRON	0	NM_001270546	ENSG00000170776	AKAP13
chr9	112903621	112903940	+	-426	60	+	60	112903513	112904166	+	peak279293	4	4	intron (NM_001004065, intron 2 of 3)	intron (NM_001004065, intron 2 of 3)	16059	NM_001136562	11217	Hs,591908	NM_001004065	ENSG00000241978	AKAP2	AKAP-2|AKAPKL|PRKA2	A kinase (PRKA) anchor protein 2	protein-coding	INTRON	0	NM_001004065	ENSG00000241978	AKAP2
chr6	25007534	25007562	+	-28	470	-	-470	25006594	25007562	-	peak216804	5	5	intron (NM_001286446, intron 1 of 13)	intron (NM_001286446, intron 1 of 13)	35318	NM_001286446	9750	Hs,559459	NM_014722	ENSG00000111913	FAM65B	C6orf32|DIFF40|DIFF48|MYONAP|PL48	family with sequence similarity 65, member B	protein-coding	INTRON	0	NM_001286446	ENSG00000283467	AL078584,1
chr6	25006784	25007291	+	-698	40	+	40	25006594	25007562	-	peak216804	5	5	intron (NM_001286446, intron 1 of 13)	intron (NM_001286446, intron 1 of 13)	35318	NM_001286446	9750	Hs,559459	NM_014722	ENSG00000111913	FAM65B	C6orf32|DIFF40|DIFF48|MYONAP|PL48	family with sequence similarity 65, member B	protein-coding	INTRON	0	NM_001286446	ENSG00000283467	AL078584,1
chr3	105087916	105088171	+	-964	1548	-	-1548	105084111	105088881	+	peak153742	9	6	intron (NM_001243280, intron 1 of 14)	intron (NM_001243280, intron 1 of 14)	939	NM_001243280	214	Hs,591293	NM_001627	ENSG00000170017	ALCAM	CD166|MEMD	activated leukocyte cell adhesion molecule	protein-coding	INTRON	0	NM_001243280	ENSG00000170017	ALCAM
chr3	105087492	105087848	+	-1389	1174	-	-1174	105084111	105088881	+	peak153742	9	6	intron (NM_001243280, intron 1 of 14)	intron (NM_001243280, intron 1 of 14)	939	NM_001243280	214	Hs,591293	NM_001627	ENSG00000170017	ALCAM	CD166|MEMD	activated leukocyte cell adhesion molecule	protein-coding	INTRON	0	NM_001243280	ENSG00000170017	ALCAM
chr3	105088270	105088514	+	-611	1896	-	-1896	105084111	105088881	+	peak153742	9	6	intron (NM_001243280, intron 1 of 14)	intron (NM_001243280, intron 1 of 14)	939	NM_001243280	214	Hs,591293	NM_001627	ENSG00000170017	ALCAM	CD166|MEMD	activated leukocyte cell adhesion molecule	protein-coding	INTRON	0	NM_001243280	ENSG00000170017	ALCAM
chr9	75612445	75612548	+	-582	63	-	-63	75611840	75613026	-	peak276668	9	6	Intergenic	Intergenic	-44200	NM_000689	216	Hs,76392	NM_000689	ENSG00000165092	ALDH1A1	ALDC|ALDH-E1|ALDH1|ALDH11|HEL-9|HEL-S-53e|HEL12|PUMB1|RALDH1	aldehyde dehydrogenase 1 family, member A1	protein-coding	TSS-50kb	44301	NM_000689	ENSG00000165092	ALDH1A1
chr9	75612572	75612897	+	-454	301	-	-301	75611840	75613026	-	peak276668	9	6	Intergenic	Intergenic	-44200	NM_000689	216	Hs,76392	NM_000689	ENSG00000165092	ALDH1A1	ALDC|ALDH-E1|ALDH1|ALDH11|HEL-9|HEL-S-53e|HEL12|PUMB1|RALDH1	aldehyde dehydrogenase 1 family, member A1	protein-coding	TSS-50kb	44301	NM_000689	ENSG00000165092	ALDH1A1
chr15	85361646	85361991	+	-1293	300	-	-300	85360098	85362939	+	peak84817	8	6	intron (NM_020778, intron 1 of 13)	intron (NM_020778, intron 1 of 13)	1608	NM_020778	57538	Hs,459183	NM_020778	ENSG00000136383	ALPK3	MAK|MIDORI	alpha kinase 3	protein-coding	INTRON	0	NM_020778	ENSG00000136383	ALPK3
chr12	121838748	121838939	+	-190	753	-	-753	121837243	121838939	-	peak57825	9	6	intron (NM_001256858, intron 1 of 4)	CpG	170	NM_194271	80196	Hs,292804	NM_025126	ENSG00000170633	RNF34	CARP-1|CARP1|RFI|RIF|RIFF|hRFI	ring finger protein 34, E3 ubiquitin protein ligase	protein-coding	TSS-50kb;TSS-50kb	46180;47927	NM_001137559;NM_016237	ENSG00000089053;ENSG00000089053	ANAPC5;ANAPC5
chr14	77277377	77277692	+	-462	106	+	106	77277229	77278050	-	peak78510	4	3	intron (NM_015305, intron 1 of 9)	intron (NM_015305, intron 1 of 9)	1643	NM_015305	23357	Hs,497448	NM_015305		ANGEL1	Ccr4e|KIAA0759	angel homolog 1 (Drosophila)	protein-coding	INTRON;TSS-50kb;TSS-50kb	0;-15184;24674	NM_015305;NM_194287;NR_104184	ENSG00000013523;ENSG00000100565;NO_ENSEMBL	ANGEL1;LRRC74A;NO_SYMBOL
chr14	77300761	77300827	+	-487	54	+	54	77300340	77301356	-	peak78516	9	6	intron (NM_194287, intron 3 of 13)	L2c|LINE|L2	8123	NM_194287	145497	Hs,147276	NM_194287	ENSG00000100565	LRRC74A	C14orf166B|LRRC74	leucine rich repeat containing 74A	protein-coding	TSS-50kb;TSS-50kb	21666;47882	NM_015305;NR_104184	ENSG00000013523;NO_ENSEMBL	ANGEL1;NO_SYMBOL
chr5	74862624	74863010	+	-538	23	+	23	74862472	74863209	-	peak202180	5	5	intron (NM_016218, intron 3 of 14)	intron (NM_016218, intron 3 of 14)	-44460	NM_001276713	728780	Hs,370455	NM_001271529	ENSG00000189045	ANKDD1B	-	ankyrin repeat and death domain containing 1B	protein-coding	TSS-50kb;INTRON	-44560;0	NM_001276713;NM_016218	ENSG00000189045;ENSG00000122008	ANKDD1B;POLK
chr13	111568618	111569036	+	-623	1026	-	-1026	111566361	111569241	-	peak71809	9	6	promoter-TSS (NM_001286721)	promoter-TSS (NM_001286721)	-347	NM_001286721	55608	Hs,525163	NM_017664	ENSG00000088448	ANKRD10	-	ankyrin repeat domain 10	protein-coding	TSS-1500;TSS-50kb	448;45247	NM_001286721;NR_027701	ENSG00000088448;NO_ENSEMBL	ANKRD10;NO_SYMBOL
chr18	9094792	9095105	+	-582	236	+	236	9094523	9095846	-	peak95194	8	6	Intergenic	MIR3|SINE|MIR	-7443	NM_021074	4729	Hs,464572	NM_021074	ENSG00000178127	NDUFV2	CI-24k	NADH dehydrogenase (ubiquinone) flavoprotein 2, 24kDa	protein-coding	TSS-50kb;TSS-50kb;TSS-50kb	-41375;-41432;-7543	NM_001083625;NM_001204056;NM_021074	ENSG00000101745;ENSG00000101745;ENSG00000178127	ANKRD12;ANKRD12;NDUFV2
chr18	9101793	9102110	+	-518	814	+	814	9101592	9103939	-	peak95195	9	6	exon (NM_021074, exon 1 of 8)	exon (NM_021074, exon 1 of 8)	138	NM_021074	4729	Hs,464572	NM_021074	ENSG00000178127	NDUFV2	CI-24k	NADH dehydrogenase (ubiquinone) flavoprotein 2, 24kDa	protein-coding	TSS-50kb;TSS-50kb;1ST EXON	-33793;-33850;0	NM_001083625;NM_001204056;NM_021074	ENSG00000101745;ENSG00000101745;ENSG00000178127	ANKRD12;ANKRD12;NDUFV2
chr18	9095289	9095558	+	-556	240	-	-240	9094523	9095846	-	peak95194	8	6	Intergenic	MIR3|SINE|MIR	-7443	NM_021074	4729	Hs,464572	NM_021074	ENSG00000178127	NDUFV2	CI-24k	NADH dehydrogenase (ubiquinone) flavoprotein 2, 24kDa	protein-coding	TSS-50kb;TSS-50kb;TSS-50kb	-41375;-41432;-7543	NM_001083625;NM_001204056;NM_021074	ENSG00000101745;ENSG00000101745;ENSG00000178127	ANKRD12;ANKRD12;NDUFV2
chr3	15847096	15847637	+	-862	341	-	-341	15846093	15847957	-	peak142953	4	5	intron (NM_015199, intron 1 of 27)	intron (NM_015199, intron 1 of 27)	-7334	NM_001195098	23243	Hs,335239	NM_015199	ENSG00000206560	ANKRD28	PITK|PPP1R65	ankyrin repeat domain 28	protein-coding	TSS-50kb;TSS-50kb;INTRON	7435;49068;0	NM_001195098;NM_001195099;NM_015199	ENSG00000206560;ENSG00000206560;ENSG00000206560	ANKRD28;ANKRD28;ANKRD28
chr3	15901875	15902313	+	-566	740	-	-740	15900267	15902440	-	peak142959	9	6	promoter-TSS (NM_015199)	promoter-TSS (NM_015199)	-301	NM_015199	23243	Hs,335239	NM_015199	ENSG00000206560	ANKRD28	PITK|PPP1R65	ankyrin repeat domain 28	protein-coding	TSS-1500;TSS-50kb	402;-14023	NM_015199;NR_030289	ENSG00000206560;NO_ENSEMBL	ANKRD28;NO_SYMBOL
chr1	145437677	145437817	+	-140	670	+	670	145437677	145439157	-	peak10027	9	6	promoter-TSS (NM_006472)	promoter-TSS (NM_006472)	-21	NM_006472	10628	Hs,533977	NM_006472	ENSG00000265972	TXNIP	EST01027|HHCPA78|THIF|VDUP1	thioredoxin interacting protein	protein-coding	TSS-50kb;TSS-1500;TSS-200;TSS-50kb	-32190;-1029;-120;-38749	NM_001039888;NM_001313972;NM_006472;NM_153713	ENSG00000272031;NO_ENSEMBL;ENSG00000265972;ENSG00000271601	ANKRD34A;NO_SYMBOL;TXNIP;LIX1L
chr1	145455122	145455741	+	-836	242	+	242	145454906	145456442	-	peak10030	9	6	TTS (NM_032305)	TTS (NM_032305)	14713	NM_032305	84265	Hs,591456	NM_032305	ENSG00000121851	POLR3GL	RPC32HOM|flj32422	polymerase (RNA) III (DNA directed) polypeptide G (32kD)-like	protein-coding	TSS-50kb;TTS+10kb;TSS-50kb	-14933;-661;-21492	NM_001039888;NM_032305;NM_153713	ENSG00000272031;ENSG00000121851;ENSG00000271601	ANKRD34A;POLR3GL;LIX1L
chr12	45628991	45629732	+	-776	468	-	-468	45628021	45629767	-	peak48466	3	4	intron (NM_001142679, intron 1 of 19)	intron (NM_001142679, intron 1 of 19)	-19105	NR_037144	51054	Hs,233495	NM_015899	ENSG00000134297	PLEKHA8P1	PLEKHA9	pleckstrin homology domain containing, family A member 8 pseudogene 1	pseudo	INTRON;TSS-50kb;TSS-50kb	0;47743;19024	NM_001142679;NR_001571;NR_037144	ENSG00000177119;NO_ENSEMBL;NO_ENSEMBL	ANO6;NO_SYMBOL;NO_SYMBOL
chr12	45628021	45628672	+	-650	548	+	548	45628021	45629767	-	peak48466	3	4	intron (NM_001142679, intron 1 of 19)	intron (NM_001142679, intron 1 of 19)	-19105	NR_037144	51054	Hs,233495	NM_015899	ENSG00000134297	PLEKHA8P1	PLEKHA9	pleckstrin homology domain containing, family A member 8 pseudogene 1	pseudo	INTRON;TSS-50kb;TSS-50kb	0;47743;19024	NM_001142679;NR_001571;NR_037144	ENSG00000177119;NO_ENSEMBL;NO_ENSEMBL	ANO6;NO_SYMBOL;NO_SYMBOL
chr12	45626822	45627225	+	-403	620	-	-620	45625582	45627225	-	peak48465	6	5	intron (NM_001142679, intron 1 of 19)	intron (NM_001142679, intron 1 of 19)	-16615	NR_037144	51054	Hs,233495	NM_015899	ENSG00000134297	PLEKHA8P1	PLEKHA9	pleckstrin homology domain containing, family A member 8 pseudogene 1	pseudo	INTRON;TSS-50kb;TSS-50kb	0;45253;16534	NM_001142679;NR_001571;NR_037144	ENSG00000177119;NO_ENSEMBL;NO_ENSEMBL	ANO6;NO_SYMBOL;NO_SYMBOL
chr9	75764491	75764669	+	-448	276	-	-276	75763670	75764939	+	peak276689	3	4	Intergenic	Intergenic	-2342	NM_000700	301	Hs,494173	NM_000700	ENSG00000135046	ANXA1	ANX1|LPC1	annexin A1	protein-coding	TSS-50kb	-2442	NM_000700	ENSG00000135046	ANXA1
chr10	81963114	81963579	+	-465	1154	+	1154	81963114	81965887	-	peak25771	9	6	promoter-TSS (NM_001278408)	promoter-TSS (NM_001278408)	-254	NM_001278408	311	Hs,530291	NM_001157	ENSG00000122359	ANXA11	ANX11|CAP50	annexin A11	protein-coding	TSS-1500;TSS-50kb	354;-3065	NM_001278408;NR_038464	ENSG00000122359;NO_ENSEMBL	ANXA11;NO_SYMBOL
chr10	81956011	81956585	+	-899	102	+	102	81955686	81957114	-	peak25769	9	6	intron (NM_001278408, intron 1 of 16)	intron (NM_001278408, intron 1 of 16)	7847	NM_001278408	311	Hs,530291	NM_001157	ENSG00000122359	ANXA11	ANX11|CAP50	annexin A11	protein-coding	INTRON;TSS-50kb	0;-11165	NM_001278408;NR_038464	ENSG00000122359;NO_ENSEMBL	ANXA11;NO_SYMBOL
chr2	70057532	70057860	+	-328	739	-	-739	70056054	70057860	+	peak112624	9	6	5' UTR (NM_178439, exon 1 of 14)	5' UTR (NM_178439, exon 1 of 14)	139	NM_178439	64395	Hs,293971	NM_178439	ENSG00000087338	GMCL1	BTBD13|GCL|GCL1|SPATA29	germ cell-less, spermatogenesis associated 1	protein-coding	TTS+10kb	3462	NM_001153	ENSG00000196975	ANXA4
chr2	69997386	69997753	+	-519	16	+	16	69997235	69997938	+	peak112615	4	3	intron (NM_001153, intron 1 of 12)	intron (NM_001153, intron 1 of 12)	28460	NM_001153	307	Hs,422986	NM_001153	ENSG00000196975	ANXA4	ANX4|HEL-S-274|PIG28|ZAP36	annexin A4	protein-coding	INTRON	0	NM_001153	ENSG00000196975	ANXA4
chr4	122611926	122612330	+	-1088	45	+	45	122611242	122613104	-	peak182186	7	4	intron (NM_001154, intron 2 of 12)	intron (NM_001154, intron 2 of 12)	5974	NM_001154	308	Hs,480653	NM_001154	ENSG00000164111	ANXA5	ANX5|ENX2|HEL-S-7|PP4|RPRGL3	annexin A5	protein-coding	INTRON	0	NM_001154	ENSG00000164111	ANXA5
chr4	122611242	122611647	+	-404	729	+	729	122611242	122613104	-	peak182186	7	4	intron (NM_001154, intron 2 of 12)	intron (NM_001154, intron 2 of 12)	5974	NM_001154	308	Hs,480653	NM_001154	ENSG00000164111	ANXA5	ANX5|ENX2|HEL-S-7|PP4|RPRGL3	annexin A5	protein-coding	INTRON	0	NM_001154	ENSG00000164111	ANXA5
chr5	150536063	150536251	+	-188	397	-	-397	150535269	150536251	-	peak212378	6	3	intron (NM_001155, intron 1 of 25)	intron (NM_001155, intron 1 of 25)	1683	NM_001155	309	Hs,412117	NM_001155	ENSG00000197043	ANXA6	ANX6|CBP68	annexin A6	protein-coding	INTRON;TSS-50kb	0;14645	NM_001155;NM_001193544	ENSG00000197043;ENSG00000197043	ANXA6;ANXA6
chr19	47363751	47364563	+	-812	280	-	-280	47363191	47364563	-	peak106938	9	6	Intergenic	CpG	-9625	NM_004069	1175	Hs,119591	NM_004069	ENSG00000042753	AP2S1	AP17|CLAPS2|FBH3|FBHOk|HHC3	adaptor-related protein complex 2 sigma 1 subunit	protein-coding	TSS-50kb;TSS-50kb;TSS-50kb;TSS-50kb	10431;9952;9726;30017	NM_001301076;NM_001301081;NM_021575;NR_024258	ENSG00000042753;ENSG00000042753;ENSG00000042753;NO_ENSEMBL	AP2S1;AP2S1;AP2S1;NO_SYMBOL
chr5	77589812	77589820	+	-8	1048	+	1048	77589812	77591915	-	peak202395	9	6	promoter-TSS (NM_003664)	promoter-TSS (NM_003664)	-285	NM_001271769	8546	Hs,532091	NM_003664	ENSG00000132842	AP3B1	ADTB3|ADTB3A|HPS|HPS2|PE	adaptor-related protein complex 3, beta 1 subunit	protein-coding	TSS-1500	386	NM_003664	ENSG00000132842	AP3B1
chr19	2168431	2168637	+	-206	458	+	458	2168431	2169553	-	peak104466	9	6	intron (NM_032482, intron 1 of 27)	intron (NM_032482, intron 1 of 27)	4844	NM_032482	84444	Hs,713641	NM_032482	ENSG00000104885	DOT1L	DOT1|KMT4	DOT1-like histone H3K79 methyltransferase	protein-coding	TSS-50kb;INTRON	17537;0	NM_001261826;NM_032482	ENSG00000065000;ENSG00000104885	AP3D1;DOT1L
chr19	2168890	2169464	+	-663	185	-	-185	2168431	2169553	-	peak104466	9	6	intron (NM_032482, intron 1 of 27)	intron (NM_032482, intron 1 of 27)	4844	NM_032482	84444	Hs,713641	NM_032482	ENSG00000104885	DOT1L	DOT1|KMT4	DOT1-like histone H3K79 methyltransferase	protein-coding	TSS-50kb;INTRON	17537;0	NM_001261826;NM_032482	ENSG00000065000;ENSG00000104885	AP3D1;DOT1L
chr11	130016455	130016576	+	-581	958	-	-958	130014080	130017037	-	peak42489	9	6	TTS (NM_001142277)	TTS (NM_001142277)	-14123	NM_021978	6768	Hs,504315	NM_021978	ENSG00000149418	ST14	ARCI11|HAI|MT-SP1|MTSP1|PRSS14|SNC19|TADG15|TMPRSS14	suppression of tumorigenicity 14 (colon carcinoma)	protein-coding	TTS+10kb;TSS-50kb	953;-14223	NM_001142277;NM_021978	ENSG00000084234;ENSG00000149418	APLP2;ST14
chr12	12838362	12838488	+	-490	591	-	-591	12836816	12838852	-	peak43949	7	6	intron (NM_006143, intron 2 of 3)	intron (NM_006143, intron 2 of 3)	11287	NM_006143	2842	Hs,657862	NM_006143	ENSG00000183150	GPR19	-	G protein-coupled receptor 19	protein-coding	TSS-50kb;TSS-50kb;INTRON	-41116;-32469;0	NM_001130415;NM_004064;NM_006143	ENSG00000178878;ENSG00000111276;ENSG00000183150	APOLD1;CDKN1B;GPR19
chr12	12889732	12889911	+	-280	292	+	292	12889631	12890596	-	peak43957	5	5	intron (NM_001130415, intron 1 of 1)	intron (NM_001130415, intron 1 of 1)	11263	NM_001130415	81575	Hs,23388	NM_030817	ENSG00000178878	APOLD1	VERGE	apolipoprotein L domain containing 1	protein-coding	INTRON;TSS-50kb;TSS-50kb;TSS-50kb	0;41094;-48526;-27568	NM_001130415;NM_006143;NM_030817;NR_030344	ENSG00000178878;ENSG00000183150;ENSG00000178878;NO_ENSEMBL	APOLD1;GPR19;APOLD1;NO_SYMBOL
chr12	105620091	105620351	+	-310	83	+	83	105620040	105620567	-	peak56817	5	4	intron (NM_018171, intron 2 of 20)	intron (NM_018171, intron 2 of 20)	6879	NM_001251905	55198	Hs,506603	NM_018171	ENSG00000136044	APPL2	DIP13B	adaptor protein, phosphotyrosine interaction, PH domain and leucine zipper containing 2	protein-coding	INTRON	0	NM_018171	ENSG00000136044	APPL2
chr14	50328432	50328642	+	-330	771	+	771	50328312	50330303	-	peak76243	9	6	Intergenic	7SLRNA|srpRNA|srpRNA	-9517	NM_001301732	9147	Hs,655964	NM_004713		NEMF	NY-CO-1|SDCCAG1	nuclear export mediator factor	protein-coding	TSS-50kb;TSS-50kb	-30527;9618	NM_001663;NM_004713	ENSG00000165527;ENSG00000165525	ARF6;NEMF
chr14	50334846	50335244	+	-744	33	+	33	50334500	50335655	-	peak76244	9	6	Intergenic	Intergenic	-15287	NM_001301732	9147	Hs,655964	NM_004713		NEMF	NY-CO-1|SDCCAG1	nuclear export mediator factor	protein-coding	TSS-50kb;TSS-50kb	-24757;15388	NM_001663;NM_004713	ENSG00000165527;ENSG00000165525	ARF6;NEMF
chr10	32218329	32218518	+	-1251	504	-	-504	32216260	32219581	-	peak21126	9	6	promoter-TSS (NM_001270698)	promoter-TSS (NM_001270698)	-117	NM_001270698	94134	Hs,499264	NM_018287	ENSG00000165322	ARHGAP12	-	Rho GTPase activating protein 12	protein-coding	TSS-1500;TSS-50kb	217;20167	NM_001270698;NM_001270699	ENSG00000165322;ENSG00000165322	ARHGAP12;ARHGAP12
chr16	25060889	25061147	+	-560	370	-	-370	25059848	25061449	-	peak86913	5	6	Intergenic	AluSz6|SINE|Alu	17587	NR_038379	554206	Hs,552959	NR_038379	ENSG00000262587	LOC554206	-	leucine carboxyl methyltransferase 1 pseudogene	pseudo	TSS-50kb	34050	NM_018054	ENSG00000140750	ARHGAP17
chr6	129994496	129994751	+	-260	772	-	-772	129992948	129994757	-	peak231108	4	3	intron (NM_033515, intron 1 of 14)	intron (NM_033515, intron 1 of 14)	37517	NM_033515	93663	Hs,486458	NM_033515	ENSG00000146376	ARHGAP18	MacGAP|SENEX|bA307O14,2	Rho GTPase activating protein 18	protein-coding	INTRON	0	NM_033515	ENSG00000146376	ARHGAP18
chr6	130004742	130004922	+	-183	673	+	673	130004739	130006271	-	peak231110	8	6	intron (NM_033515, intron 1 of 14)	intron (NM_033515, intron 1 of 14)	25865	NM_033515	93663	Hs,486458	NM_033515	ENSG00000146376	ARHGAP18	MacGAP|SENEX|bA307O14,2	Rho GTPase activating protein 18	protein-coding	INTRON	0	NM_033515	ENSG00000146376	ARHGAP18
chr6	130005105	130005433	+	-694	236	+	236	130004739	130006271	-	peak231110	8	6	intron (NM_033515, intron 1 of 14)	intron (NM_033515, intron 1 of 14)	25865	NM_033515	93663	Hs,486458	NM_033515	ENSG00000146376	ARHGAP18	MacGAP|SENEX|bA307O14,2	Rho GTPase activating protein 18	protein-coding	INTRON	0	NM_033515	ENSG00000146376	ARHGAP18
chr4	86763767	86763904	+	-453	166	-	-166	86763119	86764220	+	peak176614	9	6	intron (NM_001287805, intron 1 of 7)	intron (NM_001287805, intron 1 of 7)	14624	NM_001287805	83478	Hs,444229	NM_031305	ENSG00000138639	ARHGAP24	FILGAP|RC-GAP72|RCGAP72|p73|p73RhoGAP	Rho GTPase activating protein 24	protein-coding	INTRON	0	NM_001287805	ENSG00000138639	ARHGAP24
chr4	86683082	86683251	+	-298	376	+	376	86682952	86684132	-	peak176592	3	3	intron (NM_001025616, intron 3 of 9)	intron (NM_001025616, intron 3 of 9)	-16309	NM_001042669	83478	Hs,444229	NM_031305	ENSG00000138639	ARHGAP24	FILGAP|RC-GAP72|RCGAP72|p73|p73RhoGAP	Rho GTPase activating protein 24	protein-coding	INTRON;TSS-50kb	0;-16408	NM_001025616;NM_001042669	ENSG00000138639;ENSG00000138639	ARHGAP24;ARHGAP24
chr19	47458912	47459145	+	-234	380	-	-380	47458151	47459145	+	peak106947	4	1	intron (NM_004491, intron 2 of 5)	intron (NM_004491, intron 2 of 5)	36715	NM_004491	2909	Hs,509447	NM_004491	ENSG00000160007	ARHGAP35	GRF-1|GRLF1|P190-A|P190A|p190ARhoGAP|p190RhoGAP	Rho GTPase activating protein 35	protein-coding	INTRON	0	NM_004491	ENSG00000160007	ARHGAP35
chr19	47448240	47448462	+	-395	288	+	288	47448067	47449211	+	peak106945	3	4	intron (NM_004491, intron 2 of 5)	intron (NM_004491, intron 2 of 5)	26706	NM_004491	2909	Hs,509447	NM_004491	ENSG00000160007	ARHGAP35	GRF-1|GRLF1|P190-A|P190A|p190ARhoGAP|p190RhoGAP	Rho GTPase activating protein 35	protein-coding	INTRON	0	NM_004491	ENSG00000160007	ARHGAP35
chr11	120302835	120303154	+	-606	34	-	-34	120302480	120303441	+	peak41838	8	5	intron (NM_001301084, intron 11 of 40)	intron (NM_001301084, intron 11 of 40)	46958	NM_001301084	23365	Hs,24598	NM_015313	ENSG00000196914	ARHGEF12	LARG|PRO2792	Rho guanine nucleotide exchange factor (GEF) 12	protein-coding	INTRON	0	NM_001301084	ENSG00000196914	ARHGEF12
chr3	56788241	56788289	+	-298	43	-	-43	56787906	56788539	-	peak147106	4	3	intron (NM_001289698, intron 4 of 10)	intron (NM_001289698, intron 4 of 10)	21522	NM_001128616	50650	Hs,476402	NM_019555	ENSG00000163947	ARHGEF3	GEF3|STA3|XPLN	Rho guanine nucleotide exchange factor 3	protein-coding	INTRON	0	NM_001289698	ENSG00000163947	ARHGEF3
chr3	56818012	56818198	+	-358	497	-	-497	56816846	56818369	-	peak147111	5	5	intron (NM_001289698, intron 2 of 10)	intron (NM_001289698, intron 2 of 10)	-7863	NM_001128616	50650	Hs,476402	NM_019555	ENSG00000163947	ARHGEF3	GEF3|STA3|XPLN	Rho guanine nucleotide exchange factor 3	protein-coding	TSS-50kb;INTRON	7964;0	NM_001128616;NM_001289698	ENSG00000163947;ENSG00000163947	ARHGEF3;ARHGEF3
chr1	27024638	27025030	+	-392	70	-	-70	27024499	27025030	+	peak1836	5	5	intron (NM_139135, intron 1 of 19)	intron (NM_139135, intron 1 of 19)	2243	NM_139135	8289	Hs,468972	NM_006015	ENSG00000117713	ARID1A	B120|BAF250|BAF250a|BM029|C1orf4|ELD|MRD14|OSA1|P270|SMARCF1|hELD|hOSA1	AT rich interactive domain 1A (SWI-like)	protein-coding	INTRON	0	NM_139135	ENSG00000117713	ARID1A
chr15	74834290	74834393	+	-102	762	-	-762	74832768	74834393	+	peak84271	7	6	promoter-TSS (NM_001307939)	promoter-TSS (NM_001307939)	63	NM_006465	10620	Hs,647642	NM_006465	ENSG00000179361	ARID3B	BDP|DRIL2	AT rich interactive domain 3B (BRIGHT-like)	protein-coding	TSS-200	-37	NM_001307939	ENSG00000179361	ARID3B
chr14	58748134	58748542	+	-760	46	+	46	58747783	58748986	-	peak77067	5	5	intron (NR_029435, intron 2 of 3)	intron (NR_029435, intron 2 of 3)	16470	NR_029434	379025	Hs,531089	NR_029434	ENSG00000257621	PSMA3-AS1	-	PSMA3 antisense RNA 1	ncRNA	TSS-50kb;TTS+10kb;INTRON	-16369;9758;0	NM_002892;NM_152132;NR_029435	ENSG00000032219;ENSG00000100567;NO_ENSEMBL	ARID4A;PSMA3;NO_SYMBOL
chr10	63752248	63752912	+	-664	516	+	516	63752248	63753945	+	peak24123	9	6	intron (NM_032199, intron 3 of 9)	intron (NM_032199, intron 3 of 9)	17036	NR_049858	100847083		NR_049858	ENSG00000263750	MIR548AV	-	microRNA 548av	ncRNA	INTRON	0	NM_032199	ENSG00000150347	ARID5B
chr10	63747685	63748213	+	-828	41	-	-41	63747303	63748513	+	peak24122	9	6	intron (NM_032199, intron 3 of 9)	intron (NM_032199, intron 3 of 9)	11847	NR_049858	100847083		NR_049858	ENSG00000263750	MIR548AV	-	microRNA 548av	ncRNA	INTRON	0	NM_032199	ENSG00000150347	ARID5B
chr10	63663540	63663817	+	-1523	208	-	-208	63661877	63665062	+	peak24107	9	6	intron (NM_032199, intron 2 of 9)	intron (NM_032199, intron 2 of 9)	2457	NM_032199	84159	Hs,535297	NM_032199	ENSG00000150347	ARID5B	DESRT|MRF-2|MRF2	AT rich interactive domain 5B (MRF1-like)	protein-coding	INTRON	0	NM_032199	ENSG00000150347	ARID5B
chr10	63753079	63753613	+	-866	250	-	-250	63752248	63753945	+	peak24123	9	6	intron (NM_032199, intron 3 of 9)	intron (NM_032199, intron 3 of 9)	17036	NR_049858	100847083		NR_049858	ENSG00000263750	MIR548AV	-	microRNA 548av	ncRNA	INTRON	0	NM_032199	ENSG00000150347	ARID5B
chr10	63657527	63657737	+	-460	376	-	-376	63656525	63657986	+	peak24104	7	6	Intergenic	Intergenic	-3757	NM_032199	84159	Hs,535297	NM_032199	ENSG00000150347	ARID5B	DESRT|MRF-2|MRF2	AT rich interactive domain 5B (MRF1-like)	protein-coding	TSS-50kb	-3856	NM_032199	ENSG00000150347	ARID5B
chr10	63842469	63842743	+	-406	916	+	916	63842337	63844707	+	peak24140	5	6	intron (NM_001244638, intron 5 of 6)	intron (NM_001244638, intron 5 of 6)	34552	NM_001244638	84159	Hs,535297	NM_032199	ENSG00000150347	ARID5B	DESRT|MRF-2|MRF2	AT rich interactive domain 5B (MRF1-like)	protein-coding	INTRON	0	NM_001244638	ENSG00000150347	ARID5B
chr10	63778860	63779091	+	-629	272	-	-272	63777918	63779489	-	peak24128	4	4	intron (NM_032199, intron 4 of 9)	intron (NM_032199, intron 4 of 9)	-30266	NM_001244638	84159	Hs,535297	NM_032199	ENSG00000150347	ARID5B	DESRT|MRF-2|MRF2	AT rich interactive domain 5B (MRF1-like)	protein-coding	TSS-50kb;INTRON	-30365;0	NM_001244638;NM_032199	ENSG00000150347;ENSG00000150347	ARID5B;ARID5B
chr10	63697847	63698199	+	-404	321	-	-321	63697153	63698252	-	peak24110	3	2	intron (NM_032199, intron 2 of 9)	intron (NM_032199, intron 2 of 9)	36690	NM_032199	84159	Hs,535297	NM_032199	ENSG00000150347	ARID5B	DESRT|MRF-2|MRF2	AT rich interactive domain 5B (MRF1-like)	protein-coding	INTRON;TSS-50kb	0;-38458	NM_032199;NR_049858	ENSG00000150347;NO_ENSEMBL	ARID5B;NO_SYMBOL
chr3	69135158	69135511	+	-684	740	-	-740	69133346	69135841	-	peak148153	9	6	intron (NM_006407, intron 1 of 2)	intron (NM_006407, intron 1 of 2)	504	NM_006407	10550	Hs,518060	NM_006407	ENSG00000144746	ARL6IP5	DERP11|GTRAP3-18|HSPC127|JWA|PRAF3|addicsin|hp22|jmx	ADP-ribosylation factor like GTPase 6 interacting protein 5	protein-coding	INTRON;TSS-50kb;TSS-50kb;TSS-50kb	0;33211;5171;36509	NM_006407;NM_007114;NM_198195;NR_036087	ENSG00000144746;ENSG00000144747;ENSG00000144744;NO_ENSEMBL	ARL6IP5;TMF1;UBA3;NO_SYMBOL
chr3	69134869	69134938	+	-972	310	-	-310	69133346	69135841	-	peak148153	9	6	intron (NM_006407, intron 1 of 2)	intron (NM_006407, intron 1 of 2)	504	NM_006407	10550	Hs,518060	NM_006407	ENSG00000144746	ARL6IP5	DERP11|GTRAP3-18|HSPC127|JWA|PRAF3|addicsin|hp22|jmx	ADP-ribosylation factor like GTPase 6 interacting protein 5	protein-coding	INTRON;TSS-50kb;TSS-50kb;TSS-50kb	0;33211;5171;36509	NM_006407;NM_007114;NM_198195;NR_036087	ENSG00000144746;ENSG00000144747;ENSG00000144744;NO_ENSEMBL	ARL6IP5;TMF1;UBA3;NO_SYMBOL
chr6	109288163	109288636	+	-630	43	+	43	109288007	109288879	-	peak227700	6	6	intron (NM_032131, intron 17 of 17)	intron (NM_032131, intron 17 of 17)	41748	NM_001199934	27244	Hs,591336	NM_014454	ENSG00000080546	SESN1	PA26|SEST1	sestrin 1	protein-coding	INTRON;TSS-50kb	0;43238	NM_032131;NR_104137	ENSG00000118690;NO_ENSEMBL	ARMC2;NO_SYMBOL
chr15	98522080	98522356	+	-398	879	-	-879	98520200	98522478	+	peak85446	8	6	Intergenic	LTR9|LTR|ERV1	17406	NM_183376	91947	Hs,6093	NM_183376	ENSG00000140450	ARRDC4	-	arrestin domain containing 4	protein-coding	TTS+10kb	4372	NM_183376	ENSG00000140450	ARRDC4
chr5	78204289	78204572	+	-413	426	-	-426	78203307	78204702	-	peak202450	9	6	intron (NM_198709, intron 5 of 7)	intron (NM_198709, intron 5 of 7)	77761	NM_198709	411	Hs,149103	NM_000046	ENSG00000113273	ARSB	ASB|G4S|MPS6	arylsulfatase B	protein-coding	INTRON	0	NM_198709	ENSG00000113273	ARSB
chr5	78203307	78203323	+	-16	689	+	689	78203307	78204702	-	peak202450	9	6	intron (NM_198709, intron 5 of 7)	intron (NM_198709, intron 5 of 7)	77761	NM_198709	411	Hs,149103	NM_000046	ENSG00000113273	ARSB	ASB|G4S|MPS6	arylsulfatase B	protein-coding	INTRON	0	NM_198709	ENSG00000113273	ARSB
chr1	231113256	231113423	+	-168	982	+	982	231113256	231115389	+	peak17106	9	6	promoter-TSS (NM_022786)	promoter-TSS (NM_022786)	295	NM_001122835	79573	Hs,424788	NM_024525	ENSG00000143643	TTC13	-	tetratricopeptide repeat domain 13	protein-coding	TSS-200	-194	NM_022786	ENSG00000173409	ARV1
chr2	239347857	239348510	+	-782	89	+	89	239347728	239348818	+	peak130817	7	3	intron (NM_001040445, intron 3 of 4)	intron (NM_001040445, intron 3 of 4)	12647	NM_001040445	51665	Hs,516788	NM_016114	ENSG00000065802	ASB1	ASB-1	ankyrin repeat and SOCS box containing 1	protein-coding	INTRON	0	NM_001040445	ENSG00000065802	ASB1
chr7	95138629	95138984	+	-636	84	-	-84	95138180	95139265	+	peak246108	9	5	intron (NM_145872, intron 2 of 2)	intron (NM_145872, intron 2 of 2)	23510	NM_145872	51666	Hs,602765	NM_016116	ENSG00000005981	ASB4	ASB-4	ankyrin repeat and SOCS box containing 4	protein-coding	INTRON	0	NM_145872	ENSG00000005981	ASB4
chr10	74014911	74015029	+	-432	19	-	-19	74014559	74015343	-	peak25129	5	5	Intergenic	Intergenic	-18726	NM_019058	54541	Hs,744875	NM_019058	ENSG00000168209	DDIT4	Dig2|REDD-1|REDD1	DNA damage inducible transcript 4	protein-coding	TSS-50kb;TSS-50kb;TSS-50kb;TSS-50kb	39093;38853;-18825;37752	NM_001198798;NM_001198799;NM_019058;NR_045564	ENSG00000138303;ENSG00000138303;ENSG00000168209;NO_ENSEMBL	ASCC1;ASCC1;DDIT4;NO_SYMBOL
chr6	119214275	119214495	+	-638	871	+	871	119213857	119216656	+	peak229108	9	6	promoter-TSS (NM_014034)	promoter-TSS (NM_014034)	16	NM_014034	25842	Hs,292316	NM_014034	ENSG00000111875	ASF1A	CGI-98|CIA|HSPC146	anti-silencing function 1A histone chaperone	protein-coding	TSS-200	-84	NM_014034	ENSG00000111875	ASF1A
chr12	54052823	54053029	+	-465	494	+	494	54052564	54054276	-	peak49248	6	6	Intergenic	Intergenic	16689	NM_005176	517	Hs,524464	NM_005176	ENSG00000135390	ATP5G2	ATP5A	ATP synthase, H+ transporting, mitochondrial Fo complex subunit C2 (subunit 9)	protein-coding	TSS-50kb;TTS+10kb;TSS-50kb	33741;-5623;33322	NM_001206683;NM_005176;NM_006856	ENSG00000170653;ENSG00000135390;ENSG00000170653	ATF7;ATP5G2;ATF7
chr5	81469981	81470152	+	-669	222	+	222	81469483	81471094	+	peak202740	9	6	intron (NM_031482, intron 4 of 7)	intron (NM_031482, intron 4 of 7)	103946	NM_001025	6228	Hs,527193	NM_001025	ENSG00000186468	RPS23	S23	ribosomal protein S23	protein-coding	INTRON	0	NM_031482	ENSG00000152348	ATG10
chr3	11332965	11333370	+	-406	266	+	266	11332965	11333903	+	peak142572	7	6	intron (NM_001144912, intron 1 of 16)	intron (NM_001144912, intron 1 of 16)	19424	NM_001144912	10533	Hs,38032	NM_006395	ENSG00000197548	ATG7	APG7-LIKE|APG7L|GSA7	autophagy related 7	protein-coding	INTRON	0	NM_001144912	ENSG00000197548	ATG7
chr3	11324850	11324917	+	-66	454	-	-454	11323944	11324917	+	peak142570	3	4	intron (NM_001144912, intron 1 of 16)	intron (NM_001144912, intron 1 of 16)	10421	NM_001144912	10533	Hs,38032	NM_006395	ENSG00000197548	ATG7	APG7-LIKE|APG7L|GSA7	autophagy related 7	protein-coding	INTRON	0	NM_001144912	ENSG00000197548	ATG7
chr14	50988191	50988449	+	-670	72	+	72	50987778	50989005	-	peak76313	9	6	intron (NM_198794, intron 2 of 31)	intron (NM_198794, intron 2 of 31)	10984	NM_006575	11183	Hs,130491	NM_006575	ENSG00000012983	MAP4K5	GCKR|KHS|KHS1|MAPKKKK5	mitogen-activated protein kinase kinase kinase kinase 5	protein-coding	TSS-50kb;TSS-50kb;INTRON	-11507;-38450;0	NM_001127713;NM_181598;NM_198794	ENSG00000198513;ENSG00000198513;ENSG00000012983	ATL1;ATL1;MAP4K5
chr12	7034730	7034838	+	-808	350	-	-350	7033331	7035538	-	peak43388	8	6	intron (NM_001007026, intron 1 of 9)	intron (NM_001007026, intron 1 of 9)	809	NM_001007026	1822	Hs,143766	NM_001940	ENSG00000111676	ATN1	B37|D12S755E|DRPLA|HRS|NOD	atrophin 1	protein-coding	INTRON;TSS-50kb;TSS-50kb;TSS-50kb;TSS-50kb;TTS+10kb;TSS-50kb;TSS-50kb;TSS-50kb;TSS-50kb;TSS-50kb	0;-17544;-17229;-18645;-3145;708;-26099;-45380;-21405;-38925;-37824	NM_001007026;NM_001301834;NM_001301836;NM_001301838;NM_001940;NM_001975;NM_002831;NM_006331;NM_080548;NR_029682;NR_029779	ENSG00000111676;ENSG00000111678;NO_ENSEMBL;ENSG00000111678;ENSG00000111676;ENSG00000111674;ENSG00000111679;ENSG00000126749;ENSG00000111679;NO_ENSEMBL;NO_ENSEMBL	ATN1;C12orf57;NO_SYMBOL;C12orf57;ATN1;ENO2;PTPN6;EMG1;PTPN6;NO_SYMBOL;NO_SYMBOL
chr1	116920378	116921099	+	-722	93	-	-93	116920191	116921099	-	peak9626	8	6	intron (NM_001160233, intron 1 of 22)	intron (NM_001160233, intron 1 of 22)	4156	NM_001160233	476	Hs,371889	NM_000701	ENSG00000163399	ATP1A1	-	ATPase, Na+/K+ transporting, alpha 1 polypeptide	protein-coding	INTRON;TSS-50kb	0;-5446	NM_001160233;NM_001160234	ENSG00000163399;ENSG00000163399	ATP1A1;ATP1A1
chr1	203643182	203643675	+	-494	309	-	-309	203642563	203643675	+	peak14763	4	1	intron (NM_001001396, intron 1 of 21)	intron (NM_001001396, intron 1 of 21)	47204	NM_001684	493	Hs,343522	NM_001684	ENSG00000058668	ATP2B4	ATP2B2|MXRA1|PMCA4|PMCA4b|PMCA4x	ATPase, Ca++ transporting, plasma membrane 4	protein-coding	INTRON	0	NM_001001396	ENSG00000058668	ATP2B4
chr1	203619380	203619832	+	-753	301	-	-301	203618477	203620133	+	peak14758	8	6	intron (NM_001001396, intron 1 of 21)	intron (NM_001001396, intron 1 of 21)	23390	NM_001684	493	Hs,343522	NM_001684	ENSG00000058668	ATP2B4	ATP2B2|MXRA1|PMCA4|PMCA4b|PMCA4x	ATPase, Ca++ transporting, plasma membrane 4	protein-coding	INTRON	0	NM_001001396	ENSG00000058668	ATP2B4
chr5	172443523	172443809	+	-581	81	+	81	172443228	172444266	-	peak214560	6	6	intron (NM_003945, intron 2 of 3)	intron (NM_003945, intron 2 of 3)	-3982	NR_002988	677841	Hs,692720	NR_002988	ENSG00000212402	SNORA74B	U19-2	small nucleolar RNA, H/ACA box 74B	snoRNA	INTRON;TSS-50kb;TSS-50kb	0;-39707;-4081	NM_003945;NM_153607;NR_002988	ENSG00000113732;ENSG00000164463;NO_ENSEMBL	ATP6V0E1;CREBRF;NO_SYMBOL
chr8	20055803	20056436	+	-863	718	-	-718	20054138	20056667	-	peak255833	9	6	intron (NM_001693, intron 1 of 13)	intron (NM_001693, intron 1 of 13)	699	NM_001693	526	Hs,295917	NM_001693	ENSG00000147416	ATP6V1B2	ATP6B1B2|ATP6B2|HO57|VATB|VPP3|Vma2	ATPase, H+ transporting, lysosomal 56/58kDa, V1 subunit B2	protein-coding	INTRON;TSS-50kb	0;14786	NM_001693;NM_003053	ENSG00000147416;ENSG00000036565	ATP6V1B2;SLC18A1
chr1	154299137	154299150	+	-12	1082	-	-1082	154296975	154299150	-	peak10425	5	4	promoter-TSS (NM_001005855)	promoter-TSS (NM_001005855)	27	NM_001005855	57198	Hs,435700	NM_020452	ENSG00000143515	ATP8B2	ATPID	ATPase, aminophospholipid transporter, class I, type 8B, member 2	protein-coding	TSS-200;TSS-50kb	-73;-2313	NM_001005855;NM_020452	ENSG00000143515;ENSG00000143515	ATP8B2;ATP8B2
chr20	50366772	50367203	+	-603	232	-	-232	50366136	50367375	-	peak134253	9	6	intron (NM_006045, intron 1 of 27)	intron (NM_006045, intron 1 of 27)	18194	NM_006045	10079	Hs,649234	NM_006045	ENSG00000054793	ATP9A	ATPIIA	ATPase, class II, type 9A	protein-coding	INTRON	0	NM_006045	ENSG00000054793	ATP9A
chr18	76828001	76828378	+	-498	831	+	831	76827880	76830162	+	peak104190	9	6	promoter-TSS (NM_198531)	promoter-TSS (NM_198531)	-254	NM_001306085	374868	Hs,465475	NM_198531	ENSG00000166377	ATP9B	ATPASEP|ATPIIB|HUSSY-20|NEO1L|hMMR1	ATPase, class II, type 9B	protein-coding	TSS-1500	-353	NM_198531	ENSG00000166377	ATP9B
chr6	16322882	16323237	+	-612	27	+	27	16322626	16323548	-	peak216288	8	6	intron (NM_001128164, intron 7 of 7)	intron (NM_001128164, intron 7 of 7)	84276	NM_006877	2766	Hs,484741	NM_006877	ENSG00000137198	GMPR	GMPR 1|GMPR1	guanosine monophosphate reductase	protein-coding	INTRON	0	NM_001128164	ENSG00000124788	ATXN1
chr6	16713666	16713734	+	-220	474	-	-474	16712566	16713886	-	peak216326	9	6	intron (NM_001128164, intron 2 of 7)	intron (NM_001128164, intron 2 of 7)	48495	NM_001128164	6310	Hs,434961	NM_000332	ENSG00000124788	ATXN1	ATX1|D6S504E|SCA1	ataxin 1	protein-coding	INTRON	0	NM_001128164	ENSG00000124788	ATXN1
chr6	16712566	16713382	+	-816	252	+	252	16712566	16713886	-	peak216326	9	6	intron (NM_001128164, intron 2 of 7)	intron (NM_001128164, intron 2 of 7)	48495	NM_001128164	6310	Hs,434961	NM_000332	ENSG00000124788	ATXN1	ATX1|D6S504E|SCA1	ataxin 1	protein-coding	INTRON	0	NM_001128164	ENSG00000124788	ATXN1
chr6	16320112	16320274	+	-162	379	+	379	16320112	16321032	-	peak216287	9	6	intron (NM_001128164, intron 7 of 7)	intron (NM_001128164, intron 7 of 7)	81761	NM_006877	2766	Hs,484741	NM_006877	ENSG00000137198	GMPR	GMPR 1|GMPR1	guanosine monophosphate reductase	protein-coding	INTRON	0	NM_001128164	ENSG00000124788	ATXN1
chr12	58238225	58238735	+	-634	1144	+	1144	58238101	58241146	-	peak49573	9	6	intron (NM_005730, intron 1 of 7)	CpG	1123	NM_005730	10106	Hs,524530	NM_005730	ENSG00000175215	CTDSP2	OS4|PSR2|SCP2	CTD small phosphatase 2	protein-coding	TSS-50kb;TSS-50kb	29873;21250	NM_006576;NR_029847	ENSG00000135407;NO_ENSEMBL	AVIL;NO_SYMBOL
chr21	41005118	41005297	+	-436	385	+	385	41004861	41006325	-	peak138509	8	5	intron (NM_001278650, intron 1 of 2)	intron (NM_001278650, intron 1 of 2)	20726	NM_001278650	10317	Hs,733638	NM_006057	ENSG00000183778	B3GALT5	B3GalT-V|B3GalTx|B3T5|GLCT5|beta-1,3-GalTase 5|beta-3-Gx-T5|beta3Gal-T5	UDP-Gal:betaGlcNAc beta 1,3-galactosyltransferase 5	protein-coding	INTRON;TSS-50kb;TSS-50kb	0;-23753;20626	NM_001278650;NM_033172;NR_026543	ENSG00000183778;ENSG00000183778;NO_ENSEMBL	B3GALT5;B3GALT5;NO_SYMBOL
chr12	574296	574637	+	-341	152	-	-152	573992	574637	+	peak42821	5	4	intron (NM_173593, intron 1 of 19)	intron (NM_173593, intron 1 of 19)	4772	NM_173593	283358	Hs,504416	NM_173593		B4GALNT3	-	beta-1,4-N-acetyl-galactosaminyl transferase 3	protein-coding	INTRON	0	NM_173593	ENSG00000139044	B4GALNT3
chr6	90994449	90994671	+	-779	384	+	384	90993892	90995996	-	peak224465	9	6	intron (NM_021813, intron 1 of 8)	intron (NM_021813, intron 1 of 8)	11683	NM_021813	60468	Hs,269764	NM_021813	ENSG00000112182	BACH2	BTBD25	BTB and CNC homology 1, basic leucine zipper transcription factor 2	protein-coding	INTRON;TSS-50kb	0;-27616	NM_021813;NR_039671	ENSG00000112182;NO_ENSEMBL	BACH2;NO_SYMBOL
chr6	90995736	90995996	+	-260	922	-	-922	90993892	90995996	-	peak224465	9	6	intron (NM_021813, intron 1 of 8)	intron (NM_021813, intron 1 of 8)	11683	NM_021813	60468	Hs,269764	NM_021813	ENSG00000112182	BACH2	BTBD25	BTB and CNC homology 1, basic leucine zipper transcription factor 2	protein-coding	INTRON;TSS-50kb	0;-27616	NM_021813;NR_039671	ENSG00000112182;NO_ENSEMBL	BACH2;NO_SYMBOL
chr6	90994076	90994276	+	-384	768	+	768	90993892	90995996	-	peak224465	9	6	intron (NM_021813, intron 1 of 8)	intron (NM_021813, intron 1 of 8)	11683	NM_021813	60468	Hs,269764	NM_021813	ENSG00000112182	BACH2	BTBD25	BTB and CNC homology 1, basic leucine zipper transcription factor 2	protein-coding	INTRON;TSS-50kb	0;-27616	NM_021813;NR_039671	ENSG00000112182;NO_ENSEMBL	BACH2;NO_SYMBOL
chr10	121412148	121412268	+	-120	949	-	-949	121410250	121412268	+	peak28942	9	6	exon (NM_004281, exon 1 of 4)	exon (NM_004281, exon 1 of 4)	377	NM_004281	9531	Hs,523309	NM_004281	ENSG00000151929	BAG3	BAG-3|BIS|CAIR-1|MFM6	BCL2-associated athanogene 3	protein-coding	1ST EXON	0	NM_004281	ENSG00000151929	BAG3
chr10	121417930	121418047	+	-525	142	-	-142	121417238	121418455	+	peak28943	6	6	intron (NM_004281, intron 1 of 3)	intron (NM_004281, intron 1 of 3)	6965	NM_004281	9531	Hs,523309	NM_004281	ENSG00000151929	BAG3	BAG-3|BIS|CAIR-1|MFM6	BCL2-associated athanogene 3	protein-coding	INTRON	0	NM_004281	ENSG00000151929	BAG3
chr16	87957919	87958324	+	-406	576	+	576	87957919	87959477	-	peak89447	6	6	intron (NM_001739, intron 2 of 6)	intron (NM_001739, intron 2 of 6)	11414	NM_001739	763	Hs,177446	NM_001739		CA5A	CA5|CA5AD|CAV|CAVA|GS1-21A4,1	carbonic anhydrase VA, mitochondrial	protein-coding	TSS-50kb;TSS-50kb;TSS-50kb;INTRON	-26439;-34878;-45025;0	NM_001173541;NM_001173542;NM_001173543;NM_001739	ENSG00000172530;ENSG00000172530;ENSG00000172530;ENSG00000174990	BANP;BANP;BANP;CA5A
chr16	87958916	87959251	+	-560	386	-	-386	87957919	87959477	-	peak89447	6	6	intron (NM_001739, intron 2 of 6)	intron (NM_001739, intron 2 of 6)	11414	NM_001739	763	Hs,177446	NM_001739		CA5A	CA5|CA5AD|CAV|CAVA|GS1-21A4,1	carbonic anhydrase VA, mitochondrial	protein-coding	TSS-50kb;TSS-50kb;TSS-50kb;INTRON	-26439;-34878;-45025;0	NM_001173541;NM_001173542;NM_001173543;NM_001739	ENSG00000172530;ENSG00000172530;ENSG00000172530;ENSG00000174990	BANP;BANP;BANP;CA5A
chr7	107205466	107205592	+	-294	821	-	-821	107203656	107205760	-	peak247017	9	6	5' UTR (NM_001161520, exon 1 of 21)	5' UTR (NM_001161520, exon 1 of 21)	251	NM_006348	10466	Hs,239631	NM_006348	ENSG00000164597	COG5	CDG2I|GOLTC1|GTC90	component of oligomeric golgi complex 5	protein-coding	TSS-50kb;TSS-50kb	-16595;-15813	NM_001008405;NR_027830	ENSG00000075790;NO_ENSEMBL	BCAP29;NO_SYMBOL
chr19	41915515	41915855	+	-340	256	-	-256	41915003	41915855	-	peak106554	5	4	intron (NM_000709, intron 1 of 8)	intron (NM_000709, intron 1 of 8)	11735	NM_001164783	593	Hs,433307	NM_000709	ENSG00000248098	BCKDHA	BCKDE1A|MSU|MSUD1|OVD1A	branched chain keto acid dehydrogenase E1, alpha polypeptide	protein-coding	INTRON;TSS-50kb;TSS-50kb;TSS-50kb	0;-33733;11635;45452	NM_000709;NM_001130514;NM_020158;NM_030578	ENSG00000248098;ENSG00000204978;ENSG00000077348;ENSG00000123810	BCKDHA;ERICH4;EXOSC5;B9D2
chr1	85744584	85744829	+	-351	120	+	120	85744477	85745174	-	peak6589	3	1	Intergenic	L2a|LINE|L2	-2239	NM_003921	8915	Hs,193516	NM_003921	ENSG00000142867	BCL10	CARMEN|CIPER|CLAP|IMD37|c-E10|mE10	B-cell CLL/lymphoma 10	protein-coding	TSS-50kb;TSS-50kb;TTS+10kb	2340;19572;1156	NM_003921;NR_024113;NR_045484	ENSG00000142867;NO_ENSEMBL;NO_ENSEMBL	BCL10;NO_SYMBOL;NO_SYMBOL
chr20	30249247	30249862	+	-744	107	+	107	30249118	30250204	-	peak132951	5	6	Intergenic	Intergenic	23970	NM_032609	84701	Hs,277101	NM_032609	ENSG00000131055	COX4I2	COX4|COX4-2|COX4B|COX4L2|COXIV-2|dJ857M17,2	cytochrome c oxidase subunit IV isoform 2 (lung)	protein-coding	TTS+10kb	-2699	NM_001191	ENSG00000171552	BCL2L1
chr20	30292336	30292785	+	-542	27	-	-27	30292188	30292878	-	peak132960	3	2	intron (NM_001191, intron 2 of 2)	intron (NM_001191, intron 2 of 2)	-16777	NR_131907	103021294		NR_131907		ABALON	INXS	apoptotic BCL2L1-antisense long non-coding RNA	ncRNA	INTRON;TSS-50kb;TSS-50kb	0;-34470;-16876	NM_001191;NM_012112;NR_131907	ENSG00000171552;ENSG00000088325;NO_ENSEMBL	BCL2L1;TPX2;NO_SYMBOL
chr1	147080215	147080251	+	-36	297	+	297	147080215	147080846	+	peak10083	3	2	intron (NM_004326, intron 3 of 9)	intron (NM_004326, intron 3 of 9)	62103	NM_016361	51205	Hs,562154	NM_016361		ACP6	ACPL1|LPAP|PACPL1	acid phosphatase 6, lysophosphatidic	protein-coding	INTRON	0	NM_004326	ENSG00000116128	BCL9
chr20	17538189	17538505	+	-928	335	+	335	17537577	17539788	-	peak132331	9	6	intron (NM_001278606, intron 1 of 8)	intron (NM_001278606, intron 1 of 8)	922	NM_001278607	631	Hs,129702	NM_001195	ENSG00000125864	BFSP1	CP115|CP94|CTRCT33|LIFL-H	beaded filament structural protein 1, filensin	protein-coding	TSS-50kb;INTRON;TSS-50kb	26769;0;-12016	NM_001195;NM_001278606;NM_006870	ENSG00000125864;ENSG00000283253;ENSG00000125868	BFSP1;AL031664,1;DSTN
chr3	5028534	5029013	+	-678	643	-	-643	5027049	5029213	-	peak141884	9	6	Intergenic	Intergenic	-6485	NR_037903	100507582	Hs,434505	NR_037903	ENSG00000235831	BHLHE40-AS1	-	BHLHE40 antisense RNA 1	ncRNA	TTS+10kb;TSS-50kb	1367;6586	NM_003670;NR_125916	ENSG00000134107;NO_ENSEMBL	BHLHE40;NO_SYMBOL
chr3	5027453	5027635	+	-586	587	+	587	5027049	5029213	-	peak141884	9	6	Intergenic	Intergenic	-6485	NR_037903	100507582	Hs,434505	NR_037903	ENSG00000235831	BHLHE40-AS1	-	BHLHE40 antisense RNA 1	ncRNA	TTS+10kb;TSS-50kb	1367;6586	NM_003670;NR_125916	ENSG00000134107;NO_ENSEMBL	BHLHE40;NO_SYMBOL
chr3	5028057	5028369	+	-1156	82	-	-82	5027049	5029213	-	peak141884	9	6	Intergenic	Intergenic	-6485	NR_037903	100507582	Hs,434505	NR_037903	ENSG00000235831	BHLHE40-AS1	-	BHLHE40 antisense RNA 1	ncRNA	TTS+10kb;TSS-50kb	1367;6586	NM_003670;NR_125916	ENSG00000134107;NO_ENSEMBL	BHLHE40;NO_SYMBOL
chr12	120450063	120450486	+	-524	40	-	-40	120449881	120450587	+	peak57695	8	4	intron (NM_207311, intron 2 of 8)	intron (NM_207311, intron 2 of 8)	22586	NM_207311	92558	Hs,369763	NM_207311	ENSG00000135127	CCDC64	BICDR-1|H_267D11,1	coiled-coil domain containing 64	protein-coding	INTRON	0	NM_207311	ENSG00000135127	BICDL1
chr11	102216684	102216961	+	-276	1115	+	1115	102216684	102219190	-	peak39922	9	6	promoter-TSS (NM_001166)	promoter-TSS (NM_001166)	24	NM_001166	329	Hs,696238	NM_001166	ENSG00000110330	BIRC2	API1|HIAP2|Hiap-2|MIHB|RNF48|c-IAP1|cIAP1	baculoviral IAP repeat containing 2	protein-coding	TSS-200;TSS-1500;TTS+10kb	-75;-267;7903	NM_001166;NM_001256163;NM_182962	ENSG00000110330;ENSG00000110330;ENSG00000023445	BIRC2;BIRC2;BIRC3
chr11	102189237	102189638	+	-401	762	-	-762	102187713	102189638	-	peak39917	9	6	intron (NM_001165, intron 1 of 8)	intron (NM_001165, intron 1 of 8)	495	NM_001165	330	Hs,127799	NM_001165	ENSG00000023445	BIRC3	AIP1|API2|CIAP2|HAIP1|HIAP1|MALT2|MIHC|RNF49|c-IAP2	baculoviral IAP repeat containing 3	protein-coding	INTRON;TSS-50kb;TSS-50kb	0;-29336;-29528	NM_001165;NM_001166;NM_001256163	ENSG00000023445;ENSG00000110330;ENSG00000110330	BIRC3;BIRC2;BIRC2
chr8	11314689	11315026	+	-338	540	+	540	11314689	11316108	+	peak254756	9	6	intron (NM_053279, intron 1 of 2)	L2c|LINE|L2	8877	NM_053279	83648	Hs,124299	NM_053279	ENSG00000154319	FAM167A	C8orf13|D8S265	family with sequence similarity 167, member A	protein-coding	TSS-50kb	-36222	NM_001715	ENSG00000136573	BLK
chr8	11315246	11315781	+	-861	116	-	-116	11314689	11316108	+	peak254756	9	6	intron (NM_053279, intron 1 of 2)	L2c|LINE|L2	8877	NM_053279	83648	Hs,124299	NM_053279	ENSG00000154319	FAM167A	C8orf13|D8S265	family with sequence similarity 167, member A	protein-coding	TSS-50kb	-36222	NM_001715	ENSG00000136573	BLK
chr8	11322358	11322459	+	-102	386	-	-386	11321585	11322459	-	peak254758	4	1	intron (NM_053279, intron 1 of 2)	intron (NM_053279, intron 1 of 2)	2254	NM_053279	83648	Hs,124299	NM_053279	ENSG00000154319	FAM167A	C8orf13|D8S265	family with sequence similarity 167, member A	protein-coding	TSS-50kb;INTRON	-29598;0	NM_001715;NM_053279	ENSG00000136573;ENSG00000154319	BLK;FAM167A
chr15	40391032	40391342	+	-643	86	-	-86	40390527	40391675	-	peak82218	9	6	intron (NM_001003943, intron 3 of 3)	intron (NM_001003943, intron 3 of 3)	7186	NM_001003942	90427	Hs,591104	NM_033503	ENSG00000104081	BMF	-	Bcl2 modifying factor	protein-coding	INTRON	0	NM_001003943	ENSG00000104081	BMF
chr15	40395466	40395787	+	-516	102	+	102	40395270	40396186	-	peak82219	7	5	intron (NM_001003943, intron 3 of 3)	intron (NM_001003943, intron 3 of 3)	2559	NM_001003942	90427	Hs,591104	NM_033503	ENSG00000104081	BMF	-	Bcl2 modifying factor	protein-coding	INTRON	0	NM_001003943	ENSG00000104081	BMF
chr10	88517208	88517488	+	-280	1016	-	-1016	88515175	88517488	+	peak26366	9	6	promoter-TSS (NM_004329)	promoter-TSS (NM_004329)	-64	NM_004329	657	Hs,524477	NM_004329		BMPR1A	10q23del|ACVRLK3|ALK3|CD292|SKR5	bone morphogenetic protein receptor type IA	protein-coding	TSS-200	-163	NM_004329	ENSG00000107779	BMPR1A
chr12	12556548	12557081	+	-680	30	+	30	12556401	12557288	-	peak43909	3	2	intron (NM_001300742, intron 2 of 3)	intron (NM_001300742, intron 2 of 3)	46832	NM_058169	118426	Hs,720779	NM_058169	ENSG00000165714	BORCS5	LOH12CR1|LOH1CR12	BLOC-1 related complex subunit 5	protein-coding	INTRON;INTRON;TSS-50kb	0;0;46731	NM_001300742;NM_001300742;NR_024061	ENSG00000280689;ENSG00000165714;NO_ENSEMBL	BORCS5;BORCS5;NO_SYMBOL
chr8	37740422	37740703	+	-874	394	-	-394	37739040	37741296	-	peak257239	9	6	intron (NM_001002814, intron 1 of 5)	MER41C|LTR|ERV1	16847	NM_025151	80223	Hs,191179	NM_025151	ENSG00000156675	RAB11FIP1	NOEL1A|RCP|rab11-FIP1	RAB11 family interacting protein 1 (class I)	protein-coding	TSS-50kb	32838	NM_018310	ENSG00000104221	BRF2
chr8	37739186	37739703	+	-662	724	+	724	37739040	37741296	-	peak257239	9	6	intron (NM_001002814, intron 1 of 5)	MER41C|LTR|ERV1	16847	NM_025151	80223	Hs,191179	NM_025151	ENSG00000156675	RAB11FIP1	NOEL1A|RCP|rab11-FIP1	RAB11 family interacting protein 1 (class I)	protein-coding	TSS-50kb	32838	NM_018310	ENSG00000104221	BRF2
chr14	36277376	36277519	+	-584	486	+	486	36276936	36278932	+	peak74243	9	6	intron (NR_104269, intron 2 of 42)	CpG	416	NR_104269	26134	Hs,113150	NR_104269	ENSG00000229419	RALGAPA1P	GARNL2|GARNL2P|bA235C23,1	Ral GTPase activating protein, alpha subunit 1 (catalytic) pseudogene	pseudo	TSS-50kb	-17762	NM_032352	ENSG00000100916	BRMS1L
chr17	72364862	72365214	+	-856	256	+	256	72364358	72366230	-	peak93600	5	6	intron (NM_181790, intron 1 of 3)	intron (NM_181790, intron 1 of 3)	1649	NM_181790	350383	Hs,574368	NM_181790	ENSG00000257008	GPR142	PGR2	G protein-coupled receptor 142	protein-coding	TSS-50kb;INTRON	7437;0	NM_001080466;NM_181790	ENSG00000204347;ENSG00000257008	BTBD17;GPR142
chr12	92528487	92528918	+	-490	14	-	-14	92528399	92528977	-	peak55288	4	2	intron (NR_132340, intron 1 of 4)	intron (NR_132340, intron 1 of 4)	6801	NR_046159	256021	Hs,651357	NM_001256373	ENSG00000257242	LINC01619	C12orf79	long intergenic non-protein coding RNA 1619	ncRNA	TTS+10kb;INTRON	-5465;0	NM_001731;NR_132340	ENSG00000133639;NO_ENSEMBL	BTG1;NO_SYMBOL
chr1	203259429	203259985	+	-986	229	+	229	203258999	203260872	-	peak14715	9	6	Intergenic	Intergenic	3108	NR_117098	100506775	Hs,443859	NR_117097	ENSG00000231507	LINC01353	-	long intergenic non-protein coding RNA 1353	ncRNA	TSS-50kb;TTS+10kb;TTS+10kb	-14827;-8049;2113	NM_006763;NR_034151;NR_117098	ENSG00000159388;NO_ENSEMBL;NO_ENSEMBL	BTG2;NO_SYMBOL;NO_SYMBOL
chr1	203258999	203259334	+	-334	770	+	770	203258999	203260872	-	peak14715	9	6	Intergenic	Intergenic	3108	NR_117098	100506775	Hs,443859	NR_117097	ENSG00000231507	LINC01353	-	long intergenic non-protein coding RNA 1353	ncRNA	TSS-50kb;TTS+10kb;TTS+10kb	-14827;-8049;2113	NM_006763;NR_034151;NR_117098	ENSG00000159388;NO_ENSEMBL;NO_ENSEMBL	BTG2;NO_SYMBOL;NO_SYMBOL
chr11	33711808	33712191	+	-420	334	+	334	33711771	33712897	-	peak33356	8	4	Intergenic	Intergenic	9952	NM_001166692	100131378	Hs,709466	NM_001166692		C11orf91	-	chromosome 11 open reading frame 91	protein-coding	TTS+10kb	-7419	NM_001166692	ENSG00000205177	C11orf91
chr11	33713598	33714029	+	-596	23	-	-23	33713387	33714195	-	peak33357	7	6	Intergenic	Intergenic	8495	NM_001166692	100131378	Hs,709466	NM_001166692		C11orf91	-	chromosome 11 open reading frame 91	protein-coding	TTS+10kb	-5962	NM_001166692	ENSG00000205177	C11orf91
chr12	105711294	105711549	+	-256	489	+	489	105711294	105712528	-	peak56831	9	6	intron (NR_131986, intron 1 of 2)	intron (NR_131986, intron 1 of 2)	8884	NR_131986	105369954	Hs,368938	NR_131986		KCCAT198	-	renal clear cell carcinoma-associated transcript 198	ncRNA	TSS-50kb;INTRON	-12602;0	NM_001145199;NR_131986	ENSG00000235162;NO_ENSEMBL	C12orf75;NO_SYMBOL
chr14	96520330	96520568	+	-580	141	-	-141	96519706	96520910	+	peak80465	9	6	intron (NM_001282463, intron 2 of 2)	intron (NM_001282463, intron 2 of 2)	14647	NM_001282464	56967	Hs,6434	NM_020215		C14orf132	C14orf88	chromosome 14 open reading frame 132	protein-coding	INTRON	0	NM_001282463	ENSG00000227051	C14orf132
chr15	75495544	75495546	+	-2	1317	-	-1317	75492909	75495546	+	peak84330	9	6	promoter-TSS (NM_015492)	promoter-TSS (NM_015492)	7	NM_015492	56905	Hs,17936	NM_015492	ENSG00000167173	C15orf39	-	chromosome 15 open reading frame 39	protein-coding	TSS-200	-92	NM_015492	ENSG00000167173	C15orf39
chr16	4587700	4587817	+	-116	696	+	696	4587700	4589208	-	peak86113	9	6	promoter-TSS (NM_001199054)	promoter-TSS (NM_001199054)	17	NM_001199054	29965	Hs,654653	NM_013399	ENSG00000089486	CDIP1	C16orf5|CDIP|I1|LITAFL	cell death-inducing p53 target 1	protein-coding	TSS-50kb;TSS-200;TSS-200	-18136;84;84	NM_001145011;NM_001199054;NM_001199054	ENSG00000205832;ENSG00000089486;ENSG00000274336	C16orf96;CDIP1;CDIP1
chr17	6542848	6542952	+	-104	1036	+	1036	6542848	6545023	-	peak90116	9	6	promoter-TSS (NM_032731)	promoter-TSS (NM_032731)	-286	NM_032731	84817	Hs,408236	NM_032731	ENSG00000129235	TXNDC17	TRP14|TXNL5	thioredoxin domain containing 17	protein-coding	TSS-50kb;TTS+10kb;TSS-1500;TSS-50kb;TSS-50kb	-10916;-2796;-209;-14931;-17201	NM_001105520;NM_016060;NM_032731;NR_039874;NR_045985	ENSG00000279257;ENSG00000108590;ENSG00000129235;NO_ENSEMBL;NO_ENSEMBL	C17orf100;MED31;TXNDC17;NO_SYMBOL;NO_SYMBOL
chr17	232485	232614	+	-432	111	+	111	232183	233139	-	peak89666	8	6	Intergenic	Intergenic	-27457	NM_001013672	400566	Hs,499607	NM_001013672	ENSG00000187624	C17orf97	CK20|LIAT1	chromosome 17 open reading frame 97	protein-coding	TSS-50kb;TSS-50kb;TSS-50kb	-27556;30129;30129	NM_001013672;NM_001190413;NM_001190413	ENSG00000187624;ENSG00000181031;ENSG00000262334	C17orf97;RPH3AL;RPH3AL
chr19	14229419	14229865	+	-521	672	-	-672	14228000	14229940	-	peak105351	9	6	promoter-TSS (NM_002730)	promoter-TSS (NM_002730)	-411	NM_002730	5566	Hs,631630	NM_002730	ENSG00000072062	PRKACA	PKACA|PPNAD4	protein kinase, cAMP-dependent, catalytic, alpha	protein-coding	TSS-50kb;TSS-50kb;TSS-1500;TTS+10kb;TSS-50kb;TSS-50kb;TSS-50kb	32464;9869;512;-1450;27839;4071;-18368	NM_001277378;NM_001304349;NM_002730;NM_018154;NM_138352;NM_207518;NR_045214	ENSG00000188032;NO_ENSEMBL;ENSG00000072062;ENSG00000105011;ENSG00000141858;ENSG00000072062;NO_ENSEMBL	C19orf67;NO_SYMBOL;PRKACA;ASF1B;SAMD1;PRKACA;NO_SYMBOL
chr7	7216835	7216977	+	-211	465	-	-465	7215836	7217046	+	peak235871	7	6	Intergenic	Intergenic	-5805	NM_020156	56913	Hs,239666	NM_020156	ENSG00000106392	C1GALT1	C1GALT|T-synthase	core 1 synthase, glycoprotein-N-acetylgalactosamine 3-beta-galactosyltransferase 1	protein-coding	TSS-50kb	-5904	NM_020156	ENSG00000106392	C1GALT1
chr1	109693905	109693990	+	-446	147	+	147	109693545	109694645	-	peak9104	5	5	intron (NM_001284352, intron 1 of 20)	intron (NM_001284352, intron 1 of 20)	-35076	NM_001284353	57535	Hs,708190	NM_020775	ENSG00000116299	KIAA1324	EIG121	KIAA1324	protein-coding	TSS-50kb;INTRON;TSS-50kb	37410;0;-35175	NM_001122961;NM_001284352;NM_001284353	ENSG00000179902;ENSG00000116299;NO_ENSEMBL	C1orf194;KIAA1324;NO_SYMBOL
chr12	49762011	49762043	+	-32	928	-	-928	49760155	49762043	-	peak48833	9	6	non-coding (NR_120663, exon 1 of 15)	non-coding (NR_120663, exon 1 of 15)	411	NM_001293285	65244	Hs,654826	NM_023071	ENSG00000123352	SPATS2	Nbla00526|P59SCR|SCR59|SPATA10	spermatogenesis associated, serine-rich 2	protein-coding	TSS-50kb;TSS-50kb;TSS-50kb;1ST EXON	30229;-21957;42841;0	NM_001008223;NR_033267;NR_120449;NR_120663	ENSG00000186897;NO_ENSEMBL;NO_ENSEMBL;NO_ENSEMBL	C1QL4;NO_SYMBOL;NO_SYMBOL;NO_SYMBOL
chr2	231915077	231915290	+	-480	26	+	26	231914811	231915609	-	peak130362	3	3	TTS (NM_001144994)	TTS (NM_001144994)	-6368	NM_001191037	5707	Hs,3887	NM_002807	ENSG00000173692	PSMD1	P112|Rpn2|S1	proteasome 26S subunit, non-ATPase 1	protein-coding	TTS+10kb;TSS-50kb	884;-6467	NM_001144994;NM_001191037	ENSG00000204128;ENSG00000173692	C2orf72;PSMD1
chr2	233703407	233703570	+	-163	214	-	-214	233702979	233703570	+	peak130494	3	3	intron (NM_001103146, intron 22 of 28)	MER5B|DNA|hAT-Charlie	-31719	NM_206895	389084	Hs,657509	NM_206895	ENSG00000182600	C2orf82	UNQ830	chromosome 2 open reading frame 82	protein-coding	TSS-50kb	-31819	NM_206895	ENSG00000182600	C2orf82
chr3	50639346	50639782	+	-563	471	-	-471	50638277	50639909	-	peak146719	9	6	Intergenic	Intergenic	10169	NM_013324	1154	Hs,655334	NM_013324	ENSG00000114737	CISH	BACTS2|CIS|CIS-1|G18|SOCS	cytokine inducible SH2-containing protein	protein-coding	TSS-50kb;TSS-50kb;TSS-50kb;TSS-50kb;TTS+10kb	30736;33971;-10067;-15568;-4891	NM_001171741;NM_001171743;NM_001243926;NM_004635;NM_013324	ENSG00000088543;ENSG00000088543;ENSG00000114738;ENSG00000114738;ENSG00000114737	C3orf18;C3orf18;MAPKAPK3;MAPKAPK3;CISH
chr3	50643029	50643593	+	-606	291	-	-291	50642405	50643634	-	peak146720	4	6	TTS (NM_013324)	TTS (NM_013324)	6242	NM_013324	1154	Hs,655334	NM_013324	ENSG00000114737	CISH	BACTS2|CIS|CIS-1|G18|SOCS	cytokine inducible SH2-containing protein	protein-coding	TSS-50kb;TSS-50kb;TSS-50kb;TSS-50kb;TTS+10kb	34663;37898;-6140;-11641;-964	NM_001171741;NM_001171743;NM_001243926;NM_004635;NM_013324	ENSG00000088543;ENSG00000088543;ENSG00000114738;ENSG00000114738;ENSG00000114737	C3orf18;C3orf18;MAPKAPK3;MAPKAPK3;CISH
chr3	50638353	50638905	+	-628	464	+	464	50638277	50639909	-	peak146719	9	6	Intergenic	Intergenic	10169	NM_013324	1154	Hs,655334	NM_013324	ENSG00000114737	CISH	BACTS2|CIS|CIS-1|G18|SOCS	cytokine inducible SH2-containing protein	protein-coding	TSS-50kb;TSS-50kb;TSS-50kb;TSS-50kb;TTS+10kb	30736;33971;-10067;-15568;-4891	NM_001171741;NM_001171743;NM_001243926;NM_004635;NM_013324	ENSG00000088543;ENSG00000088543;ENSG00000114738;ENSG00000114738;ENSG00000114737	C3orf18;C3orf18;MAPKAPK3;MAPKAPK3;CISH
chr5	173391031	173391183	+	-340	399	-	-399	173390044	173391371	-	peak214643	5	4	Intergenic	Intergenic	-25454	NM_001144954	133491	Hs,131469	NM_001144954	ENSG00000185056	C5orf47	-	chromosome 5 open reading frame 47	protein-coding	TSS-50kb;TTS+10kb	-25553;2815	NM_001144954;NM_001308189	ENSG00000185056;ENSG00000113742	C5orf47;CPEB4
chr6	34625381	34625487	+	-536	412	-	-412	34624127	34625917	-	peak217122	8	6	intron (NM_024294, intron 1 of 4)	intron (NM_024294, intron 1 of 4)	39605	NM_024294	64771	Hs,643498	NM_022758	ENSG00000196821	C6orf106	FP852|dJ391O22,4	chromosome 6 open reading frame 106	protein-coding	INTRON	0	NM_024294	ENSG00000196821	C6orf106
chr6	34624445	34624747	+	-620	426	+	426	34624127	34625917	-	peak217122	8	6	intron (NM_024294, intron 1 of 4)	intron (NM_024294, intron 1 of 4)	39605	NM_024294	64771	Hs,643498	NM_022758	ENSG00000196821	C6orf106	FP852|dJ391O22,4	chromosome 6 open reading frame 106	protein-coding	INTRON	0	NM_024294	ENSG00000196821	C6orf106
chr9	97630074	97630491	+	-488	420	-	-420	97629162	97630562	+	peak278140	9	6	intron (NM_032823, intron 5 of 14)	intron (NM_032823, intron 5 of 14)	57618	NR_031755	100313780		NR_031755	ENSG00000252153	MIR2278	mir-2278	microRNA 2278	ncRNA	INTRON	0	NM_032823	ENSG00000148120	C9orf3
chr9	97623374	97623749	+	-450	384	+	384	97623299	97624593	+	peak278139	9	6	intron (NM_032823, intron 5 of 14)	intron (NM_032823, intron 5 of 14)	51702	NR_031755	100313780		NR_031755	ENSG00000252153	MIR2278	mir-2278	microRNA 2278	ncRNA	INTRON	0	NM_032823	ENSG00000148120	C9orf3
chr9	97629577	97629759	+	-597	194	+	194	97629162	97630562	+	peak278140	9	6	intron (NM_032823, intron 5 of 14)	intron (NM_032823, intron 5 of 14)	57618	NR_031755	100313780		NR_031755	ENSG00000252153	MIR2278	mir-2278	microRNA 2278	ncRNA	INTRON	0	NM_032823	ENSG00000148120	C9orf3
chr3	53568214	53568300	+	-86	845	+	845	53568214	53569989	+	peak146913	5	4	intron (NM_001128839, intron 3 of 45)	intron (NM_001128839, intron 3 of 45)	40026	NM_000720	776	Hs,476358	NM_000720	ENSG00000157388	CACNA1D	CACH3|CACN4|CACNL1A2|CCHL1A2|Cav1,3|PASNA|SANDD	calcium channel, voltage-dependent, L type, alpha 1D subunit	protein-coding	INTRON	0	NM_001128839	ENSG00000157388	CACNA1D
chr3	50487622	50487847	+	-308	298	+	298	50487538	50488526	-	peak146693	9	6	intron (NM_001005505, intron 2 of 37)	intron (NM_001005505, intron 2 of 37)	52996	NM_001174051	9254	Hs,476273	NM_006030	ENSG00000007402	CACNA2D2	CACNA2D	calcium channel, voltage-dependent, alpha 2/delta subunit 2	protein-coding	INTRON	0	NM_001005505	ENSG00000007402	CACNA2D2
chr3	50488140	50488331	+	-386	204	-	-204	50487538	50488526	-	peak146693	9	6	intron (NM_001005505, intron 2 of 37)	intron (NM_001005505, intron 2 of 37)	52996	NM_001174051	9254	Hs,476273	NM_006030	ENSG00000007402	CACNA2D2	CACNA2D	calcium channel, voltage-dependent, alpha 2/delta subunit 2	protein-coding	INTRON	0	NM_001005505	ENSG00000007402	CACNA2D2
chr3	50480518	50480758	+	-389	76	-	-76	50480217	50480907	-	peak146691	3	0	intron (NM_001005505, intron 2 of 37)	intron (NM_001005505, intron 2 of 37)	60466	NM_001174051	9254	Hs,476273	NM_006030	ENSG00000007402	CACNA2D2	CACNA2D	calcium channel, voltage-dependent, alpha 2/delta subunit 2	protein-coding	INTRON	0	NM_001005505	ENSG00000007402	CACNA2D2
chr10	18453004	18453129	+	-124	479	+	479	18453004	18454086	+	peak19882	3	1	intron (NM_201596, intron 2 of 13)	intron (NM_201596, intron 2 of 13)	23803	NM_201572	783	Hs,59093	NM_000724	ENSG00000165995	CACNB2	CACNLB2|CAVB2|MYSB	calcium channel, voltage-dependent, beta 2 subunit	protein-coding	INTRON	0	NM_201596	ENSG00000165995	CACNB2
chr10	18430951	18431281	+	-374	994	-	-994	18428919	18431324	+	peak19877	9	6	exon (NM_201572, exon 1 of 14)	exon (NM_201572, exon 1 of 14)	380	NM_201572	783	Hs,59093	NM_000724	ENSG00000165995	CACNB2	CACNLB2|CAVB2|MYSB	calcium channel, voltage-dependent, beta 2 subunit	protein-coding	1ST EXON	0	NM_201572	ENSG00000165995	CACNB2
chr10	18579741	18580614	+	-908	159	-	-159	18579388	18580650	-	peak19907	9	6	intron (NM_000724, intron 1 of 12)	intron (NM_000724, intron 1 of 12)	30435	NM_000724	783	Hs,59093	NM_000724	ENSG00000165995	CACNB2	CACNLB2|CAVB2|MYSB	calcium channel, voltage-dependent, beta 2 subunit	protein-coding	INTRON;TSS-50kb	0;-49694	NM_000724;NM_201590	ENSG00000165995;ENSG00000165995	CACNB2;CACNB2
chr11	115093237	115093486	+	-380	96	-	-96	115092914	115093618	-	peak41361	4	4	intron (NM_001301045, intron 5 of 10)	intron (NM_001301045, intron 5 of 10)	281975	NM_014333	23705	Hs,370510	NM_014333	ENSG00000182985	CADM1	BL2|IGSF4|IGSF4A|NECL2|Necl-2|RA175|ST17|SYNCAM|TSLC1|sTSLC-1|sgIGSF|synCAM1	cell adhesion molecule 1	protein-coding	INTRON	0	NM_001301045	ENSG00000182985	CADM1
chr3	62802316	62802326	+	-192	183	+	183	62802135	62802874	-	peak147541	3	4	intron (NM_183393, intron 1 of 26)	intron (NM_183393, intron 1 of 26)	58559	NM_003716	8618	Hs,654933	NM_003716	ENSG00000163618	CADPS	CADPS1|CAPS|CAPS1	Ca++-dependent secretion activator	protein-coding	INTRON	0	NM_183393	ENSG00000163618	CADPS
chr4	114389425	114389805	+	-984	79	-	-79	114388664	114390409	-	peak180713	9	6	intron (NM_172127, intron 14 of 17)	intron (NM_172127, intron 14 of 17)	293546	NM_172127	817	Hs,144114	NM_001221	ENSG00000145349	CAMK2D	CAMKD	calcium/calmodulin-dependent protein kinase II delta	protein-coding	INTRON	0	NM_172127	ENSG00000145349	CAMK2D
chr4	114390310	114390409	+	-98	824	-	-824	114388664	114390409	-	peak180713	9	6	intron (NM_172127, intron 14 of 17)	intron (NM_172127, intron 14 of 17)	293546	NM_172127	817	Hs,144114	NM_001221	ENSG00000145349	CAMK2D	CAMKD	calcium/calmodulin-dependent protein kinase II delta	protein-coding	INTRON	0	NM_172127	ENSG00000145349	CAMK2D
chr1	20806890	20807214	+	-324	499	+	499	20806890	20808212	-	peak1361	3	3	Intergenic	Intergenic	5177	NM_018584	55450	Hs,731383	NM_018584	ENSG00000162545	CAMK2N1	PRO1489	calcium/calmodulin-dependent protein kinase II inhibitor 1	protein-coding	TTS+10kb	-1432	NM_018584	ENSG00000162545	CAMK2N1
chr1	223901276	223901546	+	-716	505	-	-505	223899820	223901993	-	peak16592	9	6	intron (NM_001748, intron 1 of 20)	intron (NM_001748, intron 1 of 20)	788	NM_001748	824	Hs,350899	NM_001748	ENSG00000162909	CAPN2	CANP2|CANPL2|CANPml|mCANP	calpain 2, (m/II) large subunit	protein-coding	TSS-50kb;INTRON	47571;0	NM_001143962;NM_001748	ENSG00000203697;ENSG00000162909	CAPN8;CAPN2
chr7	94140158	94140537	+	-1512	240	-	-240	94138545	94141671	+	peak245990	9	6	intron (NM_022900, intron 1 of 17)	intron (NM_022900, intron 1 of 17)	938	NM_022900	64921	Hs,260041	NM_022900	ENSG00000127995	CASD1	C7orf12|NBLA04196	CAS1 domain containing 1	protein-coding	INTRON	0	NM_022900	ENSG00000127995	CASD1
chr20	32142835	32143155	+	-612	141	+	141	32142543	32143728	-	peak133088	8	6	intron (NM_001032999, intron 1 of 10)	intron (NM_001032999, intron 1 of 10)	-7035	NM_001039709	9139	Hs,153934	NM_005093	ENSG00000078699	CBFA2T2	EHT|MTGR1|ZMYND3|p85	core-binding factor, runt domain, alpha subunit 2; translocated to, 2	protein-coding	INTRON;TSS-50kb	0;-7134	NM_001032999;NM_005093	ENSG00000078699;ENSG00000078699	CBFA2T2;CBFA2T2
chr3	105626736	105626952	+	-282	566	-	-566	105625538	105627019	-	peak153852	8	6	Intergenic	Intergenic	-38392	NM_170662	868	Hs,430589	NM_170662	ENSG00000114423	CBLB	Cbl-b|Nbla00127|RNF56	Cbl proto-oncogene B, E3 ubiquitin protein ligase	protein-coding	TSS-50kb	38492	NM_170662	ENSG00000114423	CBLB
chr3	105625722	105626117	+	-580	358	+	358	105625538	105627019	-	peak153852	8	6	Intergenic	Intergenic	-38392	NM_170662	868	Hs,430589	NM_170662	ENSG00000114423	CBLB	Cbl-b|Nbla00127|RNF56	Cbl proto-oncogene B, E3 ubiquitin protein ligase	protein-coding	TSS-50kb	38492	NM_170662	ENSG00000114423	CBLB
chr19	45256546	45256954	+	-408	106	-	-106	45256335	45256954	-	peak106742	6	6	intron (NM_005178, intron 2 of 8)	intron (NM_005178, intron 2 of 8)	4667	NM_005178	602	Hs,31210	NM_005178	ENSG00000069399	BCL3	BCL4|D19S37	B-cell CLL/lymphoma 3	protein-coding	TSS-50kb;INTRON;TSS-50kb	-24581;0;-5369	NM_001130852;NM_005178;NR_107052	ENSG00000142273;ENSG00000069399;NO_ENSEMBL	CBLC;BCL3;NO_SYMBOL
chr4	24913671	24913932	+	-853	262	+	262	24913079	24915048	-	peak167844	9	6	intron (NM_173463, intron 1 of 12)	intron (NM_173463, intron 1 of 12)	536	NM_001130726	91050	Hs,106432	NM_173463	ENSG00000181982	CCDC149	-	coiled-coil domain containing 149	protein-coding	INTRON	0	NM_173463	ENSG00000181982	CCDC149
chr10	61667658	61667858	+	-974	1030	-	-1030	61664824	61668632	-	peak23852	9	6	promoter-TSS (NM_005436)	promoter-TSS (NM_005436)	-314	NM_005436	8030	Hs,591360	NM_005436	ENSG00000108091	CCDC6	D10S170|H4|PTC|TPC|TST1	coiled-coil domain containing 6	protein-coding	TSS-1500	415	NM_005436	ENSG00000108091	CCDC6
chr10	61665210	61665415	+	-590	1416	+	1416	61664824	61668632	-	peak23852	9	6	promoter-TSS (NM_005436)	promoter-TSS (NM_005436)	-314	NM_005436	8030	Hs,591360	NM_005436	ENSG00000108091	CCDC6	D10S170|H4|PTC|TPC|TST1	coiled-coil domain containing 6	protein-coding	TSS-1500	415	NM_005436	ENSG00000108091	CCDC6
chr10	61664824	61664999	+	-176	1816	+	1816	61664824	61668632	-	peak23852	9	6	promoter-TSS (NM_005436)	promoter-TSS (NM_005436)	-314	NM_005436	8030	Hs,591360	NM_005436	ENSG00000108091	CCDC6	D10S170|H4|PTC|TPC|TST1	coiled-coil domain containing 6	protein-coding	TSS-1500	415	NM_005436	ENSG00000108091	CCDC6
chr14	100029558	100029810	+	-389	78	-	-78	100029265	100029947	-	peak80619	4	3	intron (NM_001144995, intron 1 of 5)	intron (NM_001144995, intron 1 of 5)	41121	NM_001144995	317762	Hs,709288	NM_001144995		CCDC85C	-	coiled-coil domain containing 85C	protein-coding	INTRON	0	NM_001144995	ENSG00000205476	CCDC85C
chr19	41814398	41814719	+	-546	834	+	834	41814172	41816611	-	peak106537	8	6	promoter-TSS (NM_052848)	promoter-TSS (NM_052848)	-702	NM_052848	90324	Hs,437497	NM_052848	ENSG00000142039	CCDC97	-	coiled-coil domain containing 97	protein-coding	TSS-1500;TTS+10kb	-801;1896	NM_052848;NM_144732	ENSG00000142039;ENSG00000105323	CCDC97;HNRNPUL1
chr7	45040907	45041213	+	-685	832	-	-832	45038864	45041592	-	peak240702	9	6	intron (NM_001167934, intron 1 of 8)	CpG	441	NM_001167935	83605	Hs,148272	NM_031443	ENSG00000136280	CCM2	C7orf22|OSM|PP10187	cerebral cavernous malformation 2	protein-coding	TSS-50kb;TSS-50kb;TSS-50kb;TSS-50kb	-27104;21625;15220;14070	NM_001029835;NM_033054;NR_002952;NR_003697	ENSG00000136280;ENSG00000136286;NO_ENSEMBL;NO_ENSEMBL	CCM2;MYO1G;NO_SYMBOL;NO_SYMBOL
chr2	135691118	135691283	+	-165	374	-	-374	135690370	135691283	-	peak117508	7	4	intron (NM_058241, intron 2 of 8)	intron (NM_058241, intron 2 of 8)	14435	NM_001241	905	Hs,744115	NM_001241	ENSG00000082258	CCNT2	CYCT2	cyclin T2	protein-coding	INTRON;TSS-50kb	0;14334	NM_058241;NR_036549	ENSG00000082258;NO_ENSEMBL	CCNT2;NO_SYMBOL
chr3	112083154	112083428	+	-322	627	+	627	112083107	112084730	+	peak154753	6	4	Intergenic	Intergenic	32003	NM_005944	4345	Hs,79015	NM_005944	ENSG00000091972	CD200	MOX1|MOX2|MRC|OX-2	CD200 molecule	protein-coding	TTS+10kb	2361	NM_001004196	ENSG00000091972	CD200
chr3	112022774	112023041	+	-812	118	-	-118	112021993	112023586	-	peak154738	7	6	Intergenic	HERV3-int|LTR|ERV1	-9716	NM_183061	285335	Hs,680112	NM_183061	ENSG00000172139	SLC9C1	NHE|SLC9A10|sperm-NHE	solute carrier family 9, subfamily C (Na+-transporting carboxylic acid decarboxylase), member 1	protein-coding	TSS-50kb;TSS-50kb	-29225;9817	NM_001004196;NM_183061	ENSG00000091972;ENSG00000172139	CD200;SLC9C1
chr11	33723473	33723740	+	-268	816	-	-816	33721840	33723740	-	peak33359	9	6	promoter-TSS (NM_001166692)	promoter-TSS (NM_001166692)	-504	NM_001166692	100131378	Hs,709466	NM_001166692		C11orf91	-	chromosome 11 open reading frame 91	protein-coding	TTS+10kb;TSS-1500	-1865;605	NM_001127227;NM_001166692	ENSG00000085063;ENSG00000205177	CD59;C11orf91
chr12	6339954	6340110	+	-156	672	-	-672	6338609	6340110	+	peak43303	8	6	intron (NM_001769, intron 2 of 7)	intron (NM_001769, intron 2 of 7)	29878	NM_001769	928	Hs,114286	NM_001769	ENSG00000010278	CD9	BTCC-1|DRAP-27|MIC3|MRP-1|TSPAN-29|TSPAN29	CD9 molecule	protein-coding	INTRON	0	NM_001769	ENSG00000010278	CD9
chr1	100820585	100820838	+	-393	72	+	72	100820445	100821122	+	peak8168	6	6	intron (NM_033312, intron 2 of 14)	intron (NM_033312, intron 2 of 14)	2761	NM_033312	8556	Hs,127411	NM_003672	ENSG00000079335	CDC14A	cdc14|hCDC14	cell division cycle 14A	protein-coding	INTRON	0	NM_033312	ENSG00000079335	CDC14A
chr13	115046177	115046319	+	-372	790	+	790	115045947	115048128	-	peak72054	9	6	promoter-TSS (NM_080687)	promoter-TSS (NM_080687)	-21	NM_080687	65110	Hs,533855	NM_023011	ENSG00000169062	UPF3A	HUPF3A|RENT3A|UPF3	UPF3 regulator of nonsense transcripts homolog A (yeast)	protein-coding	TTS+10kb;TSS-50kb;TSS-200;TTS+10kb	8989;-33026;-120;7635	NM_001078645;NM_001164144;NM_080687;NR_039724	ENSG00000130177;ENSG00000198824;ENSG00000169062;NO_ENSEMBL	CDC16;CHAMP1;UPF3A;NO_SYMBOL
chr2	37891508	37891800	+	-451	133	+	133	37891349	37892225	-	peak110042	5	5	intron (NM_001270436, intron 1 of 1)	intron (NM_001270436, intron 1 of 1)	7555	NM_006449	10602	Hs,369574	NM_006449	ENSG00000163171	CDC42EP3	BORG2|CEP3|UB1	CDC42 effector protein (Rho GTPase binding) 3	protein-coding	INTRON	0	NM_001270436	ENSG00000163171	CDC42EP3
chr5	130715394	130715800	+	-690	194	-	-194	130714722	130716084	+	peak210636	6	6	intron (NM_020240, intron 3 of 5)	intron (NM_020240, intron 3 of 5)	115701	NM_020240	56990	Hs,508829	NM_020240	ENSG00000158985	CDC42SE2	SPEC2	CDC42 small effector 2	protein-coding	INTRON	0	NM_020240	ENSG00000158985	CDC42SE2
chr3	45155178	45155398	+	-556	279	-	-279	45154284	45155734	-	peak146303	3	5	intron (NM_022842, intron 2 of 8)	intron (NM_022842, intron 2 of 8)	32905	NM_022842	64866	Hs,476093	NM_022842	ENSG00000163814	CDCP1	CD318|SIMA135|TRASK	CUB domain containing protein 1	protein-coding	INTRON	0	NM_022842	ENSG00000163814	CDCP1
chr16	68794775	68795028	+	-458	44	+	44	68794571	68795322	+	peak88261	4	3	intron (NM_004360, intron 2 of 15)	intron (NM_004360, intron 2 of 15)	18528	NR_106988	102465753		NR_106988		MIR7641-2	B-ATF|hsa-mir-7641-2	microRNA 7641-2	ncRNA	INTRON	0	NM_004360	ENSG00000039068	CDH1
chr8	95254172	95254606	+	-1139	105	-	-105	95253257	95255311	-	peak265026	9	6	Intergenic	MIR3|SINE|MIR	20263	NM_181702	2669	Hs,654463	NM_005261	ENSG00000164949	GEM	KIR	GTP binding protein overexpressed in skeletal muscle	protein-coding	TSS-50kb;TSS-50kb;TTS+10kb	24854;33570;-7300	NM_001144663;NM_004063;NM_181702	ENSG00000079112;ENSG00000079112;ENSG00000164949	CDH17;CDH17;GEM
chr8	95254687	95254848	+	-624	484	-	-484	95253257	95255311	-	peak265026	9	6	Intergenic	MIR3|SINE|MIR	20263	NM_181702	2669	Hs,654463	NM_005261	ENSG00000164949	GEM	KIR	GTP binding protein overexpressed in skeletal muscle	protein-coding	TSS-50kb;TSS-50kb;TTS+10kb	24854;33570;-7300	NM_001144663;NM_004063;NM_181702	ENSG00000079112;ENSG00000079112;ENSG00000164949	CDH17;CDH17;GEM
chr7	92383173	92383232	+	-88	967	+	967	92383143	92385195	-	peak245796	5	5	intron (NM_001145306, intron 3 of 7)	intron (NM_001145306, intron 3 of 7)	79062	NM_001259	1021	Hs,119882	NM_001259	ENSG00000105810	CDK6	MCPH12|PLSTIRE	cyclin-dependent kinase 6	protein-coding	INTRON	0	NM_001145306	ENSG00000105810	CDK6
chr7	92384322	92384817	+	-872	401	-	-401	92383143	92385195	-	peak245796	5	5	intron (NM_001145306, intron 3 of 7)	intron (NM_001145306, intron 3 of 7)	79062	NM_001259	1021	Hs,119882	NM_001259	ENSG00000105810	CDK6	MCPH12|PLSTIRE	cyclin-dependent kinase 6	protein-coding	INTRON	0	NM_001145306	ENSG00000105810	CDK6
chr7	92392967	92393205	+	-468	38	+	38	92392737	92393511	-	peak245797	6	5	intron (NM_001145306, intron 3 of 7)	intron (NM_001145306, intron 3 of 7)	70107	NM_001259	1021	Hs,119882	NM_001259	ENSG00000105810	CDK6	MCPH12|PLSTIRE	cyclin-dependent kinase 6	protein-coding	INTRON	0	NM_001145306	ENSG00000105810	CDK6
chr7	92439060	92439368	+	-615	40	+	40	92438753	92439755	-	peak245808	9	6	intron (NM_001145306, intron 2 of 7)	intron (NM_001145306, intron 2 of 7)	23977	NM_001259	1021	Hs,119882	NM_001259	ENSG00000105810	CDK6	MCPH12|PLSTIRE	cyclin-dependent kinase 6	protein-coding	INTRON;TSS-50kb	0;-26642	NM_001145306;NR_110088	ENSG00000105810;NO_ENSEMBL	CDK6;NO_SYMBOL
chr9	95055171	95055331	+	-160	739	+	739	95055171	95056808	-	peak277990	9	6	promoter-TSS (NM_002161)	promoter-TSS (NM_002161)	48	NM_002161	3376	Hs,445403	NM_002161	ENSG00000196305	IARS	IARS1|ILERS|ILRS|IRS|PRO0785	isoleucyl-tRNA synthetase	protein-coding	TSS-50kb;TTS+10kb;TSS-200;TSS-1500;TSS-1500	-31784;-3749;53;1216;1262	NM_001012267;NM_001256394;NM_002161;NR_003704;NR_037424	ENSG00000188312;ENSG00000198000;ENSG00000196305;NO_ENSEMBL;NO_ENSEMBL	CENPP;NOL8;IARS;NO_SYMBOL;NO_SYMBOL
chr1	243428005	243428394	+	-480	25	-	-25	243427865	243428485	-	peak17984	3	1	intron (NM_006642, intron 1 of 17)	intron (NM_006642, intron 1 of 17)	8868	NM_006642	10806	Hs,591530	NM_006642	ENSG00000054282	SDCCAG8	BBS16|CCCAP|CCCAP SLSN7|HSPC085|NPHP10|NY-CO-8|SLSN7|hCCCAP	serologically defined colon cancer antigen 8	protein-coding	TSS-50kb;TSS-50kb;INTRON;INTRON	9568;9568;0;0	NM_001042405;NM_001042405;NM_006642;NM_006642	ENSG00000143702;ENSG00000276725;ENSG00000054282;ENSG00000276111	CEP170;CEP170;SDCCAG8;SDCCAG8
chr10	95205346	95205630	+	-651	86	+	86	95204979	95206169	-	peak26960	9	6	intron (NM_133337, intron 3 of 52)	intron (NM_133337, intron 3 of 52)	36500	NM_133337	26509	Hs,602086	NM_013451	ENSG00000138119	MYOF	FER1L3	myoferlin	protein-coding	TSS-50kb;INTRON	-49813;0	NM_001127182;NM_133337	ENSG00000138180;ENSG00000138119	CEP55;MYOF
chr2	182479995	182480235	+	-581	213	-	-213	182479228	182480576	-	peak124281	9	5	intron (NM_201548, intron 1 of 12)	intron (NM_201548, intron 1 of 12)	41932	NM_001160277	375298	Hs,732358	NM_201548	ENSG00000188452	CERKL	RP26	ceramide kinase like	protein-coding	INTRON	0	NM_201548	ENSG00000188452	CERKL
chr2	182494357	182494480	+	-124	624	-	-624	182493108	182494480	-	peak124285	8	6	intron (NM_201548, intron 1 of 12)	intron (NM_201548, intron 1 of 12)	28040	NM_001160277	375298	Hs,732358	NM_201548	ENSG00000188452	CERKL	RP26	ceramide kinase like	protein-coding	INTRON	0	NM_201548	ENSG00000188452	CERKL
chr16	58160813	58161211	+	-398	154	+	154	58160813	58161520	-	peak87812	3	0	intron (NM_013242, intron 1 of 5)	intron (NM_013242, intron 1 of 5)	2129	NM_013242	29105	Hs,532755	NM_013242	ENSG00000070761	CFAP20	C16orf80|EVORF|GTL3|fSAP23	cilia and flagella associated protein 20	protein-coding	INTRON	0	NM_013242	ENSG00000070761	CFAP20
chr20	20196841	20197160	+	-508	60	+	60	20196651	20197469	+	peak132534	7	6	intron (NM_015585, intron 17 of 26)	intron (NM_015585, intron 17 of 26)	-151705	NM_002196	3642	Hs,89584	NM_002196	ENSG00000173404	INSM1	IA-1|IA1	insulinoma-associated 1	protein-coding	INTRON	0	NM_015585	ENSG00000089101	CFAP61
chr7	89875592	89875799	+	-206	894	-	-894	89873806	89875799	-	peak245462	9	6	exon (NM_001039706, exon 1 of 23)	exon (NM_001039706, exon 1 of 23)	315	NM_001160138	79846	Hs,521014	NM_024788	ENSG00000105792	CFAP69	C7orf63|FAP69	cilia and flagella associated protein 69	protein-coding	1ST EXON;TTS+10kb;TSS-50kb	0;7911;33528	NM_001039706;NM_152999;NR_110029	ENSG00000105792;ENSG00000157214;NO_ENSEMBL	CFAP69;STEAP2;NO_SYMBOL
chr16	75411958	75412267	+	-568	66	-	-66	75411566	75412526	-	peak88690	8	6	intron (NM_006324, intron 5 of 6)	intron (NM_006324, intron 5 of 6)	55341	NM_006324	10428	Hs,461361	NM_006324	ENSG00000153774	CFDP1	BCNT|BUCENTAUR|CENP-29|CP27|SWC5|Yeti|p97	craniofacial development protein 1	protein-coding	INTRON	0	NM_006324	ENSG00000153774	CFDP1
chr5	98262998	98263243	+	-244	1334	+	1334	98262998	98265909	-	peak205611	9	6	promoter-TSS (NR_036530)	promoter-TSS (NR_036530)	-384	NR_036530	100289230	Hs,552095	NR_036530		LOC100289230	-	uncharacterized LOC100289230	ncRNA	TSS-50kb;TSS-1500	2317;-483	NM_001270;NR_036530	ENSG00000153922;NO_ENSEMBL	CHD1;NO_SYMBOL
chr15	93425040	93425223	+	-223	888	+	888	93425000	93427039	-	peak85323	9	6	promoter-TSS (NR_037602)	promoter-TSS (NR_037602)	-53	NR_037600	100507217	Hs,622504	NR_037600		LINC01578	-	long intergenic non-protein coding RNA 1578	ncRNA	TSS-50kb;TSS-50kb;TSS-1500	-17630;-21708;-605	NM_001271;NR_036136;NR_037602	ENSG00000173575;NO_ENSEMBL;NO_ENSEMBL	CHD2;NO_SYMBOL;NO_SYMBOL
chr17	7790181	7790340	+	-1361	266	-	-266	7788446	7791541	-	peak90214	6	6	intron (NM_001005271, intron 1 of 39)	intron (NM_001005271, intron 1 of 39)	1871	NM_001005271	1107	Hs,25601	NM_005852	ENSG00000170004	CHD3	Mi-2a|Mi2-ALPHA|ZFH	chromodomain helicase DNA binding protein 3	protein-coding	INTRON;TSS-50kb;TSS-50kb;TSS-50kb;TSS-50kb	0;-2274;28923;-45171;-19546	NM_001005271;NM_005852;NM_032356;NM_053051;NR_003000	ENSG00000170004;ENSG00000170004;ENSG00000183011;ENSG00000170037;NO_ENSEMBL	CHD3;CHD3;NAA38;CNTROB;NO_SYMBOL
chr8	61564243	61564650	+	-876	770	+	770	61563773	61566659	+	peak259453	9	6	Intergenic	Intergenic	-26108	NM_017780	55636	Hs,20395	NM_017780	ENSG00000171316	CHD7	CRG|HH5|IS3|KAL5	chromodomain helicase DNA binding protein 7	protein-coding	TSS-50kb	-26207	NM_017780	ENSG00000171316	CHD7
chr16	53165497	53165808	+	-470	891	-	-891	53163556	53165966	+	peak87484	9	6	intron (NM_025134, intron 1 of 38)	CpG	-25077	NM_001308319	80205	Hs,59159	NM_015287	ENSG00000177200	CHD9	AD013|CHD-9|CReMM|KISH2|PRIC320	chromodomain helicase DNA binding protein 9	protein-coding	TSS-50kb	-25176	NM_001308319	ENSG00000177200	CHD9
chr3	53876999	53877298	+	-604	53	-	-53	53876588	53877602	-	peak146969	8	6	intron (NM_018397, intron 1 of 8)	intron (NM_018397, intron 1 of 8)	3325	NM_018397	55349	Hs,126688	NM_018397		CHDH	-	choline dehydrogenase	protein-coding	INTRON;TSS-50kb	0;-3223	NM_018397;NM_018725	ENSG00000016391;ENSG00000056736	CHDH;IL17RB
chr11	926738	926879	+	-267	108	-	-108	926395	927004	-	peak29732	3	2	intron (NM_012305, intron 1 of 21)	intron (NM_012305, intron 1 of 21)	891	NM_012305	161	Hs,19121	NM_012305	ENSG00000183020	AP2A2	ADTAB|CLAPA2|HIP-9|HIP9|HYPJ	adaptor-related protein complex 2, alpha 2 subunit	protein-coding	TSS-50kb;TSS-50kb;INTRON;INTRON;INTRON	15927;11743;0;0;0	NM_001142674;NM_001142675;NM_012305;NM_012305;NM_012305	ENSG00000177830;ENSG00000177830;ENSG00000183020;ENSG00000280759;ENSG00000281385	CHID1;CHID1;AP2A2;AP2A2;AP2A2
chr1	203247302	203247485	+	-184	455	+	455	203247302	203248396	-	peak14711	8	6	Intergenic	Intergenic	-8431	NR_117097	100506775	Hs,443859	NR_117097	ENSG00000231507	LINC01353	-	long intergenic non-protein coding RNA 1353	ncRNA	TSS-50kb;TSS-50kb;TSS-50kb;TSS-50kb	49090;-26914;-7977;-9078	NM_003465;NM_006763;NR_117097;NR_117098	ENSG00000133063;ENSG00000159388;NO_ENSEMBL;NO_ENSEMBL	CHIT1;BTG2;NO_SYMBOL;NO_SYMBOL
chr1	203247590	203248072	+	-770	18	+	18	203247302	203248396	-	peak14711	8	6	Intergenic	Intergenic	-8431	NR_117097	100506775	Hs,443859	NR_117097	ENSG00000231507	LINC01353	-	long intergenic non-protein coding RNA 1353	ncRNA	TSS-50kb;TSS-50kb;TSS-50kb;TSS-50kb	49090;-26914;-7977;-9078	NM_003465;NM_006763;NR_117097;NR_117098	ENSG00000133063;ENSG00000159388;NO_ENSEMBL;NO_ENSEMBL	CHIT1;BTG2;NO_SYMBOL;NO_SYMBOL
chr4	40313766	40314128	+	-362	238	+	238	40313766	40314604	-	peak170378	5	5	intron (NR_121641, intron 2 of 3)	intron (NR_121641, intron 2 of 3)	-4317	NR_121640	101060498	Hs,351492	NR_121640	ENSG00000249241	LOC101060498	-	uncharacterized LOC101060498	ncRNA	TSS-50kb;TSS-50kb;INTRON	-23260;-4416;0	NM_017581;NR_121640;NR_121641	ENSG00000174343;NO_ENSEMBL;NO_ENSEMBL	CHRNA9;NO_SYMBOL;NO_SYMBOL
chr10	60026015	60026385	+	-538	1636	+	1636	60025847	60029824	-	peak23611	9	6	promoter-TSS (NM_152230)	promoter-TSS (NM_152230)	-142	NM_152230	253430	Hs,30280	NM_152230	ENSG00000151151	IPMK	-	inositol polyphosphate multikinase	protein-coding	TSS-1500;TSS-1500	-1125;243	NM_018464;NM_152230	ENSG00000122873;ENSG00000151151	CISD1;IPMK
chr4	103750426	103750493	+	-66	1332	-	-1332	103747763	103750493	-	peak178982	9	6	promoter-TSS (NM_003340)	promoter-TSS (NM_003340)	-23	NM_181891	7323	Hs,518773	NM_003340	ENSG00000109332	UBE2D3	E2(17)KB3|UBC4/5|UBCH5C	ubiquitin conjugating enzyme E2D 3	protein-coding	TSS-50kb;TSS-50kb;TSS-200;TSS-1500	-40820;2212;124;-1442	NM_001008388;NM_001300795;NM_003340;NR_131185	ENSG00000145354;ENSG00000109332;ENSG00000109332;NO_ENSEMBL	CISD2;UBE2D3;UBE2D3;NO_SYMBOL
chr12	106640032	106640193	+	-700	1128	+	1128	106639493	106642988	-	peak56900	9	6	exon (NM_006825, exon 1 of 2)	exon (NM_006825, exon 1 of 2)	472	NM_006825	10970	Hs,74368	NM_006825	ENSG00000136026	CKAP4	CLIMP-63|ERGIC-63|p63	cytoskeleton-associated protein 4	protein-coding	1ST EXON	0	NM_006825	ENSG00000136026	CKAP4
chr1	154910155	154910399	+	-300	663	-	-663	154908773	154910455	-	peak10483	9	6	promoter-TSS (NM_006556)	promoter-TSS (NM_006556)	-130	NM_006556	10654	Hs,30954	NM_006556	ENSG00000163344	PMVK	HUMPMKI|PMK|PMKA|PMKASE	phosphomevalonate kinase	protein-coding	TSS-50kb;TSS-1500;TTS+10kb;TSS-50kb;TSS-50kb	-37243;231;-7044;-46255;-38654	NM_001826;NM_006556;NM_020524;NM_201398;NR_036212	ENSG00000173207;ENSG00000163344;ENSG00000163346;ENSG00000160688;NO_ENSEMBL	CKS1B;PMVK;PBXIP1;FLAD1;NO_SYMBOL
chrX	10166361	10166479	+	-118	514	-	-514	10165333	10166479	+	peak281415	7	6	intron (NM_001830, intron 5 of 12)	intron (NM_001830, intron 5 of 12)	40921	NM_001830	1183	Hs,495674	NM_001830	ENSG00000073464	CLCN4	CLC4|ClC-4|ClC-4A	chloride channel, voltage-sensitive 4	protein-coding	INTRON	0	NM_001830	ENSG00000073464	CLCN4
chr7	90033847	90034185	+	-675	626	-	-626	90032258	90034522	-	peak245485	9	6	intron (NM_001185072, intron 1 of 3)	intron (NM_001185072, intron 1 of 3)	742	NM_012129	9069	Hs,731917	NM_012129	ENSG00000157224	CLDN12	-	claudin 12	protein-coding	INTRON;TTS+10kb	0;5941	NM_001185072;NR_102424	ENSG00000157224;NO_ENSEMBL	CLDN12;NO_SYMBOL
chr3	190062904	190063381	+	-698	92	+	92	190062682	190063785	-	peak164342	7	4	Intergenic	Intergenic	-22999	NM_021101	9076	Hs,439060	NM_021101	ENSG00000163347	CLDN1	CLD1|ILVASC|SEMP1	claudin 1	protein-coding	TSS-50kb;TSS-50kb	-42526;23100	NM_006580;NM_021101	ENSG00000113946;ENSG00000163347	CLDN16;CLDN1
chr7	73236868	73237278	+	-749	15	+	15	73236529	73237647	-	peak242829	9	6	Intergenic	Intergenic	-8105	NM_001305	1364	Hs,647036	NM_001305	ENSG00000189143	CLDN4	CPE-R|CPER|CPETR|CPETR1|WBSCR8|hCPE-R	claudin 4	protein-coding	TSS-50kb;TSS-50kb	-8204;-38500	NM_001305;NM_182504	ENSG00000189143;ENSG00000175877	CLDN4;WBSCR28
chr5	157284724	157285025	+	-326	772	+	772	157284698	157286593	-	peak212919	8	6	intron (NM_001195556, intron 1 of 11)	intron (NM_001195556, intron 1 of 11)	537	NM_014666	9685	Hs,644000	NM_014666	ENSG00000113282	CLINT1	CLINT|ENTH|EPN4|EPNR	clathrin interactor 1	protein-coding	INTRON	0	NM_001195556	ENSG00000113282	CLINT1
chr12	122908043	122908483	+	-446	1102	-	-1102	122905833	122908489	-	peak57912	8	6	promoter-TSS (NM_001247997)	promoter-TSS (NM_001247997)	-45	NM_002956	6249	Hs,524809	NM_002956	ENSG00000130779	CLIP1	CLIP|CLIP-170|CLIP170|CYLN1|RSN	CAP-GLY domain containing linker protein 1	protein-coding	TSS-200	146	NM_001247997	ENSG00000130779	CLIP1
chr14	95731733	95732288	+	-762	80	-	-80	95731366	95732494	-	peak80405	9	6	intron (NM_024734, intron 1 of 12)	intron (NM_024734, intron 1 of 12)	54315	NM_024734	79789	Hs,301478	NM_024734	ENSG00000165959	CLMN	-	calmin (calponin-like, transmembrane)	protein-coding	INTRON	0	NM_024734	ENSG00000165959	CLMN
chr16	81592572	81592719	+	-688	139	-	-139	81591754	81593260	+	peak89019	8	6	intron (NM_030629, intron 1 of 20)	intron (NM_030629, intron 1 of 20)	25000	NR_107008	102465840		NR_107008	ENSG00000277255	MIR7854	hsa-mir-7854	microRNA 7854	ncRNA	INTRON	0	NM_030629	ENSG00000153815	CMIP
chr3	32443431	32443555	+	-300	463	-	-463	32442329	32443731	+	peak145269	9	6	intron (NM_138410, intron 1 of 4)	intron (NM_138410, intron 1 of 4)	9867	NM_181472	112616	Hs,440494	NM_138410	ENSG00000153551	CMTM7	CKLFSF7	CKLF-like MARVEL transmembrane domain containing 7	protein-coding	INTRON	0	NM_138410	ENSG00000153551	CMTM7
chr3	32339022	32339157	+	-135	576	-	-576	32337870	32339157	+	peak145246	5	4	intron (NM_178868, intron 1 of 3)	intron (NM_178868, intron 1 of 3)	58343	NM_178868	152189	Hs,154986	NM_178868	ENSG00000170293	CMTM8	CKLFSF8|CKLFSF8-V2	CKLF-like MARVEL transmembrane domain containing 8	protein-coding	INTRON	0	NM_178868	ENSG00000170293	CMTM8
chr1	224811590	224812043	+	-518	819	-	-819	224809887	224812107	+	peak16665	7	5	intron (NM_152495, intron 1 of 5)	intron (NM_152495, intron 1 of 5)	6818	NM_152495	149111	Hs,731723	NM_152495	ENSG00000143786	CNIH3	CNIH-3	cornichon family AMPA receptor auxiliary protein 3	protein-coding	INTRON	0	NM_152495	ENSG00000143786	CNIH3
chr6	154830575	154830718	+	-142	1258	+	1258	154830575	154833233	-	peak233842	9	6	promoter-TSS (NM_173515)	promoter-TSS (NM_173515)	-151	NM_173515	154043	Hs,16064	NM_173515		CNKSR3	MAGI1	CNKSR family member 3	protein-coding	TSS-1500	252	NM_173515	ENSG00000153721	CNKSR3
chr11	58341009	58341571	+	-562	11	+	11	58341009	58341593	-	peak35422	5	3	intron (NM_001143995, intron 1 of 8)	intron (NM_001143995, intron 1 of 8)	2089	NM_004811	9404	Hs,125474	NM_004811	ENSG00000110031	LPXN	LDPL	leupaxin	protein-coding	TSS-50kb;INTRON;TSS-50kb	-48944;0;-5385	NM_000614;NM_001143995;NM_001197051	ENSG00000242689;ENSG00000110031;ENSG00000186660	CNTF;LPXN;ZFP91
chr2	165683192	165683287	+	-423	190	-	-190	165682484	165683615	-	peak122289	6	6	intron (NM_001278458, intron 2 of 16)	intron (NM_001278458, intron 2 of 16)	-14209	NR_110574	101929633	Hs,570267	NR_110574	ENSG00000233255	LOC101929633	-	uncharacterized LOC101929633	ncRNA	INTRON;TSS-50kb	0;-14308	NM_001278458;NR_110574	ENSG00000082438;NO_ENSEMBL	COBLL1;NO_SYMBOL
chr8	139756041	139756387	+	-380	180	+	180	139756006	139756781	-	peak270968	8	5	intron (NM_152888, intron 22 of 64)	intron (NM_152888, intron 22 of 64)	169855	NM_152888	169044	Hs,117169	NM_152888	ENSG00000169436	COL22A1	-	collagen, type XXII, alpha 1	protein-coding	INTRON	0	NM_152888	ENSG00000169436	COL22A1
chr5	178052961	178053238	+	-278	662	+	662	178052961	178054564	-	peak214894	9	6	intron (NM_020666, intron 1 of 12)	CpG	291	NM_020666	57396	Hs,406557	NM_020666	ENSG00000113240	CLK4	-	CDC like kinase 4	protein-coding	TSS-50kb	36307	NM_173465	ENSG00000050767	COL23A1
chr10	22629825	22629981	+	-798	76	-	-76	22629031	22630623	-	peak20363	9	6	Intergenic	CpG	-4547	NM_172242	9576	Hs,655170	NM_012443	ENSG00000077327	SPAG6	CT141|Repro-SA-1|pf16	sperm associated antigen 6	protein-coding	TTS+10kb;TSS-50kb	9514;-4646	NM_001204062;NM_172242	ENSG00000269897;ENSG00000077327	COMMD3-BMI1;SPAG6
chr10	22625615	22626014	+	-400	907	-	-907	22623800	22626014	-	peak20362	6	6	Intergenic	CpG	-9467	NM_172242	9576	Hs,655170	NM_012443	ENSG00000077327	SPAG6	CT141|Repro-SA-1|pf16	sperm associated antigen 6	protein-coding	TTS+10kb;TSS-50kb	4594;-9566	NM_001204062;NM_172242	ENSG00000269897;ENSG00000077327	COMMD3-BMI1;SPAG6
chr10	22629031	22629520	+	-490	551	+	551	22629031	22630623	-	peak20363	9	6	Intergenic	CpG	-4547	NM_172242	9576	Hs,655170	NM_012443	ENSG00000077327	SPAG6	CT141|Repro-SA-1|pf16	sperm associated antigen 6	protein-coding	TTS+10kb;TSS-50kb	9514;-4646	NM_001204062;NM_172242	ENSG00000269897;ENSG00000077327	COMMD3-BMI1;SPAG6
chr8	146125688	146125902	+	-330	1117	+	1117	146125573	146128252	-	peak271487	9	6	promoter-TSS (NM_021061)	promoter-TSS (NM_021061)	-67	NM_021061	58500	Hs,532277	NM_021061	ENSG00000196150	ZNF250	ZFP647|ZNF647	zinc finger protein 250	protein-coding	TSS-50kb;TSS-50kb;TSS-200	47460;48561;167	NM_001081003;NM_014066;NM_021061	ENSG00000170619;ENSG00000170619;ENSG00000196150	COMMD5;COMMD5;ZNF250
chr11	14561753	14561926	+	-533	6	-	-6	14561381	14562286	-	peak30831	3	3	intron (NM_148976, intron 2 of 10)	intron (NM_148976, intron 2 of 10)	-19843	NM_001143937	5682	Hs,102798	NM_002786	ENSG00000129084	PSMA1	HC2|HEL-S-275|NU|PROS30	proteasome subunit alpha 1	protein-coding	TSS-50kb;TSS-50kb;TSS-50kb;TSS-50kb;INTRON	39419;39430;19944;40531;0	NM_001144061;NM_001144062;NM_002786;NM_016451;NM_148976	ENSG00000129083;ENSG00000129083;ENSG00000129084;ENSG00000129083;ENSG00000129084	COPB1;COPB1;PSMA1;COPB1;PSMA1
chr12	109084786	109085066	+	-280	652	+	652	109084786	109086369	-	peak57083	9	6	intron (NM_001276471, intron 2 of 10)	intron (NM_001276471, intron 2 of 10)	11196	NM_001105237	23603	Hs,330384	NM_014325	ENSG00000110880	CORO1C	HCRNN4	coronin, actin binding protein, 1C	protein-coding	INTRON	0	NM_001276471	ENSG00000110880	CORO1C
chr17	27966262	27966641	+	-379	144	+	144	27966262	27966929	-	peak91081	4	3	intron (NM_033389, intron 13 of 14)	intron (NM_033389, intron 13 of 14)	-18155	NM_032854	84940	Hs,143046	NM_032854	ENSG00000167549	CORO6	-	coronin 6	protein-coding	TSS-50kb;INTRON	18256;0	NM_032854;NM_033389	ENSG00000167549;ENSG00000141298	CORO6;SSH2
chr7	130005430	130005716	+	-701	64	+	64	130005015	130006259	-	peak250840	9	6	intron (NM_080385, intron 10 of 12)	intron (NM_080385, intron 10 of 12)	-14575	NM_001868	1357	Hs,2879	NM_001868	ENSG00000091704	CPA1	CPA	carboxypeptidase A1 (pancreatic)	protein-coding	TSS-50kb;INTRON	-14674;0	NM_001868;NM_080385	ENSG00000091704;ENSG00000158525	CPA1;CPA5
chr7	130005893	130006126	+	-366	373	-	-373	130005015	130006259	-	peak250840	9	6	intron (NM_080385, intron 10 of 12)	intron (NM_080385, intron 10 of 12)	-14575	NM_001868	1357	Hs,2879	NM_001868	ENSG00000091704	CPA1	CPA	carboxypeptidase A1 (pancreatic)	protein-coding	TSS-50kb;INTRON	-14674;0	NM_001868;NM_080385	ENSG00000091704;ENSG00000158525	CPA1;CPA5
chr17	28672650	28672985	+	-408	766	-	-766	28671046	28673059	-	peak91129	7	5	Intergenic	Intergenic	-10988	NM_206832	388364	Hs,371005	NM_206832	ENSG00000182271	TMIGD1	TMIGD|UNQ9372	transmembrane and immunoglobulin domain containing 1	protein-coding	TSS-50kb;TSS-50kb;TSS-50kb	-35543;-33989;11088	NM_001199775;NM_001304;NM_206832	ENSG00000108582;ENSG00000108582;ENSG00000182271	CPD;CPD;TMIGD1
chr4	166319512	166319584	+	-72	410	+	410	166319512	166320404	+	peak189343	8	6	intron (NM_001873, intron 1 of 8)	intron (NM_001873, intron 1 of 8)	12564	NR_030304	693163		NR_030304	ENSG00000207559	MIR578	MIRN578|hsa-mir-578	microRNA 578	ncRNA	INTRON	0	NM_001873	ENSG00000109472	CPE
chr10	93971063	93971200	+	-425	4	-	-4	93970768	93971489	-	peak26886	3	3	intron (NM_014912, intron 2 of 9)	intron (NM_014912, intron 2 of 9)	31907	NM_001178137	22849	Hs,131683	NM_014912	ENSG00000107864	CPEB3	-	cytoplasmic polyadenylation element binding protein 3	protein-coding	INTRON	0	NM_014912	ENSG00000107864	CPEB3
chr8	97991385	97991967	+	-1012	338	-	-338	97990279	97992398	+	peak265293	7	5	intron (NM_016134, intron 5 of 7)	intron (NM_016134, intron 5 of 7)	298837	NM_033512	85453	Hs,173094	NM_033512	ENSG00000180543	TSPYL5	-	TSPY-like 5	protein-coding	INTRON	0	NM_016134	ENSG00000104324	CPQ
chr17	71301216	71301553	+	-710	67	+	67	71300842	71302060	-	peak93531	8	6	intron (NM_012121, intron 1 of 1)	intron (NM_012121, intron 1 of 1)	6692	NM_012121	23580	Hs,3903	NM_012121	ENSG00000179604	CDC42EP4	BORG4|CEP4|KAIA1777	CDC42 effector protein (Rho GTPase binding) 4	protein-coding	TSS-50kb;INTRON	43533;0	NM_001129885;NM_012121	ENSG00000187959;ENSG00000179604	CPSF4L;CDC42EP4
chr12	94170594	94170892	+	-298	295	+	295	94170594	94171481	-	peak55498	3	1	intron (NM_003805, intron 2 of 2)	intron (NM_003805, intron 2 of 2)	-39439	NR_110092	101928731	Hs,659971	NR_110092	ENSG00000258274	LOC101928731	-	uncharacterized LOC101928731	ncRNA	INTRON;TSS-50kb	0;39540	NM_003805;NR_110093	ENSG00000169372;NO_ENSEMBL	CRADD;NO_SYMBOL
chr12	94179016	94179409	+	-636	485	-	-485	94177802	94179652	-	peak55500	9	6	intron (NM_003805, intron 2 of 2)	intron (NM_003805, intron 2 of 2)	-47128	NR_110092	101928731	Hs,659971	NR_110092	ENSG00000258274	LOC101928731	-	uncharacterized LOC101928731	ncRNA	INTRON;TSS-50kb	0;47229	NM_003805;NR_110093	ENSG00000169372;NO_ENSEMBL	CRADD;NO_SYMBOL
chr12	94135673	94136306	+	-816	337	+	337	94135490	94137164	-	peak55487	9	6	intron (NM_003805, intron 2 of 2)	intron (NM_003805, intron 2 of 2)	-4728	NR_110092	101928731	Hs,659971	NR_110092	ENSG00000258274	LOC101928731	-	uncharacterized LOC101928731	ncRNA	INTRON;TSS-50kb	0;4829	NM_003805;NR_110093	ENSG00000169372;NO_ENSEMBL	CRADD;NO_SYMBOL
chr12	94178297	94178734	+	-932	211	+	211	94177802	94179652	-	peak55500	9	6	intron (NM_003805, intron 2 of 2)	intron (NM_003805, intron 2 of 2)	-47128	NR_110092	101928731	Hs,659971	NR_110092	ENSG00000258274	LOC101928731	-	uncharacterized LOC101928731	ncRNA	INTRON;TSS-50kb	0;47229	NM_003805;NR_110093	ENSG00000169372;NO_ENSEMBL	CRADD;NO_SYMBOL
chr7	137671053	137671416	+	-448	110	+	110	137670967	137671720	-	peak251569	3	4	intron (NM_194071, intron 1 of 11)	intron (NM_194071, intron 1 of 11)	15503	NM_194071	64764	Hs,490273	NM_194071	ENSG00000182158	CREB3L2	BBF2H7	cAMP responsive element binding protein 3-like 2	protein-coding	INTRON	0	NM_194071	ENSG00000182158	CREB3L2
chr7	137663180	137663556	+	-463	178	+	178	137663093	137663999	-	peak251567	4	1	intron (NM_194071, intron 1 of 11)	intron (NM_194071, intron 1 of 11)	23301	NM_194071	64764	Hs,490273	NM_194071	ENSG00000182158	CREB3L2	BBF2H7	cAMP responsive element binding protein 3-like 2	protein-coding	INTRON	0	NM_194071	ENSG00000182158	CREB3L2
chr2	36687110	36687380	+	-566	28	+	28	36686814	36687732	-	peak109935	3	3	intron (NM_016441, intron 4 of 16)	intron (NM_016441, intron 4 of 16)	103903	NM_016441	51232	Hs,699247	NM_016441	ENSG00000150938	CRIM1	CRIM-1|S52	cysteine rich transmembrane BMP regulator 1 (chordin-like)	protein-coding	INTRON;INTRON	0;0	NM_016441;NM_016441	ENSG00000150938;ENSG00000277354	CRIM1;CRIM1
chr1	110476632	110476703	+	-71	950	+	950	110476632	110478603	-	peak9192	8	6	Intergenic	Intergenic	24385	NM_172211	1435	Hs,173894	NM_000757	ENSG00000184371	CSF1	CSF-1|MCSF	colony stimulating factor 1 (macrophage)	protein-coding	TTS+10kb;TSS-50kb;TTS+10kb;TTS+10kb	4103;-49868;9895;8354	NM_000757;NM_006621;NM_172210;NM_172212	ENSG00000184371;ENSG00000168710;ENSG00000184371;ENSG00000184371	CSF1;AHCYL1;CSF1;CSF1
chr10	43633157	43633403	+	-398	550	+	550	43633006	43634655	-	peak21690	9	6	promoter-TSS (NM_018590)	promoter-TSS (NM_018590)	-62	NM_018590	55454	Hs,657569	NM_018590	ENSG00000169826	CSGALNACT2	CHGN2|GALNACT-2|GALNACT2|PRO0082	chondroitin sulfate N-acetylgalactosaminyltransferase 2	protein-coding	TSS-200;TTS+10kb	-162;8134	NM_018590;NM_020975	ENSG00000169826;ENSG00000165731	CSGALNACT2;RET
chr17	80255300	80255755	+	-456	448	+	448	80255300	80256652	-	peak94246	9	6	Intergenic	Intergenic	19504	NM_006137	924	Hs,36972	NM_006137	ENSG00000173762	CD7	GP40|LEU-9|TP41|Tp40	CD7 molecule	protein-coding	TSS-50kb;TSS-50kb	24483;23382	NM_001893;NR_110578	ENSG00000141551;NO_ENSEMBL	CSNK1D;NO_SYMBOL
chr17	80255798	80256475	+	-854	160	-	-160	80255300	80256652	-	peak94246	9	6	Intergenic	Intergenic	19504	NM_006137	924	Hs,36972	NM_006137	ENSG00000173762	CD7	GP40|LEU-9|TP41|Tp40	CD7 molecule	protein-coding	TSS-50kb;TSS-50kb	24483;23382	NM_001893;NR_110578	ENSG00000141551;NO_ENSEMBL	CSNK1D;NO_SYMBOL
chr15	64540216	64540468	+	-498	54	-	-54	64539862	64540715	-	peak83635	7	5	intron (NM_022048, intron 4 of 11)	intron (NM_022048, intron 4 of 11)	-84935	NM_000942	5479	Hs,434937	NM_000942	ENSG00000166794	PPIB	CYP-S1|CYPB|HEL-S-39|OI9|SCYLP	peptidylprolyl isomerase B (cyclophilin B)	protein-coding	INTRON	0	NM_022048	ENSG00000169118	CSNK1G1
chr11	57546018	57546724	+	-986	111	-	-111	57545516	57547004	-	peak35379	7	5	intron (NM_001085467, intron 1 of 16)	intron (NM_001085467, intron 1 of 16)	17026	NM_001085467	1500	Hs,166011	NM_001331	ENSG00000198561	CTNND1	CAS|CTNND|P120CAS|P120CTN|p120|p120(CAS)|p120(CTN)	catenin (cadherin-associated protein), delta 1	protein-coding	INTRON;TSS-50kb	0;27108	NM_001085467;NM_001145101	ENSG00000198561;ENSG00000233436	CTNND1;BTBD18
chr16	75278988	75279811	+	-823	274	-	-274	75278440	75279811	-	peak88669	9	6	intron (NM_001170715, intron 1 of 6)	intron (NM_001170715, intron 1 of 6)	3098	NM_001170719	9564	Hs,479747	NM_014567	ENSG00000050820	BCAR1	CAS|CAS1|CASS1|CRKAS|P130Cas	breast cancer anti-estrogen resistance 1	protein-coding	TSS-50kb;INTRON;TSS-50kb	38155;0;6247	NM_001025200;NM_001170715;NM_001170721	ENSG00000168928;ENSG00000050820;NO_ENSEMBL	CTRB2;BCAR1;NO_SYMBOL
chr17	56064193	56064677	+	-496	941	+	941	56064181	56066572	-	peak92644	9	6	intron (NM_007146, intron 1 of 5)	CpG	238	NM_007146	7716	Hs,463569	NM_007146		VEZF1	DB1|ZNF161	vascular endothelial zinc finger 1	protein-coding	TSS-50kb	32793	NM_001271875	ENSG00000180891	CUEDC1
chr17	55978714	55978990	+	-352	82	+	82	55978637	55979230	-	peak92629	4	5	intron (NM_001271875, intron 1 of 10)	intron (NM_001271875, intron 1 of 10)	1816	NM_001292025	404093	Hs,46679	NM_001271875	ENSG00000180891	CUEDC1	-	CUE domain containing 1	protein-coding	INTRON	0	NM_001271875	ENSG00000180891	CUEDC1
chr17	56025910	56026308	+	-547	39	+	39	56025761	56026535	-	peak92638	5	3	intron (NM_001271875, intron 1 of 10)	Plat_L3|LINE|CR1	6536	NM_001271875	404093	Hs,46679	NM_001271875	ENSG00000180891	CUEDC1	-	CUE domain containing 1	protein-coding	TSS-50kb	45499	NM_001292025	ENSG00000180891	CUEDC1
chr17	55970352	55970806	+	-596	129	-	-129	55969951	55970948	-	peak92626	8	6	intron (NM_001271875, intron 1 of 10)	intron (NM_001271875, intron 1 of 10)	10300	NM_001292025	404093	Hs,46679	NM_001271875	ENSG00000180891	CUEDC1	-	CUE domain containing 1	protein-coding	INTRON;TSS-50kb	0;43118	NM_001271875;NM_016070	ENSG00000180891;ENSG00000181610	CUEDC1;MRPS23
chr17	55969951	55970070	+	-118	440	+	440	55969951	55970948	-	peak92626	8	6	intron (NM_001271875, intron 1 of 10)	intron (NM_001271875, intron 1 of 10)	10300	NM_001292025	404093	Hs,46679	NM_001271875	ENSG00000180891	CUEDC1	-	CUE domain containing 1	protein-coding	INTRON;TSS-50kb	0;43118	NM_001271875;NM_016070	ENSG00000180891;ENSG00000181610	CUEDC1;MRPS23
chr7	101525517	101525682	+	-240	500	+	500	101525442	101526757	+	peak246650	8	6	intron (NM_181552, intron 1 of 23)	intron (NM_181552, intron 1 of 23)	65218	NM_181552	1523	Hs,191482	NM_001913	ENSG00000257923	CUX1	CASP|CDP|CDP/Cut|CDP1|COY1|CUTL1|CUX|Clox|Cux/CDP|GOLIM6|Nbla10317|p100|p110|p200|p75	cut-like homeobox 1	protein-coding	INTRON	0	NM_181552	ENSG00000257923	CUX1
chr7	101526005	101526525	+	-752	165	-	-165	101525442	101526757	+	peak246650	8	6	intron (NM_181552, intron 1 of 23)	intron (NM_181552, intron 1 of 23)	65218	NM_181552	1523	Hs,191482	NM_001913	ENSG00000257923	CUX1	CASP|CDP|CDP/Cut|CDP1|COY1|CUTL1|CUX|Clox|Cux/CDP|GOLIM6|Nbla10317|p100|p110|p200|p75	cut-like homeobox 1	protein-coding	INTRON	0	NM_181552	ENSG00000257923	CUX1
chr2	180871051	180871158	+	-106	694	+	694	180871051	180872544	-	peak123966	9	6	promoter-TSS (NM_020943)	promoter-TSS (NM_020943)	-18	NM_020943	57703	Hs,311363	NM_020943	ENSG00000163510	CWC22	EIF4GL|NCM|fSAPb	CWC22 homolog, spliceosome-associated protein	protein-coding	TSS-200	119	NM_020943	ENSG00000163510	CWC22
chr5	139015811	139016118	+	-642	992	+	992	139015475	139018437	-	peak211364	9	6	Intergenic	Intergenic	-11345	NM_016463	51523	Hs,744933	NM_016463	ENSG00000171604	CXXC5	CF5|HSPC195|RINF|WID	CXXC finger protein 5	protein-coding	TSS-50kb;TTS+10kb	-11444;9039	NM_016463;NM_181838	ENSG00000171604;ENSG00000131508	CXXC5;UBE2D2
chr5	139017086	139017541	+	-1350	358	-	-358	139015475	139018437	-	peak211364	9	6	Intergenic	Intergenic	-11345	NM_016463	51523	Hs,744933	NM_016463	ENSG00000171604	CXXC5	CF5|HSPC195|RINF|WID	CXXC finger protein 5	protein-coding	TSS-50kb;TTS+10kb	-11444;9039	NM_016463;NM_181838	ENSG00000171604;ENSG00000131508	CXXC5;UBE2D2
chr5	139017934	139018437	+	-502	1230	-	-1230	139015475	139018437	-	peak211364	9	6	Intergenic	Intergenic	-11345	NM_016463	51523	Hs,744933	NM_016463	ENSG00000171604	CXXC5	CF5|HSPC195|RINF|WID	CXXC finger protein 5	protein-coding	TSS-50kb;TTS+10kb	-11444;9039	NM_016463;NM_181838	ENSG00000171604;ENSG00000131508	CXXC5;UBE2D2
chr6	84577292	84577766	+	-502	139	-	-139	84576986	84577795	+	peak223556	4	0	intron (NM_016230, intron 2 of 15)	intron (NM_016230, intron 2 of 15)	8021	NM_016230	51167	Hs,5741	NM_016230		CYB5R4	NCB5OR|cb5/cb5R|dJ676J13,1	cytochrome b5 reductase 4	protein-coding	INTRON	0	NM_016230	ENSG00000065615	CYB5R4
chr5	139570156	139570435	+	-650	76	+	76	139569786	139570958	+	peak211431	7	6	intron (NM_032412, intron 1 of 2)	intron (NM_032412, intron 1 of 2)	15719	NM_032412	84418	Hs,529798	NM_032412		CYSTM1	C5orf32|ORF1-FL49	cysteine-rich transmembrane module containing 1	protein-coding	INTRON	0	NM_032412	ENSG00000120306	CYSTM1
chr5	139598972	139599011	+	-266	437	+	437	139598745	139600113	+	peak211440	7	6	intron (NM_032412, intron 2 of 2)	intron (NM_032412, intron 2 of 2)	44776	NM_032412	84418	Hs,529798	NM_032412		CYSTM1	C5orf32|ORF1-FL49	cysteine-rich transmembrane module containing 1	protein-coding	INTRON	0	NM_032412	ENSG00000120306	CYSTM1
chr17	76718520	76718722	+	-274	573	+	573	76718448	76719941	-	peak93943	3	3	intron (NM_004762, intron 1 of 12)	intron (NM_004762, intron 1 of 12)	637	NM_001292018	9267	Hs,191215	NM_004762	ENSG00000108669	CYTH1	B2-1|CYTOHESIN-1|D17S811E|PSCD1|SEC7	cytohesin 1	protein-coding	TSS-50kb;INTRON	6181;0	NM_001292019;NM_004762	ENSG00000108669;ENSG00000108669	CYTH1;CYTH1
chr14	59800555	59800809	+	-498	70	-	-70	59800171	59801053	+	peak77157	3	3	intron (NM_001270520, intron 15 of 24)	intron (NM_001270520, intron 15 of 24)	70453	NM_014992	23002	Hs,19156	NM_014992	ENSG00000100592	DAAM1	-	dishevelled associated activator of morphogenesis 1	protein-coding	INTRON	0	NM_001270520	ENSG00000100592	DAAM1
chr13	72438548	72439003	+	-558	1378	+	1378	72438446	72441863	-	peak65712	9	6	exon (NM_080759, exon 1 of 11)	exon (NM_080759, exon 1 of 11)	1175	NM_080759	1602	Hs,129452	NM_004392	ENSG00000276644	DACH1	DACH	dachshund family transcription factor 1	protein-coding	1ST EXON	0	NM_080759	ENSG00000276644	DACH1
chr13	72439142	72439615	+	-1169	776	+	776	72438446	72441863	-	peak65712	9	6	exon (NM_080759, exon 1 of 11)	exon (NM_080759, exon 1 of 11)	1175	NM_080759	1602	Hs,129452	NM_004392	ENSG00000276644	DACH1	DACH	dachshund family transcription factor 1	protein-coding	1ST EXON	0	NM_080759	ENSG00000276644	DACH1
chr14	23058743	23058985	+	-242	670	-	-670	23057404	23058985	-	peak72378	9	6	promoter-TSS (NM_001344)	promoter-TSS (NM_001344)	-52	NM_001344	1603	Hs,82890	NM_001344	ENSG00000129562	DAD1	OST2	defender against cell death 1	protein-coding	TSS-200;TSS-50kb	152;-9052	NM_001344;NM_022060	ENSG00000129562;ENSG00000100439	DAD1;ABHD4
chr11	61467819	61468013	+	-368	208	-	-208	61467229	61468188	+	peak35658	5	5	intron (NM_006133, intron 1 of 19)	intron (NM_006133, intron 1 of 19)	19804	NM_006133	747	Hs,241564	NM_006133	ENSG00000134780	DAGLA	C11orf11|DAGL(ALPHA)|DAGLALPHA|NSDDR	diacylglycerol lipase, alpha	protein-coding	INTRON	0	NM_006133	ENSG00000134780	DAGLA
chr11	61463458	61463769	+	-518	334	-	-334	61462584	61463976	+	peak35657	7	6	intron (NM_006133, intron 1 of 19)	intron (NM_006133, intron 1 of 19)	15375	NM_006133	747	Hs,241564	NM_006133	ENSG00000134780	DAGLA	C11orf11|DAGL(ALPHA)|DAGLALPHA|NSDDR	diacylglycerol lipase, alpha	protein-coding	INTRON	0	NM_006133	ENSG00000134780	DAGLA
chr3	51573530	51573858	+	-562	612	-	-612	51572071	51574092	-	peak146747	9	6	Intergenic	CpG	-2514	NM_015106	23132	Hs,105399	NM_015106	ENSG00000164080	RAD54L2	ARIP4|HSPC325|SRISNF2L	RAD54-like 2 (S, cerevisiae)	protein-coding	TSS-50kb;TSS-50kb	39165;-2613	NM_014703;NM_015106	ENSG00000145041;ENSG00000164080	DCAF1;RAD54L2
chr14	69526614	69526916	+	-522	42	-	-42	69526310	69527136	-	peak77966	7	5	intron (NM_001284207, intron 8 of 8)	intron (NM_001284207, intron 8 of 8)	80324	NR_073422	161159	Hs,603341	NR_073422	ENSG00000259062	ACTN1-AS1	C14orf84	ACTN1 antisense RNA 1	ncRNA	INTRON	0	NM_001284207	ENSG00000139990	DCAF5
chr3	53380883	53380907	+	-164	633	+	633	53380743	53382312	-	peak146896	9	6	exon (NM_018403, exon 1 of 10)	exon (NM_018403, exon 1 of 10)	126	NM_001290204	55802	Hs,476353	NM_018403	ENSG00000272886	DCP1A	HSA275986|Nbla00360|SMAD4IP1|SMIF	decapping mRNA 1A	protein-coding	1ST EXON	0	NM_018403	ENSG00000272886	DCP1A
chr13	114147699	114148153	+	-490	43	-	-43	114147577	114148189	-	peak71996	4	4	intron (NM_017905, intron 1 of 12)	intron (NM_017905, intron 1 of 12)	2575	NM_017905	55002	Hs,317593	NM_017905	ENSG00000150403	TMCO3	C13orf11	transmembrane and coiled-coil domains 3	protein-coding	TSS-50kb;INTRON;TSS-50kb;TSS-50kb	2961;0;40145;44527	NM_001014283;NM_017905;NM_138430;NM_199162	ENSG00000150401;ENSG00000150403;ENSG00000153531;ENSG00000153531	DCUN1D2;TMCO3;ADPRHL1;ADPRHL1
chr20	47803381	47804147	+	-849	556	+	556	47803298	47805342	+	peak134000	9	6	intron (NM_004602, intron 1 of 13)	GC_rich|Low_complexity|Low_complexity	584	NM_017453	6780	Hs,596704	NM_004602	ENSG00000124214	STAU1	PPP1R150|STAU	staufen double-stranded RNA binding protein 1	protein-coding	TSS-50kb	-31611	NM_017895	ENSG00000124228	DDX27
chr6	35228332	35228528	+	-196	823	-	-823	35226686	35228528	-	peak217158	9	6	5' UTR (NM_003427, exon 1 of 14)	5' UTR (NM_003427, exon 1 of 14)	116	NM_001292032	7629	Hs,388024	NM_003427	ENSG00000065029	ZNF76	D6S229E|ZNF523|Zfp523	zinc finger protein 76	protein-coding	TSS-50kb;TTS+10kb	-38087;6852	NM_022047;NM_152753	ENSG00000023892;ENSG00000146197	DEF6;SCUBE3
chr12	50899744	50900179	+	-1076	411	-	-411	50898282	50900820	+	peak48943	8	6	intron (NM_173602, intron 1 of 37)	intron (NM_173602, intron 1 of 37)	783	NM_173602	57609	Hs,505516	NM_020849	ENSG00000066084	DIP2B	-	disco-interacting protein 2 homolog B	protein-coding	INTRON	0	NM_173602	ENSG00000066084	DIP2B
chr12	50936330	50936621	+	-471	36	+	36	50936151	50936874	+	peak48950	7	6	intron (NM_173602, intron 1 of 37)	intron (NM_173602, intron 1 of 37)	37745	NM_173602	57609	Hs,505516	NM_020849	ENSG00000066084	DIP2B	-	disco-interacting protein 2 homolog B	protein-coding	INTRON	0	NM_173602	ENSG00000066084	DIP2B
chr10	557102	557353	+	-690	117	-	-117	556430	557792	-	peak18359	5	6	intron (NM_014974, intron 1 of 36)	intron (NM_014974, intron 1 of 36)	130607	NR_049884	100847086		NR_049884	ENSG00000263511	MIR5699	mir-5699	microRNA 5699	ncRNA	INTRON	0	NM_014974	ENSG00000151240	DIP2C
chr10	556579	556951	+	-521	346	+	346	556430	557792	-	peak18359	5	6	intron (NM_014974, intron 1 of 36)	intron (NM_014974, intron 1 of 36)	130607	NR_049884	100847086		NR_049884	ENSG00000263511	MIR5699	mir-5699	microRNA 5699	ncRNA	INTRON	0	NM_014974	ENSG00000151240	DIP2C
chr10	564401	564650	+	-248	298	-	-298	563806	564650	-	peak18361	3	4	intron (NM_014974, intron 1 of 36)	intron (NM_014974, intron 1 of 36)	123490	NR_049884	100847086		NR_049884	ENSG00000263511	MIR5699	mir-5699	microRNA 5699	ncRNA	INTRON	0	NM_014974	ENSG00000151240	DIP2C
chr11	84430887	84431242	+	-1266	337	+	337	84429976	84432826	-	peak37712	9	6	intron (NM_001142699, intron 6 of 27)	intron (NM_001142699, intron 6 of 27)	203064	NM_001300983	1740	Hs,367656	NM_001364	ENSG00000150672	DLG2	PPP1R58|PSD-93|PSD93|chapsyn-110	discs, large homolog 2 (Drosophila)	protein-coding	INTRON	0	NM_001142699	ENSG00000150672	DLG2
chr10	79633336	79633510	+	-230	235	+	235	79633280	79634036	-	peak25544	4	3	intron (NM_004747, intron 1 of 31)	intron (NM_004747, intron 1 of 31)	52690	NM_004747	9231	Hs,652690	NM_004747	ENSG00000151208	DLG5	LP-DLG|P-DLG5|PDLG	discs, large homolog 5 (Drosophila)	protein-coding	INTRON;INTRON	0;0	NM_004747;NM_004747	ENSG00000151208;ENSG00000274429	DLG5;DLG5
chr10	79651191	79651354	+	-206	445	+	445	79651148	79652286	-	peak25549	3	2	intron (NM_004747, intron 1 of 31)	intron (NM_004747, intron 1 of 31)	34631	NM_004747	9231	Hs,652690	NM_004747	ENSG00000151208	DLG5	LP-DLG|P-DLG5|PDLG	discs, large homolog 5 (Drosophila)	protein-coding	INTRON;INTRON;TSS-50kb	0;0;-34952	NM_004747;NM_004747;NR_024585	ENSG00000151208;ENSG00000274429;NO_ENSEMBL	DLG5;DLG5;NO_SYMBOL
chr10	79731077	79731252	+	-532	1	+	1	79730720	79731610	-	peak25561	4	5	Intergenic	MLT1J|LTR|ERVL-MaLR	44595	NR_024585	100128292	Hs,547908	NR_024585		DLG5-AS1	-	DLG5 antisense RNA 1	ncRNA	TSS-50kb;TSS-50kb;TTS+10kb	44495;44495;-3841	NM_004747;NM_004747;NM_007055	ENSG00000151208;ENSG00000274429;ENSG00000148606	DLG5;DLG5;POLR3A
chr20	62527368	62528264	+	-896	38	+	38	62527368	62528341	-	peak134752	8	5	intron (NM_025219, intron 1 of 4)	intron (NM_025219, intron 1 of 4)	1400	NM_025219	80331	Hs,164419	NM_025219	ENSG00000101152	DNAJC5	CLN4|CLN4B|CSP|DNAJC5A|NCL|mir-941-2|mir-941-3|mir-941-4|mir-941-5	DnaJ (Hsp40) homolog, subfamily C, member 5	protein-coding	INTRON;TTS+10kb;TSS-50kb;TSS-50kb;TSS-50kb;TSS-50kb;TSS-50kb	0;5057;-22253;-22058;-22170;-23354;-23466	NM_025219;NM_199359;NR_030637;NR_030637;NR_030638;NR_030638;NR_128719	ENSG00000101152;ENSG00000101150;NO_ENSEMBL;NO_ENSEMBL;NO_ENSEMBL;NO_ENSEMBL;NO_ENSEMBL	DNAJC5;TPD52L2;NO_SYMBOL;NO_SYMBOL;NO_SYMBOL;NO_SYMBOL;NO_SYMBOL
chr1	65775838	65775991	+	-560	469	-	-469	65774492	65776398	+	peak4297	9	6	exon (NM_001256864, exon 1 of 19)	exon (NM_001256864, exon 1 of 19)	227	NM_001256864	9829	Hs,647643	NM_014787	ENSG00000116675	DNAJC6	DJC6|PARK19	DnaJ (Hsp40) homolog, subfamily C, member 6	protein-coding	1ST EXON	0	NM_001256864	ENSG00000116675	DNAJC6
chr1	65731337	65731853	+	-1081	20	-	-20	65730732	65732418	+	peak4294	8	6	intron (NM_014787, intron 1 of 18)	CpG	1198	NM_014787	9829	Hs,647643	NM_014787	ENSG00000116675	DNAJC6	DJC6|PARK19	DnaJ (Hsp40) homolog, subfamily C, member 6	protein-coding	TSS-50kb	-43742	NM_001256864	ENSG00000116675	DNAJC6
chr1	28576012	28576248	+	-318	532	-	-532	28574866	28576331	-	peak1979	6	3	Intergenic	Intergenic	-10364	NM_031459	83667	Hs,469543	NM_031459	ENSG00000130766	SESN2	HI95|SES2|SEST2	sestrin 2	protein-coding	TSS-50kb;TSS-50kb	16157;-10464	NM_014280;NM_031459	ENSG00000126698;ENSG00000130766	DNAJC8;SESN2
chr2	225774741	225775150	+	-606	158	+	158	225774544	225775663	-	peak129915	9	6	intron (NM_014689, intron 3 of 55)	intron (NM_014689, intron 3 of 55)	36678	NM_001290263	55619	Hs,46578	NM_014689	ENSG00000135905	DOCK10	DRIP2|Nbla10300|ZIZ3	dedicator of cytokinesis 10	protein-coding	INTRON	0	NM_014689	ENSG00000135905	DOCK10
chr8	21775799	21776194	+	-394	1102	+	1102	21775799	21778397	-	peak255915	8	6	promoter-TSS (NM_015024)	promoter-TSS (NM_015024)	-82	NM_015024	23039	Hs,172685	NM_015024	ENSG00000130227	XPO7	EXP7|RANBP16	exportin 7	protein-coding	TSS-50kb;TSS-200	5994;-181	NM_003974;NM_015024	ENSG00000147443;ENSG00000130227	DOK2;XPO7
chr5	176973275	176973657	+	-654	24	-	-24	176972956	176973929	-	peak214849	8	5	intron (NM_001190946, intron 1 of 8)	L2a|LINE|L2	8105	NR_024019	54540	Hs,484289	NM_019057	ENSG00000146067	FAM193B	IRIZIO	family with sequence similarity 193, member B	protein-coding	TSS-50kb;TSS-50kb;TSS-50kb;TSS-50kb;TSS-50kb	36116;36685;48937;29576;-45870	NM_001144876;NM_001308236;NM_005451;NM_016222;NM_017510	ENSG00000146094;ENSG00000146094;ENSG00000196923;ENSG00000183258;ENSG00000184840	DOK3;DOK3;PDLIM7;DDX41;TMED9
chr15	65823475	65823525	+	-50	556	-	-556	65822364	65823525	-	peak83727	9	6	5' UTR (NM_016395, exon 1 of 11)	5' UTR (NM_016395, exon 1 of 11)	118	NM_016395	51495	Hs,512973	NM_016395	ENSG00000074696	HACD3	B-IND1|BIND1|HSPC121|PTPLAD1	3-hydroxyacyl-CoA dehydratase 3	protein-coding	TSS-50kb;TSS-50kb	13436;12335	NM_197960;NM_197961	ENSG00000074603;ENSG00000074603	DPP8;DPP8
chr8	26466209	26466513	+	-706	383	+	383	26465807	26467681	+	peak256300	8	6	intron (NM_001197293, intron 3 of 13)	intron (NM_001197293, intron 3 of 13)	30823	NM_001244604	1808	Hs,593187	NM_001386	ENSG00000092964	DPYSL2	CRMP-2|CRMP2|DHPRP2|DRP-2|DRP2|N2A3|ULIP-2|ULIP2	dihydropyrimidinase-like 2	protein-coding	INTRON	0	NM_001197293	ENSG00000092964	DPYSL2
chr8	26466894	26467238	+	-787	322	-	-322	26465807	26467681	+	peak256300	8	6	intron (NM_001197293, intron 3 of 13)	intron (NM_001197293, intron 3 of 13)	30823	NM_001244604	1808	Hs,593187	NM_001386	ENSG00000092964	DPYSL2	CRMP-2|CRMP2|DHPRP2|DRP-2|DRP2|N2A3|ULIP-2|ULIP2	dihydropyrimidinase-like 2	protein-coding	INTRON	0	NM_001197293	ENSG00000092964	DPYSL2
chr17	17874942	17875050	+	-108	698	+	698	17874942	17876447	+	peak90705	9	6	promoter-TSS (NM_001130090)	promoter-TSS (NM_001130090)	89	NM_001082968	146691	Hs,462379	NM_144678	ENSG00000175662	TOM1L2	-	target of myb1 like 2 membrane trafficking protein	protein-coding	TSS-1500	-532	NM_001130090	ENSG00000171962	DRC3
chr17	17861466	17861608	+	-152	431	+	431	17861456	17862479	-	peak90703	5	4	intron (NM_001288787, intron 1 of 13)	intron (NM_001288787, intron 1 of 13)	13816	NM_001082968	146691	Hs,462379	NM_144678	ENSG00000175662	TOM1L2	-	target of myb1 like 2 membrane trafficking protein	protein-coding	TSS-50kb;INTRON	-14258;0	NM_001130090;NM_001288787	ENSG00000171962;ENSG00000175662	DRC3;TOM1L2
chr6	56779787	56780031	+	-662	53	-	-53	56779263	56780448	-	peak219512	8	5	intron (NM_001144769, intron 2 of 96)	intron (NM_001144769, intron 2 of 96)	39570	NM_001144769	667	Hs,604915	NM_001723	ENSG00000151914	DST	BP240|BPA|BPAG1|CATX-15|CATX15|D6S1101|DMH|DT|EBSB2|HSAN6|MACF2	dystonin	protein-coding	INTRON;TSS-50kb	0;-40016	NM_001144769;NM_152731	ENSG00000151914;ENSG00000151917	DST;BEND6
chr18	32291109	32291369	+	-271	961	-	-961	32289176	32291380	-	peak97600	4	3	promoter-TSS (NM_032978)	promoter-TSS (NM_032978)	82	NM_001198941	1837	Hs,643454	NM_001390	ENSG00000134769	DTNA	D18S892E|DRP3|DTN|DTN-A|LVNC1	dystrobrevin, alpha	protein-coding	TSS-50kb;TSS-200	-45761;-17	NM_001390;NM_032978	ENSG00000134769;ENSG00000134769	DTNA;DTNA
chr6	15616251	15616332	+	-483	18	+	18	15615850	15616771	-	peak216237	7	4	intron (NM_183040, intron 5 of 8)	intron (NM_183040, intron 5 of 8)	46978	NR_036448	84062	Hs,571148	NM_032122	ENSG00000047579	DTNBP1	BLOC1S8|DBND|HPS7|My031|SDY	dystrobrevin binding protein 1	protein-coding	INTRON	0	NM_183040	ENSG00000047579	DTNBP1
chr6	15621958	15622209	+	-332	432	-	-432	15621013	15622291	-	peak216238	8	5	intron (NM_183040, intron 5 of 8)	intron (NM_183040, intron 5 of 8)	41637	NR_036448	84062	Hs,571148	NM_032122	ENSG00000047579	DTNBP1	BLOC1S8|DBND|HPS7|My031|SDY	dystrobrevin binding protein 1	protein-coding	INTRON	0	NM_183040	ENSG00000047579	DTNBP1
chr5	172205264	172205447	+	-408	345	-	-345	172204350	172205672	-	peak214522	8	5	Intergenic	MIRb|SINE|MIR	-6808	NM_004417	1843	Hs,171695	NM_004417	ENSG00000120129	DUSP1	CL100|HVH1|MKP-1|MKP1|PTPN10	dual specificity phosphatase 1	protein-coding	TSS-50kb	6909	NM_004417	ENSG00000120129	DUSP1
chr10	112261043	112261328	+	-322	101	-	-101	112260804	112261366	+	peak28287	3	3	intron (NM_004419, intron 1 of 3)	intron (NM_004419, intron 1 of 3)	3460	NM_004419	1847	Hs,2128	NM_004419	ENSG00000138166	DUSP5	DUSP|HVH3	dual specificity phosphatase 5	protein-coding	INTRON	0	NM_004419	ENSG00000138166	DUSP5
chr12	89740427	89740703	+	-276	539	-	-539	89739349	89740703	-	peak54802	8	6	Intergenic	Intergenic	6610	NM_001946	1848	Hs,298654	NM_001946		DUSP6	HH19|MKP3|PYST1	dual specificity phosphatase 6	protein-coding	TTS+10kb	-1675	NM_022652	ENSG00000139318	DUSP6
chr12	89740084	89740418	+	-619	225	-	-225	89739349	89740703	-	peak54802	8	6	Intergenic	Intergenic	6610	NM_001946	1848	Hs,298654	NM_001946		DUSP6	HH19|MKP3|PYST1	dual specificity phosphatase 6	protein-coding	TTS+10kb	-1675	NM_022652	ENSG00000139318	DUSP6
chr14	102438747	102439113	+	-628	74	-	-74	102438337	102439375	+	peak80849	8	6	intron (NM_001376, intron 1 of 77)	intron (NM_001376, intron 1 of 77)	7991	NM_001376	1778	Hs,614080	NM_001376	ENSG00000197102	DYNC1H1	CMT2O|DHC1|DHC1a|DNCH1|DNCL|DNECL|DYHC|Dnchc1|HL-3|SMALED1|p22	dynein, cytoplasmic 1, heavy chain 1	protein-coding	INTRON	0	NM_001376	ENSG00000197102	DYNC1H1
chr12	120906158	120906276	+	-118	916	+	916	120906158	120908108	-	peak57749	7	6	promoter-TSS (NM_001037494)	promoter-TSS (NM_001037494)	425	NM_003769	8683	Hs,706889	NM_003769	ENSG00000111786	SRSF9	SFRS9|SRp30c	serine/arginine-rich splicing factor 9	protein-coding	TSS-1500;TSS-50kb;TSS-50kb;TTS+10kb	-626;-26825;22792;5678	NM_001037494;NM_001037495;NM_016399;NR_033684	ENSG00000088986;ENSG00000088986;ENSG00000170855;NO_ENSEMBL	DYNLL1;DYNLL1;TRIAP1;NO_SYMBOL
chr8	86090980	86091055	+	-74	1058	-	-1058	86088865	86091055	+	peak263588	9	6	intron (NM_001951, intron 1 of 7)	CpG	341	NM_001951	1875	Hs,445758	NM_001951	ENSG00000133740	E2F5	E2F-5	E2F transcription factor 5, p130-binding	protein-coding	TSS-50kb	-10049	NM_001083589	ENSG00000133740	E2F5
chr1	21664400	21664833	+	-1142	135	+	135	21663690	21665812	-	peak1423	5	6	intron (NM_001113348, intron 1 of 18)	intron (NM_001113348, intron 1 of 18)	7283	NM_001113348	1889	Hs,195080	NM_001397	ENSG00000117298	ECE1	ECE	endothelin converting enzyme 1	protein-coding	INTRON;TSS-50kb;TSS-50kb	0;48086;47870	NM_001113348;NM_001113349;NM_001397	ENSG00000117298;ENSG00000117298;ENSG00000117298	ECE1;ECE1;ECE1
chr1	21663991	21664182	+	-492	665	+	665	21663690	21665812	-	peak1423	5	6	intron (NM_001113348, intron 1 of 18)	intron (NM_001113348, intron 1 of 18)	7283	NM_001113348	1889	Hs,195080	NM_001397	ENSG00000117298	ECE1	ECE	endothelin converting enzyme 1	protein-coding	INTRON;TSS-50kb;TSS-50kb	0;48086;47870	NM_001113348;NM_001113349;NM_001397	ENSG00000117298;ENSG00000117298;ENSG00000117298	ECE1;ECE1;ECE1
chr1	21664947	21665143	+	-865	294	-	-294	21663690	21665812	-	peak1423	5	6	intron (NM_001113348, intron 1 of 18)	intron (NM_001113348, intron 1 of 18)	7283	NM_001113348	1889	Hs,195080	NM_001397	ENSG00000117298	ECE1	ECE	endothelin converting enzyme 1	protein-coding	INTRON;TSS-50kb;TSS-50kb	0;48086;47870	NM_001113348;NM_001113349;NM_001397	ENSG00000117298;ENSG00000117298;ENSG00000117298	ECE1;ECE1;ECE1
chr1	21650806	21651668	+	-862	57	-	-57	21650693	21651668	-	peak1420	7	6	intron (NM_001113348, intron 1 of 18)	intron (NM_001113348, intron 1 of 18)	20853	NM_001113348	1889	Hs,195080	NM_001397	ENSG00000117298	ECE1	ECE	endothelin converting enzyme 1	protein-coding	TSS-50kb;INTRON;TSS-50kb;TSS-50kb	45098;0;34515;34299	NM_001113347;NM_001113348;NM_001113349;NM_001397	ENSG00000117298;ENSG00000117298;ENSG00000117298;ENSG00000117298	ECE1;ECE1;ECE1;ECE1
chr1	21588176	21588724	+	-566	502	+	502	21588158	21589747	-	peak1403	9	6	intron (NM_001113349, intron 3 of 17)	intron (NM_001113349, intron 3 of 17)	17230	NM_001113347	1889	Hs,195080	NM_001397	ENSG00000117298	ECE1	ECE	endothelin converting enzyme 1	protein-coding	INTRON;TSS-50kb	0;-30930	NM_001113349;NR_038404	ENSG00000117298;NO_ENSEMBL	ECE1;NO_SYMBOL
chr1	21588829	21589430	+	-917	178	-	-178	21588158	21589747	-	peak1403	9	6	intron (NM_001113349, intron 3 of 17)	intron (NM_001113349, intron 3 of 17)	17230	NM_001113347	1889	Hs,195080	NM_001397	ENSG00000117298	ECE1	ECE	endothelin converting enzyme 1	protein-coding	INTRON;TSS-50kb	0;-30930	NM_001113349;NR_038404	ENSG00000117298;NO_ENSEMBL	ECE1;NO_SYMBOL
chr3	172467147	172467552	+	-948	606	+	606	172466604	172469307	-	peak162323	9	6	promoter-TSS (NM_001258315)	promoter-TSS (NM_001258315)	-519	NM_001258316	1894	Hs,518299	NM_018098	ENSG00000114346	ECT2	ARHGEF31	epithelial cell transforming 2	protein-coding	TSS-1500;TSS-50kb	-618;39049	NM_001258315;NM_020792	ENSG00000114346;ENSG00000144959	ECT2;NCEH1
chr1	236559628	236559857	+	-229	802	-	-802	236558024	236559857	+	peak17576	8	6	exon (NM_080738, exon 1 of 6)	exon (NM_080738, exon 1 of 6)	225	NM_080738	128178	Hs,352224	NM_080738	ENSG00000186197	EDARADD	ECTD11A|ECTD11B|ED3|EDA3	EDAR-associated death domain	protein-coding	1ST EXON	0	NM_080738	ENSG00000186197	EDARADD
chr1	184724887	184725089	+	-202	1026	-	-1026	184722835	184725089	-	peak12628	9	6	promoter-TSS (NM_025191)	promoter-TSS (NM_025191)	79	NM_025191	80267	Hs,523811	NM_025191	ENSG00000116406	EDEM3	C1orf22	ER degradation enhancer, mannosidase alpha-like 3	protein-coding	TSS-200	22	NM_025191	ENSG00000116406	EDEM3
chr5	83677578	83677928	+	-425	1671	+	1671	83677503	83681345	-	peak203106	9	6	intron (NM_001278642, intron 1 of 9)	intron (NM_001278642, intron 1 of 9)	1261	NM_005711	10085	Hs,482730	NM_005711	ENSG00000164176	EDIL3	DEL1	EGF-like repeats and discoidin I-like domains 3	protein-coding	INTRON	0	NM_001278642	ENSG00000164176	EDIL3
chr11	62319195	62319673	+	-478	31	+	31	62319195	62319735	-	peak35742	5	3	Intergenic	Intergenic	-5133	NM_001620	79026	Hs,502756	NM_001620	ENSG00000124942	AHNAK	AHNAKRS	AHNAK nucleoprotein	protein-coding	TTS+10kb;TSS-50kb;TTS+10kb	-7168;5234;-8211	NM_001404;NM_001620;NR_037427	ENSG00000254772;ENSG00000124942;NO_ENSEMBL	EEF1G;AHNAK;NO_SYMBOL
chr16	22201215	22202123	+	-908	609	+	609	22201215	22203340	+	peak86801	9	6	Intergenic	CpG	-15314	NM_013302	29904	Hs,498892	NM_013302	ENSG00000103319	EEF2K	HSU93850|eEF-2K	eukaryotic elongation factor 2 kinase	protein-coding	TSS-50kb	-15413	NM_013302	ENSG00000103319	EEF2K
chr16	22202596	22202946	+	-744	493	-	-493	22201215	22203340	+	peak86801	9	6	Intergenic	CpG	-15314	NM_013302	29904	Hs,498892	NM_013302	ENSG00000103319	EEF2K	HSU93850|eEF-2K	eukaryotic elongation factor 2 kinase	protein-coding	TSS-50kb	-15413	NM_013302	ENSG00000103319	EEF2K
chr6	52255288	52255470	+	-258	536	-	-536	52254140	52255546	-	peak218908	9	6	intron (NM_133367, intron 1 of 1)	intron (NM_133367, intron 1 of 1)	27917	NM_133367	85315	Hs,239388	NM_133367	ENSG00000170915	PAQR8	C6orf33|LMPB1|MPRB	progestin and adipoQ receptor family member VIII	protein-coding	TSS-50kb;TSS-50kb;INTRON	-31061;-30250;0	NM_001172420;NM_018100;NM_133367	ENSG00000096093;ENSG00000096093;ENSG00000170915	EFHC1;EFHC1;PAQR8
chr5	106837704	106838094	+	-390	526	+	526	106837704	106839146	-	peak207118	8	6	intron (NM_001962, intron 1 of 4)	intron (NM_001962, intron 1 of 4)	168171	NM_001962	1946	Hs,288741	NM_001962	ENSG00000184349	EFNA5	AF1|EFL5|EPLG7|GLC1M|LERK7|RAGS	ephrin-A5	protein-coding	INTRON	0	NM_001962	ENSG00000184349	EFNA5
chr11	64637838	64638320	+	-702	317	+	317	64637618	64639174	-	peak35916	4	4	intron (NM_006795, intron 2 of 4)	intron (NM_006795, intron 2 of 4)	7844	NM_006795	10938	Hs,523774	NM_006795	ENSG00000110047	EHD1	H-PAST|HPAST1|PAST|PAST1	EH domain containing 1	protein-coding	INTRON;TSS-50kb	0;26456	NM_006795;NM_017525	ENSG00000110047;ENSG00000171219	EHD1;CDC42BPG
chr11	34675579	34675977	+	-801	360	+	360	34675176	34677100	+	peak33462	6	5	intron (NM_001206616, intron 6 of 8)	intron (NM_001206616, intron 6 of 8)	22127	NM_001206616	26298	Hs,653859	NM_012153		EHF	ESE3|ESE3B|ESEJ	ets homologous factor	protein-coding	INTRON	0	NM_001206616	ENSG00000135373	EHF
chr11	34676467	34676782	+	-634	486	-	-486	34675176	34677100	+	peak33462	6	5	intron (NM_001206616, intron 6 of 8)	intron (NM_001206616, intron 6 of 8)	22127	NM_001206616	26298	Hs,653859	NM_012153		EHF	ESE3|ESE3B|ESEJ	ets homologous factor	protein-coding	INTRON	0	NM_001206616	ENSG00000135373	EHF
chr11	34621880	34622041	+	-161	458	+	458	34621880	34622957	-	peak33452	5	5	Intergenic	Intergenic	-20169	NM_012153	26298	Hs,653859	NM_012153		EHF	ESE3|ESE3B|ESEJ	ets homologous factor	protein-coding	TSS-50kb;TSS-50kb	-31692;-20269	NM_001206616;NM_012153	ENSG00000135373;ENSG00000135373	EHF;EHF
chr11	34622320	34622551	+	-636	18	-	-18	34621880	34622957	-	peak33452	5	5	Intergenic	Intergenic	-20169	NM_012153	26298	Hs,653859	NM_012153		EHF	ESE3|ESE3B|ESEJ	ets homologous factor	protein-coding	TSS-50kb;TSS-50kb	-31692;-20269	NM_001206616;NM_012153	ENSG00000135373;ENSG00000135373	EHF;EHF
chr7	6145406	6145878	+	-857	628	-	-628	6143765	6146263	-	peak235790	9	6	intron (NM_032172, intron 1 of 17)	CpG	464	NM_032172	84132	Hs,31856	NM_032172	ENSG00000106346	USP42	-	ubiquitin specific peptidase 42	protein-coding	TSS-50kb	46255	NM_001134335	ENSG00000086232	EIF2AK1
chr2	88899554	88899981	+	-746	24	-	-24	88899187	88900300	-	peak114157	8	6	intron (NM_001313915, intron 2 of 16)	intron (NM_001313915, intron 2 of 16)	24703	NM_001313915	9451	Hs,591589	NM_004836	ENSG00000172071	EIF2AK3	PEK|PERK|WRS	eukaryotic translation initiation factor 2-alpha kinase 3	protein-coding	INTRON	0	NM_001313915	ENSG00000172071	EIF2AK3
chr1	206763465	206763687	+	-458	488	-	-488	206762254	206763923	-	peak15062	9	6	TTS (NM_182663)	TTS (NM_182663)	22815	NM_006893	1939	Hs,497581	NM_006893	ENSG00000143486	EIF2D	HCA56|LGTN	eukaryotic translation initiation factor 2D	protein-coding	TTS+10kb;TSS-50kb;TTS+10kb	-1985;-45892;573	NM_001201478;NM_003582;NM_182663	ENSG00000143486;ENSG00000143479;ENSG00000266094	EIF2D;DYRK3;RASSF5
chr1	21475870	21476054	+	-184	283	+	283	21475870	21476620	-	peak1392	5	4	intron (NM_001198803, intron 3 of 14)	intron (NM_001198803, intron 3 of 14)	25006	NM_001198803	8672	Hs,467084	NM_003760	ENSG00000075151	EIF4G3	eIF-4G 3|eIF4G 3|eIF4GII	eukaryotic translation initiation factor 4 gamma, 3	protein-coding	INTRON;TSS-50kb	0;38470	NM_001198803;NM_003760	ENSG00000075151;ENSG00000075151	EIF4G3;EIF4G3
chr1	21348947	21349299	+	-668	155	-	-155	21348322	21349615	-	peak1387	9	6	intron (NM_003760, intron 2 of 31)	intron (NM_003760, intron 2 of 31)	-34044	NR_031657	100302155		NR_031657	ENSG00000221808	MIR1256	MIRN1256|hsa-mir-1256	microRNA 1256	ncRNA	INTRON;TSS-50kb	0;34144	NM_003760;NR_031657	ENSG00000075151;NO_ENSEMBL	EIF4G3;NO_SYMBOL
chr13	41591409	41591779	+	-370	350	+	350	41591409	41592480	-	peak60853	6	4	intron (NM_172373, intron 1 of 8)	intron (NM_172373, intron 1 of 8)	1563	NM_172373	1997	Hs,135646	NM_172373	ENSG00000120690	ELF1	-	E74-like factor 1 (ets domain transcription factor)	protein-coding	TSS-50kb;TSS-50kb;INTRON	35627;-43852;0	NM_001145353;NM_007187;NM_172373	ENSG00000120690;ENSG00000120688;ENSG00000120690	ELF1;WBP4;ELF1
chr1	201987611	201988279	+	-840	383	-	-383	201986672	201988451	+	peak14603	9	6	Intergenic	Intergenic	7872	NM_001114309	1999	Hs,603657	NM_004433	ENSG00000163435	ELF3	EPR-1|ERT|ESE-1|ESX	E74-like factor 3 (ets domain transcription factor, epithelial-specific )	protein-coding	TTS+10kb	1348	NM_004433	ENSG00000163435	ELF3
chr19	18625662	18626077	+	-518	66	+	66	18625559	18626313	-	peak105640	3	5	intron (NM_006532, intron 1 of 11)	intron (NM_006532, intron 1 of 11)	7001	NM_006532	8178	Hs,515260	NM_006532	ENSG00000105656	ELL	C19orf17|ELL1|MEN|PPP1R68	elongation factor RNA polymerase II	protein-coding	INTRON;TSS-50kb	0;-42735	NM_006532;NM_024069	ENSG00000105656;ENSG00000105700	ELL;KXD1
chr14	74238517	74238805	+	-585	126	+	126	74238220	74239354	-	peak78298	9	6	intron (NM_001043318, intron 1 of 11)	intron (NM_001043318, intron 1 of 11)	-11786	NM_194278	91748	Hs,594157	NM_194278	ENSG00000156030	ELMSAN1	C14orf117|C14orf43|LSR68|MIDEAS|c14_5541	ELM2 and Myb/SANT-like domain containing 1	protein-coding	INTRON;TSS-50kb;TSS-50kb	0;11887;-15072	NM_001043318;NM_194278;NR_109995	ENSG00000156030;ENSG00000156030;NO_ENSEMBL	ELMSAN1;ELMSAN1;NO_SYMBOL
chr14	74207610	74207866	+	-429	398	+	398	74207437	74208835	-	peak78288	5	6	intron (NM_001043318, intron 1 of 11)	intron (NM_001043318, intron 1 of 11)	-17314	NR_039727	100616158		NR_039727	ENSG00000264741	MIR4505	mir-4505	microRNA 4505	ncRNA	INTRON;TSS-50kb;TSS-50kb;TSS-50kb	0;27109;-17413;-45723	NM_001043318;NM_006029;NR_039727;NR_109995	ENSG00000156030;ENSG00000176903;NO_ENSEMBL;NO_ENSEMBL	ELMSAN1;PNMA1;NO_SYMBOL;NO_SYMBOL
chr14	74208106	74208498	+	-729	166	-	-166	74207437	74208835	-	peak78288	5	6	intron (NM_001043318, intron 1 of 11)	intron (NM_001043318, intron 1 of 11)	-17314	NR_039727	100616158		NR_039727	ENSG00000264741	MIR4505	mir-4505	microRNA 4505	ncRNA	INTRON;TSS-50kb;TSS-50kb;TSS-50kb	0;27109;-17413;-45723	NM_001043318;NM_006029;NR_039727;NR_109995	ENSG00000156030;ENSG00000176903;NO_ENSEMBL;NO_ENSEMBL	ELMSAN1;PNMA1;NO_SYMBOL;NO_SYMBOL
chr4	111117471	111117868	+	-840	1058	+	1058	111117028	111120427	-	peak180094	9	6	intron (NM_024090, intron 1 of 3)	intron (NM_024090, intron 1 of 3)	1043	NM_001130721	79071	Hs,412939	NM_024090	ENSG00000170522	ELOVL6	FACE|FAE|LCE	ELOVL fatty acid elongase 6	protein-coding	INTRON	0	NM_024090	ENSG00000170522	ELOVL6
chr4	111117028	111117174	+	-146	1627	+	1627	111117028	111120427	-	peak180094	9	6	intron (NM_024090, intron 1 of 3)	intron (NM_024090, intron 1 of 3)	1043	NM_001130721	79071	Hs,412939	NM_024090	ENSG00000170522	ELOVL6	FACE|FAE|LCE	ELOVL fatty acid elongase 6	protein-coding	INTRON	0	NM_024090	ENSG00000170522	ELOVL6
chr4	111114926	111115298	+	-550	27	+	27	111114748	111115530	-	peak180093	6	5	intron (NM_024090, intron 1 of 3)	intron (NM_024090, intron 1 of 3)	4632	NM_001130721	79071	Hs,412939	NM_024090	ENSG00000170522	ELOVL6	FACE|FAE|LCE	ELOVL fatty acid elongase 6	protein-coding	INTRON	0	NM_024090	ENSG00000170522	ELOVL6
chr11	31693471	31693787	+	-316	283	-	-283	31692906	31693787	+	peak33146	9	5	intron (NM_019040, intron 9 of 9)	intron (NM_019040, intron 9 of 9)	132438	NM_001310161	5080	Hs,270303	NM_000280	ENSG00000007372	PAX6	AN|AN2|D11S812E|FVH1|MGDA|WAGR	paired box 6	protein-coding	INTRON	0	NM_019040	ENSG00000109911	ELP4
chr2	42359641	42359846	+	-205	594	+	594	42359641	42361034	-	peak110367	9	6	Intergenic	Intergenic	-36140	NM_001145076	27436	Hs,713173	NM_019063	ENSG00000143924	EML4	C2orf2|ELP120|EMAP-4|EMAPL4|ROPP120	echinoderm microtubule associated protein like 4	protein-coding	TSS-50kb;TTS+10kb	-36239;-9336	NM_001145076;NR_110584	ENSG00000143924;NO_ENSEMBL	EML4;NO_SYMBOL
chr2	42360195	42360705	+	-840	112	-	-112	42359641	42361034	-	peak110367	9	6	Intergenic	Intergenic	-36140	NM_001145076	27436	Hs,713173	NM_019063	ENSG00000143924	EML4	C2orf2|ELP120|EMAP-4|EMAPL4|ROPP120	echinoderm microtubule associated protein like 4	protein-coding	TSS-50kb;TTS+10kb	-36239;-9336	NM_001145076;NR_110584	ENSG00000143924;NO_ENSEMBL	EML4;NO_SYMBOL
chr2	46542401	46542637	+	-512	93	+	93	46542126	46543099	+	peak110754	9	6	intron (NM_001430, intron 1 of 15)	intron (NM_001430, intron 1 of 15)	18072	NM_001430	2034	Hs,468410	NM_001430	ENSG00000116016	EPAS1	ECYT4|HIF2A|HLF|MOP2|PASD2|bHLHe73	endothelial PAS domain protein 1	protein-coding	INTRON	0	NM_001430	ENSG00000116016	EPAS1
chr20	34681751	34681969	+	-494	724	-	-724	34680026	34682245	-	peak133252	6	6	intron (NM_001258329, intron 1 of 22)	intron (NM_001258329, intron 1 of 22)	504	NM_177996	2036	Hs,437422	NM_012156	ENSG00000088367	EPB41L1	4,1N|MRD11	erythrocyte membrane protein band 4,1-like 1	protein-coding	INTRON;TSS-50kb	0;42355	NM_001258329;NR_027451	ENSG00000088367;NO_ENSEMBL	EPB41L1;NO_SYMBOL
chr18	5515409	5515548	+	-490	142	+	142	5515057	5516182	-	peak94827	3	1	intron (NM_001281534, intron 1 of 19)	intron (NM_001281534, intron 1 of 19)	24935	NM_001281533	23136	Hs,213394	NM_012307	ENSG00000082397	EPB41L3	4,1B|DAL-1|DAL1	erythrocyte membrane protein band 4,1-like 3	protein-coding	INTRON	0	NM_001281534	ENSG00000082397	EPB41L3
chr18	5542461	5543034	+	-834	548	+	548	5542201	5544391	-	peak94833	9	6	intron (NM_001281534, intron 1 of 19)	intron (NM_001281534, intron 1 of 19)	1013	NM_001281534	23136	Hs,213394	NM_012307	ENSG00000082397	EPB41L3	4,1B|DAL-1|DAL1	erythrocyte membrane protein band 4,1-like 3	protein-coding	TSS-50kb;INTRON	2842;0	NM_001281533;NM_001281534	ENSG00000082397;ENSG00000082397	EPB41L3;EPB41L3
chr17	27138691	27138846	+	-154	576	+	576	27138691	27139996	-	peak91007	9	6	5' UTR (NM_001288634, exon 1 of 3)	5' UTR (NM_001288634, exon 1 of 3)	109	NM_001288634	55731	Hs,564533	NM_018182	ENSG00000173065	FAM222B	C17orf63	family with sequence similarity 222, member B	protein-coding	TSS-50kb;TSS-50kb	-42798;-49012	NM_005702;NR_039876	ENSG00000132591;NO_ENSEMBL	ERAL1;NO_SYMBOL
chr5	172264744	172264958	+	-338	64	-	-64	172264492	172265082	+	peak214532	6	4	intron (NM_001031711, intron 1 of 9)	intron (NM_001031711, intron 1 of 9)	3564	NM_001031711	57222	Hs,509163	NM_020462	ENSG00000113719	ERGIC1	ERGIC-32|ERGIC32|NET24	endoplasmic reticulum-golgi intermediate compartment 1	protein-coding	INTRON	0	NM_001031711	ENSG00000113719	ERGIC1
chr17	62159440	62159790	+	-560	139	+	139	62159230	62160279	-	peak92941	9	6	intron (NM_001433, intron 2 of 21)	intron (NM_001433, intron 2 of 21)	47747	NM_001433	2081	Hs,133982	NM_001433		ERN1	IRE1|IRE1P|IRE1a|hIRE1p	endoplasmic reticulum to nucleus signaling 1	protein-coding	INTRON	0	NM_001433	ENSG00000178607	ERN1
chr1	216895697	216895915	+	-1664	20	+	20	216894250	216897401	-	peak16004	9	6	intron (NM_001243513, intron 1 of 7)	intron (NM_001243513, intron 1 of 7)	988	NM_001243519	2104	Hs,444225	NM_001438	ENSG00000196482	ESRRG	ERR3|ERRgamma|NR3B3	estrogen-related receptor gamma	protein-coding	INTRON	0	NM_001243513	ENSG00000196482	ESRRG
chr2	67625110	67625325	+	-215	542	-	-542	67624026	67625325	+	peak112420	9	6	exon (NM_019002, exon 1 of 6)	exon (NM_019002, exon 1 of 6)	234	NM_019002	54465	Hs,353022	NM_019002	ENSG00000143971	ETAA1	ETAA16	Ewing tumor-associated antigen 1	protein-coding	1ST EXON	0	NM_019002	ENSG00000143971	ETAA1
chr4	159592059	159592445	+	-400	934	+	934	159592045	159594327	-	peak188021	9	6	promoter-TSS (NM_004453)	promoter-TSS (NM_004453)	16	NM_001008393	201725	Hs,380920	NM_001008393	ENSG00000205208	C4orf46	RCDG1	chromosome 4 open reading frame 46	protein-coding	TSS-50kb;TSS-200	-10173;-166	NM_001281738;NM_004453	ENSG00000171503;ENSG00000171503	ETFDH;ETFDH
chr11	128323342	128323695	+	-450	94	+	94	128323245	128323979	-	peak42362	6	2	Intergenic	L2b|LINE|L2	68593	NM_005238	2113	Hs,369438	NM_005238	ENSG00000134954	ETS1	ETS-1|EWSR2|c-ets-1|p54	v-ets avian erythroblastosis virus E26 oncogene homolog 1	protein-coding	TTS+10kb	-5143	NM_005238	ENSG00000134954	ETS1
chr11	128392930	128393011	+	-82	722	-	-722	128391484	128393011	-	peak42374	9	6	promoter-TSS (NM_005238)	promoter-TSS (NM_005238)	-37	NR_106738	102466104		NR_106738	ENSG00000276176	MIR6090	hsa-mir-6090	microRNA 6090	ncRNA	TSS-200;TSS-50kb	144;-3888	NM_005238;NR_120581	ENSG00000134954;NO_ENSEMBL	ETS1;NO_SYMBOL
chr11	128376891	128377234	+	-346	366	+	366	128376888	128377968	-	peak42370	8	6	intron (NM_001143820, intron 3 of 9)	intron (NM_001143820, intron 3 of 9)	14777	NM_005238	2113	Hs,369438	NM_005238	ENSG00000134954	ETS1	ETS-1|EWSR2|c-ets-1|p54	v-ets avian erythroblastosis virus E26 oncogene homolog 1	protein-coding	INTRON;TSS-50kb;TSS-50kb	0;-14675;-18708	NM_001143820;NR_106738;NR_120581	ENSG00000134954;NO_ENSEMBL;NO_ENSEMBL	ETS1;NO_SYMBOL;NO_SYMBOL
chr11	128366966	128367159	+	-698	32	+	32	128366461	128367727	-	peak42368	7	6	intron (NM_001143820, intron 3 of 9)	intron (NM_001143820, intron 3 of 9)	25111	NM_005238	2113	Hs,369438	NM_005238	ENSG00000134954	ETS1	ETS-1|EWSR2|c-ets-1|p54	v-ets avian erythroblastosis virus E26 oncogene homolog 1	protein-coding	INTRON;TSS-50kb;TSS-50kb	0;-25009;-29042	NM_001143820;NR_106738;NR_120581	ENSG00000134954;NO_ENSEMBL;NO_ENSEMBL	ETS1;NO_SYMBOL;NO_SYMBOL
chr11	128377315	128377487	+	-599	27	+	27	128376888	128377968	-	peak42370	8	6	intron (NM_001143820, intron 3 of 9)	intron (NM_001143820, intron 3 of 9)	14777	NM_005238	2113	Hs,369438	NM_005238	ENSG00000134954	ETS1	ETS-1|EWSR2|c-ets-1|p54	v-ets avian erythroblastosis virus E26 oncogene homolog 1	protein-coding	INTRON;TSS-50kb;TSS-50kb	0;-14675;-18708	NM_001143820;NR_106738;NR_120581	ENSG00000134954;NO_ENSEMBL;NO_ENSEMBL	ETS1;NO_SYMBOL;NO_SYMBOL
chr11	128367325	128367539	+	-402	338	-	-338	128366461	128367727	-	peak42368	7	6	intron (NM_001143820, intron 3 of 9)	intron (NM_001143820, intron 3 of 9)	25111	NM_005238	2113	Hs,369438	NM_005238	ENSG00000134954	ETS1	ETS-1|EWSR2|c-ets-1|p54	v-ets avian erythroblastosis virus E26 oncogene homolog 1	protein-coding	INTRON;TSS-50kb;TSS-50kb	0;-25009;-29042	NM_001143820;NR_106738;NR_120581	ENSG00000134954;NO_ENSEMBL;NO_ENSEMBL	ETS1;NO_SYMBOL;NO_SYMBOL
chr1	157107107	157107326	+	-219	886	+	886	157107107	157109098	-	peak10689	9	6	promoter-TSS (NM_005240)	promoter-TSS (NM_005240)	74	NM_005240	2117	Hs,105636	NM_005240	ENSG00000117036	ETV3	METS|PE-1|PE1|bA110J1,4	ets variant 3	protein-coding	TSS-50kb;TSS-200;TTS+10kb	38603;26;9740	NM_001004341;NM_005240;NR_001560	ENSG00000253831;ENSG00000117036;NO_ENSEMBL	ETV3L;ETV3;NO_SYMBOL
chr12	11975427	11976011	+	-702	279	-	-279	11974752	11976129	+	peak43836	9	6	intron (NM_001987, intron 2 of 7)	intron (NM_001987, intron 2 of 7)	172653	NM_001987	2120	Hs,504765	NM_001987	ENSG00000139083	ETV6	TEL|TEL/ABL|THC5	ets variant 6	protein-coding	INTRON	0	NM_001987	ENSG00000139083	ETV6
chr12	11975144	11975300	+	-548	218	+	218	11974752	11976129	+	peak43836	9	6	intron (NM_001987, intron 2 of 7)	intron (NM_001987, intron 2 of 7)	172653	NM_001987	2120	Hs,504765	NM_001987	ENSG00000139083	ETV6	TEL|TEL/ABL|THC5	ets variant 6	protein-coding	INTRON	0	NM_001987	ENSG00000139083	ETV6
chr12	12030986	12031138	+	-474	252	+	252	12030665	12031964	+	peak43847	9	6	intron (NM_001987, intron 5 of 7)	intron (NM_001987, intron 5 of 7)	-192563	NM_138723	79370	Hs,210343	NM_030766	ENSG00000121380	BCL2L14	BCLG	BCL2-like 14 (apoptosis facilitator)	protein-coding	INTRON	0	NM_001987	ENSG00000139083	ETV6
chr12	12016846	12017194	+	-392	1008	-	-1008	12014787	12017238	+	peak43845	8	6	intron (NM_001987, intron 4 of 7)	intron (NM_001987, intron 4 of 7)	-207865	NM_138723	79370	Hs,210343	NM_030766	ENSG00000121380	BCL2L14	BCLG	BCL2-like 14 (apoptosis facilitator)	protein-coding	INTRON	0	NM_001987	ENSG00000139083	ETV6
chr12	12038206	12038369	+	-619	422	+	422	12037751	12039670	+	peak43848	9	6	intron (NM_001987, intron 6 of 7)	intron (NM_001987, intron 6 of 7)	-185167	NM_138723	79370	Hs,210343	NM_030766	ENSG00000121380	BCL2L14	BCLG	BCL2-like 14 (apoptosis facilitator)	protein-coding	INTRON	0	NM_001987	ENSG00000139083	ETV6
chr12	12009987	12010279	+	-341	679	-	-679	12008580	12010328	+	peak43844	9	6	intron (NM_001987, intron 4 of 7)	intron (NM_001987, intron 4 of 7)	206666	NM_001987	2120	Hs,504765	NM_001987	ENSG00000139083	ETV6	TEL|TEL/ABL|THC5	ets variant 6	protein-coding	INTRON	0	NM_001987	ENSG00000139083	ETV6
chr14	69618210	69618757	+	-669	1038	+	1038	69618089	69620956	-	peak77980	9	6	promoter-TSS (NM_001284207)	promoter-TSS (NM_001284207)	-207	NM_001284207	8816	Hs,509780	NM_003861	ENSG00000139990	DCAF5	BCRG2|BCRP2|D14S1461E|WDR22	DDB1 and CUL4 associated factor 5	protein-coding	TSS-50kb;TSS-1500;TSS-50kb	-39060;307;-37959	NM_001193363;NM_001284207;NM_018199	ENSG00000081177;ENSG00000139990;ENSG00000081177	EXD2;DCAF5;EXD2
chr6	711154	711526	+	-476	195	-	-195	710660	711630	-	peak215079	9	6	Intergenic	CpG	-18004	NM_018303	55770	Hs,484412	NM_018303	ENSG00000112685	EXOC2	SEC5|SEC5L1|Sec5p	exocyst complex component 2	protein-coding	TSS-50kb	18105	NM_018303	ENSG00000112685	EXOC2
chr6	710742	711015	+	-354	267	+	267	710660	711630	-	peak215079	9	6	Intergenic	CpG	-18004	NM_018303	55770	Hs,484412	NM_018303	ENSG00000112685	EXOC2	SEC5|SEC5L1|Sec5p	exocyst complex component 2	protein-coding	TSS-50kb	18105	NM_018303	ENSG00000112685	EXOC2
chr8	118958698	118959000	+	-646	523	+	523	118958355	118960390	-	peak268596	9	6	intron (NM_000127, intron 1 of 10)	intron (NM_000127, intron 1 of 10)	164685	NM_000127	2131	Hs,492618	NM_000127		EXT1	EXT|LGCR|LGS|TRPS2|TTV	exostosin glycosyltransferase 1	protein-coding	INTRON	0	NM_000127	ENSG00000182197	EXT1
chr6	159238091	159238517	+	-426	1128	+	1128	159238091	159240773	-	peak234327	9	6	promoter-TSS (NM_003379)	promoter-TSS (NM_003379)	-92	NM_003379	7430	Hs,487027	NM_003379	ENSG00000092820	EZR	CVIL|CVL|HEL-S-105|VIL2	ezrin	protein-coding	TSS-200	193	NM_003379	ENSG00000092820	EZR
chr1	160989807	160990254	+	-447	1010	+	1010	160989807	160992274	-	peak10891	9	6	promoter-TSS (NM_016946)	promoter-TSS (NM_016946)	92	NM_016946	50848	Hs,517293	NM_016946	ENSG00000158769	F11R	CD321|JAM|JAM1|JAMA|JCAM|KAT|PAM-1	F11 receptor	protein-coding	TSS-200	8	NM_016946	ENSG00000158769	F11R
chr1	160983118	160983992	+	-874	218	+	218	160983118	160984428	-	peak10890	9	6	intron (NM_016946, intron 1 of 9)	intron (NM_016946, intron 1 of 9)	7360	NM_016946	50848	Hs,517293	NM_016946	ENSG00000158769	F11R	CD321|JAM|JAM1|JAMA|JCAM|KAT|PAM-1	F11 receptor	protein-coding	INTRON	0	NM_016946	ENSG00000158769	F11R
chr10	14689846	14690850	+	-1018	68	+	68	14689832	14690999	-	peak19545	9	6	intron (NM_001282695, intron 2 of 5)	UCON25|Unknown|Unknown	-43999	NM_001282696	83641	Hs,446315	NM_031453	ENSG00000065809	FAM107B	C10orf45	family with sequence similarity 107, member B	protein-coding	TSS-50kb	44100	NM_001282697	ENSG00000065809	FAM107B
chr10	14647138	14647588	+	-694	715	-	-715	14645463	14647832	-	peak19540	9	6	promoter-TSS (NM_001282697)	promoter-TSS (NM_001282697)	-231	NM_001282696	83641	Hs,446315	NM_031453	ENSG00000065809	FAM107B	C10orf45	family with sequence similarity 107, member B	protein-coding	TSS-1500;TSS-50kb;TSS-50kb	332;31460;32561	NM_001282697;NM_001282700;NM_001282702	ENSG00000065809;ENSG00000065809;ENSG00000065809	FAM107B;FAM107B;FAM107B
chr5	16492574	16492683	+	-486	230	+	230	16492197	16493520	-	peak195058	9	6	intron (NM_001034850, intron 3 of 8)	intron (NM_001034850, intron 3 of 8)	16248	NM_019000	54463	Hs,481704	NM_019000	ENSG00000154153	FAM134B	JK-1|JK1	family with sequence similarity 134, member B	protein-coding	INTRON;TSS-50kb	0;27065	NM_001034850;NM_033414	ENSG00000154153;ENSG00000173545	FAM134B;ZNF622
chr4	187027199	187027350	+	-821	596	-	-596	187025337	187028020	-	peak192813	9	6	Intergenic	CpG	36370	NM_003265	7098	Hs,657724	NM_003265		TLR3	CD283|IIAE2	toll-like receptor 3	protein-coding	TSS-50kb;TSS-50kb	-43748;-39416	NM_001006655;NM_015398	ENSG00000109794;ENSG00000109794	FAM149A;FAM149A
chr2	131863489	131864378	+	-916	840	-	-840	131861783	131864406	-	peak117179	9	6	intron (NM_001309448, intron 1 of 6)	CpG	675	NM_017958	55041	Hs,469944	NM_017958	ENSG00000115762	PLEKHB2	EVT2	pleckstrin homology domain containing, family B (evectins) member 2	protein-coding	TSS-50kb	12191	NM_001009993	ENSG00000152102	FAM168B
chr4	15655935	15656313	+	-1122	492	+	492	15655191	15658042	-	peak166432	9	6	intron (NM_012161, intron 1 of 10)	CpG	418	NR_036464	26234	Hs,643433	NM_012161	ENSG00000118564	FBXL5	FBL4|FBL5|FLR1	F-box and leucine-rich repeat protein 5	protein-coding	TSS-50kb;TSS-50kb	-26835;-48056	NM_001145191;NM_004334	ENSG00000237765;ENSG00000109743	FAM200B;BST1
chr7	6425136	6425343	+	-636	140	+	140	6424707	6426053	-	peak235807	8	5	intron (NM_018890, intron 1 of 6)	intron (NM_018890, intron 1 of 6)	11254	NM_018890	5879	Hs,413812	NM_006908	ENSG00000136238	RAC1	MIG5|Rac-1|TC-25|p21-Rac1	ras-related C3 botulinum toxin substrate 1 (rho family, small GTP binding protein Rac1)	protein-coding	TSS-50kb;INTRON	36891;0	NM_001037163;NM_018890	ENSG00000178397;ENSG00000136238	FAM220A;RAC1
chr1	27353661	27353962	+	-382	386	+	386	27353581	27354815	-	peak1872	7	5	Intergenic	L2a|LINE|L2	-14865	NM_052943	115572	Hs,632378	NM_052943	ENSG00000158246	FAM46B	-	family with sequence similarity 46, member B	protein-coding	TSS-50kb	14966	NM_052943	ENSG00000158246	FAM46B
chr4	77133814	77134170	+	-572	688	+	688	77133598	77135761	-	peak175410	9	6	promoter-TSS (NM_001242936)	promoter-TSS (NM_001242936)	372	NM_005506	950	Hs,349656	NM_005506	ENSG00000138760	SCARB2	AMRF|CD36L2|EPM4|HLGP85|LGP85|LIMP-2|LIMPII|SR-BII	scavenger receptor class B, member 2	protein-coding	TSS-1500;TSS-50kb	-270;-38272	NM_001242936;NM_001242939	ENSG00000189157;ENSG00000272414	FAM47E;FAM47E-STBD1
chr4	77129675	77129810	+	-440	57	-	-57	77129256	77130114	-	peak175409	8	6	intron (NM_005506, intron 1 of 11)	intron (NM_005506, intron 1 of 11)	5367	NM_005506	950	Hs,349656	NM_005506	ENSG00000138760	SCARB2	AMRF|CD36L2|EPM4|HLGP85|LGP85|LIMP-2|LIMPII|SR-BII	scavenger receptor class B, member 2	protein-coding	TSS-50kb;TSS-50kb;INTRON	-5265;-43267;0	NM_001242936;NM_001242939;NM_005506	ENSG00000189157;ENSG00000272414;ENSG00000138760	FAM47E;FAM47E-STBD1;SCARB2
chr4	77173424	77173631	+	-613	462	-	-462	77172095	77174038	-	peak175415	9	6	intron (NM_001136570, intron 1 of 7)	intron (NM_001136570, intron 1 of 7)	214	NM_001136570	100129583	Hs,720509	NM_001136570	ENSG00000189157	FAM47E	-	family with sequence similarity 47, member E	protein-coding	INTRON;TSS-50kb	0;38115	NM_001136570;NM_001204255	ENSG00000189157;ENSG00000138760	FAM47E;SCARB2
chr10	126429723	126430139	+	-416	373	-	-373	126428977	126430139	-	peak29209	7	3	intron (NM_014661, intron 1 of 4)	intron (NM_014661, intron 1 of 4)	3372	NM_014661	9679	Hs,129195	NM_014661	ENSG00000189319	FAM53B	KIAA0140|bA12J10,2|smp	family with sequence similarity 53, member B	protein-coding	INTRON	0	NM_014661	ENSG00000189319	FAM53B
chr4	187606948	187607189	+	-506	42	+	42	187606682	187607538	-	peak192861	7	5	intron (NM_005245, intron 2 of 26)	intron (NM_005245, intron 2 of 26)	37877	NM_005245	2195	Hs,481371	NM_005245	ENSG00000083857	FAT1	CDHF7|CDHR8|FAT|ME5|hFat1	FAT atypical cadherin 1	protein-coding	INTRON	0	NM_005245	ENSG00000083857	FAT1
chr7	102452256	102452586	+	-464	113	+	113	102452122	102452945	-	peak246699	4	3	TTS (NM_001111038)	TTS (NM_001111038)	63135	NM_001145268	222234	Hs,202543	NM_147194	ENSG00000222011	FAM185A	-	family with sequence similarity 185, member A	protein-coding	TTS+10kb;TTS+10kb	-873;2963	NM_001111038;NM_001145269	ENSG00000161040;ENSG00000222011	FBXL13;FAM185A
chr8	28352811	28352827	+	-16	879	-	-879	28351052	28352827	-	peak256451	9	6	intron (NM_145866, intron 1 of 6)	CpG	218	NM_145866	7976	Hs,40735	NM_017412	ENSG00000104290	FZD3	Fz-3	frizzled class receptor 3	protein-coding	TSS-50kb;TSS-50kb	4206;-36126	NM_001258211;NR_106988	ENSG00000214050;NO_ENSEMBL	FBXO16;NO_SYMBOL
chr8	124552481	124552488	+	-280	782	+	782	124552207	124554325	-	peak269444	9	6	5' UTR (NM_001242463, exon 1 of 7)	5' UTR (NM_001242463, exon 1 of 7)	227	NM_058229	114907	Hs,403933	NM_058229	ENSG00000156804	FBXO32	Fbx32|MAFbx	F-box protein 32	protein-coding	TSS-50kb	8984	NM_148177	ENSG00000156804	FBXO32
chr8	124549835	124550229	+	-394	406	+	406	124549835	124551041	-	peak269443	3	2	intron (NM_058229, intron 1 of 8)	intron (NM_058229, intron 1 of 8)	3055	NM_058229	114907	Hs,403933	NM_058229	ENSG00000156804	FBXO32	Fbx32|MAFbx	F-box protein 32	protein-coding	INTRON;TSS-50kb	0;6156	NM_058229;NM_148177	ENSG00000156804;ENSG00000156804	FBXO32;FBXO32
chr15	68565026	68565500	+	-497	461	-	-461	68564081	68565523	-	peak83917	7	6	Intergenic	Intergenic	-5339	NM_015322	10116	Hs,362733	NM_015322	ENSG00000169018	FEM1B	F1A-ALPHA|F1AA|FEM1-beta	fem-1 homolog b (C, elegans)	protein-coding	TSS-50kb;TSS-50kb	-5438;42823	NM_015322;NM_017882	ENSG00000169018;ENSG00000128973	FEM1B;CLN6
chr19	35927429	35927883	+	-454	220	+	220	35927429	35928323	+	peak106156	3	4	Intergenic	Intergenic	-12741	NM_005306	2867	Hs,248056	NM_005306	ENSG00000126262	FFAR2	FFA2R|GPR43	free fatty acid receptor 2	protein-coding	TSS-50kb	-12840	NM_005306	ENSG00000126262	FFAR2
chr12	32688261	32688652	+	-550	796	-	-796	32686510	32688810	+	peak47077	9	6	intron (NM_001304480, intron 1 of 16)	intron (NM_001304480, intron 1 of 16)	433	NM_001304480	121512	Hs,117835	NM_139241	ENSG00000139132	FGD4	CMT4H|FRABP|ZFYVE6	FYVE, RhoGEF and PH domain containing 4	protein-coding	INTRON	0	NM_001304480	ENSG00000139132	FGD4
chr1	60009140	60009290	+	-541	66	-	-66	60008617	60009681	+	peak3868	4	4	intron (NM_001278224, intron 1 of 9)	intron (NM_001278224, intron 1 of 9)	27848	NM_001278224	55277	Hs,444301	NM_018291	ENSG00000172456	FGGY	-	FGGY carbohydrate kinase domain containing	protein-coding	INTRON	0	NM_001278224	ENSG00000172456	FGGY
chr1	60204406	60204597	+	-760	330	-	-330	60203178	60205166	-	peak3883	3	2	intron (NM_001244714, intron 12 of 13)	intron (NM_001244714, intron 12 of 13)	-5204	NR_039861	100616409		NR_039861	ENSG00000266150	MIR4711	-	microRNA 4711	ncRNA	INTRON;TSS-50kb;TSS-50kb	0;5305;-34394	NM_001244714;NR_039861;NR_110627	ENSG00000172456;NO_ENSEMBL;NO_ENSEMBL	FGGY;NO_SYMBOL;NO_SYMBOL
chr3	99761045	99761306	+	-589	696	-	-696	99759325	99761634	-	peak152910	6	5	intron (NM_182909, intron 1 of 5)	intron (NM_182909, intron 1 of 5)	-43421	NR_031662	100313938		NR_031662	ENSG00000221369	MIR548G	MIRN548G|hsa-mir-548g	microRNA 548g	ncRNA	INTRON;TSS-50kb	0;43522	NM_182909;NR_031662	ENSG00000168386;NO_ENSEMBL	FILIP1L;NO_SYMBOL
chr3	99596957	99597300	+	-514	194	-	-194	99596398	99597470	-	peak152882	3	4	intron (NR_031662, intron 1 of 4)	intron (NR_031662, intron 1 of 4)	-1887	NM_001282793	11259	Hs,104672	NM_014890	ENSG00000168386	FILIP1L	DOC-1|DOC1|GIP130|GIP90	filamin A interacting protein 1-like	protein-coding	TSS-50kb;INTRON	1988;0	NM_001282794;NR_031662	ENSG00000168386;NO_ENSEMBL	FILIP1L;NO_SYMBOL
chr6	35570271	35570684	+	-413	612	-	-612	35569047	35570684	-	peak217185	8	6	intron (NM_004117, intron 5 of 10)	intron (NM_004117, intron 5 of 10)	62700	NR_049873	100847048		NR_049873	ENSG00000265527	MIR5690	-	microRNA 5690	ncRNA	INTRON	0	NM_004117	ENSG00000096060	FKBP5
chr6	35569141	35569999	+	-952	296	+	296	35569047	35570684	-	peak217185	8	6	intron (NM_004117, intron 5 of 10)	intron (NM_004117, intron 5 of 10)	62700	NR_049873	100847048		NR_049873	ENSG00000265527	MIR5690	-	microRNA 5690	ncRNA	INTRON	0	NM_004117	ENSG00000096060	FKBP5
chr6	35693737	35694027	+	-290	1134	+	1134	35693737	35696296	-	peak217195	9	6	intron (NR_027117, intron 9 of 9)	intron (NR_027117, intron 9 of 9)	1343	NM_001145775	2289	Hs,407190	NM_004117	ENSG00000096060	FKBP5	AIG6|FKBP51|FKBP54|P54|PPIase|Ptg-10	FK506 binding protein 5	protein-coding	TSS-50kb;TSS-50kb;TSS-50kb;TSS-50kb;INTRON	38425;38398;-9892;-49454;0	NM_001145776;NM_001145777;NM_001286576;NM_207409;NR_027117	ENSG00000096060;ENSG00000096060;ENSG00000157343;ENSG00000196748;NO_ENSEMBL	FKBP5;FKBP5;ARMC12;CLPSL2;NO_SYMBOL
chr3	58038147	58038335	+	-438	67	+	67	58037896	58038719	+	peak147196	8	6	intron (NM_001457, intron 1 of 45)	intron (NM_001457, intron 1 of 45)	44181	NM_001164317	2317	Hs,476448	NM_001457	ENSG00000136068	FLNB	ABP-278|ABP-280|AOI|FH1|FLN-B|FLN1L|LRS1|SCT|TABP|TAP	filamin B, beta	protein-coding	INTRON	0	NM_001457	ENSG00000136068	FLNB
chr15	33165962	33166106	+	-144	595	-	-595	33164772	33166106	-	peak81749	5	5	intron (NM_001277313, intron 16 of 20)	intron (NM_001277313, intron 16 of 20)	-154373	NR_109767	100131315	Hs,610545	NR_109767	ENSG00000259721	LOC100131315	-	uncharacterized LOC100131315	ncRNA	INTRON	0	NM_001277313	ENSG00000248905	FMN1
chr15	33164908	33165041	+	-268	465	+	465	33164772	33166106	-	peak81749	5	5	intron (NM_001277313, intron 16 of 20)	intron (NM_001277313, intron 16 of 20)	-154373	NR_109767	100131315	Hs,610545	NR_109767	ENSG00000259721	LOC100131315	-	uncharacterized LOC100131315	ncRNA	INTRON	0	NM_001277313	ENSG00000248905	FMN1
chr15	33153988	33154297	+	-416	130	-	-130	33153621	33154404	-	peak81746	5	2	intron (NM_001277313, intron 16 of 20)	intron (NM_001277313, intron 16 of 20)	-142947	NR_109767	100131315	Hs,610545	NR_109767	ENSG00000259721	LOC100131315	-	uncharacterized LOC100131315	ncRNA	INTRON	0	NM_001277313	ENSG00000248905	FMN1
chr1	93914812	93914954	+	-390	1135	-	-1135	93912293	93915202	+	peak7384	9	6	promoter-TSS (NM_001164473)	promoter-TSS (NM_001164473)	60	NM_001024948	54874	Hs,134060	NM_017737	ENSG00000137942	FNBP1L	C1orf39|TOCA1	formin binding protein 1-like	protein-coding	TSS-200	-39	NM_001164473	ENSG00000137942	FNBP1L
chr3	171847438	171848571	+	-1134	78	-	-78	171847280	171848571	+	peak162215	9	6	intron (NM_022763, intron 2 of 25)	intron (NM_022763, intron 2 of 25)	89582	NM_001135095	64778	Hs,744888	NM_022763	ENSG00000075420	FNDC3B	FAD104|PRO4979|YVTM2421	fibronectin type III domain containing 3B	protein-coding	INTRON	0	NM_022763	ENSG00000075420	FNDC3B
chr3	171870963	171871593	+	-872	42	-	-42	171870636	171871835	+	peak162220	9	6	intron (NM_022763, intron 3 of 25)	intron (NM_022763, intron 3 of 25)	112892	NM_001135095	64778	Hs,744888	NM_022763	ENSG00000075420	FNDC3B	FAD104|PRO4979|YVTM2421	fibronectin type III domain containing 3B	protein-coding	INTRON	0	NM_022763	ENSG00000075420	FNDC3B
chr3	171858231	171859026	+	-888	64	-	-64	171858010	171859118	+	peak162218	8	6	intron (NM_022763, intron 3 of 25)	intron (NM_022763, intron 3 of 25)	100220	NM_001135095	64778	Hs,744888	NM_022763	ENSG00000075420	FNDC3B	FAD104|PRO4979|YVTM2421	fibronectin type III domain containing 3B	protein-coding	INTRON	0	NM_022763	ENSG00000075420	FNDC3B
chr3	172035782	172036031	+	-622	13	-	-13	172035383	172036403	+	peak162256	6	6	intron (NM_022763, intron 11 of 25)	intron (NM_022763, intron 11 of 25)	130353	NM_198407	2693	Hs,130212	NM_004122	ENSG00000121853	GHSR	GHDP	growth hormone secretagogue receptor	protein-coding	INTRON	0	NM_022763	ENSG00000075420	FNDC3B
chr4	159731118	159731144	+	-26	673	+	673	159731118	159732489	+	peak188043	9	6	intron (NM_020840, intron 1 of 16)	intron (NM_020840, intron 1 of 16)	41622	NM_020840	57600	Hs,652441	NM_020840	ENSG00000052795	FNIP2	FNIPL|MAPO1	folliculin interacting protein 2	protein-coding	INTRON	0	NM_020840	ENSG00000052795	FNIP2
chr4	159748095	159748254	+	-786	163	-	-163	159747142	159748880	+	peak188051	6	5	intron (NM_020840, intron 2 of 16)	intron (NM_020840, intron 2 of 16)	57829	NM_020840	57600	Hs,652441	NM_020840	ENSG00000052795	FNIP2	FNIPL|MAPO1	folliculin interacting protein 2	protein-coding	INTRON	0	NM_020840	ENSG00000052795	FNIP2
chr4	159731152	159732489	+	-1338	16	-	-16	159731118	159732489	+	peak188043	9	6	intron (NM_020840, intron 1 of 16)	intron (NM_020840, intron 1 of 16)	41622	NM_020840	57600	Hs,652441	NM_020840	ENSG00000052795	FNIP2	FNIPL|MAPO1	folliculin interacting protein 2	protein-coding	INTRON	0	NM_020840	ENSG00000052795	FNIP2
chr4	159696369	159696741	+	-541	14	+	14	159696200	159696938	+	peak188032	5	5	intron (NM_020840, intron 1 of 16)	intron (NM_020840, intron 1 of 16)	6387	NM_020840	57600	Hs,652441	NM_020840	ENSG00000052795	FNIP2	FNIPL|MAPO1	folliculin interacting protein 2	protein-coding	INTRON	0	NM_020840	ENSG00000052795	FNIP2
chr4	159643443	159643599	+	-246	727	+	727	159643352	159645143	+	peak188027	9	6	intron (NM_005038, intron 1 of 9)	CpG	304	NM_005038	5481	Hs,183958	NM_005038	ENSG00000171497	PPID	CYP-40|CYPD	peptidylprolyl isomerase D	protein-coding	TSS-50kb	-46033	NM_020840	ENSG00000052795	FNIP2
chr14	75704218	75704581	+	-686	70	-	-70	75703756	75704905	+	peak78400	9	6	Intergenic	Intergenic	-41150	NM_005252	2353	Hs,25647	NM_005252	ENSG00000170345	FOS	AP-1|C-FOS|p55	FBJ murine osteosarcoma viral oncogene homolog	protein-coding	TSS-50kb	-41250	NM_005252	ENSG00000170345	FOS
chr20	22558447	22558719	+	-516	503	+	503	22558203	22559968	-	peak132698	5	5	intron (NR_001558, intron 1 of 3)	CpG	194	NR_001558	140828	Hs,9842	NR_001558	ENSG00000259974	LINC00261	ALIEN|C20orf56|DEANR1|HCCDR1|NCRNA00261|onco-lncRNA-17	long intergenic non-protein coding RNA 261	ncRNA	TTS+10kb;TTS+10kb	-2655;-9173	NM_021784;NR_109883	ENSG00000125798;NO_ENSEMBL	FOXA2;NO_SYMBOL
chr14	89771520	89771819	+	-474	740	-	-740	89769866	89771994	-	peak79883	9	6	intron (NM_001085471, intron 3 of 6)	intron (NM_001085471, intron 3 of 6)	112524	NM_005197	1112	Hs,434286	NM_005197	ENSG00000053254	FOXN3	C14orf116|CHES1|PRO1635	forkhead box N3	protein-coding	INTRON	0	NM_001085471	ENSG00000053254	FOXN3
chr14	89770346	89770725	+	-860	394	+	394	89769866	89771994	-	peak79883	9	6	intron (NM_001085471, intron 3 of 6)	intron (NM_001085471, intron 3 of 6)	112524	NM_005197	1112	Hs,434286	NM_005197	ENSG00000053254	FOXN3	C14orf116|CHES1|PRO1635	forkhead box N3	protein-coding	INTRON	0	NM_001085471	ENSG00000053254	FOXN3
chr14	90083871	90084428	+	-558	798	+	798	90083871	90086025	-	peak79929	9	6	intron (NM_001085471, intron 1 of 6)	intron (NM_001085471, intron 1 of 6)	546	NM_001085471	1112	Hs,434286	NM_005197	ENSG00000053254	FOXN3	C14orf116|CHES1|PRO1635	forkhead box N3	protein-coding	INTRON	0	NM_001085471	ENSG00000053254	FOXN3
chr14	89680457	89680908	+	-627	138	+	138	89680280	89681359	-	peak79869	9	6	intron (NM_001085471, intron 4 of 6)	intron (NM_001085471, intron 4 of 6)	202634	NM_005197	1112	Hs,434286	NM_005197	ENSG00000053254	FOXN3	C14orf116|CHES1|PRO1635	forkhead box N3	protein-coding	INTRON	0	NM_001085471	ENSG00000053254	FOXN3
chr13	41187555	41187952	+	-642	148	+	148	41187310	41188494	-	peak60810	7	6	intron (NM_002015, intron 1 of 2)	intron (NM_002015, intron 1 of 2)	52832	NM_002015	2308	Hs,370666	NM_002015	ENSG00000150907	FOXO1	FKH1|FKHR|FOXO1A	forkhead box O1	protein-coding	INTRON	0	NM_002015	ENSG00000150907	FOXO1
chr3	71031841	71032211	+	-608	12	+	12	71031603	71032472	-	peak148318	7	6	intron (NM_001244808, intron 14 of 20)	intron (NM_001244808, intron 14 of 20)	82036	NM_001244813	27086	Hs,59368	NM_032682	ENSG00000114861	FOXP1	12CC4|HSPC215|MFH|QRF1|hFKH1B	forkhead box P1	protein-coding	INTRON	0	NM_001244808	ENSG00000114861	FOXP1
chr13	32620673	32620873	+	-400	315	-	-315	32619844	32621073	-	peak59728	8	6	intron (NM_023037, intron 1 of 60)	intron (NM_023037, intron 1 of 60)	-14683	NR_103839	100507099	Hs,536364	NR_103839		FRY-AS1	-	FRY antisense RNA 1	ncRNA	INTRON;TSS-50kb	0;14783	NM_023037;NR_103839	ENSG00000073910;NO_ENSEMBL	FRY;NO_SYMBOL
chr11	117685501	117685836	+	-581	102	-	-102	117685051	117686082	-	peak41616	3	2	Intergenic	Intergenic	9892	NM_001680	486	Hs,731865	NM_001680	ENSG00000137731	FXYD2	ATP1G1|HOMG2	FXYD domain containing ion transport regulator 2	protein-coding	TTS+10kb;TSS-50kb	-5323;17691	NM_001243598;NM_020693	ENSG00000255245;ENSG00000177103	FXYD6-FXYD2;DSCAML1
chr11	117693971	117694128	+	-235	962	+	962	117693893	117696130	-	peak41621	3	0	intron (NM_001204268, intron 6 of 10)	intron (NM_001204268, intron 6 of 10)	447	NM_001680	486	Hs,731865	NM_001680	ENSG00000137731	FXYD2	ATP1G1|HOMG2	FXYD domain containing ion transport regulator 2	protein-coding	INTRON;TSS-50kb	0;27137	NM_001204268;NM_020693	ENSG00000255245;ENSG00000177103	FXYD6-FXYD2;DSCAML1
chr3	46036343	46036779	+	-618	339	+	339	46036161	46037640	-	peak146378	9	6	intron (NM_024513, intron 1 of 17)	intron (NM_024513, intron 1 of 17)	415	NM_024513	79443	Hs,200227	NM_024513	ENSG00000163820	FYCO1	CATC2|CTRCT18|RUFY3|ZFYVE7	FYVE and coiled-coil domain containing 1	protein-coding	INTRON	0	NM_024513	ENSG00000163820	FYCO1
chr3	197439165	197439566	+	-765	138	+	138	197438801	197440206	-	peak165146	9	6	intron (NM_001145642, intron 2 of 20)	intron (NM_001145642, intron 2 of 20)	24293	NM_014687	9711	Hs,478868	NM_014687	ENSG00000145016	RUBCN	KIAA0226|RUBICON|SCAR15	RUN domain and cysteine-rich domain containing, Beclin 1-interacting protein	protein-coding	TSS-50kb;INTRON;TSS-50kb;TSS-50kb;TSS-50kb	-36118;0;-36755;-37856;38158	NM_001011537;NM_001145642;NM_032288;NR_027840;NR_030627	ENSG00000122068;ENSG00000145016;ENSG00000122068;NO_ENSEMBL;NO_ENSEMBL	FYTTD1;RUBCN;FYTTD1;NO_SYMBOL;NO_SYMBOL
chr4	144280232	144280410	+	-582	84	+	84	144279828	144280982	+	peak185735	9	6	intron (NM_002039, intron 1 of 9)	intron (NM_002039, intron 1 of 9)	15792	NR_036091	100423017		NR_036091	ENSG00000265623	MIR3139	-	microRNA 3139	ncRNA	INTRON	0	NM_002039	ENSG00000109458	GAB1
chrX	154028913	154028993	+	-80	786	-	-786	154027341	154028993	-	peak285891	7	6	5' UTR (NM_001166462, exon 2 of 13)	5' UTR (NM_001166462, exon 2 of 13)	5635	NM_001166460	4354	Hs,496984	NM_002436	ENSG00000130830	MPP1	AAG12|DXS552E|EMP55|MRG1|PEMP	membrane protein, palmitoylated 1	protein-coding	TSS-50kb;TSS-50kb	48910;47809	NM_001081573;NR_104114	ENSG00000160219;NO_ENSEMBL	GAB3;NO_SYMBOL
chr6	90061449	90061611	+	-162	814	+	814	90061449	90063238	-	peak224334	9	6	5' UTR (NM_016021, exon 1 of 8)	5' UTR (NM_016021, exon 1 of 8)	275	NM_016021	51465	Hs,163776	NM_016021	ENSG00000198833	UBE2J1	CGI-76|HSPC153|HSPC205|HSU93243|NCUBE-1|NCUBE1|UBC6|UBC6E|Ubc6p	ubiquitin-conjugating enzyme E2, J1	protein-coding	TSS-50kb	37427	NM_002043	ENSG00000111886	GABRR2
chr2	166649610	166649790	+	-180	1055	+	1055	166649610	166651900	-	peak122458	9	6	promoter-TSS (NM_004482)	promoter-TSS (NM_004482)	48	NM_004482	2591	Hs,170986	NM_004482	ENSG00000115339	GALNT3	GalNAc-T3|HFTC|HHS	polypeptide N-acetylgalactosaminyltransferase 3	protein-coding	TSS-200	53	NM_004482	ENSG00000115339	GALNT3
chr18	29952485	29952862	+	-534	197	-	-197	29951934	29953020	-	peak97293	6	6	intron (NM_022751, intron 2 of 5)	intron (NM_022751, intron 2 of 5)	97970	NM_022751	64762	Hs,444314	NM_022751	ENSG00000141441	GAREM1	C18orf11|FAM59A|GAREM|Gm944	GRB2 associated regulator of MAPK1 1	protein-coding	INTRON	0	NM_022751	ENSG00000141441	GAREM1
chr11	22724682	22724795	+	-944	68	-	-68	22723715	22725625	+	peak31743	8	6	intron (NM_005256, intron 2 of 6)	intron (NM_005256, intron 2 of 6)	28351	NM_005256	2620	Hs,711297	NM_005256	ENSG00000148935	GAS2	-	growth arrest-specific 2	protein-coding	INTRON	0	NM_005256	ENSG00000148935	GAS2
chr19	19514283	19514636	+	-527	62	-	-62	19513985	19514810	-	peak105718	5	5	intron (NM_017660, intron 1 of 11)	intron (NM_017660, intron 1 of 11)	17756	NM_017660	54815	Hs,118964	NM_017660	ENSG00000167491	GATAD2A	p66alpha	GATA zinc finger domain containing 2A	protein-coding	INTRON;TSS-50kb	0;-31573	NM_017660;NR_030370	ENSG00000167491;NO_ENSEMBL	GATAD2A;NO_SYMBOL
chr1	89594590	89594813	+	-586	22	+	22	89594228	89595220	-	peak6996	3	6	Intergenic	Intergenic	-2882	NM_004120	2634	Hs,386567	NM_004120		GBP2	-	guanylate binding protein 2, interferon-inducible	protein-coding	TSS-50kb;TTS+10kb	2983;-2809	NM_004120;NM_207398	ENSG00000162645;ENSG00000213512	GBP2;GBP7
chr6	53412768	53413364	+	-729	231	-	-231	53412173	53413497	-	peak219049	9	6	Intergenic	CpG	-2908	NM_001498	2729	Hs,654465	NM_001498	ENSG00000001084	GCLC	GCL|GCS|GLCL|GLCLC	glutamate-cysteine ligase, catalytic subunit	protein-coding	TSS-50kb	3009	NM_001498	ENSG00000001084	GCLC
chr20	42833040	42833353	+	-313	190	-	-190	42832660	42833353	-	peak133667	5	4	intron (NM_016470, intron 2 of 3)	intron (NM_016470, intron 2 of 3)	6539	NM_016470	51526	Hs,75798	NM_016470	ENSG00000132823	OSER1	C20orf111|HSPC207|Osr1|Perit1|dJ1183I21,1	oxidative stress responsive serine-rich 1	protein-coding	TSS-50kb;TSS-50kb;INTRON;TSS-50kb;TSS-50kb	-41890;-42991;0;16889;-6438	NM_001256738;NM_001256739;NM_016470;NM_175913;NR_038339	ENSG00000124194;ENSG00000124194;ENSG00000132823;ENSG00000149596;NO_ENSEMBL	GDAP1L1;GDAP1L1;OSER1;JPH2;NO_SYMBOL
chr19	45601584	45601804	+	-591	15	+	15	45601213	45602205	-	peak106777	7	5	intron (NM_019121, intron 1 of 12)	intron (NM_019121, intron 1 of 12)	5278	NM_019121	284352	Hs,285363	NM_019121	ENSG00000104866	PPP1R37	LRRC68	protein phosphatase 1, regulatory subunit 37	protein-coding	TTS+10kb;INTRON;TSS-50kb	7028;0;22122	NM_001007269;NM_019121;NM_145288	ENSG00000142252;ENSG00000104866;ENSG00000170684	GEMIN7;PPP1R37;ZNF296
chr6	13527016	13527208	+	-542	36	+	36	13526665	13527630	-	peak216054	8	5	Intergenic	LTR33|LTR|ERVL	-39279	NM_001242629	54438	Hs,484686	NM_018988	ENSG00000145990	GFOD1	ADG-90|C6orf114	glucose-fructose oxidoreductase domain containing 1	protein-coding	TSS-50kb;TSS-50kb;TSS-50kb;TSS-50kb	40834;-47712;-47810;39380	NM_001242628;NM_001242827;NM_012241;NM_018988	ENSG00000145990;ENSG00000124523;ENSG00000124523;ENSG00000145990	GFOD1;SIRT5;SIRT5;GFOD1
chr16	23516061	23516396	+	-816	93	+	93	23515579	23517063	-	peak86852	7	5	intron (NM_015044, intron 1 of 16)	intron (NM_015044, intron 1 of 16)	5494	NM_015044	23062	Hs,460336	NM_015044	ENSG00000103365	GGA2	VEAR	golgi-associated, gamma adaptin ear containing, ARF binding protein 2	protein-coding	INTRON	0	NM_015044	ENSG00000103365	GGA2
chr16	23508487	23508934	+	-576	87	+	87	23508357	23509237	-	peak86851	8	6	intron (NM_015044, intron 1 of 16)	intron (NM_015044, intron 1 of 16)	13018	NM_015044	23062	Hs,460336	NM_015044	ENSG00000103365	GGA2	VEAR	golgi-associated, gamma adaptin ear containing, ARF binding protein 2	protein-coding	INTRON;TSS-50kb	0;44386	NM_015044;NM_153603	ENSG00000103365;ENSG00000168434	GGA2;COG7
chr2	85764802	85765239	+	-442	1105	+	1105	85764796	85767454	-	peak113992	9	6	promoter-TSS (NM_005911)	promoter-TSS (NM_005911)	24	NM_005911	4144	Hs,516157	NM_005911	ENSG00000168906	MAT2A	MATA2|MATII|SAMS2	methionine adenosyltransferase II, alpha	protein-coding	TTS+10kb;TSS-50kb;TSS-200;TSS-50kb	-5817;-38588;-75;-45505	NM_000821;NM_003761;NM_005911;NM_006634	ENSG00000115486;ENSG00000118640;ENSG00000168906;ENSG00000168899	GGCX;VAMP8;MAT2A;VAMP5
chr1	235468552	235468724	+	-337	397	-	-397	235467593	235468889	-	peak17468	5	3	intron (NM_031371, intron 2 of 22)	intron (NM_031371, intron 2 of 22)	22561	NM_001206794	51742	Hs,575782	NM_016374	ENSG00000054267	ARID4B	BCAA|BRCAA1|RBBP1L1|RBP1L1|SAP180	AT rich interactive domain 4B (RBP1-like)	protein-coding	TSS-50kb;INTRON	-23611;0	NM_001037277;NM_031371	ENSG00000152904;ENSG00000054267	GGPS1;ARID4B
chr20	61555881	61556606	+	-1211	620	+	620	61555395	61558332	-	peak134679	8	6	intron (NM_080797, intron 1 of 14)	intron (NM_080797, intron 1 of 14)	1039	NM_001193369	11083	Hs,517172	NM_022105	ENSG00000101191	DIDO1	BYE1|C20orf158|DATF-1|DATF1|DIDO2|DIDO3|DIO-1|DIO1|dJ885L7,8	death inducer-obliterator 1	protein-coding	TSS-50kb;TSS-50kb;INTRON	-12338;-27234;0	NM_017896;NM_022082;NM_080797	ENSG00000101193;ENSG00000101194;ENSG00000101191	GID8;SLC17A9;DIDO1
chr17	27918652	27918967	+	-654	3	+	3	27918314	27919312	-	peak91074	4	4	Intergenic	Intergenic	-1714	NM_152345	124930	Hs,662164	NM_152345	ENSG00000198720	ANKRD13B	-	ankyrin repeat domain 13B	protein-coding	TSS-50kb;TSS-50kb;TSS-50kb	2304;-1813;24872	NM_014030;NM_152345;NM_198147	ENSG00000108262;ENSG00000198720;ENSG00000168792	GIT1;ANKRD13B;ABHD15
chr9	36154326	36154976	+	-794	43	+	43	36154183	36155206	-	peak275943	8	6	intron (NM_001287013, intron 4 of 4)	intron (NM_001287013, intron 4 of 4)	-14694	NM_005893	881	Hs,115460	NM_005893	ENSG00000185972	CCIN	BTBD20|KBTBD14	calicin	protein-coding	INTRON;TSS-50kb;TSS-50kb	0;-14794;-36258	NM_001287013;NM_005893;NM_007096	ENSG00000122694;ENSG00000185972;ENSG00000122705	GLIPR2;CCIN;CLTA
chr9	4293316	4293716	+	-460	142	-	-142	4292972	4293776	-	peak271876	4	4	intron (NM_001042413, intron 1 of 10)	intron (NM_001042413, intron 1 of 10)	6661	NM_001042413	169792	Hs,162125	NM_152629	ENSG00000107249	GLIS3	ZNF515	GLIS family zinc finger 3	protein-coding	INTRON	0	NM_001042413	ENSG00000107249	GLIS3
chr9	3879857	3880094	+	-938	344	+	344	3879156	3881484	-	peak271801	9	6	intron (NM_152629, intron 6 of 9)	intron (NM_152629, intron 6 of 9)	-18326	NR_026663	84850	Hs,676113	NM_032764	ENSG00000237009	GLIS3-AS1	C9orf70	GLIS3 antisense RNA 1	ncRNA	INTRON;TSS-50kb	0;-18425	NM_152629;NR_026663	ENSG00000107249;NO_ENSEMBL	GLIS3;NO_SYMBOL
chr5	95205768	95206201	+	-432	197	+	197	95205768	95206594	-	peak205176	7	5	Intergenic	Intergenic	18245	NR_026936	202299	Hs,8373	NM_175616	ENSG00000236882	LINC01554	C5orf27|FIS	long intergenic non-protein coding RNA 1554	ncRNA	TSS-50kb	47705	NM_001118890	ENSG00000173221	GLRX
chr5	95199166	95199375	+	-210	992	-	-992	95197181	95199375	-	peak205174	9	6	Intergenic	Intergenic	10342	NR_026936	202299	Hs,8373	NM_175616	ENSG00000236882	LINC01554	C5orf27|FIS	long intergenic non-protein coding RNA 1554	ncRNA	TSS-50kb;TTS+10kb	39802;2543	NM_001118890;NR_026936	ENSG00000173221;NO_ENSEMBL	GLRX;NO_SYMBOL
chr5	95202297	95202743	+	-642	16	+	16	95202102	95202971	-	peak205175	5	5	Intergenic	Intergenic	14601	NR_026936	202299	Hs,8373	NM_175616	ENSG00000236882	LINC01554	C5orf27|FIS	long intergenic non-protein coding RNA 1554	ncRNA	TSS-50kb;TTS+10kb	44060;6801	NM_001118890;NR_026936	ENSG00000173221;NO_ENSEMBL	GLRX;NO_SYMBOL
chr1	193090447	193090464	+	-40	863	+	863	193090424	193092214	-	peak13505	9	6	5' UTR (NM_024529, exon 1 of 17)	5' UTR (NM_024529, exon 1 of 17)	231	NM_024529	79577	Hs,378996	NM_024529	ENSG00000134371	CDC73	C1orf28|FIHP|HPTJT|HRPT1|HRPT2|HYX	cell division cycle 73	protein-coding	TSS-50kb;TSS-50kb;TSS-50kb;TSS-50kb	16233;15132;16812;-14413	NM_001243399;NM_016066;NM_197962;NR_031691	ENSG00000023572;ENSG00000023572;ENSG00000023572;NO_ENSEMBL	GLRX2;GLRX2;GLRX2;NO_SYMBOL
chr2	191711355	191711777	+	-655	115	+	115	191711122	191712240	+	peak125909	5	5	Intergenic	CR1_Mam|LINE|CR1	-33866	NM_001256310	2744	Hs,116448	NM_014905	ENSG00000115419	GLS	AAD20|GAC|GAM|GLS1|KGA	glutaminase	protein-coding	TSS-50kb	-33965	NM_014905	ENSG00000115419	GLS
chr7	2797465	2798227	+	-994	162	-	-162	2796910	2798459	-	peak235527	9	6	intron (NM_001282441, intron 3 of 4)	intron (NM_001282441, intron 3 of 4)	5089	NM_001282440	2768	Hs,487341	NM_007353	ENSG00000146535	GNA12	NNX3|RMP|gep	guanine nucleotide binding protein (G protein) alpha 12	protein-coding	INTRON	0	NM_001282441	ENSG00000146535	GNA12
chr7	2903751	2903785	+	-90	304	-	-304	2903087	2903842	-	peak235540	4	1	Intergenic	LTR78B|LTR|ERV1	-19506	NM_001293092	2768	Hs,487341	NM_007353	ENSG00000146535	GNA12	NNX3|RMP|gep	guanine nucleotide binding protein (G protein) alpha 12	protein-coding	TSS-50kb;TSS-50kb	48672;19606	NM_001282441;NM_007353	ENSG00000146535;ENSG00000146535	GNA12;GNA12
chr7	2861620	2861638	+	-18	669	-	-669	2860282	2861638	-	peak235534	6	6	intron (NM_001293092, intron 1 of 2)	intron (NM_001293092, intron 1 of 2)	-6067	NM_001282441	2768	Hs,487341	NM_007353	ENSG00000146535	GNA12	NNX3|RMP|gep	guanine nucleotide binding protein (G protein) alpha 12	protein-coding	TSS-50kb;INTRON	6168;0	NM_001282441;NM_001293092	ENSG00000146535;NO_ENSEMBL	GNA12;NO_SYMBOL
chr7	2860983	2861189	+	-655	126	-	-126	2860282	2861638	-	peak235534	6	6	intron (NM_001293092, intron 1 of 2)	intron (NM_001293092, intron 1 of 2)	-6067	NM_001282441	2768	Hs,487341	NM_007353	ENSG00000146535	GNA12	NNX3|RMP|gep	guanine nucleotide binding protein (G protein) alpha 12	protein-coding	TSS-50kb;INTRON	6168;0	NM_001282441;NM_001293092	ENSG00000146535;NO_ENSEMBL	GNA12;NO_SYMBOL
chr7	2860282	2860490	+	-208	574	+	574	2860282	2861638	-	peak235534	6	6	intron (NM_001293092, intron 1 of 2)	intron (NM_001293092, intron 1 of 2)	-6067	NM_001282441	2768	Hs,487341	NM_007353	ENSG00000146535	GNA12	NNX3|RMP|gep	guanine nucleotide binding protein (G protein) alpha 12	protein-coding	TSS-50kb;INTRON	6168;0	NM_001282441;NM_001293092	ENSG00000146535;NO_ENSEMBL	GNA12;NO_SYMBOL
chr18	11849903	11850727	+	-948	661	+	661	11849778	11852173	-	peak95377	9	6	promoter-TSS (NM_020412)	promoter-TSS (NM_020412)	-413	NM_020412	57132	Hs,656244	NM_020412	ENSG00000255112	CHMP1B	C10orf2|C18-ORF2|C18orf2|CHMP1,5|Vps46-2|Vps46B|hVps46-2	charged multivesicular body protein 1B	protein-coding	TSS-50kb;TSS-1500	-6560;-512	NM_001261444;NM_020412	ENSG00000141404;ENSG00000255112	GNAL;CHMP1B
chr9	80637884	80638322	+	-610	8	-	-8	80637696	80638494	-	peak277153	6	5	intron (NM_002072, intron 1 of 6)	intron (NM_002072, intron 1 of 6)	8270	NM_002072	2776	Hs,269782	NM_002072	ENSG00000156052	GNAQ	CMC1|G-ALPHA-q|GAQ|SWS	guanine nucleotide binding protein (G protein), q polypeptide	protein-coding	INTRON	0	NM_002072	ENSG00000156052	GNAQ
chr1	68345947	68346247	+	-576	23	+	23	68345671	68346570	-	peak4552	9	6	intron (NR_040077, intron 1 of 9)	intron (NR_040077, intron 1 of 9)	-46966	NM_018841	55970	Hs,431101	NM_018841	ENSG00000172380	GNG12	-	guanine nucleotide binding protein (G protein), gamma 12	protein-coding	TSS-50kb;INTRON	47066;0	NM_018841;NR_040077	ENSG00000172380;NO_ENSEMBL	GNG12;NO_SYMBOL
chr14	52339910	52340287	+	-850	421	-	-421	52338594	52340760	+	peak76468	9	6	intron (NM_001243774, intron 1 of 2)	intron (NM_001243774, intron 1 of 2)	12655	NM_001243773	54331	Hs,187772	NM_053064	ENSG00000186469	GNG2	-	guanine nucleotide binding protein (G protein), gamma 2	protein-coding	INTRON	0	NM_001243774	ENSG00000186469	GNG2
chr14	52349812	52350236	+	-424	716	+	716	52349812	52351668	+	peak76470	7	5	intron (NM_053064, intron 2 of 3)	intron (NM_053064, intron 2 of 3)	23718	NM_001243773	54331	Hs,187772	NM_053064	ENSG00000186469	GNG2	-	guanine nucleotide binding protein (G protein), gamma 2	protein-coding	INTRON	0	NM_053064	ENSG00000186469	GNG2
chr14	52350999	52351668	+	-668	594	-	-594	52349812	52351668	+	peak76470	7	5	intron (NM_053064, intron 2 of 3)	intron (NM_053064, intron 2 of 3)	23718	NM_001243773	54331	Hs,187772	NM_053064	ENSG00000186469	GNG2	-	guanine nucleotide binding protein (G protein), gamma 2	protein-coding	INTRON	0	NM_053064	ENSG00000186469	GNG2
chr14	52397039	52397395	+	-356	226	-	-226	52396587	52397395	-	peak76482	5	6	intron (NM_053064, intron 2 of 3)	intron (NM_053064, intron 2 of 3)	-11702	NR_126331	102723604	Hs,667541	NR_126331	ENSG00000258928	LOC102723604	-	uncharacterized LOC102723604	ncRNA	INTRON;TSS-50kb	0;11803	NM_053064;NR_126331	ENSG00000186469;NO_ENSEMBL	GNG2;NO_SYMBOL
chr19	2588002	2588286	+	-850	56	+	56	2587437	2588964	-	peak104508	8	6	intron (NM_052847, intron 2 of 4)	intron (NM_052847, intron 2 of 4)	-42512	NR_107004	102465838		NR_107004	ENSG00000277904	MIR7850	hsa-mir-7850	microRNA 7850	ncRNA	INTRON;TSS-50kb	0;-42612	NM_052847;NR_107004	ENSG00000176533;NO_ENSEMBL	GNG7;NO_SYMBOL
chr5	141394614	141394984	+	-512	11	-	-11	141394449	141395126	-	peak211584	5	5	Intergenic	MIRb|SINE|MIR	-2168	NM_005471	10007	Hs,633853	NM_005471	ENSG00000113552	GNPDA1	GNP1|GNPDA|GNPI|GPI|HLN	glucosamine-6-phosphate deaminase 1	protein-coding	TSS-50kb	2269	NM_005471	ENSG00000113552	GNPDA1
chr12	65140575	65140710	+	-285	970	-	-970	65138485	65140860	-	peak50435	6	5	intron (NM_002076, intron 3 of 13)	intron (NM_002076, intron 3 of 13)	13553	NM_002076	2799	Hs,334534	NM_002076	ENSG00000135677	GNS	G6S	glucosamine (N-acetyl)-6-sulfatase	protein-coding	INTRON	0	NM_002076	ENSG00000135677	GNS
chr12	65176068	65176517	+	-834	1090	-	-1090	65173503	65176901	-	peak50438	9	6	Intergenic	Intergenic	-21976	NM_002076	2799	Hs,334534	NM_002076	ENSG00000135677	GNS	G6S	glucosamine (N-acetyl)-6-sulfatase	protein-coding	TSS-50kb;TSS-50kb	22077;-43249	NM_002076;NM_015279	ENSG00000135677;ENSG00000111490	GNS;TBC1D30
chr1	155830201	155830522	+	-516	630	-	-630	155828747	155830718	-	peak10558	8	6	promoter-TSS (NM_001282856)	promoter-TSS (NM_001282856)	473	NM_152280	23208	Hs,32984	NM_152280	ENSG00000132718	SYT11	SYT12|sytXI	synaptotagmin XI	protein-coding	TSS-1500;TSS-50kb	642;2747	NM_001282856;NM_001282861	ENSG00000116580;ENSG00000116580	GON4L;GON4L
chr3	39192381	39192719	+	-541	229	+	229	39192178	39193380	-	peak145926	4	2	intron (NM_033027, intron 1 of 4)	intron (NM_033027, intron 1 of 4)	2323	NM_033027	64651	Hs,370950	NM_033027	ENSG00000144655	CSRNP1	AXUD1|CSRNP-1|FAM130B|TAIP-3|URAX1	cysteine-serine-rich nuclear protein 1	protein-coding	TSS-50kb;TSS-50kb;INTRON	43489;42388;0	NM_001278790;NM_031899;NM_033027	ENSG00000114745;ENSG00000114745;ENSG00000144655	GORASP1;GORASP1;CSRNP1
chr20	5590576	5590681	+	-104	694	+	694	5590576	5592068	-	peak131387	9	6	intron (NM_019593, intron 1 of 19)	intron (NM_019593, intron 1 of 19)	350	NM_019593	56261	Hs,636359	NM_019593	ENSG00000125772	GPCPD1	EDI3|GDE5|GDPD6|PREI4	glycerophosphocholine phosphodiesterase 1	protein-coding	INTRON	0	NM_019593	ENSG00000125772	GPCPD1
chr12	54752421	54752649	+	-528	376	+	376	54752121	54753701	-	peak49309	9	6	intron (NR_120486, intron 1 of 3)	G-rich|Low_complexity|Low_complexity	5359	NM_020370	53831	Hs,306199	NM_020370	ENSG00000139572	GPR84	EX33|GPCR4	G protein-coupled receptor 84	protein-coding	TTS+10kb;TTS+10kb	-3417;7377	NM_020370;NR_073424	ENSG00000139572;NO_ENSEMBL	GPR84;NO_SYMBOL
chr12	54752671	54753701	+	-1030	275	-	-275	54752121	54753701	-	peak49309	9	6	intron (NR_120486, intron 1 of 3)	G-rich|Low_complexity|Low_complexity	5359	NM_020370	53831	Hs,306199	NM_020370	ENSG00000139572	GPR84	EX33|GPCR4	G protein-coupled receptor 84	protein-coding	TTS+10kb;TTS+10kb	-3417;7377	NM_020370;NR_073424	ENSG00000139572;NO_ENSEMBL	GPR84;NO_SYMBOL
chr12	54745877	54746035	+	-287	819	+	819	54745748	54747802	-	peak49308	7	6	promoter-TSS (NR_120487)	promoter-TSS (NR_120487)	-700	NR_120486	102724050	Hs,670941	NR_120486	ENSG00000258137	LOC102724050	-	uncharacterized LOC102724050	ncRNA	TTS+10kb;TTS+10kb;TSS-1500	-9553;1241;-799	NM_020370;NR_073424;NR_120487	ENSG00000139572;NO_ENSEMBL;NO_ENSEMBL	GPR84;NO_SYMBOL;NO_SYMBOL
chr12	54746110	54746353	+	-606	543	+	543	54745748	54747802	-	peak49308	7	6	promoter-TSS (NR_120487)	promoter-TSS (NR_120487)	-700	NR_120486	102724050	Hs,670941	NR_120486	ENSG00000258137	LOC102724050	-	uncharacterized LOC102724050	ncRNA	TTS+10kb;TTS+10kb;TSS-1500	-9553;1241;-799	NM_020370;NR_073424;NR_120487	ENSG00000139572;NO_ENSEMBL;NO_ENSEMBL	GPR84;NO_SYMBOL;NO_SYMBOL
chr4	90220005	90220418	+	-1106	220	+	220	90219312	90221551	-	peak176977	7	6	intron (NM_198281, intron 1 of 1)	intron (NM_198281, intron 1 of 1)	8729	NM_198281	285513	Hs,100912	NM_198281		GPRIN3	GRIN3	GPRIN family member 3	protein-coding	INTRON	0	NM_198281	ENSG00000185477	GPRIN3
chr4	90226723	90227111	+	-527	1264	+	1264	90226584	90229778	-	peak176979	9	6	intron (NM_198281, intron 1 of 1)	intron (NM_198281, intron 1 of 1)	980	NM_198281	285513	Hs,100912	NM_198281		GPRIN3	GRIN3	GPRIN family member 3	protein-coding	INTRON	0	NM_198281	ENSG00000185477	GPRIN3
chr5	125701796	125702085	+	-290	366	-	-366	125701063	125702085	+	peak209932	3	4	intron (NM_001146319, intron 1 of 13)	intron (NM_001146319, intron 1 of 13)	5786	NM_001146319	65983	Hs,363558	NM_023927	ENSG00000155324	GRAMD3	NS3TP2	GRAM domain containing 3	protein-coding	INTRON	0	NM_001146319	ENSG00000155324	GRAMD3
chr22	47045339	47045722	+	-601	18	-	-18	47045085	47045940	+	peak140996	8	6	intron (NM_015124, intron 2 of 17)	intron (NM_015124, intron 2 of 17)	22855	NM_015124	23151	Hs,475150	NM_015124	ENSG00000075240	GRAMD4	DIP|dA59H18,1|dJ439F8,1	GRAM domain containing 4	protein-coding	INTRON	0	NM_015124	ENSG00000075240	GRAMD4
chr7	50807671	50808051	+	-394	441	-	-441	50806775	50808065	-	peak241491	3	5	intron (NM_001001555, intron 2 of 16)	intron (NM_001001555, intron 2 of 16)	-7370	NM_005311	2887	Hs,164060	NM_005311	ENSG00000106070	GRB10	GRB-IR|Grb-10|IRBP|MEG1|RSS	growth factor receptor bound protein 10	protein-coding	TSS-50kb;INTRON;TSS-50kb	34523;0;7471	NM_001001550;NM_001001555;NM_005311	ENSG00000106070;ENSG00000106070;ENSG00000106070	GRB10;GRB10;GRB10
chr3	141458120	141458481	+	-430	786	-	-786	141456478	141458549	+	peak157154	9	6	intron (NM_001201370, intron 1 of 1)	CpG	463	NM_001201370	9616	Hs,134623	NM_014245		RNF7	CKBBP1|ROC2|SAG	ring finger protein 7	protein-coding	TSS-50kb	-39628	NM_139209	ENSG00000114124	GRK7
chr12	13253893	13254547	+	-1012	306	+	306	13253535	13255518	-	peak44005	9	6	intron (NM_001206842, intron 1 of 5)	CpG	2103	NM_001080555	83445	Hs,240053	NM_031289	ENSG00000111305	GSG1	-	germ cell associated 1	protein-coding	TSS-50kb	5887	NM_001206843	ENSG00000111305	GSG1
chr12	13255105	13255488	+	-413	770	-	-770	13253535	13255518	-	peak44005	9	6	intron (NM_001206842, intron 1 of 5)	CpG	2103	NM_001080555	83445	Hs,240053	NM_031289	ENSG00000111305	GSG1	-	germ cell associated 1	protein-coding	TSS-50kb	5887	NM_001206843	ENSG00000111305	GSG1
chr4	54929308	54929915	+	-608	730	+	730	54929308	54931376	+	peak171868	9	6	intron (NM_012110, intron 1 of 5)	CpG	473	NM_012110	26511	Hs,335393	NM_012110	ENSG00000109220	CHIC2	BTL	cysteine rich hydrophobic domain 2	protein-coding	TSS-50kb	-36005	NM_133267	ENSG00000180613	GSX2
chr1	89358212	89358439	+	-244	977	-	-977	89356241	89358457	-	peak6975	9	6	promoter-TSS (NM_001514)	promoter-TSS (NM_001514)	-48	NM_001514	2959	Hs,481852	NM_001514	ENSG00000137947	GTF2B	TF2B|TFIIB	general transcription factor IIB	protein-coding	TSS-200	149	NM_001514	ENSG00000137947	GTF2B
chr2	27543962	27544264	+	-476	73	+	73	27543787	27544584	-	peak109415	7	6	intron (NM_002437, intron 2 of 7)	intron (NM_002437, intron 2 of 7)	1783	NM_002437	4358	Hs,75659	NM_002437	ENSG00000115204	MPV17	MTDPS6|SYM1	MpV17 mitochondrial inner membrane protein	protein-coding	TTS+10kb;INTRON;TSS-50kb;TSS-50kb;TSS-50kb	-4629;0;13157;-49276;-14322	NM_001035521;NM_002437;NM_003353;NM_014748;NR_038427	ENSG00000115207;ENSG00000115204;ENSG00000163794;ENSG00000115234;NO_ENSEMBL	GTF3C2;MPV17;UCN;SNX17;NO_SYMBOL
chr2	240168373	240168774	+	-1394	0	-	0	240167380	240169768	-	peak130842	9	6	intron (NM_006037, intron 2 of 26)	intron (NM_006037, intron 2 of 26)	-51421	NR_026664	85009	Hs,744565	NM_032923		MGC16025	-	uncharacterized LOC85009	ncRNA	INTRON	0	NM_006037	ENSG00000068024	HDAC4
chr2	240143817	240143953	+	-327	616	+	616	240143626	240145376	-	peak130839	3	3	intron (NM_006037, intron 3 of 26)	intron (NM_006037, intron 3 of 26)	-27348	NR_026664	85009	Hs,744565	NM_032923		MGC16025	-	uncharacterized LOC85009	ncRNA	INTRON;TSS-50kb	0;27449	NM_006037;NR_026664	ENSG00000068024;NO_ENSEMBL	HDAC4;NO_SYMBOL
chr2	240144687	240145031	+	-689	358	-	-358	240143626	240145376	-	peak130839	3	3	intron (NM_006037, intron 3 of 26)	intron (NM_006037, intron 3 of 26)	-27348	NR_026664	85009	Hs,744565	NM_032923		MGC16025	-	uncharacterized LOC85009	ncRNA	INTRON;TSS-50kb	0;27449	NM_006037;NR_026664	ENSG00000068024;NO_ENSEMBL	HDAC4;NO_SYMBOL
chr2	240144176	240144295	+	-670	265	+	265	240143626	240145376	-	peak130839	3	3	intron (NM_006037, intron 3 of 26)	intron (NM_006037, intron 3 of 26)	-27348	NR_026664	85009	Hs,744565	NM_032923		MGC16025	-	uncharacterized LOC85009	ncRNA	INTRON;TSS-50kb	0;27449	NM_006037;NR_026664	ENSG00000068024;NO_ENSEMBL	HDAC4;NO_SYMBOL
chr2	240161951	240162602	+	-708	312	-	-312	240161270	240162659	-	peak130841	9	6	intron (NM_006037, intron 2 of 26)	intron (NM_006037, intron 2 of 26)	-44812	NR_026664	85009	Hs,744565	NM_032923		MGC16025	-	uncharacterized LOC85009	ncRNA	INTRON;TSS-50kb	0;44912	NM_006037;NR_026664	ENSG00000068024;NO_ENSEMBL	HDAC4;NO_SYMBOL
chr7	18678257	18678434	+	-542	284	+	284	18677893	18679368	+	peak237976	8	5	intron (NM_178425, intron 7 of 24)	intron (NM_178425, intron 7 of 24)	129731	NM_001204148	9734	Hs,196054	NM_014707	ENSG00000048052	HDAC9	HD7|HD7b|HD9|HDAC|HDAC7|HDAC7B|HDAC9B|HDAC9FL|HDRP|MITR	histone deacetylase 9	protein-coding	INTRON	0	NM_178425	ENSG00000048052	HDAC9
chr7	18678711	18679112	+	-656	282	-	-282	18677893	18679368	+	peak237976	8	5	intron (NM_178425, intron 7 of 24)	intron (NM_178425, intron 7 of 24)	129731	NM_001204148	9734	Hs,196054	NM_014707	ENSG00000048052	HDAC9	HD7|HD7b|HD9|HDAC|HDAC7|HDAC7B|HDAC9B|HDAC9FL|HDRP|MITR	histone deacetylase 9	protein-coding	INTRON	0	NM_178425	ENSG00000048052	HDAC9
chr14	31698850	31699225	+	-793	362	-	-362	31697709	31699644	-	peak73771	9	6	Intergenic	Intergenic	-21948	NM_015382	25831	Hs,708017	NM_015382	ENSG00000092148	HECTD1	EULIR	HECT domain containing E3 ubiquitin protein ligase 1	protein-coding	TSS-50kb	22048	NM_015382	ENSG00000092148	HECTD1
chr2	197097649	197097961	+	-714	218	+	218	197097247	197098799	-	peak126934	6	5	intron (NM_001304840, intron 19 of 26)	intron (NM_001304840, intron 19 of 26)	-26725	NR_110225	101927482	Hs,191841	NR_110225		LOC101927482	-	uncharacterized LOC101927482	ncRNA	INTRON;TSS-50kb	0;-26824	NM_001304840;NR_110226	ENSG00000138411;NO_ENSEMBL	HECW2;NO_SYMBOL
chr2	197098625	197098768	+	-174	673	-	-673	197097247	197098799	-	peak126934	6	5	intron (NM_001304840, intron 19 of 26)	intron (NM_001304840, intron 19 of 26)	-26725	NR_110225	101927482	Hs,191841	NR_110225		LOC101927482	-	uncharacterized LOC101927482	ncRNA	INTRON;TSS-50kb	0;-26824	NM_001304840;NR_110226	ENSG00000138411;NO_ENSEMBL	HECW2;NO_SYMBOL
chr2	197094907	197095094	+	-318	173	+	173	197094776	197095570	-	peak126933	5	4	intron (NM_001304840, intron 19 of 26)	intron (NM_001304840, intron 19 of 26)	-29575	NR_110225	101927482	Hs,191841	NR_110225		LOC101927482	-	uncharacterized LOC101927482	ncRNA	INTRON;TSS-50kb	0;-29674	NM_001304840;NR_110226	ENSG00000138411;NO_ENSEMBL	HECW2;NO_SYMBOL
chr4	89534713	89535020	+	-421	142	-	-142	89534314	89535133	+	peak176893	5	5	intron (NM_014606, intron 3 of 25)	intron (NM_014606, intron 3 of 25)	21150	NM_014606	8916	Hs,35804	NM_014606	ENSG00000138641	HERC3	-	HECT and RLD domain containing E3 ubiquitin protein ligase 3	protein-coding	INTRON	0	NM_014606	ENSG00000138641	HERC3
chr3	193851636	193853009	+	-1549	28	+	28	193851460	193853241	+	peak164831	9	6	Intergenic	CpG	-1580	NM_005524	3280	Hs,250666	NM_005524	ENSG00000114315	HES1	HES-1|HHL|HRY|bHLHb39	hes family bHLH transcription factor 1	protein-coding	TSS-50kb	-1680	NM_005524	ENSG00000114315	HES1
chr3	193858651	193858843	+	-214	755	+	755	193858629	193860375	+	peak164834	9	6	Intergenic	CpG	5571	NM_005524	3280	Hs,250666	NM_005524	ENSG00000114315	HES1	HES-1|HHL|HRY|bHLHb39	hes family bHLH transcription factor 1	protein-coding	TTS+10kb	3202	NM_005524	ENSG00000114315	HES1
chr3	193859199	193859624	+	-996	90	+	90	193858629	193860375	+	peak164834	9	6	Intergenic	CpG	5571	NM_005524	3280	Hs,250666	NM_005524	ENSG00000114315	HES1	HES-1|HHL|HRY|bHLHb39	hes family bHLH transcription factor 1	protein-coding	TTS+10kb	3202	NM_005524	ENSG00000114315	HES1
chr5	73981736	73982008	+	-771	277	-	-277	73980683	73982507	-	peak202126	9	6	intron (NM_000521, intron 1 of 13)	intron (NM_000521, intron 1 of 13)	626	NM_000521	3074	Hs,69293	NM_000521	ENSG00000049860	HEXB	ENC-1AS|HEL-248|HEL-S-111	hexosaminidase B (beta polypeptide)	protein-coding	INTRON;TSS-50kb	0;44447	NM_000521;NR_046318	ENSG00000049860;NO_ENSEMBL	HEXB;NO_SYMBOL
chr3	120397505	120397688	+	-680	76	+	76	120397007	120398336	-	peak155634	8	6	intron (NM_000187, intron 1 of 13)	intron (NM_000187, intron 1 of 13)	3746	NM_000187	3081	Hs,368254	NM_000187	ENSG00000113924	HGD	AKU|HGO	homogentisate 1,2-dioxygenase	protein-coding	INTRON;TTS+10kb	0;-7955	NM_000187;NM_173825	ENSG00000113924;ENSG00000144840	HGD;RABL3
chr7	139420496	139420947	+	-941	162	+	162	139420007	139421762	-	peak251696	4	3	intron (NM_022740, intron 1 of 14)	intron (NM_022740, intron 1 of 14)	56808	NM_022740	28996	Hs,731417	NM_022740	ENSG00000064393	HIPK2	PRO0593	homeodomain interacting protein kinase 2	protein-coding	INTRON	0	NM_022740	ENSG00000064393	HIPK2
chr7	139333682	139334086	+	-630	334	-	-334	139332788	139334311	-	peak251682	3	0	intron (NM_022740, intron 2 of 14)	intron (NM_022740, intron 2 of 14)	124876	NM_001080511	154790	Hs,57806	NM_001080511	ENSG00000236279	CLEC2L	-	C-type lectin domain family 2, member L	protein-coding	INTRON	0	NM_022740	ENSG00000064393	HIPK2
chr6	26025834	26026125	+	-421	874	+	874	26025704	26028003	-	peak216884	9	6	TTS (NM_003544)	TTS (NM_003544)	626	NM_003544	8366	Hs,143080	NM_003544	ENSG00000278705	HIST1H4B	H4/I|H4FI	histone cluster 1, H4b	protein-coding	TTS+10kb;TTS+10kb;TSS-50kb;TTS+10kb;TTS+10kb;TTS+10kb;TSS-50kb	-6565;4847;-18884;-5062;4677;-369;8915	NM_003513;NM_003529;NM_003531;NM_003537;NM_003538;NM_003544;NM_005325	ENSG00000278463;ENSG00000275714;ENSG00000278272;ENSG00000274267;ENSG00000278637;ENSG00000278705;ENSG00000124610	HIST1H2AB;HIST1H3A;HIST1H3C;HIST1H3B;HIST1H4A;HIST1H4B;HIST1H1A
chr6	26026306	26026795	+	-1090	304	+	304	26025704	26028003	-	peak216884	9	6	TTS (NM_003544)	TTS (NM_003544)	626	NM_003544	8366	Hs,143080	NM_003544	ENSG00000278705	HIST1H4B	H4/I|H4FI	histone cluster 1, H4b	protein-coding	TTS+10kb;TTS+10kb;TSS-50kb;TTS+10kb;TTS+10kb;TTS+10kb;TSS-50kb	-6565;4847;-18884;-5062;4677;-369;8915	NM_003513;NM_003529;NM_003531;NM_003537;NM_003538;NM_003544;NM_005325	ENSG00000278463;ENSG00000275714;ENSG00000278272;ENSG00000274267;ENSG00000278637;ENSG00000278705;ENSG00000124610	HIST1H2AB;HIST1H3A;HIST1H3C;HIST1H3B;HIST1H4A;HIST1H4B;HIST1H1A
chr6	26126352	26126787	+	-453	314	-	-314	26125706	26126805	-	peak216895	6	3	Intergenic	AluSq|SINE|Alu	1883	NM_003512	8334	Hs,484950	NM_003512		HIST1H2AC	H2A/l|H2AFL|dJ221C16,4	histone cluster 1, H2ac	protein-coding	TTS+10kb;TSS-50kb;TSS-50kb;TSS-50kb;TSS-50kb	1124;2225;-30402;17993;-32192	NM_003512;NM_003526;NM_005321;NM_005323;NM_021063	ENSG00000180573;ENSG00000180596;ENSG00000168298;ENSG00000187475;ENSG00000158373	HIST1H2AC;HIST1H2BC;HIST1H1E;HIST1H1T;HIST1H2BD
chr6	25992254	25993073	+	-1083	242	+	242	25991990	25993821	-	peak216881	9	6	Intergenic	CpG	25134	NM_005325	3024	Hs,150206	NM_005325	ENSG00000124610	HIST1H1A	H1,1|H1A|H1F1|HIST1	histone cluster 1, H1a	protein-coding	TSS-50kb;TSS-50kb;TTS+10kb	-27911;-29100;5450	NM_003529;NM_003538;NM_006355	ENSG00000275714;ENSG00000278637;ENSG00000112343	HIST1H3A;HIST1H4A;TRIM38
chr6	143247398	143248213	+	-1235	64	-	-64	143246851	143248634	-	peak232829	9	6	intron (NM_006734, intron 1 of 9)	intron (NM_006734, intron 1 of 9)	18595	NM_006734	3097	Hs,510172	NM_006734	ENSG00000010818	HIVEP2	HIV-EP2|MBP-2|MIBP1|SHN2|ZAS2|ZNF40B	human immunodeficiency virus type I enhancer binding protein 2	protein-coding	INTRON	0	NM_006734	ENSG00000010818	HIVEP2
chr6	143192899	143193375	+	-494	313	+	313	143192880	143194019	-	peak232820	8	6	intron (NM_006734, intron 1 of 9)	intron (NM_006734, intron 1 of 9)	72888	NM_006734	3097	Hs,510172	NM_006734	ENSG00000010818	HIVEP2	HIV-EP2|MBP-2|MIBP1|SHN2|ZAS2|ZNF40B	human immunodeficiency virus type I enhancer binding protein 2	protein-coding	INTRON	0	NM_006734	ENSG00000010818	HIVEP2
chr6	143166332	143166721	+	-567	740	+	740	143166154	143168379	-	peak232811	8	6	intron (NM_006734, intron 1 of 9)	intron (NM_006734, intron 1 of 9)	99071	NM_006734	3097	Hs,510172	NM_006734	ENSG00000010818	HIVEP2	HIV-EP2|MBP-2|MIBP1|SHN2|ZAS2|ZNF40B	human immunodeficiency virus type I enhancer binding protein 2	protein-coding	INTRON	0	NM_006734	ENSG00000010818	HIVEP2
chr1	42385609	42385954	+	-500	127	-	-127	42385200	42386110	-	peak2821	5	4	intron (NR_038261, intron 1 of 3)	intron (NR_038261, intron 1 of 3)	-1159	NR_038260	59269	Hs,403972	NM_024503	ENSG00000127124	HIVEP3	KBP-1|KBP1|KRC|SHN3|Schnurri-3|ZAS3|ZNF40C	human immunodeficiency virus type I enhancer binding protein 3	protein-coding	TSS-1500;TSS-1500;INTRON	1378;277;0	NM_001127714;NR_038260;NR_038261	ENSG00000127124;NO_ENSEMBL;NO_ENSEMBL	HIVEP3;NO_SYMBOL;NO_SYMBOL
chr1	42385461	42385560	+	-360	145	+	145	42385200	42386110	-	peak2821	5	4	intron (NR_038261, intron 1 of 3)	intron (NR_038261, intron 1 of 3)	-1159	NR_038260	59269	Hs,403972	NM_024503	ENSG00000127124	HIVEP3	KBP-1|KBP1|KRC|SHN3|Schnurri-3|ZAS3|ZNF40C	human immunodeficiency virus type I enhancer binding protein 3	protein-coding	TSS-1500;TSS-1500;INTRON	1378;277;0	NM_001127714;NR_038260;NR_038261	ENSG00000127124;NO_ENSEMBL;NO_ENSEMBL	HIVEP3;NO_SYMBOL;NO_SYMBOL
chr21	38349249	38349478	+	-230	282	+	282	38349249	38350043	-	peak138304	4	5	intron (NM_000411, intron 1 of 11)	intron (NM_000411, intron 1 of 11)	3618	NM_001242785	3141	Hs,371350	NM_000411	ENSG00000159267	HLCS	HCS	holocarboxylase synthetase (biotin-(proprionyl-CoA-carboxylase (ATP-hydrolysing)) ligase)	protein-coding	INTRON;TSS-50kb;TSS-50kb	0;10791;-29316	NM_000411;NM_001242784;NM_018962	ENSG00000159267;ENSG00000159267;ENSG00000183145	HLCS;HLCS;RIPPLY3
chr17	36073088	36073441	+	-358	216	+	216	36073083	36073878	-	peak91469	3	2	intron (NM_001304286, intron 4 of 6)	intron (NM_001304286, intron 4 of 6)	31588	NM_001304286	6928	Hs,191144	NM_000458	ENSG00000275410	HNF1B	FJHN|HNF-1-beta|HNF-1B|HNF1beta|HNF2|HPC11|LF-B3|LFB3|MODY5|TCF-2|TCF2|VHNF1	HNF1 homeobox B	protein-coding	INTRON;INTRON	0;0	NM_001304286;NM_001304286	ENSG00000275410;ENSG00000276194	HNF1B;HNF1B
chr2	178030162	178030520	+	-1228	151	-	-151	178028991	178031390	-	peak123564	9	6	Intergenic	Intergenic	-47231	NM_194247	220988	Hs,516539	NM_194247	ENSG00000170144	HNRNPA3	2610510D13Rik|D10S102|FBRNP|HNRPA3	heterogeneous nuclear ribonucleoprotein A3	protein-coding	TSS-50kb;TSS-50kb	-47331;-47363	NM_194247;NR_039646	ENSG00000170144;NO_ENSEMBL	HNRNPA3;NO_SYMBOL
chr2	178030872	178031290	+	-518	891	-	-891	178028991	178031390	-	peak123564	9	6	Intergenic	Intergenic	-47231	NM_194247	220988	Hs,516539	NM_194247	ENSG00000170144	HNRNPA3	2610510D13Rik|D10S102|FBRNP|HNRPA3	heterogeneous nuclear ribonucleoprotein A3	protein-coding	TSS-50kb;TSS-50kb	-47331;-47363	NM_194247;NR_039646	ENSG00000170144;NO_ENSEMBL	HNRNPA3;NO_SYMBOL
chr19	12895349	12895692	+	-343	362	-	-362	12894625	12895692	-	peak105211	4	3	Intergenic	Intergenic	-7151	NM_002229	3726	Hs,25292	NM_002229	ENSG00000171223	JUNB	AP-1	jun B proto-oncogene	protein-coding	TSS-50kb;TSS-50kb;TSS-50kb;TSS-50kb	8825;-7251;-22369;49730	NM_001100176;NM_002229;NM_006397;NM_024038	ENSG00000095066;ENSG00000171223;ENSG00000104889;ENSG00000123144	HOOK2;JUNB;RNASEH2A;C19orf43
chr19	12893067	12893988	+	-921	0	-	0	12893067	12893988	-	peak105210	6	5	Intergenic	CpG	-7094	NM_013312	29911	Hs,30792	NM_013312	ENSG00000095066	HOOK2	HK2	hook microtubule-tethering protein 2	protein-coding	TSS-50kb;TSS-50kb;TSS-50kb;TSS-50kb	7195;-8881;-23999;48100	NM_001100176;NM_002229;NM_006397;NM_024038	ENSG00000095066;ENSG00000171223;ENSG00000104889;ENSG00000123144	HOOK2;JUNB;RNASEH2A;C19orf43
chr19	12894625	12895330	+	-706	180	+	180	12894625	12895692	-	peak105211	4	3	Intergenic	Intergenic	-7151	NM_002229	3726	Hs,25292	NM_002229	ENSG00000171223	JUNB	AP-1	jun B proto-oncogene	protein-coding	TSS-50kb;TSS-50kb;TSS-50kb;TSS-50kb	8825;-7251;-22369;49730	NM_001100176;NM_002229;NM_006397;NM_024038	ENSG00000095066;ENSG00000171223;ENSG00000104889;ENSG00000123144	HOOK2;JUNB;RNASEH2A;C19orf43
chr2	20811186	20811439	+	-364	104	-	-104	20810866	20811549	-	peak108993	3	6	Intergenic	Intergenic	-18900	NR_046836	100874343	Hs,591546	NR_046836	ENSG00000231948	HS1BP3-IT1	-	HS1BP3 intronic transcript 1	ncRNA	TTS+10kb;TSS-50kb	-6455;19001	NM_022460;NR_046836	ENSG00000118960;NO_ENSEMBL	HS1BP3;NO_SYMBOL
chr3	88046474	88046673	+	-602	34	+	34	88046072	88047144	+	peak151331	5	5	Intergenic	Intergenic	14882	NM_000866	3355	Hs,248136	NM_000866		HTR1F	5-HT-1F|5-HT1F|5HT6|HTR1EL|MR77	5-hydroxytryptamine (serotonin) receptor 1F, G protein-coupled	protein-coding	TTS+10kb	3790	NM_000866	ENSG00000179097	HTR1F
chr7	8215934	8216623	+	-1028	16	+	16	8215595	8216993	-	peak236001	3	3	intron (NM_022307, intron 6 of 13)	intron (NM_022307, intron 6 of 13)	85388	NM_022307	3382	Hs,487561	NM_004968	ENSG00000003147	ICA1	ICA69|ICAp69	islet cell autoantigen 1	protein-coding	INTRON	0	NM_022307	ENSG00000003147	ICA1
chr7	8216734	8216993	+	-258	570	-	-570	8215595	8216993	-	peak236001	3	3	intron (NM_022307, intron 6 of 13)	intron (NM_022307, intron 6 of 13)	85388	NM_022307	3382	Hs,487561	NM_004968	ENSG00000003147	ICA1	ICA69|ICAp69	islet cell autoantigen 1	protein-coding	INTRON	0	NM_022307	ENSG00000003147	ICA1
chr7	8300852	8301132	+	-762	697	+	697	8300370	8303008	-	peak236017	9	6	promoter-TSS (NM_022307)	promoter-TSS (NM_022307)	-7	NM_022307	3382	Hs,487561	NM_004968	ENSG00000003147	ICA1	ICA69|ICAp69	islet cell autoantigen 1	protein-coding	TSS-200	108	NM_022307	ENSG00000003147	ICA1
chr7	8300370	8300667	+	-296	1171	+	1171	8300370	8303008	-	peak236017	9	6	promoter-TSS (NM_022307)	promoter-TSS (NM_022307)	-7	NM_022307	3382	Hs,487561	NM_004968	ENSG00000003147	ICA1	ICA69|ICAp69	islet cell autoantigen 1	protein-coding	TSS-200	108	NM_022307	ENSG00000003147	ICA1
chr1	23888678	23889201	+	-544	34	+	34	23888658	23889290	-	peak1595	5	5	Intergenic	Intergenic	-2689	NM_002167	3399	Hs,76884	NM_002167	ENSG00000117318	ID3	HEIR-1|bHLHb25	inhibitor of DNA binding 3, dominant negative helix-loop-helix protein	protein-coding	TSS-50kb;TSS-50kb;TSS-50kb;TSS-50kb	2790;2790;31363;31363	NM_002167;NM_002167;NM_004091;NM_004091	ENSG00000283060;ENSG00000117318;ENSG00000007968;ENSG00000282899	ID3;ID3;E2F2;E2F2
chr6	19805542	19805794	+	-252	860	-	-860	19803821	19805794	+	peak216529	9	6	Intergenic	Intergenic	-32793	NM_001546	3400	Hs,519601	NM_001546		ID4	IDB4|bHLHb27	inhibitor of DNA binding 4, dominant negative helix-loop-helix protein	protein-coding	TSS-50kb	-32892	NM_001546	ENSG00000172201	ID4
chr9	26946072	26946289	+	-398	762	+	762	26945891	26947993	-	peak274851	9	6	promoter-TSS (NM_001099223)	promoter-TSS (NM_001099223)	-95	NM_001099223	80173	Hs,145402	NM_025103	ENSG00000096872	IFT74	CCDC2|CMG-1|CMG1	intraflagellar transport 74	protein-coding	TSS-1500;TSS-200;TSS-50kb;TTS+10kb	-424;-194;-9528;-8427	NM_001099222;NM_001099223;NM_001099224;NR_121605	ENSG00000096872;ENSG00000096872;ENSG00000096872;NO_ENSEMBL	IFT74;IFT74;IFT74;NO_SYMBOL
chr15	99409255	99409515	+	-1086	1	+	1	99408429	99410343	+	peak85532	8	5	intron (NM_001291858, intron 2 of 20)	intron (NM_001291858, intron 2 of 20)	81731	NR_039864	100616432		NR_039864	ENSG00000264480	MIR4714	-	microRNA 4714	ncRNA	INTRON	0	NM_001291858	ENSG00000140443	IGF1R
chr15	99408611	99408985	+	-556	588	+	588	99408429	99410343	+	peak85532	8	5	intron (NM_001291858, intron 2 of 20)	intron (NM_001291858, intron 2 of 20)	81731	NR_039864	100616432		NR_039864	ENSG00000264480	MIR4714	-	microRNA 4714	ncRNA	INTRON	0	NM_001291858	ENSG00000140443	IGF1R
chr15	99450086	99450215	+	-471	22	+	22	99449743	99450600	+	peak85541	4	2	intron (NM_001291858, intron 5 of 20)	intron (NM_001291858, intron 5 of 20)	98713	NM_001102612	145814	Hs,592021	NM_001102612	ENSG00000183571	PGPEP1L	-	pyroglutamyl-peptidase I-like	protein-coding	INTRON	0	NM_001291858	ENSG00000140443	IGF1R
chr15	99409834	99409977	+	-508	520	-	-520	99408429	99410343	+	peak85532	8	5	intron (NM_001291858, intron 2 of 20)	intron (NM_001291858, intron 2 of 20)	81731	NR_039864	100616432		NR_039864	ENSG00000264480	MIR4714	-	microRNA 4714	ncRNA	INTRON	0	NM_001291858	ENSG00000140443	IGF1R
chr6	160402732	160403272	+	-576	182	-	-182	160402332	160403308	+	peak234427	4	4	intron (NM_000876, intron 1 of 47)	intron (NM_000876, intron 1 of 47)	12689	NM_000876	3482	Hs,487062	NM_000876		IGF2R	CD222|CIMPR|M6P-R|MPR1|MPRI	insulin-like growth factor 2 receptor	protein-coding	INTRON	0	NM_000876	ENSG00000197081	IGF2R
chr1	159892466	159892988	+	-522	1389	+	1389	159892466	159895765	-	peak10826	9	6	promoter-TSS (NM_001277224)	promoter-TSS (NM_001277224)	225	NM_001277223	8407	Hs,517168	NM_003564	ENSG00000158710	TAGLN2	HA1756	transgelin 2	protein-coding	TTS+10kb;TSS-1500;TSS-50kb;TSS-50kb;TSS-50kb	-2812;710;24311;-36997;24348	NM_001135050;NM_001277224;NM_012337;NR_038849;NR_130464	ENSG00000085552;ENSG00000158710;ENSG00000213085;NO_ENSEMBL;NO_ENSEMBL	IGSF9;TAGLN2;CFAP45;NO_SYMBOL;NO_SYMBOL
chr2	102699368	102699976	+	-726	152	-	-152	102698947	102700094	+	peak114742	9	6	intron (NM_001288706, intron 1 of 11)	intron (NM_001288706, intron 1 of 11)	12685	NM_001288706	3554	Hs,701982	NM_000877	ENSG00000115594	IL1R1	CD121A|D2S1473|IL-1R-alpha|IL1R|IL1RA|P80	interleukin 1 receptor, type I	protein-coding	INTRON	0	NM_001288706	ENSG00000115594	IL1R1
chr1	154391539	154392211	+	-1724	19	+	19	154390486	154393301	+	peak10435	9	6	intron (NM_181359, intron 1 of 8)	intron (NM_181359, intron 1 of 8)	14225	NM_181359	3570	Hs,135087	NM_000565	ENSG00000160712	IL6R	CD126|IL-6R-1|IL-6RA|IL6Q|IL6RA|IL6RQ|gp80	interleukin 6 receptor	protein-coding	INTRON	0	NM_181359	ENSG00000160712	IL6R
chr1	154392646	154393050	+	-656	954	-	-954	154390486	154393301	+	peak10435	9	6	intron (NM_181359, intron 1 of 8)	intron (NM_181359, intron 1 of 8)	14225	NM_181359	3570	Hs,135087	NM_000565	ENSG00000160712	IL6R	CD126|IL-6R-1|IL-6RA|IL6Q|IL6RA|IL6RQ|gp80	interleukin 6 receptor	protein-coding	INTRON	0	NM_181359	ENSG00000160712	IL6R
chr1	154395916	154396284	+	-368	42	+	42	154395916	154396367	+	peak10436	3	3	intron (NM_181359, intron 1 of 8)	intron (NM_181359, intron 1 of 8)	18473	NM_181359	3570	Hs,135087	NM_000565	ENSG00000160712	IL6R	CD126|IL-6R-1|IL-6RA|IL6Q|IL6RA|IL6RQ|gp80	interleukin 6 receptor	protein-coding	INTRON	0	NM_181359	ENSG00000160712	IL6R
chr4	143488504	143488630	+	-1449	87	-	-87	143487007	143489953	-	peak185643	4	3	intron (NM_003866, intron 2 of 26)	intron (NM_003866, intron 2 of 26)	279124	NM_003866	8821	Hs,531403	NM_003866	ENSG00000109452	INPP4B	-	inositol polyphosphate-4-phosphatase type II B	protein-coding	INTRON	0	NM_003866	ENSG00000109452	INPP4B
chr4	143471391	143471615	+	-330	397	-	-397	143470490	143471721	-	peak185641	9	6	intron (NM_003866, intron 2 of 26)	intron (NM_003866, intron 2 of 26)	296498	NM_003866	8821	Hs,531403	NM_003866	ENSG00000109452	INPP4B	-	inositol polyphosphate-4-phosphatase type II B	protein-coding	INTRON	0	NM_003866	ENSG00000109452	INPP4B
chr10	121544240	121544543	+	-506	54	+	54	121544038	121544854	+	peak28960	8	6	intron (NM_014937, intron 3 of 19)	L1MB8|LINE|L1	-34323	NM_001243194	22876	Hs,369755	NM_014937	ENSG00000198825	INPP5F	MSTP007|MSTPO47|SAC2|hSAC2	inositol polyphosphate-5-phosphatase F	protein-coding	TSS-50kb	-34422	NM_001243194	ENSG00000198825	INPP5F
chr2	118847045	118847263	+	-384	746	-	-746	118845386	118847429	+	peak115976	9	6	intron (NM_016133, intron 1 of 5)	intron (NM_016133, intron 1 of 5)	358	NM_016133	51141	Hs,7089	NM_016133	ENSG00000125629	INSIG2	-	insulin induced gene 2	protein-coding	INTRON	0	NM_016133	ENSG00000125629	INSIG2
chr1	153715466	153715694	+	-478	298	-	-298	153714620	153715943	-	peak10386	3	2	intron (NM_023015, intron 3 of 29)	intron (NM_023015, intron 3 of 29)	14715	NM_023015	65123	Hs,516522	NM_023015	ENSG00000143624	INTS3	C1orf193|C1orf60|INT3|SOSS-A|SOSSA	integrator complex subunit 3	protein-coding	INTRON;INTRON;TSS-50kb;TSS-50kb	0;0;-32585;-32585	NM_023015;NM_023015;NM_024330;NM_024330	ENSG00000262826;ENSG00000143624;ENSG00000143554;ENSG00000263163	INTS3;INTS3;SLC27A3;SLC27A3
chr15	90945502	90945781	+	-480	148	+	148	90945302	90946278	+	peak85160	3	3	intron (NM_003870, intron 2 of 37)	intron (NM_003870, intron 2 of 37)	14317	NM_003870	8826	Hs,430551	NM_003870	ENSG00000140575	IQGAP1	HUMORFA01|SAR1|p195	IQ motif containing GTPase activating protein 1	protein-coding	INTRON	0	NM_003870	ENSG00000140575	IQGAP1
chr15	90944087	90944636	+	-682	88	-	-88	90943778	90944769	+	peak85159	6	6	intron (NM_003870, intron 2 of 37)	intron (NM_003870, intron 2 of 37)	12801	NM_003870	8826	Hs,430551	NM_003870	ENSG00000140575	IQGAP1	HUMORFA01|SAR1|p195	IQ motif containing GTPase activating protein 1	protein-coding	INTRON	0	NM_003870	ENSG00000140575	IQGAP1
chr3	10233695	10234220	+	-1192	63	+	63	10233029	10235013	+	peak142497	9	6	intron (NM_001570, intron 2 of 12)	intron (NM_001570, intron 2 of 12)	27458	NM_001570	3656	Hs,449207	NM_001570	ENSG00000134070	IRAK2	IRAK-2	interleukin 1 receptor associated kinase 2	protein-coding	INTRON	0	NM_001570	ENSG00000134070	IRAK2
chr3	10234749	10235013	+	-264	860	-	-860	10233029	10235013	+	peak142497	9	6	intron (NM_001570, intron 2 of 12)	intron (NM_001570, intron 2 of 12)	27458	NM_001570	3656	Hs,449207	NM_001570	ENSG00000134070	IRAK2	IRAK-2	interleukin 1 receptor associated kinase 2	protein-coding	INTRON	0	NM_001570	ENSG00000134070	IRAK2
chr1	234754556	234754665	+	-108	913	+	913	234754556	234756490	-	peak17376	4	6	Intergenic	Intergenic	-9534	NR_033927	100302691	Hs,209162	NR_033927	ENSG00000224939	LINC00184	HANC|NCRNA00184	long intergenic non-protein coding RNA 184	ncRNA	TSS-50kb;TSS-50kb;TSS-50kb	10353;-9633;-26611	NM_001077397;NR_033927;NR_125944	ENSG00000168264;NO_ENSEMBL;NO_ENSEMBL	IRF2BP2;NO_SYMBOL;NO_SYMBOL
chr1	234737347	234737537	+	-190	931	-	-931	234735485	234737537	-	peak17371	8	6	Intergenic	Intergenic	8760	NM_182972	359948	Hs,350268	NM_182972	ENSG00000168264	IRF2BP2	-	interferon regulatory factor 2 binding protein 2	protein-coding	TTS+10kb;TSS-50kb;TSS-50kb	-3603;-28645;-45623	NM_001077397;NR_033927;NR_125944	ENSG00000168264;NO_ENSEMBL;NO_ENSEMBL	IRF2BP2;NO_SYMBOL;NO_SYMBOL
chr1	234736336	234736615	+	-1130	35	+	35	234735485	234737537	-	peak17371	8	6	Intergenic	Intergenic	8760	NM_182972	359948	Hs,350268	NM_182972	ENSG00000168264	IRF2BP2	-	interferon regulatory factor 2 binding protein 2	protein-coding	TTS+10kb;TSS-50kb;TSS-50kb	-3603;-28645;-45623	NM_001077397;NR_033927;NR_125944	ENSG00000168264;NO_ENSEMBL;NO_ENSEMBL	IRF2BP2;NO_SYMBOL;NO_SYMBOL
chr1	234748100	234748931	+	-1225	1014	-	-1014	234745678	234749325	-	peak17375	9	6	Intergenic	Intergenic	-2231	NM_001077397	359948	Hs,350268	NM_182972	ENSG00000168264	IRF2BP2	-	interferon regulatory factor 2 binding protein 2	protein-coding	TSS-50kb;TSS-50kb;TSS-50kb	2332;-17654;-34632	NM_001077397;NR_033927;NR_125944	ENSG00000168264;NO_ENSEMBL;NO_ENSEMBL	IRF2BP2;NO_SYMBOL;NO_SYMBOL
chr1	234746093	234747674	+	-1996	618	+	618	234745678	234749325	-	peak17375	9	6	Intergenic	Intergenic	-2231	NM_001077397	359948	Hs,350268	NM_182972	ENSG00000168264	IRF2BP2	-	interferon regulatory factor 2 binding protein 2	protein-coding	TSS-50kb;TSS-50kb;TSS-50kb	2332;-17654;-34632	NM_001077397;NR_033927;NR_125944	ENSG00000168264;NO_ENSEMBL;NO_ENSEMBL	IRF2BP2;NO_SYMBOL;NO_SYMBOL
chr1	234738546	234738834	+	-372	76	-	-76	234738309	234738918	-	peak17372	3	4	Intergenic	Intergenic	6657	NM_182972	359948	Hs,350268	NM_182972	ENSG00000168264	IRF2BP2	-	interferon regulatory factor 2 binding protein 2	protein-coding	TTS+10kb;TSS-50kb;TSS-50kb	-1500;-26542;-43520	NM_001077397;NR_033927;NR_125944	ENSG00000168264;NO_ENSEMBL;NO_ENSEMBL	IRF2BP2;NO_SYMBOL;NO_SYMBOL
chr14	77499482	77500543	+	-1450	13	-	-13	77499067	77500931	-	peak78543	9	6	Intergenic	CpG	-4957	NM_024496	64207	Hs,179260	NM_024496	ENSG00000119669	IRF2BPL	C14orf4|EAP1	interferon regulatory factor 2 binding protein-like	protein-coding	TSS-50kb;TSS-50kb	5058;-7492	NM_024496;NR_110554	ENSG00000119669;NO_ENSEMBL	IRF2BPL;NO_SYMBOL
chr14	77500544	77500911	+	-386	729	-	-729	77499067	77500931	-	peak78543	9	6	Intergenic	CpG	-4957	NM_024496	64207	Hs,179260	NM_024496	ENSG00000119669	IRF2BPL	C14orf4|EAP1	interferon regulatory factor 2 binding protein-like	protein-coding	TSS-50kb;TSS-50kb	5058;-7492	NM_024496;NR_110554	ENSG00000119669;NO_ENSEMBL	IRF2BPL;NO_SYMBOL
chr3	128838520	128838686	+	-350	1404	+	1404	128838336	128841678	-	peak156182	9	6	intron (NM_001204890, intron 11 of 12)	CpG	640	NM_198490	339122	Hs,381132	NM_198490	ENSG00000172780	RAB43	RAB11B|RAB41	RAB43, member RAS oncogene family	protein-coding	TTS+10kb	-6351	NM_001199469	ENSG00000240682	ISY1
chr12	56132069	56132385	+	-1106	254	-	-254	56130771	56133175	-	peak49382	9	6	Intergenic	Intergenic	-5091	NM_005811	10220	Hs,600883	NM_005811	ENSG00000135414	GDF11	BMP-11|BMP11	growth differentiation factor 11	protein-coding	TSS-50kb;TSS-50kb;TSS-50kb;TSS-50kb;TSS-50kb;TSS-50kb;TSS-50kb;TSS-50kb;TSS-50kb	30388;25985;8051;9289;10390;10502;8539;8212;-5190	NM_001144996;NM_001144997;NM_001257389;NM_001257390;NM_001257400;NM_001257401;NM_001267698;NM_001780;NM_005811	ENSG00000135424;ENSG00000135424;ENSG00000135404;ENSG00000135404;ENSG00000135404;ENSG00000135404;ENSG00000135404;ENSG00000135404;ENSG00000135414	ITGA7;ITGA7;CD63;CD63;CD63;CD63;CD63;CD63;GDF11
chr10	33269452	33269916	+	-756	672	+	672	33269161	33271552	-	peak21203	9	6	Intergenic	Intergenic	-23064	NM_002211	3688	Hs,643813	NM_002211	ENSG00000150093	ITGB1	CD29|FNRB|GPIIA|MDF2|MSK12|VLA-BETA|VLAB	integrin beta 1	protein-coding	TSS-50kb;TSS-50kb;TSS-50kb	23164;45971;23635	NM_002211;NM_033668;NM_133376	ENSG00000150093;ENSG00000150093;ENSG00000150093	ITGB1;ITGB1;ITGB1
chr3	124553626	124554125	+	-582	278	+	278	124553543	124554765	-	peak155906	9	6	intron (NM_002213, intron 5 of 14)	intron (NM_002213, intron 5 of 14)	51998	NM_002213	3693	Hs,13155	NM_002213	ENSG00000082781	ITGB5	-	integrin beta 5	protein-coding	INTRON	0	NM_002213	ENSG00000082781	ITGB5
chr14	93509801	93510236	+	-696	158	+	158	93509539	93510813	-	peak80231	4	3	intron (NM_001142593, intron 3 of 10)	intron (NM_001142593, intron 3 of 10)	-23621	NR_002808	319085	Hs,612888	NR_002808	ENSG00000258730	ITPK1-AS1	C14orf85|ITPK1-AS|ITPK1AS|NCRNA00203	ITPK1 antisense RNA 1	ncRNA	INTRON;INTRON;TSS-50kb	0;0;-23720	NM_001142593;NM_001142593;NR_002808	ENSG00000100605;ENSG00000274958;NO_ENSEMBL	ITPK1;ITPK1;NO_SYMBOL
chr14	93510584	93510744	+	-229	488	-	-488	93509539	93510813	-	peak80231	4	3	intron (NM_001142593, intron 3 of 10)	intron (NM_001142593, intron 3 of 10)	-23621	NR_002808	319085	Hs,612888	NR_002808	ENSG00000258730	ITPK1-AS1	C14orf85|ITPK1-AS|ITPK1AS|NCRNA00203	ITPK1 antisense RNA 1	ncRNA	INTRON;INTRON;TSS-50kb	0;0;-23720	NM_001142593;NM_001142593;NR_002808	ENSG00000100605;ENSG00000274958;NO_ENSEMBL	ITPK1;ITPK1;NO_SYMBOL
chr12	27031783	27031911	+	-605	90	-	-90	27031126	27032388	-	peak46296	7	6	Intergenic	Intergenic	-45626	NM_002223	3709	Hs,512235	NM_002223	ENSG00000123104	ITPR2	ANHD|CFAP48|INSP3R2|IP3R2	inositol 1,4,5-trisphosphate receptor, type 2	protein-coding	TSS-50kb	45727	NM_002223	ENSG00000123104	ITPR2
chr12	26676709	26676991	+	-635	13	+	13	26676356	26677370	-	peak46252	9	6	intron (NM_002223, intron 37 of 56)	intron (NM_002223, intron 37 of 56)	309268	NM_002223	3709	Hs,512235	NM_002223	ENSG00000123104	ITPR2	ANHD|CFAP48|INSP3R2|IP3R2	inositol 1,4,5-trisphosphate receptor, type 2	protein-coding	INTRON	0	NM_002223	ENSG00000123104	ITPR2
chr4	129733811	129733921	+	-224	1556	-	-1556	129730585	129734034	+	peak183343	9	6	promoter-TSS (NM_001287443)	promoter-TSS (NM_001287443)	-115	NM_001287441	79960	Hs,12420	NM_024900	ENSG00000077684	JADE1	PHF17	jade family PHD finger 1	protein-coding	TSS-1500	-788	NM_001287443	ENSG00000077684	JADE1
chr5	133890161	133890536	+	-590	74	-	-74	133889798	133890750	+	peak210971	9	6	intron (NM_001289984, intron 4 of 10)	intron (NM_001289984, intron 4 of 10)	28476	NM_015288	23338	Hs,732155	NM_015288	ENSG00000043143	JADE2	JADE-2|PHF15	jade family PHD finger 2	protein-coding	INTRON	0	NM_001289984	ENSG00000043143	JADE2
chr5	133890594	133890750	+	-156	398	-	-398	133889798	133890750	+	peak210971	9	6	intron (NM_001289984, intron 4 of 10)	intron (NM_001289984, intron 4 of 10)	28476	NM_015288	23338	Hs,732155	NM_015288	ENSG00000043143	JADE2	JADE-2|PHF15	jade family PHD finger 2	protein-coding	INTRON	0	NM_001289984	ENSG00000043143	JADE2
chr5	133839310	133839404	+	-511	13	-	-13	133838867	133839821	-	peak210960	5	4	Intergenic	Intergenic	-2899	NR_105045	101927934	Hs,535775	NR_105045	ENSG00000251169	LOC101927934	-	uncharacterized LOC101927934	ncRNA	TSS-50kb;TSS-50kb;TSS-50kb;TSS-50kb	-21452;-20821;-22553;-2998	NM_001289985;NM_001308143;NM_015288;NR_105045	ENSG00000043143;ENSG00000043143;ENSG00000043143;NO_ENSEMBL	JADE2;JADE2;JADE2;NO_SYMBOL
chr5	133847692	133847829	+	-470	418	-	-418	133846522	133848162	-	peak210963	6	6	Intergenic	Intergenic	5099	NR_105045	101927934	Hs,535775	NR_105045	ENSG00000251169	LOC101927934	-	uncharacterized LOC101927934	ncRNA	TSS-50kb;TSS-50kb;TSS-50kb;TTS+10kb	-13454;-12823;-14555;2522	NM_001289985;NM_001308143;NM_015288;NR_105045	ENSG00000043143;ENSG00000043143;ENSG00000043143;NO_ENSEMBL	JADE2;JADE2;JADE2;NO_SYMBOL
chr1	65364183	65364439	+	-436	313	-	-313	65363376	65364619	-	peak4248	9	6	intron (NM_002227, intron 1 of 24)	intron (NM_002227, intron 1 of 24)	68189	NM_002227	3716	Hs,207538	NM_002227	ENSG00000162434	JAK1	JAK1A|JAK1B|JTK3	Janus kinase 1	protein-coding	INTRON	0	NM_002227	ENSG00000162434	JAK1
chr1	65363729	65364057	+	-680	105	+	105	65363376	65364619	-	peak4248	9	6	intron (NM_002227, intron 1 of 24)	intron (NM_002227, intron 1 of 24)	68189	NM_002227	3716	Hs,207538	NM_002227	ENSG00000162434	JAK1	JAK1A|JAK1B|JTK3	Janus kinase 1	protein-coding	INTRON	0	NM_002227	ENSG00000162434	JAK1
chr14	59949393	59949731	+	-928	762	+	762	59948803	59951846	-	peak77170	9	6	promoter-TSS (NM_001284204)	promoter-TSS (NM_001284204)	748	NM_144581	112849	Hs,729061	NM_144581	ENSG00000126790	L3HYPDH	C14orf149	L-3-hydroxyproline dehydratase (trans-)	protein-coding	TSS-1500;TSS-50kb	-647;18366	NM_001284204;NM_022571	ENSG00000050130;ENSG00000181619	JKAMP;GPR135
chr9	694779	695236	+	-510	59	-	-59	694608	695290	-	peak271544	5	2	intron (NM_015158, intron 2 of 11)	intron (NM_015158, intron 2 of 11)	-11857	NM_153186	23189	Hs,306764	NM_015158	ENSG00000107104	KANK1	ANKRD15|CPSQ2|KANK	KN motif and ankyrin repeat domains 1	protein-coding	INTRON;TSS-50kb	0;-11956	NM_015158;NM_153186	ENSG00000107104;ENSG00000107104	KANK1;KANK1
chr9	677967	678108	+	-199	582	-	-582	676746	678167	-	peak271539	5	6	intron (NM_015158, intron 2 of 11)	intron (NM_015158, intron 2 of 11)	-29349	NM_153186	23189	Hs,306764	NM_015158	ENSG00000107104	KANK1	ANKRD15|CPSQ2|KANK	KN motif and ankyrin repeat domains 1	protein-coding	INTRON;TSS-50kb	0;-29449	NM_015158;NM_153186	ENSG00000107104;ENSG00000107104	KANK1;KANK1
chr3	20122748	20122899	+	-432	6	-	-6	20122456	20123180	+	peak143514	9	6	intron (NM_003884, intron 2 of 17)	intron (NM_003884, intron 2 of 17)	41294	NM_003884	8850	Hs,533055	NM_003884	ENSG00000114166	KAT2B	CAF|P/CAF|PCAF	K(lysine) acetyltransferase 2B	protein-coding	INTRON	0	NM_003884	ENSG00000114166	KAT2B
chr17	47816948	47817569	+	-620	5	+	5	47816948	47817578	-	peak92243	3	1	intron (NM_030802, intron 1 of 7)	intron (NM_030802, intron 1 of 7)	24255	NM_030802	81558	Hs,514308	NM_030802	ENSG00000121104	FAM117A	-	family with sequence similarity 117, member A	protein-coding	TSS-50kb;TSS-50kb;INTRON	-48817;32051;0	NM_001199158;NM_001278784;NM_030802	ENSG00000136504;ENSG00000121073;ENSG00000121104	KAT7;SLC35B1;FAM117A
chr1	15416988	15417263	+	-502	214	-	-214	15416333	15417491	+	peak918	6	6	intron (NM_201628, intron 8 of 14)	intron (NM_201628, intron 8 of 14)	62048	NR_027136	200197	Hs,531424	NM_182534	ENSG00000175147	TMEM51-AS1	C1orf126	TMEM51 antisense RNA 1	ncRNA	INTRON	0	NM_201628	ENSG00000189337	KAZN
chr3	156202207	156202259	+	-516	359	-	-359	156201025	156202724	-	peak159587	9	6	intron (NM_172160, intron 8 of 13)	intron (NM_172160, intron 8 of 13)	-37150	NR_046618	100874084	Hs,131282	NR_046618	ENSG00000242370	KCNAB1-AS1	-	KCNAB1 antisense RNA 1	ncRNA	INTRON;TSS-50kb	0;37250	NM_172160;NR_046618	ENSG00000169282;NO_ENSEMBL	KCNAB1;NO_SYMBOL
chr8	73799378	73799441	+	-65	444	-	-444	73798488	73799443	+	peak261401	5	6	intron (NM_004770, intron 2 of 2)	intron (NM_004770, intron 2 of 2)	-122131	NM_017489	7013	Hs,442707	NM_003218	ENSG00000147601	TERF1	PIN2|TRBF1|TRF|TRF1|hTRF1-AS|t-TRF1	telomeric repeat binding factor (NIMA-interacting) 1	protein-coding	INTRON	0	NM_004770	ENSG00000182674	KCNB2
chr8	73785779	73785827	+	-48	883	+	883	73785779	73787592	+	peak261399	9	6	intron (NM_004770, intron 2 of 2)	intron (NM_004770, intron 2 of 2)	-134411	NM_017489	7013	Hs,442707	NM_003218	ENSG00000147601	TERF1	PIN2|TRBF1|TRF|TRF1|hTRF1-AS|t-TRF1	telomeric repeat binding factor (NIMA-interacting) 1	protein-coding	INTRON	0	NM_004770	ENSG00000182674	KCNB2
chr17	68133591	68133755	+	-622	167	+	167	68133134	68134547	-	peak93347	6	5	Intergenic	Intergenic	31702	NR_036534	400617	Hs,225661	NR_036534	ENSG00000267365	KCNJ2-AS1	-	KCNJ2 antisense RNA 1 (head to head)	ncRNA	TSS-50kb;TTS+10kb	-31935;2195	NM_000891;NM_018658	ENSG00000123700;ENSG00000153822	KCNJ2;KCNJ16
chr1	233750790	233751092	+	-932	497	-	-497	233749165	233751722	-	peak17294	9	6	intron (NM_002245, intron 1 of 2)	intron (NM_002245, intron 1 of 2)	694	NM_002245	3775	Hs,208544	NM_002245	ENSG00000135750	KCNK1	DPK|HOHO|K2P1|K2p1,1|KCNO1|TWIK-1|TWIK1	potassium channel, two pore domain subfamily K, member 1	protein-coding	INTRON;TSS-50kb	0;-9553	NM_002245;NR_039625	ENSG00000135750;NO_ENSEMBL	KCNK1;NO_SYMBOL
chr6	39281001	39281091	+	-428	618	+	618	39280663	39282664	-	peak217523	6	6	TTS (NM_032115)	TTS (NM_032115)	572	NM_031460	89822	Hs,162282	NM_031460	ENSG00000124780	KCNK17	K2p17,1|TALK-2|TALK2|TASK-4|TASK4	potassium channel, two pore domain subfamily K, member 17	protein-coding	TTS+10kb;TTS+10kb	-2382;-470	NM_001135106;NM_032115	ENSG00000095981;ENSG00000095981	KCNK16;KCNK16
chr6	39288073	39288286	+	-213	1464	+	1464	39288073	39291214	-	peak217524	9	6	intron (NM_001135105, intron 1 of 4)	intron (NM_001135105, intron 1 of 4)	686	NM_032115	83795	Hs,287765	NM_032115	ENSG00000095981	KCNK16	K2p16,1|TALK-1|TALK1	potassium channel, two pore domain subfamily K, member 16	protein-coding	INTRON;TSS-50kb	0;7508	NM_001135105;NM_001135111	ENSG00000095981;ENSG00000124780	KCNK16;KCNK17
chr2	26943701	26943984	+	-906	196	+	196	26943078	26944999	-	peak109352	9	6	intron (NM_002246, intron 1 of 1)	intron (NM_002246, intron 1 of 1)	28458	NM_002246	3777	Hs,645288	NM_002246		KCNK3	K2p3,1|OAT1|PPH4|TASK|TASK-1|TBAK1	potassium channel, two pore domain subfamily K, member 3	protein-coding	INTRON;TSS-50kb	0;-43203	NM_002246;NM_017877	ENSG00000171303;ENSG00000213699	KCNK3;SLC35F6
chr2	26946934	26947339	+	-516	113	+	113	26946822	26947676	-	peak109353	6	5	intron (NM_002246, intron 1 of 1)	intron (NM_002246, intron 1 of 1)	31668	NM_002246	3777	Hs,645288	NM_002246		KCNK3	K2p3,1|OAT1|PPH4|TASK|TASK-1|TBAK1	potassium channel, two pore domain subfamily K, member 3	protein-coding	INTRON;TSS-50kb	0;-39992	NM_002246;NM_017877	ENSG00000171303;ENSG00000213699	KCNK3;SLC35F6
chr10	79152642	79152983	+	-348	583	-	-583	79151468	79152990	-	peak25482	3	3	intron (NM_001271518, intron 1 of 27)	intron (NM_001271518, intron 1 of 27)	41599	NR_126365	101929286	Hs,568867	NR_126365		KCNMA1-AS3	-	KCNMA1 antisense RNA 3	ncRNA	INTRON	0	NM_001271518	ENSG00000156113	KCNMA1
chr10	79006844	79007202	+	-538	47	+	47	79006665	79007476	-	peak25454	7	5	intron (NM_001014797, intron 3 of 28)	intron (NM_001014797, intron 3 of 28)	-103559	NR_126365	101929286	Hs,568867	NR_126365		KCNMA1-AS3	-	KCNMA1 antisense RNA 3	ncRNA	INTRON	0	NM_001014797	ENSG00000156113	KCNMA1
chr10	79261142	79261358	+	-322	272	+	272	79261036	79262009	-	peak25506	4	4	intron (NM_001014797, intron 1 of 28)	intron (NM_001014797, intron 1 of 28)	136054	NM_001271520	3778	Hs,144795	NM_002247	ENSG00000156113	KCNMA1	BKTM|KCa1,1|MaxiK|SAKCA|SLO|SLO-ALPHA|SLO1|bA205K10,1|mSLO1	potassium channel, calcium activated large conductance subfamily M alpha, member 1	protein-coding	INTRON	0	NM_001014797	ENSG00000156113	KCNMA1
chr10	78923836	78924098	+	-514	63	-	-63	78923457	78924350	-	peak25437	7	6	intron (NM_001014797, intron 5 of 28)	intron (NM_001014797, intron 5 of 28)	23315	NR_120654	101929310	Hs,666457	NR_120654	ENSG00000225497	KCNMA1-AS2	-	KCNMA1 antisense RNA 2	ncRNA	INTRON	0	NM_001014797	ENSG00000156113	KCNMA1
chr10	78920467	78920779	+	-541	14	-	-14	78920210	78921008	-	peak25435	8	5	intron (NM_001014797, intron 5 of 28)	intron (NM_001014797, intron 5 of 28)	20020	NR_120654	101929310	Hs,666457	NR_120654	ENSG00000225497	KCNMA1-AS2	-	KCNMA1 antisense RNA 2	ncRNA	INTRON	0	NM_001014797	ENSG00000156113	KCNMA1
chr10	79265772	79266013	+	-242	669	-	-669	79264433	79266013	-	peak25507	6	6	intron (NM_001014797, intron 1 of 28)	intron (NM_001014797, intron 1 of 28)	132354	NM_001271520	3778	Hs,144795	NM_002247	ENSG00000156113	KCNMA1	BKTM|KCa1,1|MaxiK|SAKCA|SLO|SLO-ALPHA|SLO1|bA205K10,1|mSLO1	potassium channel, calcium activated large conductance subfamily M alpha, member 1	protein-coding	INTRON	0	NM_001014797	ENSG00000156113	KCNMA1
chr11	2800001	2800256	+	-924	23	+	23	2799332	2800970	-	peak29886	9	6	intron (NM_181798, intron 15 of 15)	intron (NM_181798, intron 15 of 15)	-78923	NR_002728	10984	Hs,604823	NR_002728	ENSG00000269821	KCNQ1OT1	KCNQ1-AS2|KCNQ10T1|Kncq1|KvDMR1|KvLQT1-AS|LIT1|NCRNA00012	KCNQ1 opposite strand/antisense transcript 1 (non-protein coding)	ncRNA	INTRON;INTRON	0;0	NM_181798;NM_181798	ENSG00000053918;ENSG00000282076	KCNQ1;KCNQ1
chr1	175160901	175161109	+	-382	863	+	863	175160728	175163009	-	peak11869	9	6	promoter-TSS (NM_001162895)	promoter-TSS (NM_001162895)	80	NM_001162895	9674	Hs,518138	NM_014656	ENSG00000235750	KIAA0040	-	KIAA0040	protein-coding	TSS-200	20	NM_001162895	ENSG00000235750	KIAA0040
chr19	34760936	34761338	+	-600	463	-	-463	34759812	34761537	-	peak106080	6	4	intron (NM_014686, intron 1 of 13)	intron (NM_014686, intron 1 of 13)	15219	NM_014686	9710	Hs,330073	NM_014686	ENSG00000166398	KIAA0355	-	KIAA0355	protein-coding	INTRON;INTRON;INTRON	0;0;0	NM_014686;NM_014686;NM_014686	ENSG00000279389;ENSG00000166398;ENSG00000282735	KIAA0355;KIAA0355;KIAA0355
chr22	45642150	45642482	+	-790	100	+	100	45641693	45643140	-	peak140884	9	6	Intergenic	Intergenic	-5767	NM_001009880	23313	Hs,592207	NM_015264		KIAA0930	C22orf9|LSC3	KIAA0930	protein-coding	TSS-50kb;TSS-50kb;TSS-50kb;TSS-50kb	5867;-38551;34170;45617	NM_001009880;NM_006953;NM_015264;NR_031651	ENSG00000100364;ENSG00000100373;ENSG00000100364;NO_ENSEMBL	KIAA0930;UPK3A;KIAA0930;NO_SYMBOL
chr4	123074024	123074337	+	-458	680	-	-680	123072518	123074481	+	peak182250	9	6	Intergenic	CpG	-18258	NM_015312	84162	Hs,408142	NM_015312	ENSG00000138688	KIAA1109	FSA|Tweek	KIAA1109	protein-coding	TSS-50kb	-18357	NM_015312	ENSG00000138688	KIAA1109
chr2	99525863	99526206	+	-776	231	-	-231	99524968	99526638	-	peak114495	9	6	intron (NM_207362, intron 1 of 9)	intron (NM_207362, intron 1 of 9)	26881	NM_207362	343990	Hs,469398	NM_207362	ENSG00000196872	KIAA1211L	C2orf55	KIAA1211-like	protein-coding	INTRON	0	NM_207362	ENSG00000196872	KIAA1211L
chr1	180895607	180895967	+	-608	1091	+	1091	180895360	180898397	+	peak12282	7	4	intron (NM_020950, intron 3 of 8)	intron (NM_020950, intron 3 of 8)	14566	NM_020950	57710	Hs,734816	NM_020950		KIAA1614	-	KIAA1614	protein-coding	INTRON	0	NM_020950	ENSG00000135835	KIAA1614
chr6	17932767	17932988	+	-363	222	-	-222	17932181	17933130	-	peak216412	9	6	intron (NM_022113, intron 2 of 38)	intron (NM_022113, intron 2 of 38)	55198	NM_001105568	63971	Hs,94499	NM_022113	ENSG00000137177	KIF13A	RBKIN|bA500C11,2	kinesin family member 13A	protein-coding	INTRON	0	NM_022113	ENSG00000137177	KIF13A
chr8	29083031	29083529	+	-879	18	-	-18	29082614	29083910	-	peak256519	5	6	intron (NM_015254, intron 2 of 39)	intron (NM_015254, intron 2 of 39)	37348	NM_015254	23303	Hs,444767	NM_015254	ENSG00000197892	KIF13B	GAKIN	kinesin family member 13B	protein-coding	INTRON	0	NM_015254	ENSG00000197892	KIF13B
chr2	26235500	26235661	+	-420	302	-	-302	26234637	26235920	-	peak109298	9	6	Intergenic	L2a|LINE|L2	-21450	NM_016131	10890	Hs,467960	NM_016131	ENSG00000084733	RAB10	-	RAB10, member RAS oncogene family	protein-coding	TSS-50kb;TSS-50kb	29936;-21550	NM_002254;NM_016131	ENSG00000084731;ENSG00000084733	KIF3C;RAB10
chr2	26241064	26241266	+	-670	77	-	-77	26240442	26241733	-	peak109299	9	6	Intergenic	Intergenic	-15641	NM_016131	10890	Hs,467960	NM_016131	ENSG00000084733	RAB10	-	RAB10, member RAS oncogene family	protein-coding	TSS-50kb;TSS-50kb	35746;-15740	NM_002254;NM_016131	ENSG00000084731;ENSG00000084733	KIF3C;RAB10
chr4	38665008	38665204	+	-498	748	+	748	38664707	38667002	+	peak170237	9	6	promoter-TSS (NM_016531)	promoter-TSS (NM_016531)	65	NM_016531	51274	Hs,298658	NM_016531	ENSG00000109787	KLF3	BKLF	Kruppel-like factor 3 (basic)	protein-coding	TSS-200	-35	NM_016531	ENSG00000109787	KLF3
chr4	38664707	38664838	+	-131	1082	+	1082	38664707	38667002	+	peak170237	9	6	promoter-TSS (NM_016531)	promoter-TSS (NM_016531)	65	NM_016531	51274	Hs,298658	NM_016531	ENSG00000109787	KLF3	BKLF	Kruppel-like factor 3 (basic)	protein-coding	TSS-200	-35	NM_016531	ENSG00000109787	KLF3
chr4	38668617	38669179	+	-680	10	-	-10	38668479	38669296	-	peak170238	5	5	intron (NM_016531, intron 1 of 5)	intron (NM_016531, intron 1 of 5)	-2639	NR_026804	79667	Hs,29725	NM_024614	ENSG00000231160	KLF3-AS1	-	KLF3 antisense RNA 1	ncRNA	INTRON;TSS-50kb	0;2740	NM_016531;NR_026804	ENSG00000109787;NO_ENSEMBL	KLF3;NO_SYMBOL
chr4	38674773	38675062	+	-610	1088	+	1088	38674452	38677559	-	peak170240	6	6	intron (NM_016531, intron 1 of 5)	intron (NM_016531, intron 1 of 5)	-9757	NR_026804	79667	Hs,29725	NM_024614	ENSG00000231160	KLF3-AS1	-	KLF3 antisense RNA 1	ncRNA	INTRON;TSS-50kb	0;9858	NM_016531;NR_026804	ENSG00000109787;NO_ENSEMBL	KLF3;NO_SYMBOL
chr10	3852273	3852670	+	-396	122	-	-122	3852031	3852670	-	peak18565	9	6	Intergenic	Intergenic	-24878	NM_001160124	1316	Hs,4055	NM_001300	ENSG00000067082	KLF6	BCD1|CBA1|COPEB|CPBP|GBF|PAC1|ST12|ZF9	Kruppel-like factor 6	protein-coding	TSS-50kb	24978	NM_001160125	ENSG00000067082	KLF6
chr10	3845999	3846100	+	-100	430	-	-430	3845141	3846100	-	peak18562	7	6	Intergenic	Intergenic	-18148	NM_001160124	1316	Hs,4055	NM_001300	ENSG00000067082	KLF6	BCD1|CBA1|COPEB|CPBP|GBF|PAC1|ST12|ZF9	Kruppel-like factor 6	protein-coding	TSS-50kb	18248	NM_001160125	ENSG00000067082	KLF6
chr10	3845250	3845852	+	-712	69	+	69	3845141	3846100	-	peak18562	7	6	Intergenic	Intergenic	-18148	NM_001160124	1316	Hs,4055	NM_001300	ENSG00000067082	KLF6	BCD1|CBA1|COPEB|CPBP|GBF|PAC1|ST12|ZF9	Kruppel-like factor 6	protein-coding	TSS-50kb	18248	NM_001160125	ENSG00000067082	KLF6
chr2	208028057	208028625	+	-568	1772	+	1772	208028057	208032169	-	peak128143	9	6	intron (NM_001270943, intron 1 of 3)	intron (NM_001270943, intron 1 of 3)	627	NM_003709	8609	Hs,59908	NM_003709	ENSG00000118263	KLF7	UKLF	Kruppel-like factor 7 (ubiquitous)	protein-coding	INTRON;TSS-50kb;TSS-1500	0;31353;-525	NM_001270943;NM_001270944;NR_106999	ENSG00000118263;ENSG00000118263;NO_ENSEMBL	KLF7;KLF7;NO_SYMBOL
chr2	208028732	208029438	+	-1381	1028	+	1028	208028057	208032169	-	peak128143	9	6	intron (NM_001270943, intron 1 of 3)	intron (NM_001270943, intron 1 of 3)	627	NM_003709	8609	Hs,59908	NM_003709	ENSG00000118263	KLF7	UKLF	Kruppel-like factor 7 (ubiquitous)	protein-coding	INTRON;TSS-50kb;TSS-1500	0;31353;-525	NM_001270943;NM_001270944;NR_106999	ENSG00000118263;ENSG00000118263;NO_ENSEMBL	KLF7;KLF7;NO_SYMBOL
chr2	208007936	208008436	+	-1267	34	+	34	208007169	208009271	-	peak128139	9	6	intron (NM_001270943, intron 1 of 3)	intron (NM_001270943, intron 1 of 3)	-9359	NM_001270944	8609	Hs,59908	NM_003709	ENSG00000118263	KLF7	UKLF	Kruppel-like factor 7 (ubiquitous)	protein-coding	INTRON;TSS-50kb;TSS-50kb;TSS-50kb	0;9460;33524;-22418	NM_001270943;NM_001270944;NR_036227;NR_106999	ENSG00000118263;ENSG00000118263;NO_ENSEMBL;NO_ENSEMBL	KLF7;KLF7;NO_SYMBOL;NO_SYMBOL
chr4	166247009	166247140	+	-225	1176	+	1176	166246915	166249586	-	peak189329	9	6	promoter-TSS (NM_006745)	promoter-TSS (NM_006745)	-567	NM_001017369	6307	Hs,105269	NM_006745	ENSG00000052802	MSMO1	DESP4|ERG25|SC4MOL	methylsterol monooxygenase 1	protein-coding	TTS+10kb;TSS-1500;TSS-50kb	4043;-667;47176	NM_001161522;NM_006745;NR_026575	ENSG00000109466;ENSG00000052802;NO_ENSEMBL	KLHL2;MSMO1;NO_SYMBOL
chr5	137001780	137002094	+	-314	341	+	341	137001780	137002776	-	peak211177	6	6	intron (NM_001257194, intron 6 of 14)	intron (NM_001257194, intron 6 of 14)	-18940	NR_030588	100126343		NR_030588		MIR874	MIRN874|hsa-mir-874|mir-874	microRNA 874	ncRNA	INTRON;TSS-50kb	0;19041	NM_001257194;NR_030588	ENSG00000146021;NO_ENSEMBL	KLHL3;NO_SYMBOL
chr4	39045588	39045914	+	-556	623	+	623	39045358	39047390	-	peak170280	9	6	promoter-TSS (NM_001171654)	promoter-TSS (NM_001171654)	-77	NM_001171654	51088	Hs,272251	NM_015990		KLHL5	-	kelch-like family member 5	protein-coding	TSS-200;TSS-50kb;TSS-50kb	-176;12434;-17577	NM_001171654;NM_001303228;NM_015990	ENSG00000109790;ENSG00000121895;ENSG00000109790	KLHL5;TMEM156;KLHL5
chr4	39045358	39045532	+	-174	929	+	929	39045358	39047390	-	peak170280	9	6	promoter-TSS (NM_001171654)	promoter-TSS (NM_001171654)	-77	NM_001171654	51088	Hs,272251	NM_015990		KLHL5	-	kelch-like family member 5	protein-coding	TSS-200;TSS-50kb;TSS-50kb	-176;12434;-17577	NM_001171654;NM_001303228;NM_015990	ENSG00000109790;ENSG00000121895;ENSG00000109790	KLHL5;TMEM156;KLHL5
chr17	25800672	25801019	+	-354	176	+	176	25800665	25801379	+	peak90895	5	2	intron (NM_014238, intron 1 of 20)	intron (NM_014238, intron 1 of 20)	1986	NM_014238	8844	Hs,133534	NM_014238	ENSG00000141068	KSR1	KSR|RSU2	kinase suppressor of ras 1	protein-coding	INTRON	0	NM_014238	ENSG00000141068	KSR1
chr17	25821459	25821654	+	-496	138	+	138	25821157	25822231	+	peak90897	6	6	intron (NM_014238, intron 2 of 20)	intron (NM_014238, intron 2 of 20)	22658	NM_014238	8844	Hs,133534	NM_014238	ENSG00000141068	KSR1	KSR|RSU2	kinase suppressor of ras 1	protein-coding	INTRON	0	NM_014238	ENSG00000141068	KSR1
chr17	25823612	25823763	+	-518	20	-	-20	25823205	25824131	+	peak90898	4	3	intron (NM_014238, intron 2 of 20)	intron (NM_014238, intron 2 of 20)	24632	NM_014238	8844	Hs,133534	NM_014238	ENSG00000141068	KSR1	KSR|RSU2	kinase suppressor of ras 1	protein-coding	INTRON	0	NM_014238	ENSG00000141068	KSR1
chr14	56045964	56046135	+	-571	914	+	914	56045564	56048363	+	peak76822	9	6	promoter-TSS (NM_001079522)	promoter-TSS (NM_001079522)	39	NR_073128	3895	Hs,509414	NM_004986	ENSG00000126777	KTN1	CG1|KNT|MU-RMS-40,19	kinectin 1 (kinesin receptor)	protein-coding	TSS-200	-60	NM_001079522	ENSG00000126777	KTN1
chr14	56047594	56047945	+	-769	806	-	-806	56045564	56048363	+	peak76822	9	6	promoter-TSS (NM_001079522)	promoter-TSS (NM_001079522)	39	NR_073128	3895	Hs,509414	NM_004986	ENSG00000126777	KTN1	CG1|KNT|MU-RMS-40,19	kinectin 1 (kinesin receptor)	protein-coding	TSS-200	-60	NM_001079522	ENSG00000126777	KTN1
chr22	34317541	34317731	+	-449	943	-	-943	34315396	34317990	-	peak140086	9	6	promoter-TSS (NM_004737)	promoter-TSS (NM_004737)	-277	NM_004737	9215	Hs,474667	NM_004737	ENSG00000133424	LARGE	MDC1D|MDDGA6|MDDGB6	like-glycosyltransferase	protein-coding	TSS-1500	378	NM_004737	ENSG00000133424	LARGE1
chr5	154062607	154063000	+	-1114	49	+	49	154061887	154063819	-	peak212646	9	6	Intergenic	MER102b|DNA|hAT-Charlie	-2483	NR_031638	100302284		NR_031638	ENSG00000221552	MIR1303	MIRN1303|hsa-mir-1303	microRNA 1303	ncRNA	TSS-50kb;TSS-50kb	-29708;-2582	NM_015315;NR_031638	ENSG00000155506;NO_ENSEMBL	LARP1;NO_SYMBOL
chr10	103877464	103877788	+	-370	148	-	-148	103877122	103877835	-	peak27538	6	3	intron (NM_001113407, intron 1 of 10)	intron (NM_001113407, intron 1 of 10)	2731	NM_001113407	8861	Hs,454418	NM_003893	ENSG00000198728	LDB1	CLIM2|NLI	LIM domain binding 1	protein-coding	INTRON;TSS-50kb;TSS-50kb;TSS-50kb	0;-34554;2856;-15372	NM_001113407;NM_001284389;NM_003893;NM_015062	ENSG00000198728;ENSG00000166197;ENSG00000198728;ENSG00000148840	LDB1;NOLC1;LDB1;PPRC1
chr4	16746759	16746814	+	-434	523	+	523	16746379	16748239	-	peak166547	9	6	intron (NM_001304435, intron 2 of 7)	intron (NM_001304435, intron 2 of 7)	-123655	NR_049865	100847063		NR_049865	ENSG00000263652	MIR548AX	-	microRNA 548ax	ncRNA	INTRON;TTS+10kb	0;-5263	NM_001304435;NR_130734	ENSG00000169744;NO_ENSEMBL	LDB2;NO_SYMBOL
chr19	11205696	11206011	+	-462	38	-	-38	11205474	11206158	-	peak105107	3	4	intron (NM_001195800, intron 1 of 15)	intron (NM_001195800, intron 1 of 15)	5778	NM_001195800	3949	Hs,213289	NM_000527	ENSG00000130164	LDLR	FH|FHC|LDLCQ2	low density lipoprotein receptor	protein-coding	INTRON;TSS-50kb	0;-18433	NM_001195800;NR_106946	ENSG00000130164;NO_ENSEMBL	LDLR;NO_SYMBOL
chr19	11202963	11203178	+	-724	128	-	-128	11202198	11203687	-	peak105106	6	3	intron (NM_001195800, intron 1 of 15)	intron (NM_001195800, intron 1 of 15)	2905	NM_001195800	3949	Hs,213289	NM_000527	ENSG00000130164	LDLR	FH|FHC|LDLCQ2	low density lipoprotein receptor	protein-coding	INTRON;TSS-50kb	0;-21307	NM_001195800;NR_106946	ENSG00000130164;NO_ENSEMBL	LDLR;NO_SYMBOL
chr19	11202212	11202837	+	-639	418	+	418	11202198	11203687	-	peak105106	6	3	intron (NM_001195800, intron 1 of 15)	intron (NM_001195800, intron 1 of 15)	2905	NM_001195800	3949	Hs,213289	NM_000527	ENSG00000130164	LDLR	FH|FHC|LDLCQ2	low density lipoprotein receptor	protein-coding	INTRON;TSS-50kb	0;-21307	NM_001195800;NR_106946	ENSG00000130164;NO_ENSEMBL	LDLR;NO_SYMBOL
chr18	13377550	13377830	+	-548	346	-	-346	13376590	13378098	+	peak95505	3	1	intron (NM_181481, intron 1 of 5)	intron (NM_181481, intron 1 of 5)	50189	NR_040031	100288122	Hs,646264	NR_040031	ENSG00000267690	LDLRAD4-AS1	-	LDLRAD4 antisense RNA 1	ncRNA	INTRON	0	NM_181481	ENSG00000168675	LDLRAD4
chr18	13376593	13376881	+	-291	607	+	607	13376590	13378098	+	peak95505	3	1	intron (NM_181481, intron 1 of 5)	intron (NM_181481, intron 1 of 5)	50189	NR_040031	100288122	Hs,646264	NR_040031	ENSG00000267690	LDLRAD4-AS1	-	LDLRAD4 antisense RNA 1	ncRNA	INTRON	0	NM_181481	ENSG00000168675	LDLRAD4
chr18	13381993	13382212	+	-566	268	+	268	13381646	13383094	+	peak95507	8	6	intron (NM_181481, intron 1 of 5)	intron (NM_181481, intron 1 of 5)	45163	NR_040031	100288122	Hs,646264	NR_040031	ENSG00000267690	LDLRAD4-AS1	-	LDLRAD4 antisense RNA 1	ncRNA	INTRON	0	NM_181481	ENSG00000168675	LDLRAD4
chr18	13376978	13377387	+	-796	162	+	162	13376590	13378098	+	peak95505	3	1	intron (NM_181481, intron 1 of 5)	intron (NM_181481, intron 1 of 5)	50189	NR_040031	100288122	Hs,646264	NR_040031	ENSG00000267690	LDLRAD4-AS1	-	LDLRAD4 antisense RNA 1	ncRNA	INTRON	0	NM_181481	ENSG00000168675	LDLRAD4
chr18	13382338	13382799	+	-756	198	-	-198	13381646	13383094	+	peak95507	8	6	intron (NM_181481, intron 1 of 5)	intron (NM_181481, intron 1 of 5)	45163	NR_040031	100288122	Hs,646264	NR_040031	ENSG00000267690	LDLRAD4-AS1	-	LDLRAD4 antisense RNA 1	ncRNA	INTRON	0	NM_181481	ENSG00000168675	LDLRAD4
chr18	13374941	13375140	+	-246	312	+	312	13374893	13375810	+	peak95504	8	6	intron (NM_181481, intron 1 of 5)	intron (NM_181481, intron 1 of 5)	52181	NR_040031	100288122	Hs,646264	NR_040031	ENSG00000267690	LDLRAD4-AS1	-	LDLRAD4 antisense RNA 1	ncRNA	INTRON	0	NM_181481	ENSG00000168675	LDLRAD4
chr18	13375364	13375636	+	-446	148	-	-148	13374893	13375810	+	peak95504	8	6	intron (NM_181481, intron 1 of 5)	intron (NM_181481, intron 1 of 5)	52181	NR_040031	100288122	Hs,646264	NR_040031	ENSG00000267690	LDLRAD4-AS1	-	LDLRAD4 antisense RNA 1	ncRNA	INTRON	0	NM_181481	ENSG00000168675	LDLRAD4
chr3	156530301	156530778	+	-502	97	+	97	156530277	156530997	-	peak159649	6	6	promoter-TSS (NR_003284)	promoter-TSS (NR_003284)	-827	NR_003284	647033	Hs,745109	NR_003284		PA2G4P4	PA2G4L1	proliferation-associated 2G4 pseudogene 4	pseudo	TSS-50kb;TSS-50kb;TSS-1500	-12509;-13610;928	NM_001004316;NM_001193283;NR_003284	ENSG00000197980;ENSG00000197980;NO_ENSEMBL	LEKR1;LEKR1;NO_SYMBOL
chr8	29957237	29957750	+	-513	0	-	0	29957237	29957750	-	peak256626	3	3	intron (NM_001128208, intron 1 of 3)	intron (NM_001128208, intron 1 of 3)	4572	NM_015344	23484	Hs,146585	NM_015344	ENSG00000104660	LEPROTL1	HSPC112|Vps55|my047	leptin receptor overlapping transcript-like 1	protein-coding	INTRON;TSS-50kb	0;16871	NM_001128208;NM_001284239	ENSG00000104660;ENSG00000133872	LEPROTL1;SARAF
chr8	38242599	38242872	+	-460	838	+	838	38242413	38244736	-	peak257291	9	6	promoter-TSS (NM_001286821)	promoter-TSS (NM_001286821)	-384	NM_001286821	137994	Hs,696457	NM_144652	ENSG00000165046	LETM2	-	leucine zipper-EF-hand containing transmembrane protein 2	protein-coding	TSS-1500;TSS-1500;TSS-50kb	-1174;-484;3885	NM_001199660;NM_001286821;NM_017778	ENSG00000165046;ENSG00000165046;ENSG00000147548	LETM2;LETM2;WHSC1L1
chr9	139120043	139120348	+	-485	140	+	140	139119864	139120809	-	peak280972	4	5	intron (NM_181701, intron 1 of 11)	intron (NM_181701, intron 1 of 11)	17350	NM_181701	169714	Hs,144073	NM_181701	ENSG00000165661	QSOX2	QSCN6L1|SOXN	quiescin Q6 sulfhydryl oxidase 2	protein-coding	TSS-50kb;TSS-50kb;INTRON	25433;23482;0	NM_014564;NM_178138;NM_181701	ENSG00000107187;ENSG00000107187;ENSG00000165661	LHX3;LHX3;QSOX2
chr19	48611187	48611296	+	-206	280	-	-280	48610531	48611393	-	peak107037	9	6	intron (NM_001159322, intron 1 of 16)	LTR13|LTR|ERVK	3147	NM_001159322	8605	Hs,631562	NM_003706	ENSG00000105499	PLA2G4C	CPLA2-gamma	phospholipase A2, group IVC (cytosolic, calcium-independent)	protein-coding	TTS+10kb	-7839	NM_000234	ENSG00000105486	LIG1
chr22	31626331	31627201	+	-1088	78	+	78	31626113	31627574	-	peak139943	5	3	intron (NM_005569, intron 2 of 15)	intron (NM_005569, intron 2 of 15)	-17504	NM_001031801	3985	Hs,474596	NM_005569	ENSG00000182541	LIMK2	-	LIM domain kinase 2	protein-coding	TSS-50kb;INTRON	-17603;0	NM_001031801;NM_005569	ENSG00000182541;ENSG00000182541	LIMK2;LIMK2
chr2	109210699	109211038	+	-1064	64	+	64	109209973	109211891	-	peak115247	7	6	intron (NM_001193488, intron 1 of 9)	MIRb|SINE|MIR	6010	NM_001193488	3987	Hs,597715	NM_004987	ENSG00000169756	LIMS1	PINCH|PINCH-1|PINCH1	LIM and senescent cell antigen-like domains 1	protein-coding	TSS-50kb;TSS-50kb	-12784;-26869	NM_001193482;NM_001193484	ENSG00000169756;ENSG00000169756	LIMS1;LIMS1
chr2	109211421	109211891	+	-470	724	-	-724	109209973	109211891	-	peak115247	7	6	intron (NM_001193488, intron 1 of 9)	MIRb|SINE|MIR	6010	NM_001193488	3987	Hs,597715	NM_004987	ENSG00000169756	LIMS1	PINCH|PINCH-1|PINCH1	LIM and senescent cell antigen-like domains 1	protein-coding	TSS-50kb;TSS-50kb	-12784;-26869	NM_001193482;NM_001193484	ENSG00000169756;ENSG00000169756	LIMS1;LIMS1
chr2	109210001	109210484	+	-510	690	+	690	109209973	109211891	-	peak115247	7	6	intron (NM_001193488, intron 1 of 9)	MIRb|SINE|MIR	6010	NM_001193488	3987	Hs,597715	NM_004987	ENSG00000169756	LIMS1	PINCH|PINCH-1|PINCH1	LIM and senescent cell antigen-like domains 1	protein-coding	TSS-50kb;TSS-50kb	-12784;-26869	NM_001193482;NM_001193484	ENSG00000169756;ENSG00000169756	LIMS1;LIMS1
chr2	109228672	109228941	+	-268	746	+	746	109228672	109230431	-	peak115250	7	5	intron (NM_001193482, intron 1 of 9)	MIRb|SINE|MIR	5935	NM_001193482	3987	Hs,597715	NM_004987	ENSG00000169756	LIMS1	PINCH|PINCH-1|PINCH1	LIM and senescent cell antigen-like domains 1	protein-coding	TSS-50kb;TSS-50kb	-8249;-41815	NM_001193484;NM_001193485	ENSG00000169756;ENSG00000169756	LIMS1;LIMS1
chr2	100937334	100937484	+	-416	847	+	847	100937068	100939443	-	peak114559	9	6	exon (NM_198461, exon 1 of 12)	exon (NM_198461, exon 1 of 12)	939	NM_198461	164832	Hs,21380	NM_198461	ENSG00000170500	LONRF2	RNF192	LON peptidase N-terminal domain and ring finger 2	protein-coding	1ST EXON	0	NM_198461	ENSG00000170500	LONRF2
chr2	11894336	11894526	+	-570	279	-	-279	11893397	11894906	-	peak108387	9	6	intron (NM_145693, intron 1 of 19)	intron (NM_145693, intron 1 of 19)	7430	NM_145693	23175	Hs,467740	NM_145693	ENSG00000134324	LPIN1	PAP1	lipin 1	protein-coding	INTRON;TSS-50kb	0;-13517	NM_145693;NR_036071	ENSG00000134324;NO_ENSEMBL	LPIN1;NO_SYMBOL
chr2	11893649	11894247	+	-850	204	+	204	11893397	11894906	-	peak108387	9	6	intron (NM_145693, intron 1 of 19)	intron (NM_145693, intron 1 of 19)	7430	NM_145693	23175	Hs,467740	NM_145693	ENSG00000134324	LPIN1	PAP1	lipin 1	protein-coding	INTRON;TSS-50kb	0;-13517	NM_145693;NR_036071	ENSG00000134324;NO_ENSEMBL	LPIN1;NO_SYMBOL
chr3	188012282	188012343	+	-60	567	+	567	188012282	188013476	+	peak164092	9	6	intron (NM_005578, intron 2 of 10)	intron (NM_005578, intron 2 of 10)	69686	NM_001167671	4026	Hs,720220	NM_005578	ENSG00000145012	LPP	-	LIM domain containing preferred translocation partner in lipoma	protein-coding	INTRON	0	NM_005578	ENSG00000145012	LPP
chr3	66533491	66533812	+	-321	374	+	374	66533491	66534560	-	peak147915	5	6	intron (NM_015541, intron 1 of 18)	intron (NM_015541, intron 1 of 18)	16819	NM_015541	26018	Hs,518055	NM_015541	ENSG00000144749	LRIG1	LIG-1|LIG1	leucine-rich repeats and immunoglobulin-like domains 1	protein-coding	INTRON	0	NM_015541	ENSG00000144749	LRIG1
chr3	66549724	66550124	+	-1009	740	+	740	66549115	66552213	-	peak147919	9	6	exon (NM_015541, exon 1 of 19)	exon (NM_015541, exon 1 of 19)	181	NM_015541	26018	Hs,518055	NM_015541	ENSG00000144749	LRIG1	LIG-1|LIG1	leucine-rich repeats and immunoglobulin-like domains 1	protein-coding	1ST EXON	0	NM_015541	ENSG00000144749	LRIG1
chr6	53660581	53660848	+	-876	1044	-	-1044	53657884	53661456	+	peak219083	9	6	promoter-TSS (NM_018214)	promoter-TSS (NM_018214)	-108	NM_018214	55227	Hs,606493	NM_018214	ENSG00000137269	LRRC1	LANO|dJ523E19,1	leucine rich repeat containing 1	protein-coding	TSS-1500	-207	NM_018214	ENSG00000137269	LRRC1
chr1	90372321	90372700	+	-379	270	-	-270	90371781	90372700	+	peak7084	8	6	intron (NM_018103, intron 2 of 2)	intron (NM_018103, intron 2 of 2)	84761	NM_018103	55144	Hs,482087	NM_018103	ENSG00000171492	LRRC8D	LRRC5	leucine rich repeat containing 8 family, member D	protein-coding	INTRON	0	NM_018103	ENSG00000171492	LRRC8D
chr2	238583352	238583931	+	-714	24	+	24	238583218	238584114	+	peak130753	8	6	intron (NM_001137550, intron 1 of 23)	LTR50|LTR|ERVL	-17141	NM_004735	9208	Hs,471779	NM_004735	ENSG00000124831	LRRFIP1	FLAP-1|FLAP1|FLIIAP1|GCF-2|GCF2|HUFI-1|TRIP	leucine rich repeat (in FLII) interacting protein 1	protein-coding	TSS-50kb	-17240	NM_001137553	ENSG00000124831	LRRFIP1
chr2	238578306	238578453	+	-558	36	-	-36	238577824	238578865	-	peak130752	9	6	intron (NM_001137550, intron 1 of 23)	intron (NM_001137550, intron 1 of 23)	-22462	NM_004735	9208	Hs,471779	NM_004735	ENSG00000124831	LRRFIP1	FLAP-1|FLAP1|FLIIAP1|GCF-2|GCF2|HUFI-1|TRIP	leucine rich repeat (in FLII) interacting protein 1	protein-coding	INTRON;TSS-50kb	0;-22562	NM_001137550;NM_001137553	ENSG00000124831;ENSG00000124831	LRRFIP1;LRRFIP1
chr2	238578518	238578831	+	-347	330	-	-330	238577824	238578865	-	peak130752	9	6	intron (NM_001137550, intron 1 of 23)	intron (NM_001137550, intron 1 of 23)	-22462	NM_004735	9208	Hs,471779	NM_004735	ENSG00000124831	LRRFIP1	FLAP-1|FLAP1|FLIIAP1|GCF-2|GCF2|HUFI-1|TRIP	leucine rich repeat (in FLII) interacting protein 1	protein-coding	INTRON;TSS-50kb	0;-22562	NM_001137550;NM_001137553	ENSG00000124831;ENSG00000124831	LRRFIP1;LRRFIP1
chr3	37218637	37218787	+	-150	1200	-	-1200	37216236	37218787	-	peak145768	9	6	promoter-TSS (NM_001282691)	promoter-TSS (NM_001282691)	339	NM_017724	9209	Hs,740522	NM_006309	ENSG00000093167	LRRFIP2	HUFI-2	leucine rich repeat (in FLII) interacting protein 2	protein-coding	TSS-1500;TSS-50kb	416;1517	NM_001282691;NM_006309	ENSG00000093167;ENSG00000093167	LRRFIP2;LRRFIP2
chr12	40620166	40620358	+	-192	291	+	291	40620166	40620940	+	peak47690	5	4	intron (NM_198578, intron 2 of 50)	intron (NM_198578, intron 2 of 50)	1740	NM_198578	120892	Hs,187636	NM_198578	ENSG00000188906	LRRK2	AURA17|DARDARIN|PARK8|RIPK7|ROCO2	leucine-rich repeat kinase 2	protein-coding	INTRON	0	NM_198578	ENSG00000188906	LRRK2
chr11	71780398	71780482	+	-114	542	+	542	71780368	71781597	-	peak36419	8	6	intron (NM_001286561, intron 1 of 26)	intron (NM_001286561, intron 1 of 26)	2365	NR_036123	100422953		NR_036123	ENSG00000263742	MIR3165	mir-3165	microRNA 3165	ncRNA	TSS-50kb;INTRON;TTS+10kb	-10494;0;-2264	NM_001271471;NM_001286561;NR_036123	ENSG00000184154;ENSG00000137497;NO_ENSEMBL	LRTOMT;NUMA1;NO_SYMBOL
chr3	115724212	115724599	+	-608	55	+	55	115723991	115724931	-	peak155139	8	6	intron (NM_002338, intron 3 of 6)	intron (NM_002338, intron 3 of 6)	-354410	NR_109998	101926903	Hs,26479	NR_109998	ENSG00000240922	LSAMP-AS1	-	uncharacterized LOC101926903	ncRNA	INTRON	0	NM_002338	ENSG00000185565	LSAMP
chr16	20877631	20877934	+	-709	134	+	134	20877225	20878608	-	peak86740	5	4	intron (NM_173475, intron 1 of 2)	intron (NM_173475, intron 1 of 2)	-33273	NM_020424	57149	Hs,745012	NM_020424	ENSG00000102897	LYRM1	A211C6,1	LYR motif containing 1	protein-coding	TSS-50kb;TSS-50kb;INTRON	-34171;-33373;0	NM_001128302;NM_020424;NM_173475	ENSG00000102897;ENSG00000102897;ENSG00000188215	LYRM1;LYRM1;DCUN1D3
chr15	52024012	52024386	+	-374	202	-	-202	52023608	52024386	-	peak82854	6	3	intron (NM_001143917, intron 1 of 2)	intron (NM_001143917, intron 1 of 2)	6323	NM_153374	256586	Hs,603629	NM_153374	ENSG00000140280	LYSMD2	-	LysM, putative peptidoglycan-binding, domain containing 2	protein-coding	INTRON;TSS-50kb	0;-19860	NM_001143917;NM_014548	ENSG00000140280;ENSG00000128872	LYSMD2;TMOD2
chr1	236030835	236031025	+	-346	779	-	-779	236029121	236031181	-	peak17521	9	6	promoter-TSS (NM_000081)	promoter-TSS (NM_000081)	76	NM_000081	1130	Hs,532411	NM_000081	ENSG00000143669	LYST	CHS|CHS1	lysosomal trafficking regulator	protein-coding	TSS-200;TSS-50kb	25;13892	NM_000081;NR_031718	ENSG00000143669;NO_ENSEMBL	LYST;NO_SYMBOL
chr1	236031049	236031181	+	-132	964	-	-964	236029121	236031181	-	peak17521	9	6	promoter-TSS (NM_000081)	promoter-TSS (NM_000081)	76	NM_000081	1130	Hs,532411	NM_000081	ENSG00000143669	LYST	CHS|CHS1	lysosomal trafficking regulator	protein-coding	TSS-200;TSS-50kb	25;13892	NM_000081;NR_031718	ENSG00000143669;NO_ENSEMBL	LYST;NO_SYMBOL
chr7	20239036	20239390	+	-408	135	-	-135	20238712	20239445	-	peak238192	7	6	intron (NM_182762, intron 1 of 6)	intron (NM_182762, intron 1 of 6)	17934	NM_182762	346389	Hs,598388	NM_182762	ENSG00000183742	MACC1	7A5|SH3BP4L	metastasis associated in colon cancer 1	protein-coding	INTRON	0	NM_182762	ENSG00000183742	MACC1
chr1	39874208	39874673	+	-1175	44	-	-44	39873410	39875383	+	peak2627	9	6	promoter-TSS (NM_015038)	promoter-TSS (NM_015038)	-779	NM_015038	643314	Hs,658760	NM_015038	ENSG00000127603	KIAA0754	-	KIAA0754	protein-coding	TSS-1500	-879	NM_015038	ENSG00000127603	MACF1
chr1	39857791	39857995	+	-417	142	-	-142	39857294	39858208	-	peak2623	5	5	intron (NM_012090, intron 52 of 92)	intron (NM_012090, intron 52 of 92)	-17425	NM_015038	643314	Hs,658760	NM_015038	ENSG00000127603	KIAA0754	-	KIAA0754	protein-coding	INTRON;TSS-50kb	0;-17524	NM_012090;NM_015038	ENSG00000127603;ENSG00000127603	MACF1;MACF1
chr20	39312030	39312408	+	-924	379	-	-379	39310727	39312954	-	peak133493	4	3	Intergenic	CpG	6039	NM_005461	9935	Hs,169487	NM_005461	ENSG00000204103	MAFB	KRML|MCTO	v-maf avian musculoaponeurotic fibrosarcoma oncogene homolog B	protein-coding	TTS+10kb	-2747	NM_005461	ENSG00000204103	MAFB
chr3	65939140	65939412	+	-1452	164	-	-164	65937632	65940593	-	peak147841	9	6	intron (NM_015520, intron 1 of 24)	intron (NM_015520, intron 1 of 24)	59622	NR_046575	100873983	Hs,663889	NR_046575	ENSG00000240175	MAGI1-AS1	-	MAGI1 antisense RNA 1	ncRNA	INTRON	0	NM_015520	ENSG00000151276	MAGI1
chr3	66022863	66023161	+	-718	950	+	950	66022443	66025482	-	peak147861	9	6	exon (NM_001033057, exon 1 of 23)	exon (NM_001033057, exon 1 of 23)	546	NM_015520	9223	Hs,476636	NM_004742	ENSG00000151276	MAGI1	AIP-3|AIP3|BAIAP1|BAP-1|BAP1|MAGI-1|Magi1d|TNRC19|WWP3	membrane associated guanylate kinase, WW and PDZ domain containing 1	protein-coding	1ST EXON	0	NM_001033057	ENSG00000151276	MAGI1
chr7	79050066	79050245	+	-431	260	-	-260	79049294	79050497	-	peak243332	9	6	intron (NM_001301128, intron 1 of 20)	intron (NM_001301128, intron 1 of 20)	-32377	NR_038346	100505881	Hs,31474	NR_038343	ENSG00000234456	MAGI2-AS3	-	MAGI2 antisense RNA 3	ncRNA	INTRON;TSS-50kb;TSS-50kb	0;-32892;-32476	NM_001301128;NR_038344;NR_038346	ENSG00000187391;NO_ENSEMBL;NO_ENSEMBL	MAGI2;NO_SYMBOL;NO_SYMBOL
chr11	95745158	95745721	+	-616	171	+	171	95745105	95746117	-	peak38996	9	6	intron (NM_032427, intron 2 of 4)	intron (NM_032427, intron 2 of 4)	-88240	NM_016156	8898	Hs,181326	NM_016156	ENSG00000087053	MTMR2	CMT4B|CMT4B1	myotubularin related protein 2	protein-coding	INTRON	0	NM_032427	ENSG00000184384	MAML2
chr11	95976157	95976737	+	-758	143	+	143	95975979	95977202	-	peak39045	9	6	intron (NM_032427, intron 1 of 4)	intron (NM_032427, intron 1 of 4)	-98011	NR_036125	100422991		NR_036125	ENSG00000266192	MIR1260B	mir-1260b	microRNA 1260b	ncRNA	INTRON	0	NM_032427	ENSG00000184384	MAML2
chr11	95778898	95779169	+	-272	593	+	593	95778898	95780356	-	peak39003	6	4	intron (NM_032427, intron 2 of 4)	intron (NM_032427, intron 2 of 4)	-122256	NM_016156	8898	Hs,181326	NM_016156	ENSG00000087053	MTMR2	CMT4B|CMT4B1	myotubularin related protein 2	protein-coding	INTRON	0	NM_032427	ENSG00000184384	MAML2
chr11	96040167	96040456	+	-721	154	+	154	96039736	96041197	-	peak39061	9	6	intron (NM_032427, intron 1 of 4)	intron (NM_032427, intron 1 of 4)	-34135	NR_036125	100422991		NR_036125	ENSG00000266192	MIR1260B	mir-1260b	microRNA 1260b	ncRNA	INTRON;TSS-50kb	0;-34235	NM_032427;NR_036125	ENSG00000184384;NO_ENSEMBL	MAML2;NO_SYMBOL
chr4	141014112	141014221	+	-166	274	-	-274	141013506	141014277	-	peak185312	8	6	intron (NM_018717, intron 1 of 5)	intron (NM_018717, intron 1 of 5)	61341	NM_018717	55534	Hs,586165	NM_018717	ENSG00000196782	MAML3	CAGH3|ERDA3|GDN|MAM-2|MAM2|TNRC3	mastermind-like transcriptional coactivator 3	protein-coding	INTRON	0	NM_018717	ENSG00000196782	MAML3
chr4	140787614	140787718	+	-516	56	+	56	140787203	140788242	-	peak185261	3	3	intron (NM_018717, intron 3 of 5)	intron (NM_018717, intron 3 of 5)	200801	NM_002413	4258	Hs,81874	NM_002413	ENSG00000085871	MGST2	GST2|MGST-II	microsomal glutathione S-transferase 2	protein-coding	INTRON	0	NM_018717	ENSG00000196782	MAML3
chr4	141017143	141017617	+	-628	116	+	116	141016990	141018003	-	peak185314	8	5	intron (NM_018717, intron 1 of 5)	intron (NM_018717, intron 1 of 5)	57736	NM_018717	55534	Hs,586165	NM_018717	ENSG00000196782	MAML3	CAGH3|ERDA3|GDN|MAM-2|MAM2|TNRC3	mastermind-like transcriptional coactivator 3	protein-coding	INTRON	0	NM_018717	ENSG00000196782	MAML3
chr4	141013693	141013823	+	-316	134	+	134	141013506	141014277	-	peak185312	8	6	intron (NM_018717, intron 1 of 5)	intron (NM_018717, intron 1 of 5)	61341	NM_018717	55534	Hs,586165	NM_018717	ENSG00000196782	MAML3	CAGH3|ERDA3|GDN|MAM-2|MAM2|TNRC3	mastermind-like transcriptional coactivator 3	protein-coding	INTRON	0	NM_018717	ENSG00000196782	MAML3
chr4	140822968	140823259	+	-1230	92	+	92	140822029	140824383	-	peak185270	6	6	intron (NM_018717, intron 1 of 5)	intron (NM_018717, intron 1 of 5)	236284	NM_002413	4258	Hs,81874	NM_002413	ENSG00000085871	MGST2	GST2|MGST-II	microsomal glutathione S-transferase 2	protein-coding	INTRON	0	NM_018717	ENSG00000196782	MAML3
chr4	141016990	141017139	+	-149	432	+	432	141016990	141018003	-	peak185314	8	5	intron (NM_018717, intron 1 of 5)	intron (NM_018717, intron 1 of 5)	57736	NM_018717	55534	Hs,586165	NM_018717	ENSG00000196782	MAML3	CAGH3|ERDA3|GDN|MAM-2|MAM2|TNRC3	mastermind-like transcriptional coactivator 3	protein-coding	INTRON	0	NM_018717	ENSG00000196782	MAML3
chr4	140793640	140793753	+	-390	45	-	-45	140793272	140794030	-	peak185262	7	6	intron (NM_018717, intron 3 of 5)	intron (NM_018717, intron 3 of 5)	206729	NM_002413	4258	Hs,81874	NM_002413	ENSG00000085871	MGST2	GST2|MGST-II	microsomal glutathione S-transferase 2	protein-coding	INTRON	0	NM_018717	ENSG00000196782	MAML3
chr6	119661427	119661533	+	-387	422	+	422	119661146	119662658	-	peak229196	3	1	intron (NM_005907, intron 2 of 12)	intron (NM_005907, intron 2 of 12)	9029	NM_005907	4121	Hs,102788	NM_005907	ENSG00000111885	MAN1A1	HUMM3|HUMM9|MAN9	mannosidase, alpha, class 1A, member 1	protein-coding	INTRON	0	NM_005907	ENSG00000111885	MAN1A1
chr1	25942744	25943208	+	-921	312	+	312	25942287	25944289	+	peak1734	9	6	promoter-TSS (NM_001289010)	promoter-TSS (NM_001289010)	-671	NM_001289010	57134	Hs,197043	NM_020379	ENSG00000117643	MAN1C1	HMIC|MAN1A3|MAN1C|pp6318	mannosidase, alpha, class 1C, member 1	protein-coding	TSS-1500	-770	NM_001289010	ENSG00000117643	MAN1C1
chrX	43562549	43562859	+	-310	690	-	-690	43561170	43562859	+	peak282694	3	2	intron (NM_001270458, intron 4 of 15)	intron (NM_001270458, intron 4 of 15)	47860	NM_001270458	4128	Hs,183109	NM_000240	ENSG00000189221	MAOA	MAO-A	monoamine oxidase A	protein-coding	INTRON	0	NM_001270458	ENSG00000189221	MAOA
chr17	43370974	43371161	+	-589	8	-	-8	43370557	43371564	-	peak92041	7	6	intron (NM_003954, intron 1 of 15)	intron (NM_003954, intron 1 of 15)	23369	NM_003954	9020	Hs,404183	NM_003954	ENSG00000006062	MAP3K14	FTDCR1B|HS|HSNIK|NIK	mitogen-activated protein kinase kinase kinase 14	protein-coding	INTRON;TSS-50kb	0;31513	NM_003954;NM_152343	ENSG00000006062;ENSG00000184361	MAP3K14;SPATA32
chr17	43385085	43385137	+	-52	185	-	-185	43384714	43385137	-	peak92044	3	2	intron (NM_003954, intron 1 of 15)	intron (NM_003954, intron 1 of 15)	9504	NM_003954	9020	Hs,404183	NM_003954	ENSG00000006062	MAP3K14	FTDCR1B|HS|HSNIK|NIK	mitogen-activated protein kinase kinase kinase 14	protein-coding	INTRON;TSS-50kb	0;45379	NM_003954;NM_152343	ENSG00000006062;ENSG00000184361	MAP3K14;SPATA32
chr3	48128782	48129302	+	-744	712	+	712	48128558	48130951	-	peak146495	9	6	intron (NM_030885, intron 1 of 3)	intron (NM_030885, intron 1 of 3)	1014	NM_030885	4134	Hs,517949	NM_002375	ENSG00000047849	MAP4	-	microtubule associated protein 4	protein-coding	INTRON	0	NM_030885	ENSG00000047849	MAP4
chr2	39665108	39665339	+	-400	834	-	-834	39663272	39665508	-	peak110158	9	6	promoter-TSS (NM_003618)	promoter-TSS (NM_003618)	63	NM_003618	8491	Hs,655750	NM_003618	ENSG00000011566	MAP4K3	GLK|MAPKKKK3|MEKKK 3|MEKKK3|RAB8IPL1	mitogen-activated protein kinase kinase kinase kinase 3	protein-coding	TSS-200	38	NM_003618	ENSG00000011566	MAP4K3
chr2	102353138	102353817	+	-1386	10	+	10	102352432	102354544	+	peak114694	8	6	intron (NM_145686, intron 2 of 30)	intron (NM_145686, intron 2 of 30)	38950	NM_145687	9448	Hs,701013	NM_004834	ENSG00000071054	MAP4K4	FLH21957|HEL-S-31|HGK|MEKKK4|NIK	mitogen-activated protein kinase kinase kinase kinase 4	protein-coding	INTRON	0	NM_145686	ENSG00000071054	MAP4K4
chr2	102383410	102383725	+	-315	404	+	404	102383410	102384533	+	peak114703	5	3	intron (NM_145686, intron 2 of 30)	intron (NM_145686, intron 2 of 30)	69434	NM_145687	9448	Hs,701013	NM_004834	ENSG00000071054	MAP4K4	FLH21957|HEL-S-31|HGK|MEKKK4|NIK	mitogen-activated protein kinase kinase kinase kinase 4	protein-coding	INTRON	0	NM_145686	ENSG00000071054	MAP4K4
chr22	22170870	22171333	+	-727	158	+	158	22170607	22171914	-	peak139366	5	5	intron (NM_002745, intron 1 of 8)	intron (NM_002745, intron 1 of 8)	50709	NM_002745	5594	Hs,431850	NM_002745	ENSG00000100030	MAPK1	ERK|ERK-2|ERK2|ERT1|MAPK2|P42MAPK|PRKM1|PRKM2|p38|p40|p41|p41mapk|p42-MAPK	mitogen-activated protein kinase 1	protein-coding	INTRON	0	NM_002745	ENSG00000100030	MAPK1
chr18	32558962	32559433	+	-712	1176	-	-1176	32556370	32559675	+	peak97644	9	6	promoter-TSS (NM_001143827)	promoter-TSS (NM_001143827)	-185	NM_001143827	10982	Hs,532824	NM_014268	ENSG00000166974	MAPRE2	EB1|EB2|RP1	microtubule-associated protein, RP/EB family, member 2	protein-coding	TSS-1500	-285	NM_001143827	ENSG00000166974	MAPRE2
chr2	27194386	27194503	+	-326	611	-	-611	27192955	27194711	+	peak109371	9	6	intron (NM_012326, intron 1 of 6)	CpG	594	NM_012326	22924	Hs,515860	NM_012326	ENSG00000084764	MAPRE3	EB3|EBF3|EBF3-S|RP3	microtubule-associated protein, RP/EB family, member 3	protein-coding	TSS-50kb	-43888	NM_001303050	ENSG00000084764	MAPRE3
chr2	217173399	217173560	+	-622	52	+	52	217172938	217174126	-	peak129275	9	6	intron (NM_020814, intron 1 of 3)	intron (NM_020814, intron 1 of 3)	63218	NM_020814	57574	Hs,170388	NM_020814	ENSG00000144583	2016-03-04	MARCH-IV|RNF174	membrane associated ring finger 4	protein-coding	INTRON	0	NM_020814	ENSG00000144583	2016-03-04
chr5	10339608	10339727	+	-690	90	-	-90	10338857	10340299	-	peak194059	9	6	Intergenic	Intergenic	-14173	NM_001270661	10299	Hs,432862	NM_005885	ENSG00000145495	2016-03-06	DOA10|MARCH-VI|RNF176|TEB4	membrane associated ring finger 6	protein-coding	TSS-50kb;TSS-50kb	-14272;31511	NM_001270661;NM_138809	ENSG00000145495;ENSG00000164237	MARCH6;CMBL
chr6	114147001	114147334	+	-460	52	-	-52	114146770	114147461	+	peak228284	6	4	Intergenic	Intergenic	-31398	NM_002356	4082	Hs,519909	NM_002356	ENSG00000277443	MARCKS	80K-L|MACS|PKCSL|PRKCSL	myristoylated alanine-rich protein kinase C substrate	protein-coding	TSS-50kb	-31497	NM_002356	ENSG00000277443	MARCKS
chr5	66306628	66307107	+	-581	54	+	54	66306527	66307318	-	peak201630	3	2	intron (NM_001290227, intron 2 of 25)	intron (NM_001290227, intron 2 of 25)	6475	NM_001290227	375449	Hs,595458	NM_015183	ENSG00000069020	MAST4	-	microtubule associated serine/threonine kinase family member 4	protein-coding	INTRON;TSS-50kb	0;6374	NM_001290227;NR_111908	ENSG00000069020;NO_ENSEMBL	MAST4;NO_SYMBOL
chr2	20249984	20250622	+	-1026	913	+	913	20249596	20252835	-	peak108920	9	6	exon (NM_014713, exon 1 of 7)	exon (NM_014713, exon 1 of 7)	573	NM_014713	9741	Hs,467807	NM_014713	ENSG00000068697	LAPTM4A	HUMORF13|LAPTM4|MBNT|Mtrp	lysosomal protein transmembrane 4 alpha	protein-coding	TSS-50kb;1ST EXON	38862;0	NM_002381;NM_014713	ENSG00000132031;ENSG00000068697	MATN3;LAPTM4A
chr13	97877294	97877762	+	-1098	388	-	-388	97875887	97878392	-	peak70025	4	6	intron (NM_207304, intron 1 of 6)	intron (NM_207304, intron 1 of 6)	2590	NM_144778	10150	Hs,657347	NM_144778	ENSG00000139793	MBNL2	MBLL|MBLL39|PRO2032	muscleblind-like splicing regulator 2	protein-coding	INTRON;TSS-50kb	0;45365	NM_207304;NR_125725	ENSG00000139793;NO_ENSEMBL	MBNL2;NO_SYMBOL
chrX	131615038	131615178	+	-320	314	-	-314	131614229	131615358	-	peak285120	9	6	intron (NM_001170704, intron 1 of 8)	intron (NM_001170704, intron 1 of 8)	9202	NM_001170704	55796	Hs,105134	NM_018388	ENSG00000076770	MBNL3	CHCR|MBLX|MBLX39|MBXL	muscleblind-like splicing regulator 3	protein-coding	INTRON;TSS-50kb	0;41177	NM_001170704;NM_018388	ENSG00000076770;ENSG00000076770	MBNL3;MBNL3
chr18	74780243	74780707	+	-564	425	-	-425	74779293	74780808	-	peak104114	7	5	intron (NM_001025100, intron 2 of 3)	intron (NM_001025100, intron 2 of 3)	-50996	NM_001025092	4155	Hs,551713	NM_002385	ENSG00000197971	MBP	-	myelin basic protein	protein-coding	INTRON	0	NM_001025100	ENSG00000197971	MBP
chr18	74841099	74841428	+	-330	55	+	55	74841099	74841539	-	peak104129	4	0	intron (NM_001025100, intron 1 of 3)	intron (NM_001025100, intron 1 of 3)	3455	NM_001025100	4155	Hs,551713	NM_002385	ENSG00000197971	MBP	-	myelin basic protein	protein-coding	INTRON	0	NM_001025100	ENSG00000197971	MBP
chr18	74783964	74784198	+	-460	179	-	-179	74783380	74784423	-	peak104115	6	6	intron (NM_001025100, intron 2 of 3)	intron (NM_001025100, intron 2 of 3)	-54847	NM_001025092	4155	Hs,551713	NM_002385	ENSG00000197971	MBP	-	myelin basic protein	protein-coding	INTRON	0	NM_001025100	ENSG00000197971	MBP
chr18	74819306	74819721	+	-416	650	+	650	74819306	74821022	-	peak104125	9	6	intron (NM_001025100, intron 1 of 3)	intron (NM_001025100, intron 1 of 3)	24610	NM_001025100	4155	Hs,551713	NM_002385	ENSG00000197971	MBP	-	myelin basic protein	protein-coding	INTRON	0	NM_001025100	ENSG00000197971	MBP
chr18	74779293	74780013	+	-720	397	+	397	74779293	74780808	-	peak104114	7	5	intron (NM_001025100, intron 2 of 3)	intron (NM_001025100, intron 2 of 3)	-50996	NM_001025092	4155	Hs,551713	NM_002385	ENSG00000197971	MBP	-	myelin basic protein	protein-coding	INTRON	0	NM_001025100	ENSG00000197971	MBP
chr13	113585588	113585716	+	-499	69	+	69	113585217	113586225	+	peak71923	9	6	Intergenic	L1MC3|LINE|L1	37231	NR_034002	100289410	Hs,667436	NR_034002		MCF2L-AS1	-	MCF2L antisense RNA 1	ncRNA	TSS-50kb	-37913	NM_001112732	ENSG00000126217	MCF2L
chr3	183024720	183025033	+	-678	186	+	186	183024355	183025770	-	peak163611	9	6	intron (NM_015078, intron 10 of 29)	intron (NM_015078, intron 10 of 29)	54031	NM_032047	84002	Hs,718506	NM_032047	ENSG00000176597	B3GNT5	B3GN-T5|beta3Gn-T5	UDP-GlcNAc:betaGal beta-1,3-N-acetylglucosaminyltransferase 5	protein-coding	INTRON	0	NM_015078	ENSG00000053524	MCF2L2
chr3	183003579	183004143	+	-840	142	-	-142	183003019	183004419	-	peak163608	9	6	intron (NM_015078, intron 14 of 29)	intron (NM_015078, intron 14 of 29)	32687	NM_032047	84002	Hs,718506	NM_032047	ENSG00000176597	B3GNT5	B3GN-T5|beta3Gn-T5	UDP-GlcNAc:betaGal beta-1,3-N-acetylglucosaminyltransferase 5	protein-coding	INTRON	0	NM_015078	ENSG00000053524	MCF2L2
chr3	183067117	183067522	+	-670	279	+	279	183066853	183068345	-	peak163616	6	6	intron (NM_015078, intron 3 of 29)	intron (NM_015078, intron 3 of 29)	78458	NM_015078	23101	Hs,208267	NM_015078	ENSG00000053524	MCF2L2	ARHGEF22	MCF,2 cell line derived transforming sequence-like 2	protein-coding	INTRON	0	NM_015078	ENSG00000053524	MCF2L2
chr1	150592182	150592667	+	-650	33	-	-33	150591951	150592831	-	peak10185	6	5	Intergenic	Intergenic	9218	NM_207045	2029	Hs,632456	NM_004436	ENSG00000143420	ENSA	ARPP-19e	endosulfine alpha	protein-coding	TSS-50kb;TTS+10kb;TTS+10kb;TTS+10kb;TSS-50kb	40278;-2307;-3462;-7230;45464	NM_001197320;NM_004436;NM_207047;NM_207168;NR_104133	ENSG00000143384;ENSG00000143420;ENSG00000143420;ENSG00000143420;NO_ENSEMBL	MCL1;ENSA;ENSA;ENSA;NO_SYMBOL
chr1	150585815	150586394	+	-654	178	+	178	150585739	150586824	-	peak10184	6	5	Intergenic	Intergenic	15327	NM_207045	2029	Hs,632456	NM_004436	ENSG00000143420	ENSA	ARPP-19e	endosulfine alpha	protein-coding	TSS-50kb;TTS+10kb;TTS+10kb;TSS-50kb	34169;-8416;-9571;39355	NM_001197320;NM_004436;NM_207047;NR_104133	ENSG00000143384;ENSG00000143420;ENSG00000143420;NO_ENSEMBL	MCL1;ENSA;ENSA;NO_SYMBOL
chr10	74453097	74453245	+	-232	811	-	-811	74451391	74453329	-	peak25155	9	6	promoter-TSS (NM_001270680)	promoter-TSS (NM_001270680)	-17	NM_001270680	90550	Hs,591366	NM_138357	ENSG00000156026	MCU	C10orf42|CCDC109A	mitochondrial calcium uniporter	protein-coding	TSS-200;TSS-50kb	-116;-28526	NM_001270680;NR_039823	ENSG00000156026;NO_ENSEMBL	MCU;NO_SYMBOL
chr17	60141422	60141594	+	-172	1152	+	1152	60141422	60143898	-	peak92826	9	6	promoter-TSS (NM_005121)	promoter-TSS (NM_005121)	-17	NM_005121	9969	Hs,282678	NM_005121	ENSG00000108510	MED13	ARC250|DRIP250|HSPC221|THRAP1|TRAP240	mediator complex subunit 13	protein-coding	TSS-200	118	NM_005121	ENSG00000108510	MED13
chr12	116561417	116561596	+	-405	122	+	122	116561191	116562066	-	peak57480	7	4	intron (NM_015335, intron 2 of 30)	intron (NM_015335, intron 2 of 30)	24830	NR_030351	693205		NR_030351	ENSG00000207967	MIR620	MIRN620|hsa-mir-620	microRNA 620	ncRNA	INTRON	0	NM_015335	ENSG00000123066	MED13L
chrX	40595684	40595854	+	-170	672	-	-672	40594340	40595854	-	peak282628	9	6	promoter-TSS (NM_004229)	promoter-TSS (NM_004229)	-293	NM_004229	9282	Hs,407604	NM_004229	ENSG00000180182	MED14	CRSP150|CRSP2|CSRP|CXorf4|DRIP150|EXLM1|RGR1|TRAP170	mediator complex subunit 14	protein-coding	TSS-1500	394	NM_004229	ENSG00000180182	MED14
chr22	20863506	20864089	+	-678	14	+	14	20863411	20864212	-	peak139293	5	3	intron (NM_001293237, intron 1 of 16)	intron (NM_001293237, intron 1 of 16)	1477	NM_001293237	51586	Hs,517421	NM_015889	ENSG00000099917	MED15	ARC105|CAG7A|CTG7A|PCQAP|TIG-1|TIG1|TNRC7	mediator complex subunit 15	protein-coding	INTRON;TSS-50kb	0;13743	NM_001293237;NM_032775	ENSG00000099917;ENSG00000099910	MED15;KLHL22
chr1	156474686	156475018	+	-342	263	+	263	156474676	156475554	-	peak10628	6	6	Intergenic	CpG	-4481	NM_005920	4209	Hs,314327	NM_005920	ENSG00000116604	MEF2D	-	myocyte enhancer factor 2D	protein-coding	TSS-50kb;TSS-50kb	14825;4582	NM_001271629;NM_005920	ENSG00000116604;ENSG00000116604	MEF2D;MEF2D
chr2	66801899	66802241	+	650	1134	-	-1134	66800623	66801248	-	peak112373	4	3	promoter-TSS (NR_110156)	promoter-TSS (NR_110156)	-226	NR_110156	100507073	Hs,667940	NR_110156	ENSG00000232046	LOC100507073	-	uncharacterized LOC100507073	ncRNA	TTS+10kb;TSS-1500	1146;-325	NM_002398;NR_110156	ENSG00000143995;NO_ENSEMBL	MEIS1;NO_SYMBOL
chr15	37403099	37403474	+	-414	739	-	-739	37401582	37403512	-	peak82042	9	6	Intergenic	Intergenic	-9047	NM_002399	4212	Hs,510989	NM_002399	ENSG00000134138	MEIS2	HsT18361|MRG1	Meis homeobox 2	protein-coding	TSS-50kb;TSS-50kb;TSS-50kb;TSS-50kb	9148;10307;12086;10985	NM_002399;NM_170677;NM_172315;NM_172316	ENSG00000134138;ENSG00000134138;ENSG00000134138;ENSG00000134138	MEIS2;MEIS2;MEIS2;MEIS2
chr15	37175924	37176266	+	-464	323	+	323	37175802	37177034	-	peak81995	7	4	intron (NR_024264, intron 1 of 6)	intron (NR_024264, intron 1 of 6)	2316	NR_024264	145845	Hs,302693	NM_001101327		LOC145845	-	uncharacterized LOC145845	ncRNA	TTS+10kb;INTRON	-6903;0	NM_170677;NR_024264	ENSG00000134138;NO_ENSEMBL	MEIS2;NO_SYMBOL
chr11	28129027	28129110	+	-82	780	+	780	28129027	28130668	+	peak32638	9	6	promoter-TSS (NM_001113528)	promoter-TSS (NM_001113528)	50	NM_001297775	196074	Hs,243326	NM_152636	ENSG00000169519	METTL15	METT5D1	methyltransferase like 15	protein-coding	TSS-200	-49	NM_001113528	ENSG00000169519	METTL15
chr17	74696685	74696955	+	-500	204	+	204	74696456	74697593	-	peak93814	7	6	intron (NM_001008528, intron 1 of 3)	L2a|LINE|L2	8654	NR_130926	439921	Hs,250723	NM_198530	ENSG00000182534	MXRA7	PS1TP1|TMAP1	matrix-remodelling associated 7	protein-coding	TSS-50kb;TSS-50kb;TSS-50kb;TSS-50kb	-25987;-35504;-36367;12156	NM_001080510;NM_001242534;NM_001242535;NR_130928	ENSG00000181038;ENSG00000092931;ENSG00000092931;NO_ENSEMBL	METTL23;MFSD11;MFSD11;NO_SYMBOL
chr2	170684911	170685452	+	-540	635	-	-635	170683642	170685452	-	peak122977	9	6	exon (NM_172070, exon 1 of 39)	exon (NM_172070, exon 1 of 39)	529	NM_172070	130507	Hs,379548	NM_172070	ENSG00000144357	UBR3	ZNF650	ubiquitin protein ligase E3 component n-recognin 3 (putative)	protein-coding	TSS-50kb;1ST EXON	3207;0	NM_014168;NM_172070	ENSG00000138382;ENSG00000144357	METTL5;UBR3
chr1	156073854	156074351	+	-714	44	+	44	156073636	156074655	-	peak10582	6	4	intron (NM_001282625, intron 3 of 12)	intron (NM_001282625, intron 3 of 12)	-10315	NM_170707	4000	Hs,594444	NM_005572	ENSG00000160789	LMNA	CDCD1|CDDC|CMD1A|CMT2B1|EMD2|FPL|FPLD|FPLD2|HGPS|IDC|LDP1|LFP|LGMD1B|LMN1|LMNC|LMNL1|PRO1	lamin A/C	protein-coding	TSS-50kb;TSS-50kb;TSS-50kb;TSS-50kb;TSS-50kb;INTRON;TSS-50kb	21709;-48221;-45688;-49322;-21861;0;-10414	NM_001093725;NM_001193300;NM_001193301;NM_001193302;NM_001282624;NM_001282625;NM_001282626	ENSG00000254726;ENSG00000196189;ENSG00000196189;ENSG00000196189;ENSG00000160789;ENSG00000160789;ENSG00000160789	MEX3A;SEMA4A;SEMA4A;SEMA4A;LMNA;LMNA;LMNA
chr1	156073636	156073699	+	-63	478	+	478	156073636	156074655	-	peak10582	6	4	intron (NM_001282625, intron 3 of 12)	intron (NM_001282625, intron 3 of 12)	-10315	NM_170707	4000	Hs,594444	NM_005572	ENSG00000160789	LMNA	CDCD1|CDDC|CMD1A|CMT2B1|EMD2|FPL|FPLD|FPLD2|HGPS|IDC|LDP1|LFP|LGMD1B|LMN1|LMNC|LMNL1|PRO1	lamin A/C	protein-coding	TSS-50kb;TSS-50kb;TSS-50kb;TSS-50kb;TSS-50kb;INTRON;TSS-50kb	21709;-48221;-45688;-49322;-21861;0;-10414	NM_001093725;NM_001193300;NM_001193301;NM_001193302;NM_001282624;NM_001282625;NM_001282626	ENSG00000254726;ENSG00000196189;ENSG00000196189;ENSG00000196189;ENSG00000160789;ENSG00000160789;ENSG00000160789	MEX3A;SEMA4A;SEMA4A;SEMA4A;LMNA;LMNA;LMNA
chr18	48721729	48722312	+	-582	1300	+	1300	48721729	48724910	-	peak99632	9	6	exon (NM_016626, exon 1 of 2)	exon (NM_016626, exon 1 of 2)	731	NM_016626	51320	Hs,465144	NM_016626	ENSG00000176624	MEX3C	BM-013|MEX-3C|RKHD2|RNF194	mex-3 RNA binding family member C	protein-coding	1ST EXON	0	NM_016626	ENSG00000176624	MEX3C
chr15	41953918	41954236	+	-586	751	-	-751	41952148	41954503	-	peak82344	9	6	intron (NM_001080541, intron 1 of 22)	intron (NM_001080541, intron 1 of 22)	716	NM_001080541	23269	Hs,187569	NM_001080541	ENSG00000174197	MGA	MAD5|MXD5	MGA, MAX dimerization protein	protein-coding	INTRON;TSS-50kb	0;-30556	NM_001080541;NR_030356	ENSG00000174197;NO_ENSEMBL	MGA;NO_SYMBOL
chr2	99391741	99391953	+	-498	309	+	309	99391454	99392857	-	peak114479	9	6	Intergenic	Intergenic	-3795	NR_126337	101927070	Hs,469395	NR_126337		LOC101927070	-	uncharacterized LOC101927070	ncRNA	TSS-50kb;TSS-50kb	44668;3896	NM_012214;NR_126337	ENSG00000071073;NO_ENSEMBL	MGAT4A;NO_SYMBOL
chr17	4737531	4737755	+	-1133	263	-	-263	4736096	4738664	-	peak90041	9	6	intron (NM_001024937, intron 1 of 31)	intron (NM_001024937, intron 1 of 31)	745	NM_153827	50488	Hs,443417	NM_015716	ENSG00000141503	MINK1	B55|MAP4K6|MINK|YSK2|ZC3|hMINK|hMINKbeta	misshapen-like kinase 1	protein-coding	INTRON;TSS-50kb	0;47752	NM_001024937;NM_182566	ENSG00000141503;ENSG00000182853	MINK1;VMO1
chr14	45723245	45723364	+	-277	650	-	-650	45721787	45723522	-	peak75554	9	6	promoter-TSS (NM_018353)	promoter-TSS (NM_018353)	-50	NM_018353	55320	Hs,732769	NM_018353	ENSG00000129534	MIS18BP1	C14orf106|HSA242977|KNL2|M18BP1	MIS18 binding protein 1	protein-coding	TSS-200	150	NM_018353	ENSG00000129534	MIS18BP1
chr16	14326449	14326637	+	-390	91	-	-91	14326065	14326839	+	peak86522	4	1	intron (NM_001308142, intron 8 of 16)	intron (NM_001308142, intron 8 of 16)	-69693	NR_132983	100129781	Hs,190748	NR_132983		MIR193BHG	-	MIR193B host gene	ncRNA	INTRON	0	NM_001308142	ENSG00000186260	MKL2
chr7	130920397	130920794	+	-752	232	-	-232	130919578	130921150	+	peak250931	9	6	intron (NM_001145354, intron 2 of 18)	intron (NM_001145354, intron 2 of 18)	92174	NR_125364	100506881	Hs,660830	NR_125364	ENSG00000236753	MKLN1-AS	MKLN1-AS2	MKLN1 antisense RNA	ncRNA	INTRON	0	NM_001145354	ENSG00000128585	MKLN1
chr7	130910382	130910723	+	-725	284	+	284	130909998	130911675	+	peak250930	9	6	intron (NM_001145354, intron 2 of 18)	intron (NM_001145354, intron 2 of 18)	101701	NR_125364	100506881	Hs,660830	NR_125364	ENSG00000236753	MKLN1-AS	MKLN1-AS2	MKLN1 antisense RNA	ncRNA	INTRON	0	NM_001145354	ENSG00000128585	MKLN1
chr19	6273754	6274259	+	-659	62	+	62	6273599	6274536	-	peak104831	6	6	intron (NM_005934, intron 1 of 11)	intron (NM_005934, intron 1 of 11)	5891	NM_005934	4298	Hs,10095	NM_005934	ENSG00000130382	MLLT1	ENL|LTG19|YEATS1	myeloid/lymphoid or mixed-lineage leukemia; translocated to, 1	protein-coding	INTRON	0	NM_005934	ENSG00000130382	MLLT1
chr19	6271729	6272422	+	-778	212	-	-212	6271220	6272508	-	peak104830	7	5	intron (NM_005934, intron 1 of 11)	intron (NM_005934, intron 1 of 11)	8095	NM_005934	4298	Hs,10095	NM_005934	ENSG00000130382	MLLT1	ENL|LTG19|YEATS1	myeloid/lymphoid or mixed-lineage leukemia; translocated to, 1	protein-coding	INTRON	0	NM_005934	ENSG00000130382	MLLT1
chr12	122517490	122517922	+	-1557	151	-	-151	122516063	122519047	-	peak57882	9	6	intron (NM_014938, intron 1 of 16)	intron (NM_014938, intron 1 of 16)	921	NM_014938	22877	Hs,437153	NM_014938	ENSG00000175727	MLXIP	MIR|MONDOA|bHLHe36	MLX interacting protein	protein-coding	INTRON;INTRON	0;0	NM_014938;NM_014938	ENSG00000281178;ENSG00000175727	MLXIP;MLXIP
chr12	122518432	122518585	+	-616	953	-	-953	122516063	122519047	-	peak57882	9	6	intron (NM_014938, intron 1 of 16)	intron (NM_014938, intron 1 of 16)	921	NM_014938	22877	Hs,437153	NM_014938	ENSG00000175727	MLXIP	MIR|MONDOA|bHLHe36	MLX interacting protein	protein-coding	INTRON;INTRON	0;0	NM_014938;NM_014938	ENSG00000281178;ENSG00000175727	MLXIP;MLXIP
chr17	2305266	2305497	+	-230	488	-	-488	2304292	2305497	-	peak89861	9	6	promoter-TSS (NM_020310)	promoter-TSS (NM_020310)	-637	NM_020310	4335	Hs,626579	NM_020310	ENSG00000070444	MNT	MAD6|MXD6|ROX|bHLHd3	MAX network transcriptional repressor	protein-coding	TSS-1500;TTS+10kb	737;-5480	NM_020310;NR_028335	ENSG00000070444;NO_ENSEMBL	MNT;NO_SYMBOL
chr7	42927750	42928726	+	-1239	117	-	-117	42927253	42928989	+	peak240488	9	6	Intergenic	Intergenic	23568	NM_001099858	79020	Hs,698120	NM_024054	ENSG00000136197	C7orf25	-	chromosome 7 open reading frame 25	protein-coding	TSS-50kb	-43917	NM_031903	ENSG00000106591	MRPL32
chr2	224808298	224808709	+	-552	799	+	799	224808158	224810448	+	peak129841	8	6	intron (NM_020830, intron 1 of 11)	CpG	801	NM_020830	57590	Hs,368359	NM_020830	ENSG00000085449	WDFY1	FENS-1|WDF1|ZFYVE17	WD repeat and FYVE domain containing 1	protein-coding	TSS-50kb	-12917	NM_022915	ENSG00000135900	MRPL44
chr17	73007152	73007476	+	-517	812	+	812	73006959	73009293	-	peak93650	9	6	promoter-TSS (NM_001545)	promoter-TSS (NM_001545)	-633	NM_001545	3396	Hs,407955	NM_001545	ENSG00000167862	ICT1	DS-1|DS1|MRP-L58	immature colon carcinoma transcript 1	protein-coding	TSS-1500;TTS+10kb;TSS-50kb;TSS-50kb;TSS-50kb	-732;6335;-35252;39327;-20635	NM_001545;NM_014603;NM_015353;NM_030630;NR_110835	ENSG00000167862;ENSG00000109089;ENSG00000180901;ENSG00000167861;NO_ENSEMBL	MRPL58;CDR2L;KCTD2;HID1;NO_SYMBOL
chr17	73007918	73008254	+	-1295	40	+	40	73006959	73009293	-	peak93650	9	6	promoter-TSS (NM_001545)	promoter-TSS (NM_001545)	-633	NM_001545	3396	Hs,407955	NM_001545	ENSG00000167862	ICT1	DS-1|DS1|MRP-L58	immature colon carcinoma transcript 1	protein-coding	TSS-1500;TTS+10kb;TSS-50kb;TSS-50kb;TSS-50kb	-732;6335;-35252;39327;-20635	NM_001545;NM_014603;NM_015353;NM_030630;NR_110835	ENSG00000167862;ENSG00000109089;ENSG00000180901;ENSG00000167861;NO_ENSEMBL	MRPL58;CDR2L;KCTD2;HID1;NO_SYMBOL
chr17	55434822	55435211	+	-998	114	-	-114	55433984	55435820	+	peak92568	7	6	intron (NM_138962, intron 5 of 13)	intron (NM_138962, intron 5 of 13)	100528	NM_170721	124540	Hs,658922	NM_138962	ENSG00000153944	MSI2	MSI2H	musashi RNA binding protein 2	protein-coding	INTRON	0	NM_138962	ENSG00000153944	MSI2
chr17	55740175	55740776	+	-942	171	+	171	55739835	55741459	+	peak92603	9	6	intron (NM_138962, intron 11 of 13)	intron (NM_138962, intron 11 of 13)	-54874	NR_110807	101927539	Hs,680439	NR_110807	ENSG00000263499	LOC101927539	-	uncharacterized LOC101927539	ncRNA	INTRON	0	NM_138962	ENSG00000153944	MSI2
chr17	55690023	55690365	+	-470	96	+	96	55689895	55690685	-	peak92601	5	5	intron (NM_138962, intron 8 of 13)	intron (NM_138962, intron 8 of 13)	-4517	NR_110807	101927539	Hs,680439	NR_110807	ENSG00000263499	LOC101927539	-	uncharacterized LOC101927539	ncRNA	INTRON;TSS-50kb	0;4618	NM_138962;NR_110807	ENSG00000153944;NO_ENSEMBL	MSI2;NO_SYMBOL
chr17	38263987	38264229	+	-242	306	+	306	38263987	38264842	-	peak91613	4	4	Intergenic	Intergenic	-7437	NM_021724	9572	Hs,724	NM_021724	ENSG00000126368	NR1D1	EAR1|THRA1|THRAL|ear-1|hRev	nuclear receptor subfamily 1, group D, member 1	protein-coding	TSS-50kb;TSS-50kb;TSS-50kb	-14475;-32192;7537	NM_001012241;NM_007359;NM_021724	ENSG00000188895;ENSG00000108349;ENSG00000126368	MSL1;CASC3;NR1D1
chr17	38264417	38264842	+	-424	216	-	-216	38263987	38264842	-	peak91613	4	4	Intergenic	Intergenic	-7437	NM_021724	9572	Hs,724	NM_021724	ENSG00000126368	NR1D1	EAR1|THRA1|THRAL|ear-1|hRev	nuclear receptor subfamily 1, group D, member 1	protein-coding	TSS-50kb;TSS-50kb;TSS-50kb	-14475;-32192;7537	NM_001012241;NM_007359;NM_021724	ENSG00000188895;ENSG00000108349;ENSG00000126368	MSL1;CASC3;NR1D1
chr17	38254373	38254664	+	-290	698	+	698	38254373	38256058	-	peak91611	9	6	intron (NM_021724, intron 1 of 7)	intron (NM_021724, intron 1 of 7)	1762	NM_021724	9572	Hs,724	NM_021724	ENSG00000126368	NR1D1	EAR1|THRA1|THRAL|ear-1|hRev	nuclear receptor subfamily 1, group D, member 1	protein-coding	TSS-50kb;TSS-50kb;TTS+10kb;TSS-50kb;INTRON;TTS+10kb	-23673;44428;5197;-41390;0;9027	NM_001012241;NM_001079518;NM_001190918;NM_007359;NM_021724;NM_199334	ENSG00000188895;ENSG00000008838;ENSG00000126351;ENSG00000108349;ENSG00000126368;ENSG00000126351	MSL1;MED24;THRA;CASC3;NR1D1;THRA
chr3	135861520	135861675	+	-552	131	-	-131	135860861	135862073	-	peak156723	9	6	intron (NM_181897, intron 12 of 12)	intron (NM_181897, intron 12 of 12)	51843	NM_001145417	55167	Hs,18631	NM_018133	ENSG00000174579	MSL2	MSL-2|MSL2L1|RNF184	male-specific lethal 2 homolog (Drosophila)	protein-coding	TTS+10kb;INTRON	-6392;0	NM_018133;NM_181897	ENSG00000174579;ENSG00000073711	MSL2;PPP2R3A
chr8	121456532	121456697	+	-164	700	+	700	121456532	121458095	+	peak268976	9	6	promoter-TSS (NM_022045)	promoter-TSS (NM_022045)	-324	NM_022045	27085	Hs,657656	NM_022045	ENSG00000172167	MTBP	MDM2BP	MDM2 binding protein	protein-coding	TSS-1500	-423	NM_022045	ENSG00000172167	MTBP
chr8	125666841	125666997	+	-156	329	-	-329	125666184	125666997	-	peak269589	5	3	intron (NM_001282971, intron 3 of 14)	intron (NM_001282971, intron 3 of 14)	74157	NM_001282971	9788	Hs,336994	NM_014751	ENSG00000170873	MTSS1	MIM|MIMA|MIMB	metastasis suppressor 1	protein-coding	INTRON	0	NM_001282971	ENSG00000170873	MTSS1
chr8	125617182	125617613	+	-592	80	-	-80	125616861	125617775	-	peak269576	7	5	intron (NM_001282971, intron 3 of 14)	intron (NM_001282971, intron 3 of 14)	65975	NM_001278645	4715	Hs,15977	NM_005005	ENSG00000147684	NDUFB9	B22|CI-B22|LYRM3|UQOR22	NADH dehydrogenase (ubiquinone) 1 beta subcomplex, 9, 22kDa	protein-coding	INTRON	0	NM_001282971	ENSG00000170873	MTSS1
chr8	125616861	125616991	+	-130	392	+	392	125616861	125617775	-	peak269576	7	5	intron (NM_001282971, intron 3 of 14)	intron (NM_001282971, intron 3 of 14)	65975	NM_001278645	4715	Hs,15977	NM_005005	ENSG00000147684	NDUFB9	B22|CI-B22|LYRM3|UQOR22	NADH dehydrogenase (ubiquinone) 1 beta subcomplex, 9, 22kDa	protein-coding	INTRON	0	NM_001282971	ENSG00000170873	MTSS1
chr8	125641813	125642346	+	-534	246	+	246	125641813	125642839	-	peak269582	9	6	intron (NM_001282971, intron 3 of 14)	intron (NM_001282971, intron 3 of 14)	90983	NM_001278645	4715	Hs,15977	NM_005005	ENSG00000147684	NDUFB9	B22|CI-B22|LYRM3|UQOR22	NADH dehydrogenase (ubiquinone) 1 beta subcomplex, 9, 22kDa	protein-coding	INTRON	0	NM_001282971	ENSG00000170873	MTSS1
chr8	125642565	125642695	+	-274	304	-	-304	125641813	125642839	-	peak269582	9	6	intron (NM_001282971, intron 3 of 14)	intron (NM_001282971, intron 3 of 14)	90983	NM_001278645	4715	Hs,15977	NM_005005	ENSG00000147684	NDUFB9	B22|CI-B22|LYRM3|UQOR22	NADH dehydrogenase (ubiquinone) 1 beta subcomplex, 9, 22kDa	protein-coding	INTRON	0	NM_001282971	ENSG00000170873	MTSS1
chr10	111971446	111971590	+	-147	1540	-	-1540	111968363	111971593	-	peak28250	9	6	promoter-TSS (NM_001008541)	promoter-TSS (NM_001008541)	-11	NM_001008541	4601	Hs,602078	NM_005962	ENSG00000119950	MXI1	MAD2|MXD2|MXI|bHLHc11	MAX interactor 1, dimerization protein	protein-coding	TSS-200;TSS-50kb	-110;-15883	NM_001008541;NM_005962	ENSG00000119950;ENSG00000119950	MXI1;MXI1
chr10	111981639	111982026	+	-562	170	-	-170	111981123	111982201	-	peak28251	6	5	intron (NM_001008541, intron 1 of 4)	intron (NM_001008541, intron 1 of 4)	-4100	NM_005962	4601	Hs,602078	NM_005962	ENSG00000119950	MXI1	MAD2|MXD2|MXI|bHLHc11	MAX interactor 1, dimerization protein	protein-coding	INTRON;TSS-50kb	0;-4199	NM_001008541;NM_005962	ENSG00000119950;ENSG00000119950	MXI1;MXI1
chr17	74705254	74705618	+	-898	280	-	-280	74704159	74706152	-	peak93815	8	6	intron (NM_001008528, intron 1 of 3)	intron (NM_001008528, intron 1 of 3)	523	NR_130926	439921	Hs,250723	NM_198530	ENSG00000182534	MXRA7	PS1TP1|TMAP1	matrix-remodelling associated 7	protein-coding	INTRON;TSS-50kb;TTS+10kb;TSS-50kb;TSS-50kb;TTS+10kb;TSS-50kb	0;-17855;-3857;-27372;-28235;-9468;20288	NM_001008528;NM_001080510;NM_001081461;NM_001242534;NM_001242535;NM_015167;NR_130928	ENSG00000182534;ENSG00000181038;ENSG00000070495;ENSG00000092931;ENSG00000092931;ENSG00000070495;NO_ENSEMBL	MXRA7;METTL23;JMJD6;MFSD11;MFSD11;JMJD6;NO_SYMBOL
chr17	74704169	74704303	+	-144	920	+	920	74704159	74706152	-	peak93815	8	6	intron (NM_001008528, intron 1 of 3)	intron (NM_001008528, intron 1 of 3)	523	NR_130926	439921	Hs,250723	NM_198530	ENSG00000182534	MXRA7	PS1TP1|TMAP1	matrix-remodelling associated 7	protein-coding	INTRON;TSS-50kb;TTS+10kb;TSS-50kb;TSS-50kb;TTS+10kb;TSS-50kb	0;-17855;-3857;-27372;-28235;-9468;20288	NM_001008528;NM_001080510;NM_001081461;NM_001242534;NM_001242535;NM_015167;NR_130928	ENSG00000182534;ENSG00000181038;ENSG00000070495;ENSG00000092931;ENSG00000092931;ENSG00000070495;NO_ENSEMBL	MXRA7;METTL23;JMJD6;MFSD11;MFSD11;JMJD6;NO_SYMBOL
chr22	36759233	36759313	+	-198	295	+	295	36759115	36760021	-	peak140194	7	3	intron (NM_002473, intron 1 of 40)	intron (NM_002473, intron 1 of 40)	24544	NM_002473	4627	Hs,474751	NM_002473	ENSG00000100345	MYH9	BDPLT6|DFNA17|EPSTS|FTNS|MHA|NMHC-II-A|NMMHC-IIA|NMMHCA	myosin, heavy chain 9, non-muscle	protein-coding	INTRON	0	NM_002473	ENSG00000100345	MYH9
chr22	36727482	36728129	+	-647	60	-	-60	36727362	36728129	-	peak140190	3	2	intron (NM_002473, intron 3 of 40)	intron (NM_002473, intron 3 of 40)	-44793	NR_106877	102465491		NR_106877	ENSG00000278420	MIR6819	hsa-mir-6819	microRNA 6819	ncRNA	INTRON;TSS-50kb	0;44894	NM_002473;NR_106877	ENSG00000100345;NO_ENSEMBL	MYH9;NO_SYMBOL
chr5	16894604	16895174	+	-672	161	-	-161	16894179	16895276	-	peak195126	7	6	intron (NM_012334, intron 1 of 40)	intron (NM_012334, intron 1 of 40)	41657	NM_012334	4651	Hs,481720	NM_012334	ENSG00000145555	MYO10	-	myosin X	protein-coding	INTRON	0	NM_012334	ENSG00000145555	MYO10
chr13	109572126	109572187	+	-172	70	-	-70	109571874	109572298	+	peak71596	3	1	intron (NM_001198950, intron 16 of 34)	intron (NM_001198950, intron 16 of 34)	247565	NR_047700	100885782	Hs,655942	NR_047700	ENSG00000236242	MYO16-AS1	-	MYO16 antisense RNA 1	ncRNA	INTRON	0	NM_001198950	ENSG00000041515	MYO16
chr13	109568044	109568430	+	-972	8	-	-8	109567442	109569016	+	peak71595	9	6	intron (NM_001198950, intron 16 of 34)	intron (NM_001198950, intron 16 of 34)	251422	NR_047700	100885782	Hs,655942	NR_047700	ENSG00000236242	MYO16-AS1	-	MYO16 antisense RNA 1	ncRNA	INTRON	0	NM_001198950	ENSG00000041515	MYO16
chr17	27506307	27506816	+	-1593	84	-	-84	27505056	27507901	-	peak91043	8	6	intron (NM_203318, intron 1 of 40)	intron (NM_203318, intron 1 of 40)	928	NM_078471	399687	Hs,462590	NM_078471	ENSG00000196535	MYO18A	MYSPDZ|SPR210	myosin XVIIIA	protein-coding	INTRON	0	NM_203318	ENSG00000196535	MYO18A
chr17	30954292	30954689	+	-588	582	+	582	30954100	30956043	-	peak91253	9	6	intron (NM_001303279, intron 20 of 21)	intron (NM_001303279, intron 20 of 21)	140967	NM_003885	8851	Hs,500015	NM_003885	ENSG00000176749	CDK5R1	CDK5P35|CDK5R|NCK5A|p23|p25|p35|p35nck5a	cyclin-dependent kinase 5, regulatory subunit 1 (p35)	protein-coding	INTRON	0	NM_001303279	ENSG00000176658	MYO1D
chr2	171134617	171134782	+	-470	585	-	-585	171133142	171135088	+	peak123020	9	6	intron (NM_138995, intron 7 of 34)	intron (NM_138995, intron 7 of 34)	73338	NR_110576	101929753	Hs,534101	NR_110576		LOC101929753	-	uncharacterized LOC101929753	ncRNA	INTRON	0	NM_138995	ENSG00000071909	MYO3B
chr15	52580530	52580869	+	-530	24	-	-24	52580291	52581061	-	peak82927	3	4	intron (NM_018728, intron 1 of 40)	intron (NM_018728, intron 1 of 40)	7319	NM_018728	55930	Hs,487036	NM_018728	ENSG00000128833	MYO5C	-	myosin VC	protein-coding	INTRON;TSS-50kb	0;11380	NM_018728;NR_031670	ENSG00000128833;NO_ENSEMBL	MYO5C;NO_SYMBOL
chr2	128266210	128266439	+	-623	24	+	24	128265815	128266880	-	peak116941	8	5	intron (NM_017969, intron 2 of 13)	intron (NM_017969, intron 2 of 13)	17739	NM_017969	55677	Hs,469879	NM_017969	ENSG00000163166	IWS1	-	IWS1 homolog (S, cerevisiae)	protein-coding	TSS-50kb;INTRON	-27129;0	NM_001080527;NM_017969	ENSG00000169994;ENSG00000163166	MYO7B;IWS1
chr2	128283052	128283292	+	-352	902	+	902	128282941	128285208	-	peak116943	9	6	promoter-TSS (NM_017969)	promoter-TSS (NM_017969)	12	NM_017969	55677	Hs,469879	NM_017969	ENSG00000163166	IWS1	-	IWS1 homolog (S, cerevisiae)	protein-coding	TSS-50kb;TSS-200	-9403;88	NM_001080527;NM_017969	ENSG00000169994;ENSG00000163166	MYO7B;IWS1
chr10	95196027	95196689	+	-662	560	+	560	95196027	95197810	-	peak26958	8	6	intron (NM_133337, intron 3 of 52)	intron (NM_133337, intron 3 of 52)	45155	NM_133337	26509	Hs,602086	NM_013451	ENSG00000138119	MYOF	FER1L3	myoferlin	protein-coding	INTRON	0	NM_133337	ENSG00000138119	MYOF
chr10	95197787	95197810	+	-23	880	-	-880	95196027	95197810	-	peak26958	8	6	intron (NM_133337, intron 3 of 52)	intron (NM_133337, intron 3 of 52)	45155	NM_133337	26509	Hs,602086	NM_013451	ENSG00000138119	MYOF	FER1L3	myoferlin	protein-coding	INTRON	0	NM_133337	ENSG00000138119	MYOF
chr10	95196959	95197603	+	-850	363	-	-363	95196027	95197810	-	peak26958	8	6	intron (NM_133337, intron 3 of 52)	intron (NM_133337, intron 3 of 52)	45155	NM_133337	26509	Hs,602086	NM_013451	ENSG00000138119	MYOF	FER1L3	myoferlin	protein-coding	INTRON	0	NM_133337	ENSG00000138119	MYOF
chr5	150004824	150005027	+	-504	327	-	-327	150003870	150005328	-	peak212327	4	6	intron (NM_001166208, intron 2 of 2)	MIR3|SINE|MIR	7393	NM_001166209	11346	Hs,435228	NM_007286	ENSG00000171992	SYNPO	-	synaptopodin	protein-coding	TSS-50kb;TSS-50kb	-35903;-15707	NM_001122853;NM_007286	ENSG00000164591;ENSG00000171992	MYOZ3;SYNPO
chr5	149999061	149999403	+	-516	392	-	-392	149998102	149999577	-	peak212326	7	6	intron (NM_001166208, intron 2 of 2)	MIR3|SINE|MIR	1634	NM_001166209	11346	Hs,435228	NM_007286	ENSG00000171992	SYNPO	-	synaptopodin	protein-coding	TSS-50kb;TSS-50kb	-41662;-21466	NM_001122853;NM_007286	ENSG00000164591;ENSG00000171992	MYOZ3;SYNPO
chr5	150006488	150006837	+	-496	75	-	-75	150006190	150006984	-	peak212328	4	5	intron (NM_001166208, intron 2 of 2)	intron (NM_001166208, intron 2 of 2)	9381	NM_001166209	11346	Hs,435228	NM_007286	ENSG00000171992	SYNPO	-	synaptopodin	protein-coding	TSS-50kb;INTRON;TSS-50kb	-33915;0;-13719	NM_001122853;NM_001166208;NM_007286	ENSG00000164591;ENSG00000171992;ENSG00000171992	MYOZ3;SYNPO;SYNPO
chr19	46386037	46386278	+	-784	355	-	-355	46384785	46386821	-	peak106857	6	5	Intergenic	Intergenic	3625	NM_015649	26145	Hs,515477	NM_015649	ENSG00000170604	IRF2BP1	-	interferon regulatory factor 2 binding protein 1	protein-coding	TTS+10kb;TTS+10kb;TSS-50kb;TTS+10kb	-7577;8849;19356;-1161	NM_001012643;NM_004497;NM_004819;NM_015649	ENSG00000176182;ENSG00000170608;ENSG00000125755;ENSG00000170604	MYPOP;FOXA3;SYMPK;IRF2BP1
chr20	62820558	62820833	+	-719	18	+	18	62820115	62821314	-	peak134782	9	6	intron (NM_004535, intron 1 of 22)	intron (NM_004535, intron 1 of 22)	24888	NM_004535	4661	Hs,279562	NM_004535	ENSG00000196132	MYT1	C20orf36|MTF1|MYTI|NZF2|PLPB1|ZC2HC4A	myelin transcription factor 1	protein-coding	INTRON;INTRON	0;0	NM_004535;NM_004535	ENSG00000276876;ENSG00000196132	MYT1;MYT1
chr3	113502351	113502517	+	-166	268	+	268	113502351	113503053	-	peak154895	3	1	intron (NM_001690, intron 3 of 14)	MER119|DNA|hAT-Charlie	36836	NM_001690	523	Hs,477155	NM_001690	ENSG00000114573	ATP6V1A	ATP6A1|ATP6V1A1|HO68|VA68|VPP2|Vma1	ATPase, H+ transporting, lysosomal 70kDa, V1 subunit A	protein-coding	TSS-50kb	36736	NM_025146	ENSG00000121579	NAA50
chr4	164085917	164086168	+	-251	1344	+	1344	164085917	164088856	-	peak188922	9	6	intron (NM_138386, intron 1 of 7)	intron (NM_138386, intron 1 of 7)	686	NM_138386	92345	Hs,129095	NM_138386	ENSG00000145414	NAF1	-	nuclear assembly factor 1 ribonucleoprotein	protein-coding	INTRON	0	NM_138386	ENSG00000145414	NAF1
chr17	40670495	40670831	+	-608	17	+	17	40670223	40671136	-	peak91810	5	4	intron (NM_005177, intron 20 of 20)	intron (NM_005177, intron 20 of 20)	4474	NR_049808	100847046		NR_049808	ENSG00000265611	MIR5010	mir-5010	microRNA 5010	ncRNA	TSS-50kb;TSS-50kb;TSS-50kb;INTRON;TSS-50kb;TTS+10kb	-17370;-33403;-43511;0;-48497;4374	NM_000263;NM_000413;NM_001042532;NM_005177;NM_198205;NR_049808	ENSG00000108784;ENSG00000108786;ENSG00000068120;ENSG00000033627;ENSG00000108788;NO_ENSEMBL	NAGLU;HSD17B1;COASY;ATP6V0A1;MLX;NO_SYMBOL
chr1	201682596	201682901	+	-641	44	-	-44	201682171	201683236	-	peak14566	7	6	intron (NM_020443, intron 2 of 29)	intron (NM_020443, intron 2 of 29)	-5932	NR_049823	100847050		NR_049823	ENSG00000264802	MIR5191	-	microRNA 5191	ncRNA	TSS-50kb;INTRON;TSS-50kb	-26358;0;-6031	NM_001167738;NM_020443;NR_049823	ENSG00000134369;ENSG00000134369;NO_ENSEMBL	NAV1;NAV1;NO_SYMBOL
chr11	20016826	20016921	+	-338	164	-	-164	20016255	20017165	+	peak31364	9	5	intron (NM_001244963, intron 12 of 39)	MIR3|SINE|MIR	-27392	NM_001111019	89797	Hs,64341	NM_145117	ENSG00000166833	NAV2	HELAD1|POMFIL2|RAINB1|STEERIN2|UNC53H2	neuron navigator 2	protein-coding	TSS-50kb	-27491	NM_001111019	ENSG00000166833	NAV2
chr11	20024358	20024601	+	-543	130	+	130	20024058	20025161	-	peak31366	3	4	intron (NM_001244963, intron 12 of 39)	intron (NM_001244963, intron 12 of 39)	-19492	NM_001111019	89797	Hs,64341	NM_145117	ENSG00000166833	NAV2	HELAD1|POMFIL2|RAINB1|STEERIN2|UNC53H2	neuron navigator 2	protein-coding	TSS-50kb;INTRON	-19591;0	NM_001111019;NM_001244963	ENSG00000166833;ENSG00000166833	NAV2;NAV2
chr11	19599589	19599793	+	-746	313	-	-313	19598421	19600336	-	peak31286	9	6	intron (NM_001111018, intron 1 of 37)	intron (NM_001111018, intron 1 of 37)	2522	NR_039706	100616118		NR_039706	ENSG00000265210	MIR4486	-	microRNA 4486	ncRNA	INTRON;TTS+10kb	0;2421	NM_001111018;NR_039706	ENSG00000166833;NO_ENSEMBL	NAV2;NO_SYMBOL
chr3	46988775	46989017	+	-458	516	+	516	46988558	46990265	+	peak146432	9	5	intron (NM_001277074, intron 1 of 6)	MIR|SINE|MIR	28579	NR_102269	151903	Hs,631918	NM_144716	ENSG00000160799	CCDC12	-	coiled-coil domain containing 12	protein-coding	TSS-50kb	-31860	NM_015175	ENSG00000160796	NBEAL2
chr3	46989533	46989702	+	-732	206	-	-206	46988558	46990265	+	peak146432	9	5	intron (NM_001277074, intron 1 of 6)	MIR|SINE|MIR	28579	NR_102269	151903	Hs,631918	NM_144716	ENSG00000160799	CCDC12	-	coiled-coil domain containing 12	protein-coding	TSS-50kb	-31860	NM_015175	ENSG00000160796	NBEAL2
chr3	46989736	46990203	+	-529	558	-	-558	46988558	46990265	+	peak146432	9	5	intron (NM_001277074, intron 1 of 6)	MIR|SINE|MIR	28579	NR_102269	151903	Hs,631918	NM_144716	ENSG00000160799	CCDC12	-	coiled-coil domain containing 12	protein-coding	TSS-50kb	-31860	NM_015175	ENSG00000160796	NBEAL2
chr3	46973216	46973514	+	-456	71	+	71	46973058	46973815	-	peak146427	5	4	intron (NR_102269, intron 2 of 6)	intron (NR_102269, intron 2 of 6)	44554	NR_102269	151903	Hs,631918	NM_144716	ENSG00000160799	CCDC12	-	coiled-coil domain containing 12	protein-coding	TSS-50kb;INTRON	-47836;0	NM_015175;NR_102269	ENSG00000160796;NO_ENSEMBL	NBEAL2;NO_SYMBOL
chr1	145092450	145092883	+	-646	78	-	-78	145092080	145093095	-	peak10004	7	6	intron (NM_001277444, intron 20 of 24),2	intron (NM_001277444, intron 20 of 24),2	-3819	NM_004892	9554	Hs,632438	NM_004892		SEC22B	ERS-24|SEC22L1	SEC22 homolog B, vesicle trafficking protein (gene/pseudogene)	protein-coding	INTRON;TSS-50kb;TSS-50kb	0;-3918;16503	NM_001277444;NM_004892;NM_022359	ENSG00000269713;ENSG00000265808;ENSG00000178104	NBPF9;SEC22B;PDE4DIP
chr17	41324260	41324404	+	-144	1268	-	-1268	41321724	41324404	-	peak91871	9	6	promoter-TSS (NM_005899)	promoter-TSS (NM_005899)	77	NM_001291571	4077	Hs,277721	NM_005899	ENSG00000188554	NBR1	1A1-3B|IAI3B|M17S2|MIG19	neighbor of BRCA1 gene 1	protein-coding	TSS-200;TSS-50kb;TSS-50kb;TSS-50kb;TSS-50kb	-22;45697;47033;44596;-40881	NM_005899;NM_007297;NM_007298;NM_007300;NM_145041	ENSG00000188554;ENSG00000012048;ENSG00000012048;ENSG00000012048;ENSG00000184988	NBR1;BRCA1;BRCA1;BRCA1;TMEM106A
chr8	103120269	103120923	+	-1065	23	-	-23	103119812	103121334	-	peak265742	9	6	intron (NM_001040624, intron 1 of 7)	intron (NM_001040624, intron 1 of 7)	15989	NM_001040624	83988	Hs,492427	NM_032041	ENSG00000104490	NCALD	-	neurocalcin delta	protein-coding	INTRON	0	NM_001040624	ENSG00000104490	NCALD
chr17	3791812	3792145	+	-524	64	-	-64	3791493	3792336	-	peak89962	7	6	intron (NM_032294, intron 1 of 15)	MIR|SINE|MIR	2122	NM_172206	84254	Hs,8417	NM_032294	ENSG00000004660	CAMKK1	CAMKKA	calcium/calmodulin-dependent protein kinase kinase 1, alpha	protein-coding	TSS-50kb;TTS+10kb	42470;-8070	NM_001114118;NM_002558	ENSG00000074356;ENSG00000108405	NCBP3;P2RX1
chr2	106372489	106372812	+	-536	128	-	-128	106372019	106373024	+	peak115044	3	2	intron (NM_001004722, intron 1 of 3)	intron (NM_001004722, intron 1 of 3)	11002	NM_001004722	8440	Hs,529244	NM_003581	ENSG00000071051	NCK2	GRB4|NCKbeta	NCK adaptor protein 2	protein-coding	INTRON	0	NM_001004722	ENSG00000071051	NCK2
chr8	71084923	71085298	+	-733	46	+	46	71084564	71085747	-	peak260979	9	6	intron (NM_006540, intron 5 of 22)	intron (NM_006540, intron 5 of 22)	-101594	NM_024504	63978	Hs,736037	NM_024504	ENSG00000147596	PRDM14	PFM11	PR domain containing 14	protein-coding	INTRON	0	NM_006540	ENSG00000140396	NCOA2
chr20	46239342	46239637	+	-528	23	+	23	46239109	46239917	+	peak133905	5	4	intron (NM_181659, intron 2 of 22)	intron (NM_181659, intron 2 of 22)	108912	NM_001174088	8202	Hs,592142	NM_006534	ENSG00000124151	NCOA3	ACTR|AIB-1|AIB1|CAGH16|CTG26|KAT13B|RAC3|SRC-3|SRC3|TNRC14|TNRC16|TRAM-1|bHLHe42|pCIP	nuclear receptor coactivator 3	protein-coding	INTRON	0	NM_181659	ENSG00000124151	NCOA3
chr6	126068034	126068254	+	-320	1436	+	1436	126067934	126071226	-	peak230355	9	6	Intergenic	CpG	-1152	NM_012259	23493	Hs,144287	NM_012259	ENSG00000135547	HEY2	CHF1|GRIDLOCK|GRL|HERP1|HESR2|HRT2|bHLHb32	hes-related family bHLH transcription factor with YRPW motif 2	protein-coding	TSS-50kb;TSS-1500;TSS-50kb	-32826;-1251;-42428	NM_001199619;NM_012259;NM_181782	ENSG00000111912;ENSG00000135547;ENSG00000111912	NCOA7;HEY2;NCOA7
chr6	126112858	126113033	+	-328	1022	-	-1022	126110662	126113187	-	peak230359	9	6	promoter-TSS (NM_181782)	promoter-TSS (NM_181782)	16	NM_001199621	135112	Hs,171426	NM_181782	ENSG00000111912	NCOA7	ERAP140|ESNA1|NCOA7-AS|Nbla00052|Nbla10993|TLDC4|dJ187J11,3	nuclear receptor coactivator 7	protein-coding	TSS-200;TTS+10kb	-84;-7182	NM_181782;NR_126386	ENSG00000111912;NO_ENSEMBL	NCOA7;NO_SYMBOL
chr12	125003751	125003834	+	-360	581	-	-581	125002311	125004111	-	peak58079	9	6	intron (NM_001077261, intron 2 of 47)	intron (NM_001077261, intron 2 of 47)	48799	NM_006312	9612	Hs,137510	NM_006312	ENSG00000196498	NCOR2	CTG26|N-CoR2|SMAP270|SMRT|SMRTE|SMRTE-tau|TNRC14|TRAC|TRAC-1|TRAC1	nuclear receptor corepressor 2	protein-coding	INTRON	0	NM_001077261	ENSG00000196498	NCOR2
chr12	124907545	124908050	+	-670	445	-	-445	124906491	124908215	-	peak58056	9	6	intron (NM_001077261, intron 13 of 47)	intron (NM_001077261, intron 13 of 47)	-85565	NR_106940	102466204		NR_106940	ENSG00000275967	MIR6880	hsa-mir-6880	microRNA 6880	ncRNA	INTRON	0	NM_001077261	ENSG00000196498	NCOR2
[truncated: 863 more rows]
