# Supplementary material for: ATAC-seq reveals alterations in open chromatin in pancreatic islets from subjects with type 2 diabetes
Source: Sci Rep. 2019 May 23;9:7785. doi: 10.1038/s41598-019-44076-8 (PMC6533306; doi:10.1038/s41598-019-44076-8)
Supplement: Supplementary file 8 — Table S8 [file 41598_2019_44076_MOESM8_ESM.xlsx]

## Sheet: C1_sites
Supplemental Table 8: ATAC-seq open chromatin peaks at C1-sites (classified promoters) in islets of non-diabetic (ND) donors.
Chromosome	Start	End	Strand	Result:Direct overlap of C1_sites duplicated coloc to Healthy_N=3 duplicated	BorderDist:Direct overlap of C1_sites duplicated coloc to Healthy_N=3 duplicated	CenterDist:Direct overlap of C1_sites duplicated coloc to Healthy_N=3 duplicated	Direction to the nearest Healthy_N=3 duplicated-region	Rel. position of the nearest Healthy_N=3 duplicated-region	Start coordinate for the nearest Healthy_N=3 duplicated-region	End coordinate for the nearest Healthy_N=3 duplicated-region	Strand location of the nearest Healthy_N=3 duplicated-region	PeakID from Healthy_N=3 duplicated	n ND	n T2D	Annotation from Healthy_N=3 duplicated	Detailed.Annotation from Healthy_N=3 duplicated	Distance.to.TSS from Healthy_N=3 duplicated	Nearest.PromoterID from Healthy_N=3 duplicated	Entrez.ID from Healthy_N=3 duplicated	Nearest.Unigene from Healthy_N=3 duplicated	Nearest.Refseq from Healthy_N=3 duplicated	Nearest.Ensembl from Healthy_N=3 duplicated	Gene.Name from Healthy_N=3 duplicated	Gene.Alias from Healthy_N=3 duplicated	Gene.Description from Healthy_N=3 duplicated	Gene.Type from Healthy_N=3 duplicated	Dist.Group from Healthy_N=3 duplicated	Dist.Distance from Healthy_N=3 duplicated	Dist.RefSeq from Healthy_N=3 duplicated	Dist.ENSEMBL from Healthy_N=3 duplicated	Dist.Symbol from Healthy_N=3 duplicated
chrX	3732801	3733245	+	Colocalization	-772	697	+	697	3732472	3734967	-	peak281196	9	6	Intergenic	CpG	28215	NR_034031	389906	Hs,636199	NR_034031		LOC389906	-	zinc finger protein 839 pseudogene	pseudo	TTS+10kb	-1955	NR_034031	NO_ENSEMBL	NO_SYMBOL
chr4	72052366	72054076	+	Colocalization	-1710	277	-	-277	72051813	72054076	+	peak174713	8	6	promoter-TSS (NM_001134742)	promoter-TSS (NM_001134742)	-58	NM_001134742	8671	Hs,5462	NM_003759	ENSG00000080493	SLC4A4	HNBC1|KNBC|NBC1|NBC2|NBCe1-A|SLC4A5|hhNMC|pNBC	solute carrier family 4 (sodium bicarbonate cotransporter), member 4	protein-coding	TSS-200	-158	NM_001134742	ENSG00000080493	SLC4A4
chr4	73935334	73935846	+	Colocalization	-998	409	-	-409	73934030	73936332	-	peak175008	9	6	exon (NM_001300729, exon 1 of 5)	exon (NM_001300729, exon 1 of 5)	295	NM_173827	285521	Hs,356697	NM_173827		COX18	COX18HS	COX18 cytochrome c oxidase assembly factor	protein-coding	1ST EXON;TTS+10kb	0;-5420	NM_001300729;NM_032217	NO_ENSEMBL;ENSG00000132466	NO_SYMBOL;ANKRD17
chr4	74088422	74089197	+	Colocalization	-912	38	-	-38	74088209	74089334	-	peak175033	9	6	promoter-TSS (NM_001286771)	promoter-TSS (NM_001286771)	59	NM_001286771	26057	Hs,601206	NM_032217	ENSG00000132466	ANKRD17	GTAR|MASK2|NY-BR-16	ankyrin repeat domain 17	protein-coding	TSS-200	42	NM_001286771	ENSG00000132466	ANKRD17
chr4	74122686	74123317	+	Colocalization	-826	1096	+	1096	74122492	74125705	-	peak175040	9	6	exon (NM_032217, exon 1 of 34)	exon (NM_032217, exon 1 of 34)	403	NM_032217	26057	Hs,601206	NM_032217	ENSG00000132466	ANKRD17	GTAR|MASK2|NY-BR-16	ankyrin repeat domain 17	protein-coding	TSS-50kb;1ST EXON	35368;0	NM_001286771;NM_032217	ENSG00000132466;ENSG00000132466	ANKRD17;ANKRD17
chr4	74486136	74486680	+	Colocalization	-544	560	-	-560	74485016	74486680	-	peak175090	9	6	intron (NM_001270392, intron 1 of 9)	intron (NM_001270392, intron 1 of 9)	439	NM_177532	166824	Hs,529677	NM_177532	ENSG00000169435	RASSF6	-	Ras association (RalGDS/AF-6) domain family member 6	protein-coding	INTRON	0	NM_001270392	ENSG00000169435	RASSF6
chr4	74904004	74905616	+	Colocalization	-1612	27	+	27	74904004	74905670	-	peak175158	9	6	promoter-TSS (NM_002090)	promoter-TSS (NM_002090)	-347	NM_002090	2921	Hs,89690	NM_002090	ENSG00000163734	CXCL3	CINC-2b|GRO3|GROg|MIP-2b|MIP2B|SCYB3	chemokine (C-X-C motif) ligand 3	protein-coding	TSS-1500;TSS-50kb	448;40492	NM_002090;NM_002994	ENSG00000163734;ENSG00000163735	CXCL3;CXCL5
chr4	75023012	75023312	+	Colocalization	-300	844	+	844	75023012	75024999	-	peak175177	9	6	intron (NM_001144978, intron 1 of 7)	CpG	177	NM_001144978	441024	Hs,721011	NM_001004346	ENSG00000163738	MTHFD2L	-	methylenetetrahydrofolate dehydrogenase (NADP+ dependent) 2-like	protein-coding
chr4	75718503	75720335	+	Colocalization	-1832	0	-	0	75718503	75720335	-	peak175261	9	6	intron (NM_001729, intron 1 of 5)	CpG	477	NM_001729	685	Hs,591704	NM_001729		BTC	-	betacellulin	protein-coding
chr4	75857881	75860415	+	Colocalization	-2534	0	-	0	75857881	75860415	-	peak175274	9	6	intron (NM_015393, intron 1 of 3)	CpG	863	NM_015393	25849	Hs,105460	NM_015393	ENSG00000169116	PARM1	Cipar1|DKFZP564O0823|PARM-1|WSC4	prostate androgen-regulated mucin-like protein 1	protein-coding
chr4	76438462	76438989	+	Colocalization	-527	750	+	750	76438462	76440489	-	peak175342	9	6	promoter-TSS (NM_144721)	promoter-TSS (NM_144721)	164	NM_001278537	25898	Hs,48297	NM_015436	ENSG00000163743	RCHY1	ARNIP|CHIMP|PIRH2|PRO1996|RNF199|ZCHY|ZNF363	ring finger and CHY zinc finger domain containing 1, E3 ubiquitin protein ligase	protein-coding	TSS-200;TSS-50kb;TSS-50kb	-62;-41881;5071	NM_144721;NR_046430;NR_103725	ENSG00000174796;NO_ENSEMBL;NO_ENSEMBL	THAP6;NO_SYMBOL;NO_SYMBOL
chr4	72051813	72052309	+	Colocalization	-496	883	+	883	72051813	72054076	+	peak174713	8	6	promoter-TSS (NM_001134742)	promoter-TSS (NM_001134742)	-58	NM_001134742	8671	Hs,5462	NM_003759	ENSG00000080493	SLC4A4	HNBC1|KNBC|NBC1|NBC2|NBCe1-A|SLC4A5|hhNMC|pNBC	solute carrier family 4 (sodium bicarbonate cotransporter), member 4	protein-coding	TSS-200	-158	NM_001134742	ENSG00000080493	SLC4A4
chr4	76440069	76440489	+	Colocalization	-420	803	-	-803	76438462	76440489	-	peak175342	9	6	promoter-TSS (NM_144721)	promoter-TSS (NM_144721)	164	NM_001278537	25898	Hs,48297	NM_015436	ENSG00000163743	RCHY1	ARNIP|CHIMP|PIRH2|PRO1996|RNF199|ZCHY|ZNF363	ring finger and CHY zinc finger domain containing 1, E3 ubiquitin protein ligase	protein-coding	TSS-200;TSS-50kb;TSS-50kb	-62;-41881;5071	NM_144721;NR_046430;NR_103725	ENSG00000174796;NO_ENSEMBL;NO_ENSEMBL	THAP6;NO_SYMBOL;NO_SYMBOL
chr4	76598568	76599461	+	Colocalization	-894	635	-	-635	76597297	76599461	-	peak175354	9	6	promoter-TSS (NM_012297)	promoter-TSS (NM_012297)	-36	NM_012297	9908	Hs,303676	NM_012297	ENSG00000138757	G3BP2	-	GTPase activating protein (SH3 domain) binding protein 2	protein-coding	TSS-50kb;TSS-200	42759;137	NM_003948;NM_012297	ENSG00000138769;ENSG00000138757	CDKL2;G3BP2
chr4	76648359	76649519	+	Colocalization	-1160	728	+	728	76648359	76650975	+	peak175361	9	6	promoter-TSS (NM_003715)	promoter-TSS (NM_003715)	-39	NM_003715	8615	Hs,744877	NM_003715	ENSG00000138768	USO1	P115|TAP|VDP	USO1 vesicle transport factor	protein-coding	TSS-200	-138	NM_003715	ENSG00000138768	USO1
chr4	76860857	76862649	+	Colocalization	-1792	0	-	0	76860857	76862649	-	peak175379	9	6	intron (NM_001042402, intron 1 of 8)	CpG-19891	413	NM_014435	27163	Hs,437365	NM_014435	ENSG00000138744	NAAA	ASAHL|PLT	N-acylethanolamine acid amidase	protein-coding	TTS+10kb;TSS-50kb;TSS-50kb	-9405;38173;-40289	NM_001288983;NM_006239;NR_125906	ENSG00000198301;ENSG00000156194;NO_ENSEMBL	SDAD1;PPEF2;NO_SYMBOL
chr4	76911459	76912563	+	Colocalization	-1104	0	-	0	76911459	76912563	-	peak175381	9	6	5' UTR (NM_001288983, exon 1 of 21)	5' UTR (NM_001288983, exon 1 of 21)	104	NM_001288983	55153	Hs,632604	NM_018115	ENSG00000198301	SDAD1	-	SDA1 domain containing 1	protein-coding	TSS-50kb;TSS-50kb	-20421;49946	NM_001130017;NM_014435	ENSG00000156219;ENSG00000138744	ART3;NAAA
chr4	77068865	77070434	+	Colocalization	-1569	0	-	0	77068865	77070434	-	peak175397	9	6	promoter-TSS (NM_017426)	promoter-TSS (NM_017426)	18	NR_103780	53371	Hs,430435	NM_017426	ENSG00000138750	NUP54	-	nucleoporin 54kDa	protein-coding	TSS-200	83	NM_017426	ENSG00000138750	NUP54
chr4	77133598	77135761	+	Colocalization	-2163	0	-	0	77133598	77135761	-	peak175410	9	6	promoter-TSS (NM_001242936)	promoter-TSS (NM_001242936)	372	NM_005506	950	Hs,349656	NM_005506	ENSG00000138760	SCARB2	AMRF|CD36L2|EPM4|HLGP85|LGP85|LIMP-2|LIMPII|SR-BII	scavenger receptor class B, member 2	protein-coding	TSS-1500;TSS-50kb	-270;-38272	NM_001242936;NM_001242939	ENSG00000189157;ENSG00000272414	FAM47E;FAM47E-STBD1
chr4	77172095	77174038	+	Colocalization	-1943	0	-	0	77172095	77174038	-	peak175415	9	6	intron (NM_001136570, intron 1 of 7)	intron (NM_001136570, intron 1 of 7)	214	NM_001136570	100129583	Hs,720509	NM_001136570	ENSG00000189157	FAM47E	-	family with sequence similarity 47, member E	protein-coding	INTRON;TSS-50kb	0;38115	NM_001136570;NM_001204255	ENSG00000189157;ENSG00000138760	FAM47E;SCARB2
chr4	77228732	77229085	+	Colocalization	-354	914	-	-914	77226903	77229085	-	peak175421	9	6	exon (NM_003943, exon 1 of 2)	exon (NM_003943, exon 1 of 2)	815	NM_003943	8987	Hs,109590	NM_003943	ENSG00000118804	STBD1	GENEX3414|GENX-3414	starch binding domain 1	protein-coding	TTS+10kb;1ST EXON	-6297;0	NM_001042784;NM_003943	ENSG00000163749;ENSG00000118804	CCDC158;STBD1
chr4	77340580	77342928	+	Colocalization	-2348	0	-	0	77340580	77342928	-	peak175430	9	6	Intergenic	Intergenic	-13296	NM_001042784	339965	Hs,529680	NM_178555	ENSG00000163749	CCDC158	-	coiled-coil domain containing 158	protein-coding	TSS-50kb;TSS-50kb	13397;-14598	NM_001042784;NM_020859	ENSG00000163749;ENSG00000138771	CCDC158;SHROOM3
chr4	77507196	77507887	+	Colocalization	-767	262	-	-262	77506596	77507963	-	peak175453	9	6	intron (NM_020859, intron 2 of 10)	CpG	10576	NR_039655	100616254		NR_039655		MIR548AH	-	microRNA 548ah	ncRNA
chr4	76555246	76556494	+	Colocalization	-1248	0	-	0	76555246	76556494	-	peak175347	9	6	promoter-TSS (NM_003948)	promoter-TSS (NM_003948)	-149	NM_003948	8999	Hs,591698	NM_003948		CDKL2	KKIAMRE|P56	cyclin-dependent kinase-like 2 (CDC2-related kinase)	protein-coding	TSS-1500	250	NM_003948	ENSG00000138769	CDKL2
chr4	77608884	77611118	+	Colocalization	-2234	0	-	0	77608884	77611118	+	peak175473	9	6	intron (NM_020859, intron 2 of 10)	intron (NM_020859, intron 2 of 10)	113297	NR_039655	100616254		NR_039655		MIR548AH	-	microRNA 548ah	ncRNA	INTRON	0	NM_020859	ENSG00000138771	SHROOM3
chr4	71858134	71860086	+	Colocalization	-1952	0	-	0	71858134	71860086	-	peak174691	9	6	promoter-TSS (NM_000788)	promoter-TSS (NM_000788)	-155	NM_000788	1633	Hs,709	NM_000788	ENSG00000156136	DCK	-	deoxycytidine kinase	protein-coding	TSS-1500;TTS+10kb	-254;5320	NM_000788;NM_001244766	ENSG00000156136;ENSG00000173542	DCK;MOB1B
chr4	71704299	71705735	+	Colocalization	-1436	212	+	212	71704299	71706159	-	peak174656	9	6	promoter-TSS (NM_001098477)	promoter-TSS (NM_001098477)	-9	NM_001098477	2926	Hs,309763	NM_002092	ENSG00000132463	GRSF1	-	G-rich RNA sequence binding factor 1	protein-coding	TSS-200	110	NM_001098477	ENSG00000132463	GRSF1
chr4	56211850	56212271	+	Colocalization	-482	594	+	594	56211789	56213520	-	peak172027	9	6	exon (NM_024592, exon 1 of 5)	exon (NM_024592, exon 1 of 5)	267	NM_024592	79644	Hs,39311	NM_024592	ENSG00000128039	SRD5A3	CDG1P|CDG1Q|KRIZI|SRD5A2L|SRD5A2L1	steroid 5 alpha-reductase 3	protein-coding	TSS-50kb;1ST EXON	-49525;0	NM_018475;NM_024592	ENSG00000134851;ENSG00000128039	TMEM165;SRD5A3
chr4	56261367	56263521	+	Colocalization	-2154	0	-	0	56261367	56263521	-	peak172035	9	6	exon (NM_018475, exon 1 of 6)	exon (NM_018475, exon 1 of 6)	364	NR_073070	55858	Hs,479766	NM_018475	ENSG00000134851	TMEM165	CDG2K|FT27|GDT1|TMPT27|TPARL	transmembrane protein 165	protein-coding	1ST EXON;TSS-50kb	0;10798	NM_018475;NR_037969	ENSG00000134851;NO_ENSEMBL	TMEM165;NO_SYMBOL
chr4	56411435	56413976	+	Colocalization	-2541	0	-	0	56411435	56413976	-	peak172060	9	6	promoter-TSS (NM_001267843)	promoter-TSS (NM_001267843)	370	NM_004898	9575	Hs,436975	NM_004898	ENSG00000134852	CLOCK	KAT13D|bHLHe8	clock circadian regulator	protein-coding	TSS-1500	708	NM_001267843	ENSG00000134852	CLOCK
chr4	56719274	56720843	+	Colocalization	-1569	0	-	0	56719274	56720843	-	peak172086	9	6	5' UTR (NM_001024924, exon 1 of 19)	5' UTR (NM_001024924, exon 1 of 19)	243	NM_178237	55763	Hs,269665	NM_018261	ENSG00000090989	EXOC1	BM-102|SEC3|SEC3L1|SEC3P	exocyst complex component 1	protein-coding	INTRON;INTRON	0;0	NM_018261;NM_178237	ENSG00000090989;ENSG00000090989	EXOC1;EXOC1
chr4	56814187	56815997	+	Colocalization	-1810	0	-	0	56814187	56815997	-	peak172095	9	6	5' UTR (NM_025009, exon 1 of 26)	5' UTR (NM_025009, exon 1 of 26)	118	NM_025009	9662	Hs,518767	NM_014645	ENSG00000174799	CEP135	CEP4|KIAA0635|MCPH8	centrosomal protein 135kDa	protein-coding
chr4	56914573	56916380	+	Colocalization	-1807	0	-	0	56914573	56916380	+	peak172099	9	6	Intergenic	CpG	-48118	NR_106988	102465753		NR_106988		MIR7641-2	B-ATF|hsa-mir-7641-2	microRNA 7641-2	ncRNA	TSS-50kb	-48218	NR_106988	NO_ENSEMBL	NO_SYMBOL
chr4	57253497	57253829	+	Colocalization	-879	216	+	216	57252950	57254808	-	peak172146	9	6	promoter-TSS (NM_181806)	promoter-TSS (NM_181806)	-205	NM_181806	132949	Hs,104347	NM_181806	ENSG00000157426	AASDH	ACSF4|LYS2|NRPS1098|NRPS998	aminoadipate-semialdehyde dehydrogenase	protein-coding	TSS-50kb;TTS+10kb;TSS-50kb;TSS-1500	-47821;-5749;-47388;306	NM_001079525;NM_002703;NM_006452;NM_181806	ENSG00000128050;ENSG00000128059;ENSG00000128050;ENSG00000157426	PAICS;PPAT;PAICS;AASDH
chr4	57253858	57254346	+	Colocalization	-950	223	-	-223	57252950	57254808	-	peak172146	9	6	promoter-TSS (NM_181806)	promoter-TSS (NM_181806)	-205	NM_181806	132949	Hs,104347	NM_181806	ENSG00000157426	AASDH	ACSF4|LYS2|NRPS1098|NRPS998	aminoadipate-semialdehyde dehydrogenase	protein-coding	TSS-50kb;TTS+10kb;TSS-50kb;TSS-1500	-47821;-5749;-47388;306	NM_001079525;NM_002703;NM_006452;NM_181806	ENSG00000128050;ENSG00000128059;ENSG00000128050;ENSG00000157426	PAICS;PPAT;PAICS;AASDH
chr4	57300869	57303952	+	Colocalization	-3083	0	-	0	57300869	57303952	-	peak172151	9	6	promoter-TSS (NM_002703)	promoter-TSS (NM_002703)	142	NM_001079524	10606	Hs,518774	NM_006452	ENSG00000128050	PAICS	ADE2|ADE2H1|AIRC|PAIS	phosphoribosylaminoimidazole carboxylase, phosphoribosylaminoimidazole succinocarboxamide synthetase	protein-coding	TSS-1500;TSS-50kb;TSS-50kb	709;-31451;48837	NM_002703;NM_006947;NM_181806	ENSG00000128059;ENSG00000174780;ENSG00000157426	PPAT;SRP72;AASDH
chr4	57332501	57334643	+	Colocalization	-2142	17	-	-17	57332467	57334643	-	peak172153	9	6	promoter-TSS (NM_006947)	promoter-TSS (NM_006947)	-207	NM_001267722	6731	Hs,237825	NM_006947		SRP72	BMFF|BMFS1|HEL103	signal recognition particle 72kDa	protein-coding	TTS+10kb;TSS-50kb;TSS-1500;TSS-50kb	6122;31854;-306;-37919	NM_001079525;NM_002703;NM_006947;NM_206919	ENSG00000128050;ENSG00000128059;ENSG00000174780;ENSG00000196503	PAICS;PPAT;SRP72;ARL9
chr4	71768872	71769308	+	Colocalization	-682	660	-	-660	71767306	71769553	-	peak174667	9	6	intron (NM_173468, intron 1 of 5)	CpG	373	NM_173468	92597	Hs,691454	NM_173468	ENSG00000173542	MOB1B	MATS2|MOB4A|MOBKL1A	MOB kinase activator 1B	protein-coding
chr4	57371217	57372841	+	Colocalization	-1624	68	-	-68	57371081	57372841	-	peak172155	9	6	intron (NM_206919, intron 1 of 3)	CpG	586	NM_206919	132946	Hs,444449	NM_206919		ARL9	-	ADP-ribosylation factor like GTPase 9	protein-coding	TSS-50kb;TTS+10kb	-24913;2215	NM_001256475;NM_006947	ENSG00000249693;ENSG00000174780	THEGL;SRP72
chr4	57843545	57844091	+	Colocalization	-1670	375	+	375	57842421	57845965	-	peak172195	9	6	promoter-TSS (NM_001303269)	promoter-TSS (NM_001303269)	-367	NM_032313	84273	Hs,8715	NM_032313		NOA1	C4orf14|MTG3|hAtNOS1|hNOA1|mAtNOS1	nitric oxide associated 1	protein-coding	TSS-1500;TSS-1500	-712;468	NM_001303269;NM_032313	ENSG00000047315;ENSG00000084092	POLR2B;NOA1
chr4	57844750	57845514	+	Colocalization	-1215	939	-	-939	57842421	57845965	-	peak172195	9	6	promoter-TSS (NM_001303269)	promoter-TSS (NM_001303269)	-367	NM_032313	84273	Hs,8715	NM_032313		NOA1	C4orf14|MTG3|hAtNOS1|hNOA1|mAtNOS1	nitric oxide associated 1	protein-coding	TSS-1500;TSS-1500	-712;468	NM_001303269;NM_032313	ENSG00000047315;ENSG00000084092	POLR2B;NOA1
chr4	57975686	57977589	+	Colocalization	-1903	0	-	0	57975686	57977589	-	peak172218	9	6	promoter-TSS (NM_001553)	promoter-TSS (NM_001553)	-87	NM_001253835	3490	Hs,479808	NM_001553	ENSG00000163453	IGFBP7	AGM|FSTL2|IBP-7|IGFBP-7|IGFBP-7v|IGFBPRP1|MAC25|PSF|RAMSVPS|TAF	insulin like growth factor binding protein 7	protein-coding	TSS-200	188	NM_001553	ENSG00000163453	IGFBP7
chr4	68410279	68410842	+	Colocalization	-1279	174	+	174	68409562	68411905	+	peak174203	9	6	intron (NM_001812, intron 1 of 18)	AluYc|SINE|Alu	522	NM_001812	1060	Hs,479867	NM_001812	ENSG00000145241	CENPC	CENP-C|CENPC1|MIF2|hcp-4	centromere protein C	protein-coding	TSS-50kb	-13811	NM_012108	ENSG00000035720	STAP1
chr4	68440817	68441370	+	Colocalization	-730	453	+	453	68440641	68442453	-	peak174205	9	6	intron (NM_012108, intron 3 of 8)	intron (NM_012108, intron 3 of 8)	17101	NM_012108	26228	Hs,435579	NM_012108	ENSG00000035720	STAP1	BRDG1|STAP-1	signal transducing adaptor family member 1	protein-coding	TSS-50kb;INTRON	30392;0	NM_001812;NM_012108	ENSG00000145241;ENSG00000035720	CENPC;STAP1
chr4	68565755	68567797	+	Colocalization	-2042	0	-	0	68565755	68567797	+	peak174216	9	6	promoter-TSS (NR_015439)	promoter-TSS (NR_015439)	113	NM_018227	55236	Hs,212774	NM_018227		UBA6	E1-L2|MOP-4|UBE1L2	ubiquitin-like modifier activating enzyme 6	protein-coding	TSS-200	-11	NR_015439	NO_ENSEMBL	NO_SYMBOL
chr4	71553794	71554441	+	Colocalization	-1137	44	-	-44	71553217	71554932	-	peak174629	9	6	promoter-TSS (NM_020368)	promoter-TSS (NM_020368)	-121	NM_020368	57050	Hs,322901	NM_020368	ENSG00000132467	UTP3	CRL1|CRLZ1|SAS10	UTP3, small subunit (SSU) processome component, homolog (S, cerevisiae)	protein-coding	TSS-50kb;TSS-50kb;TSS-50kb;TSS-1500;TSS-50kb	-16679;-46088;-33584;-221;21827	NM_001130709;NM_001291993;NM_014961;NM_020368;NM_144646	ENSG00000018189;ENSG00000018189;ENSG00000018189;ENSG00000132467;ENSG00000132465	RUFY3;RUFY3;RUFY3;UTP3;JCHAIN
chr4	71569303	71570098	+	Colocalization	-794	1002	+	1002	71569303	71572100	-	peak174631	9	6	promoter-TSS (NM_001130709)	promoter-TSS (NM_001130709)	48	NM_001130709	22902	Hs,740904	NM_014961	ENSG00000018189	RUFY3	RIPX|SINGAR1|ZFYVE30	RUN and FYVE domain containing 3	protein-coding	TSS-200;TSS-50kb;TSS-50kb;TSS-50kb	-51;-29460;-16956;38455	NM_001130709;NM_001291993;NM_014961;NM_144646	ENSG00000018189;ENSG00000018189;ENSG00000018189;ENSG00000132465	RUFY3;RUFY3;RUFY3;JCHAIN
chr4	71587300	71587821	+	Colocalization	-616	434	+	434	71587204	71588783	+	peak174636	9	6	5' UTR (NM_014961, exon 1 of 13)	5' UTR (NM_014961, exon 1 of 13)	435	NM_001037442	22902	Hs,740904	NM_014961	ENSG00000018189	RUFY3	RIPX|SINGAR1|ZFYVE30	RUN and FYVE domain containing 3	protein-coding	TSS-50kb	-12168	NM_001291993	ENSG00000018189	RUFY3
chr4	71588088	71588590	+	Colocalization	-696	345	-	-345	71587204	71588783	+	peak174636	9	6	5' UTR (NM_014961, exon 1 of 13)	5' UTR (NM_014961, exon 1 of 13)	435	NM_001037442	22902	Hs,740904	NM_014961	ENSG00000018189	RUFY3	RIPX|SINGAR1|ZFYVE30	RUN and FYVE domain containing 3	protein-coding	TSS-50kb	-12168	NM_001291993	ENSG00000018189	RUFY3
chr4	57772915	57775788	+	Colocalization	-2873	0	-	0	57772915	57775788	+	peak172193	8	6	promoter-TSS (NM_001193508)	promoter-TSS (NM_001193508)	310	NM_005612	5978	Hs,307836	NM_005612	ENSG00000084093	REST	NRSF|XBR	RE1-silencing transcription factor	protein-coding	TSS-1500	-826	NM_001193508	ENSG00000084093	REST
chr4	77817997	77819976	+	Colocalization	-1979	0	-	0	77817997	77819976	-	peak175497	9	6	promoter-TSS (NM_001029870)	promoter-TSS (NM_001029870)	15	NM_001029870	345079	Hs,257292	NM_001029870	ENSG00000186212	SOWAHB	ANKRD56	sosondowah ankyrin repeat domain family member B	protein-coding	TSS-200	85	NM_001029870	ENSG00000186212	SOWAHB
chr4	77869700	77872377	+	Colocalization	-2677	0	-	0	77869700	77872377	-	peak175500	9	6	5' UTR (NM_001306147, exon 1 of 12)	5' UTR (NM_001306147, exon 1 of 12)	172	NM_018243	55752	Hs,128199	NM_018243	ENSG00000138758	2016-09-11	-	septin 11	protein-coding
chr4	77994741	77995172	+	Colocalization	-430	1468	+	1468	77994741	77998106	-	peak175524	9	6	intron (NM_006835, intron 1 of 6)	CpG	701	NM_006835	10983	Hs,518827	NM_006835	ENSG00000118816	CCNI	CCNI1|CYC1|CYI	cyclin I	protein-coding
chr4	85419191	85421167	+	Colocalization	-1976	0	-	0	85419191	85421167	-	peak176474	9	6	promoter-TSS (NM_006168)	promoter-TSS (NM_006168)	-792	NM_006168	4825	Hs,546270	NM_006168	ENSG00000163623	NKX6-1	NKX6,1|NKX6A	NK6 homeobox 1	protein-coding	TSS-1500	893	NM_006168	ENSG00000163623	NKX6-1
chr4	85503365	85505274	+	Colocalization	-1909	0	-	0	85503365	85505274	-	peak176479	9	6	5' UTR (NM_001263, exon 1 of 13)	5' UTR (NM_001263, exon 1 of 13)	263	NM_001263	1040	Hs,654899	NM_001263	ENSG00000163624	CDS1	CDS	CDP-diacylglycerol synthase 1	protein-coding
chr4	85886535	85888793	+	Colocalization	-2258	0	-	0	85886535	85888793	-	peak176523	9	6	promoter-TSS (NM_014991)	promoter-TSS (NM_014991)	-120	NM_014991	23001	Hs,480116	NM_014991	ENSG00000163625	WDFY3	ALFY|ZFYVE25	WD repeat and FYVE domain containing 3	protein-coding	TSS-1500	221	NM_014991	ENSG00000163625	WDFY3
chr4	86748747	86749871	+	Colocalization	-1124	83	-	-83	86748580	86749871	+	peak176608	8	6	intron (NM_001287805, intron 1 of 7)	intron (NM_001287805, intron 1 of 7)	180	NM_001287805	83478	Hs,444229	NM_031305	ENSG00000138639	ARHGAP24	FILGAP|RC-GAP72|RCGAP72|p73|p73RhoGAP	Rho GTPase activating protein 24	protein-coding	INTRON	0	NM_001287805	ENSG00000138639	ARHGAP24
chr4	87280635	87281763	+	Colocalization	-1128	73	-	-73	87280489	87281763	-	peak176680	9	6	5' UTR (NM_138982, exon 1 of 14)	5' UTR (NM_138982, exon 1 of 14)	249	NM_138980	5602	Hs,13438	NM_002753	ENSG00000109339	MAPK10	JNK3|JNK3A|PRKM10|SAPK1b|p493F12|p54bSAPK	mitogen-activated protein kinase 10	protein-coding
chr4	87514102	87517002	+	Colocalization	-2900	0	-	0	87514102	87517002	+	peak176707	9	6	promoter-TSS (NM_080683)	promoter-TSS (NM_080683)	84	NM_080685	5783	Hs,436142	NM_006264	ENSG00000163629	PTPN13	FAP-1|PNP1|PTP-BAS|PTP-BL|PTP1E|PTPL1|PTPLE|hPTP1E	protein tyrosine phosphatase, non-receptor type 13 (APO-1/CD95 (Fas)-associated phosphatase)	protein-coding	TSS-200	-15	NM_080683	ENSG00000163629	PTPN13
chr4	87812575	87814143	+	Colocalization	-1568	0	-	0	87812575	87814143	-	peak176724	9	6	5' UTR (NM_144645, exon 1 of 5)	5' UTR (NM_144645, exon 1 of 5)	216	NM_144645	132989	Hs,339646	NM_144645	ENSG00000163633	C4orf36	-	chromosome 4 open reading frame 36	protein-coding	TSS-50kb;TSS-50kb	-42894;43044	NM_001166693;NM_197965	ENSG00000172493;ENSG00000145283	AFF1;SLC10A6
chr4	87855366	87857905	+	Colocalization	-2539	0	-	0	87855366	87857905	-	peak176730	9	6	promoter-TSS (NR_038841)	promoter-TSS (NR_038841)	482	NM_001166693	4299	Hs,480190	NM_005935	ENSG00000172493	AFF1	AF4|MLLT2|PBM1	AF4/FMR2 family, member 1	protein-coding	INTRON;TSS-50kb;TSS-1500	0;43162;382	NM_001166693;NM_144645;NR_038841	ENSG00000172493;ENSG00000163633;NO_ENSEMBL	AFF1;C4orf36;NO_SYMBOL
chr4	88140407	88142417	+	Colocalization	-2010	0	-	0	88140407	88142417	-	peak176775	9	6	promoter-TSS (NM_001292003)	promoter-TSS (NM_001292003)	8	NM_001292003	57563	Hs,106601	NM_020803	ENSG00000145332	KLHL8	-	kelch-like family member 8	protein-coding	TSS-200	93	NM_001292003	ENSG00000145332	KLHL8
chr4	88312099	88312586	+	Colocalization	-922	36	+	36	88311663	88313092	-	peak176791	9	6	promoter-TSS (NM_016245)	promoter-TSS (NM_016245)	77	NM_016245	51170	Hs,594923	NM_016245	ENSG00000198189	HSD17B11	17-BETA-HSD11|17-BETA-HSDXI|17BHSD11|DHRS8|PAN1B|RETSDR2|SDR16C2	hydroxysteroid (17-beta) dehydrogenase 11	protein-coding	TSS-50kb;TSS-200;TSS-50kb	-31449;24;-31470	NM_001248011;NM_016245;NM_198038	ENSG00000170502;ENSG00000198189;ENSG00000170502	NUDT9;HSD17B11;NUDT9
chr4	84456521	84456829	+	Colocalization	-554	671	+	671	84456274	84458417	-	peak176379	9	6	promoter-TSS (NM_001256421)	promoter-TSS (NM_001256421)	86	NM_001256421	84803	Hs,99196	NM_032717	ENSG00000138678	GPAT3	AGPAT 10|AGPAT8|AGPAT9|HMFN0839|LPAAT-theta|MAG1	glycerol-3-phosphate acyltransferase 3	protein-coding	TSS-200;TSS-1500	-13;-223	NM_001256421;NM_032717	ENSG00000138678;ENSG00000138678	GPAT3;GPAT3
chr4	88343445	88343969	+	Colocalization	-712	99	+	99	88343256	88344355	-	peak176794	9	6	promoter-TSS (NM_001248011)	promoter-TSS (NM_001248011)	57	NM_198038	53343	Hs,149500	NM_024047	ENSG00000170502	NUDT9	NUDT10	nudix hydrolase 9	protein-coding	TSS-200;TSS-50kb;TSS-200	-21;31452;-42	NM_001248011;NM_016245;NM_198038	ENSG00000170502;ENSG00000198189;ENSG00000170502	NUDT9;HSD17B11;NUDT9
chr4	88928180	88929996	+	Colocalization	-1816	0	-	0	88928180	88929996	+	peak176839	9	6	exon (NM_000297, exon 1 of 15)	exon (NM_000297, exon 1 of 15)	289	NM_000297	5311	Hs,181272	NM_000297	ENSG00000118762	PKD2	APKD2|PC2|PKD4|Pc-2|TRPP2	polycystic kidney disease 2 (autosomal dominant)	protein-coding	1ST EXON	0	NM_000297	ENSG00000118762	PKD2
chr4	89079243	89080724	+	Colocalization	-1480	12	-	-12	89079220	89080724	-	peak176857	9	6	promoter-TSS (NM_004827)	promoter-TSS (NM_004827)	39	NM_004827	9429	Hs,480218	NM_004827	ENSG00000118777	ABCG2	ABC15|ABCP|BCRP|BCRP1|BMDP|CD338|CDw338|EST157481|GOUT1|MRX|MXR|MXR-1|MXR1|UAQTL1	ATP binding cassette subfamily G member 2 (Junior blood group)	protein-coding	TSS-200	62	NM_004827	ENSG00000118777	ABCG2
chr4	89203992	89206477	+	Colocalization	-2485	0	-	0	89203992	89206477	-	peak176866	9	6	intron (NM_152542, intron 1 of 6)	CpG	748	NM_152542	152926	Hs,43744	NM_152542	ENSG00000163644	PPM1K	BDP|MSUDMV|PP2Ckappa|PP2Cm|PTMP|UG0882E07	protein phosphatase, Mg2+/Mn2+ dependent, 1K	protein-coding
chr4	89299567	89300696	+	Colocalization	-1129	0	-	0	89299567	89300696	+	peak176877	9	6	exon (NM_001165136, exon 1 of 22)	exon (NM_001165136, exon 1 of 22)	241	NM_017912	55008	Hs,529317	NM_017912	ENSG00000138642	HERC6	-	HECT and RLD domain containing E3 ubiquitin protein ligase family member 6	protein-coding	1ST EXON	0	NM_001165136	ENSG00000138642	HERC6
chr4	89377581	89379084	+	Colocalization	-1503	0	-	0	89377581	89379084	+	peak176882	9	6	promoter-TSS (NM_016323)	promoter-TSS (NM_016323)	65	NM_016323	51191	Hs,26663	NM_016323	ENSG00000138646	HERC5	CEB1|CEBP1	HECT and RLD domain containing E3 ubiquitin protein ligase 5	protein-coding	TSS-200	-35	NM_016323	ENSG00000138646	HERC5
chr4	89445045	89445510	+	Colocalization	-744	412	-	-412	89443943	89445789	-	peak176885	9	6	promoter-TSS (NM_032906)	promoter-TSS (NM_032906)	86	NM_032906	100996939	Hs,26136	NM_032906	ENSG00000145337	PYURF	PREY	PIGY upstream reading frame	protein-coding	TSS-200	15	NM_032906	ENSG00000145337	PYURF
chr4	89445550	89445789	+	Colocalization	-238	804	-	-804	89443943	89445789	-	peak176885	9	6	promoter-TSS (NM_032906)	promoter-TSS (NM_032906)	86	NM_032906	100996939	Hs,26136	NM_032906	ENSG00000145337	PYURF	PREY	PIGY upstream reading frame	protein-coding	TSS-200	15	NM_032906	ENSG00000145337	PYURF
chr4	89512636	89514869	+	Colocalization	-2232	16	+	16	89512636	89514900	-	peak176890	9	6	intron (NM_014606, intron 1 of 25)	CpG	194	NM_014606	8916	Hs,35804	NM_014606	ENSG00000138641	HERC3	-	HECT and RLD domain containing E3 ubiquitin protein ligase 3	protein-coding
chr4	89617796	89619470	+	Colocalization	-1674	0	-	0	89617796	89619470	-	peak176902	7	6	exon (NM_153757, exon 1 of 1)	exon (NM_153757, exon 1 of 1)	390	NM_153757	266812	Hs,12554	NM_153757	ENSG00000177432	NAP1L5	DRLM	nucleosome assembly protein 1-like 5	protein-coding	1ST EXON;TSS-50kb	0;-12406	NM_153757;NR_002806	ENSG00000177432;NO_ENSEMBL	NAP1L5;NO_SYMBOL
chr4	89744659	89745158	+	Colocalization	-530	310	-	-310	89744007	89745189	-	peak176923	8	6	promoter-TSS (NM_001015045)	promoter-TSS (NM_001015045)	-86	NM_001265578	10144	Hs,97270	NM_014883	ENSG00000138640	FAM13A	ARHGAP48|FAM13A1	family with sequence similarity 13, member A	protein-coding	TSS-200	187	NM_001015045	ENSG00000138640	FAM13A
chr4	88344775	88345294	+	Colocalization	-519	18	+	18	88344775	88345330	-	peak176795	3	2	intron (NM_024047, intron 1 of 7)	intron (NM_024047, intron 1 of 7)	1304	NM_198038	53343	Hs,149500	NM_024047	ENSG00000170502	NUDT9	NUDT10	nudix hydrolase 9	protein-coding	TSS-50kb;INTRON	32698;0	NM_016245;NM_024047	ENSG00000198189;ENSG00000170502	HSD17B11;NUDT9
chr4	84406372	84406802	+	Colocalization	-533	406	-	-406	84405457	84406905	-	peak176373	9	6	exon (NM_139076, exon 1 of 9)	exon (NM_139076, exon 1 of 9)	109	NM_139076	84142	Hs,334772	NM_139076		FAM175A	ABRA1|CCDC98	family with sequence similarity 175, member A	protein-coding	TSS-50kb;1ST EXON	28996;0	NM_133636;NM_139076	ENSG00000163312;ENSG00000163322	HELQ;FAM175A
chr4	84376806	84377335	+	Colocalization	-839	320	-	-320	84375855	84377644	-	peak176371	9	6	promoter-TSS (NM_001297769)	promoter-TSS (NM_001297769)	286	NM_001297756	113510	Hs,480101	NM_133636	ENSG00000163312	HELQ	HEL308	helicase, POLQ-like	protein-coding	TSS-1500;TTS+10kb	-434;-5443	NM_001297769;NM_139076	ENSG00000163319;ENSG00000163322	MRPS18C;FAM175A
chr4	84205824	84206623	+	Colocalization	-798	318	-	-318	84205189	84206623	-	peak176361	9	6	exon (NM_015697, exon 1 of 7)	exon (NM_015697, exon 1 of 7)	161	NM_015697	27235	Hs,144304	NM_015697	ENSG00000173085	COQ2	CL640|COQ10D1|MSA1|PHB:PPT	coenzyme Q2 4-hydroxybenzoate polyprenyltransferase	protein-coding	TTS+10kb;1ST EXON	-7807;0	NM_001199830;NM_015697	ENSG00000173083;ENSG00000173085	HPSE;COQ2
chr4	77997089	77997960	+	Colocalization	-1018	1100	-	-1100	77994741	77998106	-	peak175524	9	6	intron (NM_006835, intron 1 of 6)	CpG	701	NM_006835	10983	Hs,518827	NM_006835	ENSG00000118816	CCNI	CCNI1|CYC1|CYI	cyclin I	protein-coding
chr4	78077682	78078161	+	Colocalization	-1013	604	+	604	78077148	78079903	-	peak175533	9	6	5' UTR (NM_004354, exon 1 of 8)	5' UTR (NM_004354, exon 1 of 8)	169	NM_004354	901	Hs,740456	NM_004354	ENSG00000138764	CCNG2	-	cyclin G2	protein-coding
chr4	78738818	78739671	+	Colocalization	-852	1278	+	1278	78738818	78742226	-	peak175601	9	6	promoter-TSS (NM_144571)	promoter-TSS (NM_144571)	22	NM_001286790	246175	Hs,592519	NM_144571	ENSG00000138767	CNOT6L	CCR4b	CCR4-NOT transcription complex subunit 6-like	protein-coding	TSS-50kb;TSS-200	-43382;79	NM_020236;NM_144571	ENSG00000169288;ENSG00000138767	MRPL1;CNOT6L
chr4	78740846	78742226	+	Colocalization	-1380	1014	-	-1014	78738818	78742226	-	peak175601	9	6	promoter-TSS (NM_144571)	promoter-TSS (NM_144571)	22	NM_001286790	246175	Hs,592519	NM_144571	ENSG00000138767	CNOT6L	CCR4b	CCR4-NOT transcription complex subunit 6-like	protein-coding	TSS-50kb;TSS-200	-43382;79	NM_020236;NM_144571	ENSG00000169288;ENSG00000138767	MRPL1;CNOT6L
chr4	78782928	78784207	+	Colocalization	-1391	260	+	260	78782816	78784839	-	peak175603	9	6	promoter-TSS (NM_020236)	promoter-TSS (NM_020236)	23	NM_020236	65008	Hs,532019	NM_020236	ENSG00000169288	MRPL1	BM022|L1MT|MRP-L1	mitochondrial ribosomal protein L1	protein-coding	TSS-200;TSS-50kb	-76;43385	NM_020236;NM_144571	ENSG00000169288;ENSG00000138767	MRPL1;CNOT6L
chr4	78977364	78980966	+	Colocalization	-3602	0	-	0	78977364	78980966	+	peak175623	9	6	exon (NM_001166133, exon 1 of 42)	exon (NM_001166133, exon 1 of 42)	441	NM_001166133	80144	Hs,369448	NM_020875	ENSG00000138759	FRAS1	-	Fraser extracellular matrix complex subunit 1	protein-coding	1ST EXON	0	NM_001166133	ENSG00000138759	FRAS1
chr4	79472331	79473910	+	Colocalization	-1578	186	+	186	79472331	79474280	-	peak175695	8	6	intron (NM_005139, intron 1 of 12)	intron (NM_005139, intron 1 of 12)	564	NM_005139	306	Hs,480042	NM_005139	ENSG00000138772	ANXA3	ANX3	annexin A3	protein-coding	INTRON;TTS+10kb	0;7984	NM_005139;NM_025074	ENSG00000138772;ENSG00000138759	ANXA3;FRAS1
chr4	79696412	79698519	+	Colocalization	-2107	0	-	0	79696412	79698519	-	peak175725	9	6	promoter-TSS (NM_198892)	promoter-TSS (NM_198892)	-66	NM_017593	55589	Hs,146551	NM_017593	ENSG00000138756	BMP2K	BIKE|HRIHFB2017	BMP2 inducible kinase	protein-coding	TSS-200;TSS-50kb	-165;-44539	NM_198892;NR_039973	ENSG00000138756;NO_ENSEMBL	BMP2K;NO_SYMBOL
chr4	79859544	79861394	+	Colocalization	-1850	199	-	-199	79859147	79861394	-	peak175741	9	6	exon (NM_001040202, exon 1 of 6)	exon (NM_001040202, exon 1 of 6)	311	NM_001040202	152559	Hs,657312	NM_177453	ENSG00000163291	PAQR3	RKTG	progestin and adipoQ receptor family member III	protein-coding	1ST EXON;TSS-50kb	0;-32731	NM_001040202;NR_038342	ENSG00000163291;NO_ENSEMBL	PAQR3;NO_SYMBOL
chr4	82391447	82392056	+	Colocalization	-922	830	+	830	82391134	82394030	-	peak176130	9	6	intron (NM_152545, intron 1 of 13)	intron (NM_152545, intron 1 of 13)	500	NM_001300735	153020	Hs,591696	NM_152545	ENSG00000138670	RASGEF1B	GPIG4	RasGEF domain family member 1B	protein-coding	INTRON	0	NM_152545	ENSG00000138670	RASGEF1B
chr4	82964080	82966118	+	Colocalization	-2038	0	-	0	82964080	82966118	-	peak176210	9	6	Intergenic	Intergenic	330050	NM_031369	3184	Hs,480073	NM_002138		HNRNPD	AUF1|AUF1A|HNRPD|P37|hnRNPD0	heterogeneous nuclear ribonucleoprotein D	protein-coding
chr4	83205568	83206883	+	Colocalization	-1315	0	-	0	83205568	83206883	-	peak176241	9	6	Intergenic	CpG	88923	NM_031369	3184	Hs,480073	NM_002138		HNRNPD	AUF1|AUF1A|HNRPD|P37|hnRNPD0	heterogeneous nuclear ribonucleoprotein D	protein-coding
chr4	83295731	83296148	+	Colocalization	-416	961	-	-961	83293810	83296148	-	peak176251	9	6	5' UTR (NM_031370, exon 1 of 9)	5' UTR (NM_031370, exon 1 of 9)	170	NM_031369	3184	Hs,480073	NM_002138		HNRNPD	AUF1|AUF1A|HNRPD|P37|hnRNPD0	heterogeneous nuclear ribonucleoprotein D	protein-coding
chr4	83349890	83352670	+	Colocalization	-2780	0	-	0	83349890	83352670	-	peak176257	9	6	promoter-TSS (NM_001207000)	promoter-TSS (NM_001207000)	98	NM_031372	9987	Hs,527105	NM_005463	ENSG00000152795	HNRNPDL	HNRNP|HNRPDL|JKTBP|JKTBP2|LGMD1G|laAUF1	heterogeneous nuclear ribonucleoprotein D like	protein-coding	TSS-200	3	NM_001207000	ENSG00000152795	HNRNPDL
chr4	83481895	83483650	+	Colocalization	-1755	0	-	0	83481895	83483650	-	peak176276	8	6	intron (NM_001080506, intron 1 of 7)	CpG	353	NM_001080506	441027	Hs,507676	NM_001080506	ENSG00000249242	TMEM150C	-	transmembrane protein 150C	protein-coding
chr4	83718071	83719231	+	Colocalization	-1246	939	+	939	83717984	83721195	-	peak176318	9	6	exon (NM_001037582, exon 1 of 5)	exon (NM_001037582, exon 1 of 5)	420	NM_024906	79966	Hs,379191	NM_024906	ENSG00000145284	SCD5	ACOD4|FADS4|HSCD5|SCD2|SCD4	stearoyl-CoA desaturase 5	protein-coding	1ST EXON;TSS-50kb	0;45108	NM_001037582;NR_030301	ENSG00000145284;NO_ENSEMBL	SCD5;NO_SYMBOL
chr4	83719326	83721195	+	Colocalization	-1870	670	-	-670	83717984	83721195	-	peak176318	9	6	exon (NM_001037582, exon 1 of 5)	exon (NM_001037582, exon 1 of 5)	420	NM_024906	79966	Hs,379191	NM_024906	ENSG00000145284	SCD5	ACOD4|FADS4|HSCD5|SCD2|SCD4	stearoyl-CoA desaturase 5	protein-coding	1ST EXON;TSS-50kb	0;45108	NM_001037582;NR_030301	ENSG00000145284;NO_ENSEMBL	SCD5;NO_SYMBOL
chr4	83811101	83813154	+	Colocalization	-2053	0	-	0	83811101	83813154	-	peak176334	9	6	intron (NM_001300745, intron 1 of 24)	CpG	207	NM_001191049	22872	Hs,370024	NM_014933	ENSG00000138674	SEC31A	ABP125|ABP130|HSPC275|HSPC334|SEC31L1	SEC31 homolog A, COPII coat complex component	protein-coding	TSS-50kb;TTS+10kb;TTS+10kb;TTS+10kb	-9808;-2576;-4926;-7214	NM_024672;NR_034077;NR_132759;NR_132760	ENSG00000168152;NO_ENSEMBL;NO_ENSEMBL;NO_ENSEMBL	THAP9;NO_SYMBOL;NO_SYMBOL;NO_SYMBOL
chr4	83820813	83822715	+	Colocalization	-1902	25	-	-25	83820763	83822715	-	peak176336	9	6	promoter-TSS (NM_024672)	promoter-TSS (NM_024672)	-98	NM_024672	79725	Hs,582050	NM_024672	ENSG00000168152	THAP9	hTh9	THAP domain containing 9	protein-coding	TSS-50kb;TSS-50kb;TSS-50kb;TSS-50kb;TSS-200;TSS-50kb;TSS-50kb	9428;9505;8320;8327;-197;4647;2396	NM_001077207;NM_001191049;NM_001300744;NM_014933;NM_024672;NR_132759;NR_132760	ENSG00000138674;ENSG00000138674;ENSG00000138674;ENSG00000138674;ENSG00000168152;NO_ENSEMBL;NO_ENSEMBL	SEC31A;SEC31A;SEC31A;SEC31A;THAP9;NO_SYMBOL;NO_SYMBOL
chr4	83934119	83934850	+	Colocalization	-954	391	-	-391	83933113	83935073	-	peak176339	9	6	promoter-TSS (NM_001115007)	promoter-TSS (NM_001115007)	1	NM_001115007	132660	Hs,96952	NM_194282	ENSG00000189308	LIN54	CXCDC1|JC8,6|MIP120	lin-54 DREAM MuvB core complex component	protein-coding	TSS-200;TSS-50kb;TSS-50kb	100;-22245;2207	NM_001115007;NM_001258006;NR_110254	ENSG00000189308;ENSG00000138663;NO_ENSEMBL	LIN54;COPS4;NO_SYMBOL
chr4	83955760	83956426	+	Colocalization	-888	263	+	263	83955538	83957174	-	peak176340	9	6	5' UTR (NM_001258006, exon 1 of 9)	5' UTR (NM_001258006, exon 1 of 9)	117	NM_001258006	51138	Hs,190384	NM_016129	ENSG00000138663	COPS4	CSN4	COP9 signalosome subunit 4	protein-coding	TSS-50kb;TSS-50kb	22363;24470	NM_001115007;NR_110254	ENSG00000189308;NO_ENSEMBL	LIN54;NO_SYMBOL
chr4	84030044	84030514	+	Colocalization	-672	783	+	783	84029842	84032283	-	peak176347	9	6	promoter-TSS (NM_001130716)	promoter-TSS (NM_001130716)	-51	NM_001130716	51316	Hs,546392	NM_016619	ENSG00000145287	PLAC8	C15|DGIC|PNAS-144|onzin	placenta specific 8	protein-coding	TSS-200	151	NM_001130716	ENSG00000145287	PLAC8
chr4	84031524	84032194	+	Colocalization	-758	797	-	-797	84029842	84032283	-	peak176347	9	6	promoter-TSS (NM_001130716)	promoter-TSS (NM_001130716)	-51	NM_001130716	51316	Hs,546392	NM_016619	ENSG00000145287	PLAC8	C15|DGIC|PNAS-144|onzin	placenta specific 8	protein-coding	TSS-200	151	NM_001130716	ENSG00000145287	PLAC8
chr4	54929308	54929730	+	Colocalization	-422	823	+	823	54929308	54931376	+	peak171868	9	6	intron (NM_012110, intron 1 of 5)	CpG	473	NM_012110	26511	Hs,335393	NM_012110	ENSG00000109220	CHIC2	BTL	cysteine rich hydrophobic domain 2	protein-coding	TSS-50kb	-36005	NM_133267	ENSG00000180613	GSX2
chr4	54457044	54459720	+	Colocalization	-2676	0	-	0	54457044	54459720	-	peak171815	9	6	promoter-TSS (NM_001126328)	promoter-TSS (NM_001126328)	-629	NM_001126328	84708	Hs,518760	NM_032622	ENSG00000072201	LNX1	LNX|MPDZ|PDZRN2	ligand of numb-protein X 1, E3 ubiquitin protein ligase	protein-coding	TSS-1500;TSS-50kb;TSS-1500	730;34047;-840	NM_001126328;NM_032622;NR_046827	ENSG00000072201;ENSG00000072201;NO_ENSEMBL	LNX1;LNX1;NO_SYMBOL
chr4	54243164	54243724	+	Colocalization	-560	476	+	476	54243164	54244677	-	peak171797	9	6	5' UTR (NM_001134937, exon 1 of 18)	5' UTR (NM_001134937, exon 1 of 18)	101	NM_001134937	81608	Hs,555109	NM_030917	ENSG00000145216	FIP1L1	FIP1|Rhe|hFip1	factor interacting with PAPOLA and CPSF1	protein-coding	TSS-50kb	11779	NM_152540	ENSG00000184178	SCFD2
chr4	54232050	54232534	+	Colocalization	-805	209	-	-209	54231311	54232855	-	peak171796	9	6	exon (NM_152540, exon 1 of 9)	exon (NM_152540, exon 1 of 9)	159	NM_152540	152579	Hs,302287	NM_152540	ENSG00000184178	SCFD2	STXBP1L1	sec1 family domain containing 2	protein-coding	TSS-50kb;1ST EXON	-11836;0	NM_001134937;NM_152540	ENSG00000145216;ENSG00000184178	FIP1L1;SCFD2
chr4	16228171	16229474	+	Colocalization	-1303	990	-	-990	16226191	16229474	+	peak166488	9	6	promoter-TSS (NR_027697)	promoter-TSS (NR_027697)	328	NM_153365	202018	Hs,479223	NM_153365	ENSG00000169762	TAPT1	CMVFR	transmembrane anterior posterior transformation 1	protein-coding	TSS-1500	-553	NR_027697	NO_ENSEMBL	NO_SYMBOL
chr4	17512318	17514782	+	Colocalization	-2464	0	-	0	17512318	17514782	+	peak166625	9	6	intron (NM_000320, intron 1 of 6)	CpG	307	NM_001306140	5860	Hs,75438	NM_000320	ENSG00000151552	QDPR	DHPR|PKU2|SDR33C1	quinoid dihydropteridine reductase	protein-coding	TSS-50kb	-3337	NM_001079827	ENSG00000249581	CLRN2
chr4	17578253	17580221	+	Colocalization	-1990	50	+	50	17578231	17580343	+	peak166634	9	6	intron (NM_015907, intron 1 of 12)	CpG	360	NM_015907	51056	Hs,570791	NM_015907	ENSG00000002549	LAP3	HEL-S-106|LAP|LAPEP|PEPS	leucine aminopeptidase 3	protein-coding	TSS-50kb	-37063	NM_025205	ENSG00000118579	MED28
chr4	17616037	17616453	+	Colocalization	-1024	113	-	-113	17615204	17617061	-	peak166637	9	6	promoter-TSS (NM_025205)	promoter-TSS (NM_025205)	-118	NM_025205	80306	Hs,731966	NM_025205		MED28	1500003D12Rik|EG1|magicin	mediator complex subunit 28	protein-coding	TTS+10kb;TSS-1500	6643;-218	NM_015907;NM_025205	ENSG00000002549;ENSG00000118579	LAP3;MED28
chr4	17811411	17812993	+	Colocalization	-1582	0	-	0	17811411	17812993	-	peak166669	9	6	promoter-TSS (NM_022346)	promoter-TSS (NM_022346)	179	NM_017741	54876	Hs,614787	NM_017741	ENSG00000163257	DCAF16	C4orf30	DDB1 and CUL4 associated factor 16	protein-coding	TSS-50kb;TSS-200	29168;-77	NM_015688;NM_022346	ENSG00000047662;ENSG00000109805	FAM184B;NCAPG
chr4	18021898	18024622	+	Colocalization	-2724	0	-	0	18021898	18024622	-	peak166693	9	6	exon (NM_153686, exon 1 of 7)	exon (NM_153686, exon 1 of 7)	223	NM_001166139	254251	Hs,446201	NM_153686	ENSG00000178177	LCORL	MLR1	ligand dependent nuclear receptor corepressor like	protein-coding	1ST EXON	0	NM_153686	ENSG00000178177	LCORL
chr4	20701668	20702141	+	Colocalization	-916	348	+	348	20701224	20703279	-	peak167166	9	6	5' UTR (NM_145048, exon 1 of 8)	5' UTR (NM_145048, exon 1 of 8)	216	NM_001258346	133015	Hs,479298	NM_145048	ENSG00000163138	PACRGL	C4orf28	PARK2 co-regulated like	protein-coding
chr4	22516406	22518420	+	Colocalization	-2014	0	-	0	22516406	22518420	-	peak167489	9	6	5' UTR (NM_145290, exon 1 of 19)	5' UTR (NM_145290, exon 1 of 19)	264	NM_145290	166647	Hs,99195	NM_145290	ENSG00000152990	ADGRA3	GPR125|PGR21|TEM5L	adhesion G protein-coupled receptor A3	protein-coding
chr4	23889691	23892762	+	Colocalization	-3071	0	-	0	23889691	23892762	-	peak167707	8	6	intron (NM_013261, intron 1 of 12)	intron (NM_013261, intron 1 of 12)	473	NM_013261	10891	Hs,527078	NM_013261	ENSG00000109819	PPARGC1A	LEM6|PGC-1(alpha)|PGC-1v|PGC1|PGC1A|PPARGC1	peroxisome proliferator-activated receptor gamma, coactivator 1 alpha	protein-coding	INTRON	0	NM_013261	ENSG00000109819	PPARGC1A
chr4	24471623	24475287	+	Colocalization	-3664	0	-	0	24471623	24475287	-	peak167790	9	6	Intergenic	CpG	48458	NR_030299	693158		NR_030299	ENSG00000207697	MIR573	MIRN573|hsa-mir-573|mir-573	microRNA 573	ncRNA
chr4	16226473	16227142	+	Colocalization	-952	1024	+	1024	16226191	16229474	+	peak166488	9	6	promoter-TSS (NR_027697)	promoter-TSS (NR_027697)	328	NM_153365	202018	Hs,479223	NM_153365	ENSG00000169762	TAPT1	CMVFR	transmembrane anterior posterior transformation 1	protein-coding	TSS-1500	-553	NR_027697	NO_ENSEMBL	NO_SYMBOL
chr4	24584930	24585364	+	Colocalization	-1332	271	+	271	24584032	24586804	-	peak167809	9	6	intron (NM_001358, intron 1 of 13)	intron (NM_001358, intron 1 of 13)	766	NM_001358	1665	Hs,696074	NM_001358	ENSG00000109606	DHX15	DBP1|DDX15|HRH2|PRP43|PRPF43|PrPp43p	DEAH (Asp-Glu-Ala-His) box helicase 15	protein-coding	INTRON	0	NM_001358	ENSG00000109606	DHX15
chr4	25161938	25162716	+	Colocalization	-1290	60	-	-60	25161306	25163228	-	peak167871	9	6	promoter-TSS (NM_016955)	promoter-TSS (NM_016955)	-27	NR_037934	285540	Hs,732278	NR_037934		SEPSECS-AS1	-	SEPSECS antisense RNA 1 (head to head)	ncRNA	TSS-200	164	NM_016955	ENSG00000109618	SEPSECS
chr4	25236347	25237336	+	Colocalization	-989	616	-	-616	25235115	25237336	-	peak167879	9	6	intron (NM_018323, intron 1 of 9)	CpG	573	NM_018323	55300	Hs,191701	NM_018323	ENSG00000038210	PI4K2B	PI4KIIB|PIK42B	phosphatidylinositol 4-kinase type 2 beta	protein-coding
chr4	25313823	25314109	+	Colocalization	-286	562	+	562	25313823	25315234	+	peak167885	9	6	exon (NM_024936, exon 1 of 13)	exon (NM_024936, exon 1 of 13)	133	NM_024936	29063	Hs,278945	NM_024936	ENSG00000168228	ZCCHC4	HSPC052|ZGRF4	zinc finger, CCHC domain containing 4	protein-coding	1ST EXON	0	NM_024936	ENSG00000168228	ZCCHC4
chr4	25378103	25379641	+	Colocalization	-1538	0	-	0	25378103	25379641	-	peak167890	9	6	promoter-TSS (NM_001286756)	promoter-TSS (NM_001286756)	24	NM_013367	29945	Hs,152173	NM_013367	ENSG00000053900	ANAPC4	APC4	anaphase promoting complex subunit 4	protein-coding	TSS-200;TTS+10kb	-75;6968	NM_001286756;NM_024936	ENSG00000053900;ENSG00000168228	ANAPC4;ZCCHC4
chr4	25863228	25864564	+	Colocalization	-1776	298	+	298	25862789	25865600	-	peak167937	9	6	intron (NM_001297592, intron 1 of 23)	CpG	458	NM_015187	23231	Hs,479384	NM_015187	ENSG00000091490	SEL1L3	Sel-1L3	sel-1 suppressor of lin-12-like 3 (C, elegans)	protein-coding
chr4	25915134	25916809	+	Colocalization	-1675	0	-	0	25915134	25916809	+	peak167946	9	6	exon (NM_001145432, exon 1 of 3)	exon (NM_001145432, exon 1 of 3)	158	NM_001145432	389203	Hs,479386	NM_001145432	ENSG00000250317	SMIM20	C4orf52	small integral membrane protein 20	protein-coding	1ST EXON	0	NM_001145432	ENSG00000250317	SMIM20
chr4	26321094	26321438	+	Colocalization	-778	774	+	774	26320660	26323420	-	peak167996	9	6	promoter-TSS (NM_015874)	promoter-TSS (NM_015874)	-389	NM_015874	3516	Hs,479396	NM_005349	ENSG00000168214	RBPJ	AOS3|CBF1|IGKJRB|IGKJRB1|KBF2|RBP-J|RBPJK|RBPSUH|SUH|csl	recombination signal binding protein for immunoglobulin kappa J region	protein-coding	TSS-1500;INTRON	-488;0	NM_015874;NM_203283	ENSG00000168214;ENSG00000168214	RBPJ;RBPJ
chr4	26322880	26323420	+	Colocalization	-540	1110	-	-1110	26320660	26323420	-	peak167996	9	6	promoter-TSS (NM_015874)	promoter-TSS (NM_015874)	-389	NM_015874	3516	Hs,479396	NM_005349	ENSG00000168214	RBPJ	AOS3|CBF1|IGKJRB|IGKJRB1|KBF2|RBP-J|RBPJK|RBPSUH|SUH|csl	recombination signal binding protein for immunoglobulin kappa J region	protein-coding	TSS-1500;INTRON	-488;0	NM_015874;NM_203283	ENSG00000168214;ENSG00000168214	RBPJ;RBPJ
chr4	26584999	26585617	+	Colocalization	-618	502	+	502	26584999	26586622	-	peak168037	9	6	5' UTR (NM_001292054, exon 1 of 18)	5' UTR (NM_001292054, exon 1 of 18)	265	NM_018317	55296	Hs,479403	NM_018317		TBC1D19	-	TBC1 domain family, member 19	protein-coding
chr4	26861504	26861957	+	Colocalization	-453	836	+	836	26861504	26863629	-	peak168072	9	6	5' UTR (NM_001169118, exon 1 of 13)	5' UTR (NM_001169118, exon 1 of 13)	254	NM_020860	57620	Hs,744950	NM_020860	ENSG00000109689	STIM2	-	stromal interaction molecule 2	protein-coding
chr4	24913079	24915048	+	Colocalization	-1969	0	-	0	24913079	24915048	-	peak167844	9	6	intron (NM_173463, intron 1 of 12)	intron (NM_173463, intron 1 of 12)	536	NM_001130726	91050	Hs,106432	NM_173463	ENSG00000181982	CCDC149	-	coiled-coil domain containing 149	protein-coding	INTRON	0	NM_173463	ENSG00000181982	CCDC149
chr4	15683718	15684338	+	Colocalization	-620	411	-	-411	15682896	15684338	-	peak166435	9	6	intron (NM_001145191, intron 1 of 1)	intron (NM_001145191, intron 1 of 1)	265	NM_001145191	285550	Hs,399980	NM_001145191	ENSG00000237765	FAM200B	-	family with sequence similarity 200, member B	protein-coding	INTRON;TSS-50kb;TSS-50kb	0;-21055;26683	NM_001145191;NM_004334;NR_036464	ENSG00000237765;ENSG00000109743;NO_ENSEMBL	FAM200B;BST1;NO_SYMBOL
chr4	15655191	15658042	+	Colocalization	-2851	0	-	0	15655191	15658042	-	peak166432	9	6	intron (NM_012161, intron 1 of 10)	CpG	418	NR_036464	26234	Hs,643433	NM_012161	ENSG00000118564	FBXL5	FBL4|FBL5|FLR1	F-box and leucine-rich repeat protein 5	protein-coding	TSS-50kb;TSS-50kb	-26835;-48056	NM_001145191;NM_004334	ENSG00000237765;ENSG00000109743	FAM200B;BST1
chr4	15480309	15481896	+	Colocalization	-1587	0	-	0	15480309	15481896	+	peak166418	9	6	intron (NM_020785, intron 5 of 6)	intron (NM_020785, intron 5 of 6)	9614	NM_001164720	57545	Hs,590928	NM_020785	ENSG00000048342	CC2D2A	JBTS9|MKS6	coiled-coil and C2 domain containing 2A	protein-coding	INTRON	0	NM_020785	ENSG00000048342	CC2D2A
chr4	6910659	6912733	+	Colocalization	-2074	0	-	0	6910659	6912733	-	peak165638	9	6	intron (NM_020773, intron 1 of 13)	CpG	201	NM_020773	57533	Hs,518611	NM_020773	ENSG00000132405	TBC1D14	-	TBC1 domain family, member 14	protein-coding
chr4	6988043	6989734	+	Colocalization	-1691	0	-	0	6988043	6989734	+	peak165654	9	6	promoter-TSS (NM_001286805)	promoter-TSS (NM_001286805)	0	NM_001113363	57533	Hs,518611	NM_020773	ENSG00000132405	TBC1D14	-	TBC1 domain family, member 14	protein-coding	TSS-1500	-446	NM_001286805	ENSG00000132405	TBC1D14
chr4	7043911	7044983	+	Colocalization	-1072	717	+	717	7043911	7046416	+	peak165660	9	6	promoter-TSS (NM_152293)	promoter-TSS (NM_152293)	8	NM_152293	93624	Hs,518614	NM_152293	ENSG00000173011	TADA2B	ADA2(beta)|ADA2B	transcriptional adaptor 2B	protein-coding	TSS-200	-91	NM_152293	ENSG00000173011	TADA2B
chr4	7045229	7046416	+	Colocalization	-1188	658	-	-658	7043911	7046416	+	peak165660	9	6	promoter-TSS (NM_152293)	promoter-TSS (NM_152293)	8	NM_152293	93624	Hs,518614	NM_152293	ENSG00000173011	TADA2B	ADA2(beta)|ADA2B	transcriptional adaptor 2B	protein-coding	TSS-200	-91	NM_152293	ENSG00000173011	TADA2B
chr4	7069676	7070068	+	Colocalization	-968	22	-	-22	7069055	7070644	-	peak165664	9	6	promoter-TSS (NM_025196)	promoter-TSS (NM_025196)	-50	NM_025196	80273	Hs,443723	NM_025196		GRPEL1	GrpE|HMGE	GrpE-like 1, mitochondrial (E, coli)	protein-coding	TSS-200;TSS-50kb;TSS-50kb	151;24594;21993	NM_025196;NM_153376;NR_033828	ENSG00000109519;ENSG00000173013;NO_ENSEMBL	GRPEL1;CCDC96;NO_SYMBOL
chr4	7103698	7105994	+	Colocalization	-2296	0	-	0	7103698	7105994	-	peak165669	8	6	intron (NR_027441, intron 1 of 1)	MIR3|SINE|MIR	257	NR_027441	730971	Hs,591718	NR_027441		FLJ36777	-	uncharacterized LOC730971	ncRNA	TSS-50kb	35147	NM_025196	ENSG00000109519	GRPEL1
chr4	7940295	7941619	+	Colocalization	-1324	227	+	227	7940295	7942072	+	peak165729	7	6	exon (NM_203423, exon 1 of 1)	exon (NM_203423, exon 1 of 1)	456	NM_203423	389199	Hs,375210	NM_203423	ENSG00000228919	LOC389199	-	uncharacterized LOC389199	protein-coding	1ST EXON	0	NM_203423	NO_ENSEMBL	NO_SYMBOL
chr4	7941652	7942072	+	Colocalization	-420	678	-	-678	7940295	7942072	+	peak165729	7	6	exon (NM_203423, exon 1 of 1)	exon (NM_203423, exon 1 of 1)	456	NM_203423	389199	Hs,375210	NM_203423	ENSG00000228919	LOC389199	-	uncharacterized LOC389199	protein-coding	1ST EXON	0	NM_203423	NO_ENSEMBL	NO_SYMBOL
chr4	8011597	8012096	+	Colocalization	-499	448	+	448	8011597	8012992	-	peak165738	9	6	intron (NM_001130086, intron 11 of 17)	intron (NM_001130086, intron 11 of 17)	-5187	NR_029511	407052		NR_029511	ENSG00000207807	MIR95	MIRN95|hsa-mir-95|miR-95	microRNA 95	ncRNA	INTRON;TSS-50kb	0;5287	NM_001130086;NR_029511	ENSG00000163995;NO_ENSEMBL	ABLIM2;NO_SYMBOL
chr4	8012216	8012817	+	Colocalization	-776	222	-	-222	8011597	8012992	-	peak165738	9	6	intron (NM_001130086, intron 11 of 17)	intron (NM_001130086, intron 11 of 17)	-5187	NR_029511	407052		NR_029511	ENSG00000207807	MIR95	MIRN95|hsa-mir-95|miR-95	microRNA 95	ncRNA	INTRON;TSS-50kb	0;5287	NM_001130086;NR_029511	ENSG00000163995;NO_ENSEMBL	ABLIM2;NO_SYMBOL
chr4	8160021	8161447	+	Colocalization	-1426	0	-	0	8160021	8161447	-	peak165759	9	6	promoter-TSS (NM_001130085)	promoter-TSS (NM_001130085)	-175	NM_001130088	84448	Hs,233404	NM_032432	ENSG00000163995	ABLIM2	-	actin binding LIM protein family, member 2	protein-coding	TSS-1500;TSS-50kb	276;-40425	NM_001130085;NM_018986	ENSG00000163995;ENSG00000125089	ABLIM2;SH3TC1
chr4	8200011	8203076	+	Colocalization	-3065	0	-	0	8200011	8203076	-	peak165767	9	6	intron (NM_018986, intron 1 of 17)	intron (NM_018986, intron 1 of 17)	484	NM_018986	54436	Hs,479116	NM_018986	ENSG00000125089	SH3TC1	-	SH3 domain and tetratricopeptide repeats 1	protein-coding	TSS-50kb;INTRON	41086;0	NM_001130085;NM_018986	ENSG00000163995;ENSG00000125089	ABLIM2;SH3TC1
chr4	8429352	8430920	+	Colocalization	-1568	0	-	0	8429352	8430920	+	peak165788	9	6	intron (NM_003501, intron 1 of 17)	CpG	12316	NM_001101667	8310	Hs,479122	NM_003501	ENSG00000087008	ACOX3	-	acyl-CoA oxidase 3, pristanoyl	protein-coding	TSS-50kb	-12495	NM_152544	ENSG00000155275	TRMT44
chr4	8441960	8443105	+	Colocalization	-1145	0	-	0	8441960	8443105	+	peak165791	9	6	promoter-TSS (NM_152544)	promoter-TSS (NM_152544)	1	NM_152544	152992	Hs,566191	NM_024950	ENSG00000155275	TRMT44	C4orf23|METTL19|TRM44	tRNA methyltransferase 44 homolog (S, cerevisiae)	protein-coding	TSS-200	-99	NM_152544	ENSG00000155275	TRMT44
chr4	10020339	10021499	+	Colocalization	-1160	0	-	0	10020339	10021499	-	peak165876	9	6	intron (NM_001001290, intron 2 of 12)	CpG-19663	2195	NM_020041	56606	Hs,444612	NM_020041	ENSG00000109667	SLC2A9	GLUT9|GLUTX|UAQTL2|URATv1	solute carrier family 2 (facilitated glucose transporter), member 9	protein-coding
chr4	10117061	10118594	+	Colocalization	-1534	301	+	301	10117061	10119197	-	peak165890	9	6	intron (NM_017491, intron 1 of 14)	CpG-19665	444	NM_005112	9948	Hs,128548	NM_005112	ENSG00000071127	WDR1	AIP1|HEL-S-52|NORI-1	WD repeat domain 1	protein-coding	TSS-50kb	37914	NR_036090	NO_ENSEMBL	NO_SYMBOL
chr4	10118624	10119197	+	Colocalization	-574	781	-	-781	10117061	10119197	-	peak165890	9	6	intron (NM_017491, intron 1 of 14)	CpG-19665	444	NM_005112	9948	Hs,128548	NM_005112	ENSG00000071127	WDR1	AIP1|HEL-S-52|NORI-1	WD repeat domain 1	protein-coding	TSS-50kb	37914	NR_036090	NO_ENSEMBL	NO_SYMBOL
chr4	10458176	10459467	+	Colocalization	-1291	0	-	0	10458176	10459467	-	peak165917	9	6	intron (NM_053042, intron 1 of 2)	CpG	210	NM_053042	85460	Hs,455089	NM_053042	ENSG00000178163	ZNF518B	-	zinc finger protein 518B	protein-coding
chr4	11429813	11431206	+	Colocalization	-1393	0	-	0	11429813	11431206	-	peak166012	9	6	promoter-TSS (NM_005114)	promoter-TSS (NM_005114)	27	NM_005114	9957	Hs,507348	NM_005114		HS3ST1	3OST|3OST1	heparan sulfate (glucosamine) 3-O-sulfotransferase 1	protein-coding	TSS-200	74	NM_005114	ENSG00000002587	HS3ST1
chr4	13484684	13486974	+	Colocalization	-2290	0	-	0	13484684	13486974	-	peak166224	9	6	5' UTR (NM_001159601, exon 1 of 8)	5' UTR (NM_001159601, exon 1 of 8)	160	NM_004249	9364	Hs,656060	NM_004249	ENSG00000157869	RAB28	CORD18	RAB28, member RAS oncogene family	protein-coding
chr4	13628595	13630187	+	Colocalization	-1592	0	-	0	13628595	13630187	-	peak166241	9	6	promoter-TSS (NR_049814)	promoter-TSS (NR_049814)	-63	NM_148894	259282	Hs,744935	NM_148894	ENSG00000038219	BOD1L1	BOD1L|FAM44A	biorientation of chromosomes in cell division 1-like 1	protein-coding	TSS-200;TSS-50kb	-197;-27511	NR_049814;NR_121681	NO_ENSEMBL;NO_ENSEMBL	NO_SYMBOL;NO_SYMBOL
chr4	15002882	15006987	+	Colocalization	-4105	0	-	0	15002882	15006987	-	peak166372	9	6	exon (NM_001177383, exon 1 of 11)	exon (NM_001177383, exon 1 of 11)	637	NM_001177381	132864	Hs,656937	NM_182485	ENSG00000137449	CPEB2	CPE-BP2|CPEB-2|hCPEB-2	cytoplasmic polyadenylation element binding protein 2	protein-coding	1ST EXON;TSS-1500;TTS+10kb	0;536;-1731	NM_001177383;NR_038857;NR_125911	ENSG00000137449;NO_ENSEMBL;NO_ENSEMBL	CPEB2;NO_SYMBOL;NO_SYMBOL
chr4	15471310	15471765	+	Colocalization	-775	26	+	26	15470991	15472138	-	peak166417	9	6	promoter-TSS (NM_020785)	promoter-TSS (NM_020785)	76	NM_001164720	57545	Hs,590928	NM_020785	ENSG00000048342	CC2D2A	JBTS9|MKS6	coiled-coil and C2 domain containing 2A	protein-coding	TSS-200;TSS-50kb	-24;42127	NM_020785;NR_125911	ENSG00000048342;NO_ENSEMBL	CC2D2A;NO_SYMBOL
chr4	37454624	37455045	+	Colocalization	-421	452	+	452	37454624	37455949	-	peak170101	9	6	promoter-TSS (NM_001104629)	promoter-TSS (NM_001104629)	-265	NM_001104629	55286	Hs,107527	NM_018302	ENSG00000154274	C4orf19	-	chromosome 4 open reading frame 19	protein-coding	TSS-1500;TTS+10kb	-365;4300	NM_001104629;NM_001144990	ENSG00000154274;ENSG00000174145	C4orf19;NWD2
chr4	89978111	89978693	+	Colocalization	-770	141	-	-141	89977641	89978881	-	peak176942	9	6	promoter-TSS (NM_014883)	promoter-TSS (NM_014883)	85	NM_014883	10144	Hs,97270	NM_014883	ENSG00000138640	FAM13A	ARHGAP48|FAM13A1	family with sequence similarity 13, member A	protein-coding	TSS-200	16	NM_014883	ENSG00000138640	FAM13A
chr4	37686926	37689338	+	Colocalization	-2412	0	-	0	37686926	37689338	-	peak170135	9	6	promoter-TSS (NM_001085399)	promoter-TSS (NM_001085399)	-133	NM_001085400	768211	Hs,283378	NM_001085399	ENSG00000181826	RELL1	-	RELT-like 1	protein-coding	TSS-1500	234	NM_001085399	ENSG00000181826	RELL1
chr4	37891502	37893567	+	Colocalization	-2065	0	-	0	37891502	37893567	+	peak170157	9	6	promoter-TSS (NM_015173)	promoter-TSS (NM_015173)	-170	NM_001253912	23216	Hs,176503	NM_015173	ENSG00000065882	TBC1D1	TBC|TBC1	TBC1 (tre-2/USP6, BUB2, cdc16) domain family, member 1	protein-coding	TSS-1500	-270	NM_015173	ENSG00000065882	TBC1D1
chr4	47465632	47466056	+	Colocalization	-860	196	-	-196	47464804	47466493	-	peak171488	9	6	promoter-TSS (NM_017845)	promoter-TSS (NM_017845)	27	NM_017845	54951	Hs,23956	NM_017845	ENSG00000169019	COMMD8	-	COMM domain containing 8	protein-coding	TSS-200;TSS-50kb	73;-21861	NM_017845;NM_020453	ENSG00000169019;ENSG00000145246	COMMD8;ATP10D
chr4	47486126	47488652	+	Colocalization	-2526	0	-	0	47486126	47488652	-	peak171491	9	6	promoter-TSS (NM_020453)	promoter-TSS (NM_020453)	-21	NM_020453	57205	Hs,437241	NM_020453	ENSG00000145246	ATP10D	ATPVD	ATPase, class V, type 10D	protein-coding	TSS-50kb;TSS-200	21814;-120	NM_017845;NM_020453	ENSG00000169019;ENSG00000145246	COMMD8;ATP10D
chr4	47917026	47917389	+	Colocalization	-362	839	-	-839	47915349	47917389	-	peak171541	9	6	non-coding (NR_125879, exon 1 of 3)	non-coding (NR_125879, exon 1 of 3)	125	NR_125879	101927157	Hs,134190	NR_125879		LOC101927157	-	uncharacterized LOC101927157	ncRNA
chr4	48018006	48019741	+	Colocalization	-1735	0	-	0	48018006	48019741	-	peak171549	9	6	promoter-TSS (NM_207330)	promoter-TSS (NM_207330)	83	NM_207330	152519	Hs,134190	NM_207330		NIPAL1	NPAL1	NIPA-like domain containing 1	protein-coding	TSS-50kb;TSS-50kb;TSS-200	4014;35425;-16	NM_000087;NM_001142564;NM_207330	ENSG00000198515;ENSG00000198515;ENSG00000163293	CNGA1;CNGA1;NIPAL1
chr4	48270942	48272759	+	Colocalization	-1817	0	-	0	48270942	48272759	-	peak171586	9	6	promoter-TSS (NM_003215)	promoter-TSS (NM_003215)	-37	NM_003215	7006	Hs,479670	NM_003215	ENSG00000135605	TEC	PSCTK4	tec protein tyrosine kinase	protein-coding	TSS-200	137	NM_003215	ENSG00000135605	TEC
chr4	48342427	48343356	+	Colocalization	-930	626	+	626	48342427	48344610	+	peak171594	9	6	promoter-TSS (NM_020846)	promoter-TSS (NM_020846)	-94	NM_020846	57606	Hs,479677	NM_020846	ENSG00000109171	SLAIN2	KIAA1458	SLAIN motif family member 2	protein-coding	TSS-200	-194	NM_020846	ENSG00000109171	SLAIN2
chr4	48343493	48344610	+	Colocalization	-1116	534	-	-534	48342427	48344610	+	peak171594	9	6	promoter-TSS (NM_020846)	promoter-TSS (NM_020846)	-94	NM_020846	57606	Hs,479677	NM_020846	ENSG00000109171	SLAIN2	KIAA1458	SLAIN motif family member 2	protein-coding	TSS-200	-194	NM_020846	ENSG00000109171	SLAIN2
chr4	48780796	48780797	+	Colocalization	0	1246	+	1246	48780796	48783288	-	peak171643	9	6	intron (NM_015030, intron 1 of 63)	CpG	274	NM_015030	285527	Hs,595553	NM_015030	ENSG00000075539	FRYL	AF4p12|KIAA0826	FRY like transcription coactivator	protein-coding
chr4	48782328	48782834	+	Colocalization	-960	539	-	-539	48780796	48783288	-	peak171643	9	6	intron (NM_015030, intron 1 of 63)	CpG	274	NM_015030	285527	Hs,595553	NM_015030	ENSG00000075539	FRYL	AF4p12|KIAA0826	FRY like transcription coactivator	protein-coding
chr4	48832564	48833315	+	Colocalization	-866	233	+	233	48832450	48833896	+	peak171646	9	6	promoter-TSS (NM_001168254)	promoter-TSS (NM_001168254)	-71	NM_001079842	54940	Hs,518750	NM_017830	ENSG00000109180	OCIAD1	ASRIJ|OCIA|TPA018	OCIA domain containing 1	protein-coding	TSS-1500	-249	NM_001168254	ENSG00000109180	OCIAD1
chr4	47033084	47035382	+	Colocalization	-2298	0	-	0	47033084	47035382	-	peak171420	8	6	intron (NM_000812, intron 2 of 8)	intron (NM_000812, intron 2 of 8)	938	NM_000812	2560	Hs,27283	NM_000812	ENSG00000163288	GABRB1	-	gamma-aminobutyric acid (GABA) A receptor, beta 1	protein-coding	TSS-50kb;INTRON;TSS-50kb	37910;0;38812	NM_000809;NM_000812;NM_001204267	ENSG00000109158;ENSG00000163288;NO_ENSEMBL	GABRA4;GABRB1;NO_SYMBOL
chr4	48833429	48833896	+	Colocalization	-468	489	-	-489	48832450	48833896	+	peak171646	9	6	promoter-TSS (NM_001168254)	promoter-TSS (NM_001168254)	-71	NM_001079842	54940	Hs,518750	NM_017830	ENSG00000109180	OCIAD1	ASRIJ|OCIA|TPA018	OCIA domain containing 1	protein-coding	TSS-1500	-249	NM_001168254	ENSG00000109180	OCIAD1
chr4	52708413	52709165	+	Colocalization	-752	362	+	362	52708413	52709889	-	peak171676	9	6	promoter-TSS (NM_001040402)	promoter-TSS (NM_001040402)	-15	NM_015115	23142	Hs,605388	NM_015115	ENSG00000109184	DCUN1D4	-	DCN1, defective in cullin neddylation 1, domain containing 4	protein-coding	TSS-200;TSS-1500	-114;-693	NM_001040402;NM_001287755	ENSG00000109184;ENSG00000109184	DCUN1D4;DCUN1D4
chr4	52709220	52709889	+	Colocalization	-670	403	-	-403	52708413	52709889	-	peak171676	9	6	promoter-TSS (NM_001040402)	promoter-TSS (NM_001040402)	-15	NM_015115	23142	Hs,605388	NM_015115	ENSG00000109184	DCUN1D4	-	DCN1, defective in cullin neddylation 1, domain containing 4	protein-coding	TSS-200;TSS-1500	-114;-693	NM_001040402;NM_001287755	ENSG00000109184;ENSG00000109184	DCUN1D4;DCUN1D4
chr4	52710195	52711416	+	Colocalization	-1221	0	-	0	52710195	52711416	-	peak171677	9	6	intron (NM_001287755, intron 1 of 10)	CpG	1061	NM_001287755	23142	Hs,605388	NM_015115	ENSG00000109184	DCUN1D4	-	DCN1, defective in cullin neddylation 1, domain containing 4	protein-coding
chr4	52903435	52903903	+	Colocalization	-468	704	+	704	52903435	52905311	-	peak171705	9	6	intron (NM_000232, intron 1 of 5)	GC_rich|Low_complexity|Low_complexity	112	NM_000232	6443	Hs,438953	NM_000232	ENSG00000163069	SGCB	A3b|LGMD2E|SGC	sarcoglycan beta	protein-coding	TSS-50kb;TSS-50kb	20688;-13223	NM_001024611;NR_123728	ENSG00000188993;NO_ENSEMBL	LRRC66;NO_SYMBOL
chr4	52917183	52918975	+	Colocalization	-1792	0	-	0	52917183	52918975	-	peak171706	8	6	intron (NM_001297608, intron 1 of 11)	CpG	582	NM_001297608	132671	Hs,527090	NM_145263	ENSG00000163071	SPATA18	Mieap|SPETEX1	spermatogenesis associated 18	protein-coding	TSS-50kb;TSS-50kb	13695;34394	NM_000232;NM_001024611	ENSG00000163069;ENSG00000188993	SGCB;LRRC66
chr4	53523689	53526559	+	Colocalization	-2870	0	-	0	53523689	53526559	-	peak171742	9	6	promoter-TSS (NR_125363)	promoter-TSS (NR_125363)	378	NM_001286768	64854	Hs,7966	NM_022832	ENSG00000109189	USP46	-	ubiquitin specific peptidase 46	protein-coding	TSS-50kb;TSS-1500	2466;-276	NM_001134223;NR_125363	ENSG00000109189;NO_ENSEMBL	USP46;NO_SYMBOL
chr4	53577967	53579520	+	Colocalization	-1553	0	-	0	53577967	53579520	+	peak171744	9	6	promoter-TSS (NR_003016)	promoter-TSS (NR_003016)	-105	NR_039651	100616436		NR_039651	ENSG00000264585	MIR4449	-	microRNA 4449	ncRNA	TSS-1500	-771	NR_003016	NO_ENSEMBL	NO_SYMBOL
chr4	53588500	53588794	+	Colocalization	-778	24	-	-24	53587968	53589278	-	peak171745	9	6	Intergenic	CpG	9207	NR_003016	677810	Hs,635034	NR_003016	ENSG00000212588	SNORA26	HBI-6	small nucleolar RNA, H/ACA box 26	snoRNA	TTS+10kb;TTS+10kb	9107;8086	NR_003016;NR_024031	NO_ENSEMBL;NO_ENSEMBL	NO_SYMBOL;NO_SYMBOL
chr4	53589069	53589278	+	Colocalization	-208	551	-	-551	53587968	53589278	-	peak171745	9	6	Intergenic	CpG	9207	NR_003016	677810	Hs,635034	NR_003016	ENSG00000212588	SNORA26	HBI-6	small nucleolar RNA, H/ACA box 26	snoRNA	TTS+10kb;TTS+10kb	9107;8086	NR_003016;NR_024031	NO_ENSEMBL;NO_ENSEMBL	NO_SYMBOL;NO_SYMBOL
chr4	53727755	53728982	+	Colocalization	-1227	0	-	0	53727755	53728982	+	peak171756	9	6	promoter-TSS (NM_023940)	promoter-TSS (NM_023940)	-126	NM_023940	65997	Hs,8035	NM_023940	ENSG00000128045	RASL11B	-	RAS-like, family 11, member B	protein-coding	TSS-1500	-226	NM_023940	ENSG00000128045	RASL11B
chr4	48907318	48907779	+	Colocalization	-468	746	+	746	48907310	48909277	-	peak171655	9	6	intron (NM_001286773, intron 1 of 5)	CpG	551	NM_001286773	132299	Hs,95835	NM_152398	ENSG00000145247	OCIAD2	-	OCIA domain containing 2	protein-coding
chr4	44727347	44729451	+	Colocalization	-2104	0	-	0	44727347	44729451	-	peak170986	9	6	intron (NM_001270880, intron 1 of 5)	CpG	252	NR_073094	132789	Hs,21398	NM_138335	ENSG00000163281	GNPDA2	GNP2|SB52	glucosamine-6-phosphate deaminase 2	protein-coding
chr4	44680936	44681391	+	Colocalization	-454	671	-	-671	44679595	44681391	-	peak170977	9	6	promoter-TSS (NM_021927)	promoter-TSS (NM_021927)	60	NM_021927	60558	Hs,546419	NM_021927	ENSG00000151806	GUF1	EF-4	GUF1 homolog, GTPase	protein-coding	TSS-200;TSS-50kb	-39;26936	NM_021927;NM_182592	ENSG00000151806;ENSG00000177752	GUF1;YIPF7
chr4	44448159	44451532	+	Colocalization	-3373	0	-	0	44448159	44451532	-	peak170946	9	6	exon (NM_198353, exon 1 of 2)	exon (NM_198353, exon 1 of 2)	978	NM_198353	386617	Hs,479644	NM_198353	ENSG00000183783	KCTD8	-	potassium channel tetramerization domain containing 8	protein-coding	1ST EXON	0	NM_198353	ENSG00000183783	KCTD8
chr4	37978102	37980035	+	Colocalization	-1933	0	-	0	37978102	37980035	-	peak170167	9	6	intron (NM_001253912, intron 2 of 20)	CpG	17013	NM_006607	10744	Hs,668806	NM_006607	ENSG00000250254	PTTG2	-	pituitary tumor-transforming 2	protein-coding
chr4	38664707	38665438	+	Colocalization	-731	782	+	782	38664707	38667002	+	peak170237	9	6	promoter-TSS (NM_016531)	promoter-TSS (NM_016531)	65	NM_016531	51274	Hs,298658	NM_016531	ENSG00000109787	KLF3	BKLF	Kruppel-like factor 3 (basic)	protein-coding	TSS-200	-35	NM_016531	ENSG00000109787	KLF3
chr4	38666933	38667002	+	Colocalization	-68	1114	-	-1114	38664707	38667002	+	peak170237	9	6	promoter-TSS (NM_016531)	promoter-TSS (NM_016531)	65	NM_016531	51274	Hs,298658	NM_016531	ENSG00000109787	KLF3	BKLF	Kruppel-like factor 3 (basic)	protein-coding	TSS-200	-35	NM_016531	ENSG00000109787	KLF3
chr4	38868755	38870573	+	Colocalization	-1818	0	-	0	38868755	38870573	-	peak170262	9	6	promoter-TSS (NR_030300)	promoter-TSS (NR_030300)	11	NR_030300	693159		NR_030300	ENSG00000207944	MIR574	MIR574-3p|MIRN574|hsa-mir-574|mir-574	microRNA 574	ncRNA	TSS-50kb;TSS-200	11327;-88	NM_006068;NR_030300	ENSG00000174130;NO_ENSEMBL	TLR6;NO_SYMBOL
chr4	39045358	39047390	+	Colocalization	-2032	0	-	0	39045358	39047390	-	peak170280	9	6	promoter-TSS (NM_001171654)	promoter-TSS (NM_001171654)	-77	NM_001171654	51088	Hs,272251	NM_015990		KLHL5	-	kelch-like family member 5	protein-coding	TSS-200;TSS-50kb;TSS-50kb	-176;12434;-17577	NM_001171654;NM_001303228;NM_015990	ENSG00000109790;ENSG00000121895;ENSG00000109790	KLHL5;TMEM156;KLHL5
chr4	39183612	39184248	+	Colocalization	-989	272	+	272	39183259	39185145	-	peak170287	9	6	intron (NM_025132, intron 1 of 36)	CpG	178	NM_025132	57728	Hs,438482	NM_025132	ENSG00000157796	WDR19	ATD5|CED4|DYF-2|IFT144|NPHP13|ORF26|Oseg6|PWDMP|SRTD5	WD repeat domain 19	protein-coding
chr4	39367084	39368527	+	Colocalization	-1443	0	-	0	39367084	39368527	-	peak170300	8	6	intron (NM_002913, intron 1 of 24)	CpG	195	NM_001204747	5981	Hs,507475	NM_002913	ENSG00000035928	RFC1	A1|MHCBFB|PO-GA|RECC1|RFC|RFC140	replication factor C subunit 1	protein-coding	TSS-50kb;TSS-50kb	-40766;-45823	NM_175737;NR_049857	ENSG00000134962;NO_ENSEMBL	KLB;NO_SYMBOL
chr4	39460347	39460824	+	Colocalization	-944	122	+	122	39459881	39461536	-	peak170311	9	6	promoter-TSS (NM_001278592)	promoter-TSS (NM_001278592)	65	NM_006859	11019	Hs,550502	NM_006859	ENSG00000121897	LIAS	HUSSY-01|LAS|LIP1|LS|PDHLD	lipoic acid synthetase	protein-coding	TSS-200;TTS+10kb;TSS-50kb	-35;7656;-21266	NM_001278592;NM_175737;NR_026854	NO_ENSEMBL;ENSG00000134962;NO_ENSEMBL	NO_SYMBOL;KLB;NO_SYMBOL
chr4	39528030	39530280	+	Colocalization	-2250	0	-	0	39528030	39530280	-	peak170321	9	6	promoter-TSS (NM_003359)	promoter-TSS (NM_003359)	63	NM_003359	7358	Hs,572518	NM_003359	ENSG00000109814	UGDH	GDH|UDP-GlcDH|UDPGDH|UGD	UDP-glucose 6-dehydrogenase	protein-coding	TSS-200	38	NM_003359	ENSG00000109814	UGDH
chr4	39698632	39700631	+	Colocalization	-1999	0	-	0	39698632	39700631	+	peak170340	9	6	promoter-TSS (NM_001312648)	promoter-TSS (NM_001312648)	-32	NM_005339	3093	Hs,50308	NM_005339	ENSG00000078140	UBE2K	E2-25K|HIP2|HYPG|LIG|UBC1	ubiquitin conjugating enzyme E2K	protein-coding	TSS-200	-131	NM_001312648	ENSG00000078140	UBE2K
chr4	39977927	39980107	+	Colocalization	-2180	0	-	0	39977927	39980107	-	peak170355	9	6	intron (NM_001100399, intron 1 of 32)	CpG	559	NM_001100400	23244	Hs,331431	NM_015200	ENSG00000121892	PDS5A	PIG54|SCC-112|SCC112	PDS5 cohesin associated factor A	protein-coding
chr4	40059352	40059890	+	Colocalization	-695	951	-	-951	40057293	40060047	+	peak170358	9	6	non-coding (NR_027277, exon 1 of 3)	non-coding (NR_027277, exon 1 of 3)	146	NM_018177	55728	Hs,391463	NM_018177	ENSG00000078177	N4BP2	B3BP	NEDD4 binding protein 2	protein-coding	INTRON	0	NM_018177	ENSG00000078177	N4BP2
chr4	40059936	40060047	+	Colocalization	-110	1322	-	-1322	40057293	40060047	+	peak170358	9	6	non-coding (NR_027277, exon 1 of 3)	non-coding (NR_027277, exon 1 of 3)	146	NM_018177	55728	Hs,391463	NM_018177	ENSG00000078177	N4BP2	B3BP	NEDD4 binding protein 2	protein-coding	INTRON	0	NM_018177	ENSG00000078177	N4BP2
chr4	40516377	40516893	+	Colocalization	-948	407	+	407	40515945	40518140	-	peak170417	7	6	intron (NM_001098634, intron 2 of 6)	intron (NM_001098634, intron 2 of 6)	947	NM_019027	54502	Hs,518727	NM_019027	ENSG00000163694	RBM47	NET18	RNA binding motif protein 47	protein-coding	INTRON;TSS-50kb	0;13007	NM_001098634;NR_039966	ENSG00000163694;NO_ENSEMBL	RBM47;NO_SYMBOL
chr4	40631045	40631602	+	Colocalization	-892	558	+	558	40630711	40633053	-	peak170435	8	6	promoter-TSS (NM_001098634)	promoter-TSS (NM_001098634)	1	NM_001098634	54502	Hs,518727	NM_019027	ENSG00000163694	RBM47	NET18	RNA binding motif protein 47	protein-coding	TSS-200	100	NM_001098634	ENSG00000163694	RBM47
chr4	40751570	40753645	+	Colocalization	-2075	0	-	0	40751570	40753645	+	peak170445	9	6	intron (NM_024677, intron 1 of 11)	intron (NM_024677, intron 1 of 11)	694	NM_024677	79730	Hs,570821	NM_024677	ENSG00000179299	NSUN7	-	NOP2/Sun domain family, member 7	protein-coding	INTRON	0	NM_024677	ENSG00000179299	NSUN7
chr4	40858648	40859527	+	Colocalization	-880	46	+	46	40858648	40859620	-	peak170450	8	6	promoter-TSS (NM_001166052)	promoter-TSS (NM_001166052)	38	NM_001166051	323	Hs,479602	NM_004307	ENSG00000163697	APBB2	FE65L|FE65L1	amyloid beta (A4) precursor protein-binding, family B, member 2	protein-coding	TSS-200	63	NM_001166052	ENSG00000163697	APBB2
chr4	41218684	41219214	+	Colocalization	-530	303	-	-303	41218077	41219214	-	peak170500	9	6	Intergenic	CpG	-2011	NM_173075	323	Hs,479602	NM_004307	ENSG00000163697	APBB2	FE65L|FE65L1	amyloid beta (A4) precursor protein-binding, family B, member 2	protein-coding	TSS-50kb;TSS-50kb;TTS+10kb	-40351;2112;-3544	NM_004181;NM_173075;NR_102709	ENSG00000154277;ENSG00000163697;NO_ENSEMBL	UCHL1;APBB2;NO_SYMBOL
chr4	41363807	41364424	+	Colocalization	-616	848	-	-848	41362112	41364424	-	peak170514	9	6	intron (NM_001289122, intron 1 of 25)	CpG	466	NM_001289122	22998	Hs,335163	NM_014988	ENSG00000064042	LIMCH1	LIMCH1A|LMO7B	LIM and calponin homology domains 1	protein-coding
chr4	41936835	41937326	+	Colocalization	-761	240	+	240	41936565	41938076	+	peak170583	9	6	5' UTR (NM_018126, exon 1 of 7)	5' UTR (NM_018126, exon 1 of 7)	184	NM_018126	55161	Hs,31082	NM_018126	ENSG00000109133	TMEM33	1600019D15Rik|SHINC3	transmembrane protein 33	protein-coding	TSS-50kb	-46492	NM_001029955	ENSG00000182308	DCAF4L1
chr4	41992333	41992647	+	Colocalization	-840	160	+	160	41991808	41993493	+	peak170586	9	6	5' UTR (NM_006345, exon 1 of 18)	5' UTR (NM_006345, exon 1 of 18)	128	NM_006345	10463	Hs,479634	NM_006345		SLC30A9	C4orf1|GAC63|HUEL|ZNT9	solute carrier family 30 (zinc transporter), member 9	protein-coding	TTS+10kb	4267	NM_001029955	ENSG00000182308	DCAF4L1
chr4	42657733	42659955	+	Colocalization	-2222	0	-	0	42657733	42659955	-	peak170673	9	6	exon (NM_001105529, exon 1 of 36)	exon (NM_001105529, exon 1 of 36)	278	NM_001105529	10396	Hs,435052	NM_006095	ENSG00000124406	ATP8A1	ATPASEII|ATPIA|ATPP2	ATPase, aminophospholipid transporter (APLT), class I, type 8A, member 1	protein-coding	1ST EXON	0	NM_001105529	ENSG00000124406	ATP8A1
chr4	43765334	43765891	+	Colocalization	-727	126	+	126	43765163	43766312	-	peak170830	6	5	Intergenic	MLT2F|LTR|ERVL	-253140	NR_131959	100506827	Hs,156197	NR_131958	ENSG00000251350	LVCAT1	-	liver cancer-associated transcript 1	ncRNA
chr4	37827385	37829188	+	Colocalization	-1803	0	-	0	37827385	37829188	+	peak170155	9	6	promoter-TSS (NM_018290)	promoter-TSS (NM_018290)	5	NM_018290	55276	Hs,23363	NM_018290	ENSG00000169299	PGM2	MSTP006	phosphoglucomutase 2	protein-coding	TSS-200	-95	NM_018290	ENSG00000169299	PGM2
chr4	6784415	6785399	+	Colocalization	-1502	6	-	-6	6783885	6785917	-	peak165627	9	6	intron (NM_001100590, intron 1 of 8)	CpG	442	NM_014743	9778	Hs,79276	NM_014743	ENSG00000170871	KIAA0232	-	KIAA0232	protein-coding
chr4	90031422	90031906	+	Colocalization	-742	716	+	716	90031164	90033595	+	peak176944	9	6	Intergenic	CpG	-1588	NM_145715	166815	Hs,58924	NM_145715	ENSG00000180346	TIGD2	HEL106	tigger transposable element derived 2	protein-coding	TSS-50kb	-1687	NM_145715	ENSG00000180346	TIGD2
chr4	90226584	90229778	+	Colocalization	-3194	0	-	0	90226584	90229778	-	peak176979	9	6	intron (NM_198281, intron 1 of 1)	intron (NM_198281, intron 1 of 1)	980	NM_198281	285513	Hs,100912	NM_198281		GPRIN3	GRIN3	GPRIN family member 3	protein-coding	INTRON	0	NM_198281	ENSG00000185477	GPRIN3
chr4	146402256	146402502	+	Colocalization	-246	1169	+	1169	146402256	146404839	+	peak185967	9	6	promoter-TSS (NM_001003688)	promoter-TSS (NM_001003688)	-409	NM_001003688	4086	Hs,604588	NM_005900		SMAD1	BSP-1|BSP1|JV4-1|JV41|MADH1|MADR1	SMAD family member 1	protein-coding	TSS-1500	-508	NM_001003688	ENSG00000170365	SMAD1
chr4	146540671	146541171	+	Colocalization	-628	427	-	-427	146539689	146541300	+	peak185987	9	6	promoter-TSS (NM_172250)	promoter-TSS (NM_172250)	-45	NM_172250	166785	Hs,452864	NM_172250	ENSG00000151611	MMAA	cblA	methylmalonic aciduria (cobalamin deficiency) cblA type	protein-coding	TSS-200	-145	NM_172250	ENSG00000151611	MMAA
chr4	146856769	146860449	+	Colocalization	-3680	0	-	0	146856769	146860449	-	peak186038	9	6	intron (NM_001306215, intron 1 of 14)	CpG	1503	NM_001306215	152485	Hs,133916	NM_178835	ENSG00000151612	ZNF827	-	zinc finger protein 827	protein-coding
chr4	147096356	147097751	+	Colocalization	-1395	0	-	0	147096356	147097751	-	peak186071	9	6	intron (NM_007080, intron 1 of 3)	CpG	219	NM_007080	11157	Hs,190520	NM_007080	ENSG00000164167	LSM6	YDR378C	LSM6 homolog, U6 small nuclear RNA and mRNA degradation associated	protein-coding
chr4	147441824	147444348	+	Colocalization	-2524	0	-	0	147441824	147444348	-	peak186131	9	6	promoter-TSS (NM_001300842)	promoter-TSS (NM_001300842)	37	NM_001300842	84068	Hs,659209	NM_032128	ENSG00000120519	SLC10A7	C4orf13|P7	solute carrier family 10, member 7	protein-coding	TSS-200	64	NM_001300842	ENSG00000120519	SLC10A7
chr4	148538257	148538658	+	Colocalization	-686	239	+	239	148537972	148539422	-	peak186330	9	6	5' UTR (NM_018241, exon 1 of 10)	5' UTR (NM_018241, exon 1 of 10)	158	NM_018241	55751	Hs,203896	NM_018241	ENSG00000164168	TMEM184C	TMEM34	transmembrane protein 184C	protein-coding
chr4	148604132	148604649	+	Colocalization	-516	754	+	754	148604132	148606156	+	peak186335	9	6	5' UTR (NM_001304458, exon 1 of 11)	5' UTR (NM_001304458, exon 1 of 11)	237	NM_001304458	90826	Hs,591692	NM_138364	ENSG00000164169	PRMT9	PRMT10	protein arginine methyltransferase 9	protein-coding	TSS-50kb	-48408	NM_024605	ENSG00000071205	ARHGAP10
chr4	148605155	148605618	+	Colocalization	-1002	242	-	-242	148604132	148606156	+	peak186335	9	6	5' UTR (NM_001304458, exon 1 of 11)	5' UTR (NM_001304458, exon 1 of 11)	237	NM_001304458	90826	Hs,591692	NM_138364	ENSG00000164169	PRMT9	PRMT10	protein arginine methyltransferase 9	protein-coding	TSS-50kb	-48408	NM_024605	ENSG00000071205	ARHGAP10
chr4	148652509	148654603	+	Colocalization	-2094	0	-	0	148652509	148654603	-	peak186341	9	6	exon (NM_024605, exon 1 of 23)	exon (NM_024605, exon 1 of 23)	103	NM_024605	79658	Hs,368631	NM_024605	ENSG00000071205	ARHGAP10	GRAF2|PS-GAP|PSGAP	Rho GTPase activating protein 10	protein-coding	TSS-50kb;1ST EXON	48276;0	NM_001304458;NM_024605	ENSG00000164169;ENSG00000071205	PRMT9;ARHGAP10
chr4	149362801	149364282	+	Colocalization	-1481	0	-	0	149362801	149364282	-	peak186486	9	6	5' UTR (NM_000901, exon 1 of 9)	5' UTR (NM_000901, exon 1 of 9)	130	NM_000901	4306	Hs,163924	NM_000901	ENSG00000151623	NR3C2	MCR|MLR|MR|NR3C2VIT	nuclear receptor subfamily 3, group C, member 2	protein-coding
chr4	146101122	146102659	+	Colocalization	-1538	468	-	-468	146100185	146102659	-	peak185938	9	6	promoter-TSS (NM_001102653)	promoter-TSS (NM_001102653)	-590	NM_001102653	54726	Hs,270851	NM_017493	ENSG00000164164	OTUD4	DUBA6|HIN1|HSHIN1	OTU deubiquitinase 4	protein-coding	TSS-1500;TSS-50kb	691;5627	NM_001102653;NM_017493	ENSG00000164164;ENSG00000164164	OTUD4;OTUD4
chr4	149364883	149367382	+	Colocalization	-2499	0	-	0	149364883	149367382	-	peak186487	9	6	Intergenic	CpG-20176	-2461	NM_001166104	4306	Hs,163924	NM_000901	ENSG00000151623	NR3C2	MCR|MLR|MR|NR3C2VIT	nuclear receptor subfamily 3, group C, member 2	protein-coding	TSS-50kb	2561	NM_000901	ENSG00000151623	NR3C2
chr4	151935459	151938067	+	Colocalization	-2608	0	-	0	151935459	151938067	-	peak186833	9	6	promoter-TSS (NM_006726)	promoter-TSS (NM_006726)	-114	NM_006726	987	Hs,480938	NM_006726	ENSG00000198589	LRBA	BGL|CDC4L|CVID8|LAB300|LBA	LPS-responsive vesicle trafficking, beach and anchor containing	protein-coding	TSS-1500;TSS-1500	445;215	NM_001199282;NM_006726	ENSG00000198589;ENSG00000198589	LRBA;LRBA
chr4	152020049	152020828	+	Colocalization	-902	463	+	463	152019925	152021877	+	peak186839	9	6	intron (NM_001006, intron 1 of 5)	CpG	176	NM_001267699	6189	Hs,356572	NM_001006	ENSG00000145425	RPS3A	FTE1|MFTL|S3A	ribosomal protein S3A	protein-coding	TSS-50kb	-4177	NR_000007	NO_ENSEMBL	NO_SYMBOL
chr4	152245469	152247264	+	Colocalization	-1795	0	-	0	152245469	152247264	-	peak186867	9	6	Intergenic	CpG	48042	NM_183375	345062	Hs,651266	NM_183375	ENSG00000189099	PRSS48	ESSPL	protease, serine, 48	protein-coding
chr4	152329022	152330206	+	Colocalization	-1184	777	+	777	152329022	152331760	+	peak186873	9	6	promoter-TSS (NM_001109977)	promoter-TSS (NM_001109977)	-7	NM_001109977	729830	Hs,633810	NM_001109977	ENSG00000164142	FAM160A1	-	family with sequence similarity 160, member A1	protein-coding	TSS-200	-106	NM_001109977	ENSG00000164142	FAM160A1
chr4	152330251	152331760	+	Colocalization	-1508	615	-	-615	152329022	152331760	+	peak186873	9	6	promoter-TSS (NM_001109977)	promoter-TSS (NM_001109977)	-7	NM_001109977	729830	Hs,633810	NM_001109977	ENSG00000164142	FAM160A1	-	family with sequence similarity 160, member A1	protein-coding	TSS-200	-106	NM_001109977	ENSG00000164142	FAM160A1
chr4	152681493	152682895	+	Colocalization	-1402	0	-	0	152681493	152682895	-	peak186915	9	6	promoter-TSS (NM_004564)	promoter-TSS (NM_004564)	-19	NM_004564	5188	Hs,119316	NM_004564	ENSG00000059691	GATB	HSPC199|PET112|PET112L	glutamyl-tRNA(Gln) amidotransferase, subunit B	protein-coding	TSS-200	120	NM_004564	ENSG00000059691	GATB
chr4	153273660	153274256	+	Colocalization	-883	8	-	-8	153273357	153274543	-	peak186967	9	6	5' UTR (NM_018315, exon 1 of 11)	5' UTR (NM_018315, exon 1 of 11)	160	NM_018315	55294	Hs,561245	NM_018315	ENSG00000109670	FBXW7	AGO|CDC4|FBW6|FBW7|FBX30|FBXO30|FBXW6|SEL-10|SEL10|hAgo|hCdc4	F-box and WD repeat domain containing 7, E3 ubiquitin protein ligase	protein-coding
chr4	153456758	153458266	+	Colocalization	-1508	580	-	-580	153455599	153458266	-	peak187007	9	6	promoter-TSS (NR_033797)	promoter-TSS (NR_033797)	-483	NR_033797	54553	Hs,142307	NR_033797	ENSG00000268471	DKFZP434I0714	-	uncharacterized protein DKFZP434I0714	ncRNA	TSS-1500;TSS-1500;TSS-1500;TSS-50kb;TSS-1500	640;848;-583;46465;-747	NM_001257069;NM_033632;NR_033797;NR_036092;NR_039658	ENSG00000109670;ENSG00000109670;NO_ENSEMBL;NO_ENSEMBL;NO_ENSEMBL	FBXW7;FBXW7;NO_SYMBOL;NO_SYMBOL;NO_SYMBOL
chr4	153856465	153859480	+	Colocalization	-3015	0	-	0	153856465	153859480	+	peak187047	9	6	Intergenic	CpG	-6162	NM_033393	85462	Hs,132629	NM_033393	ENSG00000137460	FHDC1	-	FH2 domain containing 1	protein-coding	TSS-50kb	-6262	NM_033393	ENSG00000137460	FHDC1
chr4	154072848	154075418	+	Colocalization	-2570	0	-	0	154072848	154075418	+	peak187075	9	6	promoter-TSS (NM_001130067)	promoter-TSS (NM_001130067)	-137	NM_001130067	23321	Hs,435711	NM_015271	ENSG00000109654	TRIM2	CMT2R|RNF86	tripartite motif containing 2	protein-coding	TSS-1500	-236	NM_001130067	ENSG00000109654	TRIM2
chr4	150998892	151001041	+	Colocalization	-2149	0	-	0	150998892	151001041	+	peak186715	9	6	non-coding (NR_036614, exon 1 of 17)	non-coding (NR_036614, exon 1 of 17)	541	NR_036614	166614	Hs,591683	NM_152619	ENSG00000170390	DCLK2	CL2|CLICK-II|CLICK2|CLIK2|DCAMKL2|DCDC3|DCDC3B|DCK2	doublecortin-like kinase 2	protein-coding	1ST EXON	0	NR_036614	NO_ENSEMBL	NO_SYMBOL
chr4	154143297	154145555	+	Colocalization	-2258	0	-	0	154143297	154145555	+	peak187086	9	6	intron (NM_001302693, intron 1 of 2)	CpG	18860	NM_001302693	23321	Hs,435711	NM_015271	ENSG00000109654	TRIM2	CMT2R|RNF86	tripartite motif containing 2	protein-coding	TSS-50kb	-34184	NM_001302694	ENSG00000109654	TRIM2
chr4	146018516	146020488	+	Colocalization	-1972	0	-	0	146018516	146020488	-	peak185924	9	6	promoter-TSS (NM_001256707)	promoter-TSS (NM_001256707)	-131	NM_001256710	10393	Hs,480876	NM_014885	ENSG00000164162	ANAPC10	APC10|DOC1	anaphase promoting complex subunit 10	protein-coding	TSS-1500	232	NM_001256707	ENSG00000164162	ANAPC10
chr4	144434240	144436230	+	Colocalization	-1990	49	+	49	144434240	144436329	+	peak185758	9	6	non-coding (NR_104027, exon 2 of 2)	non-coding (NR_104027, exon 2 of 2)	669	NM_003601	8467	Hs,558422	NM_003601	ENSG00000153147	SMARCA5	ISWI|SNF2H|WCRF135|hISWI|hSNF2H	SWI/SNF related, matrix associated, actin dependent regulator of chromatin, subfamily a, member 5	protein-coding	TSS-50kb	-45440	NR_003675	NO_ENSEMBL	NO_SYMBOL
chr4	140221804	140223915	+	Colocalization	-2111	0	-	0	140221804	140223915	-	peak185178	9	6	promoter-TSS (NM_001184986)	promoter-TSS (NM_001184986)	184	NM_057175	80155	Hs,745047	NM_057175	ENSG00000164134	NAA15	Ga19|NARG1|NAT1P|NATH|TBDN|TBDN100	N(alpha)-acetyltransferase 15, NatA auxiliary subunit	protein-coding	TSS-1500;TSS-50kb	597;21469	NM_001184986;NM_032623	ENSG00000109390;ENSG00000137463	NDUFC1;MGARP
chr4	140374000	140374638	+	Colocalization	-735	661	+	661	140373903	140376057	+	peak185194	9	6	promoter-TSS (NM_031296)	promoter-TSS (NM_031296)	19	NM_031296	83452	Hs,591679	NM_031296	ENSG00000172007	RAB33B	SMC2	RAB33B, member RAS oncogene family	protein-coding	TSS-200	-80	NM_031296	ENSG00000172007	RAB33B
chr4	140476150	140476494	+	Colocalization	-344	1188	+	1188	140476150	140478870	-	peak185210	9	6	non-coding (NR_131339, exon 1 of 4)	non-coding (NR_131339, exon 1 of 4)	413	NM_001306199	80854	Hs,480792	NM_030648	ENSG00000145391	SETD7	KMT7|SET7|SET7/9|SET9	SET domain containing (lysine methyltransferase) 7	protein-coding	1ST EXON	0	NR_131339	NO_ENSEMBL	NO_SYMBOL
chr4	140554096	140555367	+	Colocalization	-1271	0	-	0	140554096	140555367	+	peak185222	9	6	Intergenic	HERVK11-int|LTR|ERVK	-32190	NM_001204368	4258	Hs,81874	NM_002413	ENSG00000085871	MGST2	GST2|MGST-II	microsomal glutathione S-transferase 2	protein-coding	TSS-50kb	-32289	NM_001204368	ENSG00000085871	MGST2
chr4	140587391	140588504	+	Colocalization	-1112	487	-	-487	140586418	140588504	+	peak185228	9	6	intron (NM_001204367, intron 1 of 4)	intron (NM_001204367, intron 1 of 4)	539	NM_002413	4258	Hs,81874	NM_002413	ENSG00000085871	MGST2	GST2|MGST-II	microsomal glutathione S-transferase 2	protein-coding	INTRON	0	NM_001204367	ENSG00000085871	MGST2
chr4	140969721	140970813	+	Colocalization	-1092	433	+	433	140969721	140971679	-	peak185302	8	6	intron (NM_018717, intron 1 of 5)	intron (NM_018717, intron 1 of 5)	104533	NM_018717	55534	Hs,586165	NM_018717	ENSG00000196782	MAML3	CAGH3|ERDA3|GDN|MAM-2|MAM2|TNRC3	mastermind-like transcriptional coactivator 3	protein-coding	INTRON	0	NM_018717	ENSG00000196782	MAML3
chr4	141075916	141076085	+	Colocalization	-170	477	-	-477	141074961	141076085	-	peak185328	9	6	promoter-TSS (NM_018717)	promoter-TSS (NM_018717)	-290	NM_018717	55534	Hs,586165	NM_018717	ENSG00000196782	MAML3	CAGH3|ERDA3|GDN|MAM-2|MAM2|TNRC3	mastermind-like transcriptional coactivator 3	protein-coding	TSS-1500	391	NM_018717	ENSG00000196782	MAML3
chr4	141172880	141174901	+	Colocalization	-2021	0	-	0	141172880	141174901	+	peak185339	8	6	Intergenic	CpG	-4549	NM_032547	60592	Hs,480815	NM_032547	ENSG00000153130	SCOC	HRIHFB2072|SCOCO	short coiled-coil protein	protein-coding	TSS-50kb	-4649	NM_032547	ENSG00000153130	SCOC
chr4	141265341	141266443	+	Colocalization	-1102	0	-	0	141265341	141266443	-	peak185353	6	6	intron (NM_001153585, intron 1 of 3)	intron (NM_001153585, intron 1 of 3)	1277	NM_001153690	60592	Hs,480815	NM_032547	ENSG00000153130	SCOC	HRIHFB2072|SCOCO	short coiled-coil protein	protein-coding	TSS-50kb;INTRON	-28871;0	NM_001153484;NM_001153585	ENSG00000153130;ENSG00000153130	SCOC;SCOC
chr4	141294285	141294901	+	Colocalization	-952	205	+	205	141293948	141295647	-	peak185359	9	6	promoter-TSS (NR_033939)	promoter-TSS (NR_033939)	134	NM_001153663	60592	Hs,480815	NM_032547	ENSG00000153130	SCOC	HRIHFB2072|SCOCO	short coiled-coil protein	protein-coding	TSS-200	34	NR_033939	NO_ENSEMBL	NO_SYMBOL
chr4	144479923	144480417	+	Colocalization	-1154	74	+	74	144479264	144481225	-	peak185765	9	6	promoter-TSS (NR_003675)	promoter-TSS (NR_003675)	-380	NR_003675	441046	Hs,135705	NM_001011539	ENSG00000236296	GUSBP5	GYPELOC441046	glucuronidase, beta pseudogene 5	pseudo	TTS+10kb;TSS-1500;TSS-50kb	1703;-480;44355	NM_003601;NR_003675;NR_104027	ENSG00000153147;NO_ENSEMBL;NO_ENSEMBL	SMARCA5;NO_SYMBOL;NO_SYMBOL
chr4	141347703	141348101	+	Colocalization	-398	678	+	678	141347703	141349458	-	peak185362	9	6	intron (NM_001130675, intron 1 of 15)	CpG	234	NM_001130675	1047	Hs,86368	NM_004362	ENSG00000153132	CLGN	-	calmegin	protein-coding
chr4	141676388	141676744	+	Colocalization	-356	918	+	918	141676388	141678580	-	peak185400	9	6	promoter-TSS (NM_015130)	promoter-TSS (NM_015130)	-13	NM_015130	23158	Hs,480819	NM_015130	ENSG00000109436	TBC1D9	MDR1	TBC1 domain family, member 9 (with GRAM domain)	protein-coding	TSS-200	114	NM_015130	ENSG00000109436	TBC1D9
chr4	141677919	141678554	+	Colocalization	-662	752	-	-752	141676388	141678580	-	peak185400	9	6	promoter-TSS (NM_015130)	promoter-TSS (NM_015130)	-13	NM_015130	23158	Hs,480819	NM_015130	ENSG00000109436	TBC1D9	MDR1	TBC1 domain family, member 9 (with GRAM domain)	protein-coding	TSS-200	114	NM_015130	ENSG00000109436	TBC1D9
chr4	142141537	142142931	+	Colocalization	-1394	0	-	0	142141537	142142931	-	peak185453	9	6	5' UTR (NM_014487, exon 1 of 10)	5' UTR (NM_014487, exon 1 of 10)	193	NM_014487	27309	Hs,120766	NM_014487	ENSG00000109445	ZNF330	HSA6591|NOA36	zinc finger protein 330	protein-coding
chr4	142557068	142558850	+	Colocalization	-1782	0	-	0	142557068	142558850	+	peak185501	9	6	non-coding (NR_037840, exon 1 of 8)	non-coding (NR_037840, exon 1 of 8)	210	NM_000585	3600	Hs,168132	NM_000585	ENSG00000164136	IL15	IL-15	interleukin 15	protein-coding	1ST EXON	0	NR_037840	NO_ENSEMBL	NO_SYMBOL
chr4	143326193	143327366	+	Colocalization	-1173	0	-	0	143326193	143327366	-	peak185613	9	6	intron (NM_003866, intron 6 of 26)	intron (NM_003866, intron 6 of 26)	440824	NM_003866	8821	Hs,531403	NM_003866	ENSG00000109452	INPP4B	-	inositol polyphosphate-4-phosphatase type II B	protein-coding	INTRON	0	NM_003866	ENSG00000109452	INPP4B
chr4	143766420	143768863	+	Colocalization	-2443	0	-	0	143766420	143768863	-	peak185674	9	6	promoter-TSS (NM_001101669)	promoter-TSS (NM_001101669)	-38	NM_001101669	8821	Hs,531403	NM_003866	ENSG00000109452	INPP4B	-	inositol polyphosphate-4-phosphatase type II B	protein-coding	TSS-200	139	NM_001101669	ENSG00000109452	INPP4B
chr4	144105042	144106011	+	Colocalization	-969	998	+	998	144105042	144108007	-	peak185708	9	6	5' UTR (NM_032557, exon 1 of 10)	5' UTR (NM_032557, exon 1 of 10)	455	NM_001290326	84640	Hs,480848	NM_032557	ENSG00000170185	USP38	HP43,8KD	ubiquitin specific peptidase 38	protein-coding
chr4	144106024	144107474	+	Colocalization	-1982	225	-	-225	144105042	144108007	-	peak185708	9	6	5' UTR (NM_032557, exon 1 of 10)	5' UTR (NM_032557, exon 1 of 10)	455	NM_001290326	84640	Hs,480848	NM_032557	ENSG00000170185	USP38	HP43,8KD	ubiquitin specific peptidase 38	protein-coding
chr4	144107695	144108007	+	Colocalization	-312	1327	-	-1327	144105042	144108007	-	peak185708	9	6	5' UTR (NM_032557, exon 1 of 10)	5' UTR (NM_032557, exon 1 of 10)	455	NM_001290326	84640	Hs,480848	NM_032557	ENSG00000170185	USP38	HP43,8KD	ubiquitin specific peptidase 38	protein-coding
chr4	144256785	144259529	+	Colocalization	-2744	9	+	9	144256785	144259548	+	peak185730	9	6	5' UTR (NM_207123, exon 1 of 11)	5' UTR (NM_207123, exon 1 of 11)	184	NM_002039	2549	Hs,80720	NM_002039	ENSG00000109458	GAB1	-	GRB2-associated binding protein 1	protein-coding	TSS-50kb	-6546	NR_036091	NO_ENSEMBL	NO_SYMBOL
chr4	141444531	141444944	+	Colocalization	-414	600	+	600	141444531	141446146	-	peak185364	9	6	promoter-TSS (NM_153702)	promoter-TSS (NM_153702)	27	NM_153702	255520	Hs,450105	NM_153702	ENSG00000179387	ELMOD2	9830169G11Rik	ELMO/CED-12 domain containing 2	protein-coding	TSS-50kb;TSS-200	25908;-73	NM_001277353;NM_153702	ENSG00000205301;ENSG00000179387	MGAT4D;ELMOD2
chr4	154169668	154171254	+	Colocalization	-1586	0	-	0	154169668	154171254	+	peak187091	9	6	intron (NM_001302693, intron 1 of 2)	CpG	-8050	NM_001302694	23321	Hs,435711	NM_015271	ENSG00000109654	TRIM2	CMT2R|RNF86	tripartite motif containing 2	protein-coding	TSS-50kb	-8149	NM_001302694	ENSG00000109654	TRIM2
chr4	154265292	154267117	+	Colocalization	-1825	0	-	0	154265292	154267117	-	peak187112	9	6	intron (NR_045605, intron 1 of 9)	CpG	404	NM_001253861	84057	Hs,294088	NM_032117	ENSG00000121211	MND1	GAJ	meiotic nuclear divisions 1	protein-coding	TTS+10kb;TSS-50kb	5831;36342	NM_001130067;NR_001562	ENSG00000109654;NO_ENSEMBL	TRIM2;NO_SYMBOL
chr4	154386601	154389060	+	Colocalization	-2459	0	-	0	154386601	154389060	-	peak187122	9	6	intron (NM_001131007, intron 1 of 34)	CpG	333	NM_015196	23240	Hs,732450	NM_015196	ENSG00000121210	KIAA0922	TMEM131L	KIAA0922	protein-coding
chr4	166127803	166130398	+	Colocalization	-2595	0	-	0	166127803	166130398	+	peak189312	9	6	intron (NM_007246, intron 1 of 14)	CpG	331	NM_007246	11275	Hs,388668	NM_007246	ENSG00000109466	KLHL2	ABP-KELCH|MAV|MAYVEN	kelch-like family member 2	protein-coding	TSS-50kb	-2170	NM_001161522	ENSG00000109466	KLHL2
chr4	166246984	166247821	+	Colocalization	-906	848	+	848	166246915	166249586	-	peak189329	9	6	promoter-TSS (NM_006745)	promoter-TSS (NM_006745)	-567	NM_001017369	6307	Hs,105269	NM_006745	ENSG00000052802	MSMO1	DESP4|ERG25|SC4MOL	methylsterol monooxygenase 1	protein-coding	TTS+10kb;TSS-1500;TSS-50kb	4043;-667;47176	NM_001161522;NM_006745;NR_026575	ENSG00000109466;ENSG00000052802;NO_ENSEMBL	KLHL2;MSMO1;NO_SYMBOL
chr4	166248424	166248965	+	Colocalization	-1162	444	-	-444	166246915	166249586	-	peak189329	9	6	promoter-TSS (NM_006745)	promoter-TSS (NM_006745)	-567	NM_001017369	6307	Hs,105269	NM_006745	ENSG00000052802	MSMO1	DESP4|ERG25|SC4MOL	methylsterol monooxygenase 1	protein-coding	TTS+10kb;TSS-1500;TSS-50kb	4043;-667;47176	NM_001161522;NM_006745;NR_026575	ENSG00000109466;ENSG00000052802;NO_ENSEMBL	KLHL2;MSMO1;NO_SYMBOL
chr4	166299435	166301421	+	Colocalization	-1986	0	-	0	166299435	166301421	-	peak189337	9	6	exon (NM_001873, exon 1 of 9)	exon (NM_001873, exon 1 of 9)	331	NM_001873	1363	Hs,75360	NM_001873	ENSG00000109472	CPE	-	carboxypeptidase E	protein-coding	1ST EXON;TSS-50kb	0;-7065	NM_001873;NR_030304	ENSG00000109472;NO_ENSEMBL	CPE;NO_SYMBOL
chr4	168154012	168156334	+	Colocalization	-2322	0	-	0	168154012	168156334	-	peak189672	9	6	exon (NM_001204355, exon 2 of 9)	exon (NM_001204355, exon 2 of 9)	404	NM_001204353	50859	Hs,481133	NM_016950	ENSG00000196104	SPOCK3	HSAJ1454|TES-3|TICN3	sparc/osteonectin, cwcv and kazal-like domains proteoglycan (testican) 3	protein-coding	EXON	0	NM_001204355	ENSG00000196104	SPOCK3
chr4	169238787	169240529	+	Colocalization	-1742	0	-	0	169238787	169240529	-	peak189869	9	6	intron (NM_017631, intron 1 of 37)	CpG	300	NM_017631	55601	Hs,591710	NM_017631	ENSG00000137628	DDX60	-	DEAD (Asp-Glu-Ala-Asp) box polypeptide 60	protein-coding
chr4	169402310	169402847	+	Colocalization	-554	569	-	-569	169401154	169402864	-	peak189883	9	6	promoter-TSS (NM_001012967)	promoter-TSS (NM_001012967)	-344	NM_001012967	91351	Hs,535011	NM_001012967	ENSG00000181381	DDX60L	-	DEAD (Asp-Glu-Ala-Asp) box polypeptide 60-like	protein-coding	TSS-1500;TSS-50kb	445;-16307	NM_001012967;NM_016081	ENSG00000181381;ENSG00000129116	DDX60L;PALLD
chr4	169551905	169553257	+	Colocalization	-1352	0	-	0	169551905	169553257	+	peak189910	8	6	promoter-TSS (NM_001166109)	promoter-TSS (NM_001166109)	-187	NM_001166109	23022	Hs,151220	NM_016081	ENSG00000129116	PALLD	CGI-151|CGI151|MYN|PNCA1|SIH002	palladin, cytoskeletal associated protein	protein-coding	TSS-1500	-286	NM_001166109	ENSG00000129116	PALLD
chr4	169752538	169754832	+	Colocalization	-2294	0	-	0	169752538	169754832	-	peak189944	9	6	intron (NM_001166110, intron 1 of 11)	CpG	529	NM_001166110	23022	Hs,151220	NM_016081	ENSG00000129116	PALLD	CGI-151|CGI151|MYN|PNCA1|SIH002	palladin, cytoskeletal associated protein	protein-coding
chr4	169798516	169799827	+	Colocalization	-1311	0	-	0	169798516	169799827	+	peak189954	8	6	exon (NM_001166110, exon 2 of 12)	exon (NM_001166110, exon 2 of 12)	46016	NM_001166110	23022	Hs,151220	NM_016081	ENSG00000129116	PALLD	CGI-151|CGI151|MYN|PNCA1|SIH002	palladin, cytoskeletal associated protein	protein-coding	EXON	0	NM_001166110	ENSG00000129116	PALLD
chr4	166033063	166034995	+	Colocalization	-1932	0	-	0	166033063	166034995	-	peak189300	9	6	promoter-TSS (NM_001100389)	promoter-TSS (NM_001100389)	-5	NM_001100389	201931	Hs,704511	NM_152681		TMEM192	-	transmembrane protein 192	protein-coding	TSS-200	106	NM_001100389	ENSG00000170088	TMEM192
chr4	169931280	169931726	+	Colocalization	-820	265	-	-265	169930376	169932099	-	peak189979	9	6	exon (NM_032783, exon 1 of 5)	exon (NM_032783, exon 1 of 5)	230	NM_032783	84869	Hs,659311	NM_032783	ENSG00000145439	CBR4	SDR45C1	carbonyl reductase 4	protein-coding	1ST EXON	0	NM_032783	ENSG00000145439	CBR4
chr4	170534239	170534755	+	Colocalization	-516	732	-	-732	170532775	170534755	-	peak190058	9	6	promoter-TSS (NM_001199399)	promoter-TSS (NM_001199399)	13	NM_012224	4750	Hs,481181	NM_012224	ENSG00000137601	NEK1	NY-REN-55|SRPS2|SRPS2A|SRTD6	NIMA-related kinase 1	protein-coding	TSS-200;TSS-50kb;TSS-50kb	88;-8006;-47547	NM_001199399;NM_001243372;NM_001243374	ENSG00000137601;ENSG00000109572;ENSG00000109572	NEK1;CLCN3;CLCN3
chr4	170541186	170541951	+	Colocalization	-1234	108	-	-108	170540500	170542419	-	peak190059	9	6	promoter-TSS (NM_001243372)	promoter-TSS (NM_001243372)	-212	NM_001829	1182	Hs,481186	NM_001829	ENSG00000109572	CLCN3	CLC3|ClC-3	chloride channel, voltage-sensitive 3	protein-coding	TSS-50kb;TSS-1500;TSS-50kb	7783;-311;-39852	NM_001199399;NM_001243372;NM_001243374	ENSG00000137601;ENSG00000109572;ENSG00000109572	NEK1;CLCN3;CLCN3
chr4	170580965	170581892	+	Colocalization	-1034	83	-	-83	170580692	170581998	-	peak190067	9	6	5' UTR (NM_001243374, exon 1 of 12)	5' UTR (NM_001243374, exon 1 of 12)	132	NM_001243374	1182	Hs,481186	NM_001829	ENSG00000109572	CLCN3	CLC3|ClC-3	chloride channel, voltage-sensitive 3	protein-coding	TSS-50kb	47668	NM_001199399	ENSG00000137601	NEK1
chr4	170678131	170679976	+	Colocalization	-1845	0	-	0	170678131	170679976	-	peak190084	9	6	promoter-TSS (NM_017867)	promoter-TSS (NM_017867)	39	NM_017867	54969	Hs,406756	NM_017867	ENSG00000056050	C4orf27	-	chromosome 4 open reading frame 27	protein-coding	TSS-200	62	NM_017867	ENSG00000056050	HPF1
chr4	171010081	171012225	+	Colocalization	-2144	14	+	14	171010081	171012253	-	peak190125	9	6	promoter-TSS (NM_016228)	promoter-TSS (NM_016228)	16	NM_016228	51166	Hs,529735	NM_016228	ENSG00000109576	AADAT	KAT2|KATII	aminoadipate aminotransferase	protein-coding	TSS-200	85	NM_016228	ENSG00000109576	AADAT
chr4	171418062	171418462	+	Colocalization	-400	1314	+	1314	171418062	171421090	-	peak190198	9	6	Intergenic	Intergenic	271834	NR_125889	101928223	Hs,254617	NR_125889		LINC01612	-	long intergenic non-protein coding RNA 1612	ncRNA
chr4	174089056	174091614	+	Colocalization	-2558	0	-	0	174089056	174091614	-	peak190710	9	6	intron (NM_017423, intron 1 of 11)	CpG	431	NM_017423	51809	Hs,548088	NM_017423	ENSG00000109586	GALNT7	GALNAC-T7|GalNAcT7	polypeptide N-acetylgalactosaminyltransferase 7	protein-coding
chr4	174255398	174255932	+	Colocalization	-1378	71	-	-71	174254412	174256775	-	peak190742	9	6	promoter-TSS (NM_002129)	promoter-TSS (NM_002129)	1	NM_002129	3148	Hs,434953	NM_002129		HMGB2	HMG2	high mobility group box 2	protein-coding	TSS-1500;TSS-200;TSS-50kb	775;100;-36598	NM_001130689;NM_002129;NM_003864	ENSG00000164104;ENSG00000164104;ENSG00000164105	HMGB2;HMGB2;SAP30
chr4	174290448	174293524	+	Colocalization	-3076	0	-	0	174290448	174293524	-	peak190747	9	6	promoter-TSS (NM_003864)	promoter-TSS (NM_003864)	-107	NM_003864	8819	Hs,591715	NM_003864	ENSG00000164105	SAP30	-	Sin3A associated protein 30kDa	protein-coding	TSS-50kb;TSS-50kb;TSS-1500	37167;36492;-206	NM_001130689;NM_002129;NM_003864	ENSG00000164104;ENSG00000164104;ENSG00000164105	HMGB2;HMGB2;SAP30
chr4	175204036	175205111	+	Colocalization	-1251	280	+	280	175203861	175205848	+	peak190905	9	6	promoter-TSS (NM_001145314)	promoter-TSS (NM_001145314)	27	NM_001040157	80817	Hs,555989	NM_030633	ENSG00000164118	CEP44	KIAA1712|PS1TP3	centrosomal protein 44kDa	protein-coding	TSS-1500	-300	NM_001145314	ENSG00000164118	CEP44
chr4	170193012	170193232	+	Colocalization	-220	987	-	-987	170191038	170193232	-	peak190024	9	6	5' UTR (NM_020870, exon 1 of 12)	5' UTR (NM_020870, exon 1 of 12)	114	NM_020870	57630	Hs,301804	NM_020870	ENSG00000154447	SH3RF1	POSH|RNF142|SH3MD2	SH3 domain containing ring finger 1	protein-coding
chr4	165898140	165899338	+	Colocalization	-1198	0	-	0	165898140	165899338	-	peak189274	7	4	promoter-TSS (NM_001012414)	promoter-TSS (NM_001012414)	79	NM_001012414	391712	Hs,654633	NM_001012414	ENSG00000183439	TRIM61	RNF35	tripartite motif containing 61	protein-coding	TSS-200	22	NM_001012414	ENSG00000183439	TRIM61
chr4	165877636	165878805	+	Colocalization	-1169	0	-	0	165877636	165878805	+	peak189270	9	6	exon (NM_153027, exon 1 of 1)	exon (NM_153027, exon 1 of 1)	121	NM_153027	152756	Hs,178648	NM_153027	ENSG00000250486	FAM218A	C4orf39	family with sequence similarity 218, member A	protein-coding	1ST EXON	0	NM_153027	ENSG00000250486	FAM218A
chr4	165304015	165305826	+	Colocalization	-1810	28	+	28	165304015	165305880	-	peak189170	9	6	promoter-TSS (NM_001166373)	promoter-TSS (NM_001166373)	-541	NM_001166373	55016	Hs,592804	NM_017923	ENSG00000145416	2016-03-01	MARCH-I|RNF171	membrane associated ring finger 1	protein-coding	TSS-1500	642	NM_001166373	ENSG00000145416	2016-03-01
chr4	155337267	155338642	+	Colocalization	-1375	0	-	0	155337267	155338642	-	peak187270	9	6	intron (NM_001142552, intron 1 of 7)	CpG	-25506	NM_017639	54798	Hs,655664	NM_017639	ENSG00000197410	DCHS2	CDH27|CDHJ|CDHR7|PCDH23|PCDHJ	dachsous cadherin-related 2	protein-coding	TSS-50kb	25606	NM_017639	ENSG00000197410	DCHS2
chr4	155470659	155472129	+	Colocalization	-1470	0	-	0	155470659	155472129	+	peak187293	9	6	intron (NM_001201564, intron 1 of 14)	CpG	191	NM_001201564	5356	Hs,249996	NM_002669	ENSG00000171566	PLRG1	Cwc1|PRL1|PRP46|PRPF46|TANGO4	pleiotropic regulator 1	protein-coding	TSS-50kb	-12837	NM_005141	ENSG00000171564	FGB
chr4	155664595	155665990	+	Colocalization	-1395	0	-	0	155664595	155665990	-	peak187330	9	6	5' UTR (NM_004744, exon 1 of 3)	5' UTR (NM_004744, exon 1 of 3)	170	NM_004744	9227	Hs,658427	NM_004744	ENSG00000121207	LRAT	LCA14	lecithin retinol acyltransferase (phosphatidylcholine--retinol O-acyltransferase)	protein-coding	TSS-50kb;TSS-50kb	-37464;-37231	NM_001277173;NM_144979	ENSG00000151962;ENSG00000151962	RBM46;RBM46
chr4	156297929	156298388	+	Colocalization	-884	36	-	-36	156297432	156298813	-	peak187459	9	6	promoter-TSS (NM_001039580)	promoter-TSS (NM_001039580)	-1	NM_001039580	79884	Hs,61271	NM_001039580	ENSG00000164114	MAP9	ASAP	microtubule-associated protein 9	protein-coding	TSS-200	101	NM_001039580	ENSG00000164114	MAP9
chr4	156298396	156298813	+	Colocalization	-417	482	-	-482	156297432	156298813	-	peak187459	9	6	promoter-TSS (NM_001039580)	promoter-TSS (NM_001039580)	-1	NM_001039580	79884	Hs,61271	NM_001039580	ENSG00000164114	MAP9	ASAP	microtubule-associated protein 9	protein-coding	TSS-200	101	NM_001039580	ENSG00000164114	MAP9
chr4	156589334	156589801	+	Colocalization	-466	944	-	-944	156587447	156589801	+	peak187506	9	6	promoter-TSS (NM_001130684)	promoter-TSS (NM_001130684)	-191	NM_001130684	2982	Hs,24258	NM_000856	ENSG00000164116	GUCY1A3	GC-SA3|GUC1A3|GUCA3|GUCSA3|GUCY1A1|MYMY6	guanylate cyclase 1, soluble, alpha 3	protein-coding	TSS-1500	-290	NM_001130684	ENSG00000164116	GUCY1A3
chr4	156679499	156681848	+	Colocalization	-2349	0	-	0	156679499	156681848	-	peak187520	9	6	5' UTR (NM_001291953, exon 2 of 15)	5' UTR (NM_001291953, exon 2 of 15)	549	NM_001291954	2983	Hs,77890	NM_000857	ENSG00000061918	GUCY1B3	GC-S-beta-1|GC-SB3|GUC1B3|GUCB3|GUCSB3|GUCY1B1	guanylate cyclase 1, soluble, beta 3	protein-coding
chr4	156873782	156874186	+	Colocalization	-404	679	+	679	156873782	156875544	-	peak187549	9	6	intron (NM_001334, intron 1 of 7)	intron (NM_001334, intron 1 of 7)	385	NM_001334	1519	Hs,75262	NM_001334	ENSG00000256043	CTSO	CTSO1	cathepsin O	protein-coding	INTRON;INTRON	0;0	NM_001334;NM_001334	ENSG00000256043;ENSG00000263238	CTSO;CTSO
chr4	156874227	156875544	+	Colocalization	-1316	223	-	-223	156873782	156875544	-	peak187549	9	6	intron (NM_001334, intron 1 of 7)	intron (NM_001334, intron 1 of 7)	385	NM_001334	1519	Hs,75262	NM_001334	ENSG00000256043	CTSO	CTSO1	cathepsin O	protein-coding	INTRON;INTRON	0;0	NM_001334;NM_001334	ENSG00000256043;ENSG00000263238	CTSO;CTSO
chr4	157891661	157893895	+	Colocalization	-2234	0	-	0	157891661	157893895	-	peak187733	8	6	promoter-TSS (NM_016205)	promoter-TSS (NM_016205)	-232	NR_036641	56034	Hs,570855	NM_016205	ENSG00000145431	PDGFC	FALLOTEIN|SCDGF	platelet derived growth factor C	protein-coding	TSS-1500	333	NM_016205	ENSG00000145431	PDGFC
chr4	157996522	157998104	+	Colocalization	-1582	0	-	0	157996522	157998104	+	peak187748	9	6	promoter-TSS (NM_001166060)	promoter-TSS (NM_001166060)	36	NM_000824	2743	Hs,32973	NM_000824	ENSG00000109738	GLRB	HKPX2	glycine receptor beta	protein-coding	TSS-1500	-341	NM_001166060	ENSG00000109738	GLRB
chr4	158141059	158142363	+	Colocalization	-1304	0	-	0	158141059	158142363	-	peak187766	9	6	promoter-TSS (NM_001083619)	promoter-TSS (NM_001083619)	-25	NM_000826	2891	Hs,32763	NM_000826	ENSG00000120251	GRIA2	GLUR2|GLURB|GluA2|GluR-K2|HBGR2	glutamate receptor, ionotropic, AMPA 2	protein-coding	TSS-200;TSS-1500	-124;-208	NM_001083619;NM_001083620	ENSG00000120251;ENSG00000120251	GRIA2;GRIA2
chr4	158142635	158144541	+	Colocalization	-1906	0	-	0	158142635	158144541	-	peak187767	9	6	intron (NM_000826, intron 2 of 15)	CpG	1768	NM_001083620	2891	Hs,32763	NM_000826	ENSG00000120251	GRIA2	GLUR2|GLURB|GluA2|GluR-K2|HBGR2	glutamate receptor, ionotropic, AMPA 2	protein-coding
chr4	159130653	159132051	+	Colocalization	-1398	0	-	0	159130653	159132051	-	peak187949	9	6	promoter-TSS (NM_018342)	promoter-TSS (NM_018342)	-49	NM_018342	55314	Hs,176227	NM_018342	ENSG00000164124	TMEM144	-	transmembrane protein 144	protein-coding	TSS-50kb;TSS-50kb;TSS-200	37251;37735;-148	NM_001031700;NM_016613;NM_018342	ENSG00000164125;ENSG00000164125;ENSG00000164124	FAM198B;FAM198B;TMEM144
chr4	159593010	159593451	+	Colocalization	-1318	44	-	-44	159592045	159594327	-	peak188021	9	6	promoter-TSS (NM_004453)	promoter-TSS (NM_004453)	16	NM_001008393	201725	Hs,380920	NM_001008393	ENSG00000205208	C4orf46	RCDG1	chromosome 4 open reading frame 46	protein-coding	TSS-50kb;TSS-200	-10173;-166	NM_001281738;NM_004453	ENSG00000171503;ENSG00000171503	ETFDH;ETFDH
chr4	159643352	159645143	+	Colocalization	-1791	0	-	0	159643352	159645143	+	peak188027	9	6	intron (NM_005038, intron 1 of 9)	CpG	304	NM_005038	5481	Hs,183958	NM_005038	ENSG00000171497	PPID	CYP-40|CYPD	peptidylprolyl isomerase D	protein-coding	TSS-50kb	-46033	NM_020840	ENSG00000052795	FNIP2
chr4	159690294	159691042	+	Colocalization	-748	493	-	-493	159689308	159691042	-	peak188031	9	6	promoter-TSS (NM_020840)	promoter-TSS (NM_020840)	-7	NM_020840	57600	Hs,652441	NM_020840	ENSG00000052795	FNIP2	FNIPL|MAPO1	folliculin interacting protein 2	protein-coding	TSS-50kb;TSS-200	45724;-106	NM_005038;NM_020840	ENSG00000171497;ENSG00000052795	PPID;FNIP2
chr4	160023536	160027066	+	Colocalization	-3530	159	+	159	160023536	160027384	+	peak188083	9	6	Intergenic	Intergenic	-24497	NR_039963	100616303		NR_039963		MIR3688-2	mir-3688-2	microRNA 3688-2	ncRNA	TSS-50kb	-24596	NR_039963	NO_ENSEMBL	NO_SYMBOL
chr4	163084803	163085877	+	Colocalization	-1074	0	-	0	163084803	163085877	-	peak188698	9	6	promoter-TSS (NM_001128428)	promoter-TSS (NM_001128428)	-154	NM_001128427	56884	Hs,32452	NM_020116	ENSG00000168843	FSTL5	-	follistatin-like 5	protein-coding	TSS-1500	255	NM_001128428	ENSG00000168843	FSTL5
chr4	164087932	164088310	+	Colocalization	-924	735	-	-735	164085917	164088856	-	peak188922	9	6	intron (NM_138386, intron 1 of 7)	intron (NM_138386, intron 1 of 7)	686	NM_138386	92345	Hs,129095	NM_138386	ENSG00000145414	NAF1	-	nuclear assembly factor 1 ribonucleoprotein	protein-coding	INTRON	0	NM_138386	ENSG00000145414	NAF1
chr4	164088567	164088856	+	Colocalization	-288	1326	-	-1326	164085917	164088856	-	peak188922	9	6	intron (NM_138386, intron 1 of 7)	intron (NM_138386, intron 1 of 7)	686	NM_138386	92345	Hs,129095	NM_138386	ENSG00000145414	NAF1	-	nuclear assembly factor 1 ribonucleoprotein	protein-coding	INTRON	0	NM_138386	ENSG00000145414	NAF1
chr4	164252120	164254463	+	Colocalization	-2343	0	-	0	164252120	164254463	+	peak188948	9	6	intron (NM_000909, intron 1 of 2)	CpG	655	NM_000909	4886	Hs,519057	NM_000909	ENSG00000164128	NPY1R	NPY1-R|NPYR	neuropeptide Y receptor Y1	protein-coding	TSS-50kb	-11898	NM_006174	ENSG00000164129	NPY5R
chr4	164415338	164416605	+	Colocalization	-1267	0	-	0	164415338	164416605	-	peak188975	9	6	intron (NM_018352, intron 1 of 6)	CpG	299	NM_018352	55319	Hs,267446	NM_018352	ENSG00000198498	TMA16	C4orf43	translation machinery associated 16 homolog	protein-coding	TSS-50kb	21026	NM_032136	ENSG00000151005	TKTL2
chr4	140216085	140216432	+	Colocalization	-347	526	+	526	140216085	140217484	-	peak185177	9	6	intron (NM_002494, intron 2 of 4)	CpG	5579	NM_001184991	4717	Hs,84549	NM_002494	ENSG00000109390	NDUFC1	KFYI	NADH dehydrogenase (ubiquinone) 1, subcomplex unknown, 1, 6kDa	protein-coding	TSS-50kb;TSS-50kb	15393;-5478	NM_032623;NM_057175	ENSG00000137463;ENSG00000164134	MGARP;NAA15
chr4	140005760	140006176	+	Colocalization	-416	1084	-	-1084	140003592	140006176	-	peak185157	9	6	intron (NM_201999, intron 3 of 8)	CpG	684	NM_001276459	1998	Hs,634040	NM_006874	ENSG00000109381	ELF2	EU32|NERF|NERF-1A|NERF-1B|NERF-1a,b|NERF-2	E74-like factor 2 (ets domain transcription factor)	protein-coding
chr4	140003592	140004356	+	Colocalization	-764	910	+	910	140003592	140006176	-	peak185157	9	6	intron (NM_201999, intron 3 of 8)	CpG	684	NM_001276459	1998	Hs,634040	NM_006874	ENSG00000109381	ELF2	EU32|NERF|NERF-1A|NERF-1B|NERF-1a,b|NERF-2	E74-like factor 2 (ets domain transcription factor)	protein-coding
chr4	130017035	130017801	+	Colocalization	-766	0	-	0	130017035	130017801	-	peak183365	8	6	intron (NM_001099783, intron 1 of 5)	intron (NM_001099783, intron 1 of 5)	136	NM_001099783	132321	Hs,567679	NM_173487	ENSG00000151470	C4orf33	-	chromosome 4 open reading frame 33	protein-coding	INTRON;TSS-50kb	0;2757	NM_001099783;NM_001300897	ENSG00000151470;ENSG00000151466	C4orf33;SCLT1
chr4	103996515	103998446	+	Colocalization	-1931	0	-	0	103996515	103998446	-	peak179000	9	6	5' UTR (NM_178833, exon 1 of 12)	5' UTR (NM_178833, exon 1 of 12)	449	NM_178833	133308	Hs,546482	NM_178833	ENSG00000164038	SLC9B2	NHA2|NHE10|NHEDC2	solute carrier family 9, subfamily B (NHA2, cation proton antiporter 2), member 2	protein-coding	TTS+10kb	-348	NM_020139	ENSG00000164039	BDH2
chr4	104118748	104120238	+	Colocalization	-1490	0	-	0	104118748	104120238	-	peak179017	9	6	promoter-TSS (NM_001286734)	promoter-TSS (NM_001286734)	73	NM_001813	1062	Hs,75573	NM_001813	ENSG00000138778	CENPE	CENP-E|KIF10|MCPH13|PPP1R61	centromere protein E	protein-coding	TSS-200	28	NM_001286734	ENSG00000138778	CENPE
chr4	105315956	105316722	+	Colocalization	-766	580	-	-580	105314796	105316722	-	peak179200	8	5	Intergenic	Intergenic	-96363	NR_125926	101929468	Hs,480435	NR_125926	ENSG00000245384	LOC101929468	-	uncharacterized LOC101929468	ncRNA
chr4	105345659	105346991	+	Colocalization	-1332	0	-	0	105345659	105346991	-	peak179208	6	5	Intergenic	Intergenic	-65797	NR_125926	101929468	Hs,480435	NR_125926	ENSG00000245384	LOC101929468	-	uncharacterized LOC101929468	ncRNA
chr4	105411388	105412519	+	Colocalization	-1132	672	+	672	105411388	105413865	-	peak179220	9	6	exon (NM_025212, exon 2 of 3)	exon (NM_025212, exon 2 of 3)	505	NR_125926	101929468	Hs,480435	NR_125926	ENSG00000245384	LOC101929468	-	uncharacterized LOC101929468	ncRNA	EXON	0	NM_025212	ENSG00000168772	CXXC4
chr4	105412633	105413865	+	Colocalization	-1232	623	-	-623	105411388	105413865	-	peak179220	9	6	exon (NM_025212, exon 2 of 3)	exon (NM_025212, exon 2 of 3)	505	NR_125926	101929468	Hs,480435	NR_125926	ENSG00000245384	LOC101929468	-	uncharacterized LOC101929468	ncRNA	EXON	0	NM_025212	ENSG00000168772	CXXC4
chr4	105415956	105416855	+	Colocalization	-899	0	-	0	105415956	105416855	-	peak179222	9	6	promoter-TSS (NM_025212)	promoter-TSS (NM_025212)	-348	NR_132741	80319	Hs,12248	NM_025212	ENSG00000168772	CXXC4	IDAX	CXXC finger protein 4	protein-coding	TSS-1500	449	NM_025212	ENSG00000168772	CXXC4
chr4	106066909	106069561	+	Colocalization	-2652	0	-	0	106066909	106069561	+	peak179309	9	6	intron (NM_001127208, intron 1 of 10)	intron (NM_001127208, intron 1 of 10)	393	NM_001127208	54790	Hs,367639	NM_017628	ENSG00000168769	TET2	KIAA1546|MDS	tet methylcytosine dioxygenase 2	protein-coding	INTRON	0	NM_001127208	ENSG00000168769	TET2
chr4	106394126	106395737	+	Colocalization	-1611	0	-	0	106394126	106395737	-	peak179355	9	6	intron (NM_006903, intron 1 of 10)	CpG	295	NM_176866	27068	Hs,654957	NM_006903	ENSG00000138777	PPA2	HSPC124|SID6-306	pyrophosphatase (inorganic) 2	protein-coding
chr4	106815717	106818012	+	Colocalization	-2295	0	-	0	106815717	106818012	+	peak179420	8	6	exon (NM_001033047, exon 1 of 12)	exon (NM_001033047, exon 1 of 12)	268	NM_001184690	255743	Hs,518921	NM_198278	ENSG00000168743	NPNT	EGFL6L|POEM	nephronectin	protein-coding	1ST EXON	0	NM_001033047	ENSG00000168743	NPNT
chr4	103940331	103940693	+	Colocalization	-1007	212	+	212	103939686	103941762	-	peak178994	9	6	intron (NR_047515, intron 1 of 10)	CpG	172	NR_047515	150159	Hs,666728	NM_139173	ENSG00000164037	SLC9B1	NHA1|NHEDC1	solute carrier family 9, subfamily B (NHA1, cation proton antiporter 1), member 1	protein-coding	TTS+10kb	-6023	NM_178833	ENSG00000164038	SLC9B2
chr4	107237251	107238173	+	Colocalization	-1246	178	-	-178	107236572	107238497	-	peak179468	9	6	promoter-TSS (NM_001163437)	promoter-TSS (NM_001163437)	-112	NM_001290768	93627	Hs,151498	NM_033115	ENSG00000145348	TBCK	HSPC302|TBCKL	TBC1 domain containing kinase	protein-coding	TSS-1500	212	NM_001163437	ENSG00000145348	TBCK
chr4	108745162	108745661	+	Colocalization	-631	1186	+	1186	108745030	108748165	+	peak179728	9	6	intron (NM_001136258, intron 1 of 6)	intron (NM_001136258, intron 1 of 6)	877	NM_001136258	166929	Hs,595423	NM_152621	ENSG00000164023	SGMS2	SMS2	sphingomyelin synthase 2	protein-coding	INTRON	0	NM_001136258	ENSG00000164023	SGMS2
chr4	108851867	108853986	+	Colocalization	-2118	97	+	97	108851867	108854179	+	peak179751	9	6	exon (NM_183075, exon 1 of 5)	exon (NM_183075, exon 1 of 5)	252	NR_125929	101929595	Hs,678014	NR_125929	ENSG00000245293	LOC101929595	-	uncharacterized LOC101929595	ncRNA	1ST EXON	0	NM_183075	ENSG00000155016	CYP2U1
chr4	108910199	108911751	+	Colocalization	-1552	25	-	-25	108910148	108911751	+	peak179759	9	6	promoter-TSS (NM_005327)	promoter-TSS (NM_005327)	80	NM_005327	3033	Hs,438289	NM_005327	ENSG00000138796	HADH	HAD|HADH1|HADHSC|HCDH|HHF4|MSCHAD|SCHAD	hydroxyacyl-CoA dehydrogenase	protein-coding	TSS-200	-19	NM_005327	ENSG00000138796	HADH
chr4	109540978	109541977	+	Colocalization	-1392	8	+	8	109540586	109542386	-	peak179848	9	6	promoter-TSS (NM_033625)	promoter-TSS (NM_033625)	127	NR_026968	285456	Hs,683863	NM_182591	ENSG00000234492	RPL34-AS1	-	RPL34 antisense RNA 1 (head to head)	ncRNA	TSS-50kb;TSS-1500	-30354;-362	NM_001267818;NM_033625	ENSG00000198856;ENSG00000109475	OSTC;RPL34
chr4	110223210	110224749	+	Colocalization	-1539	0	-	0	110223210	110224749	-	peak179964	7	6	promoter-TSS (NM_198721)	promoter-TSS (NM_198721)	-181	NM_198721	84570	Hs,658842	NM_032518	ENSG00000188517	COL25A1	AMY|CFEOM5|CLAC|CLAC-P|CLACP	collagen, type XXV, alpha 1	protein-coding	TSS-1500;TSS-1500	558;282	NM_001256074;NM_198721	ENSG00000188517;ENSG00000188517	COL25A1;COL25A1
chr4	110353975	110356171	+	Colocalization	-2196	95	+	95	110353975	110356361	-	peak179982	9	6	promoter-TSS (NR_039978)	promoter-TSS (NR_039978)	-195	NR_039978	100533182	Hs,518927	NR_039978	ENSG00000247950	SEC24B-AS1	1/2-SBSRNA4	SEC24B antisense RNA 1	ncRNA	TSS-200	140	NR_039978	NO_ENSEMBL	NO_SYMBOL
chr4	110480852	110482647	+	Colocalization	-1795	0	-	0	110480852	110482647	-	peak179999	9	6	intron (NM_017918, intron 1 of 7)	CpG	395	NM_017918	55013	Hs,234149	NM_017918	ENSG00000005059	CCDC109B	MCUb	coiled-coil domain containing 109B	protein-coding
chr4	110623241	110625603	+	Colocalization	-2362	0	-	0	110623241	110625603	-	peak180017	9	6	intron (NR_133012, intron 1 of 5)	CpG	207	NM_001226	839	Hs,654616	NM_001226	ENSG00000138794	CASP6	MCH2	caspase 6	protein-coding	TTS+10kb	-6822	NM_030821	ENSG00000123739	PLA2G12A
chr4	110649416	110649825	+	Colocalization	-408	1180	+	1180	110649416	110652183	-	peak180018	9	6	exon (NM_030821, exon 1 of 4)	exon (NM_030821, exon 1 of 4)	442	NM_030821	81579	Hs,389452	NM_030821	ENSG00000123739	PLA2G12A	GXII|PLA2G12|ROSSY	phospholipase A2, group XIIA	protein-coding	TSS-50kb;1ST EXON	26272;0	NM_001226;NM_030821	ENSG00000138794;ENSG00000123739	CASP6;PLA2G12A
chr4	110650005	110650415	+	Colocalization	-998	590	+	590	110649416	110652183	-	peak180018	9	6	exon (NM_030821, exon 1 of 4)	exon (NM_030821, exon 1 of 4)	442	NM_030821	81579	Hs,389452	NM_030821	ENSG00000123739	PLA2G12A	GXII|PLA2G12|ROSSY	phospholipase A2, group XIIA	protein-coding	TSS-50kb;1ST EXON	26272;0	NM_001226;NM_030821	ENSG00000138794;ENSG00000123739	CASP6;PLA2G12A
chr4	108640478	108643035	+	Colocalization	-2557	0	-	0	108640478	108643035	-	peak179714	9	6	promoter-TSS (NM_005443)	promoter-TSS (NM_005443)	-338	NM_005443	9061	Hs,368610	NM_005443	ENSG00000138801	PAPSS1	ATPSK1|PAPSS|SK1	3'-phosphoadenosine 5'-phosphosulfate synthase 1	protein-coding	TSS-1500	438	NM_005443	ENSG00000138801	PAPSS1
chr4	103790955	103791295	+	Colocalization	-340	735	-	-735	103789485	103791295	-	peak178986	9	6	promoter-TSS (NM_181893)	promoter-TSS (NM_181893)	255	NM_001008388	493856	Hs,444955	NM_001008388		CISD2	ERIS|Miner1|NAF-1|WFS2|ZCD2	CDGSH iron sulfur domain 2	protein-coding	TSS-50kb;TSS-50kb;TSS-50kb;TSS-1500	43474;41386;40285;441	NM_001300795;NM_003340;NM_181889;NM_181893	ENSG00000109332;ENSG00000109332;ENSG00000109332;ENSG00000109332	UBE2D3;UBE2D3;UBE2D3;UBE2D3
chr4	103790586	103790921	+	Colocalization	-708	364	-	-364	103789485	103791295	-	peak178986	9	6	promoter-TSS (NM_181893)	promoter-TSS (NM_181893)	255	NM_001008388	493856	Hs,444955	NM_001008388		CISD2	ERIS|Miner1|NAF-1|WFS2|ZCD2	CDGSH iron sulfur domain 2	protein-coding	TSS-50kb;TSS-50kb;TSS-50kb;TSS-1500	43474;41386;40285;441	NM_001300795;NM_003340;NM_181889;NM_181893	ENSG00000109332;ENSG00000109332;ENSG00000109332;ENSG00000109332	UBE2D3;UBE2D3;UBE2D3;UBE2D3
chr4	103748962	103749542	+	Colocalization	-1531	124	-	-124	103747763	103750493	-	peak178982	9	6	promoter-TSS (NM_003340)	promoter-TSS (NM_003340)	-23	NM_181891	7323	Hs,518773	NM_003340	ENSG00000109332	UBE2D3	E2(17)KB3|UBC4/5|UBCH5C	ubiquitin conjugating enzyme E2D 3	protein-coding	TSS-50kb;TSS-50kb;TSS-200;TSS-1500	-40820;2212;124;-1442	NM_001008388;NM_001300795;NM_003340;NR_131185	ENSG00000145354;ENSG00000109332;ENSG00000109332;NO_ENSEMBL	CISD2;UBE2D3;UBE2D3;NO_SYMBOL
chr4	90757185	90759497	+	Colocalization	-2312	0	-	0	90757185	90759497	-	peak177050	9	6	promoter-TSS (NM_001146054)	promoter-TSS (NM_001146054)	9	NM_000345	6622	Hs,21374	NM_000345	ENSG00000145335	SNCA	NACP|PARK1|PARK4|PD1	synuclein alpha	protein-coding	TSS-1500	315	NM_001146054	ENSG00000145335	SNCA
chr4	91047782	91050414	+	Colocalization	-2632	0	-	0	91047782	91050414	-	peak177089	9	6	intron (NM_001145065, intron 1 of 10)	CpG	414	NM_001145065	401145	Hs,654735	NM_207491	ENSG00000184305	CCSER1	FAM190A	coiled-coil serine rich protein 1	protein-coding
chr4	95128587	95128967	+	Colocalization	-606	493	+	493	95128361	95130179	-	peak177732	9	6	promoter-TSS (NR_125922)	promoter-TSS (NR_125922)	35	NR_045644	56916	Hs,410406	NM_020159	ENSG00000163104	SMARCAD1	ADERM|ETL1|HEL1	SWI/SNF-related, matrix-associated actin-dependent regulator of chromatin, subfamily a, containing DEAD/H box 1	protein-coding	TSS-50kb;TSS-1500	-45274;664	NM_001254949;NR_125922	ENSG00000163104;NO_ENSEMBL	SMARCAD1;NO_SYMBOL
chr4	95374363	95375045	+	Colocalization	-682	1018	-	-1018	95372328	95375045	+	peak177772	9	6	intron (NM_001011516, intron 1 of 9)	intron (NM_001011516, intron 1 of 9)	679	NM_001011515	10611	Hs,480311	NM_006457	ENSG00000163110	PDLIM5	ENH|ENH1|L9|LIM	PDZ and LIM domain 5	protein-coding	INTRON	0	NM_001011516	ENSG00000163110	PDLIM5
chr4	96468508	96471271	+	Colocalization	-2763	0	-	0	96468508	96471271	-	peak177968	9	6	exon (NM_003728, exon 1 of 16)	exon (NM_003728, exon 1 of 16)	471	NM_003728	8633	Hs,388565	NM_003728	ENSG00000182168	UNC5C	UNC5H3	unc-5 netrin receptor C	protein-coding	1ST EXON	0	NM_003728	ENSG00000182168	UNC5C
chr4	99063919	99064340	+	Colocalization	-669	288	+	288	99063672	99065165	-	peak178283	9	6	promoter-TSS (NM_174952)	promoter-TSS (NM_174952)	-28	NM_174952	285555	Hs,680226	NM_174952	ENSG00000163116	STPG2	C4orf37	sperm-tail PG-rich repeat containing 2	protein-coding	TSS-200	128	NM_174952	ENSG00000163116	STPG2
chr4	99180979	99181380	+	Colocalization	-402	1212	+	1212	99180979	99183805	+	peak178294	9	6	promoter-TSS (NM_001100430)	promoter-TSS (NM_001100430)	-135	NM_001100430	5910	Hs,132858	NM_021159	ENSG00000138698	RAP1GDS1	GDS1|SmgGDS	RAP1, GTP-GDP dissociation stimulator 1	protein-coding	TSS-1500	-234	NM_001100430	ENSG00000138698	RAP1GDS1
chr4	99851539	99851895	+	Colocalization	-356	1216	-	-1216	99849107	99851895	-	peak178390	9	6	promoter-TSS (NM_001130678)	promoter-TSS (NM_001130678)	-258	NM_001130678	1977	Hs,249718	NM_001968		EIF4E	AUTS19|CBP|EIF4E1|EIF4EL1|EIF4F|eIF-4E	eukaryotic translation initiation factor 4E	protein-coding	TSS-1500	359	NM_001130678	ENSG00000151247	EIF4E
chr4	99915805	99916688	+	Colocalization	-882	685	+	685	99915805	99918057	-	peak178395	9	6	exon (NM_015143, exon 1 of 11)	exon (NM_015143, exon 1 of 11)	143	NM_015143	23173	Hs,480364	NM_015143	ENSG00000164024	METAP1	MAP1A|MetAP1A	methionyl aminopeptidase 1	protein-coding	1ST EXON;TSS-50kb	0;-1706	NM_015143;NR_037455	ENSG00000164024;NO_ENSEMBL	METAP1;NO_SYMBOL
chr4	99916748	99918057	+	Colocalization	-1310	471	-	-471	99915805	99918057	-	peak178395	9	6	exon (NM_015143, exon 1 of 11)	exon (NM_015143, exon 1 of 11)	143	NM_015143	23173	Hs,480364	NM_015143	ENSG00000164024	METAP1	MAP1A|MetAP1A	methionyl aminopeptidase 1	protein-coding	1ST EXON;TSS-50kb	0;-1706	NM_015143;NR_037455	ENSG00000164024;NO_ENSEMBL	METAP1;NO_SYMBOL
chr4	100008961	100011175	+	Colocalization	-2214	0	-	0	100008961	100011175	-	peak178410	9	6	promoter-TSS (NM_000671)	promoter-TSS (NM_000671)	60	NR_037884	100507053	Hs,635084	NR_037884	ENSG00000246090	LOC100507053	-	uncharacterized LOC100507053	ncRNA	TSS-1500	230	NM_000671	ENSG00000197894	ADH5
chr4	100484918	100485424	+	Colocalization	-756	299	-	-299	100484069	100485674	-	peak178462	9	6	promoter-TSS (NM_152292)	promoter-TSS (NM_152292)	-47	NM_152292	93587	Hs,380412	NM_152292	ENSG00000145331	TRMT10A	HEL-S-88|MSSGM|RG9MTD2|TRM10	tRNA methyltransferase 10A	protein-coding	TSS-200	148	NM_152292	ENSG00000145331	TRMT10A
chr4	100814837	100816360	+	Colocalization	-1523	0	-	0	100814837	100816360	-	peak178517	9	6	non-coding (NR_024170, exon 1 of 6)	non-coding (NR_024170, exon 1 of 6)	104	NR_024170	8649	Hs,433332	NM_021970	ENSG00000109270	LAMTOR3	MAP2K1IP1|MAPBP|MAPKSP1|MP1|PRO0633|Ragulator3	late endosomal/lysosomal adaptor, MAPK and MTOR activator 3	protein-coding	TTS+10kb;1ST EXON	-1908;0	NM_001031723;NR_024170	ENSG00000164031;NO_ENSEMBL	DNAJB14;NO_SYMBOL
chr4	100867058	100868493	+	Colocalization	-1435	0	-	0	100867058	100868493	-	peak178524	7	6	5' UTR (NM_001031723, exon 1 of 8)	5' UTR (NM_001031723, exon 1 of 8)	107	NM_001278311	79982	Hs,577426	NM_024920	ENSG00000164031	DNAJB14	EGNR9427|PRO34683	DnaJ (Hsp40) homolog, subfamily B, member 14	protein-coding	TTS+10kb;TSS-50kb	-1567;-3634	NM_002106;NR_125923	ENSG00000164032;NO_ENSEMBL	H2AFZ;NO_SYMBOL
chr4	100870081	100870578	+	Colocalization	-498	963	+	963	100870081	100872505	-	peak178525	9	6	promoter-TSS (NR_125923)	promoter-TSS (NR_125923)	219	NM_002106	3015	Hs,119192	NM_002106	ENSG00000164032	H2AFZ	H2A,Z-1|H2A,z|H2A/z|H2AZ	H2A histone family, member Z	protein-coding	TSS-50kb;TSS-200	3511;-117	NM_001031723;NR_125923	ENSG00000164031;NO_ENSEMBL	DNAJB14;NO_SYMBOL
chr4	100871204	100871651	+	Colocalization	-1300	135	-	-135	100870081	100872505	-	peak178525	9	6	promoter-TSS (NR_125923)	promoter-TSS (NR_125923)	219	NM_002106	3015	Hs,119192	NM_002106	ENSG00000164032	H2AFZ	H2A,Z-1|H2A,z|H2A/z|H2AZ	H2A histone family, member Z	protein-coding	TSS-50kb;TSS-200	3511;-117	NM_001031723;NR_125923	ENSG00000164031;NO_ENSEMBL	DNAJB14;NO_SYMBOL
chr4	102266575	102267295	+	Colocalization	-720	1311	+	1311	102266575	102269916	-	peak178758	9	6	promoter-TSS (NR_033874)	promoter-TSS (NR_033874)	382	NM_001130692	5530	Hs,435512	NM_000944	ENSG00000138814	PPP3CA	CALN|CALNA|CALNA1|CCN1|CNA1|PPP2B	protein phosphatase 3, catalytic subunit, alpha isozyme	protein-coding	TSS-50kb;TSS-1500	16776;-787	NR_031656;NR_033874	NO_ENSEMBL;NO_ENSEMBL	NO_SYMBOL;NO_SYMBOL
chr4	102267346	102269916	+	Colocalization	-2570	385	-	-385	102266575	102269916	-	peak178758	9	6	promoter-TSS (NR_033874)	promoter-TSS (NR_033874)	382	NM_001130692	5530	Hs,435512	NM_000944	ENSG00000138814	PPP3CA	CALN|CALNA|CALNA1|CCN1|CNA1|PPP2B	protein phosphatase 3, catalytic subunit, alpha isozyme	protein-coding	TSS-50kb;TSS-1500	16776;-787	NR_031656;NR_033874	NO_ENSEMBL;NO_ENSEMBL	NO_SYMBOL;NO_SYMBOL
chr4	102711367	102712768	+	Colocalization	-1401	0	-	0	102711367	102712768	-	peak178810	9	6	exon (NM_017935, exon 1 of 17)	exon (NM_017935, exon 1 of 17)	304	NM_001127507	55024	Hs,480400	NM_017935	ENSG00000153064	BANK1	BANK	B-cell scaffold protein with ankyrin repeats 1	protein-coding	TSS-50kb;1ST EXON	-23014;0	NM_001083907;NM_017935	ENSG00000153064;ENSG00000153064	BANK1;BANK1
chr4	103265006	103267411	+	Colocalization	-2405	0	-	0	103265006	103267411	-	peak178907	9	6	5' UTR (NM_022154, exon 1 of 8)	5' UTR (NM_022154, exon 1 of 8)	139	NM_022154	64116	Hs,288034	NM_022154	ENSG00000138821	SLC39A8	BIGM103|LZT-Hs6|PP3105|ZIP8	solute carrier family 39 (zinc transporter), member 8	protein-coding	TSS-50kb	20840	NM_001135148	NO_ENSEMBL	NO_SYMBOL
chr4	103351635	103351801	+	Colocalization	-166	602	+	602	103351635	103353005	-	peak178916	9	6	Intergenic	AluY|SINE|Alu	-70166	NM_003998	4790	Hs,618430	NM_003998	ENSG00000109320	NFKB1	EBP-1|KBF1|NF-kB1|NF-kappa-B|NF-kappaB|NFKB-p105|NFKB-p50|NFkappaB|p105|p50	nuclear factor of kappa light polypeptide gene enhancer in B-cells 1	protein-coding
chr4	103421481	103423833	+	Colocalization	-2352	0	-	0	103421481	103423833	-	peak178921	9	6	5' UTR (NM_003998, exon 1 of 24)	5' UTR (NM_003998, exon 1 of 24)	171	NM_001165412	4790	Hs,618430	NM_003998	ENSG00000109320	NFKB1	EBP-1|KBF1|NF-kB1|NF-kappa-B|NF-kappaB|NFKB-p105|NFKB-p50|NFkappaB|p105|p50	nuclear factor of kappa light polypeptide gene enhancer in B-cells 1	protein-coding
chr4	103681051	103682959	+	Colocalization	-1908	0	-	0	103681051	103682959	-	peak178965	9	6	exon (NM_005908, exon 1 of 17)	exon (NM_005908, exon 1 of 17)	146	NM_005908	4126	Hs,480415	NM_005908	ENSG00000109323	MANBA	MANB1	mannosidase, beta A, lysosomal	protein-coding	1ST EXON;TSS-50kb	0;-16288	NM_005908;NR_125932	ENSG00000109323;NO_ENSEMBL	MANBA;NO_SYMBOL
chr4	110651338	110652183	+	Colocalization	-846	960	-	-960	110649416	110652183	-	peak180018	9	6	exon (NM_030821, exon 1 of 4)	exon (NM_030821, exon 1 of 4)	442	NM_030821	81579	Hs,389452	NM_030821	ENSG00000123739	PLA2G12A	GXII|PLA2G12|ROSSY	phospholipase A2, group XIIA	protein-coding	TSS-50kb;1ST EXON	26272;0	NM_001226;NM_030821	ENSG00000138794;ENSG00000123739	CASP6;PLA2G12A
chr4	90219954	90221108	+	Colocalization	-1598	99	-	-99	90219312	90221551	-	peak176977	7	6	intron (NM_198281, intron 1 of 1)	intron (NM_198281, intron 1 of 1)	8729	NM_198281	285513	Hs,100912	NM_198281		GPRIN3	GRIN3	GPRIN family member 3	protein-coding	INTRON	0	NM_198281	ENSG00000185477	GPRIN3
chr4	110735923	110737634	+	Colocalization	-1711	0	-	0	110735923	110737634	-	peak180030	9	6	5' UTR (NM_018983, exon 1 of 7)	5' UTR (NM_018983, exon 1 of 7)	113	NM_018983	54433	Hs,69851	NM_018983	ENSG00000109534	GAR1	NOLA1	GAR1 homolog, ribonucleoprotein	protein-coding	TSS-50kb;TSS-50kb;TSS-50kb	13544;-12471;-32661	NM_000204;NM_006583;NM_198506	ENSG00000205403;ENSG00000180245;ENSG00000183423	CFI;RRH;LRIT3
chr4	113066098	113067941	+	Colocalization	-1843	0	-	0	113066098	113067941	-	peak180487	9	6	intron (NM_152400, intron 1 of 1)	CpG	467	NM_152400	132720	Hs,23439	NM_152400		C4orf32	-	chromosome 4 open reading frame 32	protein-coding
chr4	122745250	122745717	+	Colocalization	-466	460	-	-460	122744331	122745717	-	peak182201	9	6	promoter-TSS (NM_001237)	promoter-TSS (NM_001237)	64	NM_001237	890	Hs,58974	NM_001237	ENSG00000145386	CCNA2	CCN1|CCNA	cyclin A2	protein-coding	TTS+10kb;TSS-200;TTS+10kb	6949;37;-3957	NM_001034194;NM_001237;NM_018190	ENSG00000123737;ENSG00000145386;ENSG00000138686	EXOSC9;CCNA2;BBS7
chr4	122790649	122792478	+	Colocalization	-1829	0	-	0	122790649	122792478	-	peak182203	9	6	promoter-TSS (NM_176824)	promoter-TSS (NM_176824)	88	NM_018190	55212	Hs,591694	NM_018190	ENSG00000138686	BBS7	BBS2L1	Bardet-Biedl syndrome 7	protein-coding	TSS-50kb;TTS+10kb;TSS-200	46577;-8718;13	NM_001237;NM_003305;NM_176824	ENSG00000145386;ENSG00000138741;ENSG00000138686	CCNA2;TRPC3;BBS7
chr4	123072518	123074481	+	Colocalization	-1963	0	-	0	123072518	123074481	+	peak182250	9	6	Intergenic	CpG	-18258	NM_015312	84162	Hs,408142	NM_015312	ENSG00000138688	KIAA1109	FSA|Tweek	KIAA1109	protein-coding	TSS-50kb	-18357	NM_015312	ENSG00000138688	KIAA1109
chr4	123653569	123653983	+	Colocalization	-965	444	+	444	123653018	123655422	-	peak182349	9	6	promoter-TSS (NR_024041)	promoter-TSS (NR_024041)	363	NM_001178007	166379	Hs,400698	NM_152618	ENSG00000181004	BBS12	C4orf24	Bardet-Biedl syndrome 12	protein-coding	TSS-1500	263	NR_024041	NO_ENSEMBL	NO_SYMBOL
chr4	123654925	123655422	+	Colocalization	-496	954	-	-954	123653018	123655422	-	peak182349	9	6	promoter-TSS (NR_024041)	promoter-TSS (NR_024041)	363	NM_001178007	166379	Hs,400698	NM_152618	ENSG00000181004	BBS12	C4orf24	Bardet-Biedl syndrome 12	protein-coding	TSS-1500	263	NR_024041	NO_ENSEMBL	NO_SYMBOL
chr4	123747837	123749615	+	Colocalization	-1778	0	-	0	123747837	123749615	-	peak182370	8	6	intron (NM_002006, intron 1 of 2)	CpG	863	NM_002006	2247	Hs,284244	NM_002006	ENSG00000138685	FGF2	BFGF|FGF-2|FGFB|HBGF-2	fibroblast growth factor 2 (basic)	protein-coding
chr4	123844632	123844861	+	Colocalization	-230	868	-	-868	123842894	123844861	+	peak182383	9	6	promoter-TSS (NM_145207)	promoter-TSS (NM_145207)	-117	NM_007083	11162	Hs,558459	NM_007083	ENSG00000170917	NUDT6	ASFGF2|FGF-AS|FGF2AS|GFG-1|GFG1	nudix hydrolase 6	protein-coding	TSS-1500	-446	NM_145207	ENSG00000145375	SPATA5
chr4	124317632	124318691	+	Colocalization	-1059	1152	+	1152	124317632	124320995	-	peak182440	9	6	promoter-TSS (NM_001258039)	promoter-TSS (NM_001258039)	-227	NM_001258039	10252	Hs,744854	NM_005841	ENSG00000164056	SPRY1	hSPRY1	sprouty RTK signaling antagonist 1	protein-coding	INTRON;TSS-1500;TSS-1500	0;-326;-1430	NM_001258038;NM_001258039;NM_005841	ENSG00000164056;ENSG00000164056;ENSG00000164056	SPRY1;SPRY1;SPRY1
chr4	124426120	124427690	+	Colocalization	-1570	0	-	0	124426120	124427690	-	peak182458	9	6	Intergenic	CpG	106260	NM_005841	10252	Hs,744854	NM_005841	ENSG00000164056	SPRY1	hSPRY1	sprouty RTK signaling antagonist 1	protein-coding
chr4	124570754	124571626	+	Colocalization	-1037	266	-	-266	124570057	124571791	+	peak182475	9	6	Intergenic	Intergenic	-3016	NR_027105	285419	Hs,535763	NR_027105	ENSG00000249464	LINC01091	-	long intergenic non-protein coding RNA 1091	ncRNA	TSS-50kb	-3115	NR_027105	NO_ENSEMBL	NO_SYMBOL
chr4	122722808	122723062	+	Colocalization	-254	523	-	-523	122721763	122723062	-	peak182200	9	6	promoter-TSS (NM_001034194)	promoter-TSS (NM_001034194)	-59	NM_005033	5393	Hs,91728	NM_005033	ENSG00000123737	EXOSC9	PM/Scl-75|PMSCL1|RRP45|Rrp45p|p5|p6	exosome component 9	protein-coding	TSS-200;TSS-50kb	-159;36173	NM_001034194;NM_152399	ENSG00000123737;ENSG00000164112	EXOSC9;TMEM155
chr4	125632271	125634885	+	Colocalization	-2614	0	-	0	125632271	125634885	-	peak182650	9	6	intron (NM_020337, intron 1 of 4)	CpG	309	NM_001167882	57182	Hs,480694	NM_020337	ENSG00000151458	ANKRD50	-	ankyrin repeat domain 50	protein-coding
chr4	128543902	128545499	+	Colocalization	-1597	0	-	0	128543902	128545499	+	peak183228	8	6	Intergenic	CpG	-9386	NM_015693	27152	Hs,391481	NM_015693		INTU	INT|PDZD6|PDZK6	inturned planar cell polarity protein	protein-coding	TSS-50kb	-9486	NM_015693	ENSG00000164066	INTU
chr4	128553500	128554636	+	Colocalization	-1243	32	+	32	128553393	128554807	+	peak183229	9	6	promoter-TSS (NM_015693)	promoter-TSS (NM_015693)	13	NM_015693	27152	Hs,391481	NM_015693		INTU	INT|PDZD6|PDZK6	inturned planar cell polarity protein	protein-coding	TSS-200	-86	NM_015693	ENSG00000164066	INTU
chr4	128702676	128704949	+	Colocalization	-2273	0	-	0	128702676	128704949	+	peak183241	9	6	intron (NM_014278, intron 1 of 18)	CpG	360	NM_014278	22824	Hs,135554	NM_014278		HSPA4L	APG-1|HSPH3|Osp94	heat shock 70kDa protein 4-like	protein-coding	TTS+10kb	8466	NM_031291	ENSG00000151475	SLC25A31
chr4	128801427	128801832	+	Colocalization	-406	604	+	604	128801427	128803042	+	peak183248	9	6	promoter-TSS (NM_001190801)	promoter-TSS (NM_001190801)	-164	NM_001190801	10733	Hs,172052	NM_014264	ENSG00000142731	PLK4	MCCRP2|SAK|STK18	polo-like kinase 4	protein-coding	TSS-1500	-264	NM_001190801	ENSG00000142731	PLK4
chr4	128886157	128886656	+	Colocalization	-1461	26	-	-26	128885143	128887618	+	peak183252	9	6	promoter-TSS (NM_001039717)	promoter-TSS (NM_001039717)	-80	NM_001039717	80167	Hs,445817	NM_025097	ENSG00000164074	ABHD18	C4orf29	abhydrolase domain containing 18	protein-coding	TSS-200	-180	NM_001039717	ENSG00000164074	ABHD18
chr4	128981514	128981791	+	Colocalization	-276	1024	+	1024	128981514	128983838	-	peak183260	9	6	intron (NM_018078, intron 1 of 19)	CpG	255	NM_178043	55132	Hs,657067	NM_018078	ENSG00000138709	LARP1B	LARP2	La ribonucleoprotein domain family, member 1B	protein-coding
chr4	129473786	129474318	+	Colocalization	-871	510	+	510	129473447	129475677	-	peak183307	9	6	Intergenic	Intergenic	125391	NR_125882	100507487	Hs,549644	NR_125882	ENSG00000251432	LOC100507487	-	uncharacterized LOC100507487	ncRNA
chr4	129474608	129475440	+	Colocalization	-1069	462	-	-462	129473447	129475677	-	peak183307	9	6	Intergenic	Intergenic	125391	NR_125882	100507487	Hs,549644	NR_125882	ENSG00000251432	LOC100507487	-	uncharacterized LOC100507487	ncRNA
chr4	129730585	129734034	+	Colocalization	-3449	0	-	0	129730585	129734034	+	peak183343	9	6	promoter-TSS (NM_001287443)	promoter-TSS (NM_001287443)	-115	NM_001287441	79960	Hs,12420	NM_024900	ENSG00000077684	JADE1	PHF17	jade family PHD finger 1	protein-coding	TSS-1500	-788	NM_001287443	ENSG00000077684	JADE1
chr4	130014658	130015085	+	Colocalization	-664	276	-	-276	130013869	130015323	-	peak183364	9	6	promoter-TSS (NM_173487)	promoter-TSS (NM_173487)	166	NM_001300898	132320	Hs,654690	NM_144643	ENSG00000151466	SCLT1	CAP-1A|CAP1A	sodium channel and clathrin linker 1	protein-coding	TSS-50kb;TSS-200	-2785;-64	NM_001099783;NM_173487	ENSG00000151470;ENSG00000151470	C4orf33;C4orf33
chr4	126235910	126239012	+	Colocalization	-3102	0	-	0	126235910	126239012	+	peak182762	9	6	promoter-TSS (NM_024582)	promoter-TSS (NM_024582)	-106	NM_001291303	79633	Hs,563205	NM_024582	ENSG00000196159	FAT4	CDHF14|CDHR11|FAT-J|FATJ|HKLLS2|NBLA00548|VMLDS2	FAT atypical cadherin 4	protein-coding	TSS-1500	-205	NM_024582	ENSG00000196159	FAT4
chr4	122721842	122722557	+	Colocalization	-795	212	+	212	122721763	122723062	-	peak182200	9	6	promoter-TSS (NM_001034194)	promoter-TSS (NM_001034194)	-59	NM_005033	5393	Hs,91728	NM_005033	ENSG00000123737	EXOSC9	PM/Scl-75|PMSCL1|RRP45|Rrp45p|p5|p6	exosome component 9	protein-coding	TSS-200;TSS-50kb	-159;36173	NM_001034194;NM_152399	ENSG00000123737;ENSG00000164112	EXOSC9;TMEM155
chr4	122616947	122619113	+	Colocalization	-2166	0	-	0	122616947	122619113	-	peak182187	9	6	5' UTR (NM_001154, exon 1 of 13)	5' UTR (NM_001154, exon 1 of 13)	117	NM_001154	308	Hs,480653	NM_001154	ENSG00000164111	ANXA5	ANX5|ENX2|HEL-S-7|PP4|RPRGL3	annexin A5	protein-coding
chr4	121842809	121843151	+	Colocalization	-468	684	+	684	121842683	121844646	-	peak182027	9	6	intron (NM_001300824, intron 1 of 13)	CpG	356	NM_018699	11107	Hs,666782	NM_018699	ENSG00000138738	PRDM5	BCS2|PFM2	PR domain containing 5	protein-coding
chr4	113152257	113152859	+	Colocalization	-788	500	+	500	113152071	113154045	-	peak180499	9	6	5' UTR (NM_018569, exon 1 of 10)	5' UTR (NM_018569, exon 1 of 10)	163	NM_018569	55435	Hs,435991	NM_018569	ENSG00000138660	AP1AR	2C18|C4orf16|GBAR|PRO0971|gamma-BAR	adaptor-related protein complex 1 associated regulatory protein	protein-coding
chr4	113205203	113207681	+	Colocalization	-2478	0	-	0	113205203	113207681	-	peak180511	9	6	intron (NM_052864, intron 1 of 1)	intron (NM_052864, intron 1 of 1)	617	NM_052864	92610	Hs,310640	NM_052864		TIFA	T2BP|T6BP|TIFAA	TRAF-interacting protein with forkhead-associated domain	protein-coding	TSS-50kb;INTRON	-12156;0	NM_001253884;NM_052864	ENSG00000073331;ENSG00000145365	ALPK1;TIFA
chr4	113557591	113558544	+	Colocalization	-954	349	+	349	113557591	113559243	-	peak180565	9	6	promoter-TSS (NM_018392)	promoter-TSS (NM_018392)	-195	NM_015454	51574	Hs,713663	NM_015454	ENSG00000174720	LARP7	ALAZS|HDCMA18P|PIP7S	La ribonucleoprotein domain family, member 7	protein-coding	TSS-200	197	NM_018392	ENSG00000138658	ZGRF1
chr4	113558573	113559110	+	Colocalization	-670	425	-	-425	113557591	113559243	-	peak180565	9	6	promoter-TSS (NM_018392)	promoter-TSS (NM_018392)	-195	NM_015454	51574	Hs,713663	NM_015454	ENSG00000174720	LARP7	ALAZS|HDCMA18P|PIP7S	La ribonucleoprotein domain family, member 7	protein-coding	TSS-200	197	NM_018392	ENSG00000138658	ZGRF1
chr4	114037181	114038739	+	Colocalization	-1558	0	-	0	114037181	114038739	-	peak180655	9	6	intron (NM_020977, intron 1 of 44)	intron (NM_020977, intron 1 of 44)	9941	NR_031641	100302188		NR_031641		MIR1243	MIRN1243|hsa-mir-1243	microRNA 1243	ncRNA	INTRON;TTS+10kb;TSS-50kb	0;9841;-35577	NM_020977;NR_031641;NR_107049	ENSG00000145362;NO_ENSEMBL;NO_ENSEMBL	ANK2;NO_SYMBOL;NO_SYMBOL
chr4	114683715	114684173	+	Colocalization	-691	1071	-	-1071	114681340	114684406	-	peak180780	9	6	5' UTR (NM_001221, exon 1 of 19)	5' UTR (NM_001221, exon 1 of 19)	210	NM_172127	817	Hs,144114	NM_001221	ENSG00000145349	CAMK2D	CAMKD	calcium/calmodulin-dependent protein kinase II delta	protein-coding
chr4	114899744	114901255	+	Colocalization	-1511	0	-	0	114899744	114901255	-	peak180809	8	6	5' UTR (NM_024590, exon 1 of 2)	5' UTR (NM_024590, exon 1 of 2)	378	NM_024590	79642	Hs,22895	NM_024590	ENSG00000180801	ARSJ	-	arylsulfatase family, member J	protein-coding
chr4	115519019	115521481	+	Colocalization	-2462	0	-	0	115519019	115521481	+	peak180906	9	6	intron (NM_001128174, intron 1 of 5)	CpG	639	NM_001128174	7368	Hs,144197	NM_003360	ENSG00000174607	UGT8	CGT|UGT4	UDP glycosyltransferase 8	protein-coding	TSS-50kb	-23372	NM_003360	ENSG00000174607	UGT8
chr4	115536414	115537350	+	Colocalization	-936	364	+	364	115536414	115538078	-	peak180910	9	6	intron (NM_001128174, intron 1 of 5)	L1P1|LINE|L1	-6277	NM_003360	7368	Hs,144197	NM_003360	ENSG00000174607	UGT8	CGT|UGT4	UDP glycosyltransferase 8	protein-coding	TSS-50kb;TSS-50kb	-6376;-40768	NM_003360;NR_030303	ENSG00000174607;NO_ENSEMBL	UGT8;NO_SYMBOL
chr4	118005791	118007302	+	Colocalization	-1511	0	-	0	118005791	118007302	-	peak181447	9	6	exon (NM_152402, exon 1 of 1)	exon (NM_152402, exon 1 of 1)	189	NM_152402	133022	Hs,570737	NM_152402	ENSG00000174599	TRAM1L1	-	translocation associated membrane protein 1-like 1	protein-coding	1ST EXON	0	NM_152402	ENSG00000174599	TRAM1L1
chr4	119186333	119187281	+	Colocalization	-948	131	+	131	119186333	119187542	-	peak181680	9	6	Intergenic	LTR12C|LTR|ERV1	-12979	NR_034010	100093630	Hs,535762	NR_003584	ENSG00000269893	SNHG8	LINC00060|NCRNA00060	small nucleolar RNA host gene 8	ncRNA	TTS+10kb;TSS-50kb;TSS-50kb	7250;-13506;-13078	NM_004784;NR_002963;NR_003584	ENSG00000164100;NO_ENSEMBL;NO_ENSEMBL	NDST3;NO_SYMBOL;NO_SYMBOL
chr4	119199607	119200629	+	Colocalization	-1022	252	-	-252	119199103	119200629	-	peak181682	9	6	promoter-TSS (NR_003584)	promoter-TSS (NR_003584)	-51	NR_034010	100093630	Hs,535762	NR_003584	ENSG00000269893	SNHG8	LINC00060|NCRNA00060	small nucleolar RNA host gene 8	ncRNA	TTS+10kb;TSS-1500;TSS-200	-1010;-578;-150	NM_003619;NR_002963;NR_003584	ENSG00000164099;NO_ENSEMBL;NO_ENSEMBL	PRSS12;NO_SYMBOL;NO_SYMBOL
chr4	119272659	119274850	+	Colocalization	-2191	0	-	0	119272659	119274850	-	peak181695	9	6	exon (NM_003619, exon 1 of 13)	exon (NM_003619, exon 1 of 13)	167	NM_003619	8492	Hs,445857	NM_003619	ENSG00000164099	PRSS12	BSSP-3|BSSP3|MRT1	protease, serine, 12 (neurotrypsin, motopsin)	protein-coding	1ST EXON	0	NM_003619	ENSG00000164099	PRSS12
chr4	119606318	119606704	+	Colocalization	-666	339	+	339	119606038	119607663	-	peak181711	9	6	promoter-TSS (NR_125930)	promoter-TSS (NR_125930)	326	NM_020961	57721	Hs,596872	NM_020961		METTL14	-	methyltransferase like 14	protein-coding	TSS-1500	225	NR_125930	NO_ENSEMBL	NO_SYMBOL
chr4	119607367	119607663	+	Colocalization	-296	665	-	-665	119606038	119607663	-	peak181711	9	6	promoter-TSS (NR_125930)	promoter-TSS (NR_125930)	326	NM_020961	57721	Hs,596872	NM_020961		METTL14	-	methyltransferase like 14	protein-coding	TSS-1500	225	NR_125930	NO_ENSEMBL	NO_SYMBOL
chr4	119755069	119755676	+	Colocalization	-858	1060	+	1060	119754818	119758047	-	peak181748	9	6	intron (NM_014822, intron 1 of 22)	intron (NM_014822, intron 1 of 22)	893	NM_014822	9871	Hs,189641	NM_014822	ENSG00000150961	SEC24D	CLCRP2	SEC24 homolog D, COPII coat complex component	protein-coding	TSS-50kb;INTRON	-15510;0	NM_001286754;NM_014822	ENSG00000172403;ENSG00000150961	SYNPO2;SEC24D
chr4	119756077	119756673	+	Colocalization	-1856	57	+	57	119754818	119758047	-	peak181748	9	6	intron (NM_014822, intron 1 of 22)	intron (NM_014822, intron 1 of 22)	893	NM_014822	9871	Hs,189641	NM_014822	ENSG00000150961	SEC24D	CLCRP2	SEC24 homolog D, COPII coat complex component	protein-coding	TSS-50kb;INTRON	-15510;0	NM_001286754;NM_014822	ENSG00000172403;ENSG00000150961	SYNPO2;SEC24D
chr4	119809617	119810662	+	Colocalization	-1045	0	-	0	119809617	119810662	-	peak181756	6	6	5' UTR (NM_133477, exon 1 of 5)	5' UTR (NM_133477, exon 1 of 5)	144	NM_001128933	171024	Hs,655519	NM_133477	ENSG00000172403	SYNPO2	-	synaptopodin 2	protein-coding
chr4	120132956	120133578	+	Colocalization	-622	586	+	586	120132956	120134750	+	peak181806	9	6	promoter-TSS (NM_019050)	promoter-TSS (NM_019050)	-54	NR_125931	101929762	Hs,570735	NR_125931		LOC101929762	-	uncharacterized LOC101929762	ncRNA	TSS-200	-28	NM_019050	ENSG00000145390	USP53
chr4	120220387	120222350	+	Colocalization	-1963	0	-	0	120220387	120222350	-	peak181813	9	6	intron (NM_001170330, intron 2 of 2)	MIR|SINE|MIR	599	NM_001001701	401152	Hs,173705	NM_001001701	ENSG00000164096	C4orf3	-	chromosome 4 open reading frame 3	protein-coding
chr4	120547548	120550177	+	Colocalization	-2628	185	+	185	120547548	120550546	-	peak181846	9	6	promoter-TSS (NM_033430)	promoter-TSS (NM_033430)	192	NM_033437	8654	Hs,647971	NM_001083	ENSG00000138735	PDE5A	CGB-PDE|CN5A|PDE5	phosphodiesterase 5A, cGMP-specific	protein-coding	TSS-1500	706	NM_033430	ENSG00000138735	PDE5A
chr4	120550192	120550546	+	Colocalization	-354	1322	-	-1322	120547548	120550546	-	peak181846	9	6	promoter-TSS (NM_033430)	promoter-TSS (NM_033430)	192	NM_033437	8654	Hs,647971	NM_001083	ENSG00000138735	PDE5A	CGB-PDE|CN5A|PDE5	phosphodiesterase 5A, cGMP-specific	protein-coding	TSS-1500	706	NM_033430	ENSG00000138735	PDE5A
chr4	120987895	120988314	+	Colocalization	-745	348	+	348	120987569	120989336	-	peak181897	9	6	promoter-TSS (NM_002358)	promoter-TSS (NM_002358)	-440	NM_002358	4085	Hs,591697	NM_002358		MAD2L1	HSMAD2|MAD2	MAD2 mitotic arrest deficient-like 1 (yeast)	protein-coding	TSS-1500	540	NM_002358	ENSG00000164109	MAD2L1
chr4	111117028	111120427	+	Colocalization	-3399	0	-	0	111117028	111120427	-	peak180094	9	6	intron (NM_024090, intron 1 of 3)	intron (NM_024090, intron 1 of 3)	1043	NM_001130721	79071	Hs,412939	NM_024090	ENSG00000170522	ELOVL6	FACE|FAE|LCE	ELOVL fatty acid elongase 6	protein-coding	INTRON	0	NM_024090	ENSG00000170522	ELOVL6
chr4	175442819	175444402	+	Colocalization	-1583	0	-	0	175442819	175444402	-	peak190952	9	6	5' UTR (NM_001145816, exon 1 of 6)	5' UTR (NM_001145816, exon 1 of 6)	433	NM_001256301	3248	Hs,596913	NM_000860	ENSG00000164120	HPGD	15-PGDH|PGDH|PGDH1|PHOAR1|SDR36C1	hydroxyprostaglandin dehydrogenase 15-(NAD)	protein-coding
chr4	6717335	6717968	+	Colocalization	-633	430	+	430	6717335	6718828	-	peak165619	9	6	exon (NM_018366, exon 1 of 1)	exon (NM_018366, exon 1 of 1)	240	NM_018366	55330	Hs,7570	NM_018366	ENSG00000186222	BLOC1S4	BCAS4L|BLOS4|CNO	biogenesis of lysosomal organelles complex-1, subunit 4, cappuccino	protein-coding	1ST EXON;TSS-50kb	0;6577	NM_018366;NM_203462	ENSG00000186222;ENSG00000178988	BLOC1S4;MRFAP1L1
chr4	6676339	6676821	+	Colocalization	-482	694	-	-694	6674951	6676821	-	peak165614	9	6	promoter-TSS (NR_015433)	promoter-TSS (NR_015433)	65	NR_015433	93622	Hs,6815	NM_138699		LOC93622	-	Morf4 family associated protein 1-like 1 pseudogene	pseudo	TSS-50kb;TSS-50kb;TSS-200	-19779;-42055;-34	NM_005980;NM_018366;NR_015433	ENSG00000163993;ENSG00000186222;NO_ENSEMBL	S100P;BLOC1S4;NO_SYMBOL
chr5	137946136	137947727	+	Colocalization	-1591	0	-	0	137946136	137947727	-	peak211252	6	3	Intergenic	(TG)n|Simple_repeat|Simple_repeat	-35614	NM_004134	3313	Hs,184233	NM_004134	ENSG00000113013	HSPA9	CRP40|CSA|GRP-75|GRP75|HEL-S-124m|HSPA9B|MOT|MOT2|MTHSP75|PBP74	heat shock 70kDa protein 9 (mortalin)	protein-coding	TSS-50kb	35715	NM_004134	ENSG00000113013	HSPA9
chr5	138089854	138090331	+	Colocalization	-478	850	-	-850	138088152	138090331	-	peak211264	9	6	intron (NM_001290307, intron 1 of 18)	CpG	157	NM_001903	1495	Hs,445981	NM_001903	ENSG00000044115	CTNNA1	CAP102	catenin (cadherin-associated protein), alpha 1	protein-coding
chr5	138533309	138534064	+	Colocalization	-754	250	+	250	138533309	138534562	-	peak211322	9	6	intron (NM_001037633, intron 1 of 10)	CpG	129	NM_022464	64374	Hs,483521	NM_022464	ENSG00000120725	SIL1	BAP|MSS|ULG5	SIL1 nucleotide exchange factor	protein-coding
chr5	138534145	138534562	+	Colocalization	-417	418	-	-418	138533309	138534562	-	peak211322	9	6	intron (NM_001037633, intron 1 of 10)	CpG	129	NM_022464	64374	Hs,483521	NM_022464	ENSG00000120725	SIL1	BAP|MSS|ULG5	SIL1 nucleotide exchange factor	protein-coding
chr5	138609020	138610233	+	Colocalization	-1213	0	-	0	138609020	138610233	-	peak211330	9	6	non-coding (NR_003141, exon 1 of 4)	non-coding (NR_003141, exon 1 of 4)	186	NM_199189	9782	Hs,268939	NM_018834	ENSG00000015479	MATR3	ALS21|MPD2|VCPDM	matrin 3	protein-coding	TSS-50kb;TSS-50kb;TSS-50kb	-19912;-18811;-4942	NM_001194956;NM_018834;NR_002915	ENSG00000015479;ENSG00000015479;NO_ENSEMBL	MATR3;MATR3;NO_SYMBOL
chr5	138630439	138630653	+	Colocalization	-214	766	-	-766	138628908	138630653	-	peak211332	9	6	intron (NM_001194956, intron 1 of 13)	CpG	342	NM_001194956	9782	Hs,268939	NM_018834	ENSG00000015479	MATR3	ALS21|MPD2|VCPDM	matrin 3	protein-coding	TSS-50kb;TSS-50kb	-48442;-47840	NM_001033112;NM_016480	ENSG00000120727;ENSG00000120727	PAIP2;PAIP2
chr5	138676850	138677717	+	Colocalization	-1052	252	+	252	138676666	138678407	-	peak211337	9	6	promoter-TSS (NM_016480)	promoter-TSS (NM_016480)	16	NR_109830	51247	Hs,396644	NM_016480	ENSG00000120727	PAIP2	PAIP-2|PAIP2A	poly(A) binding protein interacting protein 2	protein-coding	TSS-1500;TSS-200	-686;-84	NM_001033112;NM_016480	ENSG00000120727;ENSG00000120727	PAIP2;PAIP2
chr5	138728221	138731103	+	Colocalization	-2882	0	-	0	138728221	138731103	-	peak211342	6	4	exon (NM_001161546, exon 1 of 1)	exon (NM_001161546, exon 1 of 1)	1223	NM_001161546	389333	Hs,729482	NM_001161546		PROB1	C5orf65	proline-rich basic protein 1	protein-coding	1ST EXON;TSS-50kb;TSS-50kb;TTS+10kb	0;10724;4158;-2893	NM_001161546;NM_005847;NM_016459;NM_194296	ENSG00000228672;ENSG00000170482;ENSG00000170476;ENSG00000170469	PROB1;SLC23A1;MZB1;SPATA24
chr5	138738950	138740354	+	Colocalization	-1404	0	-	0	138738950	138740354	-	peak211343	9	6	exon (NM_194296, exon 1 of 6)	exon (NM_194296, exon 1 of 6)	124	NM_194296	202051	Hs,373612	NM_194296	ENSG00000170469	SPATA24	CCDC161|T6441	spermatogenesis associated 24	protein-coding	TSS-50kb;TSS-50kb;TSS-50kb;TTS+10kb;1ST EXON	8868;20714;14148;-6339;0	NM_001161546;NM_005847;NM_016459;NM_152686;NM_194296	ENSG00000228672;ENSG00000170482;ENSG00000170476;ENSG00000170464;ENSG00000170469	PROB1;SLC23A1;MZB1;DNAJC18;SPATA24
chr5	138774323	138775709	+	Colocalization	-1386	0	-	0	138774323	138775709	-	peak211347	9	6	intron (NM_152686, intron 1 of 7)	intron (NM_152686, intron 1 of 7)	198	NM_152686	202052	Hs,483537	NM_152686	ENSG00000170464	DNAJC18	-	DnaJ (Hsp40) homolog, subfamily C, member 18	protein-coding	TSS-50kb;TTS+10kb;TSS-50kb;INTRON;TSS-50kb	44232;-9326;49512;0;35341	NM_001161546;NM_001293739;NM_016459;NM_152686;NM_194296	ENSG00000228672;NO_ENSEMBL;ENSG00000170476;ENSG00000170464;ENSG00000170469	PROB1;NO_SYMBOL;MZB1;DNAJC18;SPATA24
chr5	137911112	137911713	+	Colocalization	-898	129	-	-129	137910556	137912010	-	peak211247	9	6	promoter-TSS (NM_004134)	promoter-TSS (NM_004134)	35	NM_004134	3313	Hs,184233	NM_004134	ENSG00000113013	HSPA9	CRP40|CSA|GRP-75|GRP75|HEL-S-124m|HSPA9B|MOT|MOT2|MTHSP75|PBP74	heat shock 70kDa protein 9 (mortalin)	protein-coding	TSS-50kb;TSS-200;TSS-50kb;TSS-50kb	33984;66;32395;14585	NM_001282185;NM_004134;NM_004730;NR_002913	ENSG00000120705;ENSG00000113013;ENSG00000120705;NO_ENSEMBL	ETF1;HSPA9;ETF1;NO_SYMBOL
chr5	138897225	138898364	+	Colocalization	-1139	0	-	0	138897225	138898364	-	peak211354	9	6	Intergenic	CpG	-35420	NM_198282	340061	Hs,379754	NM_198282	ENSG00000184584	TMEM173	ERIS|MITA|MPYS|NET23|SAVI|STING|hMITA|hSTING	transmembrane protein 173	protein-coding	TSS-50kb;TSS-50kb;TSS-50kb	36008;-43056;35520	NM_001301738;NM_181838;NM_198282	NO_ENSEMBL;ENSG00000131508;ENSG00000184584	NO_SYMBOL;UBE2D2;TMEM173
chr5	139016250	139018437	+	Colocalization	-2186	388	-	-388	139015475	139018437	-	peak211364	9	6	Intergenic	Intergenic	-11345	NM_016463	51523	Hs,744933	NM_016463	ENSG00000171604	CXXC5	CF5|HSPC195|RINF|WID	CXXC finger protein 5	protein-coding	TSS-50kb;TTS+10kb	-11444;9039	NM_016463;NM_181838	ENSG00000171604;ENSG00000131508	CXXC5;UBE2D2
chr5	139027798	139028368	+	Colocalization	-570	267	+	267	139027798	139028901	+	peak211366	6	6	promoter-TSS (NM_016463)	promoter-TSS (NM_016463)	49	NM_016463	51523	Hs,744933	NM_016463	ENSG00000171604	CXXC5	CF5|HSPC195|RINF|WID	CXXC finger protein 5	protein-coding	TSS-200	-50	NM_016463	ENSG00000171604	CXXC5
chr5	139089968	139091688	+	Colocalization	-1720	0	-	0	139089968	139091688	-	peak211386	6	5	Intergenic	CpG	34980	NR_105052	101929696	Hs,147408	NR_105052	ENSG00000249131	LOC101929696	-	uncharacterized LOC101929696	ncRNA
chr5	139125132	139127911	+	Colocalization	-2778	211	-	-211	139124711	139127911	-	peak211389	8	6	promoter-TSS (NR_105053)	promoter-TSS (NR_105053)	-503	NR_105053	101929696	Hs,147408	NR_105052	ENSG00000249131	LOC101929696	-	uncharacterized LOC101929696	ncRNA	TSS-50kb;TSS-1500	-49194;604	NM_032289;NR_105053	ENSG00000146005;NO_ENSEMBL	PSD2;NO_SYMBOL
chr5	139166773	139168096	+	Colocalization	-1323	0	-	0	139166773	139168096	-	peak211396	9	6	Intergenic	CpG	-7971	NM_032289	84249	Hs,21963	NM_032289	ENSG00000146005	PSD2	EFA6C	pleckstrin and Sec7 domain containing 2	protein-coding	TSS-50kb;TSS-50kb	-8071;41727	NM_032289;NR_105053	ENSG00000146005;NO_ENSEMBL	PSD2;NO_SYMBOL
chr5	139421218	139423489	+	Colocalization	-2271	0	-	0	139421218	139423489	-	peak211415	9	6	exon (NM_004883, exon 1 of 10)	exon (NM_004883, exon 1 of 10)	530	NM_004883	9542	Hs,408515	NM_004883	ENSG00000158458	NRG2	DON1|HRG2|NTAK	neuregulin 2	protein-coding	1ST EXON	0	NM_004883	ENSG00000158458	NRG2
chr5	139486609	139486716	+	Colocalization	-106	1008	+	1008	139486609	139488730	-	peak211418	9	6	promoter-TSS (NR_102741)	promoter-TSS (NR_102741)	-73	NR_102740	100505636	Hs,438871	NR_102739	ENSG00000245146	LINC01024	MA-linc1	long intergenic non-protein coding RNA 1024	ncRNA	TSS-50kb;TSS-50kb;TSS-200;TSS-50kb	-17950;-6137;174;-49333	NM_001007189;NM_005859;NR_102741;NR_130738	ENSG00000182700;ENSG00000185129;NO_ENSEMBL;NO_ENSEMBL	IGIP;PURA;NO_SYMBOL;NO_SYMBOL
chr5	139492756	139494781	+	Colocalization	-2025	0	-	0	139492756	139494781	-	peak211419	9	6	promoter-TSS (NM_005859)	promoter-TSS (NM_005859)	61	NM_005859	5813	Hs,443121	NM_005859		PURA	MRD31|PUR-ALPHA|PUR1|PURALPHA	purine-rich element binding protein A	protein-coding	TSS-50kb;TSS-200;TSS-50kb;TSS-50kb	-11852;-39;6272;-43235	NM_001007189;NM_005859;NR_102741;NR_130738	ENSG00000182700;ENSG00000185129;NO_ENSEMBL;NO_ENSEMBL	IGIP;PURA;NO_SYMBOL;NO_SYMBOL
chr5	139554162	139555915	+	Colocalization	-1753	0	-	0	139554162	139555915	+	peak211428	9	6	intron (NM_032412, intron 1 of 2)	CpG	386	NM_032412	84418	Hs,529798	NM_032412		CYSTM1	C5orf32|ORF1-FL49	cysteine-rich transmembrane module containing 1	protein-coding	TTS+10kb	6769	NR_130738	NO_ENSEMBL	NO_SYMBOL
chr5	139682760	139683227	+	Colocalization	-534	280	-	-280	139682133	139683295	-	peak211451	9	6	promoter-TSS (NM_002622)	promoter-TSS (NM_002622)	-25	NM_002622	5201	Hs,483564	NM_002622	ENSG00000113068	PFDN1	PDF|PFD1	prefoldin subunit 1	protein-coding	TSS-200	126	NM_002622	ENSG00000113068	PFDN1
chr5	138940218	138942026	+	Colocalization	-1808	0	-	0	138940218	138942026	-	peak211356	9	6	5' UTR (NM_181838, exon 1 of 8)	5' UTR (NM_181838, exon 1 of 8)	371	NM_181838	7322	Hs,108332	NM_003339	ENSG00000131508	UBE2D2	E2(17)KB2|PUBC1|UBC4|UBC4/5|UBCH4|UBCH5B	ubiquitin conjugating enzyme E2D 2	protein-coding
chr5	139725340	139726786	+	Colocalization	-1446	0	-	0	139725340	139726786	-	peak211458	9	6	5' UTR (NM_001945, exon 1 of 6)	5' UTR (NM_001945, exon 1 of 6)	125	NM_001945	1839	Hs,799	NM_001945	ENSG00000113070	HBEGF	DTR|DTS|DTSF|HEGFL	heparin-binding EGF-like growth factor	protein-coding	TSS-50kb;TSS-50kb	-13823;43475	NM_001258426;NM_002622	ENSG00000113073;ENSG00000113068	SLC4A9;PFDN1
chr5	137878838	137879255	+	Colocalization	-1024	306	+	306	137878231	137880474	-	peak211241	9	6	promoter-TSS (NM_004730)	promoter-TSS (NM_004730)	-364	NM_004730	2107	Hs,483494	NM_004730	ENSG00000120705	ETF1	D5S1995|ERF|ERF1|RF1|SUP45L1|TB3-1	eukaryotic translation termination factor 1	protein-coding	TSS-50kb;TSS-1500	2053;464	NM_001282185;NM_004730	ENSG00000120705;ENSG00000120705	ETF1;ETF1
chr5	137774006	137776030	+	Colocalization	-2024	0	-	0	137774006	137776030	-	peak211231	8	6	intron (NM_001271803, intron 1 of 7)	intron (NM_001271803, intron 1 of 7)	328	NR_073448	51308	Hs,416090	NM_016606	ENSG00000132563	REEP2	C5orf19|SGC32445|SPG72	receptor accessory protein 2	protein-coding	INTRON;TSS-50kb;TTS+10kb	0;-26262;2403	NM_001271803;NM_001964;NM_016604	ENSG00000132563;ENSG00000120738;ENSG00000120733	REEP2;EGR1;KDM3B
chr5	133801176	133802794	+	Colocalization	-1618	0	-	0	133801176	133802794	-	peak210958	9	6	Intergenic	Intergenic	-31247	NR_105044	102546229		NR_105044		LOC102546229	-	uncharacterized LOC102546229	ncRNA	TSS-50kb;TSS-50kb	31348;-40357	NR_105044;NR_105045	NO_ENSEMBL;NO_ENSEMBL	NO_SYMBOL;NO_SYMBOL
chr5	133859597	133861244	+	Colocalization	-1646	1192	+	1192	133859597	133863627	-	peak210964	9	6	promoter-TSS (NM_015288)	promoter-TSS (NM_015288)	-186	NM_015288	23338	Hs,732155	NM_015288	ENSG00000043143	JADE2	JADE-2|PHF15	jade family PHD finger 2	protein-coding	INTRON;TSS-1500	0;-285	NM_001289985;NM_015288	ENSG00000043143;ENSG00000043143	JADE2;JADE2
chr5	133861312	133863627	+	Colocalization	-2314	858	-	-858	133859597	133863627	-	peak210964	9	6	promoter-TSS (NM_015288)	promoter-TSS (NM_015288)	-186	NM_015288	23338	Hs,732155	NM_015288	ENSG00000043143	JADE2	JADE-2|PHF15	jade family PHD finger 2	protein-coding	INTRON;TSS-1500	0;-285	NM_001289985;NM_015288	ENSG00000043143;ENSG00000043143	JADE2;JADE2
chr5	133967836	133968968	+	Colocalization	-1132	0	-	0	133967836	133968968	+	peak210987	9	6	intron (NM_001033503, intron 1 of 7)	CpG	131	NM_001033503	51128	Hs,432984	NM_016103	ENSG00000152700	SAR1B	ANDD|CMRD|GTBPB|SARA2	secretion associated, Ras related GTPase 1B	protein-coding	TSS-50kb	-16172	NM_021982	ENSG00000113615	SEC24A
chr5	133983635	133984117	+	Colocalization	-649	651	+	651	133983468	133985586	-	peak210989	9	6	promoter-TSS (NM_021982)	promoter-TSS (NM_021982)	52	NM_021982	10802	Hs,595540	NM_021982	ENSG00000113615	SEC24A	-	SEC24 homolog A, COPII coat complex component	protein-coding	TSS-50kb;TSS-200	16095;-47	NM_001033503;NM_021982	ENSG00000152700;ENSG00000113615	SAR1B;SEC24A
chr5	134073310	134073750	+	Colocalization	-464	766	+	766	134073286	134075305	+	peak210992	9	6	5' UTR (NM_001745, exon 1 of 4)	5' UTR (NM_001745, exon 1 of 4)	126	NM_001745	819	Hs,529846	NM_001745	ENSG00000164615	CAMLG	CAML	calcium modulating ligand	protein-coding	TSS-50kb	-20227	NM_014829	ENSG00000145833	DDX46
chr5	134093803	134095072	+	Colocalization	-1269	0	-	0	134093803	134095072	-	peak210993	9	6	promoter-TSS (NM_014829)	promoter-TSS (NM_014829)	14	NM_014829	9879	Hs,406549	NM_014829	ENSG00000145833	DDX46	PRPF5|Prp5	DEAD (Asp-Glu-Ala-Asp) box polypeptide 46	protein-coding	TTS+10kb;TSS-200	6689;-85	NM_001745;NM_014829	ENSG00000164615;ENSG00000145833	CAMLG;DDX46
chr5	134182243	134182511	+	Colocalization	-268	631	-	-631	134180982	134182511	-	peak210994	9	6	promoter-TSS (NM_001135586)	promoter-TSS (NM_001135586)	89	NM_001135586	134553	Hs,708536	NM_152409	ENSG00000181904	C5orf24	-	chromosome 5 open reading frame 24	protein-coding	TSS-200;TSS-50kb	-11;-27813	NM_001135586;NM_024715	ENSG00000181904;ENSG00000113621	C5orf24;TXNDC15
chr5	134210480	134211304	+	Colocalization	-824	544	-	-544	134209393	134211304	+	peak210996	9	6	intron (NM_024715, intron 1 of 4)	CpG	889	NM_024715	79770	Hs,741304	NM_024715	ENSG00000113621	TXNDC15	C5orf14|UNQ335	thioredoxin domain containing 15	protein-coding	TSS-50kb	-30561	NM_032151	ENSG00000132570	PCBD2
chr5	134241306	134241706	+	Colocalization	-400	604	-	-604	134240097	134241706	-	peak210997	9	6	promoter-TSS (NM_032151)	promoter-TSS (NM_032151)	92	NM_032151	84105	Hs,710014	NM_032151		PCBD2	DCOH2|DCOHM|PHS2	pterin-4 alpha-carbinolamine dehydratase/dimerization cofactor of hepatocyte nuclear factor 1 alpha (TCF1) 2	protein-coding	TTS+10kb;TSS-200;TSS-50kb	3680;-7;-22926	NM_024715;NM_032151;NR_039666	ENSG00000113621;ENSG00000132570;NO_ENSEMBL	TXNDC15;PCBD2;NO_SYMBOL
chr5	137800629	137800915	+	Colocalization	-892	262	-	-262	137799500	137801521	+	peak211233	9	6	promoter-TSS (NM_001964)	promoter-TSS (NM_001964)	-670	NM_001964	1958	Hs,326035	NM_001964	ENSG00000120738	EGR1	AT225|G0S30|KROX-24|NGFI-A|TIS8|ZIF-268|ZNF225	early growth response 1	protein-coding	TSS-1500	-770	NM_001964	ENSG00000120738	EGR1
chr5	134733656	134735477	+	Colocalization	-1822	44	-	-44	134733566	134735477	-	peak211027	8	6	intron (NM_004893, intron 1 of 8)	CpG	406	NM_138610	9555	Hs,420272	NM_004893	ENSG00000113648	H2AFY	H2A,y|H2A/y|H2AF12M|MACROH2A1,1|mH2A1|macroH2A1,2	H2A histone family, member Y	protein-coding
chr5	135527480	135529395	+	Colocalization	-1915	0	-	0	135527480	135529395	-	peak211092	8	6	non-coding (NR_024418, exon 1 of 1)	non-coding (NR_024418, exon 1 of 1)	413	NR_024418	389332	Hs,127680	NR_024418	ENSG00000271824	LOC389332	-	uncharacterized LOC389332	ncRNA
chr5	137070030	137072110	+	Colocalization	-2080	0	-	0	137070030	137072110	-	peak211192	9	6	intron (NM_017415, intron 1 of 14)	intron (NM_017415, intron 1 of 14)	709	NM_017415	26249	Hs,655084	NM_017415	ENSG00000146021	KLHL3	PHA2D	kelch-like family member 3	protein-coding	TSS-50kb;TSS-50kb;INTRON	14172;29055;0	NM_001257194;NM_001257195;NM_017415	ENSG00000146021;ENSG00000146021;ENSG00000146021	KLHL3;KLHL3;KLHL3
chr5	137089235	137091040	+	Colocalization	-1805	0	-	0	137089235	137091040	-	peak211196	9	6	promoter-TSS (NM_006805)	promoter-TSS (NM_006805)	-99	NM_006805	10949	Hs,96996	NM_006805		HNRNPA0	HNRPA0	heterogeneous nuclear ribonucleoprotein A0	protein-coding	TSS-50kb;TSS-50kb;TSS-200;TSS-50kb;TSS-50kb	33240;48123;200;18460;-46843	NM_001257194;NM_001257195;NM_006805;NM_017415;NR_002713	ENSG00000146021;ENSG00000146021;ENSG00000177733;ENSG00000146021;NO_ENSEMBL	KLHL3;KLHL3;HNRNPA0;KLHL3;NO_SYMBOL
chr5	137224372	137225504	+	Colocalization	-1132	0	-	0	137224372	137225504	-	peak211202	6	6	promoter-TSS (NM_001258449)	promoter-TSS (NM_001258449)	-187	NM_001258449	27039	Hs,716884	NM_014386	ENSG00000078795	PKD2L2	TRPP5	polycystic kidney disease 2-like 2	protein-coding	TSS-1500;TTS+10kb	-286;1499	NM_001258449;NM_006790	ENSG00000078795;ENSG00000120729	PKD2L2;MYOT
chr5	137367890	137369542	+	Colocalization	-1652	0	-	0	137367890	137369542	-	peak211208	9	6	promoter-TSS (NM_001101801)	promoter-TSS (NM_001101801)	86	NM_016603	51306	Hs,567453	NM_016603	ENSG00000031003	FAM13B	ARHGAP49|C5orf5|FAM13B1|KHCHP|N61	family with sequence similarity 13, member B	protein-coding	TSS-200	15	NM_001101801	ENSG00000031003	FAM13B
chr5	137474326	137475520	+	Colocalization	-1194	0	-	0	137474326	137475520	-	peak211214	9	6	TTS (NM_139199)	TTS (NM_139199)	209	NM_003551	8382	Hs,730856	NM_003551	ENSG00000112981	NME5	NM23-H5|NM23H5|RSPH23	NME/NM23 family member 5	protein-coding	TSS-50kb;TTS+10kb	-39593;-107	NM_005733;NM_139199	ENSG00000112984;ENSG00000112983	KIF20A;BRD8
chr5	137514144	137514942	+	Colocalization	-847	278	-	-278	137513539	137514991	-	peak211215	9	6	promoter-TSS (NM_005733)	promoter-TSS (NM_005733)	93	NM_001300966	10902	Hs,519337	NM_006696	ENSG00000112983	BRD8	SMAP|SMAP2|p120	bromodomain containing 8	protein-coding	TSS-50kb;TTS+10kb;TSS-1500	39234;-9171;-251	NM_003551;NM_004661;NM_005733	ENSG00000112981;ENSG00000094880;ENSG00000112984	NME5;CDC23;KIF20A
chr5	137548827	137549384	+	Colocalization	-795	16	-	-16	137548558	137549623	-	peak211217	9	6	promoter-TSS (NM_004661)	promoter-TSS (NM_004661)	-59	NM_004661	8697	Hs,73625	NM_004661	ENSG00000094880	CDC23	ANAPC8|APC8|CUT23	cell division cycle 23	protein-coding	TSS-200;TSS-50kb	159;34573	NM_004661;NM_139199	ENSG00000094880;ENSG00000112983	CDC23;BRD8
chr5	137672910	137675182	+	Colocalization	-2272	0	-	0	137672910	137675182	-	peak211225	9	6	promoter-TSS (NM_001287583)	promoter-TSS (NM_001287583)	-2	NM_001287583	995	Hs,656	NM_001790	ENSG00000158402	CDC25C	CDC25|PPP1R60	cell division cycle 25C	protein-coding	TSS-200;TSS-50kb;TSS-50kb	103;-14338;6581	NM_001287583;NM_016604;NM_022809	ENSG00000158402;ENSG00000120733;ENSG00000158402	CDC25C;KDM3B;CDC25C
chr5	137688381	137689739	+	Colocalization	-1358	259	-	-259	137687863	137689739	-	peak211226	9	6	intron (NM_016604, intron 1 of 23)	CpG	516	NM_016604	51780	Hs,483486	NM_016604	ENSG00000120733	KDM3B	5qNCA|C5orf7|JMJD1B|NET22	lysine (K)-specific demethylase 3B	protein-coding	TTS+10kb;TSS-50kb;TSS-50kb	3484;14858;21336	NM_001135647;NM_001287583;NM_022809	ENSG00000120709;ENSG00000158402;ENSG00000158402	FAM53C;CDC25C;CDC25C
chr5	135467876	135469647	+	Colocalization	-1771	0	-	0	135467876	135469647	-	peak211082	9	6	intron (NM_001001420, intron 1 of 6)	CpG	228	NM_001001420	4090	Hs,167700	NM_005903	ENSG00000113658	SMAD5	DWFC|JV5-1|MADH5	SMAD family member 5	protein-coding
chr5	139780504	139781462	+	Colocalization	-1401	233	+	233	139780061	139782371	+	peak211464	9	6	promoter-TSS (NM_017978)	promoter-TSS (NM_017978)	-183	NM_001197030	54882	Hs,594084	NM_017747	ENSG00000131503	ANKHD1	MASK|MASK1|PP2500|VBARP	ankyrin repeat and KH domain containing 1	protein-coding	TSS-1500	-282	NM_017978	ENSG00000131503	ANKHD1
chr5	139936461	139937674	+	Colocalization	-1213	84	-	-84	139936293	139937674	-	peak211473	9	6	promoter-TSS (NM_001253764)	promoter-TSS (NM_001253764)	57	NM_001253764	10011	Hs,653135	NM_001035235	ENSG00000213523	SRA1	SRA|SRAP|STRAA1|pp7684	steroid receptor RNA activator 1	protein-coding	TSS-200;TTS+10kb;TSS-50kb;TTS+10kb	44;7232;-7103;-6164	NM_001253764;NM_003732;NM_080670;NR_106889	NO_ENSEMBL;ENSG00000243056;ENSG00000176087;NO_ENSEMBL	NO_SYMBOL;EIF4EBP3;SLC35A4;NO_SYMBOL
chr5	139944017	139944506	+	Colocalization	-1152	4	+	4	139943354	139945178	-	peak211474	9	6	promoter-TSS (NM_133174)	promoter-TSS (NM_133174)	-77	NM_133173	10307	Hs,529449	NM_006051	ENSG00000113108	APBB3	FE65L2|SRA	amyloid beta (A4) precursor protein-binding, family B, member 3	protein-coding	TSS-50kb;TSS-50kb;TSS-200	6225;7326;178	NM_001035235;NM_001253764;NM_133174	ENSG00000213523;NO_ENSEMBL;ENSG00000113108	SRA1;NO_SYMBOL;APBB3
chr5	141404206	141405140	+	Colocalization	-934	0	-	0	141404206	141405140	-	peak211586	9	6	Intergenic	Intergenic	-12053	NM_005471	10007	Hs,633853	NM_005471	ENSG00000113552	GNPDA1	GNP1|GNPDA|GNPI|GPI|HLN	glucosamine-6-phosphate deaminase 1	protein-coding	TSS-50kb	12154	NM_005471	ENSG00000113552	GNPDA1
chr5	141489788	141490123	+	Colocalization	-335	944	-	-944	141487900	141490123	+	peak211596	9	6	intron (NM_030571, intron 1 of 7)	intron (NM_030571, intron 1 of 7)	688	NM_030571	80762	Hs,9788	NM_030571	ENSG00000131507	NDFIP1	N4WBP5	Nedd4 family interacting protein 1	protein-coding	INTRON	0	NM_030571	ENSG00000131507	NDFIP1
chr5	141704488	141704834	+	Colocalization	-1141	282	+	282	141703693	141706193	-	peak211619	9	6	promoter-TSS (NR_120664)	promoter-TSS (NR_120664)	85	NR_120664	101926941	Hs,658945	NR_120664	ENSG00000231185	LOC101926941	-	uncharacterized LOC101926941	ncRNA	TSS-200;TSS-50kb	-14;7157	NR_120664;NR_131221	NO_ENSEMBL;NO_ENSEMBL	NO_SYMBOL;NO_SYMBOL
chr5	141736243	141737325	+	Colocalization	-1082	0	-	0	141736243	141737325	-	peak211622	8	6	intron (NR_120664, intron 3 of 3)	CpG	31926	NR_120664	101926941	Hs,658945	NR_120664	ENSG00000231185	LOC101926941	-	uncharacterized LOC101926941	ncRNA	TSS-50kb;TSS-50kb	31826;38998	NM_030964;NR_131221	ENSG00000187678;NO_ENSEMBL	SPRY4;NO_SYMBOL
chr5	142148957	142151155	+	Colocalization	-2198	0	-	0	142148957	142151155	-	peak211660	9	6	promoter-TSS (NM_001135608)	promoter-TSS (NM_001135608)	-236	NM_015071	23092	Hs,654668	NM_015071	ENSG00000145819	ARHGAP26	GRAF|GRAF1|OPHN1L|OPHN1L1	Rho GTPase activating protein 26	protein-coding	TSS-1500;TTS+10kb	-335;9599	NM_001135608;NR_110558	ENSG00000145819;NO_ENSEMBL	ARHGAP26;NO_SYMBOL
chr5	142782110	142785421	+	Colocalization	-3311	0	-	0	142782110	142785421	-	peak211748	9	6	promoter-TSS (NM_001020825)	promoter-TSS (NM_001020825)	279	NM_001018076	2908	Hs,122926	NM_000176	ENSG00000113580	NR3C1	GCCR|GCR|GCRST|GR|GRL	nuclear receptor subfamily 3, group C, member 1 (glucocorticoid receptor)	protein-coding	TSS-1500	613	NM_001020825	ENSG00000113580	NR3C1
chr5	143549473	143549661	+	Colocalization	-188	601	+	601	143549473	143550863	+	peak211809	9	6	promoter-TSS (NM_020768)	promoter-TSS (NM_020768)	110	NM_030799	81555	Hs,372050	NM_030799	ENSG00000145817	YIPF5	FinGER5|SB140|SMAP-5|SMAP5|YIP1A	Yip1 domain family member 5	protein-coding	TSS-1500	-368	NM_020768	ENSG00000183775	KCTD16
chr5	143550185	143550678	+	Colocalization	-678	264	-	-264	143549473	143550863	+	peak211809	9	6	promoter-TSS (NM_020768)	promoter-TSS (NM_020768)	110	NM_030799	81555	Hs,372050	NM_030799	ENSG00000145817	YIPF5	FinGER5|SB140|SMAP-5|SMAP5|YIP1A	Yip1 domain family member 5	protein-coding	TSS-1500	-368	NM_020768	ENSG00000183775	KCTD16
chr5	145214348	145215785	+	Colocalization	-1437	0	-	0	145214348	145215785	-	peak211895	9	6	promoter-TSS (NM_138492)	promoter-TSS (NM_138492)	-135	NM_205846	153768	Hs,314261	NM_138492	ENSG00000186314	PRELID2	-	PRELI domain containing 2	protein-coding	TSS-1500	235	NM_138492	ENSG00000186314	PRELID2
chr5	145561915	145562620	+	Colocalization	-988	28	-	-28	145561577	145562904	-	peak211922	9	6	promoter-TSS (NM_020117)	promoter-TSS (NM_020117)	53	NM_020117	51520	Hs,432674	NM_020117	ENSG00000133706	LARS	HSPC192|ILFS1|LARS1|LEURS|LEUS|LFIS|LRS|PIG44|RNTLS|hr025Cl	leucyl-tRNA synthetase	protein-coding	TSS-50kb;TSS-200	-21022;47	NM_018989;NM_020117	ENSG00000091009;ENSG00000133706	RBM27;LARS
chr5	141391855	141393064	+	Colocalization	-1209	0	-	0	141391855	141393064	-	peak211583	9	6	intron (NM_005471, intron 1 of 6)	CpG	160	NM_005471	10007	Hs,633853	NM_005471	ENSG00000113552	GNPDA1	GNP1|GNPDA|GNPI|GPI|HLN	glucosamine-6-phosphate deaminase 1	protein-coding
chr5	145582479	145583180	+	Colocalization	-754	320	+	320	145582427	145583874	-	peak211923	9	6	promoter-TSS (NM_018989)	promoter-TSS (NM_018989)	-12	NM_018989	54439	Hs,61441	NM_018989	ENSG00000091009	RBM27	ARRS1|Psc1|ZC3H18|ZC3H20	RNA binding motif protein 27	protein-coding	TSS-200;TSS-50kb	-112;20957	NM_018989;NM_020117	ENSG00000091009;ENSG00000133706	RBM27;LARS
chr5	146256601	146258798	+	Colocalization	-2197	0	-	0	146256601	146258798	-	peak211970	6	6	non-coding (NR_073526, exon 1 of 9)	non-coding (NR_073526, exon 1 of 9)	648	NM_001271948	5521	Hs,627618	NM_181674	ENSG00000156475	PPP2R2B	B55BETA|PP2AB55BETA|PP2ABBETA|PP2APR55B|PP2APR55BETA|PR2AB55BETA|PR2ABBETA|PR2APR55BETA|PR52B|PR55-BETA|PR55BETA|SCA12	protein phosphatase 2, regulatory subunit B, beta	protein-coding	1ST EXON	0	NR_073526	NO_ENSEMBL	NO_SYMBOL
chr5	146613531	146615155	+	Colocalization	-1624	0	-	0	146613531	146615155	+	peak211996	9	6	promoter-TSS (NM_145001)	promoter-TSS (NM_145001)	-236	NM_001112724	202374	Hs,585069	NM_145001	ENSG00000169302	STK32A	YANK1	serine/threonine kinase 32A	protein-coding	TSS-1500	-335	NM_145001	ENSG00000169302	STK32A
chr5	146832340	146834517	+	Colocalization	-2177	0	-	0	146832340	146834517	-	peak212017	8	6	promoter-TSS (NM_001387)	promoter-TSS (NM_001387)	-169	NM_001387	1809	Hs,519659	NM_001387	ENSG00000113657	DPYSL3	CRMP-4|CRMP4|DRP-3|DRP3|LCRMP|ULIP|ULIP-1	dihydropyrimidinase-like 3	protein-coding	TSS-1500	269	NM_001387	ENSG00000113657	DPYSL3
chr5	146888370	146890064	+	Colocalization	-1694	0	-	0	146888370	146890064	-	peak212026	7	6	exon (NM_001197294, exon 1 of 14)	exon (NM_001197294, exon 1 of 14)	402	NM_001197294	1809	Hs,519659	NM_001387	ENSG00000113657	DPYSL3	CRMP-4|CRMP4|DRP-3|DRP3|LCRMP|ULIP|ULIP-1	dihydropyrimidinase-like 3	protein-coding	1ST EXON	0	NM_001197294	ENSG00000113657	DPYSL3
chr5	147161603	147162829	+	Colocalization	-1226	0	-	0	147161603	147162829	-	peak212059	9	6	5' UTR (NM_001282282, exon 1 of 21)	5' UTR (NM_001282282, exon 1 of 21)	195	NM_014790	9832	Hs,740461	NM_014790	ENSG00000176049	JAKMIP2	JAMIP2|NECC1	janus kinase and microtubule interacting protein 2	protein-coding
chr5	147762774	147763659	+	Colocalization	-1094	206	+	206	147762565	147764279	+	peak212096	9	6	promoter-TSS (NM_001271723)	promoter-TSS (NM_001271723)	-9	NR_105057	102546294	Hs,660461	NR_105057	ENSG00000247199	LOC102546294	-	uncharacterized LOC102546294	ncRNA	TSS-200	-175	NM_001271723	ENSG00000145868	FBXO38
chr5	148205324	148206648	+	Colocalization	-1324	0	-	0	148205324	148206648	+	peak212127	9	6	promoter-TSS (NM_000024)	promoter-TSS (NM_000024)	-170	NM_000024	154	Hs,2551	NM_000024		ADRB2	ADRB2R|ADRBR|B2AR|BAR|BETA2AR	adrenoceptor beta 2, surface	protein-coding	TSS-1500	-269	NM_000024	ENSG00000169252	ADRB2
chr5	148724355	148725641	+	Colocalization	-1286	0	-	0	148724355	148725641	-	peak212182	9	6	promoter-TSS (NM_152407)	promoter-TSS (NM_152407)	21	NM_152407	134266	Hs,511816	NM_152407	ENSG00000164284	GRPEL2	Mt-GrpE#2	GrpE-like 2, mitochondrial (E, coli)	protein-coding	TTS+10kb;TSS-50kb;TSS-200;TTS+10kb	3732;-12671;-78;-2780	NM_001146337;NM_024028;NM_152407;NR_132366	ENSG00000157510;ENSG00000145882;ENSG00000164284;NO_ENSEMBL	AFAP1L1;PCYOX1L;GRPEL2;NO_SYMBOL
chr5	148736946	148737361	+	Colocalization	-415	504	+	504	148736946	148738369	-	peak212184	9	6	promoter-TSS (NM_024028)	promoter-TSS (NM_024028)	88	NM_001301057	78991	Hs,644397	NM_024028	ENSG00000145882	PCYOX1L	-	prenylcysteine oxidase 1 like	protein-coding	TSS-200;TTS+10kb;TSS-50kb	-11;3613;-48849	NM_024028;NM_152407;NR_105059	ENSG00000145882;ENSG00000164284;NO_ENSEMBL	PCYOX1L;GRPEL2;NO_SYMBOL
chr5	148928981	148930048	+	Colocalization	-1067	0	-	0	148928981	148930048	-	peak212217	4	3	intron (NM_001892, intron 2 of 9)	intron (NM_001892, intron 2 of 9)	379	NM_001271742	1452	Hs,529862	NM_001892	ENSG00000113712	CSNK1A1	CK1|CK1a|CKIa|HEL-S-77p|HLCDGP1|PRO2975	casein kinase 1, alpha 1	protein-coding	TSS-50kb;INTRON	-31720;0	NM_001001669;NM_001892	ENSG00000183111;ENSG00000113712	ARHGEF37;CSNK1A1
chr5	145826333	145827019	+	Colocalization	-700	416	+	416	145826319	145827864	-	peak211935	9	6	intron (NM_001040006, intron 1 of 20)	CpG	219	NM_006706	10915	Hs,443465	NM_006706	ENSG00000113649	TCERG1	CA150|TAF2S|Urn1	transcription elongation regulator 1	protein-coding
chr5	141348033	141348400	+	Colocalization	-366	483	+	483	141348033	141349365	-	peak211575	9	6	promoter-TSS (NM_183401)	promoter-TSS (NM_183401)	-13	NM_183401	9604	Hs,483616	NM_004290	ENSG00000013561	RNF14	ARA54|HFB30|HRIHFB2038|TRIAD2	ring finger protein 14	protein-coding	TSS-50kb;TSS-200	10173;-112	NM_016580;NM_183401	ENSG00000113555;ENSG00000013561	PCDH12;RNF14
chr5	141303226	141303504	+	Colocalization	-716	94	+	94	141302788	141304130	-	peak211569	9	6	promoter-TSS (NM_014773)	promoter-TSS (NM_014773)	74	NM_014773	9812	Hs,210532	NM_014773	ENSG00000081791	KIAA0141	DELE	KIAA0141	protein-coding	TSS-50kb;TSS-50kb;TSS-50kb;TSS-200;TSS-50kb;TSS-50kb	-43042;45585;-45091;-25;-45352;27300	NM_001201365;NM_002587;NM_004290;NM_014773;NM_183401;NR_033244	ENSG00000013561;ENSG00000156453;ENSG00000013561;ENSG00000081791;ENSG00000013561;NO_ENSEMBL	RNF14;PCDH1;RNF14;KIAA0141;RNF14;NO_SYMBOL
chr5	141258608	141259152	+	Colocalization	-599	1507	-	-1507	141255539	141259207	-	peak211565	9	6	intron (NM_032420, intron 1 of 4)	CpG	602	NM_002587	5097	Hs,79769	NM_002587	ENSG00000156453	PCDH1	PC42|PCDH42	protocadherin 1	protein-coding	TSS-50kb;TSS-50kb;TSS-50kb	8282;11707;-46111	NM_001278613;NM_001278615;NM_014773	ENSG00000156453;NO_ENSEMBL;ENSG00000081791	PCDH1;NO_SYMBOL;KIAA0141
chr5	140011402	140013160	+	Colocalization	-1758	0	-	0	140011402	140013160	-	peak211478	9	6	exon (NM_001174104, exon 3 of 3)	exon (NM_001174104, exon 3 of 3)	754	NM_000591	929	Hs,163867	NM_000591	ENSG00000170458	CD14	-	CD14 molecule	protein-coding	EXON;TSS-50kb;TSS-50kb;TSS-50kb	0;-6830;-15202;-32202	NM_001174104;NM_001300982;NM_006083;NM_017706	ENSG00000170458;ENSG00000113119;ENSG00000113141;ENSG00000120314	CD14;TMCO6;IK;WDR55
chr5	140018545	140019068	+	Colocalization	-646	259	+	259	140018422	140019708	-	peak211479	9	6	promoter-TSS (NM_001300982)	promoter-TSS (NM_001300982)	53	NM_001300982	55374	Hs,534333	NM_018502	ENSG00000113119	TMCO6	PRO1580	transmembrane and coiled-coil domains 6	protein-coding	TSS-50kb;TSS-50kb;TTS+10kb;TSS-200;TSS-50kb;TSS-50kb	6131;5880;-5826;-46;-8418;-25418	NM_000591;NM_001174104;NM_001185012;NM_001300982;NM_006083;NM_017706	ENSG00000170458;ENSG00000170458;ENSG00000131495;ENSG00000113119;ENSG00000113141;ENSG00000120314	CD14;CD14;NDUFA2;TMCO6;IK;WDR55
chr5	140027042	140027568	+	Colocalization	-902	19	+	19	140026666	140027982	-	peak211480	9	6	promoter-TSS (NM_006083)	promoter-TSS (NM_006083)	46	NM_001185012	4695	Hs,75914	NM_002488	ENSG00000131495	NDUFA2	B8|CD14|CIB8	NADH dehydrogenase (ubiquinone) 1 alpha subcomplex, 2, 8kDa	protein-coding	TSS-50kb;TSS-50kb;TSS-50kb;TTS+10kb;TSS-200;TSS-50kb	14390;14139;-43786;2432;-159;-17159	NM_000591;NM_001174104;NM_001278732;NM_001300982;NM_006083;NM_017706	ENSG00000170458;ENSG00000170458;NO_ENSEMBL;ENSG00000113119;ENSG00000113141;ENSG00000120314	CD14;CD14;NO_SYMBOL;TMCO6;IK;WDR55
chr5	140043804	140044463	+	Colocalization	-822	201	+	201	140043641	140045029	-	peak211481	9	6	promoter-TSS (NM_017706)	promoter-TSS (NM_017706)	-49	NM_017706	54853	Hs,286261	NM_017706		WDR55	-	WD repeat domain 55	protein-coding	TSS-50kb;TSS-50kb;TSS-50kb;TSS-50kb;TTS+10kb;TTS+10kb;TSS-200;TSS-50kb;TTS+10kb;TSS-50kb	31401;31150;16851;-26775;-8734;2371;-148;-35796;-6116;-46625	NM_000591;NM_001174104;NM_001185012;NM_001278732;NM_002109;NM_006083;NM_017706;NM_144723;NM_194249;NR_026703	ENSG00000170458;ENSG00000170458;ENSG00000131495;NO_ENSEMBL;ENSG00000170445;ENSG00000113141;ENSG00000120314;ENSG00000146007;ENSG00000256453;NO_ENSEMBL	CD14;CD14;NDUFA2;NO_SYMBOL;HARS;IK;WDR55;ZMAT2;DND1;NO_SYMBOL
chr5	140070223	140071568	+	Colocalization	-1345	0	-	0	140070223	140071568	-	peak211483	9	6	promoter-TSS (NM_001278732)	promoter-TSS (NM_001278732)	-115	NM_001278731	23438	Hs,432560	NM_012208	ENSG00000112855	HARS2	HARSL|HARSR|HO3|PRLTS2	histidyl-tRNA synthetase 2, mitochondrial	protein-coding	TSS-50kb;TSS-1500;TSS-50kb;TSS-50kb;TSS-50kb;TSS-50kb;TSS-50kb	43412;-214;-9235;17826;-20064;-27714;-34947	NM_001185012;NM_001278732;NM_144723;NM_194249;NR_026703;NR_026704;NR_026705	ENSG00000131495;NO_ENSEMBL;ENSG00000146007;ENSG00000256453;NO_ENSEMBL;NO_ENSEMBL;NO_ENSEMBL	NDUFA2;NO_SYMBOL;ZMAT2;DND1;NO_SYMBOL;NO_SYMBOL;NO_SYMBOL
chr5	140079633	140080137	+	Colocalization	-670	127	+	127	140079467	140080556	-	peak211484	9	6	promoter-TSS (NM_144723)	promoter-TSS (NM_144723)	-20	NM_144723	153527	Hs,350194	NM_144723	ENSG00000146007	ZMAT2	Ptg-12|Snu23|hSNU23	zinc finger, matrin-type 2	protein-coding	TTS+10kb;TSS-50kb;TSS-200;TSS-50kb;TSS-50kb;TSS-50kb;TSS-50kb	1210;8801;-119;26942;-10948;-18598;-25831	NM_001278732;NM_002109;NM_144723;NM_194249;NR_026703;NR_026704;NR_026705	NO_ENSEMBL;ENSG00000170445;ENSG00000146007;ENSG00000256453;NO_ENSEMBL;NO_ENSEMBL;NO_ENSEMBL	NO_SYMBOL;HARS;ZMAT2;DND1;NO_SYMBOL;NO_SYMBOL;NO_SYMBOL
chr5	140090576	140091331	+	Colocalization	-840	209	-	-209	140090074	140091416	-	peak211485	9	6	promoter-TSS (NR_026703)	promoter-TSS (NR_026703)	-116	NR_026703	56664		NR_026703	ENSG00000199990	VTRNA1-1	HVG1|VAULTRC1|VR1|hvg-1|vRNA	vault RNA 1-1	ncRNA	TSS-50kb;TTS+10kb;TSS-50kb;TSS-1500;TSS-50kb;TSS-50kb	19534;4607;37675;-215;-7865;-15098	NM_002109;NM_144723;NM_194249;NR_026703;NR_026704;NR_026705	ENSG00000170445;ENSG00000146007;ENSG00000256453;NO_ENSEMBL;NO_ENSEMBL;NO_ENSEMBL	HARS;ZMAT2;DND1;NO_SYMBOL;NO_SYMBOL;NO_SYMBOL
chr5	140305504	140307319	+	Colocalization	-1815	0	-	0	140305504	140307319	-	peak211495	9	6	5' UTR (NM_018898, exon 1 of 4)	5' UTR (NM_018898, exon 1 of 4)	110	NM_018898	56135	Hs,199343	NM_018898	ENSG00000248383	PCDHAC1	PCDH-ALPHA-C1	protocadherin alpha subfamily C, 1	protein-coding	TSS-50kb;TSS-50kb	-38938;-40039	NM_018899;NM_031883	ENSG00000243232;ENSG00000243232	PCDHAC2;PCDHAC2
chr5	140345536	140347116	+	Colocalization	-1580	0	-	0	140345536	140347116	+	peak211496	9	6	promoter-TSS (NM_031883)	promoter-TSS (NM_031883)	-26	NM_031883	56134	Hs,199343	NM_018899	ENSG00000243232	PCDHAC2	PCDH-ALPHA-C2	protocadherin alpha subfamily C, 2	protein-coding	TSS-200	-125	NM_031883	ENSG00000243232	PCDHAC2
chr5	140419732	140421130	+	Colocalization	-1398	179	-	-179	140419374	140421130	-	peak211503	9	6	Intergenic	Intergenic	-10709	NM_013340	29930	Hs,278950	NM_013340		PCDHB1	PCDH-BETA1	protocadherin beta 1	protein-coding	TSS-50kb;TTS+10kb	-10808;-5637	NM_013340;NR_105056	ENSG00000171815;NO_ENSEMBL	PCDHB1;NO_SYMBOL
chr5	140430361	140431667	+	Colocalization	-1306	0	-	0	140430361	140431667	-	peak211504	7	5	promoter-TSS (NM_013340)	promoter-TSS (NM_013340)	53	NM_013340	29930	Hs,278950	NM_013340		PCDHB1	PCDH-BETA1	protocadherin beta 1	protein-coding	TSS-200;TSS-50kb;TSS-50kb	-46;-43276;-48911	NM_013340;NM_018936;NM_018937	ENSG00000171815;ENSG00000112852;ENSG00000113205	PCDHB1;PCDHB2;PCDHB3
chr5	140463923	140464846	+	Colocalization	-923	0	-	0	140463923	140464846	-	peak211505	4	6	Intergenic	Intergenic	-6776	NR_105056	101926905	Hs,570900	NR_105056		LOC101926905	-	uncharacterized LOC101926905	ncRNA	TSS-50kb;TSS-50kb;TSS-50kb;TSS-50kb	-9906;-15541;-37047;6876	NM_018936;NM_018937;NM_018938;NR_105056	ENSG00000112852;ENSG00000113205;ENSG00000081818;NO_ENSEMBL	PCDHB2;PCDHB3;PCDHB4;NO_SYMBOL
chr5	140514698	140515605	+	Colocalization	-907	0	-	0	140514698	140515605	-	peak211508	3	3	exon (NM_015669, exon 1 of 1)	exon (NM_015669, exon 1 of 1)	364	NM_015669	26167	Hs,119693	NM_015669	ENSG00000113209	PCDHB5	PCDH-BETA5	protocadherin beta 5	protein-coding	TSS-50kb;1ST EXON;TSS-50kb;TSS-50kb;TSS-50kb;TSS-50kb	-14550;0;-37149;-42318;-46212;-20527	NM_001303145;NM_015669;NM_018940;NM_019120;NM_020957;NR_001280	ENSG00000113211;ENSG00000113209;ENSG00000113212;ENSG00000120322;ENSG00000272674;NO_ENSEMBL	PCDHB6;PCDHB5;PCDHB7;PCDHB8;PCDHB16;NO_SYMBOL
chr5	140700282	140700916	+	Colocalization	-712	343	-	-343	140699518	140700994	-	peak211514	9	6	promoter-TSS (NM_005642)	promoter-TSS (NM_005642)	95	NM_005642	6879	Hs,438838	NM_005642	ENSG00000178913	TAF7	TAF2F|TAFII55	TAF7 RNA polymerase II, TATA box binding protein (TBP)-associated factor, 55kDa	protein-coding	TSS-200;TSS-50kb;TSS-50kb;TSS-50kb;TSS-50kb;TSS-50kb;TSS-50kb;TSS-50kb;TSS-50kb;TSS-50kb	6;-23444;-34435;-43741;-39546;-49674;16727;-10095;-18170;-29671	NM_005642;NM_018916;NM_018917;NM_018918;NM_018923;NM_018924;NM_031947;NM_031993;NM_032009;NM_032095	ENSG00000178913;ENSG00000254245;ENSG00000262576;ENSG00000253485;ENSG00000253910;ENSG00000262209;ENSG00000120329;ENSG00000204956;ENSG00000081853;ENSG00000254221	TAF7;PCDHGA3;PCDHGA4;PCDHGA5;PCDHGB2;PCDHGB3;SLC25A2;PCDHGA1;PCDHGA2;PCDHGB1
chr5	140855018	140856548	+	Colocalization	-1530	0	-	0	140855018	140856548	-	peak211522	9	6	exon (NM_002588, exon 1 of 4)	exon (NM_002588, exon 1 of 4)	214	NM_032403	5098	Hs,368160	NM_002588	ENSG00000240184	PCDHGC3	PC43|PCDH-GAMMA-C3|PCDH2	protocadherin gamma subfamily C, 3	protein-coding	1ST EXON;TSS-50kb;TSS-50kb	0;-9057;-13124	NM_002588;NM_018928;NM_018929	ENSG00000240184;ENSG00000242419;ENSG00000240764	PCDHGC3;PCDHGC4;PCDHGC5
chr5	140863660	140864231	+	Colocalization	-612	403	+	403	140863620	140865078	-	peak211524	5	5	promoter-TSS (NM_018928)	promoter-TSS (NM_018928)	-392	NM_032406	56098	Hs,368160	NM_018928	ENSG00000242419	PCDHGC4	PCDH-GAMMA-C4	protocadherin gamma subfamily C, 4	protein-coding	TSS-1500;TSS-50kb;TTS+10kb	-491;-4558;6088	NM_018928;NM_018929;NM_032402	ENSG00000242419;ENSG00000240764;ENSG00000240184	PCDHGC4;PCDHGC5;PCDHGC3
chr5	140891883	140894641	+	Colocalization	-2758	0	-	0	140891883	140894641	-	peak211527	9	6	TTS (NM_002588)	TTS (NM_002588)	24454	NM_018929	56097	Hs,368160	NM_018929	ENSG00000240764	PCDHGC5	PCDH-GAMMA-C5	protocadherin gamma subfamily C, 5	protein-coding	TTS+10kb;TTS+10kb;TSS-50kb	-1425;819;-44715	NM_001079812;NM_002588;NR_038333	ENSG00000131504;ENSG00000240184;NO_ENSEMBL	DIAPH1;PCDHGC3;NO_SYMBOL
chr5	140997071	140999230	+	Colocalization	-2159	0	-	0	140997071	140999230	-	peak211539	9	6	intron (NM_001314007, intron 1 of 28)	CpG	471	NM_001079812	1729	Hs,529451	NM_005219	ENSG00000131504	DIAPH1	DFNA1|DIA1|DRF1|LFHL1|hDIA1	diaphanous-related formin 1	protein-coding	TTS+10kb;TSS-50kb	-2392;-18171	NM_003883;NM_173828	ENSG00000171720;ENSG00000164620	HDAC3;RELL2
chr5	141015704	141017874	+	Colocalization	-2170	0	-	0	141015704	141017874	-	peak211540	9	6	promoter-TSS (NM_003883)	promoter-TSS (NM_003883)	272	NM_001130029	285613	Hs,120094	NM_173828	ENSG00000164620	RELL2	C5orf16	RELT-like 2	protein-coding	TSS-50kb;TSS-1500;TTS+10kb	18268;467;-2179	NM_001079812;NM_003883;NM_033449	ENSG00000131504;ENSG00000171720;ENSG00000197948	DIAPH1;HDAC3;FCHSD1
chr5	141030429	141031566	+	Colocalization	-1137	0	-	0	141030429	141031566	-	peak211542	7	6	promoter-TSS (NM_033449)	promoter-TSS (NM_033449)	-12	NM_033449	89848	Hs,591257	NM_033449	ENSG00000197948	FCHSD1	NWK2	FCH and double SH3 domains 1	protein-coding	TSS-50kb;TSS-50kb;TTS+10kb;TSS-200	32477;14676;-2069;113	NM_001079812;NM_003883;NM_022481;NM_033449	ENSG00000131504;ENSG00000171720;ENSG00000120318;ENSG00000197948	DIAPH1;HDAC3;ARAP3;FCHSD1
chr5	141081439	141083057	+	Colocalization	-1618	0	-	0	141081439	141083057	-	peak211549	9	6	Intergenic	CpG	-20448	NM_022481	64411	Hs,726187	NM_022481	ENSG00000120318	ARAP3	CENTD3|DRAG1	ArfGAP with RhoGAP domain, ankyrin repeat and PH domain 3	protein-coding	TSS-50kb	20549	NM_022481	ENSG00000120318	ARAP3
chr5	141228352	141230061	+	Colocalization	-1710	142	-	-142	141228066	141230061	-	peak211560	9	6	Intergenic	CpG	16703	NM_001278615	5097	Hs,79769	NM_002587	ENSG00000156453	PCDH1	PC42|PCDH42	protocadherin 1	protein-coding	TTS+10kb	-3711	NM_032420	ENSG00000156453	PCDH1
chr5	141255539	141258018	+	Colocalization	-2478	595	+	595	141255539	141259207	-	peak211565	9	6	intron (NM_032420, intron 1 of 4)	CpG	602	NM_002587	5097	Hs,79769	NM_002587	ENSG00000156453	PCDH1	PC42|PCDH42	protocadherin 1	protein-coding	TSS-50kb;TSS-50kb;TSS-50kb	8282;11707;-46111	NM_001278613;NM_001278615;NM_014773	ENSG00000156453;NO_ENSEMBL;ENSG00000081791	PCDH1;NO_SYMBOL;KIAA0141
chr5	133747196	133748485	+	Colocalization	-1289	0	-	0	133747196	133748485	-	peak210950	8	6	promoter-TSS (NM_080656)	promoter-TSS (NM_080656)	-243	NM_080656	91368	Hs,156506	NM_080656	ENSG00000237190	CDKN2AIPNL	-	CDKN2A interacting protein N-terminal like	protein-coding	TSS-50kb;TSS-50kb;TSS-1500	40873;45176;343	NM_001300853;NM_016508;NM_080656	ENSG00000006837;ENSG00000006837;ENSG00000237190	CDKL3;CDKL3;CDKN2AIPNL
chr5	133708211	133708244	+	Colocalization	-32	979	-	-979	133706254	133708244	-	peak210945	9	6	promoter-TSS (NM_001300853)	promoter-TSS (NM_001300853)	382	NM_003337	7320	Hs,612096	NM_003337	ENSG00000119048	UBE2B	E2-17kDa|HHR6B|HR6B|RAD6B|UBC2	ubiquitin conjugating enzyme E2B	protein-coding	TSS-1500;TSS-50kb	282;4585	NM_001300853;NM_016508	ENSG00000006837;ENSG00000006837	CDKL3;CDKL3
chr5	133706463	133707146	+	Colocalization	-892	445	+	445	133706254	133708244	-	peak210945	9	6	promoter-TSS (NM_001300853)	promoter-TSS (NM_001300853)	382	NM_003337	7320	Hs,612096	NM_003337	ENSG00000119048	UBE2B	E2-17kDa|HHR6B|HR6B|RAD6B|UBC2	ubiquitin conjugating enzyme E2B	protein-coding	TSS-1500;TSS-50kb	282;4585	NM_001300853;NM_016508	ENSG00000006837;ENSG00000006837	CDKL3;CDKL3
chr5	133702679	133703031	+	Colocalization	-352	117	-	-117	133702446	133703031	-	peak210944	4	6	promoter-TSS (NM_016508)	promoter-TSS (NM_016508)	26	NM_016508	51265	Hs,719926	NM_016508	ENSG00000006837	CDKL3	NKIAMRE	cyclin-dependent kinase-like 3	protein-coding	TSS-50kb;TSS-200	-4228;74	NM_003337;NM_016508	ENSG00000119048;ENSG00000006837	UBE2B;CDKL3
chr5	112312076	112312595	+	Colocalization	-946	370	+	370	112311650	112313762	-	peak207955	9	6	intron (NR_038352, intron 1 of 8)	CpG	299	NM_001242377	167227	Hs,443875	NM_152624	ENSG00000172795	DCP2	NUDT20	decapping mRNA 2	protein-coding
chr5	112628266	112631197	+	Colocalization	-2931	0	-	0	112628266	112631197	-	peak208018	9	6	intron (NM_001085377, intron 3 of 18)	intron (NM_001085377, intron 3 of 18)	880	NM_002387	4163	Hs,593171	NM_002387	ENSG00000171444	MCC	MCC1	mutated in colorectal cancers	protein-coding	INTRON	0	NM_001085377	ENSG00000171444	MCC
chr5	112823068	112825386	+	Colocalization	-2318	0	-	0	112823068	112825386	+	peak208049	9	6	5' UTR (NM_001085377, exon 1 of 19)	5' UTR (NM_001085377, exon 1 of 19)	300	NM_001085377	4163	Hs,593171	NM_002387	ENSG00000171444	MCC	MCC1	mutated in colorectal cancers	protein-coding	TSS-50kb	-25263	NM_022828	ENSG00000047188	YTHDC2
chr5	112848818	112850403	+	Colocalization	-1585	0	-	0	112848818	112850403	-	peak208051	9	6	exon (NM_022828, exon 1 of 30)	exon (NM_022828, exon 1 of 30)	220	NM_022828	64848	Hs,231942	NM_022828	ENSG00000047188	YTHDC2	CAHL	YTH domain containing 2	protein-coding	TSS-50kb;1ST EXON	25184;0	NM_001085377;NM_022828	ENSG00000171444;ENSG00000047188	MCC;YTHDC2
chr5	113696405	113699958	+	Colocalization	-3553	0	-	0	113696405	113699958	-	peak208200	8	6	5' UTR (NM_021614, exon 1 of 8)	5' UTR (NM_021614, exon 1 of 8)	166	NM_001278204	3781	Hs,98280	NM_021614	ENSG00000080709	KCNN2	KCa2,2|SK2|SKCA2|SKCa 2|hSK2	potassium channel, calcium activated intermediate/small conductance subfamily N alpha, member 2	protein-coding
chr5	114504716	114507072	+	Colocalization	-2356	0	-	0	114504716	114507072	-	peak208331	9	6	promoter-TSS (NM_001300759)	promoter-TSS (NM_001300759)	-234	NM_001300759	55521	Hs,519514	NM_018700	ENSG00000152503	TRIM36	HAPRIN|RBCC728|RNF98	tripartite motif containing 36	protein-coding	TTS+10kb;TTS+10kb;TSS-1500	-1004;-7441;335	NM_001017397;NM_001017398;NM_001300759	ENSG00000152503;ENSG00000152503;ENSG00000152503	TRIM36;TRIM36;TRIM36
chr5	114597639	114599103	+	Colocalization	-1464	0	-	0	114597639	114599103	-	peak208344	9	6	intron (NM_005023, intron 1 of 8)	CpG	198	NM_005023	5229	Hs,254006	NM_005023	ENSG00000164219	PGGT1B	BGGI|GGTI	protein geranylgeranyltransferase type I, beta subunit	protein-coding	TTS+10kb	-4613	NM_152549	ENSG00000164221	CCDC112
chr5	114631415	114632459	+	Colocalization	-1044	449	+	449	114631415	114633357	-	peak208346	9	6	promoter-TSS (NM_152549)	promoter-TSS (NM_152549)	72	NM_001040440	153733	Hs,436121	NM_152549	ENSG00000164221	CCDC112	MBC1	coiled-coil domain containing 112	protein-coding	TSS-50kb;TSS-1500	33918;500	NM_005023;NM_152549	ENSG00000164219;ENSG00000164221	PGGT1B;CCDC112
chr5	114878448	114878771	+	Colocalization	-323	1206	+	1206	114878448	114881183	-	peak208395	9	6	intron (NM_020177, intron 1 of 2)	intron (NM_020177, intron 1 of 2)	775	NM_020177	56929	Hs,47367	NM_020177	ENSG00000145780	FEM1C	EUROIMAGE686608|EUROIMAGE783647|FEM1A	fem-1 homolog c (C, elegans)	protein-coding	INTRON	0	NM_020177	ENSG00000145780	FEM1C
chr5	114880632	114881183	+	Colocalization	-551	1092	-	-1092	114878448	114881183	-	peak208395	9	6	intron (NM_020177, intron 1 of 2)	intron (NM_020177, intron 1 of 2)	775	NM_020177	56929	Hs,47367	NM_020177	ENSG00000145780	FEM1C	EUROIMAGE686608|EUROIMAGE783647|FEM1A	fem-1 homolog c (C, elegans)	protein-coding	INTRON	0	NM_020177	ENSG00000145780	FEM1C
chr5	112256543	112258505	+	Colocalization	-1962	0	-	0	112256543	112258505	-	peak207950	9	6	intron (NM_005669, intron 1 of 4)	CpG	507	NM_005669	7905	Hs,429608	NM_005669	ENSG00000129625	REEP5	C5orf18|D5S346|DP1|TB2|YOP1	receptor accessory protein 5	protein-coding
chr5	114959925	114962568	+	Colocalization	-2644	304	-	-304	114959316	114962568	-	peak208413	9	6	intron (NM_181836, intron 1 of 2)	intron (NM_181836, intron 1 of 2)	934	NM_001164468	100302736		NM_001164468	ENSG00000243414	TMED7-TICAM2	-	TMED7-TICAM2 readthrough	protein-coding	TSS-50kb;INTRON;TTS+10kb	22867;0;4927	NM_021649;NM_181836;NR_109875	ENSG00000243414;ENSG00000134970;NO_ENSEMBL	TICAM2;TMED7;NO_SYMBOL
chr5	115176856	115178800	+	Colocalization	-1944	0	-	0	115176856	115178800	-	peak208446	9	6	promoter-TSS (NR_033362)	promoter-TSS (NR_033362)	209	NM_001284	1176	Hs,406191	NM_001284		AP3S1	CLAPS3|Sigma3A	adaptor-related protein complex 3, sigma 1 subunit	protein-coding	TSS-50kb;TSS-1500	25524;381	NM_001801;NR_033362	ENSG00000129596;NO_ENSEMBL	CDO1;NO_SYMBOL
chr5	115419703	115421630	+	Colocalization	-1927	0	-	0	115419703	115421630	+	peak208478	9	6	promoter-TSS (NM_001308080)	promoter-TSS (NM_001308080)	-6	NM_016144	51397	Hs,483136	NM_016144	ENSG00000145781	COMMD10	PTD002	COMM domain containing 10	protein-coding	TSS-1500	-592	NM_001308080	NO_ENSEMBL	NO_SYMBOL
chr5	115910291	115912285	+	Colocalization	-1994	0	-	0	115910291	115912285	-	peak208545	9	6	promoter-TSS (NM_001300780)	promoter-TSS (NM_001300780)	-666	NM_020796	57556	Hs,156967	NM_020681	ENSG00000092421	SEMA6A	HT018|SEMA|SEMA6A1|SEMAQ|VIA	sema domain, transmembrane domain (TM), and cytoplasmic domain, (semaphorin) 6A	protein-coding	TSS-1500	767	NM_001300780	ENSG00000092421	SEMA6A
chr5	115907690	115910003	+	Colocalization	-2313	0	-	0	115907690	115910003	-	peak208544	5	4	intron (NM_020796, intron 1 of 18)	CpG	1775	NM_001300780	57556	Hs,156967	NM_020681	ENSG00000092421	SEMA6A	HT018|SEMA|SEMA6A1|SEMAQ|VIA	sema domain, transmembrane domain (TM), and cytoplasmic domain, (semaphorin) 6A	protein-coding
chr5	116790283	116791890	+	Colocalization	-1607	0	-	0	116790283	116791890	-	peak208679	9	6	intron (NR_046089, intron 2 of 5)	L1PA17|LINE|L1	39879	NR_046089	728342	Hs,434420	NR_046089		LINC00992	-	long intergenic non-protein coding RNA 992	ncRNA
chr5	118323210	118325217	+	Colocalization	-2007	0	-	0	118323210	118325217	-	peak208900	9	6	promoter-TSS (NM_001308081)	promoter-TSS (NM_001308081)	86	NM_173666	285605	Hs,655891	NM_173666		DTWD2	-	DTW domain containing 2	protein-coding	TSS-1500	400	NM_001308081	ENSG00000169570	DTWD2
chr5	118405825	118406848	+	Colocalization	-1038	410	+	410	118405810	118407683	+	peak208910	9	6	promoter-TSS (NM_005509)	promoter-TSS (NM_005509)	-35	NM_001290322	1657	Hs,181042	NM_005509	ENSG00000172869	DMXL1	-	Dmx-like 1	protein-coding	TSS-200	-135	NM_005509	ENSG00000172869	DMXL1
chr5	118691081	118693283	+	Colocalization	-2202	0	-	0	118691081	118693283	+	peak208951	9	6	intron (NM_001286813, intron 2 of 2)	intron (NM_001286813, intron 2 of 2)	667	NM_014350	25816	Hs,618488	NM_014350	ENSG00000145779	TNFAIP8	GG2-1|MDC-3,13|NDED|SCC-S2|SCCS2	tumor necrosis factor, alpha-induced protein 8	protein-coding	INTRON	0	NM_001286813	ENSG00000145779	TNFAIP8
chr5	118787620	118789214	+	Colocalization	-1594	0	-	0	118787620	118789214	-	peak208971	9	6	5' UTR (NM_001199291, exon 1 of 25)	5' UTR (NM_001199291, exon 1 of 25)	225	NM_001199291	3295	Hs,406861	NM_000414	ENSG00000133835	HSD17B4	DBP|MFE-2|MPF-2|PRLTS1|SDR8C1	hydroxysteroid (17-beta) dehydrogenase 4	protein-coding
chr5	121296796	121298693	+	Colocalization	-1896	228	+	228	121296796	121299148	+	peak209466	9	6	intron (NM_152546, intron 1 of 7)	intron (NM_152546, intron 1 of 7)	316	NM_152546	153443	Hs,107622	NM_152546	ENSG00000151304	SRFBP1	BUD22|P49|Rlb1|STRAP|p49/STRAP	serum response factor binding protein 1	protein-coding	INTRON	0	NM_152546	ENSG00000151304	SRFBP1
chr5	115151193	115152858	+	Colocalization	-1665	0	-	0	115151193	115152858	-	peak208440	9	6	exon (NM_001801, exon 1 of 5)	exon (NM_001801, exon 1 of 5)	379	NM_001801	1036	Hs,442378	NM_001801	ENSG00000129596	CDO1	-	cysteine dioxygenase type 1	protein-coding	TSS-50kb;1ST EXON	-25420;0	NM_001284;NM_001801	ENSG00000177879;ENSG00000129596	AP3S1;CDO1
chr5	112196492	112197079	+	Colocalization	-812	440	+	440	112196268	112198185	-	peak207930	9	6	intron (NM_001204196, intron 1 of 3)	CpG	342	NM_001204194	6728	Hs,637001	NM_003135	ENSG00000153037	SRP19	-	signal recognition particle 19kDa	protein-coding
chr5	112072906	112074422	+	Colocalization	-1516	0	-	0	112072906	112074422	+	peak207912	9	6	intron (NM_000038, intron 1 of 15)	intron (NM_000038, intron 1 of 15)	108	NM_000038	324	Hs,158932	NM_000038	ENSG00000134982	APC	BTPS2|DP2|DP2,5|DP3|GS|PPP1R46	adenomatous polyposis coli	protein-coding	INTRON	0	NM_000038	ENSG00000134982	APC
chr5	112042505	112043313	+	Colocalization	-808	895	+	895	112042505	112045103	-	peak207907	9	6	intron (NM_001127511, intron 1 of 13)	CpG	602	NM_001127511	324	Hs,158932	NM_000038	ENSG00000134982	APC	BTPS2|DP2|DP2,5|DP3|GS|PPP1R46	adenomatous polyposis coli	protein-coding	TSS-50kb;TSS-50kb	-29851;25320	NM_001127510;NR_104673	ENSG00000134982;NO_ENSEMBL	APC;NO_SYMBOL
chr5	101630874	101632923	+	Colocalization	-2049	0	-	0	101630874	101632923	-	peak206181	9	6	exon (NM_180991, exon 1 of 13)	exon (NM_180991, exon 1 of 13)	354	NM_180991	353189	Hs,127648	NM_180991	ENSG00000173930	SLCO4C1	OATP-H|OATP-M1|OATP4C1|OATPX|PRO2176|SLC21A20	solute carrier organic anion transporter family, member 4C1	protein-coding	1ST EXON	0	NM_180991	ENSG00000173930	SLCO4C1
chr5	102089788	102092250	+	Colocalization	-2462	0	-	0	102089788	102092250	-	peak206255	9	6	Intergenic	CpG	-83851	NR_103753	285708	Hs,533011	NR_103753		LINC00491	-	long intergenic non-protein coding RNA 491	ncRNA
chr5	102143054	102144272	+	Colocalization	-1218	0	-	0	102143054	102144272	-	peak206269	9	6	Intergenic	Intergenic	-57864	NR_033440	5066	Hs,369430	NM_000919	ENSG00000145730	PAM	PAL|PHM	peptidylglycine alpha-amidating monooxygenase	protein-coding
chr5	102454980	102456926	+	Colocalization	-1946	0	-	0	102454980	102456926	-	peak206333	9	6	promoter-TSS (NM_001281471)	promoter-TSS (NM_001281471)	-5	NM_001281471	23262	Hs,212046	NM_015216	ENSG00000145725	PPIP5K2	HISPPD1|IP7K2|VIP2	diphosphoinositol pentakisphosphate kinase 2	protein-coding	TSS-200;TSS-50kb	-104;-9156	NM_001281471;NM_015216	ENSG00000145725;ENSG00000145725	PPIP5K2;PPIP5K2
chr5	102593840	102593918	+	Colocalization	-78	946	+	946	102593840	102595810	-	peak206348	9	6	promoter-TSS (NM_001316969)	promoter-TSS (NM_001316969)	88	NM_001316969	90355	Hs,482976	NM_033211	ENSG00000181751	C5orf30	-	chromosome 5 open reading frame 30	protein-coding	TSS-1500;TSS-200	-332;-11	NM_001316968;NM_001316969	NO_ENSEMBL;ENSG00000181751	NO_SYMBOL;C5orf30
chr5	102594003	102595810	+	Colocalization	-1808	81	-	-81	102593840	102595810	-	peak206348	9	6	promoter-TSS (NM_001316969)	promoter-TSS (NM_001316969)	88	NM_001316969	90355	Hs,482976	NM_033211	ENSG00000181751	C5orf30	-	chromosome 5 open reading frame 30	protein-coding	TSS-1500;TSS-200	-332;-11	NM_001316968;NM_001316969	NO_ENSEMBL;ENSG00000181751	NO_SYMBOL;C5orf30
chr5	102897222	102899150	+	Colocalization	-1928	0	-	0	102897222	102899150	-	peak206402	9	6	intron (NM_001300741, intron 1 of 6)	intron (NM_001300741, intron 1 of 6)	316	NM_001300741	83594	Hs,434289	NM_031438	ENSG00000112874	NUDT12	-	nudix hydrolase 12	protein-coding	INTRON;TSS-50kb	0;20601	NM_001300741;NR_104670	ENSG00000112874;NO_ENSEMBL	NUDT12;NO_SYMBOL
chr5	106906498	106908280	+	Colocalization	-1837	329	-	-329	106905785	106908335	-	peak207135	9	6	intron (NM_001962, intron 1 of 4)	intron (NM_001962, intron 1 of 4)	99536	NM_001962	1946	Hs,288741	NM_001962	ENSG00000184349	EFNA5	AF1|EFL5|EPLG7|GLC1M|LERK7|RAGS	ephrin-A5	protein-coding	INTRON	0	NM_001962	ENSG00000184349	EFNA5
chr5	107005170	107009635	+	Colocalization	-4465	0	-	0	107005170	107009635	-	peak207155	9	6	promoter-TSS (NM_001962)	promoter-TSS (NM_001962)	-807	NM_001962	1946	Hs,288741	NM_001962	ENSG00000184349	EFNA5	AF1|EFL5|EPLG7|GLC1M|LERK7|RAGS	ephrin-A5	protein-coding	TSS-1500	907	NM_001962	ENSG00000184349	EFNA5
chr5	107715763	107719027	+	Colocalization	-3264	0	-	0	107715763	107719027	-	peak207277	9	6	5' UTR (NM_001163315, exon 1 of 9)	5' UTR (NM_001163315, exon 1 of 9)	404	NM_001163315	64839	Hs,657225	NM_022824	ENSG00000145743	FBXL17	FBXO13|Fbl17|Fbx13	F-box and leucine-rich repeat protein 17	protein-coding
chr5	108062500	108063022	+	Colocalization	-697	742	+	742	108062325	108064681	-	peak207317	9	6	TTS (NR_046368)	TTS (NR_046368)	459	NR_046368	100652853	Hs,133009	NR_046368	ENSG00000272523	LINC01023	HP07349	long intergenic non-protein coding RNA 1023	ncRNA	TSS-50kb;TSS-50kb;TTS+10kb	-21224;-20119;-122	NM_001308038;NM_005246;NR_046368	NO_ENSEMBL;ENSG00000151422;NO_ENSEMBL	NO_SYMBOL;FER;NO_SYMBOL
chr5	108083294	108085768	+	Colocalization	-2474	0	-	0	108083294	108085768	-	peak207320	9	6	promoter-TSS (NM_001308038)	promoter-TSS (NM_001308038)	-97	NM_001308038	2241	Hs,107418	NM_005246	ENSG00000151422	FER	PPP1R74|TYK3|p94-Fer	fer (fps/fes related) tyrosine kinase	protein-coding	TSS-200;TSS-50kb	-196;20670	NM_001308038;NR_046368	NO_ENSEMBL;NO_ENSEMBL	NO_SYMBOL;NO_SYMBOL
chr5	108744662	108745659	+	Colocalization	-997	630	+	630	108744662	108746919	-	peak207417	9	6	promoter-TSS (NM_014819)	promoter-TSS (NM_014819)	-116	NM_014819	9867	Hs,483036	NM_014819	ENSG00000198961	PJA2	Neurodap1|RNF131	praja ring finger 2, E3 ubiquitin protein ligase	protein-coding	TSS-1500	216	NM_014819	ENSG00000198961	PJA2
chr5	108745664	108746740	+	Colocalization	-1254	412	-	-412	108744662	108746919	-	peak207417	9	6	promoter-TSS (NM_014819)	promoter-TSS (NM_014819)	-116	NM_014819	9867	Hs,483036	NM_014819	ENSG00000198961	PJA2	Neurodap1|RNF131	praja ring finger 2, E3 ubiquitin protein ligase	protein-coding	TSS-1500	216	NM_014819	ENSG00000198961	PJA2
chr5	109026701	109027185	+	Colocalization	-484	1145	-	-1145	109024412	109027185	-	peak207447	9	6	5' UTR (NM_002372, exon 1 of 22)	5' UTR (NM_002372, exon 1 of 22)	732	NM_002372	4124	Hs,432822	NM_002372		MAN2A1	AMan II|GOLIM7|MANA2|MANII	mannosidase, alpha, class 2A, member 1	protein-coding
chr5	110062180	110062667	+	Colocalization	-720	140	+	140	110061948	110063180	-	peak207576	9	6	promoter-TSS (NM_001039763)	promoter-TSS (NM_001039763)	-114	NM_001039763	642987	Hs,729154	NM_001039763		TMEM232	-	transmembrane protein 232	protein-coding	TSS-1500;TSS-50kb;TSS-50kb	215;-12230;-11372	NM_001039763;NM_001303249;NM_001303250	ENSG00000186952;ENSG00000164209;ENSG00000164209	TMEM232;SLC25A46;SLC25A46
chr5	110073807	110075530	+	Colocalization	-1723	0	-	0	110073807	110075530	-	peak207577	9	6	promoter-TSS (NM_001303249)	promoter-TSS (NM_001303249)	-26	NM_001303249	91137	Hs,75639	NM_138773		SLC25A46	-	solute carrier family 25, member 46	protein-coding	TSS-50kb;TSS-200	12319;-126	NM_001039763;NM_001303249	ENSG00000186952;ENSG00000164209	TMEM232;SLC25A46
chr5	110427816	110428190	+	Colocalization	-784	231	+	231	110427406	110429061	+	peak207631	9	6	exon (NM_139281, exon 1 of 23)	exon (NM_139281, exon 1 of 23)	364	NM_139281	134430	Hs,533237	NM_139281	ENSG00000134987	WDR36	GLC1G|TA-WDRP|TAWDRP|UTP21	WD repeat domain 36	protein-coding	1ST EXON	0	NM_139281	ENSG00000134987	WDR36
chr5	110559176	110560850	+	Colocalization	-1674	0	-	0	110559176	110560850	+	peak207652	9	6	promoter-TSS (NM_001744)	promoter-TSS (NM_001744)	66	NM_001744	814	Hs,591269	NM_001744		CAMK4	CaMK IV|CaMK-GR|IV|caMK	calcium/calmodulin-dependent protein kinase IV	protein-coding	TSS-200	-33	NM_001744	ENSG00000152495	CAMK4
chr5	110848404	110849068	+	Colocalization	-748	546	-	-546	110847227	110849152	-	peak207705	9	6	non-coding (NR_131754, exon 1 of 5)	non-coding (NR_131754, exon 1 of 5)	105	NR_131752	134429	Hs,93842	NM_139164	ENSG00000164211	STARD4	-	StAR-related lipid transfer domain containing 4	protein-coding	1ST EXON	0	NR_131754	NO_ENSEMBL	NO_SYMBOL
chr5	111092528	111094314	+	Colocalization	-1786	0	-	0	111092528	111094314	-	peak207759	9	6	promoter-TSS (NM_004772)	promoter-TSS (NM_004772)	-22	NM_001142478	9315	Hs,36053	NM_004772	ENSG00000134986	NREP	C5orf13|D4S114|P311|PRO1873|PTZ17|SEZ17	neuronal regeneration related protein	protein-coding	TSS-50kb;TSS-1500	1574;577	NM_001142483;NM_004772	ENSG00000134986;ENSG00000134986	NREP;NREP
chr5	111496246	111496779	+	Colocalization	-800	160	+	160	111495978	111497365	-	peak207828	9	6	promoter-TSS (NR_002922)	promoter-TSS (NR_002922)	449	NR_015370	114915	Hs,12082	NM_053000		EPB41L4A-AS1	C5orf26|NCRNA00219|TIGA1	EPB41L4A antisense RNA 1	ncRNA	TTS+10kb;TSS-1500	-1742;-609	NM_022140;NR_002922	ENSG00000129595;NO_ENSEMBL	EPB41L4A;NO_SYMBOL
chr5	111753631	111756579	+	Colocalization	-2948	0	-	0	111753631	111756579	+	peak207873	9	6	promoter-TSS (NR_027706)	promoter-TSS (NR_027706)	-95	NM_022140	64097	Hs,584954	NM_022140	ENSG00000129595	EPB41L4A	EPB41L4|NBL4	erythrocyte membrane protein band 4,1 like 4A	protein-coding	TSS-1500	-274	NR_027706	NO_ENSEMBL	NO_SYMBOL
chr5	121412225	121414347	+	Colocalization	-2122	0	-	0	121412225	121414347	-	peak209481	8	5	promoter-TSS (NM_001178102)	promoter-TSS (NM_001178102)	-368	NM_001178102	4015	Hs,102267	NM_002317	ENSG00000113083	LOX	-	lysyl oxidase	protein-coding	TSS-1500	469	NM_001178102	NO_ENSEMBL	NO_SYMBOL
chr5	148930329	148930995	+	Colocalization	-666	348	+	348	148930329	148931692	-	peak212218	9	6	5' UTR (NM_001271741, exon 1 of 10)	5' UTR (NM_001271741, exon 1 of 10)	104	NM_001271741	1452	Hs,529862	NM_001892	ENSG00000113712	CSNK1A1	CK1|CK1a|CKIa|HEL-S-77p|HLCDGP1|PRO2975	casein kinase 1, alpha 1	protein-coding	TSS-50kb;TSS-1500	-30224;1217	NM_001001669;NM_001271742	ENSG00000183111;ENSG00000113712	ARHGEF37;CSNK1A1
chr5	122110209	122112234	+	Colocalization	-2025	0	-	0	122110209	122112234	-	peak209589	9	6	5' UTR (NM_001278199, exon 1 of 15)	5' UTR (NM_001278199, exon 1 of 15)	531	NM_003100	6643	Hs,125352	NM_003100		SNX2	TRG-9	sorting nexin 2	protein-coding	TSS-50kb	45068	NR_109881	NO_ENSEMBL	NO_SYMBOL
chr5	122370893	122373023	+	Colocalization	-2130	0	-	0	122370893	122373023	-	peak209630	9	6	intron (NM_000943, intron 1 of 4)	CpG	467	NM_000943	5480	Hs,110364	NM_000943	ENSG00000168938	PPIC	CYPC	peptidylprolyl isomerase C (cyclophilin C)	protein-coding
chr5	131628835	131628858	+	Colocalization	-22	1296	+	1296	131628835	131631449	+	peak210729	9	6	promoter-TSS (NM_003059)	promoter-TSS (NM_003059)	-3	NM_003059	6583	Hs,310591	NM_003059	ENSG00000197208	SLC22A4	OCTN1	solute carrier family 22 (organic cation/zwitterion transporter), member 4	protein-coding	TSS-200	-102	NM_003059	ENSG00000197208	SLC22A4
chr5	131704877	131706391	+	Colocalization	-1514	0	-	0	131704877	131706391	-	peak210742	9	6	promoter-TSS (NR_110997)	promoter-TSS (NR_110997)	-26	NR_110997	553103	Hs,570908	NR_110997	ENSG00000233006	LOC553103	-	uncharacterized LOC553103	ncRNA	TSS-50kb;TSS-50kb;TSS-200	4444;-40930;127	NR_037500;NR_045116;NR_110997	NO_ENSEMBL;NO_ENSEMBL;NO_ENSEMBL	NO_SYMBOL;NO_SYMBOL;NO_SYMBOL
chr5	131745903	131747630	+	Colocalization	-1727	0	-	0	131745903	131747630	-	peak210750	9	6	intron (NR_045116, intron 1 of 3)	CpG	302	NR_045116	441108	Hs,658288	NM_001013717	ENSG00000197536	C5orf56	-	chromosome 5 open reading frame 56	ncRNA	TSS-50kb;TSS-50kb	45576;41259	NR_037500;NR_110997	NO_ENSEMBL;NO_ENSEMBL	NO_SYMBOL;NO_SYMBOL
chr5	131825596	131827371	+	Colocalization	-1775	0	-	0	131825596	131827371	-	peak210770	9	6	promoter-TSS (NM_002198)	promoter-TSS (NM_002198)	-19	NM_002198	3659	Hs,436061	NM_002198	ENSG00000125347	IRF1	IRF-1|MAR	interferon regulatory factor 1	protein-coding	TSS-200	120	NM_002198	ENSG00000125347	IRF1
chr5	131831322	131833547	+	Colocalization	-2225	318	+	318	131831322	131834183	-	peak210771	9	6	Intergenic	CpG	-6288	NM_002198	3659	Hs,436061	NM_002198	ENSG00000125347	IRF1	IRF-1|MAR	interferon regulatory factor 1	protein-coding	TSS-50kb	6388	NM_002198	ENSG00000125347	IRF1
chr5	131892032	131893591	+	Colocalization	-1559	0	-	0	131892032	131893591	-	peak210778	9	6	5' UTR (NM_005732, exon 1 of 25)	5' UTR (NM_005732, exon 1 of 25)	196	NM_005732	10111	Hs,633509	NM_005732		RAD50	NBSLD|RAD502|hRad50	RAD50 homolog, double strand break repair protein	protein-coding	TSS-50kb	13699	NM_000879	ENSG00000113525	IL5
chr5	132073155	132073754	+	Colocalization	-724	402	-	-402	132072225	132073878	+	peak210786	9	6	intron (NM_001300792, intron 1 of 17)	CpG	218	NM_001300792	11127	Hs,43670	NM_007054	ENSG00000131437	KIF3A	FLA10|KLP-20	kinesin family member 3A	protein-coding	TSS-50kb	-10184	NM_001287253	ENSG00000205089	CCNI2
chr5	132082595	132083796	+	Colocalization	-1201	0	-	0	132082595	132083796	-	peak210787	9	6	promoter-TSS (NM_001287253)	promoter-TSS (NM_001287253)	59	NM_001039780	645121	Hs,522057	NM_001039780	ENSG00000205089	CCNI2	-	cyclin I family, member 2	protein-coding	TTS+10kb;TSS-200;TTS+10kb;TSS-50kb	-3412;-40;-8599;10027	NM_001098811;NM_001287253;NM_001300798;NM_007054	ENSG00000164402;ENSG00000205089;ENSG00000164402;ENSG00000131437	SEPT8;CCNI2;SEPT8;KIF3A
chr5	132111218	132114055	+	Colocalization	-2837	0	-	0	132111218	132114055	-	peak210791	8	6	intron (NM_001098813, intron 1 of 9)	CpG	430	NM_001098812	23176	Hs,522057	NM_015146	ENSG00000164402	2016-09-08	2016-09-02	septin 8	protein-coding	TSS-50kb;TSS-50kb	39467;-36479	NM_007054;NM_175873	ENSG00000131437;ENSG00000198944	KIF3A;SOWAHA
chr5	132148668	132148713	+	Colocalization	-45	684	+	684	132148668	132150081	-	peak210794	8	6	exon (NM_175873, exon 1 of 1)	exon (NM_175873, exon 1 of 1)	359	NM_175873	134548	Hs,13308	NM_175873	ENSG00000198944	SOWAHA	ANKRD43	sosondowah ankyrin repeat domain family member A	protein-coding	TSS-50kb;TSS-50kb;TTS+10kb;1ST EXON	35307;36408;-8558;0	NM_001098813;NM_001300798;NM_133456;NM_175873	ENSG00000164402;ENSG00000164402;ENSG00000164403;ENSG00000198944	SEPT8;SEPT8;SHROOM1;SOWAHA
chr5	131593030	131595326	+	Colocalization	-2296	0	-	0	131593030	131595326	-	peak210720	5	2	intron (NM_003687, intron 1 of 6)	intron (NM_003687, intron 1 of 6)	827	NM_003687	8572	Hs,424312	NM_003687	ENSG00000131435	PDLIM4	RIL	PDZ and LIM domain 4	protein-coding	TSS-50kb;TSS-50kb;INTRON;TSS-50kb;TSS-50kb	30243;-36066;0;31344;40668	NM_001142599;NM_003059;NM_003687;NM_004199;NR_106888	ENSG00000072682;ENSG00000197208;ENSG00000131435;ENSG00000072682;NO_ENSEMBL	P4HA2;SLC22A4;PDLIM4;P4HA2;NO_SYMBOL
chr5	132165033	132167052	+	Colocalization	-2019	0	-	0	132165033	132167052	-	peak210798	9	6	intron (NM_001172700, intron 1 of 9)	CpG	547	NM_001172700	134549	Hs,519574	NM_133456	ENSG00000164403	SHROOM1	APXL2	shroom family member 1	protein-coding	TSS-50kb;TSS-50kb;TSS-50kb	-35878;-43415;4141	NM_014402;NM_052971;NM_133456	ENSG00000164405;ENSG00000164406;ENSG00000164403	UQCRQ;LEAP2;SHROOM1
chr5	132297891	132298570	+	Colocalization	-679	746	+	746	132297891	132300062	-	peak210819	9	6	5' UTR (NM_014423, exon 1 of 21)	5' UTR (NM_014423, exon 1 of 21)	377	NM_014423	27125	Hs,519313	NM_014423	ENSG00000072364	AFF4	AF5Q31|CHOPS|MCEF	AF4/FMR2 family, member 4	protein-coding
chr5	132362493	132362864	+	Colocalization	-372	526	-	-526	132361439	132362864	+	peak210822	9	6	intron (NM_001308127, intron 1 of 4)	CpG	144	NM_001300818	54819	Hs,29700	NM_017665	ENSG00000155329	ZCCHC10	-	zinc finger, CCHC domain containing 10	protein-coding	TSS-50kb	-25609	NM_002154	ENSG00000170606	HSPA4
chr5	132386981	132388759	+	Colocalization	-1778	0	-	0	132386981	132388759	-	peak210825	9	6	5' UTR (NM_002154, exon 1 of 19)	5' UTR (NM_002154, exon 1 of 19)	208	NM_002154	3308	Hs,90093	NM_002154		HSPA4	APG-2|HEL-S-5a|HS24/P52|HSPH2|RY|hsp70|hsp70RY	heat shock 70kDa protein 4	protein-coding	TSS-50kb	25675	NM_001308129	NO_ENSEMBL	NO_SYMBOL
chr5	132946556	132948275	+	Colocalization	-1720	225	+	225	132946556	132948726	-	peak210858	9	6	intron (NM_015082, intron 1 of 15)	CpG	582	NM_015082	23105	Hs,483390	NM_015082	ENSG00000053108	FSTL4	-	follistatin-like 4	protein-coding
chr5	133304205	133304577	+	Colocalization	-712	201	-	-201	133303463	133304917	-	peak210892	9	6	exon (NM_020199, exon 1 of 3)	exon (NM_020199, exon 1 of 3)	216	NM_020199	56951	Hs,744034	NM_020199	ENSG00000113583	C5orf15	HTGN29|KCT2	chromosome 5 open reading frame 15	protein-coding	1ST EXON;TTS+10kb	0;-3475	NM_020199;NR_036625	ENSG00000113583;NO_ENSEMBL	C5orf15;NO_SYMBOL
chr5	133339528	133341624	+	Colocalization	-2096	0	-	0	133339528	133341624	-	peak210899	9	6	promoter-TSS (NR_036625)	promoter-TSS (NR_036625)	81	NR_036624	7416	Hs,519320	NM_003374	ENSG00000213585	VDAC1	PORIN|VDAC-1	voltage-dependent anion channel 1	protein-coding	TSS-50kb;TSS-200	36271;20	NM_020199;NR_036625	ENSG00000113583;NO_ENSEMBL	C5orf15;NO_SYMBOL
chr5	133449709	133450538	+	Colocalization	-829	526	+	526	133449709	133451590	+	peak210913	9	6	promoter-TSS (NR_033449)	promoter-TSS (NR_033449)	248	NM_003202	6932	Hs,573153	NM_003202	ENSG00000081059	TCF7	TCF-1	transcription factor 7 (T-cell specific, HMG-box)	protein-coding	TSS-1500	-799	NR_033449	NO_ENSEMBL	NO_SYMBOL
chr5	133511645	133513869	+	Colocalization	-2224	0	-	0	133511645	133513869	-	peak210923	9	6	promoter-TSS (NM_006930)	promoter-TSS (NM_006930)	-33	NM_006930	6500	Hs,171626	NM_006930		SKP1	EMC19|OCP-II|OCP2|SKP1A|TCEB1L|p19A	S-phase kinase-associated protein 1	protein-coding	TSS-200;TSS-50kb	134;-48790	NM_006930;NR_037434	ENSG00000113558;NO_ENSEMBL	SKP1;NO_SYMBOL
chr5	133560686	133560699	+	Colocalization	-12	1350	+	1350	133560686	133563397	-	peak210932	9	6	promoter-TSS (NM_002715)	promoter-TSS (NM_002715)	-92	NM_002715	5515	Hs,105818	NM_002715		PPP2CA	PP2Ac|PP2CA|PP2Calpha|RP-C	protein phosphatase 2, catalytic subunit, alpha isozyme	protein-coding	TSS-200;TSS-50kb;TTS+10kb	193;49419;494	NM_002715;NM_006930;NR_037434	ENSG00000113575;ENSG00000113558;NO_ENSEMBL	PPP2CA;SKP1;NO_SYMBOL
chr5	133561845	133562571	+	Colocalization	-1552	166	-	-166	133560686	133563397	-	peak210932	9	6	promoter-TSS (NM_002715)	promoter-TSS (NM_002715)	-92	NM_002715	5515	Hs,105818	NM_002715		PPP2CA	PP2Ac|PP2CA|PP2Calpha|RP-C	protein phosphatase 2, catalytic subunit, alpha isozyme	protein-coding	TSS-200;TSS-50kb;TTS+10kb	193;49419;494	NM_002715;NM_006930;NR_037434	ENSG00000113575;ENSG00000113558;NO_ENSEMBL	PPP2CA;SKP1;NO_SYMBOL
chr5	132202003	132202519	+	Colocalization	-994	11	-	-11	132201502	132202997	-	peak210802	9	6	promoter-TSS (NM_001288826)	promoter-TSS (NM_001288826)	21	NM_001288826	2661	Hs,25022	NM_005260	ENSG00000164404	GDF9	-	growth differentiation factor 9	protein-coding	TSS-50kb;TSS-200;TSS-1500;TSS-50kb;TTS+10kb;TSS-50kb;TSS-50kb	35761;80;329;2126;-8230;-7207;40349	NM_001172700;NM_001288826;NM_001288827;NM_005260;NM_014423;NM_052971;NM_133456	ENSG00000164403;ENSG00000164404;ENSG00000164404;ENSG00000164404;ENSG00000072364;ENSG00000164406;ENSG00000164403	SHROOM1;GDF9;GDF9;GDF9;AFF4;LEAP2;SHROOM1
chr5	131562618	131564140	+	Colocalization	-1522	0	-	0	131562618	131564140	-	peak210717	9	6	promoter-TSS (NM_004199)	promoter-TSS (NM_004199)	177	NM_001142598	8974	Hs,519568	NM_004199	ENSG00000072682	P4HA2	-	prolyl 4-hydroxylase, alpha polypeptide II	protein-coding	TSS-50kb;TSS-1500;TSS-50kb	-30071;545;9869	NM_001131027;NM_004199;NR_106888	ENSG00000131435;ENSG00000072682;NO_ENSEMBL	PDLIM4;P4HA2;NO_SYMBOL
chr5	131346703	131348222	+	Colocalization	-1519	0	-	0	131346703	131348222	-	peak210701	5	6	promoter-TSS (NM_001205247)	promoter-TSS (NM_001205247)	-108	NM_001009185	23305	Hs,14945	NM_015256	ENSG00000164398	ACSL6	ACS2|FACL6|LACS 6|LACS2|LACS5	acyl-CoA synthetase long-chain family member 6	protein-coding	TSS-50kb;TSS-1500	-48984;208	NM_000588;NM_001205247	ENSG00000164399;ENSG00000164398	IL3;ACSL6
chr5	131131745	131133696	+	Colocalization	-1951	0	-	0	131131745	131133696	-	peak210687	9	6	promoter-TSS (NM_133372)	promoter-TSS (NM_133372)	35	NM_001008738	96459	Hs,591273	NM_133372	ENSG00000217128	FNIP1	-	folliculin interacting protein 1	protein-coding	TSS-200	65	NM_133372	ENSG00000217128	FNIP1
chr5	122759029	122759541	+	Colocalization	-952	313	-	-313	122757963	122759980	-	peak209669	9	6	intron (NM_153223, intron 1 of 20)	CpG	314	NM_001166226	153241	Hs,483209	NM_153223	ENSG00000168944	CEP120	CCDC100|SRTD13	centrosomal protein 120kDa	protein-coding
chr5	122759673	122759980	+	Colocalization	-308	854	-	-854	122757963	122759980	-	peak209669	9	6	intron (NM_153223, intron 1 of 20)	CpG	314	NM_001166226	153241	Hs,483209	NM_153223	ENSG00000168944	CEP120	CCDC100|SRTD13	centrosomal protein 120kDa	protein-coding
chr5	122847493	122848078	+	Colocalization	-1047	310	+	310	122847032	122849161	+	peak209680	9	6	5' UTR (NM_001031812, exon 1 of 13)	5' UTR (NM_001031812, exon 1 of 13)	304	NM_001270573	1456	Hs,129206	NM_004384	ENSG00000151292	CSNK1G3	CKI-gamma 3|CSNK1G3L	casein kinase 1, gamma 3	protein-coding	TSS-50kb	-33114	NM_001044723	ENSG00000151292	CSNK1G3
chr5	124078614	124079039	+	Colocalization	-424	714	+	714	124078614	124080466	-	peak209790	6	4	intron (NM_020747, intron 1 of 8)	intron (NM_020747, intron 1 of 8)	1265	NM_020747	57507	Hs,266616	NM_020747	ENSG00000168916	ZNF608	NY-REN-36	zinc finger protein 608	protein-coding	INTRON	0	NM_020747	ENSG00000168916	ZNF608
chr5	124082942	124083406	+	Colocalization	-506	903	+	903	124082900	124085254	-	peak209791	9	6	Intergenic	Intergenic	-3272	NM_020747	57507	Hs,266616	NM_020747	ENSG00000168916	ZNF608	NY-REN-36	zinc finger protein 608	protein-coding	TSS-50kb	3373	NM_020747	ENSG00000168916	ZNF608
chr5	125705847	125706448	+	Colocalization	-922	373	+	373	125705527	125707515	+	peak209933	9	6	intron (NM_001146319, intron 1 of 13)	intron (NM_001146319, intron 1 of 13)	10733	NM_001146319	65983	Hs,363558	NM_023927	ENSG00000155324	GRAMD3	NS3TP2	GRAM domain containing 3	protein-coding	INTRON	0	NM_001146319	ENSG00000155324	GRAMD3
chr5	125706479	125707222	+	Colocalization	-1036	329	-	-329	125705527	125707515	+	peak209933	9	6	intron (NM_001146319, intron 1 of 13)	intron (NM_001146319, intron 1 of 13)	10733	NM_001146319	65983	Hs,363558	NM_023927	ENSG00000155324	GRAMD3	NS3TP2	GRAM domain containing 3	protein-coding	INTRON	0	NM_001146319	ENSG00000155324	GRAMD3
chr5	125758358	125759750	+	Colocalization	-1392	0	-	0	125758358	125759750	+	peak209941	9	6	5' UTR (NM_001146321, exon 1 of 15)	5' UTR (NM_001146321, exon 1 of 15)	185	NM_023927	65983	Hs,363558	NM_023927	ENSG00000155324	GRAMD3	NS3TP2	GRAM domain containing 3	protein-coding	TSS-50kb	-41832	NM_001146322	ENSG00000155324	GRAMD3
chr5	125930274	125931550	+	Colocalization	-1276	0	-	0	125930274	125931550	-	peak209959	9	6	exon (NM_001202404, exon 1 of 16)	exon (NM_001202404, exon 1 of 16)	170	NM_001182	501	Hs,483239	NM_001182	ENSG00000164904	ALDH7A1	ATQ1|EPD|PDE	aldehyde dehydrogenase 7 family, member A1	protein-coding	1ST EXON;TSS-50kb;TSS-50kb	0;-5794;-36601	NM_001202404;NM_032177;NM_207408	ENSG00000164904;ENSG00000164902;ENSG00000196900	ALDH7A1;PHAX;TEX43
chr5	125936064	125937410	+	Colocalization	-1346	0	-	0	125936064	125937410	-	peak209960	9	6	exon (NM_032177, exon 1 of 5)	exon (NM_032177, exon 1 of 5)	130	NM_032177	51808	Hs,555731	NM_032177	ENSG00000164902	PHAX	RNUXA	phosphorylated adaptor for RNA export	protein-coding	TSS-50kb;1ST EXON;TSS-50kb	5756;0;-30776	NM_001202404;NM_032177;NM_207408	ENSG00000164904;ENSG00000164902;ENSG00000196900	ALDH7A1;PHAX;TEX43
chr5	126111795	126114558	+	Colocalization	-2763	0	-	0	126111795	126114558	+	peak209974	9	6	5' UTR (NM_005573, exon 1 of 11)	5' UTR (NM_005573, exon 1 of 11)	332	NM_001198557	4001	Hs,89497	NM_005573	ENSG00000113368	LMNB1	ADLD|LMN|LMN2|LMNB	lamin B1	protein-coding	INTRON	0	NM_001198557	ENSG00000113368	LMNB1
chr5	126364881	126365545	+	Colocalization	-744	811	+	811	126364801	126367246	-	peak210005	9	6	intron (NM_178450, intron 1 of 4)	CpG	476	NM_178450	115123	Hs,132441	NM_178450	ENSG00000173926	2016-03-03	MARCH-III|RNF173	membrane associated ring finger 3	protein-coding
chr5	126408368	126409689	+	Colocalization	-1321	0	-	0	126408368	126409689	-	peak210011	8	6	intron (NM_001164478, intron 1 of 4)	CpG	155	NM_001164478	401207	Hs,49573	NM_001164478	ENSG00000164241	C5orf63	YDR286C	chromosome 5 open reading frame 63	protein-coding	TSS-50kb	42629	NM_178450	ENSG00000173926	2016-03-03
chr5	126564406	126565887	+	Colocalization	-1481	0	-	0	126564406	126565887	-	peak210028	9	6	Intergenic	CpG	-61309	NM_001256545	84466	Hs,438709	NM_032446	ENSG00000145794	MEGF10	EMARDD	multiple EGF-like-domains 10	protein-coding
chr5	126852627	126854321	+	Colocalization	-1694	0	-	0	126852627	126854321	-	peak210060	9	6	intron (NM_001286808, intron 1 of 9)	CpG	173	NM_001286808	133619	Hs,483259	NM_130809	ENSG00000164244	PRRC1	-	proline-rich coiled-coil 1	protein-coding
chr5	128429629	128431571	+	Colocalization	-1942	0	-	0	128429629	128431571	-	peak210322	9	6	exon (NM_016048, exon 1 of 5)	exon (NM_016048, exon 1 of 5)	158	NM_016048	51015	Hs,483296	NM_016048	ENSG00000066583	ISOC1	CGI-111	isochorismatase domain containing 1	protein-coding	1ST EXON;TSS-50kb	0;-2880	NM_016048;NR_039776	ENSG00000066583;NO_ENSEMBL	ISOC1;NO_SYMBOL
chr5	130499635	130501506	+	Colocalization	-1872	278	-	-278	130499078	130501506	+	peak210601	9	6	intron (NR_024610, intron 1 of 3)	CpG	749	NR_073488	3094	Hs,483305	NM_005340	ENSG00000169567	HINT1	HINT|NMAN|PKCI-1|PRKCNH1	histidine triad nucleotide binding protein 1	protein-coding	TSS-50kb	-6414	NM_181705	ENSG00000186687	LYRM7
chr5	130505917	130506749	+	Colocalization	-832	359	+	359	130505917	130507467	-	peak210602	9	6	promoter-TSS (NM_181705)	promoter-TSS (NM_181705)	85	NM_001293735	90624	Hs,115467	NM_181705	ENSG00000186687	LYRM7	C5orf31|MC3DN8|MZM1L	LYR motif containing 7	protein-coding	TSS-200;TSS-50kb	-14;5752	NM_181705;NR_073488	ENSG00000186687;NO_ENSEMBL	LYRM7;NO_SYMBOL
chr5	130506848	130507467	+	Colocalization	-618	466	-	-466	130505917	130507467	-	peak210602	9	6	promoter-TSS (NM_181705)	promoter-TSS (NM_181705)	85	NM_001293735	90624	Hs,115467	NM_181705	ENSG00000186687	LYRM7	C5orf31|MC3DN8|MZM1L	LYR motif containing 7	protein-coding	TSS-200;TSS-50kb	-14;5752	NM_181705;NR_073488	ENSG00000186687;NO_ENSEMBL	LYRM7;NO_SYMBOL
chr5	130601124	130601553	+	Colocalization	-430	1210	-	-1210	130598703	130601553	-	peak210612	9	6	intron (NM_001038702, intron 1 of 4)	CpG	426	NM_020240	56990	Hs,508829	NM_020240	ENSG00000158985	CDC42SE2	SPEC2	CDC42 small effector 2	protein-coding
chr5	130969919	130970264	+	Colocalization	-346	962	+	962	130969919	130972189	-	peak210664	9	6	promoter-TSS (NM_001164386)	promoter-TSS (NM_001164386)	-125	NM_001164390	51735	Hs,483329	NM_016340	ENSG00000158987	RAPGEF6	KIA001LB|PDZ-GEF2|PDZGEF2|RA-GEF-2|RAGEF2	Rap guanine nucleotide exchange factor 6	protein-coding	TSS-1500;TTS+10kb	226;-6452	NM_001164386;NM_133372	ENSG00000158987;ENSG00000217128	RAPGEF6;FNIP1
chr5	130970761	130971363	+	Colocalization	-1428	8	-	-8	130969919	130972189	-	peak210664	9	6	promoter-TSS (NM_001164386)	promoter-TSS (NM_001164386)	-125	NM_001164390	51735	Hs,483329	NM_016340	ENSG00000158987	RAPGEF6	KIA001LB|PDZ-GEF2|PDZGEF2|RA-GEF-2|RAGEF2	Rap guanine nucleotide exchange factor 6	protein-coding	TSS-1500;TTS+10kb	226;-6452	NM_001164386;NM_133372	ENSG00000158987;ENSG00000217128	RAPGEF6;FNIP1
chr5	130971688	130972181	+	Colocalization	-502	880	-	-880	130969919	130972189	-	peak210664	9	6	promoter-TSS (NM_001164386)	promoter-TSS (NM_001164386)	-125	NM_001164390	51735	Hs,483329	NM_016340	ENSG00000158987	RAPGEF6	KIA001LB|PDZ-GEF2|PDZGEF2|RA-GEF-2|RAGEF2	Rap guanine nucleotide exchange factor 6	protein-coding	TSS-1500;TTS+10kb	226;-6452	NM_001164386;NM_133372	ENSG00000158987;ENSG00000217128	RAPGEF6;FNIP1
chr5	122179718	122182316	+	Colocalization	-2598	0	-	0	122179718	122182316	+	peak209596	9	6	promoter-TSS (NM_014035)	promoter-TSS (NM_014035)	-143	NM_014035	28966	Hs,483200	NM_014035	ENSG00000064652	SNX24	PRO1284|SBBI31	sorting nexin 24	protein-coding	TSS-1500	-242	NM_014035	ENSG00000064652	SNX24
chr4	6710772	6712395	+	Colocalization	-1623	0	-	0	6710772	6712395	-	peak165618	9	6	promoter-TSS (NM_203462)	promoter-TSS (NM_203462)	22	NM_203462	114932	Hs,593159	NM_152301	ENSG00000178988	MRFAP1L1	PP784	Morf4 family associated protein 1-like 1	protein-coding	TSS-50kb;TSS-200	-6357;79	NM_018366;NM_203462	ENSG00000186222;ENSG00000178988	BLOC1S4;MRFAP1L1
chr5	148931042	148931692	+	Colocalization	-650	357	-	-357	148930329	148931692	-	peak212218	9	6	5' UTR (NM_001271741, exon 1 of 10)	5' UTR (NM_001271741, exon 1 of 10)	104	NM_001271741	1452	Hs,529862	NM_001892	ENSG00000113712	CSNK1A1	CK1|CK1a|CKIa|HEL-S-77p|HLCDGP1|PRO2975	casein kinase 1, alpha 1	protein-coding	TSS-50kb;TSS-1500	-30224;1217	NM_001001669;NM_001271742	ENSG00000183111;ENSG00000113712	ARHGEF37;CSNK1A1
chr5	149109421	149111899	+	Colocalization	-2478	0	-	0	149109421	149111899	-	peak212232	8	6	intron (NM_001172698, intron 1 of 10)	CpG	845	NM_133263	133522	Hs,483816	NM_133263	ENSG00000155846	PPARGC1B	ERRL1|PERC|PGC-1(beta)|PGC1B	peroxisome proliferator-activated receptor gamma, coactivator 1 beta	protein-coding	TSS-50kb;TSS-50kb	-40942;-1827	NM_001172699;NR_029870	ENSG00000155846;NO_ENSEMBL	PPARGC1B;NO_SYMBOL
chr5	179232330	179234738	+	Colocalization	-2408	0	-	0	179232330	179234738	-	peak214959	7	6	promoter-TSS (NM_001142299)	promoter-TSS (NM_001142299)	146	NM_001142298	8878	Hs,587290	NM_003900	ENSG00000161011	SQSTM1	A170|FTDALS3|OSIL|PDB3|ZIP3|p60|p62|p62B	sequestosome 1	protein-coding	TSS-1500;TSS-50kb;TSS-50kb;TSS-50kb	-568;-14407;3760;8289	NM_001142299;NM_003900;NM_054013;NR_031598	ENSG00000161011;ENSG00000161011;ENSG00000161013;NO_ENSEMBL	SQSTM1;SQSTM1;MGAT4B;NO_SYMBOL
chr5	179245668	179248892	+	Colocalization	-3224	0	-	0	179245668	179248892	-	peak214961	9	6	promoter-TSS (NM_003900)	promoter-TSS (NM_003900)	-562	NM_003900	8878	Hs,587290	NM_003900	ENSG00000161011	SQSTM1	A170|FTDALS3|OSIL|PDB3|ZIP3|p60|p62|p62B	sequestosome 1	protein-coding	TSS-1500;TSS-50kb;TSS-50kb;TSS-50kb	-661;13177;17506;22035	NM_003900;NM_014275;NM_054013;NR_031598	ENSG00000161011;ENSG00000161013;ENSG00000161013;NO_ENSEMBL	SQSTM1;MGAT4B;MGAT4B;NO_SYMBOL
chr5	179333722	179334528	+	Colocalization	-806	415	+	415	179333722	179335358	-	peak214970	9	6	intron (NM_015043, intron 1 of 20)	CpG	316	NM_015043	23061	Hs,155829	NM_015043	ENSG00000197226	TBC1D9B	-	TBC1 domain family, member 9B (with GRAM domain)	protein-coding	TSS-50kb	48801	NM_016175	ENSG00000161010	C5orf45
chr5	179334614	179335358	+	Colocalization	-744	446	-	-446	179333722	179335358	-	peak214970	9	6	intron (NM_015043, intron 1 of 20)	CpG	316	NM_015043	23061	Hs,155829	NM_015043	ENSG00000197226	TBC1D9B	-	TBC1 domain family, member 9B (with GRAM domain)	protein-coding	TSS-50kb	48801	NM_016175	ENSG00000161010	C5orf45
chr5	179401249	179401755	+	Colocalization	-850	330	+	330	179400904	179402759	-	peak214974	8	6	intron (NM_001280801, intron 5 of 7)	intron (NM_001280801, intron 5 of 7)	40565	NR_029885	442908		NR_029885	ENSG00000198995	MIR340	MIRN340|hsa-mir-340|mir-340	microRNA 340	ncRNA	INTRON	0	NM_001280801	ENSG00000113269	RNF130
chr5	179497873	179499457	+	Colocalization	-1584	0	-	0	179497873	179499457	-	peak214986	9	6	exon (NM_018434, exon 1 of 9)	exon (NM_018434, exon 1 of 9)	453	NM_001280801	55819	Hs,484363	NM_018434	ENSG00000113269	RNF130	G1RZFP|GOLIATH|GP	ring finger protein 130	protein-coding	1ST EXON	0	NM_018434	ENSG00000113269	RNF130
chr5	179718346	179718867	+	Colocalization	-520	570	+	570	179718346	179720005	-	peak214993	9	6	promoter-TSS (NM_001135044)	promoter-TSS (NM_001135044)	-105	NM_139068	5601	Hs,484371	NM_002752	ENSG00000050748	MAPK9	JNK-55|JNK2|JNK2A|JNK2ALPHA|JNK2B|JNK2BETA|PRKM9|SAPK|SAPK1a|p54a|p54aSAPK	mitogen-activated protein kinase 9	protein-coding	TSS-1500;TSS-50kb;TTS+10kb	206;11669;-8623	NM_001135044;NM_001308244;NM_005110	ENSG00000050748;ENSG00000050748;ENSG00000131459	MAPK9;MAPK9;GFPT2
chr5	179718985	179720005	+	Colocalization	-1020	319	-	-319	179718346	179720005	-	peak214993	9	6	promoter-TSS (NM_001135044)	promoter-TSS (NM_001135044)	-105	NM_139068	5601	Hs,484371	NM_002752	ENSG00000050748	MAPK9	JNK-55|JNK2|JNK2A|JNK2ALPHA|JNK2B|JNK2BETA|PRKM9|SAPK|SAPK1a|p54a|p54aSAPK	mitogen-activated protein kinase 9	protein-coding	TSS-1500;TSS-50kb;TTS+10kb	206;11669;-8623	NM_001135044;NM_001308244;NM_005110	ENSG00000050748;ENSG00000050748;ENSG00000131459	MAPK9;MAPK9;GFPT2
chr5	179920945	179922511	+	Colocalization	-1566	0	-	0	179920945	179922511	-	peak215004	9	6	5' UTR (NM_001303241, exon 2 of 14)	5' UTR (NM_001303241, exon 2 of 14)	329	NM_001303241	57472	Hs,608380	NM_015455	ENSG00000113300	CNOT6	CCR4|Ccr4a	CCR4-NOT transcription complex subunit 6	protein-coding
chr5	180228987	180230181	+	Colocalization	-1194	0	-	0	180228987	180230181	+	peak215019	9	6	intron (NM_001114618, intron 2 of 2)	CpG	464	NM_002406	4245	Hs,519818	NM_002406	ENSG00000131446	MGAT1	GLCNAC-TI|GLCT1|GLYT1|GNT-1|GNT-I|MGAT	mannosyl (alpha-1,3-)-glycoprotein beta-1,2-N-acetylglucosaminyltransferase	protein-coding	TSS-50kb	-28472	NR_045679	NO_ENSEMBL	NO_SYMBOL
chr5	179221994	179223882	+	Colocalization	-1888	0	-	0	179221994	179223882	-	peak214957	9	6	intron (NM_145867, intron 3 of 4)	CpG-21540	1952	NM_145867	4056	Hs,706741	NM_145867	ENSG00000213316	LTC4S	-	leukotriene C4 synthase	protein-coding	TSS-50kb;TSS-50kb;TSS-50kb;TTS+10kb;TTS+10kb	-10549;-11164;-25003;-1759;-2306	NM_001142298;NM_001142299;NM_003900;NM_054013;NR_031598	ENSG00000161011;ENSG00000161011;ENSG00000161011;ENSG00000161013;NO_ENSEMBL	SQSTM1;SQSTM1;SQSTM1;MGAT4B;NO_SYMBOL
chr5	180236523	180238230	+	Colocalization	-1707	0	-	0	180236523	180238230	-	peak215021	9	6	promoter-TSS (NM_001114617)	promoter-TSS (NM_001114617)	-240	NM_001114617	4245	Hs,519818	NM_002406	ENSG00000131446	MGAT1	GLCNAC-TI|GLCT1|GLYT1|GNT-1|GNT-I|MGAT	mannosyl (alpha-1,3-)-glycoprotein beta-1,2-N-acetylglucosaminyltransferase	protein-coding	TSS-1500;TSS-1500;TSS-50kb;TSS-50kb;TSS-50kb	340;660;6575;7429;-20680	NM_001114617;NM_001114618;NM_001114619;NM_002406;NR_045679	ENSG00000131446;ENSG00000131446;ENSG00000131446;ENSG00000131446;NO_ENSEMBL	MGAT1;MGAT1;MGAT1;MGAT1;NO_SYMBOL
chr5	180287731	180288974	+	Colocalization	-1243	0	-	0	180287731	180288974	-	peak215026	9	6	promoter-TSS (NM_001172638)	promoter-TSS (NM_001172638)	-67	NM_152283	643836	Hs,509227	NM_152283	ENSG00000196670	ZFP62	ZET|ZNF755	ZFP62 zinc finger protein	protein-coding	TSS-50kb;TSS-50kb;TSS-200;TSS-50kb	-37824;-48311;167;29835	NM_001040462;NM_001159710;NM_001172638;NR_045680	ENSG00000113303;ENSG00000113303;ENSG00000196670;NO_ENSEMBL	BTNL8;BTNL8;ZFP62;NO_SYMBOL
chr5	180615246	180619350	+	Colocalization	-4104	389	-	-389	180614468	180619350	-	peak215036	9	6	Intergenic	CpG	1999	NR_108031	102577426	Hs,277359	NR_108031	ENSG00000248473	LOC102577426	-	uncharacterized LOC102577426	ncRNA	TSS-50kb;TTS+10kb;TTS+10kb	-32622;-4114;-1236	NM_033549;NM_203295;NR_108031	ENSG00000146063;ENSG00000146054;NO_ENSEMBL	TRIM41;TRIM7;NO_SYMBOL
chr5	180633446	180634006	+	Colocalization	-560	490	+	490	180633446	180634985	-	peak215038	8	6	Intergenic	AluSg|SINE|Alu	-1923	NM_203293	81786	Hs,487412	NM_033342	ENSG00000146054	TRIM7	GNIP|RNF90	tripartite motif containing 7	protein-coding	TSS-50kb;TSS-50kb;TSS-50kb;TSS-50kb;TSS-50kb;TSS-50kb	2024;-15315;2977;6387;15409;-39424	NM_033342;NM_033549;NM_203295;NM_203297;NR_108031;NR_109909	ENSG00000146054;ENSG00000146063;ENSG00000146054;ENSG00000146054;NO_ENSEMBL;NO_ENSEMBL	TRIM7;TRIM41;TRIM7;TRIM7;NO_SYMBOL;NO_SYMBOL
chr5	180631284	180632549	+	Colocalization	-1265	0	-	0	180631284	180632549	-	peak215037	5	5	promoter-TSS (NM_203295)	promoter-TSS (NM_203295)	376	NM_033342	81786	Hs,487412	NM_033342	ENSG00000146054	TRIM7	GNIP|RNF90	tripartite motif containing 7	protein-coding	TSS-50kb;TSS-1500;TSS-50kb;TSS-50kb;TSS-50kb	-17615;677;4087;13109;-41724	NM_033549;NM_203295;NM_203297;NR_108031;NR_109909	ENSG00000146063;ENSG00000146054;ENSG00000146054;NO_ENSEMBL;NO_ENSEMBL	TRIM41;TRIM7;TRIM7;NO_SYMBOL;NO_SYMBOL
chr5	180649159	180649679	+	Colocalization	-1024	579	+	579	180648654	180651341	-	peak215040	9	6	promoter-TSS (NR_039781)	promoter-TSS (NR_039781)	-265	NM_201627	90933	Hs,441488	NM_033549	ENSG00000146063	TRIM41	RINCK	tripartite motif containing 41	protein-coding	TSS-50kb;TSS-50kb;TSS-50kb;TSS-1500;TSS-50kb;TSS-50kb;TSS-50kb	17806;18759;22169;466;-38019;31191;-23642	NM_033342;NM_203295;NM_203297;NR_039781;NR_102761;NR_108031;NR_109909	ENSG00000146054;ENSG00000146054;ENSG00000146054;NO_ENSEMBL;NO_ENSEMBL;NO_ENSEMBL;NO_ENSEMBL	TRIM7;TRIM7;TRIM7;NO_SYMBOL;NO_SYMBOL;NO_SYMBOL;NO_SYMBOL
chr5	180649795	180650310	+	Colocalization	-1547	54	-	-54	180648654	180651341	-	peak215040	9	6	promoter-TSS (NR_039781)	promoter-TSS (NR_039781)	-265	NM_201627	90933	Hs,441488	NM_033549	ENSG00000146063	TRIM41	RINCK	tripartite motif containing 41	protein-coding	TSS-50kb;TSS-50kb;TSS-50kb;TSS-1500;TSS-50kb;TSS-50kb;TSS-50kb	17806;18759;22169;466;-38019;31191;-23642	NM_033342;NM_203295;NM_203297;NR_039781;NR_102761;NR_108031;NR_109909	ENSG00000146054;ENSG00000146054;ENSG00000146054;NO_ENSEMBL;NO_ENSEMBL;NO_ENSEMBL;NO_ENSEMBL	TRIM7;TRIM7;TRIM7;NO_SYMBOL;NO_SYMBOL;NO_SYMBOL;NO_SYMBOL
chr5	180670809	180671373	+	Colocalization	-755	66	-	-66	180670486	180671564	-	peak215043	9	6	promoter-TSS (NR_002591)	promoter-TSS (NR_002591)	-119	NM_006098	10399	Hs,5662	NM_006098	ENSG00000204628	GNB2L1	Gnb2-rs1|H12,3|HLC-7|PIG21|RACK1	guanine nucleotide binding protein (G protein), beta polypeptide 2-like 1	protein-coding	TSS-50kb;TTS+10kb;TSS-50kb;TSS-50kb;TSS-1500;TSS-50kb;TSS-50kb;TSS-50kb;TSS-50kb	38833;8318;39786;43196;750;2237;21493;-16992;-2615	NM_033342;NM_033549;NM_203295;NM_203297;NR_002591;NR_002592;NR_039781;NR_102761;NR_109909	ENSG00000146054;ENSG00000146063;ENSG00000146054;ENSG00000146054;NO_ENSEMBL;NO_ENSEMBL;NO_ENSEMBL;NO_ENSEMBL;NO_ENSEMBL	TRIM7;TRIM41;TRIM7;TRIM7;NO_SYMBOL;NO_SYMBOL;NO_SYMBOL;NO_SYMBOL;NO_SYMBOL
chr5	180687458	180689302	+	Colocalization	-1844	0	-	0	180687458	180689302	-	peak215045	9	6	promoter-TSS (NM_032765)	promoter-TSS (NM_032765)	167	NR_102759	100507602	Hs,126768	NR_102759	ENSG00000248275	TRIM52-AS1	-	TRIM52 antisense RNA 1 (head to head)	ncRNA	TSS-50kb;TSS-1500;TSS-50kb;TSS-50kb;TSS-50kb;TTS+10kb	17004;362;18105;19592;38848;3894	NM_006098;NM_032765;NR_002591;NR_002592;NR_039781;NR_109909	ENSG00000204628;ENSG00000183718;NO_ENSEMBL;NO_ENSEMBL;NO_ENSEMBL;NO_ENSEMBL	RACK1;TRIM52;NO_SYMBOL;NO_SYMBOL;NO_SYMBOL;NO_SYMBOL
chr4	124091	124546	+	Colocalization	-659	562	+	562	123887	125874	-	peak165179	9	6	5' UTR (NM_001289930, exon 1 of 2)	5' UTR (NM_001289930, exon 1 of 2)	523	NM_001289930	255403	Hs,636638	NM_001039127	ENSG00000250312	ZNF718	-	zinc finger protein 718	protein-coding
chr4	206044	207349	+	Colocalization	-1304	41	+	41	206044	207430	-	peak165180	9	6	intron (NR_027481, intron 1 of 1)	CpG	348	NR_027481	642280	Hs,673877	NM_001039758	ENSG00000198155	ZNF876P	-	zinc finger protein 876, pseudogene	pseudo
chr5	180257637	180259222	+	Colocalization	-1585	0	-	0	180257637	180259222	-	peak215025	9	6	non-coding (NR_045680, exon 1 of 1)	non-coding (NR_045680, exon 1 of 1)	188	NR_045680	100859930	Hs,655606	NR_045680	ENSG00000278970	HEIH	HCCAT2|LINC-HEIH|LINC00848|lncRNA-HEIH	hepatocellular carcinoma up-regulated EZH2-associated long non-coding RNA	ncRNA	TSS-50kb;TSS-50kb;TSS-50kb;TSS-50kb	21394;21714;27629;28483	NM_001114617;NM_001114618;NM_001114619;NM_002406	ENSG00000131446;ENSG00000131446;ENSG00000131446;ENSG00000131446	MGAT1;MGAT1;MGAT1;MGAT1
chr4	331070	331810	+	Colocalization	-1260	366	-	-366	329818	332330	-	peak165184	9	6	promoter-TSS (NM_003441)	promoter-TSS (NM_003441)	-522	NM_003441	7700	Hs,654355	NM_003441		ZNF141	D4S90|PAPA6|pHZ-44	zinc finger protein 141	protein-coding	TSS-50kb;TSS-1500;TSS-50kb	41231;-621;-12971	NM_001137608;NM_003441;NR_030297	ENSG00000186777;ENSG00000131127;NO_ENSEMBL	ZNF732;ZNF141;NO_SYMBOL
chr5	179160808	179160851	+	Colocalization	-42	856	-	-856	179159097	179160851	+	peak214949	9	6	5' UTR (NM_014757, exon 1 of 5)	5' UTR (NM_014757, exon 1 of 5)	123	NM_014757	9794	Hs,631951	NM_014757	ENSG00000161021	MAML1	Mam-1|Mam1	mastermind-like transcriptional coactivator 1	protein-coding	TTS+10kb	1436	NM_001024649	ENSG00000127022	CANX
chr5	179126710	179127300	+	Colocalization	-893	735	-	-735	179124937	179127603	-	peak214948	9	6	intron (NM_001746, intron 1 of 14)	CpG	340	NM_001746	821	Hs,567968	NM_001746	ENSG00000127022	CANX	CNX|IP90|P90	calnexin	protein-coding	TSS-50kb;TSS-50kb	18396;-33680	NM_001164444;NM_014757	ENSG00000204659;ENSG00000161021	CBY3;MAML1
chr5	176981544	176981954	+	Colocalization	-534	547	-	-547	176980326	176982078	-	peak214850	8	6	non-coding (NR_024019, exon 1 of 12)	non-coding (NR_024019, exon 1 of 12)	346	NR_024019	54540	Hs,484289	NM_019057	ENSG00000146067	FAM193B	IRIZIO	family with sequence similarity 193, member B	protein-coding	TSS-50kb;TSS-50kb;TSS-50kb;TSS-50kb;TSS-50kb;1ST EXON	43876;44445;-46016;37336;-38110;0	NM_001144876;NM_001308236;NM_007255;NM_016222;NM_017510;NR_024019	ENSG00000146094;ENSG00000146094;ENSG00000027847;ENSG00000183258;ENSG00000184840;NO_ENSEMBL	DOK3;DOK3;B4GALT7;DDX41;TMED9;NO_SYMBOL
chr5	177018736	177019767	+	Colocalization	-1031	0	-	0	177018736	177019767	-	peak214853	8	6	promoter-TSS (NM_017510)	promoter-TSS (NM_017510)	39	NM_017510	54732	Hs,279929	NM_017510	ENSG00000184840	TMED9	GMP25|HSGP25L2G|p25	transmembrane p24 trafficking protein 9	protein-coding	TSS-50kb;TSS-50kb;TSS-200	37805;-7966;-60	NM_001190946;NM_007255;NM_017510	ENSG00000146067;ENSG00000027847;ENSG00000184840	FAM193B;B4GALT7;TMED9
chr5	177026199	177027916	+	Colocalization	-1717	0	-	0	177026199	177027916	-	peak214854	8	6	promoter-TSS (NM_007255)	promoter-TSS (NM_007255)	-61	NM_007255	11285	Hs,455109	NM_007255	ENSG00000027847	B4GALT7	EDSP1|XGALT1|XGPT1	xylosylprotein beta 1,4-galactosyltransferase, polypeptide 7	protein-coding	TSS-50kb;TSS-200;TTS+10kb	45611;-160;4060	NM_001190946;NM_007255;NM_017510	ENSG00000146067;ENSG00000027847;ENSG00000184840	FAM193B;B4GALT7;TMED9
chr5	177557267	177558483	+	Colocalization	-1216	0	-	0	177557267	177558483	-	peak214872	9	6	promoter-TSS (NM_001288794)	promoter-TSS (NM_001288794)	-87	NM_022762	64777	Hs,27222	NM_022762	ENSG00000145916	RMND5B	GID2|GID2B	required for meiotic nuclear division 5 homolog B	protein-coding	TSS-200;TTS+10kb	-186;4869	NM_001288794;NM_015111	ENSG00000145916;ENSG00000145911	RMND5B;N4BP3
chr5	177580778	177581280	+	Colocalization	-684	85	-	-85	177580425	177581462	-	peak214875	9	6	promoter-TSS (NM_017838)	promoter-TSS (NM_017838)	17	NM_017838	55651	Hs,744074	NM_017838	ENSG00000145912	NHP2	DKCB2|NHP2P|NOLA2	NHP2 ribonucleoprotein	protein-coding	TTS+10kb;TSS-200	5474;84	NM_001288794;NM_017838	ENSG00000145916;ENSG00000145912	RMND5B;NHP2
chr5	177631316	177631595	+	Colocalization	-632	362	+	362	177630963	177632672	-	peak214877	9	6	5' UTR (NM_004499, exon 2 of 7)	5' UTR (NM_004499, exon 2 of 7)	310	NM_031266	3182	Hs,591731	NM_004499	ENSG00000197451	HNRNPAB	ABBP1|HNRPAB	heterogeneous nuclear ribonucleoprotein A/B	protein-coding	TSS-50kb;TTS+10kb	17486;-3756	NR_003281;NR_103510	NO_ENSEMBL;NO_ENSEMBL	NO_SYMBOL;NO_SYMBOL
chr5	177658718	177660032	+	Colocalization	-1314	0	-	0	177658718	177660032	-	peak214883	9	6	non-coding (NR_103509, exon 1 of 10)	non-coding (NR_103509, exon 1 of 10)	448	NM_153373	85007	Hs,248746	NM_153373	ENSG00000175309	PHYKPL	AGXT2L2|PHLU	5-phosphohydroxy-L-lysine phospho-lyase	protein-coding	TTS+10kb;TSS-50kb;1ST EXON	-5341;45043;0	NM_173465;NR_003281;NR_103509	ENSG00000050767;NO_ENSEMBL;NO_ENSEMBL	COL23A1;NO_SYMBOL;NO_SYMBOL
chr5	178052961	178054564	+	Colocalization	-1603	0	-	0	178052961	178054564	-	peak214894	9	6	intron (NM_020666, intron 1 of 12)	CpG	291	NM_020666	57396	Hs,406557	NM_020666	ENSG00000113240	CLK4	-	CDC like kinase 4	protein-coding	TSS-50kb	36307	NM_173465	ENSG00000050767	COL23A1
chr5	178157004	178158240	+	Colocalization	-1236	0	-	0	178157004	178158240	-	peak214896	9	6	promoter-TSS (NM_005649)	promoter-TSS (NM_005649)	81	NM_005649	6940	Hs,484324	NM_005649	ENSG00000169131	ZNF354A	EZNF|HEL104|HKL1|KID-1|KID1|TCF17	zinc finger protein 354A	protein-coding	TSS-200	20	NM_005649	ENSG00000169131	ZNF354A
chr5	178286624	178287650	+	Colocalization	-1026	43	+	43	178286624	178287736	+	peak214900	7	6	intron (NM_058230, intron 1 of 4)	CpG	226	NM_058230	117608	Hs,724051	NM_058230		ZNF354B	KID2	zinc finger protein 354B	protein-coding	TSS-50kb	-35835	NM_030613	ENSG00000198939	ZFP2
chr5	179127430	179127603	+	Colocalization	-174	1246	-	-1246	179124937	179127603	-	peak214948	9	6	intron (NM_001746, intron 1 of 14)	CpG	340	NM_001746	821	Hs,567968	NM_001746	ENSG00000127022	CANX	CNX|IP90|P90	calnexin	protein-coding	TSS-50kb;TSS-50kb	18396;-33680	NM_001164444;NM_014757	ENSG00000204659;ENSG00000161021	CBY3;MAML1
chr5	178322545	178323685	+	Colocalization	-1140	0	-	0	178322545	178323685	+	peak214901	8	6	intron (NM_030613, intron 1 of 4)	CpG	199	NM_030613	80108	Hs,654533	NM_030613	ENSG00000198939	ZFP2	ZNF751	ZFP2 zinc finger protein	protein-coding	TSS-50kb	-45178	NM_182594	ENSG00000178187	ZNF454
chr5	178450290	178451276	+	Colocalization	-986	0	-	0	178450290	178451276	-	peak214904	9	6	promoter-TSS (NM_001136116)	promoter-TSS (NM_001136116)	7	NM_001136116	345462	Hs,445740	NM_001136116		ZNF879	DKFZp686E2433	zinc finger protein 879	protein-coding	TSS-50kb;TSS-200;TSS-50kb	28760;-92;-36923	NM_000843;NM_001136116;NM_014594	ENSG00000113262;ENSG00000234284;ENSG00000177932	GRM6;ZNF879;ZNF354C
chr5	178486924	178488093	+	Colocalization	-1169	0	-	0	178486924	178488093	+	peak214905	8	6	promoter-TSS (NM_014594)	promoter-TSS (NM_014594)	-98	NM_014594	30832	Hs,272328	NM_014594		ZNF354C	KID3	zinc finger protein 354C	protein-coding	TSS-200	-198	NM_014594	ENSG00000177932	ZNF354C
chr5	178770305	178772054	+	Colocalization	-1749	0	-	0	178770305	178772054	-	peak214923	3	5	intron (NM_021599, intron 1 of 10)	CpG-21527	1251	NM_021599	9509	Hs,23871	NM_014244	ENSG00000087116	ADAMTS2	ADAM-TS2|ADAMTS-2|ADAMTS-3|NPI|PC I-NP|PCI-NP|PCINP|PCPNI|PNPI	ADAM metallopeptidase with thrombospondin type 1 motif 2	protein-coding
chr5	178772456	178773016	+	Colocalization	-560	92	-	-92	178772273	178773016	-	peak214924	5	3	promoter-TSS (NM_014244)	promoter-TSS (NM_014244)	-214	NM_014244	9509	Hs,23871	NM_014244	ENSG00000087116	ADAMTS2	ADAM-TS2|ADAMTS-2|ADAMTS-3|NPI|PC I-NP|PCI-NP|PCINP|PCPNI|PNPI	ADAM metallopeptidase with thrombospondin type 1 motif 2	protein-coding	TSS-1500	314	NM_014244	ENSG00000087116	ADAMTS2
chr5	178957274	178958228	+	Colocalization	-954	0	-	0	178957274	178958228	-	peak214935	6	6	Intergenic	CpG	-19811	NM_025158	80230	Hs,306769	NM_025158	ENSG00000176783	RUFY1	RABIP4|ZFYVE12	RUN and FYVE domain containing 1	protein-coding	TSS-50kb;TSS-50kb	-29041;-19910	NM_001040452;NM_025158	ENSG00000176783;ENSG00000176783	RUFY1;RUFY1
chr5	178976946	178978548	+	Colocalization	-1602	0	-	0	178976946	178978548	-	peak214937	9	6	exon (NM_025158, exon 1 of 18)	exon (NM_025158, exon 1 of 18)	185	NM_025158	80230	Hs,306769	NM_025158	ENSG00000176783	RUFY1	RABIP4|ZFYVE12	RUN and FYVE domain containing 1	protein-coding	TSS-50kb;1ST EXON	-9045;0	NM_001040452;NM_025158	ENSG00000176783;ENSG00000176783	RUFY1;RUFY1
chr5	178986156	178986952	+	Colocalization	-942	96	+	96	178986011	178987290	+	peak214938	9	6	promoter-TSS (NM_001040452)	promoter-TSS (NM_001040452)	-42	NM_001040451	80230	Hs,306769	NM_025158	ENSG00000176783	RUFY1	RABIP4|ZFYVE12	RUN and FYVE domain containing 1	protein-coding	TSS-200	-142	NM_001040452	ENSG00000176783	RUFY1
chr5	179049835	179051821	+	Colocalization	-1986	179	-	-179	179049477	179051821	-	peak214943	9	6	promoter-TSS (NM_005520)	promoter-TSS (NM_005520)	62	NM_001257293	3187	Hs,604001	NM_005520	ENSG00000169045	HNRNPH1	HNRPH|HNRPH1|hnRNPH	heterogeneous nuclear ribonucleoprotein H1 (H)	protein-coding	TSS-200;TSS-200;TSS-50kb	39;28;20008	NM_001257293;NM_005520;NR_110560	ENSG00000169045;ENSG00000169045;NO_ENSEMBL	HNRNPH1;HNRNPH1;NO_SYMBOL
chr5	179105077	179106358	+	Colocalization	-1281	0	-	0	179105077	179106358	-	peak214946	9	6	exon (NM_001164444, exon 2 of 2)	exon (NM_001164444, exon 2 of 2)	2257	NM_001164444	646019	Hs,535767	NM_001164444	ENSG00000204659	CBY3	-	chibby homolog 3 (Drosophila)	protein-coding	TSS-50kb;EXON;TSS-50kb	-20311;0;33772	NM_001024649;NM_001164444;NM_001305388	ENSG00000127022;ENSG00000204659;NO_ENSEMBL	CANX;CBY3;NO_SYMBOL
chr5	179125594	179126003	+	Colocalization	-1066	472	+	472	179124937	179127603	-	peak214948	9	6	intron (NM_001746, intron 1 of 14)	CpG	340	NM_001746	821	Hs,567968	NM_001746	ENSG00000127022	CANX	CNX|IP90|P90	calnexin	protein-coding	TSS-50kb;TSS-50kb	18396;-33680	NM_001164444;NM_014757	ENSG00000204659;ENSG00000161021	CBY3;MAML1
chr5	178367515	178368701	+	Colocalization	-1186	0	-	0	178367515	178368701	-	peak214902	9	6	promoter-TSS (NM_182594)	promoter-TSS (NM_182594)	-86	NM_182594	285676	Hs,259441	NM_182594	ENSG00000178187	ZNF454	-	zinc finger protein 454	protein-coding	TTS+10kb;TSS-200	7999;-185	NM_030613;NM_182594	ENSG00000198939;ENSG00000178187	ZFP2;ZNF454
chr4	467781	468323	+	Colocalization	-686	453	-	-453	466731	468467	+	peak165185	9	6	intron (NM_133474, intron 1 of 2)	CpG	399	NR_002451	79963	Hs,677493	NM_024903	ENSG00000251595	ABCA11P	ABCA11|EST1133530	ATP binding cassette subfamily A member 11, pseudogene	pseudo	TSS-50kb	-25259	NM_017733	ENSG00000174227	PIGG
chr4	492295	493857	+	Colocalization	-1562	18	-	-18	492258	493857	-	peak165186	9	6	promoter-TSS (NM_133474)	promoter-TSS (NM_133474)	69	NR_110293	54872	Hs,7099	NM_017733	ENSG00000174227	PIGG	GPI7|LAS21|PRO4405|RLGS1930	phosphatidylinositol glycan anchor biosynthesis class G	protein-coding	TSS-200;TSS-50kb	199;25161	NM_133474;NR_002451	ENSG00000182903;NO_ENSEMBL	ZNF721;NO_SYMBOL
chr4	657092	658229	+	Colocalization	-1137	0	-	0	657092	658229	-	peak165195	8	6	intron (NM_000283, intron 16 of 21)	CpG-19350	10466	NR_033743	521	Hs,85539	NM_007100	ENSG00000169020	ATP5I	ATP5K	ATP synthase, H+ transporting, mitochondrial Fo complex subunit E	protein-coding	TSS-50kb;TSS-50kb;TTS+10kb	-14150;-42012;-8664	NM_002477;NM_006315;NR_033743	ENSG00000215375;ENSG00000185619;NO_ENSEMBL	MYL5;PCGF3;NO_SYMBOL
chr4	2820032	2820691	+	Colocalization	-658	366	-	-366	2819302	2820691	-	peak165365	9	6	promoter-TSS (NM_003023)	promoter-TSS (NM_003023)	85	NM_001145856	6452	Hs,167679	NM_003023	ENSG00000087266	SH3BP2	3BP-2|3BP2|CRBM|CRPM|RES4-23	SH3-domain binding protein 2	protein-coding	TSS-50kb;TSS-1500;TSS-50kb	-25980;-644;-25687	NM_001286645;NM_003023;NM_014189	ENSG00000087274;ENSG00000087266;ENSG00000087274	ADD1;SH3BP2;ADD1
chr4	2844657	2846274	+	Colocalization	-1617	0	-	0	2844657	2846274	-	peak165367	9	6	promoter-TSS (NM_014189)	promoter-TSS (NM_014189)	-118	NM_001119	118	Hs,183706	NM_001119	ENSG00000087274	ADD1	ADDA	adducin 1 (alpha)	protein-coding	TSS-1500;TTS+10kb;TSS-1500	-510;2744;-217	NM_001286645;NM_003023;NM_014189	ENSG00000087274;ENSG00000087266;ENSG00000087274	ADD1;SH3BP2;ADD1
chr4	2936508	2937227	+	Colocalization	-719	0	-	0	2936508	2937227	-	peak165380	7	6	promoter-TSS (NM_001146069)	promoter-TSS (NM_001146069)	-282	NM_001146069	10227	Hs,632581	NM_001120	ENSG00000109736	MFSD10	TETRAN|TETTRAN	major facilitator superfamily domain containing 10	protein-coding	TSS-1500;TSS-1500;TTS+10kb;TTS+10kb;TSS-50kb	1005;383;-2895;5167;-28574	NM_001120;NM_001146069;NM_003703;NM_014189;NM_182982	ENSG00000109736;ENSG00000109736;ENSG00000087269;ENSG00000087274;ENSG00000125388	MFSD10;MFSD10;NOP14;ADD1;GRK4
chr4	2963601	2966051	+	Colocalization	-2450	0	-	0	2963601	2966051	-	peak165384	9	6	promoter-TSS (NM_182982)	promoter-TSS (NM_182982)	407	NM_001291978	8602	Hs,627133	NM_003703	ENSG00000087269	NOP14	C4orf9|NOL14|RES4-25|RES425|UTP2	NOP14 nucleolar protein	protein-coding	TSS-50kb;TSS-50kb;TSS-1500	28963;28341;-616	NM_001120;NM_001146069;NM_182982	ENSG00000109736;ENSG00000109736;ENSG00000125388	MFSD10;MFSD10;GRK4
chr4	3075263	3075843	+	Colocalization	-580	859	+	859	3075263	3077560	-	peak165394	9	6	promoter-TSS (NR_045414)	promoter-TSS (NR_045414)	-171	NR_045414	100750326	Hs,575112	NR_045414		HTT-AS	HTT-AS1|HTTAS	HTT antisense RNA (head to head)	ncRNA	TSS-1500	272	NR_045414	NO_ENSEMBL	NO_SYMBOL
chr4	3075989	3077410	+	Colocalization	-1571	288	-	-288	3075263	3077560	-	peak165394	9	6	promoter-TSS (NR_045414)	promoter-TSS (NR_045414)	-171	NR_045414	100750326	Hs,575112	NR_045414		HTT-AS	HTT-AS1|HTTAS	HTT antisense RNA (head to head)	ncRNA	TSS-1500	272	NR_045414	NO_ENSEMBL	NO_SYMBOL
chr4	3293391	3294649	+	Colocalization	-1258	402	+	402	3293391	3295453	+	peak165414	9	6	Intergenic	CpG	-21452	NM_198229	6002	Hs,527061	NM_002926	ENSG00000159788	RGS12	-	regulator of G-protein signaling 12	protein-coding	TSS-50kb	-21551	NM_002926	ENSG00000159788	RGS12
chr4	3533211	3534849	+	Colocalization	-1638	90	-	-90	3533031	3534849	-	peak165439	9	6	promoter-TSS (NR_110005)	promoter-TSS (NR_110005)	-64	NR_110005	4043	Hs,40966	NM_002337		LRPAP1	A2MRAP|A2RAP|HBP44|MRAP|MYP23|RAP|alpha-2-MRAP	LDL receptor related protein associated protein 1	protein-coding	TSS-50kb;TSS-200	-44755;165	NR_040045;NR_110005	NO_ENSEMBL;NO_ENSEMBL	NO_SYMBOL;NO_SYMBOL
chr4	4249303	4250791	+	Colocalization	-1488	0	-	0	4249303	4250791	-	peak165475	9	6	promoter-TSS (NM_001297551)	promoter-TSS (NM_001297551)	-78	NM_001297552	85013	Hs,12845	NM_032927	ENSG00000132406	TMEM128	-	transmembrane protein 128	protein-coding	TSS-200;TSS-50kb;TSS-50kb	179;-41599;21527	NM_001297551;NM_145291;NM_177998	ENSG00000132406;ENSG00000168826;ENSG00000163982	TMEM128;ZBTB49;OTOP1
chr4	4291342	4292788	+	Colocalization	-1446	0	-	0	4291342	4292788	-	peak165477	9	6	promoter-TSS (NM_001145725)	promoter-TSS (NM_001145725)	141	NM_145291	166793	Hs,419997	NM_145291	ENSG00000168826	ZBTB49	ZNF509	zinc finger and BTB domain containing 49	protein-coding	TSS-1500;TSS-50kb	418;42197	NM_001145725;NM_001297551	ENSG00000145220;ENSG00000132406	LYAR;TMEM128
chr4	2819302	2819954	+	Colocalization	-652	368	+	368	2819302	2820691	-	peak165365	9	6	promoter-TSS (NM_003023)	promoter-TSS (NM_003023)	85	NM_001145856	6452	Hs,167679	NM_003023	ENSG00000087266	SH3BP2	3BP-2|3BP2|CRBM|CRPM|RES4-23	SH3-domain binding protein 2	protein-coding	TSS-50kb;TSS-1500;TSS-50kb	-25980;-644;-25687	NM_001286645;NM_003023;NM_014189	ENSG00000087274;ENSG00000087266;ENSG00000087274	ADD1;SH3BP2;ADD1
chr4	4387871	4389260	+	Colocalization	-1389	0	-	0	4387871	4389260	+	peak165479	5	3	promoter-TSS (NM_014392)	promoter-TSS (NM_014392)	-124	NM_014392	27065	Hs,518595	NM_014392	ENSG00000168824	NSG1	D4S234|D4S234E|NEEP21|P21	neuron specific gene family member 1	protein-coding	TSS-1500	-223	NM_014392	ENSG00000168824	NSG1
chr4	5052099	5054623	+	Colocalization	-2524	0	-	0	5052099	5054623	-	peak165510	6	6	5' UTR (NM_018401, exon 1 of 12)	5' UTR (NM_018401, exon 1 of 12)	117	NM_018401	55351	Hs,133062	NM_018401	ENSG00000152953	STK32B	HSA250839|STK32|STKG6|YANK2	serine/threonine kinase 32B	protein-coding	TSS-50kb	32265	NM_018659	ENSG00000170891	CYTL1
chr4	5888852	5890294	+	Colocalization	-1442	1	+	1	5888852	5890296	-	peak165543	4	4	promoter-TSS (NM_001288662)	promoter-TSS (NM_001288662)	-34	NM_001288662	1400	Hs,135270	NM_001313	ENSG00000072832	CRMP1	CRMP-1|DPYSL1|DRP-1|DRP1|ULIP-3	collapsin response mediator protein 1	protein-coding	TSS-200	135	NM_001288662	ENSG00000072832	CRMP1
chr4	5893872	5894187	+	Colocalization	-316	589	+	589	5893872	5895366	-	peak165545	9	6	exon (NM_001014809, exon 1 of 14)	exon (NM_001014809, exon 1 of 14)	191	NM_001014809	1400	Hs,135270	NM_001313	ENSG00000072832	CRMP1	CRMP-1|DPYSL1|DRP-1|DRP1|ULIP-3	collapsin response mediator protein 1	protein-coding	1ST EXON;TSS-50kb;TSS-50kb;TSS-50kb	0;2767;5180;4079	NM_001014809;NM_001288661;NM_001288662;NM_001313	ENSG00000072832;ENSG00000072832;ENSG00000072832;ENSG00000072832	CRMP1;CRMP1;CRMP1;CRMP1
chr4	5891623	5892496	+	Colocalization	-873	0	-	0	5891623	5892496	-	peak165544	3	2	promoter-TSS (NM_001288661)	promoter-TSS (NM_001288661)	-107	NM_001288661	1400	Hs,135270	NM_001313	ENSG00000072832	CRMP1	CRMP-1|DPYSL1|DRP-1|DRP1|ULIP-3	collapsin response mediator protein 1	protein-coding	TSS-1500;TSS-50kb;TSS-50kb	208;2621;1520	NM_001288661;NM_001288662;NM_001313	ENSG00000072832;ENSG00000072832;ENSG00000072832	CRMP1;CRMP1;CRMP1
chr4	6201875	6203127	+	Colocalization	-1252	0	-	0	6201875	6203127	-	peak165569	8	6	promoter-TSS (NM_001099433)	promoter-TSS (NM_001099433)	41	NR_037863	285484	Hs,479068	NR_037863		LOC285484	-	uncharacterized LOC285484	ncRNA	TSS-1500;TSS-50kb	284;6256	NM_001099433;NM_001306133	ENSG00000152969;ENSG00000152969	JAKMIP1;JAKMIP1
chr4	6200442	6201590	+	Colocalization	-1148	0	-	0	6200442	6201590	-	peak165568	3	1	intron (NM_144720, intron 1 of 12)	CpG	1302	NM_001099433	152789	Hs,479066	NM_144720	ENSG00000152969	JAKMIP1	Gababrbp|JAMIP1|MARLIN1	janus kinase and microtubule interacting protein 1	protein-coding	TSS-50kb;TSS-1500	4771;-1200	NM_001306133;NR_037863	ENSG00000152969;NO_ENSEMBL	JAKMIP1;NO_SYMBOL
chr4	6222820	6223561	+	Colocalization	-740	310	+	310	6222820	6224180	-	peak165570	9	6	intron (NR_037863, intron 1 of 3)	intron (NR_037863, intron 1 of 3)	21040	NR_037863	285484	Hs,479068	NR_037863		LOC285484	-	uncharacterized LOC285484	ncRNA	TSS-50kb;TSS-50kb;TSS-50kb;INTRON	21283;-48176;27255;0	NM_001099433;NM_001145853;NM_001306133;NR_037863	ENSG00000152969;ENSG00000109501;ENSG00000152969;NO_ENSEMBL	JAKMIP1;WFS1;JAKMIP1;NO_SYMBOL
chr4	6472089	6473596	+	Colocalization	-1507	0	-	0	6472089	6473596	-	peak165599	8	6	intron (NM_001206994, intron 2 of 9)	CpG	1483	NM_020416	5522	Hs,479069	NM_020416	ENSG00000074211	PPP2R2C	B55-GAMMA|IMYPNO|IMYPNO1|PR52|PR55G	protein phosphatase 2, regulatory subunit B, gamma	protein-coding
chr4	6576335	6577281	+	Colocalization	-946	0	-	0	6576335	6577281	-	peak165607	9	6	promoter-TSS (NM_015274)	promoter-TSS (NM_015274)	-93	NM_015274	23324	Hs,188464	NM_015274	ENSG00000013288	MAN2B2	-	mannosidase, alpha, class 2B, member 2	protein-coding	TSS-50kb;TSS-50kb;TSS-200	11582;19504;-192	NM_001206994;NM_001206995;NM_015274	ENSG00000074211;ENSG00000074211;ENSG00000013288	PPP2R2C;PPP2R2C;MAN2B2
chr4	6641840	6643569	+	Colocalization	-1729	128	+	128	6641840	6643825	-	peak165611	9	6	exon (NM_033296, exon 1 of 2)	exon (NM_033296, exon 1 of 2)	1015	NM_033296	93621	Hs,406590	NM_033296	ENSG00000179010	MRFAP1	PAM14|PGR1	Morf4 family associated protein 1	protein-coding	1ST EXON;TSS-50kb	0;-33088	NM_033296;NR_015433	ENSG00000179010;NO_ENSEMBL	MRFAP1;NO_SYMBOL
chr4	4542630	4544641	+	Colocalization	-2010	64	-	-64	4542504	4544641	+	peak165495	9	6	promoter-TSS (NR_037888)	promoter-TSS (NR_037888)	202	NM_016930	53407	Hs,584913	NM_016930	ENSG00000168818	STX18	Ufe1	syntaxin 18	protein-coding	TSS-200	-101	NR_037888	NO_ENSEMBL	NO_SYMBOL
chr4	2758199	2758634	+	Colocalization	-435	292	-	-292	2757615	2758634	-	peak165354	9	6	promoter-TSS (NM_001161527)	promoter-TSS (NM_001161527)	-22	NM_024309	79155	Hs,368551	NM_024309	ENSG00000168884	TNIP2	ABIN2|FLIP1|KLIP	TNFAIP3 interacting protein 2	protein-coding	TSS-50kb;TSS-1500	-36725;473	NM_001122681;NM_001161527	ENSG00000087266;ENSG00000168884	SH3BP2;TNIP2
chr4	2757615	2758152	+	Colocalization	-538	240	+	240	2757615	2758634	-	peak165354	9	6	promoter-TSS (NM_001161527)	promoter-TSS (NM_001161527)	-22	NM_024309	79155	Hs,368551	NM_024309	ENSG00000168884	TNIP2	ABIN2|FLIP1|KLIP	TNFAIP3 interacting protein 2	protein-coding	TSS-50kb;TSS-1500	-36725;473	NM_001122681;NM_001161527	ENSG00000087266;ENSG00000168884	SH3BP2;TNIP2
chr4	2538614	2539582	+	Colocalization	-968	720	-	-720	2537173	2539582	-	peak165338	9	6	Intergenic	CpG	67198	NM_001185009	6047	Hs,66394	NM_002938	ENSG00000063978	RNF4	RES4-26|SLX5|SNURF	ring finger protein 4	protein-coding
chr4	667966	668339	+	Colocalization	-678	172	+	172	667661	668987	-	peak165196	9	6	promoter-TSS (NR_033743)	promoter-TSS (NR_033743)	-197	NM_007100	521	Hs,85539	NM_007100	ENSG00000169020	ATP5I	ATP5K	ATP synthase, H+ transporting, mitochondrial Fo complex subunit E	protein-coding	TTS+10kb;TSS-50kb;TSS-50kb;TTS+10kb;TSS-1500	3744;-3486;-31348;-7388;298	NM_001145291;NM_002477;NM_006315;NM_032219;NR_033743	ENSG00000133256;ENSG00000215375;ENSG00000185619;ENSG00000169026;NO_ENSEMBL	PDE6B;MYL5;PCGF3;MFSD7;NO_SYMBOL
chr4	699071	700002	+	Colocalization	-931	0	-	0	699071	700002	-	peak165201	9	6	promoter-TSS (NM_006315)	promoter-TSS (NM_006315)	-36	NM_006315	10336	Hs,144309	NM_006315	ENSG00000185619	PCGF3	DONG1|RNF3|RNF3A	polycomb group ring finger 3	protein-coding	TSS-200;TSS-50kb;TSS-50kb	-136;16407;31510	NM_006315;NM_032219;NR_033743	ENSG00000185619;ENSG00000169026;NO_ENSEMBL	PCGF3;MFSD7;NO_SYMBOL
chr4	775218	776523	+	Colocalization	-1305	0	-	0	775218	776523	-	peak165209	9	6	promoter-TSS (NR_036512)	promoter-TSS (NR_036512)	-235	NR_036511	100129917	Hs,731755	NR_036511	ENSG00000249592	LOC100129917	-	uncharacterized LOC100129917	ncRNA	TTS+10kb;TSS-1500	-2974;335	NM_006651;NR_036512	ENSG00000168993;NO_ENSEMBL	CPLX1;NO_SYMBOL
chr4	924860	926859	+	Colocalization	-1998	44	-	-44	924773	926859	+	peak165216	9	6	promoter-TSS (NM_032326)	promoter-TSS (NM_032326)	358	NM_005255	2580	Hs,369607	NM_005255	ENSG00000178950	GAK	DNAJ26|DNAJC26	cyclin G associated kinase	protein-coding	TSS-1500	-260	NM_032326	ENSG00000127419	TMEM175
chr4	966504	967178	+	Colocalization	-674	331	+	331	966504	967839	-	peak165219	8	6	exon (NM_001347, exon 1 of 23)	exon (NM_001347, exon 1 of 23)	176	NM_001347	1609	Hs,584858	NM_001347	ENSG00000145214	DGKQ	DAGK|DAGK4|DAGK7	diacylglycerol kinase theta	protein-coding	TSS-50kb;TSS-50kb;TSS-50kb;TSS-50kb;1ST EXON;TSS-50kb;TTS+10kb	-13712;-37586;-38078;41095;0;-39179;-5788	NM_000203;NM_001004356;NM_001004358;NM_001286833;NM_001347;NM_021923;NM_134425	ENSG00000127415;ENSG00000127418;ENSG00000127418;ENSG00000178950;ENSG00000145214;ENSG00000127418;ENSG00000145217	IDUA;FGFRL1;FGFRL1;GAK;DGKQ;FGFRL1;SLC26A1
chr4	980349	981518	+	Colocalization	-1169	0	-	0	980349	981518	-	peak165221	9	6	TTS (NM_213613)	TTS (NM_213613)	149	NR_110313	3425	Hs,89560	NM_000203	ENSG00000127415	IDUA	IDA|MPS1	iduronidase, alpha-L-	protein-coding	TSS-50kb;TSS-50kb;TSS-50kb;TSS-50kb;TTS+10kb	-23824;-24316;13687;-25417;-610	NM_001004356;NM_001004358;NM_001347;NM_021923;NM_213613	ENSG00000127418;ENSG00000127418;ENSG00000145214;ENSG00000127418;ENSG00000145217	FGFRL1;FGFRL1;DGKQ;FGFRL1;SLC26A1
chr4	1160867	1162062	+	Colocalization	-1195	0	-	0	1160867	1162062	-	peak165241	9	6	intron (NM_001199021, intron 7 of 7)	CpG	5192	NM_012445	10417	Hs,302963	NM_012445	ENSG00000159674	SPON2	DIL-1|DIL1|M-SPONDIN|MINDIN	spondin 2, extracellular matrix protein	protein-coding	TSS-50kb;TSS-50kb	44613;-42543	NR_033768;NR_104331	NO_ENSEMBL;NO_ENSEMBL	NO_SYMBOL;NO_SYMBOL
chr4	1242888	1243942	+	Colocalization	-1054	594	-	-594	1241700	1243942	-	peak165256	9	6	promoter-TSS (NM_001328)	promoter-TSS (NM_001328)	87	NM_001012614	1487	Hs,208597	NM_001328	ENSG00000159692	CTBP1	BARS	C-terminal binding protein 1	protein-coding	TSS-50kb;TSS-50kb;TSS-200	-40917;40172;14	NM_001017405;NM_001199021;NM_001328	ENSG00000090316;ENSG00000159674;ENSG00000159692	MAEA;SPON2;CTBP1
chr4	1283411	1283751	+	Colocalization	-691	373	+	373	1283060	1284848	-	peak165258	9	6	intron (NM_001297431, intron 1 of 6)	CpG	315	NR_123716	10296	Hs,139896	NM_005882	ENSG00000090316	MAEA	EMLP|EMP|GID9|HLC-10|PIG5	macrophage erythroblast attacher	protein-coding	TSS-50kb;TSS-50kb;TSS-50kb	-18623;-19724;41147	NM_001297432;NM_001297433;NM_001328	ENSG00000090316;ENSG00000090316;ENSG00000159692	MAEA;MAEA;CTBP1
chr4	1340565	1341121	+	Colocalization	-1025	272	-	-272	1339552	1341590	-	peak165263	9	6	promoter-TSS (NM_020894)	promoter-TSS (NM_020894)	-533	NM_020894	57654	Hs,380475	NM_020894	ENSG00000163945	UVSSA	KIAA1530|UVSS3	UV stimulated scaffold protein A	protein-coding	TTS+10kb;TSS-1500;TSS-50kb	6736;-632;-44868	NM_001017405;NM_020894;NM_175918	ENSG00000090316;ENSG00000163945;ENSG00000179979	MAEA;UVSSA;CRIPAK
chr4	1713217	1715043	+	Colocalization	-1826	0	-	0	1713217	1715043	-	peak165280	9	6	5' UTR (NM_006527, exon 1 of 8)	5' UTR (NM_006527, exon 1 of 8)	338	NM_001306075	7884	Hs,298345	NM_006527	ENSG00000163950	SLBP	HBP	stem-loop binding protein	protein-coding	TSS-50kb;TTS+10kb;TSS-50kb;TSS-50kb	28513;-3648;27412;-9186	NM_001013622;NM_001127266;NM_001174070;NM_006342	ENSG00000174137;ENSG00000168936;ENSG00000174137;ENSG00000013810	FAM53A;TMEM129;FAM53A;TACC3
chr4	1721827	1723411	+	Colocalization	-1584	39	-	-39	1721748	1723411	-	peak165281	9	6	promoter-TSS (NM_006342)	promoter-TSS (NM_006342)	504	NM_001127266	92305	Hs,518562	NM_138385	ENSG00000168936	TMEM129	D4S2561E	transmembrane protein 129, E3 ubiquitin protein ligase	protein-coding	TSS-50kb;TSS-50kb;TSS-1500;TSS-50kb	36963;35862;-736;8213	NM_001013622;NM_001174070;NM_006342;NM_006527	ENSG00000174137;ENSG00000174137;ENSG00000013810;ENSG00000163950	FAM53A;FAM53A;TACC3;SLBP
chr4	1857163	1858015	+	Colocalization	-852	428	+	428	1857163	1858871	-	peak165295	9	6	promoter-TSS (NM_012318)	promoter-TSS (NM_012318)	-43	NM_012318	3954	Hs,120165	NM_012318	ENSG00000168924	LETM1	-	leucine zipper-EF-hand containing transmembrane protein 1	protein-coding	TSS-50kb;TSS-200;TSS-50kb;TSS-50kb	-15205;144;-44435;-36591	NM_001042424;NM_012318;NM_133334;NM_133335	ENSG00000109685;ENSG00000168924;ENSG00000109685;ENSG00000109685	WHSC1;LETM1;WHSC1;WHSC1
chr4	1858030	1858871	+	Colocalization	-842	433	-	-433	1857163	1858871	-	peak165295	9	6	promoter-TSS (NM_012318)	promoter-TSS (NM_012318)	-43	NM_012318	3954	Hs,120165	NM_012318	ENSG00000168924	LETM1	-	leucine zipper-EF-hand containing transmembrane protein 1	protein-coding	TSS-50kb;TSS-200;TSS-50kb;TSS-50kb	-15205;144;-44435;-36591	NM_001042424;NM_012318;NM_133334;NM_133335	ENSG00000109685;ENSG00000168924;ENSG00000109685;ENSG00000109685	WHSC1;LETM1;WHSC1;WHSC1
chr4	1871844	1872734	+	Colocalization	-890	679	+	679	1871844	1874091	-	peak165296	9	6	promoter-TSS (NM_001042424)	promoter-TSS (NM_001042424)	-155	NM_001042424	7468	Hs,113876	NM_007331	ENSG00000109685	WHSC1	MMSET|NSD2|REIIBP|TRX5|WHS	Wolf-Hirschhorn syndrome candidate 1	protein-coding	TSS-1500;TSS-50kb;TSS-50kb;TSS-50kb	-254;15095;-29484;-21640	NM_001042424;NM_012318;NM_133334;NM_133335	ENSG00000109685;ENSG00000168924;ENSG00000109685;ENSG00000109685	WHSC1;LETM1;WHSC1;WHSC1
chr4	2011691	2012105	+	Colocalization	-414	618	-	-618	2010454	2012105	-	peak165307	9	6	promoter-TSS (NM_005663)	promoter-TSS (NM_005663)	-318	NM_005663	7469	Hs,21771	NM_005663	ENSG00000185049	NELFA	NELF-A|P/OKcl,15|WHSC2	negative elongation factor complex member A	protein-coding	TSS-50kb;TSS-50kb;TSS-1500;TSS-50kb	-32596;-31495;419;23177	NM_001141936;NM_001168243;NM_005663;NR_030641	ENSG00000243449;ENSG00000243449;ENSG00000185049;NO_ENSEMBL	C4orf48;C4orf48;NELFA;NO_SYMBOL
chr4	2042782	2044204	+	Colocalization	-1422	157	+	157	2042782	2044519	-	peak165308	6	6	promoter-TSS (NM_001141936)	promoter-TSS (NM_001141936)	-69	NM_001168243	401115	Hs,446474	NM_001141936	ENSG00000243449	C4orf48	CHR4_55	chromosome 4 open reading frame 48	protein-coding	TSS-1500;TSS-50kb;TSS-50kb	-226;32789;-17688	NM_001141936;NM_005663;NM_178557	ENSG00000243449;ENSG00000185049;ENSG00000185818	C4orf48;NELFA;NAT8L
chr4	2243162	2244335	+	Colocalization	-1173	0	-	0	2243162	2244335	-	peak165318	9	6	intron (NM_181808, intron 1 of 25)	CpG	142	NM_181808	353497	Hs,368454	NM_181808	ENSG00000130997	POLN	POL4P	polymerase (DNA directed) nu	protein-coding	TTS+10kb;TTS+10kb	-5511;-8033	NM_006454;NR_039964	ENSG00000123933;NO_ENSEMBL	MXD4;NO_SYMBOL
chr4	2264175	2264709	+	Colocalization	-534	564	-	-564	2263046	2264709	-	peak165320	9	6	promoter-TSS (NM_006454)	promoter-TSS (NM_006454)	-139	NM_006454	10608	Hs,655020	NM_006454	ENSG00000123933	MXD4	MAD4|MST149|MSTP149|bHLHc12	MAX dimerization protein 4	protein-coding	TTS+10kb;TSS-50kb;TSS-1500;TSS-50kb	-7545;20088;240;12096	NM_001172656;NM_001303143;NM_006454;NR_039964	ENSG00000159733;ENSG00000214367;ENSG00000123933;NO_ENSEMBL	ZFYVE28;HAUS3;MXD4;NO_SYMBOL
chr4	2365049	2366805	+	Colocalization	-1756	68	-	-68	2364913	2366805	-	peak165322	3	5	intron (NM_020972, intron 1 of 12)	intron (NM_020972, intron 1 of 12)	745	NM_001172660	57732	Hs,292056	NM_020972	ENSG00000159733	ZFYVE28	LST2|LYST2	zinc finger, FYVE domain containing 28	protein-coding	INTRON	0	NM_020972	ENSG00000159733	ZFYVE28
chr4	2419801	2421290	+	Colocalization	-1489	0	-	0	2419801	2421290	-	peak165328	9	6	promoter-TSS (NM_001172657)	promoter-TSS (NM_001172657)	-126	NM_001193282	402160	Hs,443116	NM_001193282	ENSG00000249428	CFAP99	-	cilia and flagella associated protein 99	protein-coding	TSS-1500;TSS-50kb	277;-49632	NM_001172657;NM_002938	ENSG00000159733;ENSG00000063978	ZFYVE28;RNF4
chr4	2471693	2471863	+	Colocalization	-170	854	-	-854	2469986	2471863	-	peak165333	9	6	promoter-TSS (NM_001185009)	promoter-TSS (NM_001185009)	130	NM_002938	6047	Hs,66394	NM_002938	ENSG00000063978	RNF4	RES4-26|SLX5|SNURF	ring finger protein 4	protein-coding	TSS-1500;TTS+10kb	-355;6335	NM_001185009;NM_001193282	ENSG00000063978;ENSG00000206113	RNF4;CFAP99
chr4	2537173	2538114	+	Colocalization	-941	734	+	734	2537173	2539582	-	peak165338	9	6	Intergenic	CpG	67198	NM_001185009	6047	Hs,66394	NM_002938	ENSG00000063978	RNF4	RES4-26|SLX5|SNURF	ring finger protein 4	protein-coding
chr5	176943762	176944385	+	Colocalization	-837	36	+	36	176943549	176944672	-	peak214847	9	6	promoter-TSS (NM_016222)	promoter-TSS (NM_016222)	-144	NM_016222	51428	Hs,484288	NM_016222	ENSG00000183258	DDX41	ABS	DEAD (Asp-Glu-Ala-Asp) box polypeptide 41	protein-coding	TSS-50kb;TTS+10kb;TSS-50kb;TSS-50kb;TSS-50kb;TSS-1500;TSS-50kb	6784;-2779;7353;43517;19605;244;44340	NM_001144876;NM_001190946;NM_001308236;NM_004395;NM_005451;NM_016222;NM_080881	ENSG00000146094;ENSG00000146067;ENSG00000146094;ENSG00000113758;ENSG00000196923;ENSG00000183258;ENSG00000113758	DOK3;FAM193B;DOK3;DBN1;PDLIM7;DDX41;DBN1
chr5	176899618	176900252	+	Colocalization	-634	295	+	295	176899618	176900841	-	peak214841	5	5	promoter-TSS (NM_080881)	promoter-TSS (NM_080881)	-359	NM_080881	1627	Hs,130316	NM_004395	ENSG00000113758	DBN1	D0S117E	drebrin 1	protein-coding	TSS-1500;TSS-50kb	460;24804	NM_080881;NR_038916	ENSG00000113758;NO_ENSEMBL	DBN1;NO_SYMBOL
chr5	176881108	176883584	+	Colocalization	-2476	0	-	0	176881108	176883584	-	peak214839	9	6	exon (NM_001174102, exon 2 of 3)	exon (NM_001174102, exon 2 of 3)	7020	NM_001174102	80758	Hs,534492	NM_030567	ENSG00000131188	PRR7	-	proline rich 7 (synaptic)	protein-coding	TSS-50kb;EXON;TTS+10kb;TSS-50kb	45870;0;-835;6920	NM_000505;NM_001174102;NM_004395;NR_038916	ENSG00000131187;ENSG00000131188;ENSG00000113758;NO_ENSEMBL	F12;PRR7;DBN1;NO_SYMBOL
chr5	176873267	176875250	+	Colocalization	-1983	58	+	58	176873267	176875366	-	peak214838	9	6	intron (NM_001174101, intron 1 of 2)	CpG	521	NM_001174101	80758	Hs,534492	NM_030567	ENSG00000131188	PRR7	-	proline rich 7 (synaptic)	protein-coding	TSS-50kb;TTS+10kb;TSS-50kb;TSS-1500;TTS+10kb;TTS+10kb	37840;6063;46780;-1109;4567;-8865	NM_000505;NM_001004105;NM_001029886;NM_001174102;NM_002082;NM_004395	ENSG00000131187;ENSG00000198055;ENSG00000196570;ENSG00000131188;ENSG00000198055;ENSG00000113758	F12;GRK6;PFN3;PRR7;GRK6;DBN1
chr5	154236552	154239334	+	Colocalization	-2782	0	-	0	154236552	154239334	-	peak212676	9	6	promoter-TSS (NM_001301075)	promoter-TSS (NM_001301075)	134	NM_001301083	9337	Hs,26703	NM_004779	ENSG00000155508	CNOT8	CAF1|CALIF|Caf1b|POP2|hCAF1	CCR4-NOT transcription complex subunit 8	protein-coding	TSS-1500;TSS-50kb	-235;7831	NM_001301075;NM_032385	ENSG00000155508;ENSG00000170271	CNOT8;FAXDC2
chr5	154316860	154318182	+	Colocalization	-1322	0	-	0	154316860	154318182	+	peak212679	8	6	intron (NM_015465, intron 1 of 27)	CpG	255	NM_001252156	25929	Hs,483921	NM_015465	ENSG00000082516	GEMIN5	GEMIN-5	gem nuclear organelle associated protein 5	protein-coding	TSS-50kb	-3211	NM_014180	ENSG00000082515	MRPL22
chr5	154320189	154321250	+	Colocalization	-1061	0	-	0	154320189	154321250	-	peak212680	9	6	promoter-TSS (NM_014180)	promoter-TSS (NM_014180)	87	NM_014180	29093	Hs,483924	NM_014180	ENSG00000082515	MRPL22	HSPC158|L22mt|MRP-L22|MRP-L25|RPML25	mitochondrial ribosomal protein L22	protein-coding	TSS-50kb;TSS-200	3045;-12	NM_001252156;NM_014180	ENSG00000082516;ENSG00000082515	GEMIN5;MRPL22
chr5	155107155	155109562	+	Colocalization	-2407	0	-	0	155107155	155109562	-	peak212750	9	6	Intergenic	CpG	-645408	NM_172244	6444	Hs,387207	NM_000337	ENSG00000170624	SGCD	35DAG|CMD1L|DAGD|SG-delta|SGCDP|SGD	sarcoglycan delta	protein-coding
chr5	156569758	156570468	+	Colocalization	-1280	13	-	-13	156569161	156571038	-	peak212851	9	6	promoter-TSS (NM_004270)	promoter-TSS (NM_004270)	-179	NM_004270	9443	Hs,279902	NM_004270	ENSG00000155868	MED7	ARC34|CRSP33|CRSP9	mediator complex subunit 7	protein-coding	TSS-1500;TSS-1500;TSS-50kb;TSS-50kb	415;280;-37906;33953	NM_001100816;NM_004270;NM_005546;NM_032782	ENSG00000155868;ENSG00000155868;ENSG00000113263;ENSG00000135077	MED7;MED7;ITK;HAVCR2
chr5	156692493	156694349	+	Colocalization	-1856	0	-	0	156692493	156694349	+	peak212856	9	6	intron (NM_001291721, intron 1 of 29)	CpG	331	NM_001291722	26999	Hs,519702	NM_014376	ENSG00000055163	CYFIP2	PIR121	cytoplasmic FMR1 interacting protein 2	protein-coding	TSS-50kb	-3030	NM_014376	ENSG00000055163	CYFIP2
chr5	157097727	157098859	+	Colocalization	-1132	0	-	0	157097727	157098859	-	peak212899	7	6	promoter-TSS (NM_001145132)	promoter-TSS (NM_001145132)	195	NM_001308165	11063	Hs,529462	NM_007017	ENSG00000039600	SOX30	-	SRY box 30	protein-coding	TSS-200;TSS-50kb	-93;18966	NM_001145132;NM_178424	ENSG00000187658;ENSG00000039600	C5orf52;SOX30
chr5	157158504	157159026	+	Colocalization	-695	79	-	-79	157158173	157159199	+	peak212901	9	6	intron (NM_017872, intron 1 of 5)	CpG	363	NM_017872	54974	Hs,353090	NM_017872		THG1L	ICF45|IHG-1	tRNA-histidine guanylyltransferase 1-like	protein-coding	TSS-50kb	-12116	NM_173491	ENSG00000155858	LSM11
chr5	157170047	157171850	+	Colocalization	-1803	0	-	0	157170047	157171850	-	peak212903	9	6	exon (NM_173491, exon 1 of 4)	exon (NM_173491, exon 1 of 4)	246	NM_173491	134353	Hs,23648	NM_173491	ENSG00000155858	LSM11	-	LSM11, U7 small nuclear RNA associated	protein-coding	TTS+10kb;1ST EXON	4277;0	NM_017872;NM_173491	ENSG00000113272;ENSG00000155858	THG1L;LSM11
chr5	157284733	157285578	+	Colocalization	-880	490	+	490	157284698	157286593	-	peak212919	8	6	intron (NM_001195556, intron 1 of 11)	intron (NM_001195556, intron 1 of 11)	537	NM_014666	9685	Hs,644000	NM_014666	ENSG00000113282	CLINT1	CLINT|ENTH|EPN4|EPNR	clathrin interactor 1	protein-coding	INTRON	0	NM_001195556	ENSG00000113282	CLINT1
chr5	154134882	154137157	+	Colocalization	-2274	376	-	-376	154134132	154137157	-	peak212656	9	6	intron (NM_015315, intron 1 of 18)	CpG	43183	NM_015315	23367	Hs,292078	NM_015315	ENSG00000155506	LARP1	LARP	La ribonucleoprotein domain family, member 1	protein-coding
chr5	158636844	158637307	+	Colocalization	-462	1131	-	-1131	158634583	158637307	-	peak213017	9	6	promoter-TSS (NM_001199381)	promoter-TSS (NM_001199381)	618	NM_001199383	153830	Hs,349306	NM_144726	ENSG00000145860	RNF145	-	ring finger protein 145	protein-coding	TSS-200;TSS-1500;TSS-1500	111;1390;289	NM_001199381;NM_001199382;NM_144726	ENSG00000145860;ENSG00000145860;ENSG00000145860	RNF145;RNF145;RNF145
chr5	159435944	159436709	+	Colocalization	-1016	39	-	-39	159435615	159436959	+	peak213087	9	6	intron (NM_003314, intron 1 of 7)	intron (NM_003314, intron 1 of 7)	180	NM_003314	7265	Hs,519718	NM_003314	ENSG00000113312	TTC1	TPR1	tetratricopeptide repeat domain 1	protein-coding	INTRON	0	NM_003314	ENSG00000113312	TTC1
chr5	159546418	159547387	+	Colocalization	-970	482	-	-482	159545453	159547387	-	peak213103	9	6	promoter-TSS (NM_052927)	promoter-TSS (NM_052927)	32	NM_001130864	114825	Hs,744960	NM_052927	ENSG00000170234	PWWP2A	MST101	PWWP domain containing 2A	protein-coding	TSS-200	69	NM_052927	ENSG00000170234	PWWP2A
chr5	159826863	159827512	+	Colocalization	-648	409	-	-409	159826046	159827512	-	peak213133	9	6	5' UTR (NM_022090, exon 1 of 2)	5' UTR (NM_022090, exon 1 of 2)	325	NM_001303251	63920	Hs,529464	NM_022090	ENSG00000221886	ZBED8	Buster3|C5orf54	zinc finger, BED-type containing 8	protein-coding	TSS-50kb;TSS-50kb;TTS+10kb;TSS-50kb	-22237;-21136;-1968;29232	NM_001282383;NM_004219;NM_006425;NM_031908	ENSG00000164611;ENSG00000164611;ENSG00000164609;ENSG00000145861	PTTG1;PTTG1;SLU7;C1QTNF2
chr5	159848597	159849408	+	Colocalization	-811	0	-	0	159848597	159849408	-	peak213135	9	6	promoter-TSS (NM_001282383)	promoter-TSS (NM_001282383)	86	NM_001282383	9232	Hs,350966	NM_004219	ENSG00000164611	PTTG1	EAP1|HPTTG|PTTG|TUTR1	pituitary tumor-transforming 1	protein-coding	TSS-200;TSS-50kb;TSS-50kb;TSS-50kb	-14;2935;21999;-46355	NM_001282383;NM_006425;NM_022090;NR_132748	ENSG00000164611;ENSG00000164609;ENSG00000221886;NO_ENSEMBL	PTTG1;SLU7;ZBED8;NO_SYMBOL
chr5	161494230	161496391	+	Colocalization	-2161	0	-	0	161494230	161496391	+	peak213321	6	5	intron (NM_000816, intron 1 of 8)	intron (NM_000816, intron 1 of 8)	663	NM_198904	2566	Hs,7195	NM_000816	ENSG00000113327	GABRG2	CAE2|ECA2|GEFSP3	gamma-aminobutyric acid (GABA) A receptor, gamma 2	protein-coding	INTRON	0	NM_000816	ENSG00000113327	GABRG2
chr5	162865069	162865404	+	Colocalization	-336	582	-	-582	162863904	162865404	-	peak213491	9	6	promoter-TSS (NM_199246)	promoter-TSS (NM_199246)	77	NM_004060	900	Hs,79101	NM_004060	ENSG00000113328	CCNG1	CCNG	cyclin G1	protein-coding	TSS-50kb;TSS-200	-22962;-22	NM_012484;NM_199246	ENSG00000072571;ENSG00000113328	HMMR;CCNG1
chr5	162886160	162886331	+	Colocalization	-172	1365	+	1365	162886160	162889062	-	peak213495	9	6	promoter-TSS (NM_012484)	promoter-TSS (NM_012484)	94	NM_001142557	3161	Hs,740467	NM_012484	ENSG00000072571	HMMR	CD168|IHABP|RHAMM	hyaluronan-mediated motility receptor (RHAMM)	protein-coding	TSS-200;TSS-50kb;TSS-50kb	-5;-45022;-42558	NM_012484;NM_013283;NM_182796	ENSG00000072571;ENSG00000038274;ENSG00000038274	HMMR;MAT2B;MAT2B
chr5	162887074	162887790	+	Colocalization	-1630	179	+	179	162886160	162889062	-	peak213495	9	6	promoter-TSS (NM_012484)	promoter-TSS (NM_012484)	94	NM_001142557	3161	Hs,740467	NM_012484	ENSG00000072571	HMMR	CD168|IHABP|RHAMM	hyaluronan-mediated motility receptor (RHAMM)	protein-coding	TSS-200;TSS-50kb;TSS-50kb	-5;-45022;-42558	NM_012484;NM_013283;NM_182796	ENSG00000072571;ENSG00000038274;ENSG00000038274	HMMR;MAT2B;MAT2B
chr5	167000152	167001478	+	Colocalization	-1326	0	-	0	167000152	167001478	+	peak214055	5	5	intron (NM_001122679, intron 2 of 28)	intron (NM_001122679, intron 2 of 28)	-181126	NM_001080428	57451	Hs,631957	NM_001080428	ENSG00000145934	TENM2	ODZ2|TEN-M2|TNM2|ten-2	teneurin transmembrane protein 2	protein-coding	INTRON	0	NM_001122679	ENSG00000145934	TENM2
chr5	167718260	167718822	+	Colocalization	-562	574	+	574	167718260	167719970	+	peak214169	8	6	promoter-TSS (NM_001161661)	promoter-TSS (NM_001161661)	50	NM_001161662	23286	Hs,484047	NM_015238	ENSG00000113645	WWC1	HBEBP3|HBEBP36|KIBRA|MEMRYQTL|PPP1R168	WW and C2 domain containing 1	protein-coding	TSS-200	-49	NM_001161661	ENSG00000113645	WWC1
chr5	158689491	158690915	+	Colocalization	-1424	0	-	0	158689491	158690915	-	peak213020	9	6	5' UTR (NM_145049, exon 1 of 11)	5' UTR (NM_145049, exon 1 of 11)	114	NM_145049	134510	Hs,591733	NM_145049	ENSG00000164332	UBLCP1	CPUB1	ubiquitin-like domain containing CTD phosphatase 1	protein-coding
chr5	154134132	154134789	+	Colocalization	-657	1184	+	1184	154134132	154137157	-	peak212656	9	6	intron (NM_015315, intron 1 of 18)	CpG	43183	NM_015315	23367	Hs,292078	NM_015315	ENSG00000155506	LARP1	LARP	La ribonucleoprotein domain family, member 1	protein-coding
chr5	154093427	154093600	+	Colocalization	-173	758	-	-758	154091911	154093600	-	peak212649	9	6	intron (NM_015315, intron 1 of 18)	MIR3|SINE|MIR	294	NM_015315	23367	Hs,292078	NM_015315	ENSG00000155506	LARP1	LARP	La ribonucleoprotein domain family, member 1	protein-coding
chr5	154063071	154063819	+	Colocalization	-748	592	-	-592	154061887	154063819	-	peak212646	9	6	Intergenic	MER102b|DNA|hAT-Charlie	-2483	NR_031638	100302284		NR_031638	ENSG00000221552	MIR1303	MIRN1303|hsa-mir-1303	microRNA 1303	ncRNA	TSS-50kb;TSS-50kb	-29708;-2582	NM_015315;NR_031638	ENSG00000155506;NO_ENSEMBL	LARP1;NO_SYMBOL
chr5	149339963	149340417	+	Colocalization	-1130	146	-	-146	149338995	149341092	-	peak212252	9	6	promoter-TSS (NM_000112)	promoter-TSS (NM_000112)	-256	NM_000112	1836	Hs,302738	NM_000112	ENSG00000155850	SLC26A2	D5S1708|DTD|DTDST|EDM4|MST153|MSTP157	solute carrier family 26 (anion exchanger), member 2	protein-coding	TSS-1500;TSS-50kb;TSS-50kb;TSS-50kb	-355;15789;-40025;27605	NM_000112;NM_000440;NM_014983;NR_110534	ENSG00000155850;ENSG00000132915;ENSG00000113716;NO_ENSEMBL	SLC26A2;PDE6A;HMGXB3;NO_SYMBOL
chr5	149379497	149380023	+	Colocalization	-698	750	+	750	149379324	149381695	-	peak212256	9	6	promoter-TSS (NM_001243253)	promoter-TSS (NM_001243253)	220	NM_030953	81789	Hs,169333	NM_030953	ENSG00000164296	TIGD6	-	tigger transposable element derived 6	protein-coding	TSS-1500	440	NM_001243253	ENSG00000164296	TIGD6
chr5	149736507	149737710	+	Colocalization	-1203	0	-	0	149736507	149737710	+	peak212291	9	6	promoter-TSS (NM_001008657)	promoter-TSS (NM_001008657)	-93	NM_001135244	6949	Hs,519672	NM_000356	ENSG00000070814	TCOF1	MFD1|TCS|TCS1|treacle	Treacher Collins-Franceschetti syndrome 1	protein-coding	TSS-200	-193	NM_001008657	ENSG00000070814	TCOF1
chr5	149791855	149792922	+	Colocalization	-1067	0	-	0	149791855	149792922	-	peak212294	8	6	5' UTR (NM_001025159, exon 1 of 9)	5' UTR (NM_001025159, exon 1 of 9)	110	NM_004355	972	Hs,436568	NM_004355	ENSG00000019582	CD74	DHLAG|HLADG|II|Ia-GAMMA	CD74 molecule, major histocompatibility complex, class II invariant chain	protein-coding
chr5	149828460	149828771	+	Colocalization	-312	616	+	616	149828460	149830005	-	peak212299	9	6	promoter-TSS (NM_005617)	promoter-TSS (NM_005617)	86	NM_005617	6208	Hs,744846	NM_005617	ENSG00000164587	RPS14	EMTB|S14	ribosomal protein S14	protein-coding	TSS-50kb;TSS-50kb;TSS-200	36834;-48207;14	NM_001025159;NM_001301063;NM_005617	ENSG00000019582;ENSG00000070614;ENSG00000164587	CD74;NDST1;RPS14
chr5	149829240	149829852	+	Colocalization	-764	314	-	-314	149828460	149830005	-	peak212299	9	6	promoter-TSS (NM_005617)	promoter-TSS (NM_005617)	86	NM_005617	6208	Hs,744846	NM_005617	ENSG00000164587	RPS14	EMTB|S14	ribosomal protein S14	protein-coding	TSS-50kb;TSS-50kb;TSS-200	36834;-48207;14	NM_001025159;NM_001301063;NM_005617	ENSG00000019582;ENSG00000070614;ENSG00000164587	CD74;NDST1;RPS14
chr5	149865010	149866081	+	Colocalization	-1072	238	+	238	149865010	149866559	-	peak212302	6	6	promoter-TSS (NR_105061)	promoter-TSS (NR_105061)	-230	NR_105061	102546298	Hs,570892	NR_105061	ENSG00000254333	LOC102546298	-	uncharacterized LOC102546298	ncRNA	TSS-50kb;TSS-50kb;TSS-50kb;TSS-1500	-11655;-21989;36566;330	NM_001301063;NM_001543;NM_005617;NR_105061	ENSG00000070614;ENSG00000070614;ENSG00000164587;NO_ENSEMBL	NDST1;NDST1;RPS14;NO_SYMBOL
chr5	150079758	150080079	+	Colocalization	-320	578	+	578	150079758	150081233	-	peak212336	9	6	exon (NM_018047, exon 1 of 11)	exon (NM_018047, exon 1 of 11)	173	NM_018047	55696	Hs,713564	NM_018047	ENSG00000086589	RBM22	Cwc2|ZC3H16|fSAP47	RNA binding motif protein 22	protein-coding	TTS+10kb;1ST EXON	-7912;0	NM_001135644;NM_018047	ENSG00000132912;ENSG00000086589	DCTN4;RBM22
chr5	150137974	150138845	+	Colocalization	-1109	72	-	-72	150137593	150139084	-	peak212338	9	6	promoter-TSS (NM_001135644)	promoter-TSS (NM_001135644)	-257	NM_001135644	51164	Hs,675564	NM_016221	ENSG00000132912	DCTN4	DYN4|P62	dynactin 4 (p62)	protein-coding	TSS-1500;TSS-50kb	357;-19269	NM_001135644;NM_032947	ENSG00000132912;ENSG00000256235	DCTN4;SMIM3
chr5	150157470	150159069	+	Colocalization	-1599	0	-	0	150157470	150159069	-	peak212340	6	5	5' UTR (NM_032947, exon 1 of 2)	5' UTR (NM_032947, exon 1 of 2)	762	NM_032947	85027	Hs,29444	NM_032947	ENSG00000256235	SMIM3	C5orf62|MST150|NID67	small integral membrane protein 3	protein-coding	TSS-50kb;TSS-50kb	20289;19188	NM_001135644;NM_016221	ENSG00000132912;ENSG00000132912	DCTN4;DCTN4
chr5	150284070	150284933	+	Colocalization	-863	0	-	0	150284070	150284933	-	peak212346	9	6	promoter-TSS (NM_052860)	promoter-TSS (NM_052860)	43	NM_001172832	91975	Hs,134885	NM_052860	ENSG00000145908	ZNF300	-	zinc finger protein 300	protein-coding	TSS-200	58	NM_052860	ENSG00000145908	ZNF300
chr5	150459411	150461116	+	Colocalization	-1704	5	-	-5	150459402	150461116	-	peak212361	9	6	intron (NM_001252390, intron 1 of 17)	CpG	386	NM_001252385	10318	Hs,355141	NM_006058	ENSG00000145901	TNIP1	ABIN-1|NAF1|VAN|nip40-1	TNFAIP3 interacting protein 1	protein-coding	TSS-50kb	15668	NM_001258456	ENSG00000145901	TNIP1
chr5	150535480	150535811	+	Colocalization	-542	114	+	114	150535269	150536251	-	peak212378	6	3	intron (NM_001155, intron 1 of 25)	intron (NM_001155, intron 1 of 25)	1683	NM_001155	309	Hs,412117	NM_001155	ENSG00000197043	ANXA6	ANX6|CBP68	annexin A6	protein-coding	INTRON;TSS-50kb	0;14645	NM_001155;NM_001193544	ENSG00000197043;ENSG00000197043	ANXA6;ANXA6
chr5	150632411	150632764	+	Colocalization	-926	30	-	-30	150631779	150633337	-	peak212389	9	6	promoter-TSS (NM_001167607)	promoter-TSS (NM_001167607)	-55	NM_001167607	2760	Hs,483873	NM_000405	ENSG00000196743	GM2A	GM2-AP|SAP-3	GM2 ganglioside activator	protein-coding	TSS-200;TSS-50kb	-154;29005	NM_001167607;NM_015621	ENSG00000196743;ENSG00000198624	GM2A;CCDC69
chr5	150826779	150828315	+	Colocalization	-1536	0	-	0	150826779	150828315	+	peak212396	9	6	intron (NM_001308150, intron 1 of 10)	intron (NM_001308150, intron 1 of 10)	390	NM_078483	206358	Hs,269004	NM_078483	ENSG00000123643	SLC36A1	Dct1|LYAAT1|PAT1|TRAMD3	solute carrier family 36 (proton/amino acid symporter), member 1	protein-coding	INTRON	0	NM_001308150	NO_ENSEMBL	NO_SYMBOL
chr5	151137180	151138881	+	Colocalization	-1702	39	-	-39	151137101	151138881	+	peak212418	9	6	intron (NM_004045, intron 1 of 3)	intron (NM_004045, intron 1 of 3)	219	NM_004045	475	Hs,125213	NM_004045	ENSG00000177556	ATOX1	ATX1|HAH1	antioxidant 1 copper chaperone	protein-coding	TSS-50kb	-13584	NM_005754	ENSG00000145907	G3BP1
chr5	151150842	151151653	+	Colocalization	-1454	310	+	310	151150200	151152916	-	peak212419	9	6	promoter-TSS (NM_005754)	promoter-TSS (NM_005754)	82	NM_198395	10146	Hs,3353	NM_005754	ENSG00000145907	G3BP1	G3BP|HDH-VIII	GTPase activating protein (SH3 domain) binding protein 1	protein-coding	TSS-50kb;TSS-200	13449;-17	NM_004045;NM_005754	ENSG00000177556;ENSG00000145907	ATOX1;G3BP1
chr5	151152445	151152916	+	Colocalization	-472	1122	-	-1122	151150200	151152916	-	peak212419	9	6	promoter-TSS (NM_005754)	promoter-TSS (NM_005754)	82	NM_198395	10146	Hs,3353	NM_005754	ENSG00000145907	G3BP1	G3BP|HDH-VIII	GTPase activating protein (SH3 domain) binding protein 1	protein-coding	TSS-50kb;TSS-200	13449;-17	NM_004045;NM_005754	ENSG00000177556;ENSG00000145907	ATOX1;G3BP1
chr5	151303018	151305974	+	Colocalization	-2956	24	-	-24	151302969	151305974	-	peak212440	9	6	promoter-TSS (NM_001146040)	promoter-TSS (NM_001146040)	-75	NM_000171	2741	Hs,121490	NM_000171	ENSG00000145888	GLRA1	HKPX1|STHE	glycine receptor alpha 1	protein-coding	TSS-200;TSS-50kb	176;-34086	NM_001146040;NR_109876	ENSG00000145888;NO_ENSEMBL	GLRA1;NO_SYMBOL
chr5	153417675	153418996	+	Colocalization	-1321	0	-	0	153417675	153418996	+	peak212587	9	6	promoter-TSS (NM_001135037)	promoter-TSS (NM_001135037)	161	NM_018691	10827	Hs,166551	NM_018691	ENSG00000055147	FAM114A2	133K02|C5orf3	family with sequence similarity 114, member A2	protein-coding	TSS-200	-59	NM_001135037	ENSG00000037749	MFAP3
chr5	153568896	153570244	+	Colocalization	-1348	308	+	308	153568896	153570859	+	peak212597	9	6	promoter-TSS (NM_198321)	promoter-TSS (NM_198321)	-417	NM_198321	55568	Hs,631797	NM_017540	ENSG00000164574	GALNT10	GALNACT10|PPGALNACT10|PPGANTASE10	polypeptide N-acetylgalactosaminyltransferase 10	protein-coding	TSS-1500	-516	NM_198321	ENSG00000164574	GALNT10
chr5	153570358	153570859	+	Colocalization	-502	730	-	-730	153568896	153570859	+	peak212597	9	6	promoter-TSS (NM_198321)	promoter-TSS (NM_198321)	-417	NM_198321	55568	Hs,631797	NM_017540	ENSG00000164574	GALNT10	GALNACT10|PPGALNACT10|PPGANTASE10	polypeptide N-acetylgalactosaminyltransferase 10	protein-coding	TSS-1500	-516	NM_198321	ENSG00000164574	GALNT10
chr5	153824355	153826803	+	Colocalization	-2448	0	-	0	153824355	153826803	+	peak212626	9	6	promoter-TSS (NM_024632)	promoter-TSS (NM_024632)	62	NR_024084	79685	Hs,592566	NM_024632	ENSG00000164576	SAP30L	NS4ATP2	SAP30-like	protein-coding	TSS-200	-37	NM_024632	ENSG00000164576	SAP30L
chr5	167718859	167719970	+	Colocalization	-1112	299	-	-299	167718260	167719970	+	peak214169	8	6	promoter-TSS (NM_001161661)	promoter-TSS (NM_001161661)	50	NM_001161662	23286	Hs,484047	NM_015238	ENSG00000113645	WWC1	HBEBP3|HBEBP36|KIBRA|MEMRYQTL|PPP1R168	WW and C2 domain containing 1	protein-coding	TSS-200	-49	NM_001161661	ENSG00000113645	WWC1
chr5	148960554	148962038	+	Colocalization	-1484	0	-	0	148960554	148962038	-	peak212221	9	6	intron (NM_001001669, intron 1 of 12)	intron (NM_001001669, intron 1 of 12)	161	NM_001001669	389337	Hs,256206	NM_001001669	ENSG00000183111	ARHGEF37	-	Rho guanine nucleotide exchange factor 37	protein-coding	INTRON;TSS-50kb;TSS-50kb	0;30282;31503	NM_001001669;NM_001271741;NM_001271742	ENSG00000183111;ENSG00000113712;ENSG00000113712	ARHGEF37;CSNK1A1;CSNK1A1
chr5	167912997	167913126	+	Colocalization	-129	676	+	676	167912997	167914478	-	peak214199	9	6	intron (NM_002887, intron 1 of 14)	intron (NM_002887, intron 1 of 14)	275	NM_002887	5917	Hs,654907	NM_002887	ENSG00000113643	RARS	ArgRS|DALRD1|HLD9	arginyl-tRNA synthetase	protein-coding	INTRON;TSS-50kb	0;-42943	NM_002887;NR_024356	ENSG00000113643;NO_ENSEMBL	RARS;NO_SYMBOL
chr5	167955534	167957167	+	Colocalization	-1634	64	-	-64	167955405	167957167	-	peak214203	6	6	promoter-TSS (NR_024356)	promoter-TSS (NR_024356)	-296	NR_024356	345630	Hs,166262	NR_024356		FBLL1	-	fibrillarin-like 1	pseudo	TSS-1500;TSS-50kb	-395;-31722	NR_024356;NR_031721	NO_ENSEMBL;NO_ENSEMBL	NO_SYMBOL;NO_SYMBOL
chr5	175792075	175793203	+	Colocalization	-1128	0	-	0	175792075	175793203	-	peak214743	4	5	exon (NM_173664, exon 1 of 4)	exon (NM_173664, exon 1 of 4)	137	NM_173664	285598	Hs,424552	NM_173664		ARL10	ARL10A	ADP-ribosylation factor like GTPase 10	protein-coding	TSS-50kb;TSS-50kb;1ST EXON;TSS-50kb	3930;-23022;0;-2409	NM_020444;NM_138820;NM_173664;NR_031569	ENSG00000122203;ENSG00000146066;ENSG00000175414;NO_ENSEMBL	KIAA1191;HIGD2A;ARL10;NO_SYMBOL
chr5	175815375	175815822	+	Colocalization	-686	308	+	308	175815135	175816676	-	peak214745	9	6	promoter-TSS (NM_001291307)	promoter-TSS (NM_001291307)	122	NM_138820	192286	Hs,534575	NM_138820	ENSG00000146066	HIGD2A	RCF1b	HIG1 hypoxia inducible domain family, member 2A	protein-coding	TSS-1500;TTS+10kb;TSS-50kb	244;-3649;27197	NM_001291307;NM_007097;NM_020444	ENSG00000048162;ENSG00000175416;ENSG00000122203	NOP16;CLTB;KIAA1191
chr5	175815908	175816251	+	Colocalization	-768	174	-	-174	175815135	175816676	-	peak214745	9	6	promoter-TSS (NM_001291307)	promoter-TSS (NM_001291307)	122	NM_138820	192286	Hs,534575	NM_138820	ENSG00000146066	HIGD2A	RCF1b	HIG1 hypoxia inducible domain family, member 2A	protein-coding	TSS-1500;TTS+10kb;TSS-50kb	244;-3649;27197	NM_001291307;NM_007097;NM_020444	ENSG00000048162;ENSG00000175416;ENSG00000122203	NOP16;CLTB;KIAA1191
chr5	175842728	175844114	+	Colocalization	-1386	0	-	0	175842728	175844114	-	peak214747	9	6	non-coding (NR_045724, exon 1 of 6)	non-coding (NR_045724, exon 1 of 6)	149	NR_045724	1212	Hs,484241	NM_001834	ENSG00000175416	CLTB	LCB	clathrin, light chain B	protein-coding	TSS-50kb;TSS-50kb;1ST EXON	27759;-32034;0	NM_001291307;NM_014613;NR_045724	ENSG00000048162;ENSG00000113194;NO_ENSEMBL	NOP16;FAF2;NO_SYMBOL
chr5	175874176	175875950	+	Colocalization	-1774	0	-	0	175874176	175875950	-	peak214750	9	6	promoter-TSS (NM_014613)	promoter-TSS (NM_014613)	-293	NM_014613	23197	Hs,484242	NM_014613	ENSG00000113194	FAF2	ETEA|UBXD8|UBXN3B	Fas associated factor family member 2	protein-coding	TSS-50kb;TSS-1500	31594;-392	NM_007097;NM_014613	ENSG00000175416;ENSG00000113194	CLTB;FAF2
chr5	175964804	175965232	+	Colocalization	-547	543	-	-543	175963599	175965351	-	peak214754	9	6	promoter-TSS (NM_014901)	promoter-TSS (NM_014901)	-54	NM_014901	22838	Hs,434888	NM_014901	ENSG00000146083	RNF44	-	ring finger protein 44	protein-coding	TSS-50kb;TSS-200;TSS-50kb	-5136;155;-11967	NM_001171976;NM_014901;NM_017675	ENSG00000074276;ENSG00000146083;ENSG00000074276	CDHR2;RNF44;CDHR2
chr5	175969856	175971179	+	Colocalization	-1323	0	-	0	175969856	175971179	-	peak214755	9	6	intron (NM_001171976, intron 1 of 31)	CpG	1006	NM_001171976	54825	Hs,4205	NM_017675	ENSG00000074276	CDHR2	PCDH24|PCLKC	cadherin-related family member 2	protein-coding	TSS-50kb;TSS-50kb	6198;-5924	NM_014901;NM_017675	ENSG00000146083;ENSG00000074276	RNF44;CDHR2
chr5	176036258	176037118	+	Colocalization	-860	220	+	220	176036258	176037557	-	peak214766	9	6	intron (NM_052899, intron 1 of 1)	CpG	223	NM_052899	114787	Hs,150549	NM_052899	ENSG00000169258	GPRIN1	GRIN1	G protein regulated inducer of neurite outgrowth 1	protein-coding	TSS-50kb;TSS-50kb	-20874;-37579	NM_001099408;NM_130465	ENSG00000175766;ENSG00000048140	EIF4E1B;TSPAN17
chr5	176056939	176058436	+	Colocalization	-1497	0	-	0	176056939	176058436	-	peak214772	9	6	promoter-TSS (NM_001099408)	promoter-TSS (NM_001099408)	5	NM_001099408	253314	Hs,448362	NM_001099408	ENSG00000175766	EIF4E1B	-	eukaryotic translation initiation factor 4E family member 1B	protein-coding	TSS-200;TSS-50kb;TSS-50kb;TSS-1500	-94;20658;-16799;1288	NM_001099408;NM_052899;NM_130465;NR_036239	ENSG00000175766;ENSG00000169258;ENSG00000048140;NO_ENSEMBL	EIF4E1B;GPRIN1;TSPAN17;NO_SYMBOL
chr5	176073760	176075371	+	Colocalization	-1611	0	-	0	176073760	176075371	-	peak214774	9	6	TTS (NM_001099408)	TTS (NM_001099408)	178	NM_012171	26262	Hs,532129	NM_012171	ENSG00000048140	TSPAN17	FBX23|FBXO23|TM4SF17	tetraspanin 17	protein-coding	TTS+10kb;TSS-50kb;TSS-50kb;TSS-50kb	78;16783;37536;18166	NM_001099408;NM_003085;NM_052899;NR_036239	ENSG00000175766;ENSG00000074317;ENSG00000169258;NO_ENSEMBL	EIF4E1B;SNCB;GPRIN1;NO_SYMBOL
chr5	175788037	175789246	+	Colocalization	-1209	0	-	0	175788037	175789246	-	peak214742	9	6	non-coding (NR_109800, exon 1 of 5)	non-coding (NR_109800, exon 1 of 5)	168	NR_109799	57179	Hs,743257	NM_020444	ENSG00000122203	KIAA1191	p60MONOX	KIAA1191	protein-coding	TSS-50kb;TSS-50kb;TSS-50kb;1ST EXON	-27019;-3959;-6406;0	NM_138820;NM_173664;NR_031569;NR_109800	ENSG00000146066;ENSG00000175414;NO_ENSEMBL;NO_ENSEMBL	HIGD2A;ARL10;NO_SYMBOL;NO_SYMBOL
chr5	176169827	176170847	+	Colocalization	-1020	0	-	0	176169827	176170847	-	peak214782	4	2	non-coding (NR_108030, exon 1 of 2)	non-coding (NR_108030, exon 1 of 2)	131	NR_108030	102577424	Hs,349025	NR_108030	ENSG00000248859	LINC01574	HI-LNC12	long intergenic non-protein coding RNA 1574	ncRNA
chr5	176448974	176450808	+	Colocalization	-1834	0	-	0	176448974	176450808	-	peak214805	8	6	exon (NM_001308215, exon 1 of 6)	exon (NM_001308215, exon 1 of 6)	210	NR_131773	23567	Hs,484259	NM_012279	ENSG00000113761	ZNF346	JAZ|Zfp346	zinc finger protein 346	protein-coding	TSS-50kb;TSS-50kb;1ST EXON;TSS-50kb	16212;15111;0;16549	NM_001199297;NM_001199298;NM_001308215;NM_016290	ENSG00000087206;ENSG00000087206;NO_ENSEMBL;ENSG00000087206	UIMC1;UIMC1;NO_SYMBOL;UIMC1
chr5	176560031	176562000	+	Colocalization	-1969	0	-	0	176560031	176562000	-	peak214813	8	6	intron (NM_022455, intron 1 of 22)	CpG-21454	183	NM_022455	64324	Hs,106861	NM_022455	ENSG00000165671	NSD1	ARA267|KMT3B|SOTOS|SOTOS1|STO	nuclear receptor binding SET domain protein 1	protein-coding
chr5	176729595	176729631	+	Colocalization	-36	711	-	-711	176728174	176729631	-	peak214818	7	6	intron (NR_109790, intron 6 of 6)	intron (NR_109790, intron 6 of 6)	1842	NM_001031677	53917	Hs,16258	NM_130781	ENSG00000169228	RAB24	-	RAB24, member RAS oncogene family	protein-coding	TTS+10kb;TSS-50kb;TTS+10kb;TTS+10kb;INTRON	-3698;-1741;-5403;1789;0	NM_001142935;NM_001271828;NM_031300;NM_172349;NR_109790	ENSG00000213347;ENSG00000169230;ENSG00000213347;ENSG00000165671;NO_ENSEMBL	MXD3;PRELID1;MXD3;NSD1;NO_SYMBOL
chr5	176729944	176731400	+	Colocalization	-1456	0	-	0	176729944	176731400	-	peak214819	7	6	promoter-TSS (NM_001031677)	promoter-TSS (NM_001031677)	73	NM_001031677	53917	Hs,16258	NM_130781	ENSG00000169228	RAB24	-	RAB24, member RAS oncogene family	protein-coding	TSS-200;TTS+10kb;TTS+10kb;TTS+10kb	28;-1928;-3633;3559	NM_001031677;NM_001142935;NM_031300;NM_172349	ENSG00000169228;ENSG00000213347;ENSG00000213347;ENSG00000165671	RAB24;MXD3;MXD3;NSD1
chr5	176778645	176779134	+	Colocalization	-732	166	-	-166	176778070	176779378	-	peak214825	9	6	5' UTR (NM_006816, exon 1 of 8)	5' UTR (NM_006816, exon 1 of 8)	161	NM_006816	10960	Hs,75864	NM_006816	ENSG00000169223	LMAN2	C5orf8|GP36B|VIP36	lectin, mannose-binding 2	protein-coding	TSS-50kb;TSS-50kb;TSS-50kb;TSS-50kb	48080;-32807;-6219;39533	NM_001031677;NM_003052;NM_006480;NM_031300	ENSG00000169228;ENSG00000131183;ENSG00000169220;ENSG00000213347	RAB24;SLC34A1;RGS14;MXD3
chr5	176797556	176798256	+	Colocalization	-700	0	-	0	176797556	176798256	-	peak214830	7	6	exon (NM_006480, exon 11 of 15)	exon (NM_006480, exon 11 of 15)	13062	NM_006480	10636	Hs,9347	NM_006480	ENSG00000169220	RGS14	-	regulator of G-protein signaling 14	protein-coding	TSS-50kb;EXON;TSS-50kb	-13625;0;19122	NM_003052;NM_006480;NM_006816	ENSG00000131183;ENSG00000169220;ENSG00000169223	SLC34A1;RGS14;LMAN2
chr5	176829372	176830016	+	Colocalization	-644	0	-	0	176829372	176830016	-	peak214834	6	5	exon (NM_000505, exon 13 of 14)	exon (NM_000505, exon 13 of 14)	-2057	NM_001029886	345456	Hs,130196	NM_001029886	ENSG00000196570	PFN3	-	profilin 3	protein-coding	EXON;TSS-50kb;TSS-50kb;TSS-50kb;TSS-50kb;TTS+10kb	0;2158;-44201;-45731;-24092;3946	NM_000505;NM_001029886;NM_001174101;NM_001174102;NM_002082;NM_003052	ENSG00000131187;ENSG00000196570;ENSG00000131188;ENSG00000131188;ENSG00000198055;ENSG00000131183	F12;PFN3;PRR7;PRR7;GRK6;SLC34A1
chr5	176830632	176832037	+	Colocalization	-1405	0	-	0	176830632	176832037	-	peak214835	6	6	exon (NM_000505, exon 9 of 14)	exon (NM_000505, exon 9 of 14)	-3698	NM_001029886	345456	Hs,130196	NM_001029886	ENSG00000196570	PFN3	-	profilin 3	protein-coding	EXON;TSS-50kb;TSS-50kb;TSS-50kb;TSS-50kb;TTS+10kb	0;3798;-42561;-44091;-22452;5586	NM_000505;NM_001029886;NM_001174101;NM_001174102;NM_002082;NM_003052	ENSG00000131187;ENSG00000196570;ENSG00000131188;ENSG00000131188;ENSG00000198055;ENSG00000131183	F12;PFN3;PRR7;PRR7;GRK6;SLC34A1
chr5	176853143	176853582	+	Colocalization	-859	206	+	206	176852722	176854413	-	peak214836	9	6	promoter-TSS (NM_002082)	promoter-TSS (NM_002082)	-119	NM_001004105	2870	Hs,235116	NM_002082	ENSG00000198055	GRK6	GPRK6	G protein-coupled receptor kinase 6	protein-coding	TSS-50kb;TSS-50kb;TSS-50kb;TSS-50kb;TSS-1500	17092;26032;-20327;-21857;-218	NM_000505;NM_001029886;NM_001174101;NM_001174102;NM_002082	ENSG00000131187;ENSG00000196570;ENSG00000131188;ENSG00000131188;ENSG00000198055	F12;PFN3;PRR7;PRR7;GRK6
chr5	176853729	176854413	+	Colocalization	-684	503	-	-503	176852722	176854413	-	peak214836	9	6	promoter-TSS (NM_002082)	promoter-TSS (NM_002082)	-119	NM_001004105	2870	Hs,235116	NM_002082	ENSG00000198055	GRK6	GPRK6	G protein-coupled receptor kinase 6	protein-coding	TSS-50kb;TSS-50kb;TSS-50kb;TSS-50kb;TSS-1500	17092;26032;-20327;-21857;-218	NM_000505;NM_001029886;NM_001174101;NM_001174102;NM_002082	ENSG00000131187;ENSG00000196570;ENSG00000131188;ENSG00000131188;ENSG00000198055	F12;PFN3;PRR7;PRR7;GRK6
chr5	176432457	176432732	+	Colocalization	-275	778	+	778	176432457	176434288	-	peak214804	9	6	promoter-TSS (NM_016290)	promoter-TSS (NM_016290)	70	NM_016290	51720	Hs,232721	NM_016290	ENSG00000087206	UIMC1	RAP80|X2HRIP110	ubiquitin interaction motif containing 1	protein-coding	TSS-50kb;TSS-200	-16408;30	NM_001308215;NM_016290	NO_ENSEMBL;ENSG00000087206	NO_SYMBOL;UIMC1
chr5	175298365	175300737	+	Colocalization	-2372	0	-	0	175298365	175300737	-	peak214721	8	6	intron (NM_001008220, intron 1 of 3)	CpG	1050	NM_001008220	10814	Hs,193235	NM_006650	ENSG00000145920	CPLX2	921-L|CPX-2|CPX2|Hfb1	complexin 2	protein-coding
chr5	175224809	175225373	+	Colocalization	-564	754	-	-754	175223301	175225373	-	peak214710	8	6	intron (NM_006650, intron 1 of 4)	CpG	727	NM_006650	10814	Hs,193235	NM_006650	ENSG00000145920	CPLX2	921-L|CPX-2|CPX2|Hfb1	complexin 2	protein-coding
chr5	174905048	174906418	+	Colocalization	-1370	0	-	0	174905048	174906418	-	peak214699	9	6	intron (NM_022754, intron 1 of 10)	CpG	219	NM_022754	94081	Hs,369440	NM_022754	ENSG00000164466	SFXN1	-	sideroflexin 1	protein-coding	TSS-50kb	34671	NM_000794	ENSG00000184845	DRD1
chr5	168005119	168005648	+	Colocalization	-530	906	+	906	168005119	168007462	-	peak214207	9	6	5' UTR (NM_024594, exon 1 of 7)	5' UTR (NM_024594, exon 1 of 7)	323	NM_024594	79646	Hs,388400	NM_024594		PANK3	-	pantothenate kinase 3	protein-coding	TSS-50kb	18281	NR_029520	NO_ENSEMBL	NO_SYMBOL
chr5	168006730	168007096	+	Colocalization	-732	623	-	-623	168005119	168007462	-	peak214207	9	6	5' UTR (NM_024594, exon 1 of 7)	5' UTR (NM_024594, exon 1 of 7)	323	NM_024594	79646	Hs,388400	NM_024594		PANK3	-	pantothenate kinase 3	protein-coding	TSS-50kb	18281	NR_029520	NO_ENSEMBL	NO_SYMBOL
chr5	169010446	169010911	+	Colocalization	-712	217	+	217	169010198	169011592	-	peak214289	9	6	intron (NM_017785, intron 1 of 11)	CpG	257	NM_017785	54908	Hs,368710	NM_017785	ENSG00000040275	SPDL1	CCDC99	spindle apparatus coiled-coil protein 1	protein-coding
chr5	169931039	169932611	+	Colocalization	-1572	0	-	0	169931039	169932611	+	peak214352	6	6	intron (NM_014592, intron 1 of 7)	intron (NM_014592, intron 1 of 7)	785	NM_001278340	30820	Hs,484111	NM_014592	ENSG00000182132	KCNIP1	KCHIP1|VABP	Kv channel interacting protein 1	protein-coding	INTRON	0	NM_014592	ENSG00000182132	KCNIP1
chr5	170814518	170814903	+	Colocalization	-818	368	+	368	170814084	170816072	-	peak214404	9	6	intron (NM_199185, intron 1 of 9)	CpG	370	NM_199185	4869	Hs,557550	NM_002520	ENSG00000181163	NPM1	B23|NPM	nucleophosmin (nucleolar phosphoprotein B23, numatrin)	protein-coding	TSS-50kb;TSS-1500	-31688;1415	NM_003862;NR_037474	ENSG00000156427;NO_ENSEMBL	FGF18;NO_SYMBOL
chr5	171433818	171434193	+	Colocalization	-854	388	-	-388	171432564	171434673	-	peak214453	9	6	5' UTR (NM_033645, exon 1 of 12)	5' UTR (NM_033645, exon 1 of 12)	258	NM_012300	23291	Hs,484138	NM_012300	ENSG00000072803	FBXW11	BTRC2|BTRCP2|FBW1B|FBXW1B|Fbw11|Hos	F-box and WD repeat domain containing 11	protein-coding
chr5	171613998	171616137	+	Colocalization	-2139	0	-	0	171613998	171616137	+	peak214467	9	6	5' UTR (NM_005990, exon 1 of 19)	5' UTR (NM_005990, exon 1 of 19)	278	NM_005990	6793	Hs,744005	NM_005990	ENSG00000072786	STK10	LOK|PRO2729	serine/threonine kinase 10	protein-coding	TSS-50kb	-6207	NM_001171183	ENSG00000214360	EFCAB9
chr5	171709392	171709902	+	Colocalization	-510	919	+	919	171709392	171711741	+	peak214473	9	6	intron (NM_152277, intron 1 of 2)	CpG	228	NM_152277	92181	Hs,131570	NM_152277	ENSG00000168246	UBTD2	DCUBP	ubiquitin domain containing 2	protein-coding	TSS-50kb	-2134	NR_130933	NO_ENSEMBL	NO_SYMBOL
chr5	171711196	171711741	+	Colocalization	-545	902	-	-902	171709392	171711741	+	peak214473	9	6	intron (NM_152277, intron 1 of 2)	CpG	228	NM_152277	92181	Hs,131570	NM_152277	ENSG00000168246	UBTD2	DCUBP	ubiquitin domain containing 2	protein-coding	TSS-50kb	-2134	NR_130933	NO_ENSEMBL	NO_SYMBOL
chr5	171880003	171881570	+	Colocalization	-1938	84	+	84	171879632	171882108	-	peak214494	6	6	intron (NM_001308175, intron 1 of 12)	intron (NM_001308175, intron 1 of 12)	657	NM_001308175	285590	Hs,285666	NM_001017995	ENSG00000174705	SH3PXD2B	FAD49|FTHS|HOFI|KIAA1295|TKS4|TSK4	SH3 and PX domains 2B	protein-coding	INTRON	0	NM_001308175	ENSG00000174705	SH3PXD2B
chr5	171881634	171882108	+	Colocalization	-474	1001	-	-1001	171879632	171882108	-	peak214494	6	6	intron (NM_001308175, intron 1 of 12)	intron (NM_001308175, intron 1 of 12)	657	NM_001308175	285590	Hs,285666	NM_001017995	ENSG00000174705	SH3PXD2B	FAD49|FTHS|HOFI|KIAA1295|TKS4|TSK4	SH3 and PX domains 2B	protein-coding	INTRON	0	NM_001308175	ENSG00000174705	SH3PXD2B
chr5	172124071	172124942	+	Colocalization	-871	0	-	0	172124071	172124942	+	peak214507	8	6	Intergenic	Intergenic	56238	NM_001142651	54492	Hs,91521	NM_001142651	ENSG00000214357	NEURL1B	NEURL3|hNeur2|neur2	neuralized E3 ubiquitin protein ligase 1B	protein-coding	TTS+10kb	6074	NM_001142651	ENSG00000214357	NEURL1B
chr5	172198317	172199653	+	Colocalization	-1336	493	-	-493	172197331	172199653	-	peak214521	9	6	promoter-TSS (NM_004417)	promoter-TSS (NM_004417)	-289	NM_004417	1843	Hs,171695	NM_004417	ENSG00000120129	DUSP1	CL100|HVH1|MKP-1|MKP1|PTPN10	dual specificity phosphatase 1	protein-coding	TTS+10kb;TSS-1500	9028;390	NM_001287812;NM_004417	NO_ENSEMBL;ENSG00000120129	NO_SYMBOL;DUSP1
chr5	172260606	172261565	+	Colocalization	-959	0	-	0	172260606	172261565	+	peak214530	5	6	promoter-TSS (NM_001031711)	promoter-TSS (NM_001031711)	-137	NM_001031711	57222	Hs,509163	NM_020462	ENSG00000113719	ERGIC1	ERGIC-32|ERGIC32|NET24	endoplasmic reticulum-golgi intermediate compartment 1	protein-coding	TSS-1500	-236	NM_001031711	ENSG00000113719	ERGIC1
chr5	172385385	172387088	+	Colocalization	-1703	0	-	0	172385385	172387088	-	peak214554	9	6	promoter-TSS (NM_016093)	promoter-TSS (NM_016093)	134	NR_026682	100268168	Hs,519766	NR_026682	ENSG00000204758	LOC100268168	-	uncharacterized LOC100268168	ncRNA	TTS+10kb;TSS-50kb;TSS-1500	6649;-24626;-302	NM_001031711;NM_003945;NM_016093	ENSG00000113719;ENSG00000113732;ENSG00000037241	ERGIC1;ATP6V0E1;RPL26L1
chr5	172411292	172411939	+	Colocalization	-646	511	-	-511	172410271	172411939	-	peak214555	8	6	intron (NM_003945, intron 1 of 3)	CpG	342	NM_003945	8992	Hs,484188	NM_003945		ATP6V0E1	ATP6H|ATP6V0E|M9,2|Vma21|Vma21p	ATPase, H+ transporting, lysosomal 9kDa, V0 subunit e1	protein-coding	TSS-50kb;TSS-50kb;TSS-50kb	-36723;24327;24566	NR_002988;NR_026682;NR_026683	NO_ENSEMBL;NO_ENSEMBL;NO_ENSEMBL	NO_SYMBOL;NO_SYMBOL;NO_SYMBOL
chr5	172482650	172484908	+	Colocalization	-2258	0	-	0	172482650	172484908	-	peak214565	9	6	intron (NM_001168393, intron 1 of 3)	CpG	424	NM_153607	153222	Hs,484195	NM_153607	ENSG00000164463	CREBRF	C5orf41|LRF	CREB3 regulatory factor	protein-coding
chr5	172571056	172572479	+	Colocalization	-1423	0	-	0	172571056	172572479	-	peak214568	9	6	intron (NM_013980, intron 1 of 5)	intron (NM_013980, intron 1 of 5)	323	NM_013979	662	Hs,145726	NM_001205	ENSG00000113734	BNIP1	NIP1|SEC20|TRG-8	BCL2/adenovirus E1B 19kDa interacting protein 1	protein-coding	INTRON;TTS+10kb	0;5578	NM_013980;NM_153607	ENSG00000113734;ENSG00000164463	BNIP1;CREBRF
chr5	172754981	172756753	+	Colocalization	-1772	161	+	161	172754981	172757074	+	peak214580	5	5	5' UTR (NM_003714, exon 1 of 4)	5' UTR (NM_003714, exon 1 of 4)	478	NM_003714	8614	Hs,233160	NM_003714	ENSG00000113739	STC2	STC-2|STCRP	stanniocalcin 2	protein-coding	TSS-50kb	-18529	NR_107023	NO_ENSEMBL	NO_SYMBOL
chr5	173043612	173043988	+	Colocalization	-576	356	-	-356	173042700	173044188	-	peak214593	9	6	5' UTR (NM_001159651, exon 1 of 3)	5' UTR (NM_001159651, exon 1 of 3)	222	NM_001159651	91272	Hs,425091	NM_138369	ENSG00000145919	BOD1	FAM44B	biorientation of chromosomes in cell division 1	protein-coding
chr5	173044186	173044188	+	Colocalization	-2	743	-	-743	173042700	173044188	-	peak214593	9	6	5' UTR (NM_001159651, exon 1 of 3)	5' UTR (NM_001159651, exon 1 of 3)	222	NM_001159651	91272	Hs,425091	NM_138369	ENSG00000145919	BOD1	FAM44B	biorientation of chromosomes in cell division 1	protein-coding
chr5	173314470	173314936	+	Colocalization	-466	467	+	467	173314470	173315870	-	peak214629	9	6	promoter-TSS (NM_001308189)	promoter-TSS (NM_001308189)	-161	NM_001308191	80315	Hs,127126	NM_030627	ENSG00000113742	CPEB4	CPE-BP4|hCPEB-4	cytoplasmic polyadenylation element binding protein 4	protein-coding	TSS-1500;TSS-50kb	-260;-4983	NM_001308189;NM_001308192	ENSG00000113742;NO_ENSEMBL	CPEB4;NO_SYMBOL
chr5	173400155	173400562	+	Colocalization	-768	89	+	89	173399794	173401100	+	peak214645	9	6	Intergenic	Intergenic	-15715	NM_001144954	133491	Hs,131469	NM_001144954	ENSG00000185056	C5orf47	-	chromosome 5 open reading frame 47	protein-coding	TSS-50kb	-15814	NM_001144954	ENSG00000185056	C5orf47
chr5	167913205	167913558	+	Colocalization	-561	356	+	356	167912997	167914478	-	peak214199	9	6	intron (NM_002887, intron 1 of 14)	intron (NM_002887, intron 1 of 14)	275	NM_002887	5917	Hs,654907	NM_002887	ENSG00000113643	RARS	ArgRS|DALRD1|HLD9	arginyl-tRNA synthetase	protein-coding	INTRON;TSS-50kb	0;-42943	NM_002887;NR_024356	ENSG00000113643;NO_ENSEMBL	RARS;NO_SYMBOL
chr5	100235932	100239651	+	Colocalization	-3719	0	-	0	100235932	100239651	-	peak205924	8	5	intron (NM_175052, intron 1 of 2)	intron (NM_175052, intron 1 of 2)	1197	NM_005668	7903	Hs,308628	NM_005668	ENSG00000113532	ST8SIA4	PST|PST1|SIAT8D|ST8SIA-IV	ST8 alpha-N-acetyl-neuraminide alpha-2,8-sialyltransferase 4	protein-coding	INTRON	0	NM_175052	ENSG00000113532	ST8SIA4
chr4	175749522	175750436	+	Colocalization	-914	392	+	392	175749522	175751220	-	peak191010	9	6	promoter-TSS (NM_001042543)	promoter-TSS (NM_001042543)	95	NM_001042543	8001	Hs,413099	NM_006529	ENSG00000145451	GLRA3	-	glycine receptor alpha 3	protein-coding	TSS-200;TSS-50kb	6;-2607	NM_001042543;NR_125900	ENSG00000145451;NO_ENSEMBL	GLRA3;NO_SYMBOL
chr4	176986615	176987079	+	Colocalization	-766	159	+	159	176986313	176987698	+	peak191250	9	6	promoter-TSS (NM_181265)	promoter-TSS (NM_181265)	21	NM_181265	116966	Hs,532056	NM_170710	ENSG00000150627	WDR17	-	WD repeat domain 17	protein-coding	TSS-200	-78	NM_181265	ENSG00000150627	WDR17
chr3	128399174	128400550	+	Colocalization	-1376	0	-	0	128399174	128400550	-	peak156147	9	6	Intergenic	CpG	-30143	NM_002950	6184	Hs,518244	NM_002950	ENSG00000163902	RPN1	OST1|RBPH1	ribophorin I	protein-coding	TSS-50kb;TSS-50kb	30244;-45216	NM_002950;NM_004637	ENSG00000163902;ENSG00000075785	RPN1;RAB7A
chr3	128416989	128418083	+	Colocalization	-1094	0	-	0	128416989	128418083	-	peak156149	7	5	Intergenic	Intergenic	-27443	NM_004637	7879	Hs,684374	NM_004637	ENSG00000075785	RAB7A	PRO2706|RAB7	RAB7A, member RAS oncogene family	protein-coding	TSS-50kb;TSS-50kb	47918;-27542	NM_002950;NM_004637	ENSG00000163902;ENSG00000075785	RPN1;RAB7A
chr3	128444443	128445136	+	Colocalization	-700	408	+	408	128444436	128445960	-	peak156151	9	6	5' UTR (NM_004637, exon 1 of 6)	5' UTR (NM_004637, exon 1 of 6)	219	NM_004637	7879	Hs,684374	NM_004637	ENSG00000075785	RAB7A	PRO2706|RAB7	RAB7A, member RAS oncogene family	protein-coding
chr3	128598145	128598536	+	Colocalization	-944	63	-	-63	128597465	128599089	-	peak156164	9	6	promoter-TSS (NR_033426)	promoter-TSS (NR_033426)	-56	NR_033426	28976	Hs,567482	NM_014049	ENSG00000177646	ACAD9	NPD002	acyl-CoA dehydrogenase family, member 9	protein-coding	TSS-200;TSS-50kb	-155;7994	NR_033426;NR_034179	NO_ENSEMBL;NO_ENSEMBL	NO_SYMBOL;NO_SYMBOL
chr3	128712017	128713410	+	Colocalization	-1393	0	-	0	128712017	128713410	+	peak156168	9	6	intron (NM_020741, intron 1 of 7)	CpG	272	NM_020741	57501	Hs,518247	NM_020741		KIAA1257	-	KIAA1257	protein-coding	TSS-50kb	-7857	NM_024768	ENSG00000114654	EFCC1
chr3	128719470	128721149	+	Colocalization	-1679	0	-	0	128719470	128721149	-	peak156169	9	6	promoter-TSS (NM_024768)	promoter-TSS (NM_024768)	-162	NM_024768	79825	Hs,134807	NM_024768	ENSG00000114654	EFCC1	C3orf73|CCDC48	EF-hand and coiled-coil domain containing 1	protein-coding	TSS-50kb;TSS-1500	7425;-261	NM_020741;NM_024768	ENSG00000114656;ENSG00000114654	KIAA1257;EFCC1
chr3	128838336	128841678	+	Colocalization	-3342	0	-	0	128838336	128841678	-	peak156182	9	6	intron (NM_001204890, intron 11 of 12)	CpG	640	NM_198490	339122	Hs,381132	NM_198490	ENSG00000172780	RAB43	RAB11B|RAB41	RAB43, member RAS oncogene family	protein-coding	TTS+10kb	-6351	NM_001199469	ENSG00000240682	ISY1
chr3	128879870	128880462	+	Colocalization	-950	272	+	272	128879512	128881365	-	peak156183	9	6	promoter-TSS (NM_001199469)	promoter-TSS (NM_001199469)	-366	NM_020701	57461	Hs,512661	NM_020701	ENSG00000240682	ISY1	FSAP33	ISY1 splicing factor homolog	protein-coding	TSS-1500;TSS-50kb;TSS-50kb;TSS-50kb;TTS+10kb	466;38581;39682;39892;-6319	NM_001199469;NM_001204883;NM_001204884;NM_001204887;NM_003418	ENSG00000240682;ENSG00000172780;ENSG00000172780;ENSG00000172780;ENSG00000169714	ISY1;RAB43;RAB43;RAB43;CNBP
chr3	128901876	128902850	+	Colocalization	-1027	236	+	236	128901823	128903375	-	peak156185	9	6	intron (NM_001127192, intron 1 of 4)	CpG	211	NM_001127196	7555	Hs,518249	NM_003418		CNBP	CNBP1|DM2|PROMM|RNF163|ZCCHC22|ZNF9	CCHC-type zinc finger, nucleic acid binding protein	protein-coding	TSS-50kb	22627	NM_001199469	ENSG00000240682	ISY1
chr3	128902895	128903375	+	Colocalization	-480	536	-	-536	128901823	128903375	-	peak156185	9	6	intron (NM_001127192, intron 1 of 4)	CpG	211	NM_001127196	7555	Hs,518249	NM_003418		CNBP	CNBP1|DM2|PROMM|RNF163|ZCCHC22|ZNF9	CCHC-type zinc finger, nucleic acid binding protein	protein-coding	TSS-50kb	22627	NM_001199469	ENSG00000240682	ISY1
chr3	128368426	128368523	+	Colocalization	-96	788	+	788	128368426	128370098	-	peak156145	9	6	intron (NM_002950, intron 1 of 9)	CpG	457	NM_002950	6184	Hs,518244	NM_002950	ENSG00000163902	RPN1	OST1|RBPH1	ribophorin I	protein-coding
chr3	128967896	128968991	+	Colocalization	-1095	0	-	0	128967896	128968991	-	peak156192	9	6	promoter-TSS (NM_016128)	promoter-TSS (NM_016128)	-9	NM_016128	22820	Hs,518250	NM_016128	ENSG00000181789	COPG1	COPG	coatomer protein complex subunit gamma 1	protein-coding	TSS-50kb;TSS-200;TSS-50kb;TSS-50kb	-29472;-108;-29339;-22644	NM_001006109;NM_016128;NM_020187;NR_106884	ENSG00000183624;ENSG00000181789;ENSG00000183624;NO_ENSEMBL	HMCES;COPG1;HMCES;NO_SYMBOL
chr3	129032870	129034832	+	Colocalization	-2862	124	-	-124	129031722	129035732	-	peak156198	9	6	3' UTR (NM_006026, exon 1 of 1)	3' UTR (NM_006026, exon 1 of 1)	-1387	NR_026991	339942	Hs,450096	NM_001025468		H1FX-AS1	C3orf47	H1FX antisense RNA 1	ncRNA	TTS+10kb;TSS-1500	9693;-1291	NM_020187;NR_026991	ENSG00000183624;NO_ENSEMBL	HMCES;NO_SYMBOL
chr3	129034934	129035732	+	Colocalization	-798	1606	-	-1606	129031722	129035732	-	peak156198	9	6	3' UTR (NM_006026, exon 1 of 1)	3' UTR (NM_006026, exon 1 of 1)	-1387	NR_026991	339942	Hs,450096	NM_001025468		H1FX-AS1	C3orf47	H1FX antisense RNA 1	ncRNA	TTS+10kb;TSS-1500	9693;-1291	NM_020187;NR_026991	ENSG00000183624;NO_ENSEMBL	HMCES;NO_SYMBOL
chr3	129118309	129118908	+	Colocalization	-600	319	-	-319	129117670	129118908	-	peak156205	9	6	promoter-TSS (NR_003111)	promoter-TSS (NR_003111)	-7	NR_003111	132241	Hs,477537	NR_003111	ENSG00000251474	RPL32P3	-	ribosomal protein L32 pseudogene 3	pseudo	TSS-50kb;TTS+10kb;TSS-50kb;TSS-200	-40689;-1974;2199;108	NM_052985;NM_207307;NR_002992;NR_003111	ENSG00000163913;ENSG00000172771;NO_ENSEMBL;NO_ENSEMBL	IFT122;EFCAB12;NO_SYMBOL;NO_SYMBOL
chr3	129158714	129159324	+	Colocalization	-1040	238	+	238	129158284	129160230	-	peak156208	9	6	promoter-TSS (NM_003925)	promoter-TSS (NM_003925)	-235	NM_001276272	8930	Hs,35947	NM_003925	ENSG00000129071	MBD4	MED1	methyl-CpG binding domain 4 DNA glycosylase	protein-coding	TSS-1500;TSS-50kb;TSS-50kb;TSS-50kb	278;11864;43167;41076	NM_003925;NM_207307;NR_002992;NR_003111	ENSG00000129071;ENSG00000172771;NO_ENSEMBL;NO_ENSEMBL	MBD4;EFCAB12;NO_SYMBOL;NO_SYMBOL
chr3	129159397	129160226	+	Colocalization	-832	555	-	-555	129158284	129160230	-	peak156208	9	6	promoter-TSS (NM_003925)	promoter-TSS (NM_003925)	-235	NM_001276272	8930	Hs,35947	NM_003925	ENSG00000129071	MBD4	MED1	methyl-CpG binding domain 4 DNA glycosylase	protein-coding	TSS-1500;TSS-50kb;TSS-50kb;TSS-50kb	278;11864;43167;41076	NM_003925;NM_207307;NR_002992;NR_003111	ENSG00000129071;ENSG00000172771;NO_ENSEMBL;NO_ENSEMBL	MBD4;EFCAB12;NO_SYMBOL;NO_SYMBOL
chr3	129324248	129325618	+	Colocalization	-1370	319	+	319	129324248	129326255	-	peak156231	8	6	exon (NM_015103, exon 1 of 36)	exon (NM_015103, exon 1 of 36)	330	NM_015103	23129	Hs,301685	NM_015103	ENSG00000004399	PLXND1	PLEXD1	plexin D1	protein-coding	1ST EXON	0	NM_015103	ENSG00000004399	PLXND1
chr3	129325775	129326255	+	Colocalization	-480	763	-	-763	129324248	129326255	-	peak156231	8	6	exon (NM_015103, exon 1 of 36)	exon (NM_015103, exon 1 of 36)	330	NM_015103	23129	Hs,301685	NM_015103	ENSG00000004399	PLXND1	PLEXD1	plexin D1	protein-coding	1ST EXON	0	NM_015103	ENSG00000004399	PLXND1
chr3	129345079	129347208	+	Colocalization	-2129	0	-	0	129345079	129347208	-	peak156235	9	6	Intergenic	CpG	-20562	NM_015103	23129	Hs,301685	NM_015103	ENSG00000004399	PLXND1	PLEXD1	plexin D1	protein-coding	TSS-50kb	20663	NM_015103	ENSG00000004399	PLXND1
chr3	129406379	129407288	+	Colocalization	-1372	238	-	-238	129405441	129407751	-	peak156244	8	6	intron (NM_001128224, intron 3 of 5)	intron (NM_001128224, intron 3 of 5)	979	NR_033361	23023	Hs,477547	NM_015008	ENSG00000172765	TMCC1	-	transmembrane and coiled-coil domain family 1	protein-coding	INTRON	0	NM_001128224	ENSG00000172765	TMCC1
chr3	129407334	129407751	+	Colocalization	-418	946	-	-946	129405441	129407751	-	peak156244	8	6	intron (NM_001128224, intron 3 of 5)	intron (NM_001128224, intron 3 of 5)	979	NR_033361	23023	Hs,477547	NM_015008	ENSG00000172765	TMCC1	-	transmembrane and coiled-coil domain family 1	protein-coding	INTRON	0	NM_001128224	ENSG00000172765	TMCC1
chr3	128997018	128998901	+	Colocalization	-1883	0	-	0	128997018	128998901	-	peak156195	9	6	5' UTR (NM_001006109, exon 1 of 7)	5' UTR (NM_001006109, exon 1 of 7)	143	NM_001006109	56941	Hs,458320	NM_020187	ENSG00000183624	HMCES	C3orf37|DC12|SRAPD1	5-hydroxymethylcytosine (hmC) binding, ES cell-specific	protein-coding	TTS+10kb;TSS-50kb;TTS+10kb	1445;-37058;6871	NM_016128;NR_026991;NR_106884	ENSG00000181789;NO_ENSEMBL;NO_ENSEMBL	COPG1;NO_SYMBOL;NO_SYMBOL
chr3	129611421	129611450	+	Colocalization	-29	838	+	838	129611421	129613126	-	peak156254	9	6	promoter-TSS (NR_037893)	promoter-TSS (NR_037893)	145	NM_001128224	23023	Hs,477547	NM_015008	ENSG00000172765	TMCC1	-	transmembrane and coiled-coil domain family 1	protein-coding	TSS-50kb;TSS-200	12973;-43	NM_001017395;NR_037893	ENSG00000172765;NO_ENSEMBL	TMCC1;NO_SYMBOL
chr3	128336039	128337310	+	Colocalization	-1271	0	-	0	128336039	128337310	-	peak156143	9	6	Intergenic	CpG	33044	NM_002950	6184	Hs,518244	NM_002950	ENSG00000163902	RPN1	OST1|RBPH1	ribophorin I	protein-coding	TTS+10kb;TSS-50kb	-2238;41846	NM_002950;NR_125802	ENSG00000163902;NO_ENSEMBL	RPN1;NO_SYMBOL
chr3	127842611	127843111	+	Colocalization	-565	205	-	-205	127842136	127843176	-	peak156109	9	6	promoter-TSS (NM_003707)	promoter-TSS (NM_003707)	15	NM_003707	8607	Hs,272822	NM_003707	ENSG00000175792	RUVBL1	ECP54|INO80H|NMP238|PONTIN|Pontin52|RVB1|TIH1|TIP49|TIP49A	RuvB-like AAA ATPase 1	protein-coding	TSS-200;TSS-50kb	86;-29743	NM_003707;NM_021937	ENSG00000175792;ENSG00000132394	RUVBL1;EEFSEC
chr3	123679491	123680893	+	Colocalization	-1402	0	-	0	123679491	123680893	-	peak155842	9	6	promoter-TSS (NM_022757)	promoter-TSS (NM_022757)	63	NM_022757	64770	Hs,645028	NM_022757	ENSG00000175455	CCDC14	-	coiled-coil domain containing 14	protein-coding	TTS+10kb;TSS-200	-7786;38	NM_017578;NM_022757	ENSG00000065371;ENSG00000175455	ROPN1;CCDC14
chr3	123751338	123753607	+	Colocalization	-2269	0	-	0	123751338	123753607	-	peak155846	9	6	Intergenic	CpG	-42274	NM_017578	54763	Hs,567516	NM_017578	ENSG00000065371	ROPN1	CT91|ODF6|RHPNAP1|ROPN1A|ropporin	rhophilin associated tail protein 1	protein-coding	TSS-50kb	42374	NM_017578	ENSG00000065371	ROPN1
chr3	124448633	124449979	+	Colocalization	-1346	0	-	0	124448633	124449979	-	peak155894	9	6	promoter-TSS (NR_033437)	promoter-TSS (NR_033437)	93	NR_033434	7372	Hs,2057	NM_000373	ENSG00000114491	UMPS	OPRT	uridine monophosphate synthetase	protein-coding	TTS+10kb;TSS-200;TSS-50kb	9371;-6;-2079	NM_007064;NR_033437;NR_036088	ENSG00000160145;NO_ENSEMBL;NO_ENSEMBL	KALRN;NO_SYMBOL;NO_SYMBOL
chr3	124604746	124606632	+	Colocalization	-1886	0	-	0	124604746	124606632	-	peak155913	9	6	intron (NM_002213, intron 1 of 14)	CpG	463	NM_002213	3693	Hs,13155	NM_002213	ENSG00000082781	ITGB5	-	integrin beta 5	protein-coding
chr3	124773440	124774532	+	Colocalization	-1092	444	+	444	124773440	124775421	-	peak155929	7	6	exon (NM_020733, exon 1 of 17)	exon (NM_020733, exon 1 of 17)	371	NM_020733	57493	Hs,477420	NM_020733	ENSG00000173706	HEG1	HEG|MST112|MSTP112	heart development protein with EGF-like domains 1	protein-coding	1ST EXON	0	NM_020733	ENSG00000173706	HEG1
chr3	124774573	124775421	+	Colocalization	-848	567	-	-567	124773440	124775421	-	peak155929	7	6	exon (NM_020733, exon 1 of 17)	exon (NM_020733, exon 1 of 17)	371	NM_020733	57493	Hs,477420	NM_020733	ENSG00000173706	HEG1	HEG|MST112|MSTP112	heart development protein with EGF-like domains 1	protein-coding	1ST EXON	0	NM_020733	ENSG00000173706	HEG1
chr3	124930412	124932183	+	Colocalization	-1771	0	-	0	124930412	124932183	-	peak155940	8	6	intron (NM_024628, intron 1 of 13)	CpG	311	NM_024628	84561	Hs,658514	NM_024628	ENSG00000221955	SLC12A8	CCC9	solute carrier family 12, member 8	protein-coding	TSS-1500	1156	NM_001195483	ENSG00000221955	SLC12A8
chr3	125075550	125076684	+	Colocalization	-1134	0	-	0	125075550	125076684	-	peak155948	8	6	intron (NM_021964, intron 1 of 8)	CpG	18081	NM_021964	7707	Hs,592591	NM_021964	ENSG00000163848	ZNF148	BERF-1|BFCOL1|HT-BETA|ZBP-89|ZFP148|pHZ-52	zinc finger protein 148	protein-coding
chr3	125094934	125095422	+	Colocalization	-488	939	-	-939	125093056	125095422	-	peak155950	9	6	promoter-TSS (NM_021964)	promoter-TSS (NM_021964)	-41	NM_021964	7707	Hs,592591	NM_021964	ENSG00000163848	ZNF148	BERF-1|BFCOL1|HT-BETA|ZBP-89|ZFP148|pHZ-52	zinc finger protein 148	protein-coding	TSS-200	142	NM_021964	ENSG00000163848	ZNF148
chr3	125238435	125239581	+	Colocalization	-1146	0	-	0	125238435	125239581	-	peak155957	9	6	promoter-TSS (NM_003794)	promoter-TSS (NM_003794)	50	NM_003794	8723	Hs,507243	NM_003794	ENSG00000114520	SNX4	ATG24B	sorting nexin 4	protein-coding	TSS-200;TTS+10kb	51;-8793	NM_003794;NM_022776	ENSG00000114520;ENSG00000144909	SNX4;OSBPL11
chr3	127871873	127873142	+	Colocalization	-1269	0	-	0	127871873	127873142	-	peak156111	9	6	exon (NM_021937, exon 1 of 7)	exon (NM_021937, exon 1 of 7)	208	NM_021937	60678	Hs,477498	NM_021937	ENSG00000132394	EEFSEC	EFSEC|SELB	eukaryotic elongation factor, selenocysteine-tRNA-specific	protein-coding	TSS-50kb;1ST EXON	29938;0	NM_003707;NM_021937	ENSG00000175792;ENSG00000132394	RUVBL1;EEFSEC
chr3	125313120	125315020	+	Colocalization	-1900	0	-	0	125313120	125315020	-	peak155959	9	6	5' UTR (NM_022776, exon 1 of 13)	5' UTR (NM_022776, exon 1 of 13)	311	NM_022776	114885	Hs,477440	NM_022776	ENSG00000144909	OSBPL11	ORP-11|ORP11|OSBP12|TCCCIA00292	oxysterol binding protein-like 11	protein-coding
chr3	125802091	125803657	+	Colocalization	-1566	0	-	0	125802091	125803657	-	peak155975	9	6	intron (NM_017836, intron 1 of 10)	CpG	260	NM_017836	54946	Hs,573007	NM_017836	ENSG00000114544	SLC41A3	SLC41A1-L2	solute carrier family 41, member 3	protein-coding	TSS-50kb;TSS-50kb	27357;-19708	NM_001008487;NR_046602	ENSG00000114544;NO_ENSEMBL	SLC41A3;NO_SYMBOL
chr3	126074378	126076840	+	Colocalization	-2462	0	-	0	126074378	126076840	+	peak155990	7	6	intron (NM_014079, intron 1 of 2)	CpG	627	NM_014079	28999	Hs,272215	NM_014079	ENSG00000163884	KLF15	KKLF	Kruppel-like factor 15	protein-coding	TSS-50kb	-38272	NM_182628	ENSG00000163885	CFAP100
chr3	126193556	126194873	+	Colocalization	-1317	400	+	400	126193556	126195673	-	peak156001	9	6	exon (NM_001040653, exon 1 of 6)	exon (NM_001040653, exon 1 of 6)	147	NR_104249	79364	Hs,440049	NM_025112	ENSG00000070476	ZXDC	ZXDL	ZXD family zinc finger C	protein-coding	1ST EXON;TTS+10kb;TSS-50kb	0;-5493;-48616	NM_001040653;NM_001165974;NM_152889	ENSG00000070476;ENSG00000159650;ENSG00000180767	ZXDC;UROC1;CHST13
chr3	126195027	126195673	+	Colocalization	-646	736	-	-736	126193556	126195673	-	peak156001	9	6	exon (NM_001040653, exon 1 of 6)	exon (NM_001040653, exon 1 of 6)	147	NR_104249	79364	Hs,440049	NM_025112	ENSG00000070476	ZXDC	ZXDL	ZXD family zinc finger C	protein-coding	1ST EXON;TTS+10kb;TSS-50kb	0;-5493;-48616	NM_001040653;NM_001165974;NM_152889	ENSG00000070476;ENSG00000159650;ENSG00000180767	ZXDC;UROC1;CHST13
chr3	126422327	126423857	+	Colocalization	-1530	0	-	0	126422327	126423857	-	peak156011	9	6	promoter-TSS (NM_032343)	promoter-TSS (NM_032343)	29	NM_032343	84303	Hs,518119	NM_032343	ENSG00000159685	CHCHD6	CHCM1|Mic25|PPP1R23	coiled-coil-helix-coiled-coil-helix domain containing 6	protein-coding	TSS-200;TSS-50kb	-70;49226	NM_032343;NM_052883	ENSG00000159685;ENSG00000197763	CHCHD6;TXNRD3
chr3	127309518	127309976	+	Colocalization	-1000	404	-	-404	127308168	127310518	-	peak156058	9	6	non-coding (NR_073377, exon 1 of 10)	non-coding (NR_073377, exon 1 of 10)	259	NM_001136053	131601	Hs,6418	NM_016372	ENSG00000163870	TPRA1	GPR175|TMEM227|TPRA40	transmembrane protein, adipocyte asscociated 1	protein-coding	TSS-50kb;TSS-50kb;1ST EXON;TSS-50kb;TSS-50kb	-7956;-38758;0;15270;3425	NM_004526;NM_015720;NR_073377;NR_106883;NR_107016	ENSG00000073111;ENSG00000114631;NO_ENSEMBL;NO_ENSEMBL;NO_ENSEMBL	MCM2;PODXL2;NO_SYMBOL;NO_SYMBOL;NO_SYMBOL
chr3	127390760	127392794	+	Colocalization	-2034	0	-	0	127390760	127392794	+	peak156065	9	6	promoter-TSS (NR_033429)	promoter-TSS (NR_033429)	-4	NM_032548	80325	Hs,107812	NM_032548	ENSG00000114626	ABTB1	BPOZ|BTB3|BTBD21|EF1ABP|PP2259	ankyrin repeat and BTB (POZ) domain containing 1	protein-coding	TSS-200	-103	NR_033429	NO_ENSEMBL	NO_SYMBOL
chr3	127541323	127542094	+	Colocalization	-771	184	+	184	127541323	127542462	-	peak156084	3	3	promoter-TSS (NM_007283)	promoter-TSS (NM_007283)	-168	NM_001256585	11343	Hs,277035	NM_007283	ENSG00000074416	MGLL	HU-K5|HUK5|MAGL|MGL	monoglyceride lipase	protein-coding	TSS-1500	268	NM_007283	ENSG00000074416	MGLL
chr3	127770299	127772056	+	Colocalization	-1757	0	-	0	127770299	127772056	-	peak156096	9	6	promoter-TSS (NM_013336)	promoter-TSS (NM_013336)	-34	NM_013336	29927	Hs,518236	NM_013336	ENSG00000058262	SEC61A1	HSEC61|SEC61|SEC61A	Sec61 translocon alpha 1 subunit	protein-coding	TSS-200;TSS-50kb	-133;-23574	NM_013336;NR_046645	ENSG00000058262;NO_ENSEMBL	SEC61A1;NO_SYMBOL
chr3	127794059	127796248	+	Colocalization	-2189	0	-	0	127794059	127796248	-	peak156101	9	6	intron (NR_046645, intron 1 of 1)	CpG	501	NR_046645	100874089	Hs,581603	NR_046645	ENSG00000239608	RUVBL1-AS1	-	RUVBL1 antisense RNA 1	ncRNA	TTS+10kb;TTS+10kb	-4745;4729	NM_003707;NM_013336	ENSG00000175792;ENSG00000058262	RUVBL1;SEC61A1
chr3	125708954	125709921	+	Colocalization	-967	0	-	0	125708954	125709921	+	peak155973	4	5	Intergenic	CpG	21451	NM_001308313	152015	Hs,663128	NM_001012337	ENSG00000114547	ROPN1B	-	rhophilin associated tail protein 1B	protein-coding	TTS+10kb	7243	NM_001308313	ENSG00000114547	ROPN1B
chr3	129612582	129613126	+	Colocalization	-544	580	-	-580	129611421	129613126	-	peak156254	9	6	promoter-TSS (NR_037893)	promoter-TSS (NR_037893)	145	NM_001128224	23023	Hs,477547	NM_015008	ENSG00000172765	TMCC1	-	transmembrane and coiled-coil domain family 1	protein-coding	TSS-50kb;TSS-200	12973;-43	NM_001017395;NR_037893	ENSG00000172765;NO_ENSEMBL	TMCC1;NO_SYMBOL
chr3	130465489	130466026	+	Colocalization	-936	576	+	576	130465091	130467577	-	peak156284	9	6	promoter-TSS (NM_014602)	promoter-TSS (NM_014602)	-638	NM_014602	30849	Hs,149032	NM_014602	ENSG00000196455	PIK3R4	VPS15|p150	phosphoinositide-3-kinase, regulatory subunit 4	protein-coding	TSS-1500	739	NM_014602	ENSG00000196455	PIK3R4
chr3	130611651	130612183	+	Colocalization	-563	962	+	962	130611620	130614138	-	peak156294	9	6	promoter-TSS (NM_001199183)	promoter-TSS (NM_001199183)	20	NM_001001485	27032	Hs,584884	NM_014382	ENSG00000017260	ATP2C1	ATP2C1A|BCPM|HHD|PMR1|SPCA1|hSPCA1	ATPase, Ca++ transporting, type 2C, member 1	protein-coding	TSS-1500;TSS-200;TSS-1500	-654;-125;-512	NM_001001486;NM_001199183;NM_014382	ENSG00000017260;ENSG00000017260;ENSG00000017260	ATP2C1;ATP2C1;ATP2C1
chr3	137905504	137907382	+	Colocalization	-1878	45	+	45	137905504	137907473	-	peak156845	9	6	intron (NM_001282342, intron 1 of 19)	CpG	399	NM_001267042	25852	Hs,744868	NM_014154	ENSG00000114098	ARMC8	GID5|HSPC056|S863-2|VID28	armadillo repeat containing 8	protein-coding	TSS-50kb	12798	NM_016216	ENSG00000138231	DBR1
chr3	138047763	138048205	+	Colocalization	-582	398	+	398	138047623	138049140	-	peak156853	9	6	intron (NM_178130, intron 1 of 11)	CpG	346	NM_178130	347736	Hs,660992	NM_178130	ENSG00000181322	NME9	NM23-H9|TXL-2|TXL2|TXNDC6	NME/NM23 family member 9	protein-coding	TSS-50kb;TSS-50kb;TSS-50kb	-19687;-19225;-18124	NM_001252090;NM_001252093;NM_012219	ENSG00000158186;ENSG00000158186;ENSG00000158186	MRAS;MRAS;MRAS
chr3	138048519	138049140	+	Colocalization	-621	448	-	-448	138047623	138049140	-	peak156853	9	6	intron (NM_178130, intron 1 of 11)	CpG	346	NM_178130	347736	Hs,660992	NM_178130	ENSG00000181322	NME9	NM23-H9|TXL-2|TXL2|TXNDC6	NME/NM23 family member 9	protein-coding	TSS-50kb;TSS-50kb;TSS-50kb	-19687;-19225;-18124	NM_001252090;NM_001252093;NM_012219	ENSG00000158186;ENSG00000158186;ENSG00000158186	MRAS;MRAS;MRAS
chr3	138066513	138069307	+	Colocalization	-2794	12	+	12	138066513	138069330	-	peak156855	8	6	promoter-TSS (NM_001252090)	promoter-TSS (NM_001252090)	-48	NM_001252090	22808	Hs,527021	NM_012219	ENSG00000158186	MRAS	M-RAs|R-RAS3|RRAS3	muscle RAS oncogene homolog	protein-coding	TSS-200;TSS-50kb	-147;19295	NM_001252090;NM_178130	ENSG00000158186;ENSG00000181322	MRAS;NME9
chr3	138313442	138313974	+	Colocalization	-576	604	-	-604	138312190	138314017	-	peak156869	9	6	5' UTR (NM_001288967, exon 1 of 14)	5' UTR (NM_001288967, exon 1 of 14)	121	NM_001288967	80321	Hs,531962	NM_024491	ENSG00000114107	CEP70	BITE	centrosomal protein 70kDa	protein-coding	TSS-50kb;TSS-50kb	-14537;-14914	NM_001033032;NM_018147	ENSG00000158234;ENSG00000158234	FAIM;FAIM
chr3	138327094	138328911	+	Colocalization	-1817	0	-	0	138327094	138328911	-	peak156870	9	6	promoter-TSS (NM_018147)	promoter-TSS (NM_018147)	84	NM_018147	55179	Hs,173438	NM_018147	ENSG00000158234	FAIM	FAIM1	Fas apoptotic inhibitory molecule	protein-coding	TSS-50kb;TSS-200	14878;-16	NM_001288967;NM_018147	ENSG00000114107;ENSG00000158234	CEP70;FAIM
chr3	138554114	138554421	+	Colocalization	-307	966	-	-966	138552182	138554421	-	peak156885	9	6	Intergenic	CpG	-75101	NM_006219	5291	Hs,239818	NM_006219	ENSG00000051382	PIK3CB	P110BETA|PI3K|PI3KBETA|PIK3C1	phosphatidylinositol-4,5-bisphosphate 3-kinase, catalytic subunit beta	protein-coding
chr3	138633655	138635260	+	Colocalization	-1605	0	-	0	138633655	138635260	+	peak156890	9	6	Intergenic	CpG	28404	NR_121649	103344930	Hs,195033	NR_121649	ENSG00000244578	LINC01391	-	long intergenic non-protein coding RNA 1391	ncRNA	TSS-50kb	-31422	NM_001040061	ENSG00000206262	FOXL2NB
chr3	139062583	139062912	+	Colocalization	-488	328	+	328	139062425	139063727	+	peak156922	8	6	intron (NM_020191, intron 1 of 7)	CpG	215	NM_020191	56945	Hs,745001	NM_020191	ENSG00000175110	MRPS22	C3orf5|COXPD5|GIBT|GK002|MRP-S22|RPMS22	mitochondrial ribosomal protein S22	protein-coding	TSS-50kb	-45344	NR_121609	NO_ENSEMBL	NO_SYMBOL
chr3	139108414	139108918	+	Colocalization	-1078	25	+	25	139107840	139109542	-	peak156928	9	6	promoter-TSS (NM_004766)	promoter-TSS (NM_004766)	46	NR_121609	100507291	Hs,97661	NR_121608	ENSG00000248932	LOC100507291	-	uncharacterized LOC100507291	ncRNA	TSS-1500	270	NM_004766	ENSG00000184432	COPB2
chr3	137892761	137894201	+	Colocalization	-1440	0	-	0	137892761	137894201	-	peak156843	9	6	exon (NM_016216, exon 1 of 8)	exon (NM_016216, exon 1 of 8)	310	NM_016216	51163	Hs,477700	NM_016216	ENSG00000138231	DBR1	-	debranching RNA lariats 1	protein-coding	TSS-50kb;TSS-50kb;1ST EXON	-12708;42353;0	NM_014154;NM_016161;NM_016216	ENSG00000114098;ENSG00000118017;ENSG00000138231	ARMC8;A4GNT;DBR1
chr3	139257392	139259087	+	Colocalization	-1696	610	+	610	139257392	139260308	-	peak156945	9	6	promoter-TSS (NM_001130993)	promoter-TSS (NM_001130993)	-179	NM_001130993	5947	Hs,529571	NM_002899	ENSG00000114115	RBP1	CRABP-I|CRBP|CRBP1|CRBPI|RBPC	retinol binding protein 1, cellular	protein-coding	TSS-1500	280	NM_001130993	ENSG00000114115	RBP1
chr3	139653288	139655472	+	Colocalization	-2184	0	-	0	139653288	139655472	-	peak156979	9	6	intron (NM_022131, intron 1 of 16)	CpG	353	NM_022131	64084	Hs,158529	NM_022131	ENSG00000158258	CLSTN2	ALC-GAMMA|CDHR13|CS2|CSTN2|alcagamma	calsyntenin 2	protein-coding
chr3	140660118	140660726	+	Colocalization	-608	698	+	698	140660118	140662123	-	peak157063	9	6	intron (NM_018155, intron 1 of 6)	CpG	459	NM_001104647	55186	Hs,144130	NM_018155	ENSG00000114120	SLC25A36	PNC2	solute carrier family 25 (pyrimidine nucleotide carrier), member 36	protein-coding
chr3	140949832	140951705	+	Colocalization	-1873	0	-	0	140949832	140951705	-	peak157100	9	6	intron (NM_001037172, intron 1 of 5)	CpG	102	NM_001037172	92370	Hs,657887	NM_152282	ENSG00000155893	PXYLP1	ACPL2|HEL124|XYLP	2-phosphoxylose phosphatase 1	protein-coding
chr3	141030013	141031258	+	Colocalization	-1245	0	-	0	141030013	141031258	+	peak157109	9	6	Intergenic	CpG	-12419	NM_001080412	253461	Hs,518301	NM_152535		ZBTB38	CIBZ|PPP1R171|ZNF921	zinc finger and BTB domain containing 38	protein-coding	TSS-50kb	-12518	NM_001080412	ENSG00000177311	ZBTB38
chr3	141104786	141105138	+	Colocalization	-352	600	+	600	141104786	141106338	+	peak157121	8	5	intron (NM_001080412, intron 4 of 7)	intron (NM_001080412, intron 4 of 7)	62507	NM_001080412	253461	Hs,518301	NM_152535		ZBTB38	CIBZ|PPP1R171|ZNF921	zinc finger and BTB domain containing 38	protein-coding	INTRON	0	NM_001080412	ENSG00000177311	ZBTB38
chr3	141105525	141106338	+	Colocalization	-812	370	-	-370	141104786	141106338	+	peak157121	8	5	intron (NM_001080412, intron 4 of 7)	intron (NM_001080412, intron 4 of 7)	62507	NM_001080412	253461	Hs,518301	NM_152535		ZBTB38	CIBZ|PPP1R171|ZNF921	zinc finger and BTB domain containing 38	protein-coding	INTRON	0	NM_001080412	ENSG00000177311	ZBTB38
chr3	141120554	141122215	+	Colocalization	-1661	0	-	0	141120554	141122215	-	peak157124	9	6	intron (NM_001080412, intron 6 of 7)	CpG	78330	NM_001080412	253461	Hs,518301	NM_152535		ZBTB38	CIBZ|PPP1R171|ZNF921	zinc finger and BTB domain containing 38	protein-coding
chr3	141378298	141379659	+	Colocalization	-1361	0	-	0	141378298	141379659	-	peak157151	9	6	Intergenic	CpG	-78072	NM_014245	9616	Hs,134623	NM_014245		RNF7	CKBBP1|ROC2|SAG	ring finger protein 7	protein-coding
chr3	141456644	141457061	+	Colocalization	-582	662	+	662	141456478	141458549	+	peak157154	9	6	intron (NM_001201370, intron 1 of 1)	CpG	463	NM_001201370	9616	Hs,134623	NM_014245		RNF7	CKBBP1|ROC2|SAG	ring finger protein 7	protein-coding	TSS-50kb	-39628	NM_139209	ENSG00000114124	GRK7
chr3	141458000	141458498	+	Colocalization	-550	735	-	-735	141456478	141458549	+	peak157154	9	6	intron (NM_001201370, intron 1 of 1)	CpG	463	NM_001201370	9616	Hs,134623	NM_014245		RNF7	CKBBP1|ROC2|SAG	ring finger protein 7	protein-coding	TSS-50kb	-39628	NM_139209	ENSG00000114124	GRK7
chr3	139396015	139397134	+	Colocalization	-1119	0	-	0	139396015	139397134	-	peak156964	9	6	5' UTR (NM_178177, exon 1 of 5)	5' UTR (NM_178177, exon 1 of 5)	310	NM_001200047	349565	Hs,208673	NM_178177	ENSG00000163864	NMNAT3	FKSG76|PNAT-3|PNAT3	nicotinamide nucleotide adenylyltransferase 3	protein-coding
chr3	137833138	137835032	+	Colocalization	-1894	0	-	0	137833138	137835032	-	peak156836	9	6	intron (NM_173543, intron 1 of 15)	CpG	366	NM_173543	199221	Hs,351403	NM_173543	ENSG00000158163	DZIP1L	DZIP2	DAZ interacting zinc finger protein 1-like	protein-coding	TSS-50kb;TTS+10kb	1864;-8574	NM_001170538;NM_016161	ENSG00000158163;ENSG00000118017	DZIP1L;A4GNT
chr3	136732484	136733163	+	Colocalization	-680	238	+	238	136732484	136733640	+	peak156775	9	6	Intergenic	Intergenic	56355	NM_144717	53833	Hs,61232	NM_144717	ENSG00000174564	IL20RB	DIRS1|FNDC6|IL-20R2	interleukin 20 receptor beta	protein-coding	TTS+10kb	3237	NM_144717	ENSG00000174564	IL20RB
chr3	136580138	136582090	+	Colocalization	-1952	0	-	0	136580138	136582090	-	peak156763	9	6	promoter-TSS (NM_006153)	promoter-TSS (NM_006153)	64	NM_006153	4690	Hs,126889	NM_006153		NCK1	NCK|NCKalpha|nck-1	NCK adaptor protein 1	protein-coding	TTS+10kb;TSS-200	6481;-35	NM_001097599;NM_006153	ENSG00000168917;ENSG00000158092	SLC35G2;NCK1
chr3	130745925	130746172	+	Colocalization	-248	541	-	-541	130744842	130746172	+	peak156305	9	6	promoter-TSS (NM_024800)	promoter-TSS (NM_024800)	-187	NM_024800	79858	Hs,657336	NM_024800	ENSG00000114670	NEK11	-	NIMA-related kinase 11	protein-coding	TSS-1500	-286	NM_024800	ENSG00000114670	NEK11
chr3	131079988	131081360	+	Colocalization	-1372	0	-	0	131079988	131081360	-	peak156327	9	6	promoter-TSS (NR_027766)	promoter-TSS (NR_027766)	-15	NR_002949	152195	Hs,380350	NM_194289	ENSG00000246082	NUDT16P1	NUDT16P	nudix hydrolase 16 pseudogene 1	pseudo	TSS-50kb;TSS-50kb;TSS-200;TSS-50kb	-18933;-20034;-143;-20050	NM_001171905;NM_001171906;NR_027766;NR_033268	ENSG00000198585;ENSG00000198585;NO_ENSEMBL;NO_ENSEMBL	NUDT16;NUDT16;NO_SYMBOL;NO_SYMBOL
chr3	131099702	131101369	+	Colocalization	-1667	0	-	0	131099702	131101369	-	peak156329	9	6	promoter-TSS (NM_001171906)	promoter-TSS (NM_001171906)	21	NM_001171905	131870	Hs,282050	NM_152395	ENSG00000198585	NUDT16	-	nudix hydrolase 16	protein-coding	TSS-200;TSS-200	-172;-188	NM_001171906;NR_033268	ENSG00000198585;NO_ENSEMBL	NUDT16;NO_SYMBOL
chr3	131220872	131222464	+	Colocalization	-1592	0	-	0	131220872	131222464	-	peak156334	9	6	5' UTR (NM_007208, exon 1 of 10)	5' UTR (NM_007208, exon 1 of 10)	192	NM_007208	11222	Hs,205163	NM_007208	ENSG00000114686	MRPL3	COXPD9|MRL3|RPML3	mitochondrial ribosomal protein L3	protein-coding	TSS-50kb	23692	NR_002985	NO_ENSEMBL	NO_SYMBOL
chr3	131752823	131754382	+	Colocalization	-1559	0	-	0	131752823	131754382	-	peak156380	9	6	5' UTR (NM_130808, exon 1 of 16)	5' UTR (NM_130808, exon 1 of 16)	683	NM_130808	131034	Hs,199877	NM_130808	ENSG00000196353	CPNE4	COPN4|CPN4	copine IV	protein-coding	TSS-50kb	48928	NR_049890	NO_ENSEMBL	NO_SYMBOL
chr3	132135380	132137263	+	Colocalization	-1883	0	-	0	132135380	132137263	+	peak156418	9	6	promoter-TSS (NM_015268)	promoter-TSS (NM_015268)	-231	NM_015268	23317	Hs,12707	NM_015268	ENSG00000138246	DNAJC13	PARK21|RME8	DnaJ (Hsp40) homolog, subfamily C, member 13	protein-coding	TSS-1500	-330	NM_015268	ENSG00000138246	DNAJC13
chr3	132377918	132380232	+	Colocalization	-2314	0	-	0	132377918	132380232	-	peak156438	9	6	promoter-TSS (NR_132426)	promoter-TSS (NR_132426)	-65	NM_024818	79876	Hs,170737	NM_024818	ENSG00000081307	UBA5	THIFP1|UBE1DC1	ubiquitin-like modifier activating enzyme 5	protein-coding	TSS-1500	201	NR_132426	NO_ENSEMBL	NO_SYMBOL
chr3	132440436	132441404	+	Colocalization	-968	0	-	0	132440436	132441404	+	peak156443	9	6	promoter-TSS (NR_002811)	promoter-TSS (NR_002811)	-266	NR_002811	348808	Hs,586111	NR_002811	ENSG00000248724	NPHP3-AS1	NCRNA00119	NPHP3 antisense RNA 1	ncRNA	TSS-1500	-281	NR_002811	NO_ENSEMBL	NO_SYMBOL
chr3	132441704	132442445	+	Colocalization	-742	40	-	-40	132441622	132442445	-	peak156444	9	6	promoter-TSS (NM_153240)	promoter-TSS (NM_153240)	-731	NR_037804	100532724	Hs,511991	NR_037804	ENSG00000274810	NPHP3-ACAD11	-	NPHP3-ACAD11 readthrough (NMD candidate)	ncRNA	TSS-1500	832	NM_153240	ENSG00000113971	NPHP3
chr3	132756498	132758372	+	Colocalization	-1874	0	-	0	132756498	132758372	-	peak156454	9	6	intron (NM_023943, intron 1 of 5)	CpG	303	NM_023943	66000	Hs,191616	NM_023943	ENSG00000144868	TMEM108	CT124	transmembrane protein 108	protein-coding
chr3	133291685	133292556	+	Colocalization	-883	572	+	572	133291673	133293712	+	peak156534	9	6	promoter-TSS (NM_001282765)	promoter-TSS (NM_001282765)	259	NM_017548	55573	Hs,518265	NM_017548	ENSG00000091527	CDV3	H41	CDV3 homolog (mouse)	protein-coding	TSS-1500	-685	NM_001282765	ENSG00000091527	CDV3
chr3	133380217	133381523	+	Colocalization	-1306	0	-	0	133380217	133381523	-	peak156540	9	6	promoter-TSS (NM_007027)	promoter-TSS (NM_007027)	-133	NM_007027	11073	Hs,593379	NM_007027	ENSG00000163781	TOPBP1	TOP2BP1	topoisomerase (DNA) II binding protein 1	protein-coding	TSS-1500	234	NM_007027	ENSG00000163781	TOPBP1
chr3	133524149	133524752	+	Colocalization	-754	302	+	302	133523997	133525507	+	peak156555	9	6	exon (NM_021203, exon 2 of 8)	exon (NM_021203, exon 2 of 8)	21875	NM_021203	58477	Hs,12152	NM_021203	ENSG00000144867	SRPRB	APMCF1	signal recognition particle receptor, B subunit	protein-coding	EXON	0	NM_021203	ENSG00000144867	SRPRB
chr3	133613554	133615382	+	Colocalization	-1828	0	-	0	133613554	133615382	-	peak156563	9	6	5' UTR (NM_016577, exon 1 of 8)	5' UTR (NM_016577, exon 1 of 8)	223	NM_016577	51560	Hs,715344	NM_016577	ENSG00000154917	RAB6B	-	RAB6B, member RAS oncogene family	protein-coding
chr3	133968895	133970109	+	Colocalization	-1214	0	-	0	133968895	133970109	-	peak156588	9	6	promoter-TSS (NM_002958)	promoter-TSS (NM_002958)	84	NM_002958	6259	Hs,654562	NM_002958	ENSG00000163785	RYK	D3S3195|JTK5|JTK5A|RYK1	receptor-like tyrosine kinase	protein-coding	TSS-200	17	NM_002958	ENSG00000163785	RYK
chr3	134092210	134094425	+	Colocalization	-2215	0	-	0	134092210	134094425	-	peak156602	8	6	5' UTR (NM_016201, exon 1 of 10)	5' UTR (NM_016201, exon 1 of 10)	109	NM_001278685	51421	Hs,426312	NM_016201	ENSG00000114019	AMOTL2	LCCP	angiomotin like 2	protein-coding	TSS-50kb	6715	NR_106885	NO_ENSEMBL	NO_SYMBOL
chr3	134203570	134205108	+	Colocalization	-1538	389	+	389	134203570	134205885	+	peak156616	9	6	promoter-TSS (NM_025180)	promoter-TSS (NM_025180)	103	NM_001242375	25847	Hs,106909	NM_015391	ENSG00000129055	ANAPC13	APC13|SWM1	anaphase promoting complex subunit 13	protein-coding	TSS-1500	-418	NM_025180	ENSG00000182923	CEP63
chr3	134369152	134370866	+	Colocalization	-1714	0	-	0	134369152	134370866	-	peak156624	8	6	promoter-TSS (NM_178554)	promoter-TSS (NM_178554)	-145	NM_178554	339855	Hs,146730	NM_178554		KY	-	kyphoscoliosis peptidase	protein-coding	TSS-1500	246	NM_178554	ENSG00000174611	KY
chr3	135683914	135685436	+	Colocalization	-1522	0	-	0	135683914	135685436	-	peak156711	9	6	5' UTR (NM_002718, exon 1 of 14)	5' UTR (NM_002718, exon 1 of 14)	160	NM_002718	5523	Hs,518155	NM_002718	ENSG00000073711	PPP2R3A	PPP2R3|PR130|PR72	protein phosphatase 2, regulatory subunit B'', alpha	protein-coding
chr3	135915165	135915604	+	Colocalization	-946	451	-	-451	135913756	135916110	-	peak156733	9	6	promoter-TSS (NM_018133)	promoter-TSS (NM_018133)	-245	NM_018133	55167	Hs,18631	NM_018133	ENSG00000174579	MSL2	MSL-2|MSL2L1|RNF184	male-specific lethal 2 homolog (Drosophila)	protein-coding	TSS-50kb;TSS-1500	1724;346	NM_001145417;NM_018133	ENSG00000174579;ENSG00000174579	MSL2;MSL2
chr3	135968893	135970560	+	Colocalization	-1667	0	-	0	135968893	135970560	+	peak156734	9	6	intron (NM_001178014, intron 1 of 15)	intron (NM_001178014, intron 1 of 15)	560	NM_001178014	5096	Hs,63788	NM_000532	ENSG00000114054	PCCB	-	propionyl-CoA carboxylase beta subunit	protein-coding	INTRON	0	NM_001178014	ENSG00000114054	PCCB
chr3	136471850	136472398	+	Colocalization	-608	830	-	-830	136470131	136472458	-	peak156755	9	6	promoter-TSS (NM_005862)	promoter-TSS (NM_005862)	-50	NM_005862	10274	Hs,412586	NM_005862	ENSG00000118007	STAG1	SA1|SCC3A	stromal antigen 1	protein-coding	TSS-200	150	NM_005862	ENSG00000118007	STAG1
chr3	136536989	136537440	+	Colocalization	-1007	770	+	770	136536432	136539535	+	peak156758	9	6	5' UTR (NM_001097599, exon 1 of 2)	5' UTR (NM_001097599, exon 1 of 2)	123	NM_025246	80723	Hs,477692	NM_025246	ENSG00000168917	SLC35G2	TMEM22	solute carrier family 35, member G2	protein-coding	TSS-50kb	-43165	NM_006153	ENSG00000158092	NCK1
chr3	123303932	123304591	+	Colocalization	-1468	34	-	-34	123303056	123305400	+	peak155811	9	6	promoter-TSS (NR_038266)	promoter-TSS (NR_038266)	-132	NR_038266	100506826	Hs,556600	NR_038266	ENSG00000239523	MYLK-AS1	-	MYLK antisense RNA 1	ncRNA	TSS-1500	-231	NR_038266	NO_ENSEMBL	NO_SYMBOL
chr3	122920138	122921631	+	Colocalization	-1493	0	-	0	122920138	122921631	-	peak155782	9	6	intron (NM_012430, intron 1 of 6)	CpG	111	NM_012430	26984	Hs,477361	NM_012430		SEC22A	SEC22L2	SEC22 homolog A, vesicle trafficking protein	protein-coding
chr3	122785495	122787940	+	Colocalization	-2445	0	-	0	122785495	122787940	-	peak155770	8	6	intron (NR_028444, intron 1 of 15)	MIRc|SINE|MIR	862	NR_028444	10954	Hs,477352	NM_006810	ENSG00000065485	PDIA5	PDIR	protein disulfide isomerase family A, member 5	protein-coding	TSS-50kb;TSS-50kb	40160;39059	NM_001256348;NR_046079	ENSG00000082684;NO_ENSEMBL	SEMA5B;NO_SYMBOL
chr3	122514559	122514705	+	Colocalization	-146	1160	-	-1160	122512238	122514705	-	peak155755	9	6	promoter-TSS (NM_032839)	promoter-TSS (NM_032839)	-429	NM_032839	84925	Hs,477346	NM_032839	ENSG00000138463	DIRC2	RCC4	disrupted in renal carcinoma 2	protein-coding	TSS-1500;TSS-1500	907;-528	NM_024610;NM_032839	ENSG00000169087;ENSG00000138463	HSPBAP1;DIRC2
chr3	107317549	107318994	+	Colocalization	-1446	36	+	36	107317549	107319068	+	peak154110	9	6	intron (NM_001276286, intron 2 of 16)	intron (NM_001276286, intron 2 of 16)	76526	NM_001276286	56987	Hs,124366	NM_020235	ENSG00000114439	BBX	ARTC1|HBP2|HSPC339|MDS001	bobby sox homolog (Drosophila)	protein-coding	INTRON	0	NM_001276286	ENSG00000114439	BBX
chr3	107808602	107811007	+	Colocalization	-2405	0	-	0	107808602	107811007	-	peak154203	9	6	5' UTR (NM_001777, exon 1 of 11)	5' UTR (NM_001777, exon 1 of 11)	130	NM_198793	961	Hs,446414	NM_001777	ENSG00000196776	CD47	IAP|MER6|OA3	CD47 molecule	protein-coding	TSS-50kb;TSS-50kb	-34963;-34206	NR_110028;NR_110030	NO_ENSEMBL;NO_ENSEMBL	NO_SYMBOL;NO_SYMBOL
chr3	107941124	107941591	+	Colocalization	-1124	108	-	-108	107940251	107942249	-	peak154224	9	6	5' UTR (NM_018010, exon 1 of 11)	5' UTR (NM_018010, exon 1 of 11)	167	NM_018010	55081	Hs,412196	NM_018010	ENSG00000114446	IFT57	ESRRBL1|HIPPI|MHS4R2	intraflagellar transport 57	protein-coding
chr3	108308567	108309736	+	Colocalization	-1168	389	-	-389	108307790	108309736	-	peak154282	9	6	promoter-TSS (NM_020890)	promoter-TSS (NM_020890)	-272	NM_020890	57650	Hs,591308	NM_020890	ENSG00000163507	KIAA1524	CIP2A|p90	KIAA1524	protein-coding	TSS-1500	373	NM_020890	ENSG00000163507	KIAA1524
chr3	108321083	108321956	+	Colocalization	-874	483	+	483	108321083	108322923	-	peak154285	9	6	intron (NM_014648, intron 1 of 32)	intron (NM_014648, intron 1 of 32)	-13512	NM_020890	57650	Hs,591308	NM_020890	ENSG00000163507	KIAA1524	CIP2A|p90	KIAA1524	protein-coding	INTRON;TSS-50kb	0;13613	NM_014648;NM_020890	ENSG00000198919;ENSG00000163507	DZIP3;KIAA1524
chr3	110789061	110790838	+	Colocalization	-1778	406	+	406	110789061	110791652	-	peak154565	9	6	promoter-TSS (NM_015480)	promoter-TSS (NM_015480)	-249	NM_015480	25945	Hs,293917	NM_015480	ENSG00000177707	PVRL3	CD113|CDW113|NECTIN-3|PPR3|PRR3|PVRR3	poliovirus receptor-related 3	protein-coding	TSS-1500;TSS-1500;TSS-50kb	-758;-349;1651	NM_001243288;NM_015480;NR_045114	ENSG00000177707;ENSG00000177707;NO_ENSEMBL	NECTIN3;NECTIN3;NO_SYMBOL
chr3	111392729	111394231	+	Colocalization	-1502	0	-	0	111392729	111394231	-	peak154633	9	6	promoter-TSS (NM_153268)	promoter-TSS (NM_153268)	-43	NM_001185106	257068	Hs,477114	NM_153268	ENSG00000240891	PLCXD2	-	phosphatidylinositol-specific phospholipase C, X domain containing 2	protein-coding	TSS-200;TTS+10kb	-142;-1732	NM_153268;NR_046733	ENSG00000240891;NO_ENSEMBL	PLCXD2;NO_SYMBOL
chr3	111451146	111451513	+	Colocalization	-518	604	+	604	111450995	111452872	+	peak154645	9	5	intron (NM_001134437, intron 1 of 17)	intron (NM_001134437, intron 1 of 17)	607	NM_001134437	90102	Hs,603252	NM_145753	ENSG00000144824	PHLDB2	LL5b|LL5beta	pleckstrin homology-like domain, family B, member 2	protein-coding	INTRON	0	NM_001134437	ENSG00000144824	PHLDB2
chr3	111451844	111452375	+	Colocalization	-1028	176	-	-176	111450995	111452872	+	peak154645	9	5	intron (NM_001134437, intron 1 of 17)	intron (NM_001134437, intron 1 of 17)	607	NM_001134437	90102	Hs,603252	NM_145753	ENSG00000144824	PHLDB2	LL5b|LL5beta	pleckstrin homology-like domain, family B, member 2	protein-coding	INTRON	0	NM_001134437	ENSG00000144824	PHLDB2
chr3	111577836	111580336	+	Colocalization	-2500	21	-	-21	111577794	111580336	+	peak154676	9	6	intron (NM_001134439, intron 1 of 17)	intron (NM_001134439, intron 1 of 17)	497	NM_001134439	90102	Hs,603252	NM_145753	ENSG00000144824	PHLDB2	LL5b|LL5beta	pleckstrin homology-like domain, family B, member 2	protein-coding	INTRON	0	NM_001134439	ENSG00000144824	PHLDB2
chr3	107241573	107241950	+	Colocalization	-640	1404	+	1404	107241310	107245021	+	peak154093	9	6	intron (NM_001276286, intron 1 of 16)	intron (NM_001276286, intron 1 of 16)	1383	NM_001276286	56987	Hs,124366	NM_020235	ENSG00000114439	BBX	ARTC1|HBP2|HSPC339|MDS001	bobby sox homolog (Drosophila)	protein-coding	INTRON	0	NM_001276286	ENSG00000114439	BBX
chr3	111697519	111697925	+	Colocalization	-740	224	+	224	111697185	111698708	-	peak154702	9	6	exon (NM_018394, exon 1 of 5)	exon (NM_018394, exon 1 of 5)	224	NR_073570	55347	Hs,477115	NM_018394	ENSG00000144827	ABHD10	-	abhydrolase domain containing 10	protein-coding	TSS-50kb;TSS-50kb;1ST EXON;TTS+10kb	-20160;-19739;0;2683	NM_001008273;NM_013259;NM_018394;NM_145753	ENSG00000144834;ENSG00000144834;ENSG00000144827;ENSG00000144824	TAGLN3;TAGLN3;ABHD10;PHLDB2
chr3	111803793	111806875	+	Colocalization	-3082	69	+	69	111803793	111807013	-	peak154719	9	6	intron (NM_024616, intron 1 of 5)	CpG	221	NM_024616	79669	Hs,434247	NM_024616	ENSG00000114529	C3orf52	TTMP	chromosome 3 open reading frame 52	protein-coding	TTS+10kb;TSS-50kb	5388;-26344	NM_001042575;NR_030292	ENSG00000176040;NO_ENSEMBL	TMPRSS7;NO_SYMBOL
chr3	112012137	112012678	+	Colocalization	-550	362	+	362	112012129	112013411	-	peak154737	9	6	intron (NM_183061, intron 1 of 28)	intron (NM_183061, intron 1 of 28)	304	NM_183061	285335	Hs,680112	NM_183061	ENSG00000172139	SLC9C1	NHE|SLC9A10|sperm-NHE	solute carrier family 9, subfamily C (Na+-transporting carboxylic acid decarboxylase), member 1	protein-coding	TSS-50kb;INTRON	-39245;0	NM_001004196;NM_183061	ENSG00000091972;ENSG00000172139	CD200;SLC9C1
chr3	112012871	112013411	+	Colocalization	-540	371	-	-371	112012129	112013411	-	peak154737	9	6	intron (NM_183061, intron 1 of 28)	intron (NM_183061, intron 1 of 28)	304	NM_183061	285335	Hs,680112	NM_183061	ENSG00000172139	SLC9C1	NHE|SLC9A10|sperm-NHE	solute carrier family 9, subfamily C (Na+-transporting carboxylic acid decarboxylase), member 1	protein-coding	TSS-50kb;INTRON	-39245;0	NM_001004196;NM_183061	ENSG00000091972;ENSG00000172139	CD200;SLC9C1
chr3	112021993	112023586	+	Colocalization	-1593	0	-	0	112021993	112023586	-	peak154738	7	6	Intergenic	HERV3-int|LTR|ERV1	-9716	NM_183061	285335	Hs,680112	NM_183061	ENSG00000172139	SLC9C1	NHE|SLC9A10|sperm-NHE	solute carrier family 9, subfamily C (Na+-transporting carboxylic acid decarboxylase), member 1	protein-coding	TSS-50kb;TSS-50kb	-29225;9817	NM_001004196;NM_183061	ENSG00000091972;ENSG00000172139	CD200;SLC9C1
chr3	112051708	112053435	+	Colocalization	-1727	0	-	0	112051708	112053435	-	peak154745	9	6	intron (NM_005944, intron 1 of 5)	intron (NM_005944, intron 1 of 5)	656	NM_005944	4345	Hs,79015	NM_005944	ENSG00000091972	CD200	MOX1|MOX2|MRC|OX-2	CD200 molecule	protein-coding	INTRON;TSS-50kb	0;39599	NM_005944;NM_183061	ENSG00000091972;ENSG00000172139	CD200;SLC9C1
chr3	112280640	112281596	+	Colocalization	-1183	325	-	-325	112279763	112281823	+	peak154775	9	6	promoter-TSS (NM_017945)	promoter-TSS (NM_017945)	17	NM_001278712	64422	Hs,477126	NM_022488	ENSG00000144848	ATG3	APG3|APG3-LIKE|APG3L|PC3-96	autophagy related 3	protein-coding	TSS-200	-163	NM_017945	ENSG00000138459	SLC35A5
chr3	112709333	112709729	+	Colocalization	-509	402	+	402	112709220	112710646	-	peak154816	9	6	exon (NM_138485, exon 1 of 5)	exon (NM_138485, exon 1 of 5)	133	NM_138485	29083	Hs,127496	NM_014170	ENSG00000163607	GTPBP8	HSPC135	GTP-binding protein 8 (putative)	protein-coding	1ST EXON;TSS-50kb	0;16097	NM_138485;NM_170780	ENSG00000163607;ENSG00000163606	GTPBP8;CD200R1
chr3	112710001	112710445	+	Colocalization	-645	290	-	-290	112709220	112710646	-	peak154816	9	6	exon (NM_138485, exon 1 of 5)	exon (NM_138485, exon 1 of 5)	133	NM_138485	29083	Hs,127496	NM_014170	ENSG00000163607	GTPBP8	HSPC135	GTP-binding protein 8 (putative)	protein-coding	1ST EXON;TSS-50kb	0;16097	NM_138485;NM_170780	ENSG00000163607;ENSG00000163606	GTPBP8;CD200R1
chr3	112739155	112739181	+	Colocalization	-26	901	-	-901	112737353	112739181	-	peak154820	9	6	intron (NM_015412, intron 1 of 8)	CpG	288	NM_015412	25871	Hs,591288	NM_015412	ENSG00000163608	C3orf17	NET17	chromosome 3 open reading frame 17	protein-coding	TSS-50kb	44431	NM_170780	ENSG00000163606	CD200R1
chr3	112929280	112932018	+	Colocalization	-2738	0	-	0	112929280	112932018	-	peak154838	9	6	promoter-TSS (NM_001301861)	promoter-TSS (NM_001301861)	337	NM_033254	91653	Hs,591318	NM_033254	ENSG00000144857	BOC	CDON2	BOC cell adhesion associated, oncogene regulated	protein-coding	TSS-1500;TSS-50kb	-794;44172	NM_001301861;NR_110823	ENSG00000144857;NO_ENSEMBL	BOC;NO_SYMBOL
chr3	111717473	111720141	+	Colocalization	-2668	0	-	0	111717473	111720141	-	peak154706	9	6	intron (NM_001008272, intron 2 of 4)	intron (NM_001008272, intron 2 of 4)	800	NM_001008273	29114	Hs,169330	NM_013259	ENSG00000144834	TAGLN3	NP22|NP24|NP25	transgelin 3	protein-coding	INTRON;TSS-50kb;TTS+10kb	0;-39757;6693	NM_001008272;NM_001042575;NM_018394	ENSG00000144834;ENSG00000176040;ENSG00000144827	TAGLN3;TMPRSS7;ABHD10
chr3	107148216	107151947	+	Colocalization	-3731	0	-	0	107148216	107151947	-	peak154081	9	6	intron (NR_110039, intron 1 of 2)	CpG	305	NR_110039	101929607	Hs,252565	NR_110039	ENSG00000273125	LOC101929607	-	uncharacterized LOC101929607	ncRNA	TSS-50kb	49177	NR_126332	NO_ENSEMBL	NO_SYMBOL
chr3	106958996	106959009	+	Colocalization	-12	750	+	750	106958996	106960507	-	peak154048	9	6	promoter-TSS (NR_028303)	promoter-TSS (NR_028303)	213	NR_028302	344595	Hs,543039	NR_028301	ENSG00000243701	DUBR	DUM|LINC00883	DPPA2 upstream binding RNA	ncRNA	TSS-200	113	NR_028303	NO_ENSEMBL	NO_SYMBOL
chr3	105586789	105589447	+	Colocalization	-2658	0	-	0	105586789	105589447	-	peak153847	9	6	promoter-TSS (NM_170662)	promoter-TSS (NM_170662)	-231	NM_170662	868	Hs,430589	NM_170662	ENSG00000114423	CBLB	Cbl-b|Nbla00127|RNF56	Cbl proto-oncogene B, E3 ubiquitin protein ligase	protein-coding	TSS-1500	332	NM_170662	ENSG00000114423	CBLB
chr3	98241969	98242338	+	Colocalization	-369	678	-	-678	98240613	98242338	+	peak152608	9	6	5' UTR (NM_001040199, exon 1 of 5)	5' UTR (NM_001040199, exon 1 of 5)	434	NM_001040199	56650	Hs,531371	NM_019895	ENSG00000080822	CLDND1	C3orf4|GENX-3745	claudin domain containing 1	protein-coding	TSS-50kb	-9366	NM_005290	ENSG00000154165	GPR15
chr3	98311171	98313082	+	Colocalization	-1911	0	-	0	98311171	98313082	-	peak152622	9	6	exon (NM_000097, exon 1 of 7)	exon (NM_000097, exon 1 of 7)	328	NM_000097	1371	Hs,476982	NM_000097	ENSG00000080819	CPOX	CPO|CPX|HCP	coproporphyrinogen oxidase	protein-coding	1ST EXON	0	NM_000097	ENSG00000080819	CPOX
chr3	98450785	98454059	+	Colocalization	-3274	0	-	0	98450785	98454059	-	peak152648	9	6	promoter-TSS (NR_046683)	promoter-TSS (NR_046683)	874	NM_006100	10402	Hs,148716	NM_006100	ENSG00000064225	ST3GAL6	SIAT10|ST3GALVI	ST3 beta-galactoside alpha-2,3-sialyltransferase 6	protein-coding	TSS-1500	774	NR_046683	NO_ENSEMBL	NO_SYMBOL
chr3	98620476	98620876	+	Colocalization	-984	196	-	-196	98619500	98621460	-	peak152684	9	6	promoter-TSS (NM_080927)	promoter-TSS (NM_080927)	53	NM_080927	131566	Hs,203691	NM_080927	ENSG00000057019	DCBLD2	CLCP1|ESDN	discoidin, CUB and LCCL domain containing 2	protein-coding	TSS-200	48	NM_080927	ENSG00000057019	DCBLD2
chr3	98621190	98621460	+	Colocalization	-270	845	-	-845	98619500	98621460	-	peak152684	9	6	promoter-TSS (NM_080927)	promoter-TSS (NM_080927)	53	NM_080927	131566	Hs,203691	NM_080927	ENSG00000057019	DCBLD2	CLCP1|ESDN	discoidin, CUB and LCCL domain containing 2	protein-coding	TSS-200	48	NM_080927	ENSG00000057019	DCBLD2
chr3	99536158	99536858	+	Colocalization	-984	185	+	185	99535874	99537512	+	peak152869	9	6	promoter-TSS (NM_032359)	promoter-TSS (NM_032359)	15	NM_032359	84319	Hs,581320	NM_032359	ENSG00000184220	CMSS1	C3orf26	cms1 ribosomal small subunit homolog (yeast)	protein-coding	TSS-200	-84	NM_032359	ENSG00000184220	CMSS1
chr3	99594437	99595601	+	Colocalization	-1164	0	-	0	99594437	99595601	-	peak152881	9	6	promoter-TSS (NM_001282794)	promoter-TSS (NM_001282794)	28	NM_014890	11259	Hs,104672	NM_014890	ENSG00000168386	FILIP1L	DOC-1|DOC1|GIP130|GIP90	filamin A interacting protein 1-like	protein-coding	TSS-200	73	NM_001282794	ENSG00000168386	FILIP1L
chr3	99979435	99979991	+	Colocalization	-1082	89	+	89	99978909	99980696	-	peak152944	9	6	5' UTR (NM_018309, exon 1 of 18)	5' UTR (NM_018309, exon 1 of 18)	142	NM_001199198	55773	Hs,477003	NM_018309	ENSG00000036054	TBC1D23	NS4ATP1	TBC1 domain family, member 23	protein-coding
chr3	100052985	100054535	+	Colocalization	-1550	0	-	0	100052985	100054535	+	peak152954	9	6	intron (NM_020202, intron 1 of 9)	CpG	198	NM_020202	56954	Hs,439152	NM_020202		NIT2	HEL-S-8a	nitrilase family, member 2	protein-coding	TTS+10kb	9765	NM_018309	ENSG00000036054	TBC1D23
chr3	100119772	100120612	+	Colocalization	-1606	251	+	251	100119006	100121880	-	peak152969	9	6	promoter-TSS (NM_014820)	promoter-TSS (NM_014820)	-201	NM_014820	9868	Hs,227253	NM_014820	ENSG00000154174	TOMM70A	-	translocase of outer mitochondrial membrane 70 homolog A (S, cerevisiae)	protein-coding	TSS-1500	302	NM_014820	ENSG00000154174	TOMM70
chr3	100210548	100211857	+	Colocalization	-1309	0	-	0	100210548	100211857	+	peak152981	9	6	promoter-TSS (NM_018004)	promoter-TSS (NM_018004)	-260	NM_018004	55076	Hs,658956	NM_018004	ENSG00000181458	TMEM45A	DERP7	transmembrane protein 45A	protein-coding	TSS-1500	-360	NM_018004	ENSG00000181458	TMEM45A
chr3	100427891	100428585	+	Colocalization	-1096	416	+	416	100427489	100429819	-	peak153005	9	6	intron (NM_006070, intron 1 of 7)	CpG	268	NM_001195478	10342	Hs,518123	NM_006070	ENSG00000114354	TFG	HMSNP|SPG57|TF6|TRKT3	TRK-fused gene	protein-coding
chr3	101230930	101232857	+	Colocalization	-1927	0	-	0	101230930	101232857	-	peak153110	9	6	intron (NM_001282801, intron 1 of 22)	CpG	191	NM_001282801	57337	Hs,529551	NM_020654	ENSG00000138468	SENP7	-	SUMO1/sentrin specific peptidase 7	protein-coding	TSS-50kb;TSS-50kb	-48885;-5916	NM_017819;NR_036433	ENSG00000174173;NO_ENSEMBL	TRMT10C;NO_SYMBOL
chr3	101280256	101281376	+	Colocalization	-1120	144	+	144	101280256	101281663	-	peak153115	9	6	intron (NM_017819, intron 1 of 1)	intron (NM_017819, intron 1 of 1)	280	NM_017819	54931	Hs,594839	NM_017819	ENSG00000174173	TRMT10C	HNYA|MRPP1|RG9MTD1	tRNA methyltransferase 10C, mitochondrial RNase P subunit	protein-coding	TSS-50kb;INTRON;TSS-50kb	48976;0;-12181	NM_001282804;NM_017819;NM_020357	NO_ENSEMBL;ENSG00000174173;ENSG00000081154	NO_SYMBOL;TRMT10C;PCNP
chr3	101292184	101293070	+	Colocalization	-941	522	+	522	101292129	101294169	+	peak153116	9	6	intron (NM_020357, intron 1 of 4)	CpG	107	NM_020357	57092	Hs,744968	NM_020357	ENSG00000081154	PCNP	-	PEST proteolytic signal containing nuclear protein	protein-coding	TTS+10kb	7960	NM_017819	ENSG00000174173	TRMT10C
chr3	101293739	101294169	+	Colocalization	-430	805	-	-805	101292129	101294169	+	peak153116	9	6	intron (NM_020357, intron 1 of 4)	CpG	107	NM_020357	57092	Hs,744968	NM_020357	ENSG00000081154	PCNP	-	PEST proteolytic signal containing nuclear protein	protein-coding	TTS+10kb	7960	NM_017819	ENSG00000174173	TRMT10C
chr3	101395781	101396482	+	Colocalization	-1252	355	-	-355	101394520	101397034	-	peak153126	9	6	non-coding (NR_024407, exon 1 of 1)	non-coding (NR_024407, exon 1 of 1)	211	NM_014415	27107	Hs,655286	NM_014415	ENSG00000066422	ZBTB11	ZNF-U69274|ZNF913	zinc finger and BTB domain containing 11	protein-coding	TTS+10kb;TSS-50kb;TSS-50kb	-4256;-47759;-35600	NM_000986;NM_001303401;NR_002941	ENSG00000114391;ENSG00000182504;NO_ENSEMBL	RPL24;CEP97;NO_SYMBOL
chr3	101405325	101405855	+	Colocalization	-1137	88	+	88	101404718	101406638	-	peak153127	9	6	promoter-TSS (NM_000986)	promoter-TSS (NM_000986)	-115	NM_000986	6152	Hs,477028	NM_000986	ENSG00000114391	RPL24	HEL-S-310|L24	ribosomal protein L24	protein-coding	TSS-1500;TSS-50kb;TSS-50kb;TSS-50kb;TTS+10kb	216;-37858;9791;-25699;7722	NM_000986;NM_001303401;NM_014415;NR_002941;NR_024407	ENSG00000114391;ENSG00000182504;ENSG00000066422;NO_ENSEMBL;NO_ENSEMBL	RPL24;CEP97;ZBTB11;NO_SYMBOL;NO_SYMBOL
chr3	101497510	101499243	+	Colocalization	-1733	0	-	0	101497510	101499243	-	peak153136	9	6	promoter-TSS (NM_001134456)	promoter-TSS (NM_001134456)	91	NM_001134456	91775	Hs,595933	NM_145037	ENSG00000144815	NXPE3	FAM55C|MST115|MSTP115	neurexophilin and PC-esterase domain family, member 3	protein-coding	TSS-50kb;TSS-200;TTS+10kb	-48557;-9;9071	NM_001005474;NM_001134456;NM_001303401	ENSG00000144802;ENSG00000144815;ENSG00000182504	NFKBIZ;NXPE3;CEP97
chr3	101546047	101547310	+	Colocalization	-1263	0	-	0	101546047	101547310	-	peak153144	9	6	promoter-TSS (NM_001005474)	promoter-TSS (NM_001005474)	-155	NM_001005474	64332	Hs,319171	NM_031419	ENSG00000144802	NFKBIZ	IKBZ|INAP|MAIL	nuclear factor of kappa light polypeptide gene enhancer in B-cells inhibitor, zeta	protein-coding	TSS-1500;TSS-50kb	-255;-21779	NM_001005474;NM_031419	ENSG00000144802;ENSG00000144802	NFKBIZ;NFKBIZ
chr3	101547598	101548530	+	Colocalization	-932	0	-	0	101547598	101548530	-	peak153145	5	6	TTS (NM_001134456)	TTS (NM_001134456)	1230	NM_001005474	64332	Hs,319171	NM_031419	ENSG00000144802	NFKBIZ	IKBZ|INAP|MAIL	nuclear factor of kappa light polypeptide gene enhancer in B-cells inhibitor, zeta	protein-coding	TTS+10kb;TSS-50kb	1090;-20393	NM_001134456;NM_031419	ENSG00000144815;ENSG00000144802	NXPE3;NFKBIZ
chr3	101566970	101567818	+	Colocalization	-864	718	+	718	101566953	101569270	+	peak153147	9	6	promoter-TSS (NM_031419)	promoter-TSS (NM_031419)	-246	NM_031419	64332	Hs,319171	NM_031419	ENSG00000144802	NFKBIZ	IKBZ|INAP|MAIL	nuclear factor of kappa light polypeptide gene enhancer in B-cells inhibitor, zeta	protein-coding	TSS-1500	-345	NM_031419	ENSG00000144802	NFKBIZ
chr3	105088500	105088881	+	Colocalization	-382	2194	-	-2194	105084111	105088881	+	peak153742	9	6	intron (NM_001243280, intron 1 of 14)	intron (NM_001243280, intron 1 of 14)	939	NM_001243280	214	Hs,591293	NM_001627	ENSG00000170017	ALCAM	CD166|MEMD	activated leukocyte cell adhesion molecule	protein-coding	INTRON	0	NM_001243280	ENSG00000170017	ALCAM
chr3	113233063	113235106	+	Colocalization	-2043	0	-	0	113233063	113235106	-	peak154862	9	6	promoter-TSS (NM_144718)	promoter-TSS (NM_144718)	-51	NM_144718	152185	Hs,477144	NM_144718	ENSG00000163611	SPICE1	CCDC52|SPICE	spindle and centriole associated protein 1	protein-coding	TSS-50kb;TSS-200	-17233;151	NM_017699;NM_144718	ENSG00000072858;ENSG00000163611	SIDT1;SPICE1
chr3	141514809	141517095	+	Colocalization	-2286	0	-	0	141514809	141517095	+	peak157160	9	6	intron (NM_139209, intron 2 of 3)	intron (NM_139209, intron 2 of 3)	18909	NM_139209	131890	Hs,680654	NM_139209		GRK7	GPRK7	G protein-coupled receptor kinase 7	protein-coding	INTRON	0	NM_139209	ENSG00000114124	GRK7
chr3	113250845	113253555	+	Colocalization	-2710	0	-	0	113250845	113253555	-	peak154863	8	6	intron (NM_001308350, intron 1 of 25)	CpG	982	NM_001308350	54847	Hs,591291	NM_017699	ENSG00000072858	SIDT1	B830021E24Rik|SID-1|SID1	SID1 transmembrane family, member 1	protein-coding	TSS-50kb	18267	NM_144718	ENSG00000163611	SPICE1
chr3	113416560	113416806	+	Colocalization	-246	1111	-	-1111	113414338	113416806	-	peak154883	9	6	promoter-TSS (NR_111981)	promoter-TSS (NR_111981)	-79	NM_001009899	205717	Hs,632570	NM_001009899	ENSG00000176542	USF3	KIAA2018	upstream transcription factor family member 3	protein-coding	TSS-200	180	NR_111981	NO_ENSEMBL	NO_SYMBOL
chr3	119528607	119529590	+	Colocalization	-983	0	-	0	119528607	119529590	-	peak155564	6	6	intron (NM_033013, intron 3 of 8)	CpG	27542	NM_022002	8856	Hs,7303	NM_003889	ENSG00000144852	NR1I2	BXR|ONR1|PAR|PAR1|PAR2|PARq|PRR|PXR|SAR|SXR	nuclear receptor subfamily 1, group I, member 2	protein-coding
chr3	119813261	119814107	+	Colocalization	-1820	10	-	-10	119812267	119815081	-	peak155590	9	6	promoter-TSS (NM_001146156)	promoter-TSS (NM_001146156)	-410	NM_002093	2932	Hs,445733	NM_002093	ENSG00000082701	GSK3B	-	glycogen synthase kinase 3 beta	protein-coding	TSS-1500	511	NM_001146156	ENSG00000082701	GSK3B
chr3	120067059	120068894	+	Colocalization	-1835	0	-	0	120067059	120068894	-	peak155611	9	6	exon (NM_001099678, exon 1 of 4)	exon (NM_001099678, exon 1 of 4)	209	NM_001099678	116064	Hs,518084	NM_001099678	ENSG00000163428	LRRC58	-	leucine rich repeat containing 58	protein-coding	1ST EXON	0	NM_001099678	ENSG00000163428	LRRC58
chr3	120168811	120170118	+	Colocalization	-1307	0	-	0	120168811	120170118	-	peak155619	5	6	intron (NM_007085, intron 2 of 10)	CpG	453	NM_007085	11167	Hs,269512	NM_007085		FSTL1	FRP|FSL1|MIR198	follistatin like 1	protein-coding
chr3	120277471	120278865	+	Colocalization	-1394	0	-	0	120277471	120278865	+	peak155625	9	6	Intergenic	Intergenic	-36960	NM_004547	4710	Hs,304613	NM_004547	ENSG00000065518	NDUFB4	B15|CI-B15	NADH dehydrogenase (ubiquinone) 1 beta subcomplex, 4, 15kDa	protein-coding	TSS-50kb	-37059	NM_004547	ENSG00000065518	NDUFB4
chr3	120279833	120280551	+	Colocalization	-718	0	-	0	120279833	120280551	+	peak155626	4	2	Intergenic	Intergenic	-34936	NM_004547	4710	Hs,304613	NM_004547	ENSG00000065518	NDUFB4	B15|CI-B15	NADH dehydrogenase (ubiquinone) 1 beta subcomplex, 4, 15kDa	protein-coding	TSS-50kb	-35035	NM_004547	ENSG00000065518	NDUFB4
chr3	120314545	120315400	+	Colocalization	-855	164	+	164	120314545	120315728	+	peak155628	9	6	promoter-TSS (NM_004547)	promoter-TSS (NM_004547)	9	NM_001168331	4710	Hs,304613	NM_004547	ENSG00000065518	NDUFB4	B15|CI-B15	NADH dehydrogenase (ubiquinone) 1 beta subcomplex, 4, 15kDa	protein-coding	TSS-200	-91	NM_004547	ENSG00000065518	NDUFB4
chr3	120460851	120461026	+	Colocalization	-174	827	+	827	120460851	120462679	-	peak155640	9	6	promoter-TSS (NM_173825)	promoter-TSS (NM_173825)	207	NM_005513	2960	Hs,445272	NM_005513	ENSG00000153767	GTF2E1	FE|TF2E1|TFIIE-A	general transcription factor IIE subunit 1	protein-coding	TSS-200	107	NM_173825	ENSG00000144840	RABL3
chr3	120461170	120461785	+	Colocalization	-934	287	+	287	120460851	120462679	-	peak155640	9	6	promoter-TSS (NM_173825)	promoter-TSS (NM_173825)	207	NM_005513	2960	Hs,445272	NM_005513	ENSG00000153767	GTF2E1	FE|TF2E1|TFIIE-A	general transcription factor IIE subunit 1	protein-coding	TSS-200	107	NM_173825	ENSG00000144840	RABL3
chr3	120627998	120628540	+	Colocalization	-692	745	-	-745	120626359	120628690	-	peak155652	9	6	intron (NM_014980, intron 1 of 27)	CpG	475	NM_001308330	9515	Hs,477315	NM_014980	ENSG00000145087	STXBP5L	LLGL4	syntaxin binding protein 5-like	protein-coding
chr3	119421334	119423113	+	Colocalization	-1779	0	-	0	119421334	119423113	-	peak155559	9	6	intron (NM_033364, intron 1 of 17)	CpG	355	NM_033364	89876	Hs,341906	NM_033364	ENSG00000183833	MAATS1	AAT1|AAT1alpha|C3orf15|CaM-IP2|SPATA26	MYCBP-associated, testis expressed 1	protein-coding	TSS-50kb;TSS-50kb	26082;42888	NM_005694;NM_022135	ENSG00000138495;ENSG00000121577	COX17;POPDC2
chr3	120628589	120628690	+	Colocalization	-100	1116	-	-1116	120626359	120628690	-	peak155652	9	6	intron (NM_014980, intron 1 of 27)	CpG	475	NM_001308330	9515	Hs,477315	NM_014980	ENSG00000145087	STXBP5L	LLGL4	syntaxin binding protein 5-like	protein-coding
chr3	121265467	121266026	+	Colocalization	-616	574	-	-574	121264262	121266083	-	peak155663	9	6	promoter-TSS (NM_199420)	promoter-TSS (NM_199420)	-320	NM_199420	10721	Hs,241517	NM_199420	ENSG00000051341	POLQ	POLH|PRO0327	polymerase (DNA directed), theta	protein-coding	TSS-50kb;TSS-50kb;TSS-1500	-21705;-47097;420	NM_001012659;NM_016298;NM_199420	ENSG00000186103;ENSG00000163833;ENSG00000051341	ARGFX;FBXO40;POLQ
chr3	121468499	121468926	+	Colocalization	-912	246	-	-246	121467521	121469410	-	peak155672	9	6	intron (NM_001256488, intron 1 of 20)	CpG	148	NM_004487	2804	Hs,213389	NM_004487	ENSG00000173230	GOLGB1	GCP|GCP372|GOLIM1	golgin B1	protein-coding
chr3	121553017	121554739	+	Colocalization	-1722	0	-	0	121553017	121554739	-	peak155673	9	6	promoter-TSS (NM_001023571)	promoter-TSS (NM_001023571)	48	NM_001023570	9657	Hs,604110	NM_001023570	ENSG00000173226	IQCB1	NPHP5|PIQ|SLSN5	IQ motif containing B1	protein-coding	TSS-200	53	NM_001023571	ENSG00000173226	IQCB1
chr3	121740202	121741499	+	Colocalization	-1297	0	-	0	121740202	121741499	-	peak155682	9	6	intron (NM_175924, intron 1 of 6)	intron (NM_175924, intron 1 of 6)	276	NM_001199800	286676	Hs,98484	NM_175924	ENSG00000145103	ILDR1	DFNB42|ILDR1alpha|ILDR1alpha'|ILDR1beta	immunoglobulin-like domain containing receptor 1	protein-coding	TSS-50kb;INTRON	-33458;0	NM_001206924;NM_175924	ENSG00000114013;ENSG00000145103	CD86;ILDR1
chr3	121902293	121904227	+	Colocalization	-1934	0	-	0	121902293	121904227	+	peak155692	9	5	promoter-TSS (NM_001178065)	promoter-TSS (NM_001178065)	79	NM_001178065	846	Hs,435615	NM_000388	ENSG00000036828	CASR	CAR|EIG8|FHH|FIH|GPRC2A|HHC|HHC1|HYPOC1|NSHPT|PCAR1	calcium-sensing receptor	protein-coding	TSS-200	-20	NM_001178065	ENSG00000036828	CASR
chr3	122101688	122103690	+	Colocalization	-2002	0	-	0	122101688	122103690	-	peak155716	9	6	promoter-TSS (NM_001017928)	promoter-TSS (NM_001017928)	-334	NM_014367	26355	Hs,584881	NM_014367		FAM162A	C3orf28|E2IG5|HGTD-P	family with sequence similarity 162, member A	protein-coding	TSS-1500;TSS-1500;TSS-50kb	712;-433;-32091	NM_001017928;NM_014367;NR_125405	ENSG00000160124;ENSG00000114023;NO_ENSEMBL	CCDC58;FAM162A;NO_SYMBOL
chr3	122134121	122134679	+	Colocalization	-806	587	+	587	122133873	122136101	-	peak155720	9	6	promoter-TSS (NM_019069)	promoter-TSS (NM_019069)	-66	NR_125405	102723582	Hs,675056	NR_125405	ENSG00000272758	LOC102723582	-	uncharacterized LOC102723582	ncRNA	TSS-50kb;TTS+10kb;TTS+10kb;TSS-1500	33010;-5860;6127;206	NM_001017928;NM_002264;NM_014367;NM_019069	ENSG00000160124;ENSG00000114030;ENSG00000114023;ENSG00000196981	CCDC58;KPNA1;FAM162A;WDR5B
chr3	122134753	122135249	+	Colocalization	-1348	14	-	-14	122133873	122136101	-	peak155720	9	6	promoter-TSS (NM_019069)	promoter-TSS (NM_019069)	-66	NR_125405	102723582	Hs,675056	NR_125405	ENSG00000272758	LOC102723582	-	uncharacterized LOC102723582	ncRNA	TSS-50kb;TTS+10kb;TTS+10kb;TSS-1500	33010;-5860;6127;206	NM_001017928;NM_002264;NM_014367;NM_019069	ENSG00000160124;ENSG00000114030;ENSG00000114023;ENSG00000196981	CCDC58;KPNA1;FAM162A;WDR5B
chr3	122232587	122233111	+	Colocalization	-524	497	+	497	122232587	122234104	+	peak155729	9	6	intron (NR_026698, intron 1 of 14)	(CCCCG)n|Simple_repeat|Simple_repeat	440	NM_002264	3836	Hs,161008	NM_002264	ENSG00000114030	KPNA1	IPOA5|NPI-1|RCH2|SRP1	karyopherin alpha 1	protein-coding	TSS-50kb	-49746	NM_138287	ENSG00000163840	DTX3L
chr3	122282505	122284003	+	Colocalization	-1498	0	-	0	122282505	122284003	-	peak155733	8	6	promoter-TSS (NM_001146104)	promoter-TSS (NM_001146104)	-60	NM_001146104	83666	Hs,518200	NM_031458	ENSG00000138496	PARP9	ARTD9|BAL|BAL1|MGC:7868	poly(ADP-ribose) polymerase family member 9	protein-coding	TSS-50kb;TSS-200;TSS-50kb	-13294;161;49569	NM_001113523;NM_001146104;NM_002264	ENSG00000173200;ENSG00000138496;ENSG00000114030	PARP15;PARP9;KPNA1
chr3	121264711	121265349	+	Colocalization	-1088	142	+	142	121264262	121266083	-	peak155663	9	6	promoter-TSS (NM_199420)	promoter-TSS (NM_199420)	-320	NM_199420	10721	Hs,241517	NM_199420	ENSG00000051341	POLQ	POLH|PRO0327	polymerase (DNA directed), theta	protein-coding	TSS-50kb;TSS-50kb;TSS-1500	-21705;-47097;420	NM_001012659;NM_016298;NM_199420	ENSG00000186103;ENSG00000163833;ENSG00000051341	ARGFX;FBXO40;POLQ
chr3	119396158	119396563	+	Colocalization	-630	400	-	-400	119395132	119396788	-	peak155555	9	6	intron (NM_005694, intron 1 of 2)	G-rich|Low_complexity|Low_complexity	283	NM_005694	10063	Hs,534383	NM_005694		COX17	-	COX17 cytochrome c oxidase copper chaperone	protein-coding	TSS-50kb;TSS-50kb	16624;-26008	NM_022135;NM_033364	ENSG00000121577;ENSG00000183833	POPDC2;MAATS1
chr3	119395414	119395882	+	Colocalization	-750	312	+	312	119395132	119396788	-	peak155555	9	6	intron (NM_005694, intron 1 of 2)	G-rich|Low_complexity|Low_complexity	283	NM_005694	10063	Hs,534383	NM_005694		COX17	-	COX17 cytochrome c oxidase copper chaperone	protein-coding	TSS-50kb;TSS-50kb	16624;-26008	NM_022135;NM_033364	ENSG00000121577;ENSG00000183833	POPDC2;MAATS1
chr3	119395132	119395390	+	Colocalization	-258	699	+	699	119395132	119396788	-	peak155555	9	6	intron (NM_005694, intron 1 of 2)	G-rich|Low_complexity|Low_complexity	283	NM_005694	10063	Hs,534383	NM_005694		COX17	-	COX17 cytochrome c oxidase copper chaperone	protein-coding	TSS-50kb;TSS-50kb	16624;-26008	NM_022135;NM_033364	ENSG00000121577;ENSG00000183833	POPDC2;MAATS1
chr3	113465262	113465861	+	Colocalization	-1554	212	-	-212	113463883	113466816	-	peak154889	9	6	promoter-TSS (NM_001690)	promoter-TSS (NM_001690)	-204	NM_025146	80218	Hs,372378	NM_025146	ENSG00000121579	NAA50	MAK3|NAT13|NAT13P|NAT5|NAT5P|SAN	N(alpha)-acetyltransferase 50, NatE catalytic subunit	protein-coding	TSS-1500;TSS-50kb	-615;49958	NM_001690;NR_111981	ENSG00000114573;NO_ENSEMBL	ATP6V1A;NO_SYMBOL
chr3	113557368	113558670	+	Colocalization	-1302	0	-	0	113557368	113558670	+	peak154900	9	6	intron (NM_017577, intron 1 of 17)	intron (NM_017577, intron 1 of 17)	338	NM_017577	54762	Hs,24583	NM_017577	ENSG00000178075	GRAMD1C	-	GRAM domain containing 1C	protein-coding	INTRON	0	NM_017577	ENSG00000178075	GRAMD1C
chr3	113615677	113616540	+	Colocalization	-863	132	+	132	113615677	113616804	+	peak154905	8	6	promoter-TSS (NM_001172105)	promoter-TSS (NM_001172105)	-77	NM_001172105	54762	Hs,24583	NM_017577	ENSG00000178075	GRAMD1C	-	GRAM domain containing 1C	protein-coding	TSS-200	-177	NM_001172105	ENSG00000178075	GRAMD1C
chr3	113666095	113667834	+	Colocalization	-1739	0	-	0	113666095	113667834	+	peak154907	9	6	TTS (NM_001172105)	TTS (NM_001172105)	217	NM_173570	254887	Hs,21902	NM_173570	ENSG00000184307	ZDHHC23	NIDD	zinc finger, DHHC-type containing 23	protein-coding	TTS+10kb	116	NM_001172105	ENSG00000178075	GRAMD1C
chr3	113775288	113775866	+	Colocalization	-936	55	+	55	113774930	113776334	+	peak154915	9	6	promoter-TSS (NM_024638)	promoter-TSS (NM_024638)	50	NM_024638	79691	Hs,477162	NM_024638	ENSG00000151576	QTRTD1	-	queuine tRNA-ribosyltransferase domain containing 1	protein-coding	TSS-200	-49	NM_024638	ENSG00000151576	QTRT2
chr3	114172845	114174720	+	Colocalization	-1875	0	-	0	114172845	114174720	-	peak154955	5	4	intron (NR_121661, intron 1 of 2)	GA-rich|Low_complexity|Low_complexity	1343	NR_121661	101929754	Hs,614195	NR_121661	ENSG00000242290	LOC101929754	-	uncharacterized LOC101929754	ncRNA
chr3	114477374	114478585	+	Colocalization	-1211	0	-	0	114477374	114478585	-	peak154999	7	6	5' UTR (NM_001164345, exon 1 of 7)	5' UTR (NM_001164345, exon 1 of 7)	144	NM_001164345	26137	Hs,202577	NM_015642		ZBTB20	DPZF|HOF|ODA-8S|PRIMS|ZNF288	zinc finger and BTB domain containing 20	protein-coding	TSS-50kb	15709	NR_039959	NO_ENSEMBL	NO_SYMBOL
chr3	114818135	114819941	+	Colocalization	-1806	0	-	0	114818135	114819941	-	peak155046	7	6	promoter-TSS (NR_046877)	promoter-TSS (NR_046877)	-232	NR_046877	100874131		NR_046877	ENSG00000242767	ZBTB20-AS4	-	ZBTB20 antisense RNA 4	ncRNA	TSS-50kb;TSS-1500	28878;-331	NM_001164343;NR_046877	ENSG00000181722;NO_ENSEMBL	ZBTB20;NO_SYMBOL
chr3	114864744	114865240	+	Colocalization	-496	1092	+	1092	114864744	114867425	-	peak155049	9	6	promoter-TSS (NM_015642)	promoter-TSS (NM_015642)	42	NM_015642	26137	Hs,202577	NM_015642		ZBTB20	DPZF|HOF|ODA-8S|PRIMS|ZNF288	zinc finger and BTB domain containing 20	protein-coding	TSS-200	58	NM_015642	ENSG00000181722	ZBTB20
chr3	114865991	114866929	+	Colocalization	-1434	376	-	-376	114864744	114867425	-	peak155049	9	6	promoter-TSS (NM_015642)	promoter-TSS (NM_015642)	42	NM_015642	26137	Hs,202577	NM_015642		ZBTB20	DPZF|HOF|ODA-8S|PRIMS|ZNF288	zinc finger and BTB domain containing 20	protein-coding	TSS-200	58	NM_015642	ENSG00000181722	ZBTB20
chr3	115231014	115232629	+	Colocalization	-1615	0	-	0	115231014	115232629	-	peak155086	8	6	Intergenic	Intergenic	-110329	NM_002045	2596	Hs,134974	NM_002045	ENSG00000172020	GAP43	B-50|PP46	growth associated protein 43	protein-coding
chr3	115376881	115378549	+	Colocalization	-1668	0	-	0	115376881	115378549	-	peak155094	9	6	intron (NM_002045, intron 1 of 2)	CpG	35564	NM_001130064	2596	Hs,134974	NM_002045	ENSG00000172020	GAP43	B-50|PP46	growth associated protein 43	protein-coding
chr3	115502564	115504424	+	Colocalization	-1860	0	-	0	115502564	115504424	-	peak155107	9	6	Intergenic	CpG	161343	NM_001130064	2596	Hs,134974	NM_002045	ENSG00000172020	GAP43	B-50|PP46	growth associated protein 43	protein-coding
chr3	116162987	116164605	+	Colocalization	-1618	0	-	0	116162987	116164605	-	peak155221	9	6	exon (NM_002338, exon 1 of 7)	exon (NM_002338, exon 1 of 7)	589	NM_002338	4045	Hs,26409	NM_002338	ENSG00000185565	LSAMP	IGLON3|LAMP	limbic system-associated membrane protein	protein-coding	1ST EXON	0	NM_002338	ENSG00000185565	LSAMP
chr3	117715805	117716943	+	Colocalization	-1138	96	+	96	117715805	117717135	-	peak155416	8	6	Intergenic	CpG	-945453	NR_046230	100506765	Hs,660823	NR_046230	ENSG00000239877	IGSF11-AS1	-	IGSF11 antisense RNA 1	ncRNA
chr3	118752942	118754339	+	Colocalization	-1397	0	-	0	118752942	118754339	-	peak155505	9	6	promoter-TSS (NM_001015887)	promoter-TSS (NM_001015887)	35	NM_001015887	152404	Hs,112873	NM_152538	ENSG00000144847	IGSF11	BT-IgSF|CT119|CXADRL1|Igsf13|VSIG3	immunoglobulin superfamily, member 11	protein-coding	TSS-200	65	NM_001015887	ENSG00000144847	IGSF11
chr3	118958222	118960742	+	Colocalization	-2520	0	-	0	118958222	118960742	-	peak155520	9	6	intron (NM_212543, intron 1 of 8)	CpG	270	NM_003778	8702	Hs,13225	NM_003778	ENSG00000121578	B4GALT4	B4Gal-T4|beta4Gal-T4	UDP-Gal:betaGlcNAc beta 1,4- galactosyltransferase, polypeptide 4	protein-coding
chr3	119012554	119014289	+	Colocalization	-1735	0	-	0	119012554	119014289	+	peak155525	8	5	5' UTR (NM_020754, exon 1 of 12)	5' UTR (NM_020754, exon 1 of 12)	202	NM_020754	57514	Hs,668218	NM_020754	ENSG00000031081	ARHGAP31	AOS1|CDGAP	Rho GTPase activating protein 31	protein-coding	TTS+10kb	4010	NR_046574	NO_ENSEMBL	NO_SYMBOL
chr3	119040885	119042747	+	Colocalization	-1862	0	-	0	119040885	119042747	-	peak155528	9	6	promoter-TSS (NR_046748)	promoter-TSS (NR_046748)	-209	NR_046748	100874246	Hs,607097	NR_046748	ENSG00000241155	ARHGAP31-AS1	-	ARHGAP31 antisense RNA 1	ncRNA	TSS-1500	310	NR_046748	NO_ENSEMBL	NO_SYMBOL
chr3	119182313	119183202	+	Colocalization	-889	222	-	-222	119181869	119183202	-	peak155539	9	6	promoter-TSS (NR_073506)	promoter-TSS (NR_073506)	-7	NM_018266	55254	Hs,594171	NM_018266	ENSG00000176142	TMEM39A	-	transmembrane protein 39A	protein-coding	TSS-50kb;TSS-50kb;TSS-200	-34931;-5348;108	NM_016589;NM_152305;NR_073506	ENSG00000113845;ENSG00000163389;NO_ENSEMBL	TIMMDC1;POGLUT1;NO_SYMBOL
chr3	119187341	119188818	+	Colocalization	-1477	0	-	0	119187341	119188818	-	peak155540	9	6	intron (NR_024265, intron 1 of 10)	CpG	295	NR_024265	56983	Hs,231750	NM_152305	ENSG00000163389	POGLUT1	C3orf9|CLP46|KDELCL1|KTELC1|MDS010|MDSRP|Rumi|hCLP46	protein O-glucosyltransferase 1	protein-coding	TSS-50kb;TSS-50kb	-29387;5652	NM_016589;NR_073506	ENSG00000113845;NO_ENSEMBL	TIMMDC1;NO_SYMBOL
chr3	119216450	119217841	+	Colocalization	-1391	0	-	0	119216450	119217841	-	peak155541	9	6	promoter-TSS (NM_016589)	promoter-TSS (NM_016589)	-222	NM_016589	51300	Hs,477287	NM_016589		TIMMDC1	C3orf1	translocase of inner mitochondrial membrane domain containing 1	protein-coding	TSS-1500;TTS+10kb;TSS-50kb	-321;3693;34718	NM_016589;NM_152305;NR_073506	ENSG00000113845;ENSG00000163389;NO_ENSEMBL	TIMMDC1;POGLUT1;NO_SYMBOL
chr3	119298113	119298325	+	Colocalization	-212	616	+	616	119298113	119299557	-	peak155544	9	6	intron (NM_001291950, intron 1 of 2)	CpG	555	NM_001291950	141	Hs,99884	NM_001125	ENSG00000144843	ADPRH	ARH1	ADP-ribosylarginine hydrolase	protein-coding	TSS-50kb;TSS-50kb;TSS-50kb	-17959;-20382;20455	NM_001206961;NM_001293225;NM_005191	ENSG00000144837;ENSG00000144837;ENSG00000121594	PLA1A;PLA1A;CD80
chr3	113415537	113416321	+	Colocalization	-1269	357	-	-357	113414338	113416806	-	peak154883	9	6	promoter-TSS (NR_111981)	promoter-TSS (NR_111981)	-79	NM_001009899	205717	Hs,632570	NM_001009899	ENSG00000176542	USF3	KIAA2018	upstream transcription factor family member 3	protein-coding	TSS-200	180	NR_111981	NO_ENSEMBL	NO_SYMBOL
chr3	98240902	98241395	+	Colocalization	-781	328	+	328	98240613	98242338	+	peak152608	9	6	5' UTR (NM_001040199, exon 1 of 5)	5' UTR (NM_001040199, exon 1 of 5)	434	NM_001040199	56650	Hs,531371	NM_019895	ENSG00000080822	CLDND1	C3orf4|GENX-3745	claudin domain containing 1	protein-coding	TSS-50kb	-9366	NM_005290	ENSG00000154165	GPR15
chr3	141594021	141595390	+	Colocalization	-1369	484	+	484	141594021	141596358	+	peak157163	9	6	promoter-TSS (NM_001679)	promoter-TSS (NM_001679)	-280	NM_001679	483	Hs,477789	NM_001679	ENSG00000069849	ATP1B3	ATPB-3|CD298	ATPase, Na+/K+ transporting, beta 3 polypeptide	protein-coding	TSS-1500	-379	NM_001679	ENSG00000069849	ATP1B3
chr3	141867199	141868832	+	Colocalization	-1633	0	-	0	141867199	141868832	-	peak157186	9	6	intron (NM_001178139, intron 1 of 12)	CpG	370	NM_001178139	7029	Hs,379018	NM_006286	ENSG00000114126	TFDP2	DP2	transcription factor Dp-2 (E2F dimerization partner 2)	protein-coding	TTS+10kb	-8452	NR_033289	NO_ENSEMBL	NO_SYMBOL
chr3	183947038	183949067	+	Colocalization	-2029	0	-	0	183947038	183949067	-	peak163696	9	6	promoter-TSS (NM_138345)	promoter-TSS (NM_138345)	-264	NM_138345	90113	Hs,584997	NM_138345	ENSG00000145198	VWA5B2	-	von Willebrand factor A domain containing 5B2	protein-coding	TSS-50kb;TSS-50kb;TSS-1500;TSS-50kb	-45846;-19492;-364;-11240	NM_001100120;NM_032331;NM_138345;NR_030410	ENSG00000145194;ENSG00000145194;ENSG00000145198;NO_ENSEMBL	ECE2;ECE2;VWA5B2;NO_SYMBOL
chr3	183967191	183967600	+	Colocalization	-1150	157	-	-157	183966136	183968342	-	peak163699	9	6	promoter-TSS (NM_032331)	promoter-TSS (NM_032331)	74	NM_001006941	10195	Hs,478481	NM_005787	ENSG00000214160	ALG3	CDG1D|CDGS4|CDGS6|D16Ertd36e|NOT56L|Not56|not	ALG3, alpha-1,3- mannosyltransferase	protein-coding	TSS-50kb;TSS-50kb;TSS-1500;TTS+10kb;TTS+10kb;TTS+10kb	-26659;-49746;-305;-9206;6962;7022	NM_001100120;NM_002808;NM_032331;NM_033259;NM_138345;NR_030410	ENSG00000145194;ENSG00000175166;ENSG00000145194;ENSG00000163888;ENSG00000145198;NO_ENSEMBL	ECE2;PSMD2;ECE2;CAMK2N2;VWA5B2;NO_SYMBOL
chr3	183977868	183979284	+	Colocalization	-1634	690	+	690	183977649	183980882	-	peak163701	9	6	promoter-TSS (NM_033259)	promoter-TSS (NM_033259)	-15	NM_033259	94032	Hs,585003	NM_033259	ENSG00000163888	CAMK2N2	CAM-KIIN|CAMKIIN	calcium/calmodulin-dependent protein kinase II inhibitor 2	protein-coding	TSS-50kb;TSS-50kb;TSS-50kb;TSS-50kb;TTS+10kb;TSS-200	11721;-14632;-39202;-37719;2820;116	NM_001006941;NM_001100120;NM_001278708;NM_002808;NM_032331;NM_033259	ENSG00000214160;ENSG00000145194;ENSG00000175166;ENSG00000175166;ENSG00000145194;ENSG00000163888	ALG3;ECE2;PSMD2;PSMD2;ECE2;CAMK2N2
chr3	183979331	183980882	+	Colocalization	-1552	840	-	-840	183977649	183980882	-	peak163701	9	6	promoter-TSS (NM_033259)	promoter-TSS (NM_033259)	-15	NM_033259	94032	Hs,585003	NM_033259	ENSG00000163888	CAMK2N2	CAM-KIIN|CAMKIIN	calcium/calmodulin-dependent protein kinase II inhibitor 2	protein-coding	TSS-50kb;TSS-50kb;TSS-50kb;TSS-50kb;TTS+10kb;TSS-200	11721;-14632;-39202;-37719;2820;116	NM_001006941;NM_001100120;NM_001278708;NM_002808;NM_032331;NM_033259	ENSG00000214160;ENSG00000145194;ENSG00000175166;ENSG00000175166;ENSG00000145194;ENSG00000163888	ALG3;ECE2;PSMD2;PSMD2;ECE2;CAMK2N2
chr3	184016303	184016832	+	Colocalization	-530	442	+	442	184016303	184017718	-	peak163707	9	6	5' UTR (NM_002808, exon 1 of 21)	5' UTR (NM_002808, exon 1 of 21)	125	NM_002808	5708	Hs,518464	NM_002808	ENSG00000175166	PSMD2	P97|RPN1|S2|TRAP2	proteasome 26S subunit, non-ATPase 2	protein-coding	TSS-50kb;TTS+10kb;TSS-50kb;TSS-1500;TSS-50kb;TSS-50kb;TSS-50kb;TSS-50kb;TSS-50kb;TSS-50kb	49465;6292;-36806;-1458;-21190;37860;-38365;-16041;-14940;-26573	NM_001006941;NM_001100120;NM_001171093;NM_001278708;NM_004953;NM_033259;NM_144635;NM_182917;NM_198242;NR_003055	ENSG00000214160;ENSG00000145194;ENSG00000175182;ENSG00000175166;ENSG00000114867;ENSG00000163888;ENSG00000175182;ENSG00000114867;ENSG00000114867;NO_ENSEMBL	ALG3;ECE2;FAM131A;PSMD2;EIF4G1;CAMK2N2;FAM131A;EIF4G1;EIF4G1;NO_SYMBOL
chr3	184016951	184017718	+	Colocalization	-767	324	-	-324	184016303	184017718	-	peak163707	9	6	5' UTR (NM_002808, exon 1 of 21)	5' UTR (NM_002808, exon 1 of 21)	125	NM_002808	5708	Hs,518464	NM_002808	ENSG00000175166	PSMD2	P97|RPN1|S2|TRAP2	proteasome 26S subunit, non-ATPase 2	protein-coding	TSS-50kb;TTS+10kb;TSS-50kb;TSS-1500;TSS-50kb;TSS-50kb;TSS-50kb;TSS-50kb;TSS-50kb;TSS-50kb	49465;6292;-36806;-1458;-21190;37860;-38365;-16041;-14940;-26573	NM_001006941;NM_001100120;NM_001171093;NM_001278708;NM_004953;NM_033259;NM_144635;NM_182917;NM_198242;NR_003055	ENSG00000214160;ENSG00000145194;ENSG00000175182;ENSG00000175166;ENSG00000114867;ENSG00000163888;ENSG00000175182;ENSG00000114867;ENSG00000114867;NO_ENSEMBL	ALG3;ECE2;FAM131A;PSMD2;EIF4G1;CAMK2N2;FAM131A;EIF4G1;EIF4G1;NO_SYMBOL
chr3	184032026	184032464	+	Colocalization	-438	1036	+	1036	184032026	184034536	-	peak163710	9	6	5' UTR (NM_182917, exon 1 of 32)	5' UTR (NM_182917, exon 1 of 32)	329	NM_182917	1981	Hs,433750	NM_004953	ENSG00000114867	EIF4G1	EIF-4G1|EIF4F|EIF4G|EIF4GI|P220|PARK18	eukaryotic translation initiation factor 4 gamma, 1	protein-coding	TSS-50kb;TSS-50kb;TSS-50kb;TTS+10kb;TSS-50kb;TSS-50kb;TSS-50kb	-20535;-47589;-46056;6540;-4919;-22094;-10302	NM_001171093;NM_001278698;NM_001278700;NM_002808;NM_004953;NM_144635;NR_003055	ENSG00000175182;ENSG00000163882;ENSG00000163882;ENSG00000175166;ENSG00000114867;ENSG00000175182;NO_ENSEMBL	FAM131A;POLR2H;POLR2H;PSMD2;EIF4G1;FAM131A;NO_SYMBOL
chr3	184056425	184056790	+	Colocalization	-505	66	+	66	184056285	184057062	-	peak163715	9	5	intron (NM_144635, intron 2 of 5)	intron (NM_144635, intron 2 of 5)	1398	NM_144635	131408	Hs,591307	NM_144635	ENSG00000175182	FAM131A	C3orf40|FLAT715|PRO1378	family with sequence similarity 131, member A	protein-coding	TTS+10kb;TSS-50kb;TSS-50kb;TSS-50kb;INTRON;TTS+10kb	-7287;-24196;-22663;-40700;0;2857	NM_001171088;NM_001278698;NM_001278700;NM_003741;NM_144635;NM_182917	ENSG00000114859;ENSG00000163882;ENSG00000163882;ENSG00000090539;ENSG00000175182;ENSG00000114867	CLCN2;POLR2H;POLR2H;CHRD;FAM131A;EIF4G1
chr3	184080958	184081399	+	Colocalization	-712	846	-	-846	184078995	184081670	-	peak163720	9	6	promoter-TSS (NM_001171088)	promoter-TSS (NM_001171088)	-438	NM_001278698	5437	Hs,432574	NM_006232	ENSG00000163882	POLR2H	RPABC3|RPB17|RPB8	polymerase (RNA) II (DNA directed) polypeptide H	protein-coding	TSS-1500;TSS-1500;INTRON;TTS+10kb;TSS-50kb	994;-538;0;-9490;-17042	NM_001171088;NM_001278698;NM_001278700;NM_001290003;NM_003741	ENSG00000114859;ENSG00000163882;ENSG00000163882;NO_ENSEMBL;ENSG00000090539	CLCN2;POLR2H;POLR2H;NO_SYMBOL;CHRD
chr3	184428624	184430468	+	Colocalization	-1844	0	-	0	184428624	184430468	-	peak163750	9	6	exon (NM_022149, exon 1 of 1)	exon (NM_022149, exon 1 of 1)	290	NM_022149	64110	Hs,306123	NM_022149	ENSG00000177383	MAGEF1	-	MAGE family member F1	protein-coding	1ST EXON	0	NM_022149	ENSG00000177383	MAGEF1
chr3	183903247	183904746	+	Colocalization	-1499	0	-	0	183903247	183904746	-	peak163692	9	6	exon (NM_018358, exon 1 of 21)	exon (NM_018358, exon 1 of 21)	134	NM_018358	55324	Hs,361323	NM_018358	ENSG00000161204	ABCF3	EST201864	ATP binding cassette subfamily F member 3	protein-coding	TTS+10kb;1ST EXON;TSS-50kb	2218;0;-44420	NM_004068;NM_018358;NM_138345	ENSG00000161203;ENSG00000161204;ENSG00000145198	AP2M1;ABCF3;VWA5B2
chr3	184529649	184530922	+	Colocalization	-1273	0	-	0	184529649	184530922	-	peak163761	9	6	intron (NM_001009921, intron 1 of 46)	intron (NM_001009921, intron 1 of 46)	355	NM_015303	23355	Hs,269263	NM_015303	ENSG00000156931	VPS8	KIAA0804	vacuolar protein sorting 8 homolog (S, cerevisiae)	protein-coding	INTRON;TSS-50kb	0;39444	NM_001009921;NR_110043	ENSG00000156931;NO_ENSEMBL	VPS8;NO_SYMBOL
chr3	184971436	184972699	+	Colocalization	-1263	0	-	0	184971436	184972699	-	peak163771	9	6	promoter-TSS (NM_001166415)	promoter-TSS (NM_001166415)	-182	NM_001966	1962	Hs,429879	NM_001966	ENSG00000113790	EHHADH	ECHD|FRTS3|L-PBE|LBFP|LBP|PBFE	enoyl-CoA, hydratase/3-hydroxyacyl CoA dehydrogenase	protein-coding	TSS-1500;TSS-50kb;TSS-1500	283;-28760;1109	NM_001166415;NR_038322;NR_106712	ENSG00000113790;NO_ENSEMBL;NO_ENSEMBL	EHHADH;NO_SYMBOL;NO_SYMBOL
chr3	185000144	185000953	+	Colocalization	-808	279	+	279	185000144	185001510	-	peak163774	9	6	promoter-TSS (NR_038322)	promoter-TSS (NR_038322)	98	NR_038322	9175	Hs,591306	NM_004721	ENSG00000073803	MAP3K13	LZK|MEKK13|MLK	mitogen-activated protein kinase kinase kinase 13	protein-coding	TSS-50kb;TSS-200;TSS-50kb	29042;-1;29868	NM_001166415;NR_038322;NR_106712	ENSG00000113790;NO_ENSEMBL;NO_ENSEMBL	EHHADH;NO_SYMBOL;NO_SYMBOL
chr3	185080621	185081412	+	Colocalization	-1476	56	-	-56	185079824	185082096	-	peak163785	9	6	5' UTR (NM_004721, exon 1 of 14)	5' UTR (NM_004721, exon 1 of 14)	124	NM_004721	9175	Hs,591306	NM_004721	ENSG00000073803	MAP3K13	LZK|MEKK13|MLK	mitogen-activated protein kinase kinase kinase 13	protein-coding
chr3	185216107	185217378	+	Colocalization	-1271	0	-	0	185216107	185217378	-	peak163792	9	6	exon (NM_080652, exon 1 of 5)	exon (NM_080652, exon 1 of 5)	102	NM_080652	90407	Hs,677570	NM_080652	ENSG00000163900	TMEM41A	2900010K02Rik	transmembrane protein 41A	protein-coding	TTS+10kb;1ST EXON;TTS+10kb	9961;0;-8927	NM_004721;NM_080652;NM_139248	ENSG00000073803;ENSG00000163900;ENSG00000163898	MAP3K13;TMEM41A;LIPH
chr3	185303500	185304033	+	Colocalization	-786	294	+	294	185303247	185304873	-	peak163802	9	6	promoter-TSS (NM_021627)	promoter-TSS (NM_021627)	29	NM_021627	59343	Hs,401388	NM_021627		SENP2	AXAM2|SMT3IP2	SUMO1/sentrin/SMT3 specific peptidase 2	protein-coding	TSS-200;TSS-50kb	-70;33792	NM_021627;NM_139248	ENSG00000163904;ENSG00000163898	SENP2;LIPH
chr3	185541220	185542855	+	Colocalization	-1636	630	+	630	185541220	185544117	-	peak163827	8	6	exon (NM_006548, exon 1 of 16)	exon (NM_006548, exon 1 of 16)	158	NM_006548	10644	Hs,35354	NM_006548	ENSG00000073792	IGF2BP2	IMP-2|IMP2|VICKZ2	insulin-like growth factor 2 mRNA binding protein 2	protein-coding	TSS-50kb;1ST EXON	3850;0	NM_001291874;NM_006548	ENSG00000073792;ENSG00000073792	IGF2BP2;IGF2BP2
chr3	185542907	185544117	+	Colocalization	-1210	844	-	-844	185541220	185544117	-	peak163827	8	6	exon (NM_006548, exon 1 of 16)	exon (NM_006548, exon 1 of 16)	158	NM_006548	10644	Hs,35354	NM_006548	ENSG00000073792	IGF2BP2	IMP-2|IMP2|VICKZ2	insulin-like growth factor 2 mRNA binding protein 2	protein-coding	TSS-50kb;1ST EXON	3850;0	NM_001291874;NM_006548	ENSG00000073792;ENSG00000073792	IGF2BP2;IGF2BP2
chr3	185654648	185655004	+	Colocalization	-356	689	+	689	185654648	185656382	+	peak163840	9	6	intron (NM_004593, intron 1 of 8)	CpG	409	NM_001243879	6434	Hs,533122	NM_004593		TRA2B	Htra2-beta|PPP1R156|SFRS10|SRFS10|TRA2-BETA|TRAN2B	transformer 2 beta homolog (Drosophila)	protein-coding	TSS-50kb	-22342	NR_033752	NO_ENSEMBL	NO_SYMBOL
chr3	185826884	185827321	+	Colocalization	-1378	308	-	-308	185825326	185828262	-	peak163856	9	6	5' UTR (NM_004454, exon 1 of 13)	5' UTR (NM_004454, exon 1 of 13)	107	NM_004454	2119	Hs,43697	NM_004454	ENSG00000244405	ETV5	ERM	ets variant 5	protein-coding
chr3	185911021	185912438	+	Colocalization	-1417	0	-	0	185911021	185912438	-	peak163867	6	6	intron (NM_001080744, intron 20 of 23)	CpG	-84829	NM_004454	2119	Hs,43697	NM_004454	ENSG00000244405	ETV5	ERM	ets variant 5	protein-coding
chr3	184870136	184871161	+	Colocalization	-1025	0	-	0	184870136	184871161	+	peak163767	9	4	5' UTR (NM_001025266, exon 1 of 2)	5' UTR (NM_001025266, exon 1 of 2)	153	NM_001025266	285382	Hs,380048	NM_001025266	ENSG00000187068	C3orf70	-	chromosome 3 open reading frame 70	protein-coding	TSS-50kb	-10140	NR_038990	NO_ENSEMBL	NO_SYMBOL
chr3	186078472	186080486	+	Colocalization	-2014	0	-	0	186078472	186080486	-	peak163883	7	6	intron (NM_001080744, intron 1 of 23)	CpG	544	NM_001080745	1608	Hs,683449	NM_001346	ENSG00000058866	DGKG	DAGK3|DGK-GAMMA	diacylglycerol kinase gamma	protein-coding
chr3	183894084	183894861	+	Colocalization	-777	0	-	0	183894084	183894861	-	peak163691	6	4	intron (NM_001311198, intron 1 of 12)	intron (NM_001311198, intron 1 of 12)	1839	NM_004068	1173	Hs,518460	NM_004068	ENSG00000161203	AP2M1	AP50|CLAPM1|mu2	adaptor-related protein complex 2, mu 1 subunit	protein-coding	INTRON;TTS+10kb;TSS-50kb	0;3259;-9490	NM_001311198;NM_004423;NM_018358	NO_ENSEMBL;ENSG00000161202;ENSG00000161204	NO_SYMBOL;DVL3;ABCF3
chr3	183872504	183874766	+	Colocalization	-2262	0	-	0	183872504	183874766	-	peak163687	9	6	intron (NM_004423, intron 1 of 14)	CpG	351	NM_004423	1857	Hs,388116	NM_004423	ENSG00000161202	DVL3	-	dishevelled segment polarity protein 3	protein-coding	TSS-50kb;TSS-50kb	-19098;-30327	NM_004068;NM_018358	ENSG00000161203;ENSG00000161204	AP2M1;ABCF3
chr3	179168614	179170270	+	Colocalization	-1656	0	-	0	179168614	179170270	-	peak163204	9	6	promoter-TSS (NM_021629)	promoter-TSS (NM_021629)	-71	NM_021629	59345	Hs,173030	NM_021629	ENSG00000114450	GNB4	CMTD1F	guanine nucleotide binding protein (G protein), beta polypeptide 4	protein-coding	TSS-200	172	NM_021629	ENSG00000114450	GNB4
chr3	179280431	179280856	+	Colocalization	-805	324	+	324	179280052	179281885	+	peak163212	9	6	intron (NM_178042, intron 1 of 13)	CpG	301	NM_178042	86	Hs,435326	NM_004301	ENSG00000136518	ACTL6A	ACTL6|ARPN-BETA|Arp4|BAF53A|INO80K	actin-like 6A	protein-coding	TSS-50kb	-41364	NM_001199958	ENSG00000136521	NDUFB5
chr3	179322198	179322754	+	Colocalization	-948	84	+	84	179321806	179323315	-	peak163213	9	6	promoter-TSS (NM_177988)	promoter-TSS (NM_177988)	-14	NM_001199958	4711	Hs,730674	NM_002492	ENSG00000136521	NDUFB5	CISGDH|SGDH	NADH dehydrogenase (ubiquinone) 1 beta subcomplex, 5, 16kDa	protein-coding	TSS-50kb;TSS-1500	-48472;227	NM_003940;NM_177988	ENSG00000058056;ENSG00000136522	USP13;MRPL47
chr3	179369796	179372435	+	Colocalization	-2639	0	-	0	179369796	179372435	-	peak163218	9	6	exon (NM_003940, exon 1 of 21)	exon (NM_003940, exon 1 of 21)	183	NM_003940	8975	Hs,175322	NM_003940	ENSG00000058056	USP13	ISOT3|IsoT-3	ubiquitin specific peptidase 13 (isopeptidase T-3)	protein-coding	1ST EXON;TSS-50kb	0;48783	NM_003940;NM_177988	ENSG00000058056;ENSG00000136522	USP13;MRPL47
chr3	179753834	179755703	+	Colocalization	-1870	122	-	-122	179753589	179755703	-	peak163275	8	6	5' UTR (NM_001256751, exon 1 of 14)	5' UTR (NM_001256751, exon 1 of 14)	195	NM_001256752	51555	Hs,235331	NM_016559	ENSG00000114757	PEX5L	PEX5R|PEX5RP|PXR2|PXR2B|TRIP8b	peroxisomal biogenesis factor 5-like	protein-coding
chr3	180319655	180320086	+	Colocalization	-830	74	+	74	180319255	180320633	+	peak163337	9	6	promoter-TSS (NM_133462)	promoter-TSS (NM_133462)	26	NM_001288582	151613	Hs,43213	NM_133462	ENSG00000163728	TTC14	DRDL5813|PRO19630	tetratricopeptide repeat domain 14	protein-coding	TSS-200	-73	NM_133462	ENSG00000163728	TTC14
chr3	180629694	180631344	+	Colocalization	-1650	343	+	343	180629694	180632030	-	peak163364	9	6	intron (NM_001013438, intron 1 of 15)	CpG	628	NM_001013439	8087	Hs,478407	NM_005087	ENSG00000114416	FXR1	FXR1P	fragile X mental retardation, autosomal homolog 1	protein-coding	TSS-50kb	42997	NR_109986	NO_ENSEMBL	NO_SYMBOL
chr3	180707386	180708200	+	Colocalization	-814	312	-	-312	180706762	180708200	-	peak163385	9	6	promoter-TSS (NR_033723)	promoter-TSS (NR_033723)	81	NR_046073	131118	Hs,230601	NM_145261	ENSG00000205981	DNAJC19	PAM18|TIM14|TIMM14	DnaJ (Hsp40) homolog, subfamily C, member 19	protein-coding	TSS-1500;TTS+10kb;TSS-200	276;7043;20	NM_001190233;NM_005087;NR_033723	ENSG00000205981;ENSG00000114416;NO_ENSEMBL	DNAJC19;FXR1;NO_SYMBOL
chr3	182510509	182512589	+	Colocalization	-2080	0	-	0	182510509	182512589	+	peak163560	9	6	exon (NM_014616, exon 1 of 30)	exon (NM_014616, exon 1 of 30)	258	NM_014616	23200	Hs,478429	NM_014616	ENSG00000058063	ATP11B	ATPIF|ATPIR	ATPase, class VI, type 11B	protein-coding	1ST EXON	0	NM_014616	ENSG00000058063	ATP11B
chr3	182697098	182699148	+	Colocalization	-2050	0	-	0	182697098	182699148	-	peak163581	9	6	intron (NM_001308101, intron 1 of 6)	CpG	266	NM_020640	54165	Hs,592789	NM_020640	ENSG00000043093	DCUN1D1	DCNL1|DCUN1L1|RP42|SCCRO|SCRO|Tes3	DCN1, defective in cullin neddylation 1, domain containing 1	protein-coding
chr3	183891997	183893437	+	Colocalization	-1440	0	-	0	183891997	183893437	-	peak163690	9	6	promoter-TSS (NM_004068)	promoter-TSS (NM_004068)	83	NM_004068	1173	Hs,518460	NM_004068	ENSG00000161203	AP2M1	AP50|CLAPM1|mu2	adaptor-related protein complex 2, mu 1 subunit	protein-coding	TSS-200;TTS+10kb;TSS-50kb	-16;1504;-11245	NM_004068;NM_004423;NM_018358	ENSG00000161203;ENSG00000161202;ENSG00000161204	AP2M1;DVL3;ABCF3
chr3	182816417	182816758	+	Colocalization	-341	608	+	608	182816417	182817974	-	peak163585	9	6	promoter-TSS (NR_120640)	promoter-TSS (NR_120640)	-165	NR_120640	56922	Hs,47649	NM_020166	ENSG00000078070	MCCC1	MCC-B|MCCA	methylcrotonoyl-CoA carboxylase 1	protein-coding	TSS-1500	266	NR_120640	NO_ENSEMBL	NO_SYMBOL
chr3	182879527	182880885	+	Colocalization	-1358	12	+	12	182879527	182880908	-	peak163591	8	6	intron (NM_014398, intron 1 of 5)	intron (NM_014398, intron 1 of 5)	449	NM_014398	27074	Hs,518448	NM_014398	ENSG00000078081	LAMP3	CD208|DC LAMP|DC-LAMP|DCLAMP|LAMP|LAMP-3|TSC403	lysosomal-associated membrane protein 3	protein-coding	INTRON	0	NM_014398	ENSG00000078081	LAMP3
chr3	182970451	182973360	+	Colocalization	-2909	0	-	0	182970451	182973360	-	peak163602	9	6	intron (NM_032047, intron 1 of 1)	CpG	874	NM_032047	84002	Hs,718506	NM_032047	ENSG00000176597	B3GNT5	B3GN-T5|beta3Gn-T5	UDP-GlcNAc:betaGal beta-1,3-N-acetylglucosaminyltransferase 5	protein-coding
chr3	183144994	183147069	+	Colocalization	-2075	0	-	0	183144994	183147069	-	peak163627	9	6	promoter-TSS (NM_015078)	promoter-TSS (NM_015078)	25	NM_015078	23101	Hs,208267	NM_015078	ENSG00000053524	MCF2L2	ARHGEF22	MCF,2 cell line derived transforming sequence-like 2	protein-coding	TSS-200;TSS-50kb;TSS-50kb	76;-19506;-19463	NM_015078;NR_038301;NR_038302	ENSG00000053524;NO_ENSEMBL;NO_ENSEMBL	MCF2L2;NO_SYMBOL;NO_SYMBOL
chr3	183166039	183166440	+	Colocalization	-400	516	-	-516	183165008	183166440	-	peak163629	9	6	non-coding (NR_038301, exon 1 of 4)	non-coding (NR_038301, exon 1 of 4)	285	NR_038301	100505687	Hs,551751	NR_038301	ENSG00000240024	LINC00888	-	long intergenic non-protein coding RNA 888	ncRNA	TSS-50kb	19768	NM_015078	ENSG00000053524	MCF2L2
chr3	183352902	183355172	+	Colocalization	-2270	0	-	0	183352902	183355172	-	peak163648	9	6	intron (NM_017644, intron 1 of 7)	CpG	626	NM_017644	54800	Hs,407709	NM_017644	ENSG00000114796	KLHL24	DRE1|KRIP6	kelch-like family member 24	protein-coding
chr3	183415119	183417140	+	Colocalization	-2021	0	-	0	183415119	183417140	+	peak163650	9	6	intron (NM_018023, intron 1 of 30)	intron (NM_018023, intron 1 of 30)	524	NM_018023	55689	Hs,632575	NM_018023	ENSG00000163872	YEATS2	-	YEATS domain containing 2	protein-coding	INTRON	0	NM_018023	ENSG00000163872	YEATS2
chr3	183542487	183543382	+	Colocalization	-894	796	+	796	183542487	183544973	-	peak163659	8	6	promoter-TSS (NM_024871)	promoter-TSS (NM_024871)	-337	NM_024871	79929	Hs,478465	NM_024871	ENSG00000180834	MAP6D1	MAPO6D1|SL21	MAP6 domain containing 1	protein-coding	TTS+10kb;TSS-1500	-3542;438	NM_001037639;NM_024871	ENSG00000175193;ENSG00000180834	PARL;MAP6D1
chr3	183602042	183603217	+	Colocalization	-1175	0	-	0	183602042	183603217	-	peak163661	9	6	promoter-TSS (NM_001037639)	promoter-TSS (NM_001037639)	63	NM_018622	55486	Hs,478469	NM_018622	ENSG00000175193	PARL	PRO2207|PSARL|PSARL1|PSENIP2|RHBDS1	presenilin associated, rhomboid-like	protein-coding	TSS-200	38	NM_001037639	ENSG00000175193	PARL
chr3	183735634	183736016	+	Colocalization	-636	407	-	-407	183734566	183736270	-	peak163679	9	6	intron (NM_005688, intron 1 of 29)	CpG	309	NM_005688	10057	Hs,368563	NM_005688	ENSG00000114770	ABCC5	ABC33|EST277145|MOAT-C|MOATC|MRP5|SMRP|pABC11	ATP binding cassette subfamily C member 5	protein-coding	TSS-50kb;TSS-50kb;TSS-50kb;TSS-50kb;TTS+10kb	-14199;-15300;-35516;-13110;6312	NM_001145143;NM_001163646;NM_130770;NM_182537;NR_046570	ENSG00000186090;ENSG00000186090;ENSG00000178084;ENSG00000186090;NO_ENSEMBL	HTR3D;HTR3D;HTR3C;HTR3D;NO_SYMBOL
chr3	183852987	183853215	+	Colocalization	-926	261	-	-261	183851767	183853913	-	peak163684	9	6	promoter-TSS (NM_003907)	promoter-TSS (NM_003907)	30	NM_003907	8893	Hs,283551	NM_003907	ENSG00000145191	EIF2B5	CACH|CLE|EIF-2B|EIF2Bepsilon|LVWM	eukaryotic translation initiation factor 2B, subunit 5 epsilon, 82kDa	protein-coding	TSS-200;TSS-50kb;TSS-50kb	-69;-39893;-20543	NM_003907;NM_004068;NM_004423	ENSG00000145191;ENSG00000161203;ENSG00000161202	EIF2B5;AP2M1;DVL3
chr3	182817221	182817646	+	Colocalization	-753	238	-	-238	182816417	182817974	-	peak163585	9	6	promoter-TSS (NR_120640)	promoter-TSS (NR_120640)	-165	NR_120640	56922	Hs,47649	NM_020166	ENSG00000078070	MCCC1	MCC-B|MCCA	methylcrotonoyl-CoA carboxylase 1	protein-coding	TSS-1500	266	NR_120640	NO_ENSEMBL	NO_SYMBOL
chr3	186131782	186132224	+	Colocalization	-1026	49	+	49	186131197	186132906	-	peak163888	9	6	Intergenic	Intergenic	-52029	NM_001080744	1608	Hs,683449	NM_001346	ENSG00000058866	DGKG	DAGK3|DGK-GAMMA	diacylglycerol kinase gamma	protein-coding
chr3	186284405	186285635	+	Colocalization	-1230	0	-	0	186284405	186285635	-	peak163899	9	6	intron (NM_001134415, intron 1 of 7)	CpG	123	NM_018138	55171	Hs,518469	NM_018138	ENSG00000113838	TBCCD1	-	TBCC domain containing 1	protein-coding	TSS-50kb;TSS-50kb;TSS-50kb	-45929;-3544;22954	NM_001622;NM_016306;NM_017541	ENSG00000145192;ENSG00000090520;ENSG00000213139	AHSG;DNAJB11;CRYGS
chr3	186287902	186288632	+	Colocalization	-904	123	+	123	186287728	186289051	-	peak163900	9	6	promoter-TSS (NM_016306)	promoter-TSS (NM_016306)	-58	NM_001286749	55171	Hs,518469	NM_018138	ENSG00000113838	TBCCD1	-	TBCC domain containing 1	protein-coding	TSS-50kb;TSS-200;TSS-50kb;TSS-50kb	-42559;-174;26324;3348	NM_001622;NM_016306;NM_017541;NM_018138	ENSG00000145192;ENSG00000090520;ENSG00000213139;ENSG00000113838	AHSG;DNAJB11;CRYGS;TBCCD1
chr3	195269092	195269520	+	Colocalization	-528	642	+	642	195268992	195270904	-	peak164978	9	6	non-coding (NR_133014, exon 1 of 5)	non-coding (NR_133014, exon 1 of 5)	276	NM_001291505	5504	Hs,535731	NM_006241	ENSG00000184203	PPP1R2	IPP-2|IPP2	protein phosphatase 1, regulatory (inhibitor) subunit 2	protein-coding	1ST EXON	0	NR_133014	NO_ENSEMBL	NO_SYMBOL
chr3	195621517	195621887	+	Colocalization	-370	162	+	162	195621517	195622211	-	peak165017	9	6	intron (NM_005781, intron 1 of 14)	intron (NM_005781, intron 1 of 14)	568	NM_001010938	10188	Hs,518513	NM_005781	ENSG00000061938	TNK2	ACK|ACK-1|ACK1|p21cdc42Hs	tyrosine kinase, non-receptor, 2	protein-coding	TSS-50kb;INTRON;TSS-50kb	2310;0;12699	NM_001308046;NM_005781;NR_106887	ENSG00000061938;ENSG00000061938;NO_ENSEMBL	TNK2;TNK2;NO_SYMBOL
chr3	195622819	195624420	+	Colocalization	-1601	116	-	-116	195622587	195624420	-	peak165018	7	6	intron (NM_005781, intron 1 of 14)	intron (NM_005781, intron 1 of 14)	-1072	NM_001010938	10188	Hs,518513	NM_005781	ENSG00000061938	TNK2	ACK|ACK-1|ACK1|p21cdc42Hs	tyrosine kinase, non-receptor, 2	protein-coding	TSS-1500;TSS-50kb;INTRON;TSS-50kb	1173;3950;0;14339	NM_001010938;NM_001308046;NM_005781;NR_106887	ENSG00000061938;ENSG00000061938;ENSG00000061938;NO_ENSEMBL	TNK2;TNK2;TNK2;NO_SYMBOL
chr3	195636627	195637074	+	Colocalization	-448	1292	-	-1292	195634041	195637074	-	peak165021	8	6	5' UTR (NM_005781, exon 1 of 15)	5' UTR (NM_005781, exon 1 of 15)	322	NM_005781	10188	Hs,518513	NM_005781	ENSG00000061938	TNK2	ACK|ACK-1|ACK1|p21cdc42Hs	tyrosine kinase, non-receptor, 2	protein-coding	TSS-50kb;TSS-50kb;TSS-50kb	13227;16004;26393	NM_001010938;NM_001308046;NR_106887	ENSG00000061938;ENSG00000061938;NO_ENSEMBL	TNK2;TNK2;NO_SYMBOL
chr3	195807946	195809724	+	Colocalization	-1778	0	-	0	195807946	195809724	-	peak165033	9	6	5' UTR (NM_003234, exon 1 of 19)	5' UTR (NM_003234, exon 1 of 19)	126	NM_003234	7037	Hs,529618	NM_003234	ENSG00000072274	TFRC	CD71|T9|TFR|TFR1|TR|TRFR|p90	transferrin receptor	protein-coding
chr3	196013865	196015443	+	Colocalization	-1578	0	-	0	196013865	196015443	-	peak165053	9	6	promoter-TSS (NM_005017)	promoter-TSS (NM_005017)	-31	NM_001312673	5130	Hs,135997	NM_005017		PCYT1A	CCTA|CT|CTA|CTPCT|PCYT1|SMDCRD	phosphate cytidylyltransferase 1, choline, alpha	protein-coding	TSS-200;TTS+10kb;TSS-50kb	132;-3535;-30409	NM_005017;NM_152773;NR_046724	ENSG00000161217;ENSG00000213123;NO_ENSEMBL	PCYT1A;TCTEX1D2;NO_SYMBOL
chr3	196044408	196045560	+	Colocalization	-1152	0	-	0	196044408	196045560	-	peak165054	9	6	promoter-TSS (NR_046724)	promoter-TSS (NR_046724)	181	NM_152773	255758	Hs,733180	NM_152773	ENSG00000213123	TCTEX1D2	-	Tctex1 domain containing 2	protein-coding	TTS+10kb;TSS-50kb;TSS-200	-5532;30462;-79	NM_001204898;NM_005017;NR_046724	ENSG00000145107;ENSG00000161217;NO_ENSEMBL	TM4SF19;PCYT1A;NO_SYMBOL
chr3	196158113	196158378	+	Colocalization	-265	842	+	842	196158113	196160062	-	peak165059	9	6	intron (NM_015562, intron 1 of 10)	CpG	257	NM_015562	26043	Hs,518524	NM_015562		UBXN7	UBXD7	UBX domain protein 7	protein-coding
chr3	196229474	196230053	+	Colocalization	-1036	316	+	316	196229018	196231143	-	peak165062	9	6	5' UTR (NM_152617, exon 1 of 6)	5' UTR (NM_152617, exon 1 of 6)	558	NM_152617	165918	Hs,250648	NM_152617	ENSG00000163961	RNF168	hRNF168	ring finger protein 168, E3 ubiquitin protein ligase	protein-coding	TTS+10kb	-3769	NM_001077657	ENSG00000214097	SMCO1
chr3	196295002	196296414	+	Colocalization	-1412	0	-	0	196295002	196296414	-	peak165065	9	6	promoter-TSS (NM_182627)	promoter-TSS (NM_182627)	-17	NM_001105573	200933	Hs,169815	NM_001105573	ENSG00000174013	FBXO45	Fbx45	F-box protein 45	protein-coding	TSS-1500	396	NM_182627	ENSG00000185798	WDR53
chr3	195163827	195164274	+	Colocalization	-755	570	-	-570	195162378	195164581	-	peak164971	9	6	intron (NM_012287, intron 1 of 22)	CpG	337	NM_012287	23527	Hs,593373	NM_012287	ENSG00000114331	ACAP2	CENTB2|CNT-B2	ArfGAP with coiled-coil, ankyrin repeat and PH domains 2	protein-coding
chr3	196358736	196360019	+	Colocalization	-1283	0	-	0	196358736	196360019	-	peak165067	9	6	promoter-TSS (NR_132101)	promoter-TSS (NR_132101)	80	NR_132101	101929769	Hs,518527	NR_132101		LINC01063	-	long intergenic non-protein coding RNA 1063	ncRNA	TSS-50kb;TSS-200	-7288;21	NM_198565;NR_132101	ENSG00000174004;NO_ENSEMBL	NRROS;NO_SYMBOL
chr3	196466274	196468444	+	Colocalization	-2170	0	-	0	196466274	196468444	-	peak165074	9	6	intron (NM_002577, intron 1 of 14)	intron (NM_002577, intron 1 of 14)	631	NM_002577	5062	Hs,518530	NM_002577	ENSG00000180370	PAK2	PAK65|PAKgamma	p21 protein (Cdc42/Rac)-activated kinase 2	protein-coding	TTS+10kb;INTRON;TSS-50kb	4584;0;28295	NM_001166304;NM_002577;NM_032898	ENSG00000163964;ENSG00000180370;ENSG00000174007	PIGX;PAK2;CEP19
chr3	196594160	196594428	+	Colocalization	-268	556	+	556	196594160	196595539	-	peak165082	9	6	5' UTR (NM_001308045, exon 1 of 9)	5' UTR (NM_001308045, exon 1 of 9)	123	NM_152699	205564	Hs,240770	NM_152699	ENSG00000119231	SENP5	-	SUMO1/sentrin specific peptidase 5	protein-coding
chr3	196668345	196670150	+	Colocalization	-1804	56	-	-56	196668234	196670150	-	peak165084	9	6	promoter-TSS (NR_024388)	promoter-TSS (NR_024388)	119	NM_001308036	22916	Hs,591671	NM_007362	ENSG00000114503	NCBP2	CBC2|CBP20|NIP1|PIG55	nuclear cap binding protein subunit 2	protein-coding	TTS+10kb;TTS+10kb;TSS-200	6819;-4121;-17	NM_001308045;NM_025163;NR_024388	ENSG00000119231;ENSG00000119227;NO_ENSEMBL	SENP5;PIGZ;NO_SYMBOL
[truncated: 12,389 more rows]

## Sheet: C2_sites
Supplemental Table 8: ATAC-seq open chromatin peaks at C2-sites (inactive enhancers) in islets of non-diabetic (ND) donors.
[truncated: 8,238 more rows]

## Sheet: C3_sites
Supplemental Table 8: ATAC-seq open chromatin peaks at C3-sites (active enhancers) in islets of non-diabetic (ND) donors.
[truncated: 17,726 more rows]

## Sheet: C4_sites
Supplemental Table 8: ATAC-seq open chromatin peaks at C4-sites (CTCF bound sites) in islets of non-diabetic (ND) donors.
[truncated: 5,639 more rows]

## Sheet: C5_sites
Supplemental Table 8: ATAC-seq open chromatin peaks at C5-sites (other sites) in islets of non-diabetic (ND) donors.
[truncated: 226 more rows]
