# Supplementary material for: ATAC-seq reveals alterations in open chromatin in pancreatic islets from subjects with type 2 diabetes
Source: Sci Rep. 2019 May 23;9:7785. doi: 10.1038/s41598-019-44076-8 (PMC6533306; doi:10.1038/s41598-019-44076-8)
Supplement: Supplementary file 9 — Table S9 [file 41598_2019_44076_MOESM9_ESM.xlsx]

## Sheet: Sheet1
Supplemental Table 9: Significantly enriched putative transcription factor motifs in the open chromatin regions of human islets.
Motif Name	Consensus	P-value	Log P-value	q-value (Benjamini)	# of Target Sequences with Motif(of 112665)	% of Target Sequences with Motif	# of Background Sequences with Motif(of 110917)	% of Background Sequences with Motif
Fra1(bZIP)/BT549-Fra1-ChIP-Seq(GSE46166)/Homer	NNATGASTCATH	1e-1906	-4.391e+03	0.0000	29969.0	26.60%	12489.2	11.26%
Atf3(bZIP)/GBM-ATF3-ChIP-Seq(GSE33912)/Homer	DATGASTCATHN	1e-1886	-4.345e+03	0.0000	32949.0	29.24%	14726.6	13.27%
BATF(bZIP)/Th17-BATF-ChIP-Seq(GSE39756)/Homer	DATGASTCAT	1e-1804	-4.155e+03	0.0000	32165.0	28.55%	14482.6	13.05%
AP-1(bZIP)/ThioMac-PU.1-ChIP-Seq(GSE21512)/Homer	VTGACTCATC	1e-1754	-4.039e+03	0.0000	34355.0	30.49%	16337.7	14.73%
CTCF(Zf)/CD4+-CTCF-ChIP-Seq(Barski et al.)/Homer	AYAGTGCCMYCTRGTGGCCA	1e-1744	-4.017e+03	0.0000	13276.0	11.78%	2687.4	2.42%
Fosl2(bZIP)/3T3L1-Fosl2-ChIP-Seq(GSE56872)/Homer	NATGASTCABNN	1e-1618	-3.726e+03	0.0000	19893.0	17.65%	6737.4	6.07%
Jun-AP1(bZIP)/K562-cJun-ChIP-Seq(GSE31477)/Homer	GATGASTCATCN	1e-1440	-3.316e+03	0.0000	15571.0	13.82%	4652.4	4.19%
BORIS(Zf)/K562-CTCFL-ChIP-Seq(GSE32465)/Homer	CNNBRGCGCCCCCTGSTGGC	1e-1379	-3.176e+03	0.0000	15526.0	13.78%	4799.2	4.33%
Bach2(bZIP)/OCILy7-Bach2-ChIP-Seq(GSE44420)/Homer	TGCTGAGTCA	1e-762	-1.756e+03	0.0000	10949.0	9.72%	3979.6	3.59%
FOXA1(Forkhead)/MCF7-FOXA1-ChIP-Seq(GSE26831)/Homer	WAAGTAAACA	1e-638	-1.471e+03	0.0000	37382.0	33.18%	25416.5	22.91%
FOXA1(Forkhead)/LNCAP-FOXA1-ChIP-Seq(GSE27824)/Homer	WAAGTAAACA	1e-619	-1.427e+03	0.0000	42707.0	37.90%	30333.8	27.34%
Fox:Ebox(Forkhead,bHLH)/Panc1-Foxa2-ChIP-Seq(GSE47459)/Homer	NNNVCTGWGYAAACASN	1e-574	-1.322e+03	0.0000	34665.0	30.76%	23586.1	21.26%
Foxa2(Forkhead)/Liver-Foxa2-ChIP-Seq(GSE25694)/Homer	CYTGTTTACWYW	1e-539	-1.243e+03	0.0000	30631.0	27.18%	20387.3	18.38%
Fli1(ETS)/CD8-FLI-ChIP-Seq(GSE20898)/Homer	NRYTTCCGGH	1e-396	-9.135e+02	0.0000	35281.0	31.31%	25836.8	23.29%
NF1(CTF)/LNCAP-NF1-ChIP-Seq(Unpublished)/Homer	CYTGGCABNSTGCCAR	1e-377	-8.701e+02	0.0000	15092.0	13.39%	8855.6	7.98%
Rfx5(HTH)/GM12878-Rfx5-ChIP-Seq(GSE31477)/Homer	SCCTAGCAACAG	1e-368	-8.479e+02	0.0000	12281.0	10.90%	6751.3	6.09%
ERG(ETS)/VCaP-ERG-ChIP-Seq(GSE14097)/Homer	ACAGGAAGTG	1e-346	-7.989e+02	0.0000	47288.0	41.97%	37493.2	33.79%
ETV1(ETS)/GIST48-ETV1-ChIP-Seq(GSE22441)/Homer	AACCGGAAGT	1e-336	-7.753e+02	0.0000	40821.0	36.23%	31581.4	28.47%
Foxo1(Forkhead)/RAW-Foxo1-ChIP-Seq(Fan et al.)/Homer	CTGTTTAC	1e-334	-7.692e+02	0.0000	52988.0	47.03%	43094.3	38.84%
ETS1(ETS)/Jurkat-ETS1-ChIP-Seq(GSE17954)/Homer	ACAGGAAGTG	1e-332	-7.655e+02	0.0000	33283.0	29.54%	24757.6	22.32%
GABPA(ETS)/Jurkat-GABPa-ChIP-Seq(GSE17954)/Homer	RACCGGAAGT	1e-330	-7.610e+02	0.0000	28750.0	25.51%	20744.8	18.70%
EHF(ETS)/LoVo-EHF-ChIP-Seq(GSE49402)/Homer	AVCAGGAAGT	0	-7.138e+02	0.0000	40529.0	35.97%	31650.2	28.53%
Rfx2(HTH)/LoVo-RFX2-ChIP-Seq(GSE49402)/Homer	GTTGCCATGGCAACM	0	-7.122e+02	0.0000	4829.0	4.29%	1812.1	1.63%
Elk1(ETS)/Hela-Elk1-ChIP-Seq(GSE31477)/Homer	HACTTCCGGY	0	-7.107e+02	0.0000	18866.0	16.74%	12473.1	11.24%
Elk4(ETS)/Hela-Elk4-ChIP-Seq(GSE31477)/Homer	NRYTTCCGGY	0	-7.095e+02	0.0000	18792.0	16.68%	12416.4	11.19%
RFX(HTH)/K562-RFX3-ChIP-Seq(SRA012198)/Homer	CGGTTGCCATGGCAAC	1e-306	-7.046e+02	0.0000	4399.0	3.90%	1560.2	1.41%
ELF1(ETS)/Jurkat-ELF1-ChIP-Seq(SRA014231)/Homer	AVCCGGAAGT	1e-300	-6.908e+02	0.0000	17562.0	15.59%	11468.3	10.34%
MafK(bZIP)/C2C12-MafK-ChIP-Seq(GSE36030)/Homer	GCTGASTCAGCA	1e-297	-6.857e+02	0.0000	8411.0	7.46%	4305.4	3.88%
ELF5(ETS)/T47D-ELF5-ChIP-Seq(GSE30407)/Homer	ACVAGGAAGT	1e-290	-6.692e+02	0.0000	25205.0	22.37%	18071.6	16.29%
MafA(bZIP)/Islet-MafA-ChIP-Seq(GSE30298)/Homer	TGCTGACTCA	1e-285	-6.563e+02	0.0000	24972.0	22.16%	17929.6	16.16%
NF-E2(bZIP)/K562-NFE2-ChIP-Seq(GSE31477)/Homer	GATGACTCAGCA	1e-282	-6.512e+02	0.0000	3500.0	3.11%	1107.7	1.00%
Rfx1(HTH)/NPC-H3K4me1-ChIP-Seq(GSE16256)/Homer	KGTTGCCATGGCAA	1e-282	-6.500e+02	0.0000	8183.0	7.26%	4229.8	3.81%
NeuroD1(bHLH)/Islet-NeuroD1-ChIP-Seq(GSE30298)/Homer	GCCATCTGTT	1e-277	-6.395e+02	0.0000	26879.0	23.85%	19686.1	17.74%
Bach1(bZIP)/K562-Bach1-ChIP-Seq(GSE31477)/Homer	AWWNTGCTGAGTCAT	1e-275	-6.333e+02	0.0000	3421.0	3.04%	1086.1	0.98%
FOXP1(Forkhead)/H9-FOXP1-ChIP-Seq(GSE31006)/Homer	NYYTGTTTACHN	1e-274	-6.319e+02	0.0000	16869.0	14.97%	11126.3	10.03%
Sp1(Zf)/Promoter/Homer	GGCCCCGCCCCC	1e-274	-6.312e+02	0.0000	10064.0	8.93%	5685.2	5.12%
EWS:ERG-fusion(ETS)/CADO_ES1-EWS:ERG-ChIP-Seq(SRA014231)/Homer	ATTTCCTGTN	1e-265	-6.110e+02	0.0000	25119.0	22.29%	18280.3	16.48%
EWS:FLI1-fusion(ETS)/SK_N_MC-EWS:FLI1-ChIP-Seq(SRA014231)/Homer	VACAGGAAAT	1e-255	-5.872e+02	0.0000	19342.0	17.17%	13395.7	12.07%
Nrf2(bZIP)/Lymphoblast-Nrf2-ChIP-Seq(GSE37589)/Homer	HTGCTGAGTCAT	1e-236	-5.455e+02	0.0000	2857.0	2.54%	883.2	0.80%
ETS(ETS)/Promoter/Homer	AACCGGAAGT	1e-236	-5.437e+02	0.0000	11433.0	10.15%	7034.6	6.34%
NF1-halfsite(CTF)/LNCaP-NF1-ChIP-Seq(Unpublished)/Homer	YTGCCAAG	1e-224	-5.167e+02	0.0000	48751.0	43.27%	40646.0	36.64%
SPDEF(ETS)/VCaP-SPDEF-ChIP-Seq(SRA014231)/Homer	ASWTCCTGBT	1e-223	-5.156e+02	0.0000	30815.0	27.35%	23897.1	21.54%
X-box(HTH)/NPC-H3K4me1-ChIP-Seq(GSE16256)/Homer	GGTTGCCATGGCAA	1e-217	-5.005e+02	0.0000	5091.0	4.52%	2385.8	2.15%
Atoh1(bHLH)/Cerebellum-Atoh1-ChIP-Seq(GSE22111)/Homer	VNRVCAGCTGGY	1e-214	-4.931e+02	0.0000	33342.0	29.59%	26345.2	23.75%
Ascl1(bHLH)/NeuralTubes-Ascl1-ChIP-Seq(GSE55840)/Homer	NNVVCAGCTGBN	1e-211	-4.869e+02	0.0000	44303.0	39.32%	36619.2	33.01%
Atf7(bZIP)/3T3L1-Atf7-ChIP-Seq(GSE56872)/Homer	NGRTGACGTCAY	1e-207	-4.788e+02	0.0000	14240.0	12.64%	9575.5	8.63%
Stat3(Stat)/mES-Stat3-ChIP-Seq(GSE11431)/Homer	CTTCCGGGAA	1e-203	-4.682e+02	0.0000	16971.0	15.06%	11926.9	10.75%
Tlx?(NR)/NPC-H3K4me1-ChIP-Seq(GSE16256)/Homer	CTGGCAGSCTGCCA	1e-203	-4.678e+02	0.0000	14014.0	12.44%	9434.2	8.50%
Lhx3(Homeobox)/Neuron-Lhx3-ChIP-Seq(GSE31456)/Homer	ADBTAATTAR	1e-197	-4.553e+02	0.0000	50024.0	44.40%	42318.5	38.14%
Pdx1(Homeobox)/Islet-Pdx1-ChIP-Seq(SRA008281)/Homer	YCATYAATCA	1e-197	-4.550e+02	0.0000	31713.0	28.14%	25097.8	22.62%
Tcf12(bHLH)/GM12878-Tcf12-ChIP-Seq(GSE32465)/Homer	VCAGCTGYTG	1e-195	-4.508e+02	0.0000	30204.0	26.81%	23745.7	21.40%
E2F4(E2F)/K562-E2F4-ChIP-Seq(GSE31477)/Homer	GGCGGGAAAH	1e-195	-4.504e+02	0.0000	13610.0	12.08%	9173.9	8.27%
Ap4(bHLH)/AML-Tfap4-ChIP-Seq(GSE45738)/Homer	NAHCAGCTGD	1e-187	-4.316e+02	0.0000	35800.0	31.77%	29029.5	26.17%
Atf1(bZIP)/K562-ATF1-ChIP-Seq(GSE31477)/Homer	GATGACGTCA	1e-186	-4.301e+02	0.0000	19610.0	17.40%	14399.0	12.98%
Nkx6.1(Homeobox)/Islet-Nkx6.1-ChIP-Seq(GSE40975)/Homer	GKTAATGR	1e-186	-4.284e+02	0.0000	66971.0	59.44%	59165.8	53.33%
c-Jun-CRE(bZIP)/K562-cJun-ChIP-Seq(GSE31477)/Homer	ATGACGTCATCY	1e-172	-3.983e+02	0.0000	9521.0	8.45%	6036.3	5.44%
MyoG(bHLH)/C2C12-MyoG-ChIP-Seq(GSE36024)/Homer	AACAGCTG	1e-168	-3.888e+02	0.0000	31554.0	28.00%	25402.4	22.90%
Atf2(bZIP)/3T3L1-Atf2-ChIP-Seq(GSE56872)/Homer	NRRTGACGTCAT	1e-167	-3.857e+02	0.0000	10071.0	8.94%	6530.9	5.89%
Isl1(Homeobox)/Neuron-Isl1-ChIP-Seq(GSE31456)/Homer	CTAATKGV	1e-165	-3.820e+02	0.0000	52846.0	46.90%	45631.6	41.13%
E2F6(E2F)/Hela-E2F6-ChIP-Seq(GSE31477)/Homer	GGCGGGAARN	1e-165	-3.820e+02	0.0000	16025.0	14.22%	11546.6	10.41%
Stat3+il21(Stat)/CD4-Stat3-ChIP-Seq(GSE19198)/Homer	SVYTTCCNGGAARB	1e-164	-3.781e+02	0.0000	22574.0	20.03%	17321.0	15.61%
Lhx2(Homeobox)/HFSC-Lhx2-ChIP-Seq(GSE48068)/Homer	TAATTAGN	1e-161	-3.730e+02	0.0000	35064.0	31.12%	28772.4	25.93%
PU.1(ETS)/ThioMac-PU.1-ChIP-Seq(GSE21512)/Homer	AGAGGAAGTG	1e-157	-3.616e+02	0.0000	15932.0	14.14%	11574.0	10.43%
E2F1(E2F)/Hela-E2F1-ChIP-Seq(GSE22478)/Homer	CWGGCGGGAA	1e-151	-3.484e+02	0.0000	8036.0	7.13%	5036.7	4.54%
Myf5(bHLH)/GM-Myf5-ChIP-Seq(GSE24852)/Homer	BAACAGCTGT	1e-150	-3.454e+02	0.0000	21896.0	19.43%	16921.4	15.25%
MyoD(bHLH)/Myotube-MyoD-ChIP-Seq(GSE21614)/Homer	RRCAGCTGYTSY	1e-147	-3.389e+02	0.0000	24291.0	21.56%	19120.0	17.23%
Olig2(bHLH)/Neuron-Olig2-ChIP-Seq(GSE30882)/Homer	RCCATMTGTT	1e-143	-3.314e+02	0.0000	50911.0	45.18%	44194.9	39.83%
Meis1(Homeobox)/MastCells-Meis1-ChIP-Seq(GSE48085)/Homer	VGCTGWCAVB	1e-139	-3.207e+02	0.0000	42889.0	38.06%	36579.3	32.97%
Ets1-distal(ETS)/CD4+-PolII-ChIP-Seq(Barski et al.)/Homer	MACAGGAAGT	1e-134	-3.087e+02	0.0000	10135.0	8.99%	6914.6	6.23%
Ptf1a(bHLH)/Panc1-Ptf1a-ChIP-Seq(GSE47459)/Homer	ACAGCTGTTN	1e-129	-2.978e+02	0.0000	62847.0	55.78%	56206.4	50.66%
BMYB(HTH)/Hela-BMYB-ChIP-Seq(GSE27030)/Homer	NHAACBGYYV	1e-125	-2.881e+02	0.0000	41367.0	36.71%	35421.5	31.93%
PU.1-IRF(ETS:IRF)/Bcell-PU.1-ChIP-Seq(GSE21512)/Homer	MGGAAGTGAAAC	1e-124	-2.878e+02	0.0000	37853.0	33.59%	32090.2	28.92%
MITF(bHLH)/MastCells-MITF-ChIP-Seq(GSE48085)/Homer	RTCATGTGAC	1e-124	-2.871e+02	0.0000	24083.0	21.37%	19301.5	17.40%
STAT4(Stat)/CD4-Stat4-ChIP-Seq(GSE22104)/Homer	NYTTCCWGGAAR	1e-123	-2.840e+02	0.0000	29949.0	26.58%	24719.5	22.28%
E2A(bHLH)/proBcell-E2A-ChIP-Seq(GSE21978)/Homer	DNRCAGCTGY	1e-121	-2.804e+02	0.0000	40490.0	35.93%	34657.0	31.24%
CEBP(bZIP)/ThioMac-CEBPb-ChIP-Seq(GSE21512)/Homer	ATTGCGCAAC	1e-120	-2.772e+02	0.0000	20912.0	18.56%	16500.8	14.87%
Egr1(Zf)/K562-Egr1-ChIP-Seq(GSE32465)/Homer	TGCGTGGGYG	1e-115	-2.656e+02	0.0000	19086.0	16.94%	14942.0	13.47%
Unknown-ESC-element(?)/mES-Nanog-ChIP-Seq(GSE11724)/Homer	CACAGCAGGGGG	1e-114	-2.644e+02	0.0000	18308.0	16.25%	14253.8	12.85%
E2F7(E2F)/Hela-E2F7-ChIP-Seq(GSE32673)/Homer	VDTTTCCCGCCA	1e-112	-2.597e+02	0.0000	4202.0	3.73%	2358.7	2.13%
IRF2(IRF)/Erythroblas-IRF2-ChIP-Seq(GSE36985)/Homer	GAAASYGAAASY	1e-110	-2.535e+02	0.0000	4284.0	3.80%	2439.2	2.20%
Hoxb4(Homeobox)/ES-Hoxb4-ChIP-Seq(GSE34014)/Homer	TGATTRATGGCY	1e-108	-2.500e+02	0.0000	7219.0	6.41%	4771.2	4.30%
NRF1(NRF)/MCF7-NRF1-ChIP-Seq(Unpublished)/Homer	CTGCGCATGCGC	1e-106	-2.445e+02	0.0000	4445.0	3.94%	2590.8	2.34%
Hnf1(Homeobox)/Liver-Foxa2-Chip-Seq(GSE25694)/Homer	GGTTAAWCATTAA	1e-106	-2.445e+02	0.0000	6496.0	5.77%	4207.9	3.79%
CRE(bZIP)/Promoter/Homer	CSGTGACGTCAC	1e-105	-2.427e+02	0.0000	6581.0	5.84%	4283.3	3.86%
Erra(NR)/HepG2-Erra-ChIP-Seq(GSE31477)/Homer	CAAAGGTCAG	1e-100	-2.313e+02	0.0000	50576.0	44.89%	44849.3	40.42%
AMYB(HTH)/Testes-AMYB-ChIP-Seq(GSE44588)/Homer	TGGCAGTTGG	1e-100	-2.308e+02	0.0000	40817.0	36.22%	35452.5	31.95%
Smad2(MAD)/ES-SMAD2-ChIP-Seq(GSE29422)/Homer	CTGTCTGG	1e-98	-2.276e+02	0.0000	38332.0	34.02%	33117.0	29.85%
Bcl6(Zf)/Liver-Bcl6-ChIP-Seq(GSE31578)/Homer	NNNCTTTCCAGGAAA	1e-97	-2.252e+02	0.0000	39330.0	34.90%	34090.0	30.73%
IRF1(IRF)/PBMC-IRF1-ChIP-Seq(GSE43036)/Homer	GAAAGTGAAAGT	1e-96	-2.232e+02	0.0000	5517.0	4.90%	3506.1	3.16%
Arnt:Ahr(bHLH)/MCF7-Arnt-ChIP-Seq(Lo et al.)/Homer	TBGCACGCAA	1e-96	-2.215e+02	0.0000	16800.0	14.91%	13208.5	11.91%
Usf2(bHLH)/C2C12-Usf2-ChIP-Seq(GSE36030)/Homer	GTCACGTGGT	1e-94	-2.172e+02	0.0000	8692.0	7.71%	6151.6	5.54%
Gata4(Zf)/Heart-Gata4-ChIP-Seq(GSE35151)/Homer	NBWGATAAGR	1e-91	-2.114e+02	0.0000	29428.0	26.12%	24878.9	22.42%
PRDM1(Zf)/Hela-PRDM1-ChIP-Seq(GSE31477)/Homer	ACTTTCACTTTC	1e-90	-2.081e+02	0.0000	17775.0	15.77%	14186.0	12.79%
NFkB-p65(RHD)/GM12787-p65-ChIP-Seq(GSE19485)/Homer	WGGGGATTTCCC	1e-90	-2.078e+02	0.0000	15551.0	13.80%	12191.2	10.99%
MYB(HTH)/ERMYB-Myb-ChIPSeq(GSE22095)/Homer	GGCVGTTR	1e-89	-2.067e+02	0.0000	45675.0	40.54%	40375.6	36.39%
Mef2c(MADS)/GM12878-Mef2c-ChIP-Seq(GSE32465)/Homer	DCYAAAAATAGM	1e-89	-2.060e+02	0.0000	15439.0	13.70%	12104.4	10.91%
JunD(bZIP)/K562-JunD-ChIP-Seq/Homer	ATGACGTCATCN	1e-89	-2.057e+02	0.0000	3035.0	2.69%	1648.2	1.49%
HOXA9(Homeobox)/HSC-Hoxa9-ChIP-Seq(GSE33509)/Homer	GGCCATAAATCA	1e-89	-2.056e+02	0.0000	21556.0	19.13%	17643.7	15.90%
Rbpj1(?)/Panc1-Rbpj1-ChIP-Seq(GSE47459)/Homer	HTTTCCCASG	1e-87	-2.016e+02	0.0000	39602.0	35.15%	34600.8	31.19%
Hoxc9(Homeobox)/Ainv15-Hoxc9-ChIP-Seq(GSE21812)/Homer	GGCCATAAATCA	1e-87	-2.006e+02	0.0000	17046.0	15.13%	13586.6	12.25%
Egr2(Zf)/Thymocytes-Egr2-ChIP-Seq(GSE34254)/Homer	NGCGTGGGCGGR	1e-85	-1.972e+02	0.0000	5619.0	4.99%	3695.1	3.33%
NFAT(RHD)/Jurkat-NFATC1-ChIP-Seq(Jolma et al.)/Homer	ATTTTCCATT	1e-85	-1.966e+02	0.0000	28363.0	25.17%	24026.9	21.66%
GSC(Homeobox)/FrogEmbryos-GSC-ChIP-Seq(DRA000576)/Homer	RGGATTAR	1e-85	-1.965e+02	0.0000	32175.0	28.55%	27605.3	24.88%
CEBP:AP1(bZIP)/ThioMac-CEBPb-ChIP-Seq(GSE21512)/Homer	DRTGTTGCAA	1e-83	-1.913e+02	0.0000	22561.0	20.02%	18692.5	16.85%
PAX5(Paired,Homeobox)/GM12878-PAX5-ChIP-Seq(GSE32465)/Homer	GCAGCCAAGCRTGACH	1e-82	-1.908e+02	0.0000	10657.0	9.46%	7988.8	7.20%
Smad4(MAD)/ESC-SMAD4-ChIP-Seq(GSE29422)/Homer	VBSYGTCTGG	1e-82	-1.898e+02	0.0000	38375.0	34.06%	33558.8	30.25%
IRF4(IRF)/GM12878-IRF4-ChIP-Seq(GSE32465)/Homer	ACTGAAACCA	1e-82	-1.893e+02	0.0000	13651.0	12.11%	10632.3	9.58%
Gfi1b(Zf)/HPC7-Gfi1b-ChIP-Seq(GSE22178)/Homer	MAATCACTGC	1e-81	-1.881e+02	0.0000	18754.0	16.64%	15234.5	13.73%
HIF-1b(HLH)/T47D-HIF1b-ChIP-Seq(GSE59937)/Homer	RTACGTGC	1e-81	-1.873e+02	0.0000	26937.0	23.91%	22786.6	20.54%
CRX(Homeobox)/Retina-Crx-ChIP-Seq(GSE20012)/Homer	GCTAATCC	1e-81	-1.866e+02	0.0000	56533.0	50.17%	51180.5	46.13%
Klf4(Zf)/mES-Klf4-ChIP-Seq(GSE11431)/Homer	GCCACACCCA	1e-80	-1.856e+02	0.0000	10466.0	9.29%	7855.3	7.08%
KLF5(Zf)/LoVo-KLF5-ChIP-Seq(GSE49402)/Homer	DGGGYGKGGC	1e-79	-1.839e+02	0.0000	31187.0	27.68%	26805.3	24.16%
Sox10(HMG)/SciaticNerve-Sox3-ChIP-Seq(GSE35132)/Homer	CCWTTGTYYB	1e-77	-1.775e+02	0.0000	40799.0	36.21%	36019.2	32.47%
Gata2(Zf)/K562-GATA2-ChIP-Seq(GSE18829)/Homer	BBCTTATCTS	1e-75	-1.745e+02	0.0000	19610.0	17.40%	16133.4	14.54%
Esrrb(NR)/mES-Esrrb-ChIP-Seq(GSE11431)/Homer	KTGACCTTGA	1e-75	-1.737e+02	0.0000	17294.0	15.35%	14028.1	12.64%
MafF(bZIP)/HepG2-MafF-ChIP-Seq(GSE31477)/Homer	HWWGTCAGCAWWTTT	1e-74	-1.707e+02	0.0000	10037.0	8.91%	7576.5	6.83%
NRF(NRF)/Promoter/Homer	STGCGCATGCGC	1e-73	-1.700e+02	0.0000	4882.0	4.33%	3214.9	2.90%
c-Myc(bHLH)/LNCAP-cMyc-ChIP-Seq(Unpublished)/Homer	VCCACGTG	1e-72	-1.662e+02	0.0000	12189.0	10.82%	9501.1	8.56%
Gata1(Zf)/K562-GATA1-ChIP-Seq(GSE18829)/Homer	SAGATAAGRV	1e-70	-1.631e+02	0.0000	17555.0	15.58%	14357.7	12.94%
Mef2a(MADS)/HL1-Mef2a.biotin-ChIP-Seq(GSE21529)/Homer	CYAAAAATAG	1e-69	-1.611e+02	0.0000	14271.0	12.67%	11400.4	10.28%
SpiB(ETS)/OCILY3-SPIB-ChIP-Seq(GSE56857)/Homer	AAAGRGGAAGTG	1e-69	-1.597e+02	0.0000	7792.0	6.92%	5702.4	5.14%
GATA3(Zf)/iTreg-Gata3-ChIP-Seq(GSE20898)/Homer	AGATAASR	1e-69	-1.592e+02	0.0000	40953.0	36.34%	36388.7	32.80%
Maz(Zf)/HepG2-Maz-ChIP-Seq(GSE31477)/Homer	GGGGGGGG	1e-68	-1.586e+02	0.0000	31249.0	27.73%	27142.4	24.46%
Otx2(Homeobox)/EpiLC-Otx2-ChIP-Seq(GSE56098)/Homer	NYTAATCCYB	1e-68	-1.569e+02	0.0000	22026.0	19.55%	18524.1	16.70%
USF1(bHLH)/GM12878-Usf1-ChIP-Seq(GSE32465)/Homer	SGTCACGTGR	1e-66	-1.542e+02	0.0000	11999.0	10.65%	9421.7	8.49%
Atf4(bZIP)/MEF-Atf4-ChIP-Seq(GSE35681)/Homer	MTGATGCAAT	1e-66	-1.522e+02	0.0000	9246.0	8.21%	7007.7	6.32%
STAT1(Stat)/HelaS3-STAT1-ChIP-Seq(GSE12782)/Homer	NATTTCCNGGAAAT	1e-65	-1.508e+02	0.0000	10170.0	9.03%	7827.4	7.06%
Unknown(Homeobox)/Limb-p300-ChIP-Seq/Homer	SSCMATWAAA	1e-64	-1.479e+02	0.0000	20623.0	18.30%	17316.8	15.61%
Smad3(MAD)/NPC-Smad3-ChIP-Seq(GSE36673)/Homer	TWGTCTGV	1e-64	-1.476e+02	0.0000	62179.0	55.18%	57251.6	51.60%
NF1:FOXA1(CTF,Forkhead)/LNCAP-FOXA1-ChIP-Seq(GSE27824)/Homer	WNTGTTTRYTTTGGCA	1e-62	-1.447e+02	0.0000	2220.0	1.97%	1222.2	1.10%
Sox4(HMG)/proB-Sox4-ChIP-Seq(GSE50066)/Homer	YCTTTGTTCC	1e-62	-1.443e+02	0.0000	22661.0	20.11%	19243.8	17.35%
HIF2a(bHLH)/785_O-HIF2a-ChIP-Seq(GSE34871)/Homer	GCACGTACCC	1e-62	-1.442e+02	0.0000	9911.0	8.80%	7645.3	6.89%
Nkx3.1(Homeobox)/LNCaP-Nkx3.1-ChIP-Seq(GSE28264)/Homer	AAGCACTTAA	1e-62	-1.435e+02	0.0000	55482.0	49.24%	50710.2	45.71%
CLOCK(bHLH)/Liver-Clock-ChIP-Seq(GSE39860)/Homer	GHCACGTG	1e-62	-1.432e+02	0.0000	13908.0	12.34%	11220.8	10.11%
Tbx5(T-box)/HL1-Tbx5.biotin-ChIP-Seq(GSE21529)/Homer	AGGTGTCA	1e-61	-1.427e+02	0.0000	69614.0	61.78%	64711.4	58.33%
E2A(bHLH),near_PU.1/Bcell-PU.1-ChIP-Seq(GSE21512)/Homer	NVCACCTGBN	1e-61	-1.425e+02	0.0000	38735.0	34.38%	34470.0	31.07%
Nur77(NR)/K562-NR4A1-ChIP-Seq(GSE31363)/Homer	TGACCTTTNCNT	1e-61	-1.423e+02	0.0000	6099.0	5.41%	4359.1	3.93%
ISRE(IRF)/ThioMac-LPS-Expression(GSE23622)/Homer	AGTTTCASTTTC	1e-61	-1.416e+02	0.0000	2569.0	2.28%	1494.2	1.35%
NFAT:AP1(RHD,bZIP)/Jurkat-NFATC1-ChIP-Seq(Jolma et al.)/Homer	SARTGGAAAAWRTGAGTCAB	1e-60	-1.402e+02	0.0000	6371.0	5.65%	4601.4	4.15%
Pax8(Paired,Homeobox)/Thyroid-Pax8-ChIP-Seq(GSE26938)/Homer	GTCATGCHTGRCTGS	1e-60	-1.391e+02	0.0000	9248.0	8.21%	7098.3	6.40%
BMAL1(bHLH)/Liver-Bmal1-ChIP-Seq(GSE39860)/Homer	GNCACGTG	1e-60	-1.384e+02	0.0000	41713.0	37.02%	37388.4	33.70%
RUNX1(Runt)/Jurkat-RUNX1-ChIP-Seq(GSE29180)/Homer	AAACCACARM	1e-60	-1.383e+02	0.0000	26896.0	23.87%	23271.9	20.98%
RXR(NR),DR1/3T3L1-RXR-ChIP-Seq(GSE13511)/Homer	TAGGGCAAAGGTCA	1e-59	-1.372e+02	0.0000	29930.0	26.56%	26146.4	23.57%
bZIP:IRF(bZIP,IRF)/Th17-BatF-ChIP-Seq(GSE39756)/Homer	NAGTTTCABTHTGACTNW	1e-59	-1.366e+02	0.0000	14021.0	12.44%	11379.8	10.26%
RBPJ:Ebox(?,bHLH)/Panc1-Rbpj1-ChIP-Seq(GSE47459)/Homer	GGGRAARRGRMCAGMTG	1e-58	-1.355e+02	0.0000	10362.0	9.20%	8107.9	7.31%
NFkB-p65-Rel(RHD)/ThioMac-LPS-Expression(GSE23622)/Homer	GGAAATTCCC	1e-58	-1.351e+02	0.0000	2309.0	2.05%	1318.0	1.19%
Tbx20(T-box)/Heart-Tbx20-ChIP-Seq(GSE29636)/Homer	GGTGYTGACAGS	1e-57	-1.313e+02	0.0000	6901.0	6.12%	5107.5	4.60%
Sox3(HMG)/NPC-Sox3-ChIP-Seq(GSE33059)/Homer	CCWTTGTY	1e-56	-1.309e+02	0.0000	43176.0	38.32%	38903.7	35.07%
PPARE(NR),DR1/3T3L1-Pparg-ChIP-Seq(GSE13511)/Homer	TGACCTTTGCCCCA	1e-56	-1.305e+02	0.0000	25486.0	22.62%	22037.1	19.86%
Six1(Homeobox)/Myoblast-Six1-ChIP-Chip(GSE20150)/Homer	GKVTCADRTTWC	1e-56	-1.292e+02	0.0000	7656.0	6.79%	5774.1	5.20%
PR(NR)/T47D-PR-ChIP-Seq(GSE31130)/Homer	VAGRACAKNCTGTBC	1e-56	-1.291e+02	0.0000	51896.0	46.06%	47405.0	42.73%
Nkx2.5(Homeobox)/HL1-Nkx2.5.biotin-ChIP-Seq(GSE21529)/Homer	RRSCACTYAA	1e-55	-1.285e+02	0.0000	52740.0	46.81%	48239.2	43.48%
EBF1(EBF)/Near-E2A-ChIP-Seq(GSE21512)/Homer	GTCCCCWGGGGA	1e-55	-1.281e+02	0.0000	29797.0	26.44%	26133.7	23.56%
NPAS2(bHLH)/Liver-NPAS2-ChIP-Seq(GSE39860)/Homer	KCCACGTGAC	1e-54	-1.264e+02	0.0000	27048.0	24.00%	23556.5	21.23%
HNF4a(NR),DR1/HepG2-HNF4a-ChIP-Seq(GSE25021)/Homer	CARRGKBCAAAGTYCA	1e-54	-1.260e+02	0.0000	12990.0	11.53%	10539.2	9.50%
Foxh1(Forkhead)/hESC-FOXH1-ChIP-Seq(GSE29422)/Homer	NNTGTGGATTSS	1e-53	-1.223e+02	0.0000	18193.0	16.15%	15333.9	13.82%
E2F(E2F)/Hela-CellCycle-Expression/Homer	TTSGCGCGAAAA	1e-53	-1.222e+02	0.0000	1916.0	1.70%	1063.0	0.96%
NFY(CCAAT)/Promoter/Homer	RGCCAATSRG	1e-53	-1.222e+02	0.0000	20456.0	18.15%	17431.2	15.71%
Eomes(T-box)/H9-Eomes-ChIP-Seq(GSE26097)/Homer	ATTAACACCT	1e-52	-1.210e+02	0.0000	53945.0	47.87%	49530.9	44.64%
RUNX(Runt)/HPC7-Runx1-ChIP-Seq(GSE22178)/Homer	SAAACCACAG	1e-52	-1.204e+02	0.0000	18904.0	16.78%	16011.9	14.43%
TATA-Box(TBP)/Promoter/Homer	CCTTTTAWAGSC	1e-52	-1.200e+02	0.0000	36364.0	32.27%	32500.7	29.29%
SCL(bHLH)/HPC7-Scl-ChIP-Seq(GSE13511)/Homer	AVCAGCTG	1e-51	-1.187e+02	0.0000	85547.0	75.92%	81129.4	73.13%
NFkB-p50,p52(RHD)/Monocyte-p50-ChIP-Chip(Schreiber et al.)/Homer	GGGGGAATCCCC	1e-50	-1.165e+02	0.0000	3880.0	3.44%	2637.6	2.38%
STAT5(Stat)/mCD4+-Stat5-ChIP-Seq(GSE12346)/Homer	RTTTCTNAGAAA	1e-50	-1.162e+02	0.0000	11118.0	9.87%	8937.0	8.06%
Nanog(Homeobox)/mES-Nanog-ChIP-Seq(GSE11724)/Homer	RGCCATTAAC	1e-48	-1.115e+02	0.0000	84409.0	74.91%	80069.2	72.17%
GRHL2(CP2)/HBE-GRHL2-ChIP-Seq(GSE46194)/Homer	AAACYKGTTWDACMRGTTTB	1e-45	-1.059e+02	0.0000	10420.0	9.25%	8397.7	7.57%
Chop(bZIP)/MEF-Chop-ChIP-Seq(GSE35681)/Homer	ATTGCATCAT	1e-44	-1.026e+02	0.0000	7093.0	6.29%	5465.3	4.93%
Sox6(HMG)/Myotubes-Sox6-ChIP-Seq(GSE32627)/Homer	CCATTGTTNY	1e-44	-1.013e+02	0.0000	40976.0	36.37%	37216.9	33.55%
RUNX-AML(Runt)/CD4+-PolII-ChIP-Seq(Barski et al.)/Homer	GCTGTGGTTW	1e-43	-1.009e+02	0.0000	18833.0	16.71%	16165.3	14.57%
Sox2(HMG)/mES-Sox2-ChIP-Seq(GSE11431)/Homer	BCCATTGTTC	1e-42	-9.874e+01	0.0000	23516.0	20.87%	20578.3	18.55%
Nr5a2(NR)/mES-Nr5a2-ChIP-Seq(GSE19019)/Homer	BTCAAGGTCA	1e-42	-9.806e+01	0.0000	13547.0	12.02%	11311.2	10.20%
Nr5a2(NR)/Pancreas-LRH1-ChIP-Seq(GSE34295)/Homer	BTCAAGGTCA	1e-42	-9.698e+01	0.0000	17995.0	15.97%	15431.2	13.91%
ZBTB33(Zf)/GM12878-ZBTB33-ChIP-Seq(GSE32465)/Homer	GGVTCTCGCGAGAAC	1e-42	-9.697e+01	0.0000	1410.0	1.25%	763.6	0.69%
PAX3:FKHR-fusion(Paired,Homeobox)/Rh4-PAX3:FKHR-ChIP-Seq(GSE19063)/Homer	ACCRTGACTAATTNN	1e-41	-9.543e+01	0.0000	6502.0	5.77%	4999.0	4.51%
RORgt(NR)/EL4-RORgt.Flag-ChIP-Seq(GSE56019)/Homer	AAYTAGGTCA	1e-40	-9.228e+01	0.0000	4115.0	3.65%	2959.6	2.67%
GFY-Staf(?,Zf)/Promoter/Homer	RACTACAATTCCCAGAAKGC	1e-39	-9.202e+01	0.0000	1690.0	1.50%	988.8	0.89%
Tbet(T-box)/CD8-Tbet-ChIP-Seq(GSE33802)/Homer	AGGTGTGAAM	1e-39	-9.178e+01	0.0000	28948.0	25.69%	25821.4	23.27%
E-box(bHLH)/Promoter/Homer	SSGGTCACGTGA	1e-39	-9.135e+01	0.0000	2323.0	2.06%	1485.3	1.34%
n-Myc(bHLH)/mES-nMyc-ChIP-Seq(GSE11431)/Homer	VRCCACGTGG	1e-38	-8.926e+01	0.0000	16983.0	15.07%	14582.6	13.14%
bHLHE40(bHLH)/HepG2-BHLHE40-ChIP-Seq(GSE31477)/Homer	KCACGTGMCN	1e-38	-8.826e+01	0.0000	7695.0	6.83%	6107.5	5.50%
Tcfcp2l1(CP2)/mES-Tcfcp2l1-ChIP-Seq(GSE11431)/Homer	NRAACCRGTTYRAACCRGYT	1e-38	-8.765e+01	0.0000	4033.0	3.58%	2916.3	2.63%
AP-2gamma(AP2)/MCF7-TFAP2C-ChIP-Seq(GSE21234)/Homer	SCCTSAGGSCAW	1e-37	-8.716e+01	0.0000	28938.0	25.68%	25881.6	23.33%
HNF6(Homeobox)/Liver-Hnf6-ChIP-Seq(ERP000394)/Homer	NTATYGATCH	1e-37	-8.584e+01	0.0000	16136.0	14.32%	13837.0	12.47%
Max(bHLH)/K562-Max-ChIP-Seq(GSE31477)/Homer	RCCACGTGGYYN	1e-37	-8.545e+01	0.0000	16258.0	14.43%	13954.2	12.58%
Pitx1(Homeobox)/Chicken-Pitx1-ChIP-Seq(GSE38910)/Homer	TAATCCCN	1e-36	-8.306e+01	0.0000	83460.0	74.07%	79543.7	71.70%
AP-2alpha(AP2)/Hela-AP2alpha-ChIP-Seq(GSE31477)/Homer	ATGCCCTGAGGC	1e-35	-8.192e+01	0.0000	23321.0	20.70%	20627.0	18.59%
HOXD13(Homeobox)/Chicken-Hoxd13-ChIP-Seq(GSE38910)/Homer	NCYAATAAAA	1e-35	-8.175e+01	0.0000	32270.0	28.64%	29152.2	26.28%
ETS:RUNX(ETS,Runt)/Jurkat-RUNX1-ChIP-Seq(GSE17954)/Homer	RCAGGATGTGGT	1e-34	-8.057e+01	0.0000	2827.0	2.51%	1943.2	1.75%
GRE(NR),IR3/RAW264.7-GRE-ChIP-Seq(Unpublished)/Homer	VAGRACAKWCTGTYC	1e-34	-8.027e+01	0.0000	6501.0	5.77%	5111.6	4.61%
EBF(EBF)/proBcell-EBF-ChIP-Seq(GSE21978)/Homer	DGTCCCYRGGGA	1e-34	-7.990e+01	0.0000	6882.0	6.11%	5452.3	4.91%
TEAD4(TEA)/Tropoblast-Tead4-ChIP-Seq(GSE37350)/Homer	CCWGGAATGY	1e-34	-7.970e+01	0.0000	22577.0	20.04%	19955.4	17.99%
HIF-1a(bHLH)/MCF7-HIF1a-ChIP-Seq(GSE28352)/Homer	TACGTGCV	1e-34	-7.965e+01	0.0000	6937.0	6.16%	5503.6	4.96%
GFY(?)/Promoter/Homer	ACTACAATTCCC	1e-34	-7.892e+01	0.0000	2265.0	2.01%	1491.6	1.34%
Nkx2.1(Homeobox)/LungAC-Nkx2.1-ChIP-Seq(GSE43252)/Homer	RSCACTYRAG	1e-33	-7.789e+01	0.0000	62788.0	55.72%	58969.1	53.15%
RUNX2(Runt)/PCa-RUNX2-ChIP-Seq(GSE33889)/Homer	NWAACCACADNN	1e-31	-7.345e+01	0.0000	21181.0	18.80%	18728.1	16.88%
PRDM9(Zf)/Testis-DMC1-ChIP-Seq(GSE35498)/Homer	ADGGYAGYAGCATCT	1e-31	-7.222e+01	0.0000	12267.0	10.89%	10416.7	9.39%
Brachyury(T-box)/Mesoendoderm-Brachyury-ChIP-exo(GSE54963)/Homer	ANTTMRCASBNNNGTGYKAAN	1e-29	-6.737e+01	0.0000	7799.0	6.92%	6385.0	5.76%
THRa(NR)/C17.2-THRa-ChIP-Seq(GSE38347)/Homer	GGTCANYTGAGGWCA	1e-28	-6.517e+01	0.0000	11183.0	9.92%	9499.5	8.56%
ETS:E-box(ETS,bHLH)/HPC7-Scl-ChIP-Seq(GSE22178)/Homer	AGGAARCAGCTG	1e-27	-6.312e+01	0.0000	3003.0	2.67%	2185.9	1.97%
GRE(NR),IR3/A549-GR-ChIP-Seq(GSE32465)/Homer	NRGVACABNVTGTYCY	1e-26	-6.173e+01	0.0000	3611.0	3.20%	2715.6	2.45%
CTCF-SatelliteElement(Zf?)/CD4+-CTCF-ChIP-Seq(Barski et al.)/Homer	TGCAGTTCCMVNWRTGGCCA	1e-26	-5.987e+01	0.0000	628.0	0.56%	300.9	0.27%
YY1(Zf)/Promoter/Homer	CAAGATGGCGGC	1e-25	-5.964e+01	0.0000	1999.0	1.77%	1363.8	1.23%
ARE(NR)/LNCAP-AR-ChIP-Seq(GSE27824)/Homer	RGRACASNSTGTYCYB	1e-25	-5.914e+01	0.0000	6456.0	5.73%	5252.9	4.73%
FXR(NR),IR1/Liver-FXR-ChIP-Seq(Chong et al.)/Homer	AGGTCANTGACCTB	1e-25	-5.775e+01	0.0000	10679.0	9.48%	9123.4	8.22%
ZNF143|STAF(Zf)/CUTLL-ZNF143-ChIP-Seq(GSE29600)/Homer	ATTTCCCAGVAKSCY	1e-24	-5.741e+01	0.0000	8868.0	7.87%	7461.3	6.73%
Znf263(Zf)/K562-Znf263-ChIP-Seq(GSE31477)/Homer	CVGTSCTCCC	1e-24	-5.723e+01	0.0000	43772.0	38.85%	40734.6	36.72%
STAT6(Stat)/Macrophage-Stat6-ChIP-Seq(GSE38377)/Homer	TTCCKNAGAA	1e-24	-5.637e+01	0.0000	16735.0	14.85%	14794.6	13.34%
HOXA2(Homeobox)/mES-Hoxa2-ChIP-Seq(Donaldson et al.)/Homer	GYCATCMATCAT	1e-24	-5.548e+01	0.0000	3278.0	2.91%	2469.0	2.23%
p63(p53)/Keratinocyte-p63-ChIP-Seq(GSE17611)/Homer	NNDRCATGYCYNRRCATGYH	1e-23	-5.521e+01	0.0000	8308.0	7.37%	6973.5	6.29%
Oct4(POU,Homeobox)/mES-Oct4-ChIP-Seq(GSE11431)/Homer	ATTTGCATAW	1e-21	-5.054e+01	0.0000	14048.0	12.47%	12358.3	11.14%
Pit1+1bp(Homeobox)/GCrat-Pit1-ChIP-Seq(GSE58009)/Homer	ATGCATAATTCA	1e-21	-4.944e+01	0.0000	12096.0	10.73%	10548.6	9.51%
CEBP:CEBP(bZIP)/MEF-Chop-ChIP-Seq(GSE35681)/Homer	NTNATGCAAYMNNHTGMAAY	1e-20	-4.731e+01	0.0000	4627.0	4.11%	3720.8	3.35%
Tbox:Smad(T-box,MAD)/ESCd5-Smad2_3-ChIP-Seq(GSE29422)/Homer	AGGTGHCAGACA	1e-20	-4.682e+01	0.0000	4744.0	4.21%	3829.9	3.45%
TEAD2(TEA)/Py2T-Tead2-ChIP-Seq(GSE55709)/Homer	CCWGGAATGY	1e-20	-4.680e+01	0.0000	13822.0	12.27%	12204.0	11.00%
PAX5(Paired,Homeobox),condensed/GM12878-PAX5-ChIP-Seq(GSE32465)/Homer	GTCACGCTCSCTGM	1e-20	-4.611e+01	0.0000	2876.0	2.55%	2185.8	1.97%
Tcf4(HMG)/Hct116-Tcf4-ChIP-Seq(SRA012054)/Homer	ASATCAAAGGVA	1e-19	-4.434e+01	0.0000	12625.0	11.20%	11118.4	10.02%
GATA:SCL(Zf,bHLH)/Ter119-SCL-ChIP-Seq(GSE18720)/Homer	CRGCTGBNGNSNNSAGATAA	1e-19	-4.412e+01	0.0000	3267.0	2.90%	2541.6	2.29%
ERE(NR),IR3/MCF7-ERa-ChIP-Seq(Unpublished)/Homer	VAGGTCACNSTGACC	1e-18	-4.367e+01	0.0000	6562.0	5.82%	5506.8	4.96%
c-Myc(bHLH)/mES-cMyc-ChIP-Seq(GSE11431)/Homer	VVCCACGTGG	1e-18	-4.318e+01	0.0000	11986.0	10.64%	10537.7	9.50%
CArG(MADS)/PUER-Srf-ChIP-Seq(Sullivan et al.)/Homer	CCATATATGGNM	1e-18	-4.237e+01	0.0000	8265.0	7.33%	7087.0	6.39%
ZFX(Zf)/mES-Zfx-ChIP-Seq(GSE11431)/Homer	AGGCCTRG	1e-17	-3.981e+01	0.0000	32917.0	29.21%	30596.6	27.58%
EKLF(Zf)/Erythrocyte-Klf1-ChIP-Seq(GSE20478)/Homer	NWGGGTGTGGCY	1e-16	-3.720e+01	0.0000	5167.0	4.59%	4306.4	3.88%
Cdx2(Homeobox)/mES-Cdx2-ChIP-Seq(GSE14586)/Homer	GYMATAAAAH	1e-15	-3.672e+01	0.0000	21029.0	18.66%	19225.9	17.33%
GFX(?)/Promoter/Homer	ATTCTCGCGAGA	1e-15	-3.570e+01	0.0000	406.0	0.36%	203.9	0.18%
PRDM14(Zf)/H1-PRDM14-ChIP-Seq(GSE22767)/Homer	RGGTCTCTAACY	1e-15	-3.500e+01	0.0000	7713.0	6.85%	6673.7	6.02%
STAT6(Stat)/CD4-Stat6-ChIP-Seq(GSE22104)/Homer	ABTTCYYRRGAA	1e-15	-3.498e+01	0.0000	16542.0	14.68%	14981.4	13.50%
AR-halfsite(NR)/LNCaP-AR-ChIP-Seq(GSE27824)/Homer	CCAGGAACAG	1e-15	-3.482e+01	0.0000	74574.0	66.18%	71645.8	64.58%
Srebp1a(bHLH)/HepG2-Srebp1a-ChIP-Seq(GSE31477)/Homer	RTCACSCCAY	1e-14	-3.338e+01	0.0000	5279.0	4.68%	4451.2	4.01%
GATA(Zf),IR3/iTreg-Gata3-ChIP-Seq(GSE20898)/Homer	NNNNNBAGATAWYATCTVHN	1e-14	-3.260e+01	0.0000	4277.0	3.80%	3547.3	3.20%
Phox2a(Homeobox)/Neuron-Phox2a-ChIP-Seq(GSE31456)/Homer	YTAATYNRATTA	1e-14	-3.258e+01	0.0000	13464.0	11.95%	12107.1	10.91%
Reverb(NR),DR2/RAW-Reverba.biotin-ChIP-Seq(GSE45914)/Homer	GTRGGTCASTGGGTCA	1e-13	-3.173e+01	0.0000	3513.0	3.12%	2866.9	2.58%
TR4(NR),DR1/Hela-TR4-ChIP-Seq(GSE24685)/Homer	GAGGTCAAAGGTCA	1e-11	-2.706e+01	0.0000	2720.0	2.41%	2199.3	1.98%
Pit1(Homeobox)/GCrat-Pit1-ChIP-Seq(GSE58009)/Homer	ATGMATATDC	1e-11	-2.676e+01	0.0000	28548.0	25.34%	26709.8	24.07%
TEAD(TEA)/Fibroblast-PU.1-ChIP-Seq(Unpublished)/Homer	YCWGGAATGY	1e-11	-2.554e+01	0.0000	18511.0	16.43%	17069.9	15.39%
LXRE(NR),DR4/RAW-LXRb.biotin-ChIP-Seq(GSE21512)/Homer	RGGTTACTANAGGTCA	1e-10	-2.506e+01	0.0000	1373.0	1.22%	1029.8	0.93%
ZNF711(Zf)/SHSY5Y-ZNF711-ChIP-Seq(GSE20673)/Homer	AGGCCTAG	1e-10	-2.374e+01	0.0000	41398.0	36.74%	39302.3	35.42%
Tcf3(HMG)/mES-Tcf3-ChIP-Seq(GSE11724)/Homer	ASWTCAAAGG	1e-09	-2.256e+01	0.0000	7208.0	6.40%	6391.2	5.76%
Oct2(POU,Homeobox)/Bcell-Oct2-ChIP-Seq(GSE21512)/Homer	ATATGCAAAT	1e-09	-2.243e+01	0.0000	8846.0	7.85%	7934.5	7.15%
PBX1(Homeobox)/MCF7-PBX1-ChIP-Seq(GSE28007)/Homer	GSCTGTCACTCA	1e-09	-2.091e+01	0.0000	1945.0	1.73%	1563.4	1.41%
Oct4:Sox17(POU,Homeobox,HMG)/F9-Sox17-ChIP-Seq(GSE44553)/Homer	CCATTGTATGCAAAT	1e-08	-2.067e+01	0.0000	4076.0	3.62%	3504.9	3.16%
CHR(?)/Hela-CellCycle-Expression/Homer	SRGTTTCAAA	1e-08	-2.016e+01	0.0000	19529.0	17.33%	18190.2	16.40%
Srebp2(bHLH)/HepG2-Srebp2-ChIP-Seq(GSE31477)/Homer	CGGTCACSCCAC	1e-08	-1.941e+01	0.0000	3341.0	2.97%	2844.8	2.56%
FOXA1:AR(Forkhead,NR)/LNCAP-AR-ChIP-Seq(GSE27824)/Homer	AGTAAACAAAAAAGAACAND	1e-08	-1.920e+01	0.0000	1932.0	1.71%	1567.3	1.41%
Pbx3(Homeobox)/GM12878-PBX3-ChIP-Seq(GSE32465)/Homer	SCTGTCAMTCAN	1e-07	-1.639e+01	0.0000	5946.0	5.28%	5315.0	4.79%
HRE(HSF)/HepG2-HSF1-ChIP-Seq(GSE31477)/Homer	BSTTCTRGAABVTTCYAGAA	1e-06	-1.500e+01	0.0000	3794.0	3.37%	3324.6	3.00%
TCFL2(HMG)/K562-TCF7L2-ChIP-Seq(GSE29196)/Homer	ACWTCAAAGG	1e-06	-1.402e+01	0.0000	2150.0	1.91%	1819.4	1.64%
GATA(Zf),IR4/iTreg-Gata3-ChIP-Seq(GSE20898)/Homer	NAGATWNBNATCTNN	1e-05	-1.341e+01	0.0000	2288.0	2.03%	1953.2	1.76%
Pax7(Paired,Homeobox)/Myoblast-Pax7-ChIP-Seq(GSE25064)/Homer	TAATCAATTA	0.0001	-1.081e+01	0.0000	3256.0	2.89%	2890.7	2.61%
REST-NRSF(Zf)/Jurkat-NRSF-ChIP-Seq/Homer	GGMGCTGTCCATGGTGCTGA	0.0001	-1.009e+01	0.0000	299.0	0.27%	206.4	0.19%
p53(p53)/Saos-p53-ChIP-Seq(GSE15780)/Homer	RRCATGYCYRGRCATGYYYN	0.001	-8.252e+00	0.0003	2015.0	1.79%	1773.6	1.60%
p53(p53)/Saos-p53-ChIP-Seq/Homer	RRCATGYCYRGRCATGYYYN	0.001	-8.252e+00	0.0003	2015.0	1.79%	1773.6	1.60%
VDR(NR),DR3/GM10855-VDR+vitD-ChIP-Seq(GSE22484)/Homer	ARAGGTCANWGAGTTCANNN	0.001	-7.404e+00	0.0006	5027.0	4.46%	4640.7	4.18%
GATA3(Zf),DR8/iTreg-Gata3-ChIP-Seq(GSE20898)/Homer	AGATSTNDNNDSAGATAASN	0.01	-6.885e+00	0.0011	1932.0	1.71%	1718.8	1.55%
T1ISRE(IRF)/ThioMac-Ifnb-Expression/Homer	ACTTTCGTTTCT	0.01	-6.782e+00	0.0012	402.0	0.36%	314.4	0.28%
EBNA1(EBV virus)/Raji-EBNA1-ChIP-Seq(GSE30709)/Homer	GGYAGCAYDTGCTDCCCNNN	0.01	-5.248e+00	0.0054	426.0	0.38%	348.8	0.31%
Pax7(Paired,Homeobox),long/Myoblast-Pax7-ChIP-Seq(GSE25064)/Homer	TAATCHGATTAC	0.01	-5.019e+00	0.0068	868.0	0.77%	755.2	0.68%
OCT4-SOX2-TCF-NANOG(POU,Homeobox,HMG)/mES-Oct4-ChIP-Seq(GSE11431)/Homer	ATTTGCATAACAATG	0.1	-3.688e+00	0.0257	5591.0	4.96%	5306.4	4.78%
GATA3(Zf),DR4/iTreg-Gata3-ChIP-Seq(GSE20898)/Homer	AGATGKDGAGATAAG	0.1	-3.679e+00	0.0258	2246.0	1.99%	2084.3	1.88%
Mouse_Recombination_Hotspot(Zf)/Testis-DMC1-ChIP-Seq(GSE24438)/Homer	ACTYKNATTCGTGNTACTTC	0.1	-3.609e+00	0.0276	1753.0	1.56%	1615.4	1.46%
p53(p53)/mES-cMyc-ChIP-Seq(GSE11431)/Homer	ACATGCCCGGGCAT	0.1	-3.389e+00	0.0342	445.0	0.39%	385.9	0.35%
