# Supplementary material for: ATAC-seq reveals alterations in open chromatin in pancreatic islets from subjects with type 2 diabetes
Source: Sci Rep. 2019 May 23;9:7785. doi: 10.1038/s41598-019-44076-8 (PMC6533306; doi:10.1038/s41598-019-44076-8)
Supplement: Supplementary file 10 — Table S10 [file 41598_2019_44076_MOESM10_ESM.xlsx]

## Sheet: Sheet1
Supplemental Table 10: Overlap between ATAC-seq peaks and Differentially methylated regions (DMRs) in human islets.
Chromosome	Start	End	Strand	p4	Result:DMRs_hg19 coloc to Healthy and Diabetic_N=3 duplicated	BorderDist:DMRs_hg19 coloc to Healthy and Diabetic_N=3 duplicated	CenterDist:DMRs_hg19 coloc to Healthy and Diabetic_N=3 duplicated	Direction to the nearest Healthy and Diabetic_N=3 duplicated-region	Rel. position of the nearest Healthy and Diabetic_N=3 duplicated-region	Start coordinate for the nearest Healthy and Diabetic_N=3 duplicated-region	End coordinate for the nearest Healthy and Diabetic_N=3 duplicated-region	Strand location of the nearest Healthy and Diabetic_N=3 duplicated-region	PeakID from Healthy and Diabetic_N=3 duplicated	n ND	n T2D	Annotation from Healthy and Diabetic_N=3 duplicated	Detailed.Annotation from Healthy and Diabetic_N=3 duplicated	Distance.to.TSS from Healthy and Diabetic_N=3 duplicated	Nearest.PromoterID from Healthy and Diabetic_N=3 duplicated	Entrez.ID from Healthy and Diabetic_N=3 duplicated	Nearest.Unigene from Healthy and Diabetic_N=3 duplicated	Nearest.Refseq from Healthy and Diabetic_N=3 duplicated	Nearest.Ensembl from Healthy and Diabetic_N=3 duplicated	Gene.Name from Healthy and Diabetic_N=3 duplicated	Gene.Alias from Healthy and Diabetic_N=3 duplicated	Gene.Description from Healthy and Diabetic_N=3 duplicated	Gene.Type from Healthy and Diabetic_N=3 duplicated	Dist.Group from Healthy and Diabetic_N=3 duplicated	Dist.Distance from Healthy and Diabetic_N=3 duplicated	Dist.RefSeq from Healthy and Diabetic_N=3 duplicated	Dist.ENSEMBL from Healthy and Diabetic_N=3 duplicated	Dist.Symbol from Healthy and Diabetic_N=3 duplicated
chr13	28495941	28499241	+	1	Colocalization	-1030	849	+	849	28498211	28498668	-	peak59345	1	0	exon (NM_000209, exon 2 of 2)	exon (NM_000209, exon 2 of 2)	-2899	NR_047484	100861550	Hs,416201	NR_047484		PDX1-AS1	-	PDX1 antisense RNA 1	ncRNA	EXON;TSS-50kb;TSS-50kb	0;-21002;3000	NM_000209;NR_002162;NR_047484	ENSG00000139515;NO_ENSEMBL;NO_ENSEMBL	PDX1;NO_SYMBOL;NO_SYMBOL
chrX	7894520	7894691	+	17931	Colocalization	0	804	+	804	7894691	7896128	-	peak281293	9	6	promoter-TSS (NM_004650)	promoter-TSS (NM_004650)	65	NM_004650	8228	Hs,264	NM_004650	ENSG00000006757	PNPLA4	DXS1283E|GS2|iPLA2eta	patatin-like phospholipase domain containing 4	protein-coding	TSS-200	36	NM_004650	ENSG00000006757	PNPLA4
chr2	5812444	5812962	+	6333	Colocalization	-606	634	+	634	5812356	5814318	+	peak107926	4	3	intron (NR_110580, intron 2 of 4)	MER5A1|DNA|hAT-Charlie	17913	NR_110580	102723818	Hs,128107	NR_110580		LINC01248	-	long intergenic non-protein coding RNA 1248	ncRNA	TSS-50kb	-19561	NM_003108	ENSG00000176887	SOX11
chr3	113252412	113252678	+	6331	Colocalization	-1143	345	-	-345	113250845	113253555	-	peak154863	8	6	intron (NM_001308350, intron 1 of 25)	CpG	982	NM_001308350	54847	Hs,591291	NM_017699	ENSG00000072858	SIDT1	B830021E24Rik|SID-1|SID1	SID1 transmembrane family, member 1	protein-coding	TSS-50kb	18267	NM_144718	ENSG00000163611	SPICE1
chr20	32255865	32256071	+	6330	Colocalization	-232	833	-	-833	32254173	32256097	-	peak133099	7	6	5' UTR (NM_001024675, exon 1 of 1)	5' UTR (NM_001024675, exon 1 of 1)	831	NM_001024675	170487	Hs,592151	NM_001024675	ENSG00000182584	ACTL10	C20orf134|dJ63M2,2	actin-like 10	protein-coding	TTS+10kb;TTS+10kb	-8256;3515	NM_005225;NM_080825	ENSG00000101412;ENSG00000149609	E2F1;C20orf144
chr1	87456735	87457061	+	22130	Colocalization	-286	256	+	256	87456776	87457533	-	peak6775	1	0	intron (NM_001134492, intron 1 of 4)	MER57B2|LTR|ERV1	76820	NM_012262	9653	Hs,743280	NM_012262	ENSG00000153936	HS2ST1	dJ604K5,2	heparan sulfate 2-O-sulfotransferase 1	protein-coding
chr16	56335123	56335859	+	6328	Colocalization	-456	161	+	161	56335403	56335901	+	peak87623	0	2	intron (NM_138736, intron 3 of 7)	intron (NM_138736, intron 3 of 7)	56220	NR_037499	100500891		NR_037499	ENSG00000265281	MIR3935	-	microRNA 3935	ncRNA	INTRON	0	NM_138736	ENSG00000087258	GNAO1
chr20	54933450	54933534	+	22133	Colocalization	-96	900	+	900	54933439	54935346	-	peak134380	9	6	intron (NM_080821, intron 1 of 2)	intron (NM_080821, intron 1 of 2)	410	NM_080821	116151	Hs,143736	NM_080821	ENSG00000124098	FAM210B	5A3|C20orf108|dJ1167H4,1	family with sequence similarity 210, member B	protein-coding	TSS-50kb;TSS-50kb;INTRON	-32313;-32857;0	NM_001033521;NM_001033522;NM_080821	ENSG00000101138;ENSG00000101138;ENSG00000124098	CSTF1;CSTF1;FAM210B
chr21	46840675	46840883	+	17926	Colocalization	-274	276	-	-276	46840057	46840949	-	peak139005	3	3	non-coding (NR_028082, exon 3 of 3)	non-coding (NR_028082, exon 3 of 3)	4452	NR_028082	378832	Hs,517353	NM_199175	ENSG00000183535	COL18A1-AS1	C21orf123|NCRNA00175|PRED80	COL18A1 antisense RNA 1	ncRNA	TSS-50kb;TSS-50kb	-35020;10624	NM_030582;NR_052004	ENSG00000182871;NO_ENSEMBL	COL18A1;NO_SYMBOL
chr3	73094834	73095045	+	22136	Colocalization	-50	754	+	754	73094995	73096393	-	peak148579	4	1	intron (NM_174907, intron 2 of 8)	intron (NM_174907, intron 2 of 8)	-15116	NM_018029	55096	Hs,658858	NM_018029	ENSG00000255423	EBLN2	EBLN-2	endogenous Bornavirus-like nucleoprotein 2	protein-coding	TSS-50kb;INTRON	-15215;0	NM_018029;NM_174907	ENSG00000255423;ENSG00000163605	EBLN2;PPP4R2
chr1	202054505	202055364	+	6321	Colocalization	-1088	31	-	-31	202054213	202055593	+	peak14617	1	1	Intergenic	Intergenic	-37126	NM_004767	9283	Hs,132049	NM_004767		GPR37L1	ET(B)R-LP-2|ETBR-LP-2	G protein-coupled receptor 37 like 1	protein-coding	TSS-50kb	-37225	NM_004767	ENSG00000170075	GPR37L1
chr5	5380844	5381445	+	6318	Colocalization	-123	750	+	750	5381321	5382466	+	peak193468	4	3	Intergenic	Intergenic	-40892	NM_015325	23379	Hs,449296	NM_015325	ENSG00000164151	ICE1	KIAA0947	interactor of little elongation complex ELL subunit 1	protein-coding	TSS-50kb	-40991	NM_015325	ENSG00000164151	ICE1
chr18	46394934	46395522	+	6316	Colocalization	-565	126	+	126	46394957	46395751	-	peak99352	1	3	Intergenic	Intergenic	73823	NM_001190823	4092	Hs,465087	NM_005904	ENSG00000101665	SMAD7	CRCS3|MADH7|MADH8	SMAD family member 7	protein-coding	TTS+10kb;TTS+10kb	5869;5869	NM_001142397;NM_001142397	ENSG00000282825;ENSG00000134030	CTIF;CTIF
chr20	56983795	56983963	+	22140	Colocalization	-130	579	-	-579	56982675	56983925	+	peak134458	2	1	intron (NM_001195677, intron 1 of 2)	intron (NM_001195677, intron 1 of 2)	19125	NR_036633	9217	Hs,182625	NM_004738	ENSG00000124164	VAPB	ALS8|VAMP-B|VAP-B	VAMP (vesicle-associated membrane protein)-associated protein B and C	protein-coding	INTRON	0	NM_001195677	ENSG00000124164	VAPB
chr11	34646223	34646610	+	22143	Colocalization	-528	264	-	-264	34645553	34646751	-	peak33456	1	0	intron (NM_001206615, intron 1 of 7)	intron (NM_001206615, intron 1 of 7)	3564	NM_001206615	26298	Hs,653859	NM_012153		EHF	ESE3|ESE3B|ESEJ	ets homologous factor	protein-coding	INTRON;TSS-50kb	0;-7958	NM_001206615;NM_001206616	ENSG00000135373;ENSG00000135373	EHF;EHF
chr8	96317363	96318132	+	6311	Colocalization	-654	8	+	8	96317478	96318034	-	peak265137	3	3	intron (NR_038208, intron 2 of 3)	intron (NR_038208, intron 2 of 3)	-36294	NM_177965	157657	Hs,548157	NM_177965	ENSG00000156172	C8orf37	CORD16|RP64|smalltalk	chromosome 8 open reading frame 37	protein-coding	TSS-50kb;INTRON	36395;0	NM_177965;NR_038208	ENSG00000156172;NO_ENSEMBL	C8orf37;NO_SYMBOL
chr11	9069358	9070137	+	6310	Colocalization	-531	172	+	172	9069607	9070234	-	peak30428	2	1	intron (NM_020974, intron 14 of 21)	intron (NM_020974, intron 14 of 21)	42005	NR_049874	100847015		NR_049874	ENSG00000264984	MIR5691	-	microRNA 5691	ncRNA	TSS-50kb;INTRON;TSS-50kb	44425;0;-46089	NM_020645;NM_020974;NR_027713	ENSG00000175352;ENSG00000175356;NO_ENSEMBL	NRIP3;SCUBE2;NO_SYMBOL
chr1	29182122	29182695	+	6307	Colocalization	-386	214	-	-214	29181881	29182508	-	peak2020	0	1	intron (NM_000911, intron 1 of 2)	intron (NM_000911, intron 1 of 2)	-31408	NM_001166005	2035	Hs,175437	NM_004437	ENSG00000159023	EPB41	4,1R|EL1|HE	erythrocyte membrane protein band 4,1	protein-coding	INTRON;TSS-50kb	0;-31508	NM_000911;NM_001166007	ENSG00000116329;ENSG00000159023	OPRD1;EPB41
chr13	113243141	113243678	+	6306	Colocalization	-190	1022	-	-1022	113241444	113243332	-	peak71887	9	6	5' UTR (NM_001286279, exon 1 of 10)	5' UTR (NM_001286279, exon 1 of 10)	111	NM_006322	10426	Hs,224152	NM_006322	ENSG00000126216	TUBGCP3	104p|GCP3|Grip104|SPBC98|Spc98|Spc98p	tubulin, gamma complex associated protein 3	protein-coding
chr17	1358157	1358475	+	6305	Colocalization	-160	1070	+	1070	1358314	1360457	-	peak89762	8	6	exon (NM_005206, exon 1 of 3)	exon (NM_005206, exon 1 of 3)	175	NM_016823	1398	Hs,461896	NM_005206	ENSG00000167193	CRK	CRKII|p38	v-crk avian sarcoma virus CT10 oncogene homolog	protein-coding	TTS+10kb;1ST EXON	-8193;0	NM_001080779;NM_005206	ENSG00000197879;ENSG00000167193	MYO1C;CRK
chr11	110072214	110073032	+	6304	Colocalization	-431	314	-	-314	110071973	110072645	-	peak40946	6	4	intron (NM_001260493, intron 14 of 15)	intron (NM_001260493, intron 14 of 15)	95128	NM_001260495	5962	Hs,263671	NM_002906	ENSG00000137710	RDX	DFNB24	radixin	protein-coding	INTRON	0	NM_001260493	ENSG00000137710	RDX
chr8	133663409	133664099	+	6302	Colocalization	-783	31	+	31	133663316	133664254	-	peak270347	4	5	intron (NM_012472, intron 3 of 11)	intron (NM_012472, intron 3 of 11)	24078	NR_073525	23639	Hs,591865	NM_012472	ENSG00000129295	LRRC6	CILD19|LRTP|TSLRP	leucine rich repeat containing 6	protein-coding	INTRON	0	NM_012472	ENSG00000129295	LRRC6
chr5	150618857	150619333	+	6301	Colocalization	-402	175	-	-175	150618580	150619259	-	peak212388	2	1	Intergenic	MER102a|DNA|hAT-Charlie	-13693	NM_001167607	2760	Hs,483873	NM_000405	ENSG00000196743	GM2A	GM2-AP|SAP-3	GM2 ganglioside activator	protein-coding	TSS-50kb;TSS-50kb	-13792;15367	NM_001167607;NM_015621	ENSG00000196743;ENSG00000198624	GM2A;CCDC69
chr13	99960149	99961037	+	6300	Colocalization	-782	311	-	-311	99959634	99960931	-	peak70258	7	5	promoter-TSS (NM_004951)	promoter-TSS (NM_004951)	-534	NM_004951	1880	Hs,784	NM_004951	ENSG00000169508	GPR183	EBI2	G protein-coupled receptor 183	protein-coding	TSS-50kb;TSS-1500;TSS-50kb;TSS-50kb	49701;634;-43491;-48202	NM_001098200;NM_004951;NR_024013;NR_030353	ENSG00000125245;ENSG00000169508;NO_ENSEMBL;NO_ENSEMBL	GPR18;GPR183;NO_SYMBOL;NO_SYMBOL
chr19	45621148	45621766	+	6299	Colocalization	-906	131	-	-131	45620598	45622055	-	peak106781	4	2	intron (NM_019121, intron 1 of 12)	intron (NM_019121, intron 1 of 12)	24896	NM_019121	284352	Hs,285363	NM_019121	ENSG00000104866	PPP1R37	LRRC68	protein phosphatase 1, regulatory subunit 37	protein-coding	INTRON;TSS-50kb	0;41739	NM_019121;NM_145288	ENSG00000104866;ENSG00000170684	PPP1R37;ZNF296
chr2	140124428	140125414	+	6297	Colocalization	-1017	437	+	437	140124397	140126319	-	peak118115	2	3	Intergenic	Intergenic	470464	NR_033658	647012	Hs,639411	NR_033658		YY1P2	-	YY1 transcription factor pseudogene 2	pseudo
chr4	6749250	6749838	+	6296	Colocalization	-448	378	-	-378	6748634	6749698	-	peak165623	5	4	Intergenic	Intergenic	31324	NM_018366	55330	Hs,7570	NM_018366	ENSG00000186222	BLOC1S4	BCAS4L|BLOS4|CNO	biogenesis of lysosomal organelles complex-1, subunit 4, cappuccino	protein-coding	TSS-50kb;TSS-50kb	-35392;37661	NM_001100590;NM_203462	ENSG00000170871;ENSG00000178988	KIAA0232;MRFAP1L1
chr15	52554399	52555314	+	6295	Colocalization	-506	545	-	-545	52553718	52554904	-	peak82925	3	3	intron (NM_018728, intron 9 of 40)	intron (NM_018728, intron 9 of 40)	15086	NR_031670	100302202		NR_031670		MIR1266	MIRN1266|hsa-mir-1266|mir-1266	microRNA 1266	ncRNA	INTRON	0	NM_018728	ENSG00000128833	MYO5C
chr14	77222456	77223285	+	6294	Colocalization	-520	316	-	-316	77222133	77222976	+	peak78502	1	0	Intergenic	Intergenic	-5680	NM_014909	22846	Hs,525479	NM_014909	ENSG00000071246	VASH1	KIAA1036	vasohibin 1	protein-coding	TSS-50kb	-5780	NM_014909	ENSG00000071246	VASH1
chr2	25384010	25384168	+	6293	Colocalization	-72	329	+	329	25384097	25384740	-	peak109228	2	1	exon (NM_001035256, exon 4 of 4)	exon (NM_001035256, exon 4 of 4)	7140	NM_000939	5443	Hs,1897	NM_000939	ENSG00000115138	POMC	ACTH|CLIP|LPH|MSH|NPP|POC	proopiomelanocortin	protein-coding	EXON;TTS+10kb;TSS-50kb	0;2515;-42863	NM_001035256;NM_014971;NR_132378	ENSG00000115138;ENSG00000084710;NO_ENSEMBL	POMC;EFR3B;NO_SYMBOL
chr20	19945138	19945640	+	6335	Colocalization	-644	99	+	99	19944996	19945980	+	peak132502	9	6	intron (NM_018993, intron 4 of 10)	intron (NM_018993, intron 4 of 10)	-52446	NM_181528	51126	Hs,368783	NM_016100	ENSG00000173418	NAA20	NAT3|NAT3P|NAT5|NAT5P|dJ1002M8,1	N(alpha)-acetyltransferase 20, NatB catalytic subunit	protein-coding	INTRON	0	NM_018993	ENSG00000132669	RIN2
chr16	78562162	78562696	+	12578	Colocalization	-451	10	+	10	78562245	78562633	+	peak88868	1	1	intron (NM_001291997, intron 7 of 7)	intron (NM_001291997, intron 7 of 7)	429129	NM_001291997	51741	Hs,461453	NM_016373	ENSG00000186153	WWOX	D16S432E|EIEE28|FOR|FRA16D|HHCMA56|PRO0128|SCAR12|SDR41C1|WOX1	WW domain containing oxidoreductase	protein-coding	INTRON	0	NM_001291997	ENSG00000186153	WWOX
chr3	52049976	52050399	+	6336	Colocalization	-508	150	-	-150	52049592	52050485	-	peak146768	3	3	Intergenic	Intergenic	-20081	NM_000992	6159	Hs,425125	NM_000992	ENSG00000162244	RPL29	HIP|HUMRPL29|L29|RPL29P10|RPL29_3_370	ribosomal protein L29	protein-coding	TSS-50kb;TSS-50kb;TSS-50kb;TSS-50kb	20181;41493;48657;48689	NM_000992;NM_001146314;NM_001174100;NM_020418	ENSG00000162244;ENSG00000114779;ENSG00000090097;ENSG00000090097	RPL29;ABHD14B;PCBP4;PCBP4
chr16	78275386	78275980	+	6339	Colocalization	-534	289	+	289	78275446	78276498	+	peak88842	2	1	intron (NM_001291997, intron 4 of 7)	intron (NM_001291997, intron 4 of 7)	142662	NM_001291997	51741	Hs,461453	NM_016373	ENSG00000186153	WWOX	D16S432E|EIEE28|FOR|FRA16D|HHCMA56|PRO0128|SCAR12|SDR41C1|WOX1	WW domain containing oxidoreductase	protein-coding	INTRON	0	NM_001291997	ENSG00000186153	WWOX
chr14	100616443	100616763	+	6379	Colocalization	-427	56	+	56	100616336	100616982	-	peak80676	1	0	intron (NM_206918, intron 1 of 2)	intron (NM_206918, intron 1 of 2)	9353	NM_206918	123099	Hs,159643	NM_206918		DEGS2	C14orf66|DES2|FADS8	delta(4)-desaturase, sphingolipid 2	protein-coding	TTS+10kb;INTRON;TSS-50kb	6187;0;40909	NM_016337;NM_206918;NR_039601	ENSG00000196405;ENSG00000168350;NO_ENSEMBL	EVL;DEGS2;NO_SYMBOL
chr12	130905213	130905882	+	6378	Colocalization	-365	108	-	-108	130905301	130905578	-	peak58391	1	0	intron (NM_015347, intron 13 of 18)	intron (NM_015347, intron 13 of 18)	83007	NM_001190971	9271	Hs,405659	NM_004764	ENSG00000125207	PIWIL1	CT80,1|HIWI|MIWI|PIWI	piwi-like RNA-mediated gene silencing 1	protein-coding	INTRON	0	NM_015347	ENSG00000060709	RIMBP2
chr11	8310546	8311146	+	6377	Colocalization	-452	597	+	597	8310694	8312192	-	peak30367	8	6	Intergenic	Intergenic	-21261	NM_001270428	4004	Hs,654426	NM_002315	ENSG00000166407	LMO1	RBTN1|RHOM1|TTG1	LIM domain only 1 (rhombotin 1)	protein-coding	TSS-50kb;TSS-50kb	21362;26119	NM_001270428;NR_073006	ENSG00000166407;NO_ENSEMBL	LMO1;NO_SYMBOL
chr3	183195234	183196308	+	6376	Colocalization	-318	621	+	621	183195990	183196795	-	peak163632	2	0	Intergenic	Intergenic	30954	NR_038301	100505687	Hs,551751	NR_038301	ENSG00000240024	LINC00888	-	long intergenic non-protein coding RNA 888	ncRNA	TTS+10kb	-9026	NM_130446	ENSG00000172578	KLHL6
chr10	77358495	77359523	+	6372	Colocalization	-850	20	+	20	77358673	77359385	-	peak25351	5	5	intron (NM_001305581, intron 2 of 6)	intron (NM_001305581, intron 2 of 6)	46813	NR_030337	693191		NR_030337	ENSG00000207583	MIR606	MIRN606|hsa-mir-606	microRNA 606	ncRNA	INTRON;TSS-50kb	0;-48337	NM_001305581;NR_131178	ENSG00000148655;NO_ENSEMBL	C10orf11;NO_SYMBOL
chr1	87691781	87692453	+	6371	Colocalization	-624	22	+	22	87691829	87692449	+	peak6798	1	3	intron (NM_001290053, intron 2 of 3)	intron (NM_001290053, intron 2 of 3)	13787	NM_001290053	101927844	Hs,694591	NM_001290053		LOC101927844	-	uncharacterized LOC101927844	protein-coding	INTRON	0	NM_001290053	NO_ENSEMBL	NO_SYMBOL
chr20	45799426	45800104	+	6370	Colocalization	-576	49	+	49	45799527	45800100	-	peak133862	2	1	intron (NM_172110, intron 11 of 13)	intron (NM_172110, intron 11 of 13)	4205	NR_037410	100500814		NR_037410	ENSG00000264901	MIR3616	mir-3616	microRNA 3616	ncRNA	INTRON;TTS+10kb	0;4105	NM_172110;NR_037410	ENSG00000064655;NO_ENSEMBL	EYA2;NO_SYMBOL
chr6	96462814	96462930	+	6369	Colocalization	-46	1092	+	1092	96462885	96465044	-	peak225514	6	4	5' UTR (NM_006581, exon 1 of 3)	5' UTR (NM_006581, exon 1 of 3)	120	NM_006581	10690	Hs,49117	NM_006581	ENSG00000172461	FUT9	Fuc-TIX	fucosyltransferase 9 (alpha (1,3) fucosyltransferase)	protein-coding
chr20	49077190	49077600	+	6368	Colocalization	-338	97	-	-97	49077068	49077528	+	peak134133	1	3	Intergenic	Intergenic	-49560	NM_002827	5770	Hs,417549	NM_002827	ENSG00000196396	PTPN1	PTP1B	protein tyrosine phosphatase, non-receptor type 1	protein-coding	TSS-50kb	-49659	NM_002827	ENSG00000196396	PTPN1
chr14	39705237	39705452	+	17941	Colocalization	-197	306	+	306	39705255	39706046	-	peak74695	4	3	intron (NM_054024, intron 1 of 5)	MIRb|SINE|MIR	2526	NM_054024	117153	Hs,287694	NM_054024	ENSG00000150526	MIA2	-	melanoma inhibitory activity 2	protein-coding	TSS-50kb;TSS-50kb;TSS-50kb	-30777;-28850;-29951	NM_005930;NM_203354;NM_203356	ENSG00000150527;ENSG00000150527;ENSG00000150527	CTAGE5;CTAGE5;CTAGE5
chr10	12256240	12256705	+	12551	Colocalization	-73	578	+	578	12256631	12257468	-	peak19318	2	1	intron (NM_006023, intron 4 of 12)	intron (NM_006023, intron 4 of 12)	-18907	NM_014142	11164	Hs,555956	NM_014142	ENSG00000165609	NUDT5	YSA1|YSA1H|YSAH1|hYSAH1	nudix hydrolase 5	protein-coding	INTRON;TSS-50kb	0;19008	NM_006023;NM_014142	ENSG00000151465;ENSG00000165609	CDC123;NUDT5
chr17	64941644	64941972	+	6363	Colocalization	-259	79	-	-79	64941555	64941903	+	peak93137	1	0	Intergenic	Intergenic	-19251	NM_014405	27092	Hs,514423	NM_014405	ENSG00000075461	CACNG4	-	calcium channel, voltage-dependent, gamma subunit 4	protein-coding	TSS-50kb	-19350	NM_014405	ENSG00000075461	CACNG4
chr5	33227854	33228413	+	22115	Colocalization	-325	844	+	844	33228088	33229867	-	peak198117	5	4	Intergenic	Intergenic	-211824	NM_001258437	6897	Hs,481860	NM_152295	ENSG00000113407	TARS	ThrRS	threonyl-tRNA synthetase	protein-coding
chr15	93210169	93210856	+	6361	Colocalization	-834	86	+	86	93210021	93211174	-	peak85302	9	6	Intergenic	Intergenic	-11567	NM_207446	400451	Hs,27373	NM_207446	ENSG00000185442	FAM174B	-	family with sequence similarity 174, member B	protein-coding	TSS-50kb	11668	NM_207446	ENSG00000185442	FAM174B
chr18	53665560	53666396	+	6360	Colocalization	-319	555	-	-555	53664967	53665879	-	peak100418	2	4	Intergenic	Intergenic	-77993	NR_110755	101927273	Hs,434335	NR_110755	ENSG00000260930	LINC01416	-	long intergenic non-protein coding RNA 1416	ncRNA
chr19	11376205	11376795	+	6359	Colocalization	-556	36	+	36	11376238	11376833	-	peak105122	1	1	Intergenic	Intergenic	-3368	NM_020812	57572	Hs,591002	NM_020812	ENSG00000130158	DOCK6	AOS2|ZIR1	dedicator of cytokinesis 6	protein-coding	TSS-50kb;TSS-50kb	3469;-30378	NM_020812;NR_104199	ENSG00000130158;NO_ENSEMBL	DOCK6;NO_SYMBOL
chr13	48985995	48986570	+	6357	Colocalization	-1030	337	+	337	48985540	48987698	-	peak61680	3	6	5' UTR (NM_005767, exon 7 of 7)	5' UTR (NM_005767, exon 7 of 7)	1034	NM_001162498	10161	Hs,123464	NM_005767	ENSG00000139679	LPAR6	ARWH1|HYPT8|LAH3|P2RY5|P2Y5	lysophosphatidic acid receptor 6	protein-coding
chr17	29827590	29827995	+	6356	Colocalization	-220	486	-	-486	29826803	29827809	-	peak91188	8	6	intron (NM_001303542, intron 1 of 12)	intron (NM_001303542, intron 1 of 12)	12287	NM_001303542	84440	Hs,406788	NM_032932	ENSG00000131242	RAB11FIP4	RAB11-FIP4	RAB11 family interacting protein 4 (class II)	protein-coding	INTRON;TSS-50kb	0;-34694	NM_001303542;NR_039877	ENSG00000131242;NO_ENSEMBL	RAB11FIP4;NO_SYMBOL
chr13	45793361	45793698	+	22117	Colocalization	-466	324	+	324	45793233	45794476	-	peak61339	1	3	intron (NM_004128, intron 5 of 7)	intron (NM_004128, intron 5 of 7)	-18680	NM_198404	386618	Hs,23406	NM_198404		KCTD4	bA321C24,3	potassium channel tetramerization domain containing 4	protein-coding	INTRON;TSS-50kb	0;18780	NM_004128;NM_198404	ENSG00000188342;ENSG00000180332	GTF2F2;KCTD4
chr5	112378669	112378863	+	17938	Colocalization	-147	615	+	615	112378716	112380046	-	peak207967	8	5	intron (NM_002387, intron 14 of 16)	intron (NM_002387, intron 14 of 16)	66974	NM_001242377	167227	Hs,443875	NM_152624	ENSG00000172795	DCP2	NUDT20	decapping mRNA 2	protein-coding	INTRON	0	NM_002387	ENSG00000171444	MCC
chr16	88717956	88718134	+	6352	Colocalization	-334	497	-	-497	88716807	88718290	-	peak89488	3	3	promoter-TSS (NM_000101)	promoter-TSS (NM_000101)	-57	NM_000101	1535	Hs,513803	NM_000101	ENSG00000051523	CYBA	p22-PHOX	cytochrome b-245, alpha polypeptide	protein-coding	TSS-200;TSS-50kb	157;-11907	NM_000101;NR_024399	ENSG00000051523;NO_ENSEMBL	CYBA;NO_SYMBOL
chr2	27806504	27806924	+	6351	Colocalization	-134	728	-	-728	27805334	27806638	-	peak109432	8	6	TTS (NM_032266)	TTS (NM_032266)	150	NM_001271318	84450	Hs,529178	NM_032434	ENSG00000243943	ZNF512	-	zinc finger protein 512	protein-coding	TSS-50kb;TSS-50kb;TTS+10kb	-45628;-45976;50	NM_001145049;NM_007266;NM_032266	ENSG00000198522;ENSG00000198522;ENSG00000221843	GPN1;GPN1;C2orf16
chr12	133047603	133047900	+	12557	Colocalization	-176	138	+	138	133047724	133048056	+	peak58538	1	1	Intergenic	L1MA9|LINE|L1	-19267	NM_001142641	57666	Hs,411138	NM_001142641	ENSG00000112787	FBRSL1	-	fibrosin-like 1	protein-coding	TSS-50kb	-19366	NM_001142641	ENSG00000112787	FBRSL1
chr7	28824223	28824400	+	6347	Colocalization	-960	7	+	7	28823440	28825198	+	peak239067	6	6	intron (NM_182899, intron 6 of 9)	intron (NM_182899, intron 6 of 9)	98721	NM_001011666	9586	Hs,437075	NM_004904	ENSG00000146592	CREB5	CRE-BPA|CREB-5	cAMP responsive element binding protein 5	protein-coding	INTRON	0	NM_182899	ENSG00000146592	CREB5
chr1	75699238	75699612	+	12558	Colocalization	-450	187	-	-187	75698787	75699688	-	peak5424	7	3	intron (NM_001130058, intron 12 of 23)	intron (NM_001130058, intron 12 of 23)	98671	NM_001256114	431707	Hs,403934	NM_001001933	ENSG00000162624	LHX8	LHX7	LIM homeobox 8	protein-coding	INTRON	0	NM_001130058	ENSG00000137968	SLC44A5
chr17	47800551	47801271	+	6345	Colocalization	-526	225	+	225	47800745	47801527	-	peak92241	1	0	intron (NM_030802, intron 2 of 7)	intron (NM_030802, intron 2 of 7)	-15823	NM_005827	10237	Hs,154073	NM_005827	ENSG00000121073	SLC35B1	UGTREL1	solute carrier family 35, member B1	protein-coding	TSS-50kb;TSS-50kb;INTRON	15924;45712;0	NM_001278784;NM_003563;NM_030802	ENSG00000121073;ENSG00000121067;ENSG00000121104	SLC35B1;SPOP;FAM117A
chr22	30118272	30118388	+	12559	Colocalization	-378	108	-	-108	30117795	30118650	-	peak139833	1	0	intron (NM_182527, intron 1 of 4)	intron (NM_182527, intron 1 of 4)	1879	NM_182527	164633	Hs,643608	NM_182527	ENSG00000100314	CABP7	CALN2	calcium binding protein 7	protein-coding	TSS-50kb;TTS+10kb;INTRON	-45235;-8822;0	NM_013387;NM_019103;NM_182527	ENSG00000184076;ENSG00000100319;ENSG00000100314	UQCR10;ZMAT5;CABP7
chr1	243653001	243653417	+	6342	Colocalization	-302	164	+	164	243653115	243653631	-	peak18007	0	1	intron (NM_006642, intron 17 of 17)	intron (NM_006642, intron 17 of 17)	143895	NR_039824	100616343		NR_039824	ENSG00000265201	MIR4677	mir-4677	microRNA 4677	ncRNA	TTS+10kb;TTS+10kb;INTRON;INTRON	-9747;-9747;0;0	NM_001206729;NM_001206729;NM_006642;NM_006642	ENSG00000275199;ENSG00000117020;ENSG00000054282;ENSG00000276111	AKT3;AKT3;SDCCAG8;SDCCAG8
chr1	55024726	55025383	+	6340	Colocalization	-68	680	+	680	55025315	55026153	+	peak3544	1	1	intron (NM_015547, intron 1 of 16)	intron (NM_015547, intron 1 of 16)	11927	NM_147161	26027	Hs,745173	NM_015547	ENSG00000162390	ACOT11	BFIT|STARD14|THEA|THEM1	acyl-CoA thioesterase 11	protein-coding	INTRON	0	NM_015547	ENSG00000162390	ACOT11
chr19	56028804	56028885	+	6338	Colocalization	-98	313	-	-313	56028161	56028901	-	peak107450	7	6	intron (NM_001144950, intron 13 of 13)	CpG	19904	NM_001101401	646643	Hs,532676	NM_001101401	ENSG00000187550	SBK2	SGK069	SH3 domain binding kinase family, member 2	protein-coding
chr4	40943933	40944648	+	12579	Colocalization	-654	204	+	204	40943993	40944995	-	peak170462	2	0	intron (NM_004307, intron 7 of 17)	MIRc|SINE|MIR	-85285	NM_001166053	323	Hs,479602	NM_004307	ENSG00000163697	APBB2	FE65L|FE65L1	amyloid beta (A4) precursor protein-binding, family B, member 2	protein-coding
chr4	174430851	174431004	+	12580	Colocalization	-380	66	-	-66	174430492	174431231	+	peak190771	2	2	Intergenic	Intergenic	20516	NM_021973	9464	Hs,388245	NM_021973	ENSG00000164107	HAND2	DHAND2|Hed|Thing2|bHLHa26|dHand	heart and neural crest derivatives expressed 2	protein-coding	TSS-50kb	-20846	NR_003679	NO_ENSEMBL	NO_SYMBOL
chr10	35006399	35006741	+	12581	Colocalization	-526	74	-	-74	35006068	35006925	-	peak21372	1	3	intron (NM_019619, intron 1 of 24)	intron (NM_019619, intron 1 of 24)	97756	NM_001184791	56288	Hs,131489	NM_019619	ENSG00000148498	PARD3	ASIP|Baz|PAR3|PAR3alpha|PARD-3|PARD3A|PPP1R118|SE2-5L16|SE2-5LT1|SE2-5T2	par-3 family cell polarity regulator	protein-coding	INTRON	0	NM_019619	ENSG00000148498	PARD3
chr10	129135835	129136298	+	6239	Colocalization	-442	241	+	241	129135856	129136758	+	peak29364	4	3	intron (NM_001290223, intron 29 of 51)	intron (NM_001290223, intron 29 of 51)	-141885	NM_001039762	642938	Hs,613882	NM_001039762	ENSG00000188916	FAM196A	C10orf141	family with sequence similarity 196, member A	protein-coding	INTRON	0	NM_001290223	ENSG00000150760	DOCK1
chr18	75612584	75612631	+	12609	Colocalization	-112	339	-	-339	75611842	75612696	-	peak104157	8	6	Intergenic	GC_rich|Low_complexity|Low_complexity	93414	NR_104127	101927715	Hs,385670	NR_104127		LINC01029	-	long intergenic non-protein coding RNA 1029	ncRNA
chr2	172109903	172110400	+	12610	Colocalization	-728	13	+	13	172109673	172110657	-	peak123094	6	2	Intergenic	Intergenic	-22341	NM_001136554	9874	Hs,744917	NM_012290	ENSG00000198586	TLK1	PKU-beta	tousled-like kinase 1	protein-coding	TSS-50kb	22442	NM_001136554	ENSG00000198586	TLK1
chr2	28456489	28457509	+	6235	Colocalization	-1589	373	-	-373	28455174	28458078	-	peak109481	7	6	intron (NM_199191, intron 7 of 11)	intron (NM_199191, intron 7 of 11)	-26798	NR_120504	100505736	Hs,659540	NR_120504		LOC100505736	-	uncharacterized LOC100505736	ncRNA	INTRON;TSS-50kb	0;26899	NM_199191;NR_120504	ENSG00000158019;NO_ENSEMBL	BRE;NO_SYMBOL
chr7	100209127	100209341	+	6234	Colocalization	-9	846	+	846	100209332	100210828	-	peak246547	9	6	promoter-TSS (NM_001040099)	promoter-TSS (NM_001040099)	27	NM_001040098	64598	Hs,521086	NM_023948	ENSG00000106330	MOSPD3	CDS3|NET30	motile sperm domain containing 3	protein-coding	TSS-200;TSS-50kb;TSS-50kb;TSS-50kb;TTS+10kb;TTS+10kb;TSS-50kb	-133;38911;37810;26370;4383;-8058;8520	NM_001040099;NM_001168682;NM_001289933;NM_001289934;NM_002593;NM_003227;NR_038910	ENSG00000106330;ENSG00000205307;NO_ENSEMBL;ENSG00000077454;ENSG00000106333;ENSG00000106327;NO_ENSEMBL	MOSPD3;SAP25;NO_SYMBOL;LRCH4;PCOLCE;TFR2;NO_SYMBOL
chr4	68995527	68995759	+	22185	Colocalization	-255	33	+	33	68995504	68995848	-	peak174300	1	0	promoter-TSS (NM_207407)	promoter-TSS (NM_207407)	-89	NM_207407	389208	Hs,677557	NM_207407	ENSG00000198092	TMPRSS11F	-	transmembrane protease, serine 11F	protein-coding	TSS-200	190	NM_207407	ENSG00000198092	TMPRSS11F
chr1	110560608	110560622	+	22188	Colocalization	-271	476	+	476	110560351	110561831	-	peak9204	6	4	intron (NM_001242673, intron 12 of 16)	intron (NM_001242673, intron 12 of 16)	-13108	NM_001270768	85369	Hs,584996	NM_033088	ENSG00000143093	STRIP1	FAM40A|FAR11A	striatin interacting protein 1	protein-coding	INTRON;TSS-50kb;TSS-50kb	0;-13207;-16231	NM_001242673;NM_001270768;NM_033088	ENSG00000168710;ENSG00000143093;ENSG00000143093	AHCYL1;STRIP1;STRIP1
chr7	157658899	157659272	+	17892	Colocalization	-398	314	-	-314	157658246	157659298	+	peak253422	4	1	TTS (NR_038966)	TTS (NR_038966)	11495	NR_038966	100506585	Hs,661265	NR_038966	ENSG00000233038	LOC100506585	-	uncharacterized LOC100506585	ncRNA	TTS+10kb	91	NR_038966	NO_ENSEMBL	NO_SYMBOL
chr17	19881720	19881787	+	22191	Colocalization	-62	555	-	-555	19880616	19881782	-	peak90802	9	6	promoter-TSS (NM_007202)	promoter-TSS (NM_007202)	-30	NM_007202	11216	Hs,642676	NM_007202	ENSG00000108599	AKAP10	AKAP-10|D-AKAP-2|D-AKAP2|PRKA10	A kinase (PRKA) anchor protein 10	protein-coding	TSS-50kb;TSS-200	-31549;131	NM_001243439;NM_007202	ENSG00000128487;ENSG00000108599	SPECC1;AKAP10
chr3	112941179	112941832	+	6225	Colocalization	-571	150	+	150	112941262	112942051	+	peak154839	3	4	intron (NM_001301861, intron 2 of 19)	intron (NM_001301861, intron 2 of 19)	10313	NM_001301861	91653	Hs,591318	NM_033254	ENSG00000144857	BOC	CDON2	BOC cell adhesion associated, oncogene regulated	protein-coding	INTRON	0	NM_001301861	ENSG00000144857	BOC
chr17	79795806	79796012	+	17889	Colocalization	-258	54	-	-54	79795646	79796064	-	peak94189	2	2	Intergenic	MLT1C|LTR|ERVL-MaLR	-2929	NM_001007533	116729	Hs,454720	NM_001007533	ENSG00000182676	PPP1R27	DYSFIP1	protein phosphatase 1, regulatory subunit 27	protein-coding	TTS+10kb;TSS-50kb;TSS-50kb	-5278;3030;4786	NM_000918;NM_001007533;NM_001093767	ENSG00000185624;ENSG00000182676;ENSG00000225663	P4HB;PPP1R27;MCRIP1
chr20	11902067	11902501	+	12618	Colocalization	-362	208	-	-208	11901724	11902429	+	peak131928	4	1	intron (NM_001282551, intron 4 of 4)	intron (NM_001282551, intron 4 of 4)	3564	NM_014962	22903	Hs,709366	NM_014962	ENSG00000132640	BTBD3	dJ742J24,1	BTB (POZ) domain containing 3	protein-coding	INTRON	0	NM_001282551	ENSG00000132640	BTBD3
chr8	110704583	110704800	+	17888	Colocalization	-260	944	-	-944	110702652	110704843	-	peak267001	9	6	5' UTR (NM_001099743, exon 1 of 8)	5' UTR (NM_001099743, exon 1 of 8)	272	NM_001099744	55638	Hs,390738	NM_017786	ENSG00000147642	SYBU	GOLSYN|OCSYN|SNPHL	syntabulin (syntaxin-interacting)	protein-coding	TSS-50kb;TSS-50kb;TSS-50kb;TSS-50kb;TSS-50kb	10615;45697;46798;48430;42717	NM_001099746;NM_001099752;NM_001099753;NM_001099756;NM_017786	ENSG00000147642;ENSG00000147642;ENSG00000147642;ENSG00000147642;ENSG00000147642	SYBU;SYBU;SYBU;SYBU;SYBU
chr1	22284155	22284619	+	6220	Colocalization	-16	758	-	-758	22283087	22284171	-	peak1474	6	6	Intergenic	Intergenic	-19789	NM_007352	23436	Hs,728752	NM_007352	ENSG00000219073	CELA3B	CBPP|E1|EL-1|ELA3B	chymotrypsin-like elastase family, member 3B	protein-coding	TSS-50kb;TSS-50kb;TSS-50kb	19940;-44619;-19888	NM_005529;NM_005747;NM_007352	ENSG00000142798;ENSG00000142789;ENSG00000219073	HSPG2;CELA3A;CELA3B
chr1	41410709	41411216	+	12623	Colocalization	-520	3	-	-3	41410690	41411228	-	peak2740	2	1	Intergenic	L2b|LINE|L2	-34012	NR_125440	1503	Hs,473087	NM_001905	ENSG00000171793	CTPS1	CTPS|IMD24	CTP synthase 1	protein-coding	TSS-50kb;TSS-50kb	-43260;-34111	NM_001301237;NM_001905	NO_ENSEMBL;ENSG00000171793	NO_SYMBOL;CTPS1
chr14	103539966	103540303	+	6212	Colocalization	-104	492	-	-492	103539215	103540070	-	peak80947	8	4	Intergenic	Intergenic	-15901	NM_006035	9578	Hs,654634	NM_006035	ENSG00000198752	CDC42BPB	MRCKB	CDC42 binding protein kinase beta (DMPK-like)	protein-coding	TSS-50kb;TSS-50kb	-26938;16001	NM_001077594;NM_006035	ENSG00000205436;ENSG00000198752	EXOC3L4;CDC42BPB
chr19	49362698	49363160	+	6211	Colocalization	-1132	26	-	-26	49361976	49363830	-	peak107109	5	4	exon (NM_001161354, exon 7 of 17)	exon (NM_001161354, exon 7 of 17)	8981	NM_020904	57664	Hs,9469	NM_020904	ENSG00000105559	PLEKHA4	PEPP1	pleckstrin homology domain containing, family A (phosphoinositide binding specific) member 4	protein-coding	EXON;TSS-50kb;TSS-50kb;TSS-50kb;TSS-50kb	0;48684;-40503;-12845;23070	NM_001161354;NM_001190;NM_006184;NM_014330;NM_016246	ENSG00000105559;ENSG00000105552;ENSG00000104805;ENSG00000087074;ENSG00000087076	PLEKHA4;BCAT2;NUCB1;PPP1R15A;HSD17B14
chr22	46763570	46763756	+	6210	Colocalization	-298	50	+	50	46763458	46763968	-	peak140975	0	1	exon (NM_014246, exon 28 of 35)	exon (NM_014246, exon 28 of 35)	32415	NM_001282783	55687	Hs,439524	NM_018006	ENSG00000100416	TRMU	LCAL3|MTO2|MTU1|TRMT|TRMT1|TRNT1	tRNA 5-methylaminomethyl-2-thiouridylate methyltransferase	protein-coding	EXON	0	NM_014246	ENSG00000075275	CELSR1
chr20	57590950	57591681	+	6208	Colocalization	-771	304	+	304	57590910	57592329	-	peak134523	4	5	Intergenic	Intergenic	-2689	NM_030773	81027	Hs,303023	NM_030773	ENSG00000101162	TUBB1	-	tubulin, beta 1 class VI	protein-coding	TSS-50kb;TSS-50kb	9412;-2788	NM_001336;NM_030773	ENSG00000101160;ENSG00000101162	CTSZ;TUBB1
chr11	33228193	33228937	+	6207	Colocalization	-170	550	+	550	33228767	33229463	-	peak33306	1	3	Intergenic	Intergenic	45912	NR_034027	338739	Hs,423476	NR_034027	ENSG00000247151	CSTF3-AS1	-	CSTF3 antisense RNA 1 (head to head)	ncRNA	TSS-50kb;TSS-50kb;TSS-50kb	-49852;-48751;46179	NM_001048200;NM_001278163;NM_001326	ENSG00000110422;ENSG00000110422;ENSG00000176102	HIPK3;HIPK3;CSTF3
chr12	39147019	39147141	+	17880	Colocalization	-160	468	+	468	39146981	39148115	-	peak47461	0	0	intron (NM_153634, intron 10 of 19)	MER44A|DNA|TcMar-Tigger	151872	NM_153634	144402	Hs,40910	NM_153634	ENSG00000139117	CPNE8	-	copine VIII	protein-coding
chr21	48042249	48042407	+	22206	Colocalization	-328	48	-	-48	48041983	48042576	-	peak139073	1	1	Intergenic	Intergenic	-13227	NM_001535	3275	Hs,154163	NM_001535	ENSG00000160310	PRMT2	HRMT1L1	protein arginine methyltransferase 2	protein-coding	TSS-50kb;TSS-50kb	17346;-13326	NM_006272;NM_206962	ENSG00000160307;ENSG00000160310	S100B;PRMT2
chr3	13366990	13367521	+	6203	Colocalization	-982	62	+	62	13366539	13368097	-	peak142744	0	1	exon (NM_024923, exon 33 of 40)	exon (NM_024923, exon 33 of 40)	94501	NM_024923	23225	Hs,475525	NM_024923	ENSG00000132182	NUP210	GP210|POM210	nucleoporin 210kDa	protein-coding	EXON	0	NM_024923	ENSG00000132182	NUP210
chr6	152873935	152874697	+	6201	Colocalization	-358	320	-	-320	152873698	152874293	-	peak233690	1	2	intron (NM_033071, intron 2 of 145)	intron (NM_033071, intron 2 of 145)	83990	NM_033071	23345	Hs,12967	NM_015293	ENSG00000131018	SYNE1	8B|ARCA1|C6orf98|CPG2|EDMD4|MYNE1|Nesp1|SCAR8|dJ45H2,2	spectrin repeat containing, nuclear envelope 1	protein-coding	INTRON	0	NM_033071	ENSG00000131018	SYNE1
chr17	2878343	2878738	+	22209	Colocalization	-77	500	+	500	2878660	2879419	-	peak89926	3	1	intron (NM_015085, intron 8 of 24)	LTR79|LTR|ERVL	-9851	NR_110818	101927911	Hs,626373	NR_110818	ENSG00000262884	LOC101927911	-	uncharacterized LOC101927911	ncRNA	TSS-50kb	9952	NR_110818	NO_ENSEMBL	NO_SYMBOL
chr5	14108675	14108964	+	12631	Colocalization	-765	78	+	78	14108199	14109596	+	peak194684	9	6	Intergenic	Intergenic	-34931	NM_007118	7204	Hs,130031	NM_007118	ENSG00000038382	TRIO	ARHGEF23|tgat	trio Rho guanine nucleotide exchange factor	protein-coding	TSS-50kb	-35030	NM_007118	ENSG00000038382	TRIO
chr11	46261283	46261605	+	12632	Colocalization	-549	148	-	-148	46260760	46261832	+	peak34868	8	6	Intergenic	Intergenic	-37893	NM_052854	90993	Hs,405961	NM_052854	ENSG00000157613	CREB3L1	OASIS	cAMP responsive element binding protein 3-like 1	protein-coding	TSS-50kb	-37992	NM_052854	ENSG00000157613	CREB3L1
chr18	68083253	68083776	+	6197	Colocalization	-368	124	-	-124	68083160	68083621	-	peak103002	6	3	Intergenic	Intergenic	-31564	NR_110764	101060542	Hs,586967	NR_110764	ENSG00000266278	LOC101060542	-	uncharacterized LOC101060542	ncRNA	TSS-50kb	31664	NR_110764	NO_ENSEMBL	NO_SYMBOL
chr1	204346021	204346545	+	6196	Colocalization	-530	647	+	647	204346014	204347845	-	peak14830	9	6	Intergenic	CpG	-8083	NR_027022	127841	Hs,213144	NR_027022	ENSG00000280924	LINC00628	-	long intergenic non-protein coding RNA 628	ncRNA	TSS-50kb;TSS-50kb	17974;8184	NM_014935;NR_027022	ENSG00000143850;NO_ENSEMBL	PLEKHA6;NO_SYMBOL
chr14	22447259	22447755	+	12605	Colocalization	-406	82	+	82	22447349	22447829	-	peak72302	0	1	Intergenic	Intergenic	314292	NM_001001912	26686	Hs,547982	NM_001001912	ENSG00000221977	OR4E2	OR14-42	olfactory receptor, family 4, subfamily E, member 2	protein-coding
chr18	44703009	44703175	+	6243	Colocalization	-41	955	-	-955	44701224	44703050	-	peak99214	9	6	intron (NM_016097, intron 1 of 2)	intron (NM_016097, intron 1 of 2)	608	NM_016097	51124	Hs,130917	NM_016097		IER3IP1	HSPC039|MEDS|PRO2309	immediate early response 3 interacting protein 1	protein-coding	INTRON;TSS-50kb	0;25367	NM_016097;NM_032124	ENSG00000134049;ENSG00000167220	IER3IP1;HDHD2
chr6	6684635	6685028	+	6245	Colocalization	-308	328	-	-328	6684064	6684943	-	peak215531	2	0	Intergenic	Intergenic	-61445	NR_026970	285780	Hs,655737	NM_173675	ENSG00000216863	LY86-AS1	LY86-AS|LY86AS	LY86 antisense RNA 1	ncRNA
chr6	161553474	161553922	+	6246	Colocalization	-594	112	-	-112	161553103	161554068	-	peak234542	7	5	3' UTR (NM_020133, exon 9 of 9)	3' UTR (NM_020133, exon 9 of 9)	29428	NR_024277	79992	Hs,664873	NM_024929	ENSG00000279355	AGPAT4-IT1	C6orf59|NCRNA00241	AGPAT4 intronic transcript 1	ncRNA
chr14	55119034	55119551	+	6288	Colocalization	-566	48	-	-48	55118889	55119600	+	peak76721	1	1	intron (NM_015589, intron 1 of 11)	intron (NM_015589, intron 1 of 11)	84915	NM_015589	23034	Hs,98259	NM_015589	ENSG00000020577	SAMD4A	SAMD4|SMAUG|SMAUG1|SMG|SMGA	sterile alpha motif domain containing 4A	protein-coding	INTRON	0	NM_015589	ENSG00000020577	SAMD4A
chr18	74230071	74230668	+	6287	Colocalization	-546	534	+	534	74230123	74231685	-	peak104050	8	6	Intergenic	Intergenic	-9708	NR_015417	284276	Hs,390287	NR_015417	ENSG00000263812	LINC00908	-	long intergenic non-protein coding RNA 908	ncRNA	TSS-50kb;TSS-50kb	23327;-9807	NM_014643;NR_015417	ENSG00000101493;NO_ENSEMBL	ZNF516;NO_SYMBOL
chr12	96587560	96587734	+	6286	Colocalization	-104	417	+	417	96587630	96588499	+	peak55745	7	6	promoter-TSS (NM_005230)	promoter-TSS (NM_005230)	-95	NM_005230	2004	Hs,46523	NM_005230	ENSG00000111145	ELK3	ERP|NET|SAP-2|SAP2	ELK3, ETS-domain protein (SRF accessory protein 2)	protein-coding	TSS-200	-195	NM_005230	ENSG00000111145	ELK3
chr8	130958736	130958978	+	22152	Colocalization	-364	91	+	91	130958613	130959282	-	peak270058	2	2	intron (NR_046360, intron 2 of 14)	intron (NR_046360, intron 2 of 14)	-6830	NM_016623	51571	Hs,126941	NM_016623	ENSG00000153310	FAM49B	BM-009|L1	family with sequence similarity 49, member B	protein-coding	TSS-50kb;INTRON	6931;0	NM_001256763;NR_046360	ENSG00000153310;NO_ENSEMBL	FAM49B;NO_SYMBOL
chr9	130894331	130894726	+	6284	Colocalization	-739	20	+	20	130893986	130895109	-	peak280387	8	6	Intergenic	Intergenic	3740	NR_024425	389791	Hs,632678	NM_001013652	ENSG00000232850	PTGES2-AS1	-	PTGES2 antisense RNA 1 (head to head)	ncRNA	TSS-50kb;TSS-50kb;TSS-50kb;TSS-50kb;TTS+10kb;TSS-50kb	4182;-17260;-28090;3908;1736;13636	NM_001256335;NM_005564;NM_024112;NM_198938;NR_024425;NR_033374	ENSG00000148334;ENSG00000148346;ENSG00000171159;ENSG00000148334;NO_ENSEMBL;NO_ENSEMBL	PTGES2;LCN2;C9orf16;PTGES2;NO_SYMBOL;NO_SYMBOL
chr12	111834458	111834583	+	17915	Colocalization	-44	412	+	412	111834539	111835325	-	peak57274	6	6	Intergenic	CpG	-8820	NM_005475	10019	Hs,506784	NM_005475	ENSG00000111252	SH2B3	IDDM20|LNK	SH2B adaptor protein 3	protein-coding	TSS-50kb;TSS-50kb;TSS-50kb	28108;-37833;-8919	NM_001177997;NM_001291424;NM_005475	ENSG00000198324;ENSG00000111252;ENSG00000111252	FAM109A;SH2B3;SH2B3
chr10	21657411	21657500	+	17914	Colocalization	-364	140	-	-140	21656856	21657775	-	peak20280	4	3	Intergenic	Intergenic	128254	NR_031736	100302129		NR_031736	ENSG00000222071	MIR1915	MIRN1915|hsa-mir-1915	microRNA 1915	ncRNA
chr15	34516282	34516561	+	6280	Colocalization	-234	736	+	736	34516327	34517988	-	peak81839	9	6	promoter-TSS (NM_001286420)	promoter-TSS (NM_001286420)	-40	NM_016454	51234	Hs,250905	NM_016454	ENSG00000128463	EMC4	PIG17|TMEM85	ER membrane protein complex subunit 4	protein-coding	TTS+10kb;TSS-200;TSS-50kb	-5138;-139;14962	NM_001042496;NM_001286420;NM_024713	ENSG00000140199;ENSG00000128463;ENSG00000134152	SLC12A6;EMC4;KATNBL1
chr3	177314237	177314422	+	17912	Colocalization	-378	172	-	-172	177313700	177314615	+	peak162994	2	2	intron (NR_047568, intron 2 of 3)	intron (NR_047568, intron 2 of 3)	154449	NR_047568	100505566	Hs,581170	NR_047568		LINC00578	-	long intergenic non-protein coding RNA 578	ncRNA	INTRON	0	NR_047568	NO_ENSEMBL	NO_SYMBOL
chr3	194277157	194277493	+	6277	Colocalization	-552	209	-	-209	194276524	194277709	+	peak164902	7	6	Intergenic	Intergenic	-27880	NR_047574	100507297	Hs,586059	NR_047573		TMEM44-AS1	-	TMEM44 antisense RNA 1	ncRNA	TSS-50kb	-27980	NR_047573	NO_ENSEMBL	NO_SYMBOL
chr17	17863239	17863348	+	22158	Colocalization	-392	52	-	-52	17862853	17863631	-	peak90704	3	1	intron (NM_001288787, intron 1 of 13)	intron (NM_001288787, intron 1 of 13)	12542	NM_001082968	146691	Hs,462379	NM_144678	ENSG00000175662	TOM1L2	-	target of myb1 like 2 membrane trafficking protein	protein-coding	TSS-50kb;INTRON	-12984;0	NM_001130090;NM_001288787	ENSG00000171962;ENSG00000175662	DRC3;TOM1L2
chr1	31296597	31296722	+	12587	Colocalization	-90	546	+	546	31296633	31297779	-	peak2121	9	6	Intergenic	Intergenic	-66523	NM_006762	7805	Hs,371021	NM_006762	ENSG00000162511	LAPTM5	CLAST6	lysosomal protein transmembrane 5	protein-coding
chr8	101541115	101541233	+	22161	Colocalization	-222	88	+	88	101541011	101541513	-	peak265566	4	1	intron (NM_198401, intron 4 of 5)	MIRb|SINE|MIR	30677	NM_001270378	157567	Hs,530199	NM_198401	ENSG00000186106	ANKRD46	ANK-S|GENX-115279	ankyrin repeat domain 46	protein-coding
chr12	50595417	50595902	+	6272	Colocalization	-250	380	+	380	50595652	50596427	-	peak48918	2	2	promoter-TSS (NM_001243775)	promoter-TSS (NM_001243775)	-724	NM_001243775	51474	Hs,525419	NM_016357	ENSG00000050405	LIMA1	EPLIN|SREBP3	LIM domain and actin binding 1	protein-coding	TSS-1500;TSS-50kb	825;34825	NM_001243775;NM_001281731	ENSG00000050405;ENSG00000139624	LIMA1;CERS5
chr3	49203928	49204239	+	12544	Colocalization	-238	327	-	-327	49203348	49204166	-	peak146570	5	3	promoter-TSS (NM_022903)	promoter-TSS (NM_022903)	28	NM_022903	64925	Hs,211472	NM_022903	ENSG00000177352	CCDC71	-	coiled-coil domain containing 71	protein-coding	TSS-50kb;TSS-50kb;TSS-50kb;TSS-200;TSS-50kb;TSS-50kb;TSS-50kb	-33275;45487;33259;73;-5360;-32203;12024	NM_001135197;NM_001199162;NM_002292;NM_022903;NM_173546;NM_178173;NR_004405	ENSG00000173421;ENSG00000172046;ENSG00000172037;ENSG00000177352;ENSG00000185909;ENSG00000173421;NO_ENSEMBL	CCDC36;USP19;LAMB2;CCDC71;KLHDC8B;CCDC36;NO_SYMBOL
chr22	39436287	39436478	+	12590	Colocalization	-434	360	+	360	39436044	39437441	-	peak140439	6	6	promoter-TSS (NM_145298)	promoter-TSS (NM_145298)	70	NM_001006666	200316	Hs,659809	NM_145298		APOBEC3F	A3F|ARP8|BK150C2,4,MRNA|KA6	apolipoprotein B mRNA editing enzyme, catalytic polypeptide-like 3F	protein-coding	TSS-50kb;TSS-200;TTS+10kb;TSS-50kb	-36367;-30;7587;42618	NM_021822;NM_145298;NM_152426;NR_104187	ENSG00000239713;ENSG00000128394;ENSG00000243811;NO_ENSEMBL	APOBEC3G;APOBEC3F;APOBEC3D;NO_SYMBOL
chr8	42994339	42994513	+	22164	Colocalization	-126	1530	+	1530	42994386	42997525	-	peak257696	9	6	intron (NM_152419, intron 1 of 17)	CpG	364	NM_152419	138050	Hs,600384	NM_152419	ENSG00000165102	HGSNAT	HGNAT|MPS3C|TMEM76	heparan-alpha-glucosaminide N-acetyltransferase	protein-coding
chr13	27579604	27580020	+	6266	Colocalization	-586	840	+	840	27579434	27581870	-	peak59247	9	6	Intergenic	Intergenic	-119018	NR_046547	100874070	Hs,524923	NR_046547		USP12-AS1	-	USP12 antisense RNA 1	ncRNA
chr18	67512965	67513569	+	12593	Colocalization	-791	16	-	-16	67512746	67513756	-	peak102909	2	1	3' UTR (NM_152721, exon 8 of 8)	3' UTR (NM_152721, exon 8 of 8)	101838	NM_001303618	10666	Hs,660130	NM_006566	ENSG00000150637	CD226	DNAM-1|DNAM1|PTA1|TLiSA1	CD226 molecule	protein-coding
chr2	239182817	239183016	+	6263	Colocalization	-300	168	+	168	239182715	239183453	-	peak130800	3	2	intron (NM_022817, intron 4 of 22)	intron (NM_022817, intron 4 of 22)	14123	NM_022817	8864	Hs,58756	NM_003894	ENSG00000132326	PER2	FASPS|FASPS1	period circadian clock 2	protein-coding	TSS-50kb;TSS-50kb;INTRON;TSS-50kb	-46200;34420;0;42657	NM_015650;NM_018645;NM_022817;NR_026926	ENSG00000204104;ENSG00000144485;ENSG00000132326;NO_ENSEMBL	TRAF3IP1;HES6;PER2;NO_SYMBOL
chr12	96183064	96183288	+	6262	Colocalization	-136	1136	+	1136	96183153	96185472	-	peak55708	6	5	5' UTR (NM_021229, exon 1 of 10)	5' UTR (NM_021229, exon 1 of 10)	223	NM_021229	59277	Hs,201034	NM_021229	ENSG00000074527	NTN4	PRO3091	netrin 4	protein-coding
chr3	59999553	60000227	+	6261	Colocalization	-597	255	-	-255	59999120	60000150	-	peak147368	1	3	intron (NM_001166243, intron 6 of 9)	intron (NM_001166243, intron 6 of 9)	603968	NR_128708	103504735		NR_128708	ENSG00000281426	MIR548BB	MI0029321|hsa-mir-548bb	microRNA 548bb	ncRNA	INTRON	0	NM_001166243	ENSG00000189283	FHIT
chr2	46116087	46116503	+	12595	Colocalization	-209	176	+	176	46116294	46116648	+	peak110701	1	0	intron (NM_005400, intron 2 of 14)	intron (NM_005400, intron 2 of 14)	237428	NM_005400	5581	Hs,580351	NM_005400	ENSG00000171132	PRKCE	PKCE|nPKC-epsilon	protein kinase C, epsilon	protein-coding	INTRON	0	NM_005400	ENSG00000171132	PRKCE
chr6	159489967	159490185	+	12597	Colocalization	-328	8	-	-8	159489841	159490295	-	peak234347	0	0	Intergenic	LTR50|LTR|ERVL	-23884	NM_054114	117289	Hs,529984	NM_054114	ENSG00000164691	TAGAP	ARHGAP47|FKSG15|IDDM21|TAGAP1	T-cell activation RhoGTPase activating protein	protein-coding	TSS-50kb;TSS-50kb	26784;23985	NM_001278733;NM_152133	NO_ENSEMBL;ENSG00000164691	NO_SYMBOL;TAGAP
chr19	55791986	55792291	+	6255	Colocalization	-158	534	-	-534	55791064	55792143	-	peak107420	8	6	promoter-TSS (NM_001297600)	promoter-TSS (NM_001297600)	147	NM_012267	23640	Hs,53066	NM_012267	ENSG00000133265	HSPBP1	FES1	HSPA (heat shock 70kDa) binding protein, cytoplasmic cochaperone 1	protein-coding	TSS-1500;TSS-50kb;TSS-50kb;TSS-50kb;TSS-50kb;TSS-50kb	480;21667;-4029;40361;35087;49385	NM_001297600;NM_014931;NM_032430;NR_106860;NR_106861;NR_106862	ENSG00000133265;ENSG00000105063;ENSG00000160469;NO_ENSEMBL;NO_ENSEMBL;NO_ENSEMBL	HSPBP1;PPP6R1;BRSK1;NO_SYMBOL;NO_SYMBOL;NO_SYMBOL
chr12	107348580	107348787	+	6254	Colocalization	-194	1082	+	1082	107348593	107350939	-	peak56948	9	6	5' UTR (NM_152261, exon 1 of 4)	5' UTR (NM_152261, exon 1 of 4)	222	NM_152261	90488	Hs,257664	NM_152261	ENSG00000151135	TMEM263	C12orf23	transmembrane protein 263	protein-coding
chr11	111177896	111178519	+	12600	Colocalization	-72	828	+	828	111178448	111179625	-	peak41020	9	6	exon (NM_001271458, exon 5 of 5)	exon (NM_001271458, exon 5 of 5)	-3264	NM_001302644	399948	Hs,729225	NM_207429		COLCA1	C11orf92|CASC12|LOH11CR1F	colorectal cancer associated 1	protein-coding	EXON;TSS-50kb;TSS-50kb;TSS-50kb;TSS-50kb;TSS-50kb	0;3364;7275;9159;8058;-39545	NM_001271458;NM_001302644;NM_001302645;NM_001302646;NM_001302648;NR_039712	ENSG00000214290;NO_ENSEMBL;NO_ENSEMBL;NO_ENSEMBL;NO_ENSEMBL;NO_ENSEMBL	COLCA2;NO_SYMBOL;NO_SYMBOL;NO_SYMBOL;NO_SYMBOL;NO_SYMBOL
chr6	24522852	24523755	+	6250	Colocalization	-402	556	-	-556	24522241	24523255	-	peak216759	9	6	intron (NM_170740, intron 7 of 10)	intron (NM_170740, intron 7 of 10)	27551	NM_170740	7915	Hs,371723	NM_001080	ENSG00000112294	ALDH5A1	SSADH|SSDH	aldehyde dehydrogenase 5 family, member A1	protein-coding	TSS-50kb;INTRON	32999;0	NM_001503;NM_170740	ENSG00000112293;ENSG00000112294	GPLD1;ALDH5A1
chr4	84502676	84503139	+	6249	Colocalization	-164	572	+	572	84502975	84503985	+	peak176385	3	5	intron (NM_032717, intron 3 of 11)	intron (NM_032717, intron 3 of 11)	46010	NM_032717	84803	Hs,99196	NM_032717	ENSG00000138678	GPAT3	AGPAT 10|AGPAT8|AGPAT9|HMFN0839|LPAAT-theta|MAG1	glycerol-3-phosphate acyltransferase 3	protein-coding	INTRON	0	NM_032717	ENSG00000138678	GPAT3
chr3	197193592	197193998	+	17901	Colocalization	-871	64	+	64	197193127	197194591	-	peak165122	8	6	Intergenic	Intergenic	88999	NM_203314	622	Hs,274539	NM_004051	ENSG00000161267	BDH1	BDH|SDR9C1	3-hydroxybutyrate dehydrogenase, type 1	protein-coding
chr1	10659000	10659434	+	6269	Colocalization	-76	409	+	409	10659357	10659894	+	peak699	1	1	intron (NM_004565, intron 4 of 8)	intron (NM_004565, intron 4 of 8)	124623	NM_004565	5195	Hs,149983	NM_004565	ENSG00000142655	PEX14	NAPP2|PBD13A|Pex14p|dJ734G22,2	peroxisomal biogenesis factor 14	protein-coding	INTRON	0	NM_004565	ENSG00000142655	PEX14
chr6	1165973	1166805	+	6382	Colocalization	-629	380	-	-380	1165416	1166602	-	peak215118	6	1	Intergenic	Intergenic	-64442	NR_027115	285768	Hs,209463	NR_027115		LINC01622	-	long intergenic non-protein coding RNA 1622	ncRNA
chr1	44018165	44018818	+	6383	Colocalization	-738	100	-	-100	44017880	44018903	+	peak2911	1	1	intron (NM_002840, intron 3 of 33)	intron (NM_002840, intron 3 of 33)	21845	NM_130440	5792	Hs,272062	NM_002840	ENSG00000142949	PTPRF	BNAH2|LAR	protein tyrosine phosphatase, receptor type, F	protein-coding	INTRON	0	NM_002840	ENSG00000142949	PTPRF
chr22	30117301	30117954	+	6384	Colocalization	-160	594	+	594	30117795	30118650	-	peak139833	1	0	intron (NM_182527, intron 1 of 4)	intron (NM_182527, intron 1 of 4)	1879	NM_182527	164633	Hs,643608	NM_182527	ENSG00000100314	CABP7	CALN2	calcium binding protein 7	protein-coding	TSS-50kb;TTS+10kb;INTRON	-45235;-8822;0	NM_013387;NM_019103;NM_182527	ENSG00000184076;ENSG00000100319;ENSG00000100314	UQCR10;ZMAT5;CABP7
chr11	117748236	117748512	+	18000	Colocalization	-249	1569	-	-1569	117745125	117748485	-	peak41629	4	3	intron (NM_001164836, intron 1 of 9)	intron (NM_001164836, intron 1 of 9)	941	NM_001204268	100533181	Hs,744850	NM_001204268	ENSG00000137726	FXYD6-FXYD2	-	FXYD6-FXYD2 readthrough	protein-coding	INTRON;TSS-50kb	0;48099	NM_001164836;NM_021603	ENSG00000137726;ENSG00000137731	FXYD6;FXYD2
chr17	43355330	43355984	+	6532	Colocalization	-490	503	-	-503	43354488	43355821	-	peak92037	4	5	intron (NM_003954, intron 6 of 15)	MER119|DNA|hAT-Charlie	-15676	NM_152343	124783	Hs,412719	NM_152343	ENSG00000184361	SPATA32	AEP2|C17orf46|TEX34|VAD1,2	spermatogenesis associated 32	protein-coding	TSS-50kb;TTS+10kb	15607;9258	NM_152343;NR_024435	ENSG00000184361;NO_ENSEMBL	SPATA32;NO_SYMBOL
chr7	104567200	104568007	+	6531	Colocalization	-907	44	+	44	104567101	104568196	-	peak246784	2	0	promoter-TSS (NR_027374)	promoter-TSS (NR_027374)	-557	NR_027374	723809	Hs,124316	NR_027374	ENSG00000225329	LHFPL3-AS2	-	LHFPL3 antisense RNA 2	ncRNA	TSS-1500	657	NR_027374	NO_ENSEMBL	NO_SYMBOL
chr1	241470925	241471598	+	6529	Colocalization	-298	428	+	428	241471301	241472079	-	peak17901	3	3	intron (NM_001282773, intron 2 of 15)	intron (NM_001282773, intron 2 of 15)	48840	NM_002924	6000	Hs,655739	NM_002924	ENSG00000182901	RGS7	-	regulator of G-protein signaling 7	protein-coding	INTRON	0	NM_001282773	ENSG00000182901	RGS7
chr15	93070782	93071566	+	12469	Colocalization	-62	504	-	-504	93070497	93070844	-	peak85285	1	0	Intergenic	LTR41B|LTR|ERVL	44822	NR_021493	100144604	Hs,245476	NR_021493	ENSG00000258647	LINC00930	-	long intergenic non-protein coding RNA 930	ncRNA
chr18	3772800	3773224	+	22020	Colocalization	-2	486	+	486	3773222	3773773	-	peak94616	1	1	intron (NM_001242764, intron 2 of 9)	intron (NM_001242764, intron 2 of 9)	71860	NM_001242766	9229	Hs,594640	NM_004746	ENSG00000170579	DLGAP1	DAP-1|DAP-1-ALPHA|DAP-1-BETA|DAP1|DLGAP1A|DLGAP1B|GKAP|SAPAP1	discs, large (Drosophila) homolog-associated protein 1	protein-coding	INTRON	0	NM_001242764	ENSG00000170579	DLGAP1
chr12	131260473	131260613	+	6525	Colocalization	-80	543	+	543	131260532	131261639	-	peak58447	8	5	Intergenic	Intergenic	62733	NM_194356	2054	Hs,437585	NM_001980	ENSG00000111450	STX2	EPIM|EPM|STX2A|STX2B|STX2C	syntaxin 2	protein-coding
chr12	116806559	116806854	+	22023	Colocalization	-290	170	-	-170	116806223	116806849	-	peak57513	2	3	Intergenic	Intergenic	59587	NR_039683	100616309		NR_039683	ENSG00000264037	MIR4472-2	-	microRNA 4472-2	ncRNA
chr17	3969290	3969366	+	22024	Colocalization	-80	362	+	362	3969286	3970095	-	peak89988	8	5	intron (NM_015113, intron 28 of 54)	intron (NM_015113, intron 28 of 54)	76562	NM_015113	23140	Hs,277624	NM_015113	ENSG00000074755	ZZEF1	ZZZ4	zinc finger, ZZ-type with EF-hand domain 1	protein-coding	INTRON	0	NM_015113	ENSG00000074755	ZZEF1
chr2	132170949	132171048	+	22026	Colocalization	-373	72	+	72	132170675	132171466	-	peak117189	4	4	Intergenic	Intergenic	10597	NR_036499	389043	Hs,586791	NR_036499		LINC01120	-	long intergenic non-protein coding RNA 1120	ncRNA	TSS-50kb;TTS+10kb	49440;5370	NM_001077637;NR_036499	ENSG00000233087;NO_ENSEMBL	WTH3DI;NO_SYMBOL
chr11	6495826	6496006	+	22028	Colocalization	-1330	313	+	313	6494676	6497782	-	peak30220	9	6	promoter-TSS (NM_001248006)	promoter-TSS (NM_001248006)	-540	NM_001248006	10612	Hs,591992	NM_006458	ENSG00000110171	TRIM3	BERP|HAC1|RNF22|RNF97	tripartite motif containing 3	protein-coding	TSS-50kb;TSS-200;TSS-50kb;TSS-1500;TSS-50kb	34076;15;-6378;1116;-22396	NM_000613;NM_001248006;NM_012192;NM_033278;NM_144666	ENSG00000110169;ENSG00000110171;ENSG00000132286;ENSG00000110171;ENSG00000179532	HPX;TRIM3;TIMM10B;TRIM3;DNHD1
chr4	72124202	72125001	+	6516	Colocalization	-237	784	+	784	72124765	72126008	+	peak174727	3	1	intron (NM_001098484, intron 3 of 25)	intron (NM_001098484, intron 3 of 25)	72384	NM_001098484	8671	Hs,5462	NM_003759	ENSG00000080493	SLC4A4	HNBC1|KNBC|NBC1|NBC2|NBCe1-A|SLC4A5|hhNMC|pNBC	solute carrier family 4 (sodium bicarbonate cotransporter), member 4	protein-coding	INTRON	0	NM_001098484	ENSG00000080493	SLC4A4
chr12	75196971	75197939	+	6514	Colocalization	-738	209	-	-209	75196782	75197709	-	peak51908	4	2	Intergenic	AluSg|SINE|Alu	265695	NM_001136262	552889	Hs,744849	NM_001136262		ATXN7L3B	lnc-SCA7	ataxin 7-like 3B	protein-coding
chr6	40311835	40312344	+	12476	Colocalization	-120	352	-	-352	40311520	40311955	-	peak217560	0	2	TTS (NR_038887)	TTS (NR_038887)	12007	NR_038887	401260	Hs,654837	NM_001001705		LINC00951	-	long intergenic non-protein coding RNA 951	ncRNA	TSS-50kb;TTS+10kb	-34524;-445	NR_024015;NR_038887	NO_ENSEMBL;NO_ENSEMBL	NO_SYMBOL;NO_SYMBOL
chr1	87793214	87793675	+	6511	Colocalization	-151	988	+	988	87793524	87795341	-	peak6812	9	6	5' UTR (NM_006769, exon 1 of 5)	5' UTR (NM_006769, exon 1 of 5)	282	NM_006769	8543	Hs,436792	NM_006769	ENSG00000143013	LMO4	-	LIM domain only 4	protein-coding
chr10	117654771	117655468	+	6510	Colocalization	-547	294	-	-294	117654333	117655318	+	peak28685	2	3	intron (NM_207303, intron 28 of 28)	intron (NM_207303, intron 28 of 28)	376993	NM_145793	2674	Hs,388347	NM_005264	ENSG00000151892	GFRA1	GDNFR|GDNFRA|GFR-ALPHA-1|RET1L|RETL1|TRNR1	GDNF family receptor alpha 1	protein-coding	INTRON	0	NM_207303	ENSG00000107518	ATRNL1
chr3	114103203	114103722	+	12478	Colocalization	-582	328	-	-328	114102483	114103785	-	peak154939	9	6	promoter-TSS (NM_001164342)	promoter-TSS (NM_001164342)	-645	NM_001164342	26137	Hs,202577	NM_015642		ZBTB20	DPZF|HOF|ODA-8S|PRIMS|ZNF288	zinc finger and BTB domain containing 20	protein-coding	TSS-1500	746	NM_001164342	ENSG00000181722	ZBTB20
chr3	49850777	49851439	+	6506	Colocalization	-504	280	+	280	49850935	49851841	-	peak146625	1	3	promoter-TSS (NM_003335)	promoter-TSS (NM_003335)	3	NM_003335	7318	Hs,16695	NM_003335	ENSG00000182179	UBA7	D8|UBA1B|UBE1L|UBE2	ubiquitin-like modifier activating enzyme 7	protein-coding	TSS-50kb;TSS-50kb;TSS-200;TSS-50kb;TTS+10kb;TSS-50kb	14221;27862;98;26761;9026;7811	NM_001007540;NM_001242829;NM_003335;NM_153273;NM_203370;NR_049825	ENSG00000187492;ENSG00000176095;ENSG00000182179;ENSG00000176095;ENSG00000185614;NO_ENSEMBL	CDHR4;IP6K1;UBA7;IP6K1;FAM212A;NO_SYMBOL
chr21	43882166	43882790	+	6505	Colocalization	-764	16	+	16	43882026	43882963	+	peak138756	1	2	Intergenic	Intergenic	33969	NM_001286506	89765	Hs,661069	NM_080860	ENSG00000160188	RSPH1	CT79|RSP44|RSPH10A|TSA2|TSGA2	radial spoke head 1 homolog (Chlamydomonas)	protein-coding	TSS-50kb	-37347	NM_018964	ENSG00000160190	SLC37A1
chr5	90607524	90608234	+	6504	Colocalization	-784	117	-	-117	90607216	90608307	-	peak204391	8	6	intron (NR_103549, intron 2 of 2)	AmnSINE1|SINE|Deu	2457	NR_103548	100505994	Hs,628363	NR_103548	ENSG00000248323	LUCAT1	SCAL1	lung cancer associated transcript 1 (non-protein coding)	ncRNA
chr12	8088403	8088818	+	12481	Colocalization	-726	17	+	17	8088092	8089162	-	peak43447	4	2	exon (NM_006931, exon 1 of 10)	exon (NM_006931, exon 1 of 10)	265	NM_006931	6515	Hs,419240	NM_006931	ENSG00000059804	SLC2A3	GLUT3	solute carrier family 2 (facilitated glucose transporter), member 3	protein-coding	TSS-50kb;1ST EXON	44936;0	NM_001286237;NM_006931	ENSG00000173262;ENSG00000059804	SLC2A14;SLC2A3
chr10	104529373	104529694	+	17988	Colocalization	-510	76	+	76	104529184	104530036	-	peak27611	4	2	intron (NM_001083913, intron 1 of 3)	intron (NM_001083913, intron 1 of 3)	-6278	NM_017787	54838	Hs,500897	NM_017787	ENSG00000166272	WBP1L	C10orf26|OPA1L|OPAL1	WW domain binding protein 1-like	protein-coding	INTRON;TSS-50kb	0;-6377	NM_001083913;NM_017787	ENSG00000166272;ENSG00000166272	WBP1L;WBP1L
chr9	137643152	137644008	+	6498	Colocalization	-572	184	+	184	137643435	137644092	+	peak280903	3	0	intron (NM_000093, intron 13 of 65)	intron (NM_000093, intron 13 of 65)	97451	NR_039691	100616333		NR_039691	ENSG00000264744	MIR3689C	-	microRNA 3689c	ncRNA	INTRON	0	NM_000093	ENSG00000130635	COL5A1
chr17	17740807	17741098	+	22040	Colocalization	-171	870	-	-870	17739187	17740978	-	peak90682	9	6	exon (NM_001005291, exon 1 of 20)	exon (NM_001005291, exon 1 of 20)	242	NM_001005291	6720	Hs,592123	NM_004176	ENSG00000072310	SREBF1	SREBP-1c|SREBP1|bHLHd1	sterol regulatory element binding transcription factor 1	protein-coding	1ST EXON;TTS+10kb;TSS-50kb;TSS-50kb	0;-6839;22938;23324	NM_001005291;NM_001033551;NR_030361;NR_106835	ENSG00000072310;ENSG00000175662;NO_ENSEMBL;NO_ENSEMBL	SREBF1;TOM1L2;NO_SYMBOL;NO_SYMBOL
chr2	232486101	232486431	+	6496	Colocalization	-464	23	-	-23	232485921	232486565	-	peak130409	2	1	Intergenic	Intergenic	28668	NM_152614	165100	Hs,98104	NM_152614	ENSG00000177673	C2orf57	-	chromosome 2 open reading frame 57	protein-coding
chr1	9952758	9953550	+	6495	Colocalization	-758	56	-	-56	9952680	9953517	-	peak646	2	1	intron (NM_020248, intron 1 of 5)	intron (NM_020248, intron 1 of 5)	17217	NM_020248	56998	Hs,463759	NM_020248	ENSG00000178585	CTNNBIP1	ICAT	catenin, beta interacting protein 1	protein-coding	TSS-50kb;INTRON	-49386;0	NM_001297778;NM_020248	ENSG00000173614;ENSG00000178585	NMNAT1;CTNNBIP1
chr10	17649650	17650318	+	6493	Colocalization	-738	176	-	-176	17649228	17650387	-	peak19843	7	6	intron (NM_014241, intron 1 of 6)	intron (NM_014241, intron 1 of 6)	9565	NM_014241	9200	Hs,114062	NM_014241		HACD1	CAP|PTPLA	3-hydroxyacyl-CoA dehydratase 1	protein-coding	TSS-50kb;INTRON	-36415;0	NM_003473;NM_014241	ENSG00000136738;ENSG00000165996	STAM;HACD1
chr15	40857738	40858036	+	6492	Colocalization	-70	764	-	-764	40856438	40857808	-	peak82271	9	6	5' UTR (NM_001289132, exon 1 of 4)	5' UTR (NM_001289132, exon 1 of 4)	133	NM_001289132	90416	Hs,654661	NM_052849	ENSG00000128891	C15orf57	CCDC32	chromosome 15 open reading frame 57	protein-coding	TSS-50kb;TSS-50kb;TSS-50kb	-4468;-29423;32475	NM_152260;NM_170589;NR_002208	ENSG00000166133;ENSG00000137812;NO_ENSEMBL	RPUSD2;KNL1;NO_SYMBOL
chr2	241975534	241975654	+	6491	Colocalization	-88	400	+	400	241975567	241976422	-	peak130957	6	3	intron (NM_001080437, intron 4 of 31)	CpG	37740	NM_001080437	25992	Hs,471834	NM_001080437	ENSG00000162804	SNED1	SST3|Snep	sushi, nidogen and EGF-like domains 1	protein-coding
chr9	112069856	112069984	+	22015	Colocalization	-354	11	-	-11	112069608	112070210	-	peak279191	3	4	intron (NM_019114, intron 1 of 25)	intron (NM_019114, intron 1 of 25)	13335	NM_019114	54566	Hs,591901	NM_018424	ENSG00000095203	EPB41L4B	CG1|EHM2	erythrocyte membrane protein band 4,1 like 4B	protein-coding	INTRON	0	NM_019114	ENSG00000095203	EPB41L4B
chr6	83094914	83095001	+	22012	Colocalization	-170	848	+	848	83094831	83096781	-	peak223326	5	4	Intergenic	Intergenic	21845	NM_001166392	7162	Hs,82128	NM_006670	ENSG00000146242	TPBG	5T4|5T4AG|M6P1|WAIF1	trophoblast glycoprotein	protein-coding
chr8	22249664	22249899	+	12464	Colocalization	-285	752	+	752	22249614	22251453	-	peak255972	9	6	intron (NM_001135153, intron 1 of 8)	intron (NM_001135153, intron 1 of 8)	25484	NM_001135153	23516	Hs,491232	NM_015359	ENSG00000104635	SLC39A14	LZT-Hs4|NET34|ZIP14|cig19	solute carrier family 39 (zinc transporter), member 14	protein-coding	INTRON;TSS-50kb	0;-48048	NM_001135153;NM_005605	ENSG00000104635;ENSG00000120910	SLC39A14;PPP3CC
chr9	114956549	114956773	+	6539	Colocalization	-280	309	-	-309	114955874	114956829	-	peak279432	9	6	intron (NR_036085, intron 3 of 3)	intron (NR_036085, intron 3 of 3)	-18775	NM_001282640	64420	Hs,494827	NM_022486	ENSG00000106868	SUSD1	-	sushi domain containing 1	protein-coding	TSS-50kb;INTRON	18876;0	NM_001282643;NR_036085	ENSG00000106868;NO_ENSEMBL	SUSD1;NO_SYMBOL
chr7	55248164	55248893	+	6582	Colocalization	-354	564	+	564	55248539	55249645	+	peak242252	2	0	exon (NM_005228, exon 20 of 28)	exon (NM_005228, exon 20 of 28)	7550	NR_047551	100507500	Hs,720489	NR_047551	ENSG00000224057	EGFR-AS1	-	EGFR antisense RNA 1	ncRNA	EXON	0	NM_005228	ENSG00000146648	EGFR
chr8	29998948	29999319	+	12443	Colocalization	-304	419	+	419	29999016	30000090	-	peak256632	7	6	intron (NM_001100916, intron 1 of 2)	intron (NM_001100916, intron 1 of 2)	2647	NM_001100916	619373	Hs,627194	NM_001100916	ENSG00000177669	MBOAT4	FKSG89|GOAT|OACT4	membrane bound O-acyltransferase domain containing 4	protein-coding	INTRON;TTS+10kb;TSS-50kb	0;4432;-14359	NM_001100916;NM_001128208;NM_006571	ENSG00000177669;ENSG00000104660;ENSG00000104671	MBOAT4;LEPROTL1;DCTN6
chr11	108345444	108345763	+	6579	Colocalization	-308	173	+	173	108345455	108346099	-	peak40785	1	0	intron (NM_153705, intron 7 of 7)	intron (NM_153705, intron 7 of 7)	-7519	NM_152587	160140	Hs,653180	NM_152587	ENSG00000166323	C11orf65	-	chromosome 11 open reading frame 65	protein-coding	TSS-50kb;INTRON	7620;0	NM_152587;NM_153705	ENSG00000166323;ENSG00000178202	C11orf65;KDELC2
chr6	157638191	157638440	+	12444	Colocalization	-23	636	-	-636	157637145	157638214	-	peak234118	1	1	Intergenic	Intergenic	107611	NM_018452	729515	Hs,157212	NM_018452		TMEM242	BM033|C6orf35	transmembrane protein 242	protein-coding
chr2	100879171	100879465	+	6576	Colocalization	-304	142	+	142	100879161	100879758	-	peak114552	4	4	Intergenic	Intergenic	54744	NR_103730	150577	Hs,434127	NM_001102655	ENSG00000232084	LINC01104	-	long intergenic non-protein coding RNA 1104	ncRNA
chr7	3816559	3817061	+	6573	Colocalization	-406	98	-	-98	3816458	3816965	+	peak235627	1	0	intron (NM_152744, intron 4 of 44)	intron (NM_152744, intron 4 of 44)	-352605	NM_001079653	221935	Hs,653013	NM_152744	ENSG00000146555	SDK1	-	sidekick cell adhesion molecule 1	protein-coding	INTRON	0	NM_152744	ENSG00000146555	SDK1
chr3	52642147	52642437	+	21992	Colocalization	-283	99	+	99	52642154	52642628	-	peak146833	1	0	intron (NM_018313, intron 17 of 29)	MIRb|SINE|MIR	71770	NM_001124767	440957	Hs,660577	NM_001124767		SMIM4	C3orf78	small integral membrane protein 4	protein-coding
chr2	3698201	3698421	+	12449	Colocalization	-69	291	+	291	3698352	3698852	-	peak107849	5	6	Intergenic	Intergenic	-7184	NM_018436	55821	Hs,97899	NM_018436	ENSG00000151360	ALLC	ALC	allantoicase	protein-coding	TTS+10kb;TSS-50kb	6469;-7283	NM_001255989;NM_018436	ENSG00000118004;ENSG00000151360	COLEC11;ALLC
chr2	7162451	7163570	+	6568	Colocalization	-943	718	+	718	7162627	7164830	+	peak108002	1	3	intron (NM_014746, intron 6 of 8)	intron (NM_014746, intron 6 of 8)	54282	NR_110252	101929452		NR_110252	ENSG00000223884	LOC101929452	-	uncharacterized LOC101929452	ncRNA	INTRON	0	NM_014746	ENSG00000151692	RNF144A
chr2	169489047	169489826	+	6567	Colocalization	-716	149	+	149	169489109	169490061	+	peak122836	2	1	intron (NM_001256126, intron 4 of 10)	intron (NM_001256126, intron 4 of 10)	50132	NR_039933	100616356		NR_039933	ENSG00000265694	MIR4774	-	microRNA 4774	ncRNA	INTRON	0	NM_001256126	ENSG00000172292	CERS6
chr16	53406596	53406930	+	6566	Colocalization	-14	669	+	669	53406916	53407947	-	peak87494	5	3	promoter-TSS (NR_119378)	promoter-TSS (NR_119378)	27	NR_119378	102723373	Hs,569678	NR_119378	ENSG00000261804	LOC102723373	-	uncharacterized LOC102723373	ncRNA	TSS-50kb;TSS-200	2492;-72	NM_001207030;NR_119378	NO_ENSEMBL;NO_ENSEMBL	NO_SYMBOL;NO_SYMBOL
chr3	64487027	64487602	+	6565	Colocalization	-811	2	-	-2	64486787	64487838	-	peak147700	7	5	Intergenic	Intergenic	-59709	NR_110151	101929335	Hs,476604	NR_110150	ENSG00000241158	ADAMTS9-AS1	-	ADAMTS9 antisense RNA 1	ncRNA
chr10	105693643	105694115	+	6564	Colocalization	-189	608	-	-608	105692710	105693832	-	peak27760	2	3	Intergenic	HERV16-int|LTR|ERVL	-15226	NM_024928	79991	Hs,62314	NM_024928		OBFC1	AAF-44|AAF44|RPA-32|STN1|bA541N10,2	oligonucleotide/oligosaccharide-binding fold containing 1	protein-coding	TSS-50kb;TSS-50kb	-33771;15327	NM_014720;NM_024928	ENSG00000065613;ENSG00000107960	SLK;OBFC1
chr1	222638281	222638343	+	18010	Colocalization	-236	442	+	442	222638107	222639402	-	peak16483	9	6	Intergenic	Intergenic	82689	NM_024746	79802	Hs,665660	NM_024746	ENSG00000143512	HHIPL2	KIAA1822L	HHIP-like 2	protein-coding
chr19	3966588	3966976	+	6490	Colocalization	-104	312	-	-312	3966248	3966691	-	peak104637	0	1	intron (NM_001348, intron 2 of 8)	intron (NM_001348, intron 2 of 8)	4651	NM_001348	1613	Hs,631844	NM_001348	ENSG00000167657	DAPK3	DLK|ZIP|ZIPK	death-associated protein kinase 3	protein-coding	INTRON;TTS+10kb;TSS-50kb;TSS-50kb	0;-9683;-41225;5061	NM_001348;NM_001961;NM_015897;NR_030367	ENSG00000167657;ENSG00000167658;ENSG00000105229;NO_ENSEMBL	DAPK3;EEF2;PIAS4;NO_SYMBOL
chr6	77586428	77586878	+	12454	Colocalization	-554	61	+	61	77586323	77587104	-	peak222556	5	4	Intergenic	L1HS|LINE|L1	586406	NM_000863	3351	Hs,123016	NM_000863	ENSG00000135312	HTR1B	5-HT-1B|5-HT-1D-beta|5-HT1B|5-HT1DB|HTR1D2|HTR1DB|S12	5-hydroxytryptamine (serotonin) receptor 1B, G protein-coupled	protein-coding
chr11	117490600	117491003	+	12455	Colocalization	-296	187	+	187	117490707	117491271	-	peak41585	0	1	intron (NM_020693, intron 3 of 32)	intron (NM_020693, intron 3 of 32)	176987	NM_020693	57453	Hs,659513	NM_020693	ENSG00000177103	DSCAML1	DSCAM2	Down syndrome cell adhesion molecule like 1	protein-coding	INTRON	0	NM_020693	ENSG00000177103	DSCAML1
chr14	24797030	24797379	+	6557	Colocalization	-346	83	-	-83	24796866	24797376	-	peak72585	2	1	intron (NM_139247, intron 11 of 25)	LTR13|LTR|ERVK	7156	NM_139247	196883	Hs,443428	NM_139247	ENSG00000129467	ADCY4	AC4	adenylate cyclase 4	protein-coding	TSS-50kb;TSS-50kb;TSS-50kb;TSS-50kb;TSS-50kb;TTS+10kb;TSS-50kb;TTS+10kb	-39095;27961;-41266;-41337;-40165;-8205;16646;9466	NM_001136022;NM_001136050;NM_001198966;NM_001288802;NM_004554;NM_006871;NM_014430;NM_181657	ENSG00000100968;ENSG00000157379;ENSG00000100968;ENSG00000100968;ENSG00000100968;ENSG00000129465;ENSG00000136305;ENSG00000213903	NFATC4;DHRS1;NFATC4;NFATC4;NFATC4;RIPK3;CIDEB;LTB4R
chr5	141337278	141337629	+	12456	Colocalization	-246	288	+	288	141337384	141338100	-	peak211573	1	0	5' UTR (NM_016580, exon 1 of 4)	5' UTR (NM_016580, exon 1 of 4)	885	NM_016580	51294	Hs,439474	NM_016580	ENSG00000113555	PCDH12	VE-cadherin-2|VECAD2	protocadherin 12	protein-coding	TSS-50kb;TSS-50kb;TSS-50kb	-8759;-10808;-11069	NM_001201365;NM_004290;NM_183401	ENSG00000013561;ENSG00000013561;ENSG00000013561	RNF14;RNF14;RNF14
chr11	121424625	121424857	+	6554	Colocalization	-725	30	-	-30	121424072	121425350	+	peak41920	8	6	exon (NM_003105, exon 17 of 48)	exon (NM_003105, exon 17 of 48)	101799	NM_003105	6653	Hs,368592	NM_003105	ENSG00000137642	SORL1	C11orf32|LR11|LRP9|SORLA|SorLA-1|gp250	sortilin-related receptor, L(DLR class) A repeats containing	protein-coding	EXON	0	NM_003105	ENSG00000137642	SORL1
chr1	182708487	182709134	+	6553	Colocalization	-260	398	+	398	182708873	182709542	+	peak12422	1	0	Intergenic	Intergenic	-49376	NM_001200052	80896	Hs,496969	NM_030769	ENSG00000135838	NPL	C112|C1orf13|NAL|NPL1	N-acetylneuraminate pyruvate lyase (dihydrodipicolinate synthase)	protein-coding	TSS-50kb	-49475	NM_001200050	ENSG00000135838	NPL
chr10	5918149	5918682	+	6552	Colocalization	-806	104	+	104	5917876	5919163	-	peak18730	9	6	intron (NM_019046, intron 7 of 7)	intron (NM_019046, intron 7 of 7)	-13015	NM_001258452	84893	Hs,498543	NM_032807	ENSG00000134452	FBXO18	FBH1|Fbx18|hFBH1	F-box protein, helicase, 18	protein-coding	TTS+10kb;TSS-50kb;TSS-50kb;INTRON;TSS-50kb	-1629;-12644;-13238;0;-17928	NM_001009943;NM_001258452;NM_001258453;NM_019046;NM_032807	ENSG00000134461;ENSG00000134452;ENSG00000134452;ENSG00000134461;ENSG00000134452	ANKRD16;FBXO18;FBXO18;ANKRD16;FBXO18
chr13	99843860	99844699	+	6551	Colocalization	-924	52	+	52	99843775	99844889	-	peak70238	5	5	Intergenic	Intergenic	-8347	NM_001144072	337867	Hs,508545	NM_177967	ENSG00000134882	UBAC2	PHGDHL1	UBA domain containing 2	protein-coding	TSS-50kb;TSS-50kb;TTS+10kb	-8446;-8930;-4395	NM_001144072;NM_177967;NR_036532	ENSG00000134882;ENSG00000134882;NO_ENSEMBL	UBAC2;UBAC2;NO_SYMBOL
chr15	69418448	69419389	+	6550	Colocalization	-454	379	-	-379	69418176	69418902	+	peak83972	4	2	intron (NR_031680, intron 3 of 4)	MamRep38|DNA|hAT	-34434	NM_015554	26035	Hs,183006	NM_015554	ENSG00000138604	GLCE	HSEPI	glucuronic acid epimerase	protein-coding	TSS-50kb	-34533	NM_015554	ENSG00000138604	GLCE
chrX	69697453	69697791	+	12459	Colocalization	-450	208	-	-208	69696925	69697902	-	peak283231	7	6	intron (NM_001166278, intron 1 of 11)	intron (NM_001166278, intron 1 of 11)	-21570	NR_109801	100873930	Hs,571699	NR_046586	ENSG00000231651	DLG3-AS1	-	DLG3 antisense RNA 1	ncRNA	INTRON;TSS-50kb;TSS-50kb	0;21839;21671	NM_001166278;NR_046586;NR_109801	ENSG00000082458;NO_ENSEMBL;NO_ENSEMBL	DLG3;NO_SYMBOL;NO_SYMBOL
chr19	42279058	42279169	+	22004	Colocalization	-558	238	-	-238	42278135	42279616	-	peak106571	5	4	Intergenic	AluSz|SINE|Alu	19448	NM_002483	4680	Hs,466814	NM_002483	ENSG00000086548	CEACAM6	CD66c|CEAL|NCA	carcinoembryonic antigen-related cell adhesion molecule 6 (non-specific cross reacting antigen)	protein-coding	TTS+10kb;TSS-50kb	2864;-21745	NM_002483;NR_102333	ENSG00000086548;NO_ENSEMBL	CEACAM6;NO_SYMBOL
chr1	182053851	182054629	+	6546	Colocalization	-620	254	-	-254	182053502	182054471	-	peak12362	5	4	Intergenic	Intergenic	-23140	NM_001009992	127665	Hs,684328	NM_001009992	ENSG00000179930	ZNF648	-	zinc finger protein 648	protein-coding	TSS-50kb	23240	NM_001009992	ENSG00000179930	ZNF648
chr8	144953114	144953387	+	12461	Colocalization	-256	265	-	-265	144952601	144953369	-	peak271394	4	4	promoter-TSS (NM_031308)	promoter-TSS (NM_031308)	-353	NM_031308	83481	Hs,200412	NM_031308	ENSG00000261150	EPPK1	EPIPL|EPIPL1	epiplakin 1	protein-coding	TSS-50kb;TSS-50kb;TSS-1500;TSS-50kb;TSS-50kb;TSS-50kb;TSS-50kb	41807;41807;454;41530;41530;29940;33098	NM_001136033;NM_001136033;NM_031308;NM_078480;NM_078480;NM_178564;NR_106904	ENSG00000179950;ENSG00000274081;ENSG00000261150;ENSG00000179950;ENSG00000274081;ENSG00000185189;NO_ENSEMBL	PUF60;PUF60;EPPK1;PUF60;PUF60;NRBP2;NO_SYMBOL
chr11	18719541	18719673	+	22009	Colocalization	-22	831	+	831	18719651	18721225	-	peak31202	9	6	exon (NM_153347, exon 1 of 3)	exon (NM_153347, exon 1 of 3)	156	NM_153347	144110	Hs,502100	NM_153347	ENSG00000151117	TMEM86A	-	transmembrane protein 86A	protein-coding	1ST EXON;TTS+10kb	0;-5513	NM_153347;NM_173588	ENSG00000151117;ENSG00000179057	TMEM86A;IGSF22
chr4	186951407	186951654	+	22010	Colocalization	-220	544	-	-544	186950345	186951626	+	peak192805	6	6	Intergenic	Intergenic	-39323	NM_003265	7098	Hs,657724	NM_003265		TLR3	CD283|IIAE2	toll-like receptor 3	protein-coding	TSS-50kb	-39422	NM_003265	ENSG00000164342	TLR3
chr6	11287876	11288599	+	6559	Colocalization	-728	225	+	225	11287872	11289054	-	peak215866	9	6	intron (NM_001142393, intron 2 of 7)	intron (NM_001142393, intron 2 of 7)	-55548	NM_001271033	4739	Hs,37982	NM_006403	ENSG00000111859	NEDD9	CAS-L|CAS2|CASL|CASS2|HEF1	neural precursor cell expressed, developmentally down-regulated 9	protein-coding	INTRON	0	NM_001142393	ENSG00000111859	NEDD9
chr21	34524024	34524295	+	17877	Colocalization	-74	574	+	574	34524221	34525246	-	peak138013	3	4	Intergenic	Intergenic	17807	NR_024102	728409	Hs,125234	NR_024102	ENSG00000229086	LINC01548	C21orf54	long intergenic non-protein coding RNA 1548	ncRNA	TSS-50kb	28829	NR_109961	NO_ENSEMBL	NO_SYMBOL
chr6	120122119	120123367	+	6489	Colocalization	-833	320	-	-320	120121894	120122952	-	peak229279	0	0	Intergenic	MIRb|SINE|MIR	-213902	NR_036098	100422951		NR_036098	ENSG00000265725	MIR3144	mir-3144	microRNA 3144	ncRNA
chr7	25932549	25932872	+	12490	Colocalization	-301	70	+	70	25932570	25932989	-	peak238821	4	6	Intergenic	Intergenic	56826	NR_029597	406940		NR_029597		MIR148A	MIRN148|MIRN148A|hsa-mir-148|mir-148a	microRNA 148a	ncRNA
chr6	19849051	19849641	+	6431	Colocalization	-499	176	+	176	19849142	19849902	+	peak216534	1	3	Intergenic	Intergenic	11921	NM_001546	3400	Hs,519601	NM_001546		ID4	IDB4|bHLHb27	inhibitor of DNA binding 4, dominant negative helix-loop-helix protein	protein-coding	TTS+10kb	7192	NM_001546	ENSG00000172201	ID4
chr3	107151633	107151755	+	22074	Colocalization	-314	1612	-	-1612	107148216	107151947	-	peak154081	9	6	intron (NR_110039, intron 1 of 2)	CpG	305	NR_110039	101929607	Hs,252565	NR_110039	ENSG00000273125	LOC101929607	-	uncharacterized LOC101929607	ncRNA	TSS-50kb	49177	NR_126332	NO_ENSEMBL	NO_SYMBOL
chr12	18600446	18600532	+	22075	Colocalization	-244	509	-	-509	18599271	18600690	+	peak44934	3	2	intron (NM_001288772, intron 18 of 32)	intron (NM_001288772, intron 18 of 32)	185507	NM_004570	5288	Hs,22500	NM_004570	ENSG00000139144	PIK3C2G	PI3K-C2-gamma|PI3K-C2GAMMA	phosphatidylinositol-4-phosphate 3-kinase, catalytic subunit type 2 gamma	protein-coding	INTRON	0	NM_001288772	ENSG00000139144	PIK3C2G
chr12	123307332	123307750	+	12517	Colocalization	-574	125	+	125	123307177	123308156	-	peak57930	2	3	intron (NR_027918, intron 11 of 12)	AluSz6|SINE|Alu	-11595	NM_001303099	9026	Hs,524815	NM_003959	ENSG00000130787	HIP1R	HIP12|HIP3|ILWEQ	huntingtin interacting protein 1 related	protein-coding	TSS-50kb;TSS-50kb	-11317;-12418	NM_001303099;NM_003959	NO_ENSEMBL;ENSG00000130787	NO_SYMBOL;HIP1R
chr15	58733717	58734403	+	6427	Colocalization	-405	200	+	200	58733998	58734522	-	peak83221	0	1	intron (NR_120338, intron 2 of 2)	intron (NR_120338, intron 2 of 2)	10085	NM_000236	3990	Hs,654472	NM_000236	ENSG00000166035	LIPC	HDLCQ12|HL|HTGL|LIPH	lipase, hepatic	protein-coding	INTRON	0	NR_120338	NO_ENSEMBL	NO_SYMBOL
chr1	50605218	50605971	+	6426	Colocalization	-812	46	-	-46	50605066	50606030	+	peak3243	1	0	intron (NM_001294348, intron 1 of 6)	intron (NM_001294348, intron 1 of 6)	30260	NM_001294348	1996	Hs,213050	NM_021952	ENSG00000162374	ELAVL4	HUD|PNEM	ELAV like neuron-specific RNA binding protein 4	protein-coding	INTRON	0	NM_001294348	ENSG00000162374	ELAVL4
chr5	109201334	109201422	+	22079	Colocalization	-348	212	+	212	109201074	109202105	-	peak207472	7	6	intron (NM_002372, intron 21 of 21)	intron (NM_002372, intron 21 of 21)	-17293	NR_033175	100289673	Hs,368405	NR_033175		LOC100289673	-	PGAM family member 5, serine/threonine protein phosphatase, mitochondrial pseudogene	pseudo	INTRON;TSS-50kb	0;-17392	NM_002372;NR_033175	ENSG00000112893;NO_ENSEMBL	MAN2A1;NO_SYMBOL
chr15	72963334	72963779	+	12520	Colocalization	-349	208	-	-208	72963014	72963683	-	peak84131	9	6	Intergenic	Intergenic	15141	NR_002780	123346	Hs,434111	NR_002780	ENSG00000175202	HIGD2B	HIGD2BP	HIG1 hypoxia inducible domain family, member 2B	pseudo	TTS+10kb;TSS-50kb;TTS+10kb	3711;-15040;-4874	NM_018652;NM_033028;NR_002780	ENSG00000215186;ENSG00000140463;NO_ENSEMBL	GOLGA6B;BBS4;NO_SYMBOL
chr9	134634119	134634515	+	17963	Colocalization	-335	317	+	317	134634180	134635088	-	peak280678	6	4	Intergenic	Intergenic	-19303	NM_001304275	2889	Hs,127897	NM_005312	ENSG00000107263	RAPGEF1	C3G|GRF2	Rap guanine nucleotide exchange factor 1	protein-coding	TSS-50kb;TSS-50kb;TSS-50kb	19404;21810;49506	NM_001304275;NM_005312;NM_198679	ENSG00000107263;ENSG00000107263;ENSG00000107263	RAPGEF1;RAPGEF1;RAPGEF1
chr4	184796854	184797027	+	12525	Colocalization	-102	619	+	619	184796924	184798194	-	peak192577	9	6	intron (NR_132761, intron 1 of 2)	intron (NR_132761, intron 1 of 2)	-28950	NM_020225	56977	Hs,21958	NM_020225		STOX2	-	storkhead box 2	protein-coding	TSS-50kb;INTRON	-29049;0	NM_020225;NR_132761	ENSG00000173320;NO_ENSEMBL	STOX2;NO_SYMBOL
chr10	21179027	21179681	+	6416	Colocalization	-776	84	+	84	21178904	21179971	-	peak20222	6	5	intron (NM_006393, intron 2 of 27)	intron (NM_006393, intron 2 of 27)	7093	NM_006393	10529	Hs,5025	NM_006393	ENSG00000078114	NEBL	LASP2|LNEBL	nebulette	protein-coding	INTRON	0	NM_006393	ENSG00000078114	NEBL
chr7	70293580	70294173	+	6415	Colocalization	-111	564	+	564	70294062	70294819	-	peak242718	2	3	Intergenic	Intergenic	-303082	NM_022479	64409	Hs,488591	NM_022479	ENSG00000185274	WBSCR17	GALNACT17|GALNT16|GALNT20|GALNTL3|GalNAc-T5L	Williams-Beuren syndrome chromosome region 17	protein-coding
chr13	29936694	29937304	+	6413	Colocalization	-442	179	+	179	29936862	29937493	+	peak59457	8	5	intron (NM_001033602, intron 6 of 13)	intron (NM_001033602, intron 6 of 13)	-65599	NM_015233	23281	Hs,22287	NM_015233	ENSG00000132938	MTUS2	CAZIP|ICIS|KIAA0774|TIP150	microtubule associated tumor suppressor candidate 2	protein-coding	INTRON	0	NM_001033602	ENSG00000132938	MTUS2
chr10	98047004	98047296	+	22088	Colocalization	-296	354	+	354	98047000	98048008	-	peak27145	6	5	Intergenic	Intergenic	-16171	NM_013314	29760	Hs,665244	NM_013314	ENSG00000095585	BLNK	AGM4|BASH|BLNK-S|LY57|SLP-65|SLP65|bca	B-cell linker	protein-coding	TSS-50kb;TSS-50kb;TSS-50kb	15231;16332;-16680	NM_001114094;NM_001258441;NM_004088	ENSG00000095585;ENSG00000095585;ENSG00000107447	BLNK;BLNK;DNTT
chr12	113698060	113698889	+	6411	Colocalization	-398	718	-	-718	113697055	113698458	-	peak57395	7	6	intron (NM_001301214, intron 1 of 26)	intron (NM_001301214, intron 1 of 26)	15691	NM_001301214	53373	Hs,524763	NM_017901	ENSG00000186815	TPCN1	TPC1	two pore segment channel 1	protein-coding	INTRON;TSS-50kb;TSS-50kb	0;38413;-31671	NM_001301214;NM_138451;NR_106820	ENSG00000186815;ENSG00000166578;NO_ENSEMBL	TPCN1;IQCD;NO_SYMBOL
chr3	194871151	194871380	+	6409	Colocalization	-484	86	+	86	194870897	194871807	-	peak164953	8	6	intron (NR_102711, intron 1 of 1)	intron (NR_102711, intron 1 of 1)	2752	NR_102711	101410543	Hs,658170	NR_102710	ENSG00000230266	XXYLT1-AS2	-	XXYLT1 antisense RNA 2	ncRNA	TSS-50kb;INTRON	16144;0	NR_036089;NR_102711	NO_ENSEMBL;NO_ENSEMBL	NO_SYMBOL;NO_SYMBOL
chr7	148663436	148663725	+	6408	Colocalization	-178	366	+	366	148663547	148664345	+	peak252807	5	5	Intergenic	Intergenic	-20673	NR_130107	102723099	Hs,621982	NR_130107	ENSG00000281189	GHET1	lncRNA-GHET1	gastric carcinoma proliferation enhancing transcript 1	ncRNA	TSS-50kb	-20772	NR_130107	NO_ENSEMBL	NO_SYMBOL
chr7	98100412	98101062	+	6407	Colocalization	-123	682	-	-682	98099575	98100535	-	peak246369	3	4	Intergenic	CpG	-69628	NM_018842	55971	Hs,656063	NM_018842	ENSG00000006453	BAIAP2L1	IRTKS	BAI1-associated protein 2-like 1	protein-coding
chr13	107448685	107449294	+	6404	Colocalization	-674	134	-	-134	107448352	107449360	-	peak71274	3	3	Intergenic	Intergenic	142628	NR_047026	100874173	Hs,569297	NR_047026	ENSG00000230156	LINC00443	-	long intergenic non-protein coding RNA 443	ncRNA
chr18	44603598	44604001	+	6402	Colocalization	-411	74	-	-74	44603442	44604009	-	peak99207	0	2	exon (NM_031303, exon 12 of 15)	exon (NM_031303, exon 12 of 15)	-41738	NM_016427	51224	Hs,375035	NM_016427	ENSG00000206181	TCEB3B	ELOA2|HsT832|TCEB3L	transcription elongation factor B polypeptide 3B (elongin A2)	protein-coding	TSS-50kb;TSS-50kb;EXON;TSS-50kb	47614;41839;0;46513	NM_001100817;NM_016427;NM_031303;NM_145653	ENSG00000275553;ENSG00000206181;ENSG00000167216;ENSG00000183791	TCEB3CL;TCEB3B;KATNAL2;TCEB3C
chr1	16502512	16502615	+	12531	Colocalization	-327	62	-	-62	16502165	16502840	-	peak1056	4	3	Intergenic	Intergenic	-19921	NM_004431	1969	Hs,171596	NM_004431	ENSG00000142627	EPHA2	ARCC2|CTPA|CTPP1|CTRCT6|ECK	EPH receptor A2	protein-coding	TSS-50kb	20021	NM_004431	ENSG00000142627	EPHA2
chr6	13926030	13926167	+	12533	Colocalization	-48	951	-	-951	13924216	13926078	-	peak216075	9	5	promoter-TSS (NM_152737)	promoter-TSS (NM_152737)	49	NM_152737	221687	Hs,111164	NM_152737	ENSG00000180537	RNF182	-	ring finger protein 182	protein-coding	TSS-1500;TSS-200	-376;-50	NM_001165033;NM_152737	ENSG00000180537;ENSG00000180537	RNF182;RNF182
chr2	9893507	9893807	+	12534	Colocalization	-446	87	-	-87	9893187	9893953	-	peak108193	1	2	Intergenic	Intergenic	-90001	NM_005680	9014	Hs,584833	NM_005680	ENSG00000115750	TAF1B	MGC:9349|RAF1B|RAFI63|SL1|TAFI63	TATA box binding protein (TBP)-associated factor, RNA polymerase I, B, 63kDa	protein-coding
chr4	1630610	1630847	+	6396	Colocalization	-144	274	+	274	1630702	1631301	-	peak165276	2	2	Intergenic	Intergenic	54716	NM_001013622	152877	Hs,143314	NM_001013622	ENSG00000174137	FAM53A	DNTNP	family with sequence similarity 53, member A	protein-coding
chr9	6646426	6646818	+	6395	Colocalization	-18	942	-	-942	6644916	6646443	-	peak272075	8	6	promoter-TSS (NM_000170)	promoter-TSS (NM_000170)	12	NM_000170	2731	Hs,584238	NM_000170	ENSG00000178445	GLDC	GCE|GCSP|HYGN1	glycine dehydrogenase (decarboxylating)	protein-coding	TSS-200	89	NM_000170	ENSG00000178445	GLDC
chr10	52643021	52643224	+	17951	Colocalization	-1204	26	+	26	52642019	52644277	-	peak22293	9	6	intron (NM_138932, intron 1 of 12)	MIRb|SINE|MIR	2287	NM_138932	29974	Hs,282795	NM_014576	ENSG00000148584	A1CF	ACF|ACF64|ACF65|APOBEC1CF|ASP	APOBEC1 complementation factor	protein-coding
chr17	77805499	77805596	+	22103	Colocalization	-360	38	-	-38	77805160	77805860	-	peak94025	0	1	Intergenic	Intergenic	7703	NM_003655	8535	Hs,405046	NM_003655	ENSG00000141582	CBX4	NBP16|PC2	chromobox homolog 4	protein-coding	TTS+10kb;TSS-50kb	-1544;34696	NM_003655;NM_020649	ENSG00000141582;ENSG00000141570	CBX4;CBX8
chr5	141221078	141221522	+	6388	Colocalization	-568	21	-	-21	141220912	141221646	-	peak211558	2	2	Intergenic	Intergenic	24488	NM_001278615	5097	Hs,79769	NM_002587	ENSG00000156453	PCDH1	PC42|PCDH42	protocadherin 1	protein-coding
chr2	233470336	233470557	+	6386	Colocalization	-132	430	+	430	233470424	233471327	-	peak130481	9	6	exon (NM_001243252, exon 1 of 4)	exon (NM_001243252, exon 1 of 4)	109	NM_001243252	80303	Hs,516769	NM_025202	ENSG00000115468	EFHD1	MST133|MSTP133|PP3051|SWS2	EF-hand domain family member D1	protein-coding	1ST EXON;TSS-50kb	0;-27430	NM_001243252;NM_025202	ENSG00000115468;ENSG00000115468	EFHD1;EFHD1
chr3	30975518	30976038	+	6432	Colocalization	-609	319	-	-319	30974791	30976127	-	peak145067	4	4	Intergenic	Intergenic	-39306	NM_207359	339896	Hs,657052	NM_207359	ENSG00000144644	GADL1	ADC|CSADC|HuADC|HuCSADC	glutamate decarboxylase like 1	protein-coding	TSS-50kb	39407	NM_207359	ENSG00000144644	GADL1
chr13	74339592	74340440	+	6433	Colocalization	-940	168	+	168	74339500	74340869	-	peak66044	9	6	intron (NM_007249, intron 5 of 7)	intron (NM_007249, intron 5 of 7)	201804	NR_047009	100874155	Hs,672679	NR_047009		LINC00392	-	long intergenic non-protein coding RNA 392	ncRNA	INTRON	0	NM_007249	ENSG00000118922	KLF12
chr9	88694483	88694525	+	22073	Colocalization	-200	418	+	418	88694325	88695520	-	peak277587	4	3	intron (NM_177937, intron 1 of 9)	intron (NM_177937, intron 1 of 9)	19587	NM_016548	51280	Hs,494337	NM_016548	ENSG00000135052	GOLM1	C9orf155|GOLPH2|GP73|HEL46|PSEC0257|bA379P1,3	golgi membrane protein 1	protein-coding	INTRON;TSS-50kb	0;-47632	NM_177937;NR_110996	ENSG00000135052;NO_ENSEMBL	GOLM1;NO_SYMBOL
chr21	42212848	42213214	+	12515	Colocalization	-572	481	+	481	42212643	42214382	-	peak138603	8	6	intron (NR_073202, intron 1 of 32)	CpG	5526	NM_001389	1826	Hs,397800	NM_001389	ENSG00000171587	DSCAM	CHD2|CHD2-42|CHD2-52	Down syndrome cell adhesion molecule	protein-coding
chr5	133563027	133563484	+	12491	Colocalization	-370	1214	-	-1214	133560686	133563397	-	peak210932	9	6	promoter-TSS (NM_002715)	promoter-TSS (NM_002715)	-92	NM_002715	5515	Hs,105818	NM_002715		PPP2CA	PP2Ac|PP2CA|PP2Calpha|RP-C	protein phosphatase 2, catalytic subunit, alpha isozyme	protein-coding	TSS-200;TSS-50kb;TTS+10kb	193;49419;494	NM_002715;NM_006930;NR_037434	ENSG00000113575;ENSG00000113558;NO_ENSEMBL	PPP2CA;SKP1;NO_SYMBOL
chr5	150402149	150402830	+	6483	Colocalization	-648	208	-	-208	150401766	150402798	-	peak212351	9	6	intron (NM_002084, intron 1 of 4)	intron (NM_002084, intron 1 of 4)	2283	NM_002084	2878	Hs,386793	NM_002084	ENSG00000211445	GPX3	GPx-P|GSHPx-3|GSHPx-P	glutathione peroxidase 3	protein-coding	TTS+10kb;INTRON	-7321;0	NM_001258456;NM_002084	ENSG00000145901;ENSG00000211445	TNIP1;GPX3
chr6	41338823	41339241	+	12493	Colocalization	-102	622	+	622	41339139	41340168	-	peak217638	3	1	Intergenic	CpG	36126	NM_001199510	9436	Hs,194721	NM_004828	ENSG00000096264	NCR2	CD336|LY95|NK-p44|NKP44|dJ149M18,1	natural cytotoxicity triggering receptor 2	protein-coding
chr3	118945334	118945951	+	6479	Colocalization	-148	1090	+	1090	118945802	118947661	-	peak155519	5	2	intron (NM_212543, intron 4 of 8)	MLT1M|LTR|ERVL-MaLR	1399	NR_046574	100874201	Hs,721307	NR_046574	ENSG00000240254	B4GALT4-AS1	-	B4GALT4 antisense RNA 1	ncRNA
chr16	81439328	81439588	+	6478	Colocalization	-346	55	+	55	81439242	81439784	+	peak88990	3	3	Intergenic	Intergenic	20890	NR_039871	100616150		NR_039871	ENSG00000273048	MIR4720	-	microRNA 4720	ncRNA	TSS-50kb	-39361	NM_198390	ENSG00000153815	CMIP
chr2	74237223	74237628	+	6477	Colocalization	-392	198	-	-198	74236841	74237616	-	peak112861	0	1	intron (NM_001287491, intron 2 of 10)	intron (NM_001287491, intron 2 of 10)	23698	NM_001287491	200424	Hs,516107	NM_144993	ENSG00000187605	TET3	hCG_40738	tet methylcytosine dioxygenase 3	protein-coding	INTRON;TSS-50kb	0;28763	NM_001287491;NR_104029	ENSG00000187605;NO_ENSEMBL	TET3;NO_SYMBOL
chr15	99408406	99408688	+	12496	Colocalization	-259	839	+	839	99408429	99410343	+	peak85532	8	5	intron (NM_001291858, intron 2 of 20)	intron (NM_001291858, intron 2 of 20)	81731	NR_039864	100616432		NR_039864	ENSG00000264480	MIR4714	-	microRNA 4714	ncRNA	INTRON	0	NM_001291858	ENSG00000140443	IGF1R
chr2	106438810	106439440	+	6472	Colocalization	-273	595	-	-595	106437977	106439083	+	peak115060	2	3	intron (NM_001004722, intron 2 of 3)	MIRb|SINE|MIR	-29674	NM_001004720	8440	Hs,529244	NM_003581	ENSG00000071051	NCK2	GRB4|NCKbeta	NCK adaptor protein 2	protein-coding	TSS-50kb	-29773	NM_001004720	ENSG00000071051	NCK2
chr12	63144742	63145800	+	6471	Colocalization	-617	237	-	-237	63144709	63145359	-	peak50186	1	1	intron (NM_020700, intron 4 of 9)	Plat_L3|LINE|CR1	147568	NR_029661	406891		NR_029661		MIRLET7I	LET7I|MIRNLET7I|hsa-let-7i|let-7i	microRNA let-7i	ncRNA
chr6	144334687	144335338	+	6470	Colocalization	-257	296	-	-296	144334488	144334943	-	peak232923	1	0	intron (NM_001289040, intron 1 of 5)	MLT1D|LTR|ERVL-MaLR	-4849	NR_002768	57061	Hs,657760	NR_002768		HYMAI	NCRNA00020	hydatidiform mole associated and imprinted (non-protein coding)	ncRNA	TSS-50kb;TSS-50kb;TSS-50kb	4175;5276;4163	NM_001289041;NM_006718;NR_002768	ENSG00000118495;ENSG00000118495;NO_ENSEMBL	PLAGL1;PLAGL1;NO_SYMBOL
chr18	20184609	20185160	+	6469	Colocalization	-527	156	-	-156	20184320	20185135	-	peak95716	1	1	Intergenic	Intergenic	182072	NR_110782	101927571	Hs,335020	NR_110782	ENSG00000266850	LOC101927571	-	uncharacterized LOC101927571	ncRNA
chr20	56813721	56813920	+	6468	Colocalization	-269	918	-	-918	56811814	56813989	-	peak134452	6	6	intron (NR_003505, intron 14 of 16)	intron (NR_003505, intron 14 of 16)	-9193	NM_001304369	140731	Hs,266571	NM_080674		ANKRD60	C20orf86|bA196N14,3	ankyrin repeat domain 60	protein-coding	TSS-50kb;INTRON	9294;0	NM_001304369;NR_003505	ENSG00000124227;NO_ENSEMBL	ANKRD60;NO_SYMBOL
chr1	64133967	64135170	+	6466	Colocalization	-288	784	+	784	64134882	64135822	+	peak4113	1	1	Intergenic	Intergenic	46465	NM_001172818	5236	Hs,1869	NM_002633	ENSG00000079739	PGM1	CDG1T|GSD14	phosphoglucomutase 1	protein-coding	TTS+10kb	9537	NM_001172819	ENSG00000079739	PGM1
chr2	213642051	213642408	+	22054	Colocalization	-150	328	-	-328	213641603	213642202	+	peak128871	2	5	Intergenic	Intergenic	-18152	NR_131941	102725079	Hs,176124	NR_131941		LOC102725079	-	uncharacterized LOC102725079	ncRNA	TSS-50kb	-18252	NR_131942	NO_ENSEMBL	NO_SYMBOL
chr15	86251807	86252213	+	6488	Colocalization	-618	788	-	-788	86250019	86252426	+	peak84909	7	5	intron (NM_001270546, intron 9 of 28)	intron (NM_001270546, intron 9 of 28)	50733	NR_120366	101929679	Hs,513112	NR_120366		LOC101929679	-	uncharacterized LOC101929679	ncRNA	INTRON	0	NM_001270546	ENSG00000170776	AKAP13
chr3	142712076	142713241	+	6463	Colocalization	-606	304	+	304	142712634	142713290	-	peak157249	4	1	non-coding (NR_125393, exon 3 of 5)	non-coding (NR_125393, exon 3 of 5)	7347	NR_034032	100289361	Hs,599649	NR_034032	ENSG00000268129	LOC100289361	-	uncharacterized LOC100289361	ncRNA	TSS-50kb;TSS-50kb;TTS+10kb	-7245;29962;-6408	NM_001080415;NM_198504;NR_034032	ENSG00000163714;ENSG00000188582;NO_ENSEMBL	U2SURP;PAQR9;NO_SYMBOL
chr2	73220875	73221326	+	12501	Colocalization	-744	200	-	-200	73220182	73221619	-	peak112793	1	1	intron (NM_144579, intron 9 of 13)	intron (NM_144579, intron 9 of 13)	76297	NM_004097	2016	Hs,516090	NM_004097	ENSG00000135638	EMX1	-	empty spiracles homeobox 1	protein-coding	INTRON	0	NM_144579	ENSG00000144040	SFXN5
chr2	66800384	66801162	+	6460	Colocalization	-538	163	+	163	66800623	66801248	-	peak112373	4	3	promoter-TSS (NR_110156)	promoter-TSS (NR_110156)	-226	NR_110156	100507073	Hs,667940	NR_110156	ENSG00000232046	LOC100507073	-	uncharacterized LOC100507073	ncRNA	TTS+10kb;TSS-1500	1146;-325	NM_002398;NR_110156	ENSG00000143995;NO_ENSEMBL	MEIS1;NO_SYMBOL
chr9	139539433	139539703	+	6458	Colocalization	-162	394	-	-394	139538754	139539595	-	peak281012	1	3	Intergenic	Intergenic	-14133	NR_046367	51162	Hs,91481	NM_016215	ENSG00000172889	EGFL7	NEU1|VE-STATIN|ZNEU1	EGF-like-domain, multiple 7	protein-coding	TSS-50kb;TSS-50kb;TSS-50kb;TSS-50kb	-18304;-21149;-25979;-14233	NM_016215;NM_201446;NR_029695;NR_046367	ENSG00000172889;ENSG00000172889;NO_ENSEMBL;NO_ENSEMBL	EGFL7;EGFL7;NO_SYMBOL;NO_SYMBOL
chr22	28424671	28425811	+	6457	Colocalization	-908	113	+	113	28424903	28425806	-	peak139728	4	3	intron (NM_001145418, intron 13 of 22)	intron (NM_001145418, intron 13 of 22)	-108755	NR_036169	100423034		NR_036169	ENSG00000264073	MIR3199-1	mir-3199-1	microRNA 3199-1	ncRNA	INTRON	0	NM_001145418	ENSG00000100154	TTC28
chr5	55776253	55776388	+	6454	Colocalization	-620	702	+	702	55775768	55778277	-	peak200405	4	5	intron (NR_104664, intron 1 of 4)	CpG	573	NR_104664	102467147	Hs,650177	NR_104664	ENSG00000248727	LOC102467147	-	uncharacterized LOC102467147	ncRNA
chr10	363197	363662	+	6453	Colocalization	-443	64	+	64	363219	363768	-	peak18326	1	0	intron (NM_014974, intron 31 of 36)	intron (NM_014974, intron 31 of 36)	-35468	NR_106988	102465753		NR_106988		MIR7641-2	B-ATF|hsa-mir-7641-2	microRNA 7641-2	ncRNA	INTRON;TSS-50kb	0;35569	NM_014974;NR_106988	ENSG00000151240;NO_ENSEMBL	DIP2C;NO_SYMBOL
chr12	50235400	50235902	+	6452	Colocalization	-160	911	+	911	50235743	50237382	-	peak48871	9	6	intron (NM_181708, intron 1 of 1)	intron (NM_181708, intron 1 of 1)	349	NM_181708	144233	Hs,142736	NM_181708	ENSG00000186666	BCDIN3D	-	BCDIN3 domain containing	protein-coding	TSS-50kb;INTRON;TTS+10kb	14455;0;1726	NM_001037806;NM_181708;NR_027499	ENSG00000167566;ENSG00000186666;NO_ENSEMBL	NCKAP5L;BCDIN3D;NO_SYMBOL
chr7	3395685	3396557	+	6450	Colocalization	-552	250	-	-250	3395505	3396237	+	peak235583	3	3	intron (NM_152744, intron 1 of 44)	intron (NM_152744, intron 1 of 44)	54791	NM_152744	221935	Hs,653013	NM_152744	ENSG00000146555	SDK1	-	sidekick cell adhesion molecule 1	protein-coding	INTRON	0	NM_152744	ENSG00000146555	SDK1
chr11	19132095	19132287	+	22062	Colocalization	-206	191	-	-191	19131700	19132301	-	peak31240	2	1	Intergenic	Intergenic	-6691	NM_019028	54503	Hs,188569	NM_019028	ENSG00000177054	ZDHHC13	HIP14L|HIP3RP	zinc finger, DHHC-type containing 13	protein-coding	TSS-50kb;TSS-50kb	-6791;49873	NM_019028;NM_054030	ENSG00000177054;ENSG00000183695	ZDHHC13;MRGPRX2
chr1	192776254	192776617	+	12508	Colocalization	-411	1080	+	1080	192776207	192778826	+	peak13460	9	6	promoter-TSS (NM_002923)	promoter-TSS (NM_002923)	-652	NM_002923	5997	Hs,78944	NM_002923	ENSG00000116741	RGS2	G0S8	regulator of G-protein signaling 2	protein-coding	TSS-1500	-752	NM_002923	ENSG00000116741	RGS2
chr2	99422965	99423207	+	12511	Colocalization	-479	220	-	-220	99422288	99423444	-	peak114484	8	6	intron (NM_207362, intron 7 of 9)	intron (NM_207362, intron 7 of 9)	-34505	NR_126337	101927070	Hs,469395	NR_126337		LOC101927070	-	uncharacterized LOC101927070	ncRNA	INTRON;TSS-50kb	0;34606	NM_207362;NR_126337	ENSG00000196872;NO_ENSEMBL	KIAA1211L;NO_SYMBOL
chr18	78005871	78006009	+	12513	Colocalization	-52	668	-	-668	78004622	78005923	-	peak104269	9	6	5' UTR (NM_032510, exon 1 of 3)	5' UTR (NM_032510, exon 1 of 3)	124	NM_032510	84552	Hs,654920	NM_032510	ENSG00000178184	PARD6G	PAR-6G|PAR6gamma	par-6 family cell polarity regulator gamma	protein-coding
chr14	69222380	69223159	+	6438	Colocalization	-613	312	+	312	69222547	69223618	-	peak77920	5	2	Intergenic	Intergenic	37548	NM_004926	677	Hs,85155	NM_004926	ENSG00000185650	ZFP36L1	BRF1|Berg36|ERF-1|ERF1|RNF162B|TIS11B|cMG1	ZFP36 ring finger protein-like 1	protein-coding
chr9	72421011	72422126	+	6437	Colocalization	-754	291	-	-291	72420789	72421765	-	peak276352	4	4	Intergenic	MER66D|LTR|ERV1	14378	NR_038833	494558	Hs,130722	NR_038833		C9orf135-AS1	-	C9orf135 antisense RNA 1 (head to head)	ncRNA	TSS-50kb;TSS-50kb	46502;-14543	NM_001099666;NR_131756	ENSG00000188647;NO_ENSEMBL	PTAR1;NO_SYMBOL
chr5	77141054	77141599	+	6462	Colocalization	-52	764	-	-764	77140019	77141106	+	peak202354	5	1	Intergenic	CpG	-39917	NR_105012	101929154	Hs,252895	NR_105012		LOC101929154	-	uncharacterized LOC101929154	ncRNA	TSS-50kb	-40017	NR_105012	NO_ENSEMBL	NO_SYMBOL
chr12	94032816	94033126	+	18017	Colocalization	-642	14	+	14	94032484	94033486	+	peak55469	2	4	Intergenic	Intergenic	-38166	NM_003805	8738	Hs,38533	NM_003805	ENSG00000169372	CRADD	MRT34|RAIDD	CASP2 and RIPK1 domain containing adaptor with death domain	protein-coding	TSS-50kb	-38265	NM_003805	ENSG00000169372	CRADD
chr3	32174194	32174681	+	6194	Colocalization	-408	72	+	72	32174273	32174746	+	peak145220	2	1	intron (NM_015141, intron 2 of 7)	intron (NM_015141, intron 2 of 7)	26507	NM_015141	23171	Hs,82432	NM_015141	ENSG00000152642	GPD1L	GPD1-L	glycerol-3-phosphate dehydrogenase 1-like	protein-coding	INTRON	0	NM_015141	ENSG00000152642	GPD1L
chr2	142312534	142312628	+	22213	Colocalization	-346	63	+	63	142312282	142313005	-	peak118560	2	3	intron (NM_018557, intron 2 of 90)	intron (NM_018557, intron 2 of 90)	576626	NM_018557	53353	Hs,656461	NM_018557	ENSG00000168702	LRP1B	LRP-DIT|LRPDIT	LDL receptor related protein 1B	protein-coding	INTRON	0	NM_018557	ENSG00000168702	LRP1B
chr21	21822893	21823146	+	22374	Colocalization	-130	504	+	504	21823017	21824031	-	peak136062	2	3	Intergenic	LTR16D2|LTR|ERVL	351902	NR_024090	387486	Hs,576551	NR_024090	ENSG00000224924	LINC00320	C21orf131|NCRNA00320|PRED14	long intergenic non-protein coding RNA 320	ncRNA
chr20	48225491	48225876	+	5944	Colocalization	-398	92	-	-92	48225295	48225890	-	peak134032	2	4	Intergenic	MER96|DNA|hAT	-40886	NM_000961	5740	Hs,302085	NM_000961	ENSG00000124212	PTGIS	CYP8|CYP8A1|PGIS|PTGI	prostaglandin I2 (prostacyclin) synthase	protein-coding	TSS-50kb	40986	NM_000961	ENSG00000124212	PTGIS
chr11	19137791	19138247	+	5943	Colocalization	-209	824	+	824	19138038	19139648	-	peak31241	9	6	intron (NM_001001483, intron 1 of 15)	CpG	151	NM_001001483	54503	Hs,188569	NM_019028	ENSG00000177054	ZDHHC13	HIP14L|HIP3RP	zinc finger, DHHC-type containing 13	protein-coding
chr4	128526125	128526296	+	17775	Colocalization	-173	222	+	222	128526123	128526742	+	peak183225	3	3	Intergenic	Intergenic	-27654	NM_015693	27152	Hs,391481	NM_015693		INTU	INT|PDZD6|PDZK6	inturned planar cell polarity protein	protein-coding	TSS-50kb	-27754	NM_015693	ENSG00000164066	INTU
chr8	134847485	134847933	+	5940	Colocalization	-591	164	+	164	134847342	134848404	-	peak270471	8	5	Intergenic	Intergenic	-50866	NR_125424	101927822	Hs,129114	NR_125424	ENSG00000253593	LOC101927822	-	uncharacterized LOC101927822	ncRNA
chr8	248443	248552	+	12772	Colocalization	-104	83	+	83	248448	248714	-	peak253584	1	1	Intergenic	Intergenic	66031	NM_001287254	169270	Hs,591388	NM_173539	ENSG00000172748	ZNF596	-	zinc finger protein 596	protein-coding
chr17	8648947	8649111	+	5938	Colocalization	-125	405	+	405	8648986	8649882	-	peak90288	4	2	Intergenic	CpG	-1280	NM_001158261	146849	Hs,121438	NM_144681	ENSG00000161973	CCDC42	CCDC42A	coiled-coil domain containing 42	protein-coding	TTS+10kb;TSS-1500	-7089;1381	NM_001128076;NM_001158261	ENSG00000183318;ENSG00000161973	SPDYE4;CCDC42
chr2	179316741	179316912	+	5937	Colocalization	-84	1106	-	-1106	179314616	179316824	-	peak123720	9	6	promoter-TSS (NM_001139518)	promoter-TSS (NM_001139518)	-236	NM_001139517	8575	Hs,570274	NM_003690	ENSG00000180228	PRKRA	DYT16|HSD14|PACT|RAX	protein kinase, interferon-inducible double stranded RNA dependent activator	protein-coding	TSS-1500;TSS-50kb	466;-29578	NM_001139518;NM_019091	ENSG00000180228;ENSG00000116095	PRKRA;PLEKHA3
chr10	128842573	128842763	+	12776	Colocalization	-430	78	-	-78	128842178	128843003	-	peak29349	1	3	intron (NM_001290223, intron 21 of 51)	LTR82A|LTR|ERVL	151831	NM_001039762	642938	Hs,613882	NM_001039762	ENSG00000188916	FAM196A	C10orf141	family with sequence similarity 196, member A	protein-coding
chr8	97265062	97266130	+	5932	Colocalization	-1207	11	+	11	97264923	97266291	-	peak265207	8	5	intron (NM_001286643, intron 3 of 8)	LTR33|LTR|ERVL	8234	NM_001286643	51001	Hs,308613	NM_015942	ENSG00000156469	MTERF3	CGI-12|MTERFD1	mitochondrial transcription termination factor 3	protein-coding	TSS-50kb;TSS-50kb	-8606;17846	NM_001290225;NR_045639	ENSG00000156471;NO_ENSEMBL	PTDSS1;NO_SYMBOL
chr9	97685178	97685292	+	17770	Colocalization	-314	229	-	-229	97684520	97685492	+	peak278149	3	1	intron (NM_032823, intron 5 of 14)	intron (NM_032823, intron 5 of 14)	112762	NR_031755	100313780		NR_031755	ENSG00000252153	MIR2278	mir-2278	microRNA 2278	ncRNA	INTRON	0	NM_032823	ENSG00000148120	C9orf3
chr4	1019744	1020129	+	5929	Colocalization	-194	184	+	184	1019935	1020305	-	peak165226	1	1	3' UTR (NM_021923, exon 6 of 6)	3' UTR (NM_021923, exon 6 of 6)	13868	NM_021923	53834	Hs,193326	NM_021923	ENSG00000127418	FGFRL1	FGFR5|FHFR	fibroblast growth factor receptor-like 1	protein-coding	TSS-50kb	32993	NM_213613	ENSG00000145217	SLC26A1
chr1	1356565	1356764	+	22386	Colocalization	-533	20	+	20	1356231	1357138	-	peak77	5	6	5' UTR (NM_001145210, exon 1 of 4)	5' UTR (NM_001145210, exon 1 of 4)	139	NM_001243535	441869	Hs,381222	NM_001145210	ENSG00000235098	ANKRD65	-	ankyrin repeat domain 65	protein-coding	TSS-50kb;TSS-50kb;TSS-50kb;TSS-50kb;TSS-50kb;TSS-50kb;TSS-50kb;TSS-50kb;TTS+10kb	-28484;22067;45122;46223;-4923;45104;14092;-14318;-8952	NM_001039211;NM_001039577;NM_001127229;NM_001127230;NM_001146685;NM_017900;NM_017971;NM_199121;NR_125994	ENSG00000215915;ENSG00000221978;ENSG00000175756;ENSG00000175756;ENSG00000205116;ENSG00000175756;ENSG00000242485;ENSG00000179403;NO_ENSEMBL	ATAD3C;CCNL2;AURKAIP1;AURKAIP1;TMEM88B;AURKAIP1;MRPL20;VWA1;NO_SYMBOL
chr14	104062218	104062342	+	12780	Colocalization	-27	311	-	-311	104061693	104062245	-	peak81012	3	2	Intergenic	Intergenic	32675	NR_126431	84334	Hs,598441	NM_032374	ENSG00000256053	APOPT1	APOP|APOP1|C14orf153	apoptogenic 1, mitochondrial	protein-coding	TSS-50kb;TSS-50kb;TSS-50kb;TTS+10kb;TTS+10kb	32314;33415;-33655;4834;3560	NM_001015048;NM_001015049;NM_001130107;NM_001302652;NM_032374	ENSG00000166170;ENSG00000166170;ENSG00000126214;ENSG00000256053;ENSG00000256053	BAG5;BAG5;KLC1;APOPT1;APOPT1
chr5	66187720	66187863	+	22388	Colocalization	-540	198	-	-198	66186927	66188261	+	peak201615	4	5	intron (NM_015183, intron 1 of 27)	intron (NM_015183, intron 1 of 27)	62990	NM_015183	375449	Hs,595458	NM_015183	ENSG00000069020	MAST4	-	microtubule associated serine/threonine kinase family member 4	protein-coding	INTRON	0	NM_015183	ENSG00000069020	MAST4
chr12	122735306	122736069	+	5924	Colocalization	-258	703	-	-703	122734405	122735565	-	peak57900	6	4	intron (NM_022916, intron 5 of 12)	MER82|DNA|TcMar-Tigger	16083	NM_022916	65082	Hs,592009	NM_022916		VPS33A	-	vacuolar protein sorting 33 homolog A (S, cerevisiae)	protein-coding	TSS-50kb;TSS-50kb;TSS-50kb	24689;23971;22870	NM_001278304;NM_001278342;NM_019887	ENSG00000184047;ENSG00000184047;ENSG00000184047	DIABLO;DIABLO;DIABLO
chr5	30581412	30581836	+	12781	Colocalization	-394	74	+	74	30581442	30581953	-	peak197757	2	2	Intergenic	Intergenic	-612064	NM_004932	1004	Hs,124776	NM_004932	ENSG00000113361	CDH6	CAD6|KCAD	cadherin 6, type 2, K-cadherin (fetal kidney)	protein-coding
chr3	141868808	141868872	+	17766	Colocalization	-24	824	-	-824	141867199	141868832	-	peak157186	9	6	intron (NM_001178139, intron 1 of 12)	CpG	370	NM_001178139	7029	Hs,379018	NM_006286	ENSG00000114126	TFDP2	DP2	transcription factor Dp-2 (E2F dimerization partner 2)	protein-coding	TTS+10kb	-8452	NR_033289	NO_ENSEMBL	NO_SYMBOL
chr19	39143198	39143981	+	5919	Colocalization	-850	80	+	80	39143131	39144209	-	peak106353	2	2	intron (NM_004924, intron 1 of 20)	AluSx1|SINE|Alu	5403	NM_004924	81	Hs,270291	NM_004924		ACTN4	ACTININ-4|FSGS|FSGS1	actinin, alpha 4	protein-coding	TSS-50kb;TSS-50kb	35096;35096	NM_007181;NM_007181	ENSG00000104814;ENSG00000282928	MAP4K1;MAP4K1
chr3	93800835	93801614	+	5917	Colocalization	-882	246	+	246	93800732	93802208	-	peak151783	9	6	intron (NM_022072, intron 2 of 5)	Helitron3Na_Mam|RC|Helitron	-19403	NM_001195643	200895	Hs,718516	NM_176815	ENSG00000178700	DHFRL1	DHFRP4	dihydrofolate reductase like 1	protein-coding	TSS-50kb;TSS-50kb	19504;19515	NM_001195643;NM_176815	ENSG00000178700;ENSG00000178700	DHFR2;DHFR2
chr20	49548626	49548661	+	12786	Colocalization	-179	660	-	-660	49547163	49548806	-	peak134198	9	6	promoter-TSS (NM_015339)	promoter-TSS (NM_015339)	-458	NM_015339	23394	Hs,293736	NM_015339	ENSG00000101126	ADNP	ADNP1|HVDAS|MRD28	activity-dependent neuroprotector homeobox	protein-coding	TSS-50kb;TTS+10kb;TSS-50kb;TSS-1500	21757;-3520;-27466;558	NM_001282532;NM_003859;NM_014484;NM_015339	ENSG00000101126;ENSG00000000419;ENSG00000124217;ENSG00000101126	ADNP;DPM1;MOCS3;ADNP
chr6	89744899	89745600	+	5915	Colocalization	-1130	59	-	-59	89744352	89746030	+	peak224303	8	6	Intergenic	Intergenic	-45238	NM_006813	10957	Hs,75969	NM_006813	ENSG00000146278	PNRC1	B4-2|PNAS-145|PROL2|PRR2	proline-rich nuclear receptor coactivator 1	protein-coding	TSS-50kb	-45337	NM_006813	ENSG00000146278	PNRC1
chr8	95448620	95449369	+	5914	Colocalization	-849	210	+	210	95448520	95449889	-	peak265046	7	6	promoter-TSS (NM_001256141)	promoter-TSS (NM_001256141)	-25	NM_001256141	100861412	Hs,30561	NM_001256141		FSBP	-	fibrinogen silencer binding protein	protein-coding	TSS-200	125	NM_001256141	ENSG00000265817	FSBP
chr6	94487521	94488215	+	5910	Colocalization	-507	41	-	-41	94487626	94488028	+	peak225143	0	0	Intergenic	Intergenic	71026	NR_015362	643432	Hs,509936	NR_015362		TSG1	-	tumor suppressor TSG1	ncRNA	TTS+10kb	1729	NR_015362	NO_ENSEMBL	NO_SYMBOL
chr16	33293869	33293957	+	22398	Colocalization	-86	75	+	75	33293870	33294105	-	peak87183	1	0	Intergenic	(GCTG)n|Simple_repeat|Simple_repeat	4714	NR_033866	390705	Hs,278513	NR_033866		LOC390705	-	protein phosphatase 2, regulatory subunit B'', beta pseudogene	pseudo	TTS+10kb	-4379	NR_033866	NO_ENSEMBL	NO_SYMBOL
chr8	28165633	28166462	+	5908	Colocalization	-662	54	+	54	28165800	28166403	-	peak256425	2	1	Intergenic	Intergenic	-8547	NM_006228	5368	Hs,88218	NM_006228	ENSG00000168081	PNOC	N/OFQ|NOP|OFQ|PPNOC|ppN/OFQ	prepronociceptin	protein-coding	TSS-50kb;TSS-50kb	-30162;-8646	NM_001284244;NM_006228	ENSG00000168081;ENSG00000168081	PNOC;PNOC
chr10	79117696	79117968	+	22399	Colocalization	-286	320	-	-320	79117042	79117982	+	peak25475	4	3	intron (NR_126365, intron 3 of 5)	intron (NR_126365, intron 3 of 5)	6882	NR_126365	101929286	Hs,568867	NR_126365		KCNMA1-AS3	-	KCNMA1 antisense RNA 3	ncRNA	INTRON	0	NR_126365	NO_ENSEMBL	NO_SYMBOL
chr8	135928035	135928512	+	12790	Colocalization	-626	48	-	-48	135927790	135928662	-	peak270570	3	4	Intergenic	Intergenic	66048	NR_125427	101927845	Hs,559609	NR_125427	ENSG00000251218	LOC101927845	-	uncharacterized LOC101927845	ncRNA
chr16	12499177	12499349	+	12791	Colocalization	-278	35	-	-35	12499001	12499456	+	peak86479	1	0	intron (NM_032167, intron 18 of 20)	intron (NM_032167, intron 18 of 20)	-314949	NR_039869	100616195		NR_039869	ENSG00000264733	MIR4718	-	microRNA 4718	ncRNA	INTRON	0	NM_032167	ENSG00000048471	SNX29
chr15	48938637	48938816	+	12769	Colocalization	-178	928	-	-928	48936782	48938814	-	peak82702	5	5	5' UTR (NM_000138, exon 1 of 66)	5' UTR (NM_000138, exon 1 of 66)	187	NM_000138	2200	Hs,591133	NM_000138	ENSG00000166147	FBN1	ACMICD|ECTOL1|FBN|GPHYSD2|MASS|MFS1|OCTD|SGS|SSKS|WMS|WMS2	fibrillin 1	protein-coding
chr2	1128038	1128663	+	5903	Colocalization	-605	62	+	62	1128058	1128767	-	peak107675	4	3	intron (NM_018968, intron 4 of 16)	intron (NM_018968, intron 4 of 16)	181859	NM_018968	54221	Hs,595069	NM_018968	ENSG00000172554	SNTG2	G2SYN|SYN5	syntrophin, gamma 2	protein-coding	INTRON;INTRON;INTRON	0;0;0	NM_018968;NM_018968;NM_018968	ENSG00000281486;ENSG00000172554;ENSG00000281020	SNTG2;SNTG2;SNTG2
chr2	232539197	232539477	+	12767	Colocalization	-141	417	+	417	232539336	232540172	-	peak130416	6	5	Intergenic	Intergenic	-33481	NM_002823	5757	Hs,459927	NM_002823	ENSG00000187514	PTMA	TMSA	prothymosin, alpha	protein-coding	TSS-50kb;TSS-50kb	-33580;-38369	NM_002823;NR_036052	ENSG00000187514;NO_ENSEMBL	PTMA;NO_SYMBOL
chr6	126354207	126355045	+	5951	Colocalization	-364	404	+	404	126354680	126355379	+	peak230409	7	6	intron (NM_001031712, intron 12 of 12)	intron (NM_001031712, intron 12 of 12)	47454	NM_001031712	60487	Hs,404186	NM_021820	ENSG00000066651	TRMT11	C6orf75|MDS024|TRM11|TRMT11-1	tRNA methyltransferase 11 homolog	protein-coding	INTRON	0	NM_001031712	ENSG00000066651	TRMT11
chr2	44125531	44125699	+	5995	Colocalization	-242	451	+	451	44125456	44126675	-	peak110547	6	4	intron (NM_133259, intron 34 of 37)	intron (NM_133259, intron 34 of 37)	59963	NM_022437	64241	Hs,413931	NM_022437	ENSG00000143921	ABCG8	GBD4|STSL	ATP binding cassette subfamily G member 8	protein-coding	INTRON	0	NM_133259	ENSG00000138095	LRPPRC
chr2	101503124	101503953	+	5992	Colocalization	-381	570	+	570	101503572	101504645	+	peak114604	1	4	intron (NM_002518, intron 1 of 20)	intron (NM_002518, intron 1 of 20)	67496	NM_002518	4862	Hs,156832	NM_002518	ENSG00000170485	NPAS2	MOP4|PASD4|bHLHe9	neuronal PAS domain protein 2	protein-coding	INTRON	0	NM_002518	ENSG00000170485	NPAS2
chr1	22350476	22351142	+	5991	Colocalization	-7	1137	+	1137	22351135	22352757	-	peak1483	9	6	promoter-TSS (NR_023919)	promoter-TSS (NR_023919)	-51	NR_109762	29092	Hs,279842	NR_023918	ENSG00000218510	LINC00339	HSPC157|NCRNA00339	long intergenic non-protein coding RNA 339	ncRNA	TSS-50kb;TSS-200	-27273;-150	NM_044472;NR_023919	ENSG00000070831;NO_ENSEMBL	CDC42;NO_SYMBOL
chr17	76929489	76930169	+	5990	Colocalization	-682	343	+	343	76929487	76930857	-	peak93970	7	6	Intergenic	Intergenic	-8700	NM_003255	7077	Hs,633514	NM_003255	ENSG00000035862	TIMP2	CSC-21K|DDC8	TIMP metallopeptidase inhibitor 2	protein-coding	TSS-50kb;TSS-50kb	30974;8801	NM_001243541;NM_003255	ENSG00000178404;ENSG00000035862	CEP295NL;TIMP2
chr19	43966974	43967257	+	5989	Colocalization	-116	751	+	751	43967141	43968593	-	peak106657	9	6	exon (NM_014400, exon 3 of 5)	exon (NM_014400, exon 3 of 5)	1964	NM_014400	27076	Hs,631594	NM_014400	ENSG00000124466	LYPD3	C4,4A	LY6/PLAUR domain containing 3	protein-coding	EXON	0	NM_014400	ENSG00000124466	LYPD3
chr2	3046268	3046333	+	22344	Colocalization	-218	94	+	94	3046114	3046674	-	peak107805	0	1	intron (NR_110228, intron 3 of 6)	intron (NR_110228, intron 3 of 6)	83404	NR_110228	101927554	Hs,638446	NR_110228	ENSG00000234423	LINC01250	-	long intergenic non-protein coding RNA 1250	ncRNA	INTRON	0	NR_110228	NO_ENSEMBL	NO_SYMBOL
chr4	6949557	6949816	+	12744	Colocalization	-379	90	+	90	6949437	6950116	-	peak165647	6	3	intron (NM_001113361, intron 2 of 13)	L2c|LINE|L2	38282	NM_020773	57533	Hs,518611	NM_020773	ENSG00000132405	TBC1D14	-	TBC1 domain family, member 14	protein-coding	TSS-50kb;TSS-50kb	-38457;-39558	NM_001113363;NM_001286805	ENSG00000132405;ENSG00000132405	TBC1D14;TBC1D14
chr7	72974356	72975051	+	5985	Colocalization	-634	93	-	-93	72974232	72974990	-	peak242789	2	2	Intergenic	Intergenic	-2546	NM_001301061	9275	Hs,647051	NM_001707	ENSG00000106635	BCL7B	-	B-cell CLL/lymphoma 7B	protein-coding	TSS-50kb;TTS+10kb;TSS-50kb;TSS-50kb	2647;-8765;38097;3110	NM_001707;NM_012453;NM_032408;NR_036682	ENSG00000106635;ENSG00000106638;ENSG00000009954;NO_ENSEMBL	BCL7B;TBL2;BAZ1B;NO_SYMBOL
chr4	89658531	89659039	+	5984	Colocalization	-568	232	+	232	89658471	89659563	-	peak176909	4	4	intron (NM_014883, intron 20 of 23)	intron (NM_014883, intron 20 of 23)	28077	NR_002806	285512	Hs,744957	NR_002806	ENSG00000248019	FAM13A-AS1	FAM13A1OS|FAM13AOS|NCRNA00039	FAM13A antisense RNA 1	ncRNA	INTRON;TSS-50kb;TTS+10kb	0;40095;7864	NM_014883;NM_153757;NR_002806	ENSG00000138640;ENSG00000177432;NO_ENSEMBL	FAM13A;NAP1L5;NO_SYMBOL
chr6	130688227	130688337	+	17795	Colocalization	-112	1030	-	-1030	130686166	130688339	+	peak231229	9	6	promoter-TSS (NM_001258277)	promoter-TSS (NM_001258277)	-173	NM_001258277	114801	Hs,591341	NM_052913	ENSG00000164484	TMEM200A	KIAA1913|TTMA|TTMC	transmembrane protein 200A	protein-coding	TSS-1500	-273	NM_001258277	ENSG00000164484	TMEM200A
chr3	163642277	163643282	+	5982	Colocalization	-1190	252	+	252	163642093	163643972	-	peak160796	5	5	Intergenic	MER50-int|LTR|ERV1	246311	NR_031665	100302148		NR_031665	ENSG00000221251	MIR1263	MIRN1263|hsa-mir-1263	microRNA 1263	ncRNA
chr3	172519275	172519404	+	17792	Colocalization	-348	25	+	25	172519057	172519673	-	peak162325	2	1	intron (NM_001258316, intron 18 of 24)	L1ME1|LINE|L1	50890	NM_001258315	1894	Hs,518299	NM_018098	ENSG00000114346	ECT2	ARHGEF31	epithelial cell transforming 2	protein-coding
chr16	23551697	23552364	+	5978	Colocalization	-480	226	-	-226	23551431	23552177	-	peak86857	8	5	intron (NM_001308211, intron 3 of 7)	L1MC4a|LINE|L1	16892	NR_003501	124454	Hs,620541	NM_001083614	ENSG00000103356	EARS2	COXPD12|MSE1|gluRS	glutamyl-tRNA synthetase 2, mitochondrial	protein-coding	TSS-50kb;TSS-50kb	30090;-16790	NM_015044;NM_019116	ENSG00000103365;ENSG00000103353	GGA2;UBFD1
chr10	104941444	104941698	+	5977	Colocalization	-163	278	-	-278	104940979	104941607	-	peak27648	2	0	intron (NM_012229, intron 1 of 18)	intron (NM_012229, intron 1 of 18)	11770	NM_012229	22978	Hs,97439	NM_012229	ENSG00000076685	NT5C2	GMP|NT5B|PNT5|SPG45|SPG65|cN-II	5'-nucleotidase, cytosolic II	protein-coding	INTRON	0	NM_012229	ENSG00000076685	NT5C2
chr3	69419380	69419840	+	5976	Colocalization	-404	71	+	71	69419436	69419926	-	peak148186	2	0	intron (NM_015123, intron 1 of 22)	intron (NM_015123, intron 1 of 22)	15774	NM_015123	23150	Hs,371681	NM_015123	ENSG00000114541	FRMD4B	6030440G05Rik|GRSP1	FERM domain containing 4B	protein-coding	INTRON	0	NM_015123	ENSG00000114541	FRMD4B
chr3	148416278	148416308	+	17791	Colocalization	-367	335	-	-335	148415271	148416645	-	peak158300	4	5	intron (NM_009585, intron 1 of 1)	intron (NM_009585, intron 1 of 1)	300	NM_004835	185	Hs,477887	NM_000685	ENSG00000144891	AGTR1	AG2S|AGTR1B|AT1|AT1AR|AT1B|AT1BR|AT1R|AT2R1|HAT1R	angiotensin II receptor, type 1	protein-coding	INTRON;TSS-50kb	0;-32108	NM_009585;NM_032049	ENSG00000144891;ENSG00000144891	AGTR1;AGTR1
chr1	3191615	3191990	+	5973	Colocalization	-632	100	-	-100	3191158	3192247	+	peak219	1	1	intron (NM_022114, intron 3 of 16)	intron (NM_022114, intron 3 of 16)	147164	NR_036215	100422968		NR_036215		MIR4251	-	microRNA 4251	ncRNA	INTRON	0	NM_022114	ENSG00000142611	PRDM16
chr2	101884294	101884606	+	12753	Colocalization	-608	13	+	13	101883998	101884928	-	peak114655	0	1	intron (NM_017546, intron 5 of 6)	intron (NM_017546, intron 5 of 6)	5048	NR_003070	692205	Hs,656503	NR_003070	ENSG00000212283	SNORD89	HBII-289	small nucleolar RNA, C/D box 89	snoRNA	INTRON;TTS+10kb;TTS+10kb;TSS-50kb	0;-7699;-4946;-40613	NM_017546;NM_173647;NR_003070;NR_049881	ENSG00000158435;ENSG00000163162;NO_ENSEMBL;NO_ENSEMBL	CNOT11;RNF149;NO_SYMBOL;NO_SYMBOL
chr3	133129311	133129540	+	12754	Colocalization	-396	8	+	8	133129145	133129724	+	peak156509	0	3	intron (NM_003571, intron 1 of 6)	intron (NM_003571, intron 1 of 6)	10596	NM_003571	8419	Hs,659862	NM_003571	ENSG00000170819	BFSP2	CP47|CP49|CTRCT12|LIFL-L|PHAKOSIN	beaded filament structural protein 2, phakinin	protein-coding	INTRON	0	NM_003571	ENSG00000170819	BFSP2
chr1	206650929	206651350	+	5968	Colocalization	-298	245	-	-245	206650563	206651227	-	peak15038	1	0	intron (NM_014002, intron 7 of 21)	intron (NM_014002, intron 7 of 21)	2749	NR_106919	102466202		NR_106919	ENSG00000278465	MIR6769B	hsa-mir-6769b	microRNA 6769b	ncRNA	INTRON;TSS-50kb;TTS+10kb	0;-30067;2649	NM_014002;NM_182663;NR_106919	ENSG00000263528;ENSG00000266094;NO_ENSEMBL	IKBKE;RASSF5;NO_SYMBOL
chr11	65275921	65276150	+	17787	Colocalization	-196	1047	-	-1047	65273861	65276117	-	peak35990	9	6	Intergenic	Intergenic	9756	NR_002819	378938	Hs,621695	NR_002819	ENSG00000251562	MALAT1	HCN|LINC00047|NCRNA00047|NEAT2|PRO2853|mascRNA	metastasis associated lung adenocarcinoma transcript 1 (non-protein coding)	ncRNA	TSS-50kb;TTS+10kb	-17658;1107	NM_020680;NR_002819	ENSG00000142186;NO_ENSEMBL	SCYL1;NO_SYMBOL
chr9	132222034	132222353	+	5966	Colocalization	-1176	126	+	126	132221178	132223462	+	peak280494	9	6	Intergenic	Intergenic	-28619	NR_038955	100506190	Hs,529860	NR_038955		LINC00963	-	long intergenic non-protein coding RNA 963	ncRNA	TSS-50kb	-28718	NR_038955	NO_ENSEMBL	NO_SYMBOL
chr11	110584138	110584478	+	5963	Colocalization	-118	950	-	-950	110582460	110584255	-	peak40981	9	6	promoter-TSS (NM_001258415)	promoter-TSS (NM_001258415)	93	NM_020809	57569	Hs,6136	NM_020809	ENSG00000137727	ARHGAP20	RARHOGAP	Rho GTPase activating protein 20	protein-coding	TSS-1500	686	NM_001258415	ENSG00000137727	ARHGAP20
chr2	76357471	76357607	+	17782	Colocalization	-362	437	-	-437	76356371	76357832	-	peak113021	2	2	Intergenic	LTR24B|LTR|ERV1	-418991	NM_001201335	6936	Hs,303808	NM_003203	ENSG00000005436	GCFC2	C2orf3|DNABF|GCF|TCF9	GC-rich sequence DNA-binding factor 2	protein-coding
chr11	70464669	70465071	+	5959	Colocalization	-514	17	+	17	70464557	70465217	-	peak36365	3	4	intron (NR_110766, intron 2 of 8)	intron (NR_110766, intron 2 of 8)	-12312	NR_046567	100874198	Hs,656610	NR_046567	ENSG00000226627	SHANK2-AS1	-	SHANK2 antisense RNA 1	ncRNA	TSS-50kb;INTRON	-12411;0	NR_046567;NR_110766	NO_ENSEMBL;NO_ENSEMBL	NO_SYMBOL;NO_SYMBOL
chr7	91765068	91765194	+	22364	Colocalization	-90	1219	-	-1219	91762666	91765158	-	peak245738	9	6	promoter-TSS (NM_000786)	promoter-TSS (NM_000786)	35	NR_122110	613126	Hs,662663	NR_122109	ENSG00000188693	CYP51A1-AS1	LRRD1-AS1	CYP51A1 antisense RNA 1	ncRNA	TSS-200	173	NM_000786	ENSG00000001630	CYP51A1
chr6	43801454	43801596	+	22366	Colocalization	-670	307	-	-307	43800312	43802125	-	peak217884	9	6	Intergenic	Intergenic	-57546	NR_024478	100132354	Hs,376232	NR_024478		LINC01512	HI-LNC77	long intergenic non-protein coding RNA 1512	ncRNA
chr11	77302006	77302097	+	17779	Colocalization	-94	1016	-	-1016	77299972	77302100	-	peak36818	9	6	5' UTR (NM_173039, exon 1 of 3)	5' UTR (NM_173039, exon 1 of 3)	356	NM_173039	282679	Hs,503345	NM_173039	ENSG00000178301	AQP11	AQPX1	aquaporin 11	protein-coding
chr6	80235107	80235598	+	12764	Colocalization	-720	87	+	87	80234878	80236000	-	peak222949	4	4	intron (NM_181714, intron 1 of 8)	HERVP71A-int|LTR|ERV1	11708	NM_181714	167691	Hs,21945	NM_181714	ENSG00000135338	LCA5	C6orf152	Leber congenital amaurosis 5	protein-coding
chr17	37896498	37897076	+	5950	Colocalization	-336	203	+	203	37896741	37897240	-	peak91587	0	1	intron (NM_001242443, intron 1 of 14)	intron (NM_001242443, intron 1 of 14)	771	NM_001242443	2886	Hs,86859	NM_005310	ENSG00000141738	GRB7	-	growth factor receptor bound protein 7	protein-coding	INTRON;TSS-50kb	0;10303	NM_001242443;NM_032339	ENSG00000141738;ENSG00000141741	GRB7;MIEN1
chr7	39497756	39498206	+	5902	Colocalization	-489	156	+	156	39497717	39498557	+	peak240108	2	2	intron (NM_007252, intron 9 of 10)	intron (NM_007252, intron 9 of 10)	-52192	NR_046711	100861520	Hs,571292	NR_046711	ENSG00000224122	POU6F2-AS1	-	POU6F2 antisense RNA 1	ncRNA	INTRON	0	NM_007252	ENSG00000106536	POU6F2
chr2	109256416	109256972	+	12793	Colocalization	-584	220	+	220	109256388	109257440	-	peak115256	1	1	intron (NM_001193484, intron 1 of 9)	intron (NM_001193484, intron 1 of 9)	-14354	NM_001193485	3987	Hs,597715	NM_004987	ENSG00000169756	LIMS1	PINCH|PINCH-1|PINCH1	LIM and senescent cell antigen-like domains 1	protein-coding	INTRON;TSS-50kb	0;-14453	NM_001193484;NM_001193485	ENSG00000169756;ENSG00000169756	LIMS1;LIMS1
chr7	75795555	75795767	+	5898	Colocalization	-300	379	+	379	75795468	75796613	+	peak242986	9	6	Intergenic	CpG	-35170	NM_001110199	222183	Hs,511025	NM_001039212	ENSG00000177679	SRRM3	-	serine/arginine repetitive matrix 3	protein-coding	TSS-50kb	-35270	NM_001110199	ENSG00000177679	SRRM3
chr6	170173426	170173870	+	5854	Colocalization	-350	112	+	112	170173521	170174000	-	peak235251	1	2	intron (NM_001278531, intron 13 of 17)	intron (NM_001278531, intron 13 of 17)	-16408	NR_026780	80069	Hs,677182	NM_025002	ENSG00000231690	LINC00574	C6orf208|dJ182D15,1	long intergenic non-protein coding RNA 574	ncRNA	INTRON;INTRON;TSS-50kb;TSS-50kb;TSS-50kb;TSS-50kb	0;0;49755;22223;22223;-16508	NM_001278531;NM_001278531;NM_133325;NM_174910;NM_174910;NR_026780	ENSG00000130023;ENSG00000276187;ENSG00000130024;ENSG00000275368;ENSG00000184786;NO_ENSEMBL	ERMARD;ERMARD;PHF10;TCTE3;TCTE3;NO_SYMBOL
chr1	235256515	235256863	+	5853	Colocalization	-332	361	+	361	235256531	235257570	-	peak17448	6	5	Intergenic	L2c|LINE|L2	34201	NR_002956	677802	Hs,744743	NR_002956	ENSG00000207181	SNORA14B	ACA14b	small nucleolar RNA, H/ACA box 14B	snoRNA
chr4	185361242	185361731	+	5852	Colocalization	-812	24	+	24	185360918	185362102	-	peak192631	6	6	intron (NM_002199, intron 1 of 8)	intron (NM_002199, intron 1 of 8)	34216	NM_002199	3660	Hs,654566	NM_002199	ENSG00000168310	IRF2	IRF-2	interferon regulatory factor 2	protein-coding	INTRON	0	NM_002199	ENSG00000168310	IRF2
chr9	36137638	36137872	+	12819	Colocalization	-326	781	-	-781	36135983	36137964	+	peak275940	9	6	intron (NM_001287014, intron 1 of 1)	CpG	192	NM_001287013	152007	Hs,493819	NM_022343	ENSG00000122694	GLIPR2	C9orf19|GAPR-1|GAPR1	GLI pathogenesis-related 2	protein-coding	TSS-50kb	-32514	NM_005893	ENSG00000185972	CCIN
chr2	73299229	73299503	+	5849	Colocalization	-131	1153	-	-1153	73297066	73299360	-	peak112800	9	6	intron (NM_144579, intron 1 of 13)	CpG	752	NM_144579	94097	Hs,368171	NM_144579	ENSG00000144040	SFXN5	BBG-TCC	sideroflexin 5	protein-coding	TTS+10kb	-2396	NM_015470	ENSG00000135631	RAB11FIP5
chr17	59493842	59494129	+	5848	Colocalization	-30	292	+	292	59494099	59494457	-	peak92818	2	0	Intergenic	CpG	5166	NM_203425	388407	Hs,434459	NM_203425		C17orf82	-	chromosome 17 open reading frame 82	protein-coding	TTS+10kb;TSS-50kb;TTS+10kb;TSS-50kb	7552;-39628;3738;16921	NM_005994;NM_018488;NM_203425;NR_125750	ENSG00000121068;ENSG00000121075;NO_ENSEMBL;NO_ENSEMBL	TBX2;TBX4;NO_SYMBOL;NO_SYMBOL
chr3	153970908	153971183	+	5847	Colocalization	-358	90	-	-90	153970646	153971266	-	peak159198	5	5	exon (NM_001251962, exon 13 of 15)	exon (NM_001251962, exon 13 of 15)	71330	NM_020865	170506	Hs,446270	NM_020865	ENSG00000174953	DHX36	DDX36|G4R1|MLEL1|RHAU	DEAH (Asp-Glu-Ala-His) box polypeptide 36	protein-coding	EXON;EXON	0;0	NM_001251962;NM_001251962	ENSG00000114790;ENSG00000277101	ARHGEF26;ARHGEF26
chr22	23631531	23632538	+	5846	Colocalization	-574	390	+	390	23631964	23632884	+	peak139458	1	1	intron (NM_021574, intron 13 of 21)	intron (NM_021574, intron 13 of 21)	27470	NR_033408	26226	Hs,729589	NR_033408	ENSG00000230701	FBXW4P1	FBW3|FBXW3|SHFM3P1	F-box and WD repeat domain containing 4 pseudogene 1	pseudo	INTRON	0	NM_021574	ENSG00000186716	BCR
chr7	72385744	72386496	+	5845	Colocalization	-501	356	-	-356	72385283	72386245	-	peak242766	5	5	intron (NM_001257190, intron 4 of 15)	intron (NM_001257190, intron 4 of 15)	24598	NM_172020	9883	Hs,655217	NM_172020	ENSG00000196313	POM121	P145|POM121A	POM121 transmembrane nucleoporin	protein-coding	INTRON;TSS-50kb	0;46209	NM_001257190;NR_003666	ENSG00000196313;NO_ENSEMBL	POM121;NO_SYMBOL
chr2	240030988	240031065	+	22434	Colocalization	-124	738	+	738	240030941	240032587	-	peak130832	8	6	intron (NM_006037, intron 14 of 26)	intron (NM_006037, intron 14 of 26)	-24142	NR_039643	100616493		NR_039643	ENSG00000264810	MIR4441	-	microRNA 4441	ncRNA	INTRON;TSS-50kb;TSS-50kb	0;41255;24243	NM_006037;NR_039642;NR_039643	ENSG00000068024;NO_ENSEMBL;NO_ENSEMBL	HDAC4;NO_SYMBOL;NO_SYMBOL
chr14	74207216	74207856	+	12821	Colocalization	-419	600	+	600	74207437	74208835	-	peak78288	5	6	intron (NM_001043318, intron 1 of 11)	intron (NM_001043318, intron 1 of 11)	-17314	NR_039727	100616158		NR_039727	ENSG00000264741	MIR4505	mir-4505	microRNA 4505	ncRNA	INTRON;TSS-50kb;TSS-50kb;TSS-50kb	0;27109;-17413;-45723	NM_001043318;NM_006029;NR_039727;NR_109995	ENSG00000156030;ENSG00000176903;NO_ENSEMBL;NO_ENSEMBL	ELMSAN1;PNMA1;NO_SYMBOL;NO_SYMBOL
chr10	7780650	7781148	+	5842	Colocalization	-656	7	+	7	7780491	7781320	-	peak18911	3	0	intron (NM_002216, intron 16 of 20)	intron (NM_002216, intron 16 of 20)	35670	NM_002216	3698	Hs,75285	NM_002216	ENSG00000151655	ITIH2	H2P|SHAP	inter-alpha-trypsin inhibitor heavy chain 2	protein-coding	INTRON;TSS-50kb	0;-49286	NM_002216;NM_005174	ENSG00000151655;ENSG00000165629	ITIH2;ATP5C1
chr10	112617051	112617728	+	5841	Colocalization	-621	238	+	238	112617108	112618149	-	peak28333	8	6	Intergenic	Intergenic	13033	NR_026932	282997	Hs,599931	NR_026932		PDCD4-AS1	-	PDCD4 antisense RNA 1	ncRNA	TSS-50kb;TSS-50kb	-14024;-40319	NM_014456;NR_039828	ENSG00000150593;NO_ENSEMBL	PDCD4;NO_SYMBOL
chr16	68772566	68772697	+	17742	Colocalization	-158	248	-	-248	68772043	68772725	-	peak88253	2	2	intron (NM_004360, intron 2 of 15)	intron (NM_004360, intron 2 of 15)	1189	NM_004360	999	Hs,461086	NM_004360	ENSG00000039068	CDH1	Arc-1|CD324|CDHE|ECAD|LCAM|UVO	cadherin 1, type 1	protein-coding	INTRON;TSS-50kb	0;-4134	NM_004360;NR_106988	ENSG00000039068;NO_ENSEMBL	CDH1;NO_SYMBOL
chr7	123262930	123263790	+	5839	Colocalization	-510	402	-	-402	123262476	123263439	-	peak249856	9	6	intron (NR_111922, intron 2 of 4)	intron (NR_111922, intron 2 of 4)	2053	NR_111922	102724555	Hs,83916	NR_111922	ENSG00000230442	LOC102724555	-	uncharacterized LOC102724555	ncRNA	TSS-50kb;TSS-50kb;INTRON	21354;-33002;0	NM_001291304;NM_207163;NR_111922	ENSG00000128609;ENSG00000170807;NO_ENSEMBL	NDUFA5;LMOD2;NO_SYMBOL
chr7	107205338	107205640	+	17741	Colocalization	-422	781	-	-781	107203656	107205760	-	peak247017	9	6	5' UTR (NM_001161520, exon 1 of 21)	5' UTR (NM_001161520, exon 1 of 21)	251	NM_006348	10466	Hs,239631	NM_006348	ENSG00000164597	COG5	CDG2I|GOLTC1|GTC90	component of oligomeric golgi complex 5	protein-coding	TSS-50kb;TSS-50kb	-16595;-15813	NM_001008405;NR_027830	ENSG00000075790;NO_ENSEMBL	BCAP29;NO_SYMBOL
chr10	52643541	52643563	+	22439	Colocalization	-736	404	-	-404	52642019	52644277	-	peak22293	9	6	intron (NM_138932, intron 1 of 12)	MIRb|SINE|MIR	2287	NM_138932	29974	Hs,282795	NM_014576	ENSG00000148584	A1CF	ACF|ACF64|ACF65|APOBEC1CF|ASP	APOBEC1 complementation factor	protein-coding
chr3	177313852	177313906	+	22441	Colocalization	-206	279	+	279	177313700	177314615	+	peak162994	2	2	intron (NR_047568, intron 2 of 3)	intron (NR_047568, intron 2 of 3)	154449	NR_047568	100505566	Hs,581170	NR_047568		LINC00578	-	long intergenic non-protein coding RNA 578	ncRNA	INTRON	0	NR_047568	NO_ENSEMBL	NO_SYMBOL
chr3	99590253	99590522	+	17738	Colocalization	-252	58	+	58	99590270	99590622	-	peak152880	1	0	intron (NR_031662, intron 1 of 4)	intron (NR_031662, intron 1 of 4)	4601	NM_014890	11259	Hs,104672	NM_014890	ENSG00000168386	FILIP1L	DOC-1|DOC1|GIP130|GIP90	filamin A interacting protein 1-like	protein-coding	INTRON;TSS-50kb	0;47838	NR_031662;NR_110821	NO_ENSEMBL;NO_ENSEMBL	NO_SYMBOL;NO_SYMBOL
chr11	95199191	95199542	+	5832	Colocalization	-366	36	-	-36	95199104	95199556	-	peak38948	1	1	Intergenic	MLT1J2|LTR|ERVL-MaLR	-233625	NM_001271594	143686	Hs,120633	NM_144665	ENSG00000149212	SESN3	SEST3	sestrin 3	protein-coding
chr14	70193166	70193303	+	12827	Colocalization	-213	460	+	460	70193090	70194299	-	peak78044	9	6	Intergenic	CpG	-40134	NM_001039465	6430	Hs,632326	NM_006925	ENSG00000100650	SRSF5	HRS|SFRS5|SRP40	serine/arginine-rich splicing factor 5	protein-coding	TSS-50kb;TSS-50kb	-40234;-40239	NM_001039465;NM_006925	ENSG00000100650;ENSG00000100650	SRSF5;SRSF5
chr8	142245544	142245802	+	12828	Colocalization	-136	901	-	-901	142243865	142245680	-	peak271223	8	6	intron (NM_001286646, intron 1 of 7)	intron (NM_001286646, intron 1 of 7)	-6100	NM_001286648	57210	Hs,372492	NM_001080431	ENSG00000022567	SLC45A4	-	solute carrier family 45, member 4	protein-coding	TSS-50kb;INTRON	6200;0	NM_001080431;NM_001286646	ENSG00000022567;ENSG00000022567	SLC45A4;SLC45A4
chr14	78348360	78349020	+	5828	Colocalization	-852	128	+	128	78348169	78349468	+	peak78630	8	6	intron (NM_020421, intron 4 of 10)	intron (NM_020421, intron 4 of 10)	82393	NM_020421	57143	Hs,413208	NM_020421	ENSG00000063761	ADCK1	-	aarF domain containing kinase 1	protein-coding	INTRON	0	NM_020421	ENSG00000063761	ADCK1
chr8	17008969	17009913	+	5827	Colocalization	-54	639	+	639	17009860	17010301	+	peak255486	0	0	Intergenic	Intergenic	-3755	NM_016353	51201	Hs,744097	NM_016353		ZDHHC2	DHHC2|ZNF372	zinc finger, DHHC-type containing 2	protein-coding	TSS-50kb	-3855	NM_016353	ENSG00000104219	ZDHHC2
chr6	46893215	46893354	+	22446	Colocalization	-116	575	+	575	46893237	46894481	-	peak218150	6	4	intron (NM_015234, intron 1 of 20)	intron (NM_015234, intron 1 of 20)	-4145	NM_001098518	221395	Hs,362806	NM_015234	ENSG00000069122	ADGRF5	GPR116|KPG_001	adhesion G protein-coupled receptor F5	protein-coding	TSS-50kb;INTRON	4246;0	NM_001098518;NM_015234	ENSG00000069122;ENSG00000069122	ADGRF5;ADGRF5
chr7	80272998	80273526	+	17735	Colocalization	-332	228	-	-228	80272738	80273329	-	peak243533	1	1	intron (NM_001001548, intron 1 of 14)	intron (NM_001001548, intron 1 of 14)	-2374	NR_110501	948	Hs,120949	NM_000072	ENSG00000135218	CD36	BDPLT10|CHDS7|FAT|GP3B|GP4|GPIV|PASIV|SCARB3	CD36 molecule (thrombospondin receptor)	protein-coding	INTRON;TSS-50kb;TSS-50kb;TSS-50kb;TSS-50kb	0;-1726;-2827;-3034;-1609	NM_001001548;NM_001127443;NM_001127444;NM_001289908;NM_001289909	ENSG00000135218;ENSG00000135218;ENSG00000135218;ENSG00000135218;ENSG00000135218	CD36;CD36;CD36;CD36;CD36
chr11	36297544	36298010	+	5821	Colocalization	-363	185	+	185	36297647	36298277	-	peak33668	2	3	intron (NM_001307932, intron 3 of 4)	intron (NM_001307932, intron 3 of 4)	13037	NM_001101653	29099	Hs,279836	NM_014186	ENSG00000110442	COMMD9	HSPC166	COMM domain containing 9	protein-coding	TSS-50kb;INTRON	-19862;0	NM_001160167;NM_001307932	ENSG00000135362;ENSG00000110442	PRR5L;COMMD9
chr6	24614260	24614449	+	17732	Colocalization	-771	130	-	-130	24613418	24615031	-	peak216771	3	3	intron (NM_001168377, intron 1 of 18)	intron (NM_001168377, intron 1 of 18)	-30770	NM_001252328	9856	Hs,26441	NM_014809	ENSG00000137261	KIAA0319	DYLX2|DYX2|NMIG	KIAA0319	protein-coding	INTRON;TSS-50kb	0;30870	NM_001168377;NM_001252328	ENSG00000137261;ENSG00000137261	KIAA0319;KIAA0319
chr14	95700044	95700645	+	5819	Colocalization	-607	38	+	38	95700037	95700726	-	peak80399	1	1	intron (NM_024734, intron 1 of 12)	intron (NM_024734, intron 1 of 12)	-76035	NM_030621	23405	Hs,87889	NM_030621	ENSG00000100697	DICER1	DCR1|Dicer|Dicer1e|HERNA|K12H4,8-LIKE|MNG1|RMSE2	dicer 1, ribonuclease type III	protein-coding	INTRON	0	NM_024734	ENSG00000165959	CLMN
chr5	95533759	95533851	+	22431	Colocalization	-118	409	+	409	95533732	95534695	+	peak205253	2	1	intron (NR_130776, intron 1 of 4)	intron (NR_130776, intron 1 of 4)	119372	NR_030309	693168		NR_030309	ENSG00000207578	MIR583	MIRN583|hsa-mir-583	microRNA 583	ncRNA	INTRON	0	NR_130776	NO_ENSEMBL	NO_SYMBOL
chr4	41614037	41614958	+	5856	Colocalization	-751	532	-	-532	41613143	41614788	+	peak170558	4	4	promoter-TSS (NM_001112719)	promoter-TSS (NM_001112719)	-823	NM_001112719	22998	Hs,335163	NM_014988	ENSG00000064042	LIMCH1	LIMCH1A|LMO7B	LIM and calponin homology domains 1	protein-coding	TSS-1500	-922	NM_001112719	ENSG00000064042	LIMCH1
chr1	87299097	87299710	+	5857	Colocalization	-628	55	+	55	87299083	87299835	-	peak6755	4	5	Intergenic	Intergenic	80648	NM_004261	9403	Hs,362728	NM_004261	ENSG00000183291	2017-09-15	-	15 kDa selenoprotein	protein-coding
chr7	111844251	111844558	+	5858	Colocalization	-244	1520	+	1520	111844314	111847535	+	peak247694	9	6	promoter-TSS (NM_021994)	promoter-TSS (NM_021994)	537	NM_014705	9732	Hs,654652	NM_014705	ENSG00000128512	DOCK4	-	dedicator of cytokinesis 4	protein-coding	TSS-1500	-436	NM_021994	ENSG00000198839	ZNF277
chr21	46193118	46193564	+	5897	Colocalization	-276	303	+	303	46193288	46193999	-	peak138966	4	2	intron (NM_182688, intron 5 of 6)	intron (NM_182688, intron 5 of 6)	28107	NM_003343	7327	Hs,529420	NM_003343	ENSG00000184787	UBE2G2	UBC7	ubiquitin conjugating enzyme E2G 2	protein-coding	INTRON;TSS-50kb	0;-28005	NM_182688;NR_109928	ENSG00000184787;NO_ENSEMBL	UBE2G2;NO_SYMBOL
chr2	229706123	229706642	+	12796	Colocalization	-1166	352	-	-352	229704772	229707288	-	peak130220	8	4	Intergenic	Intergenic	430027	NM_017933	55022	Hs,745038	NM_017933	ENSG00000153823	PID1	HMFN2073|NYGGF4|P-CLI1|PCLI1	phosphotyrosine interaction domain containing 1	protein-coding
chr1	156821741	156822140	+	5894	Colocalization	-561	306	+	306	156821578	156822913	-	peak10673	6	6	intron (NM_014215, intron 2 of 21)	intron (NM_014215, intron 2 of 21)	6466	NM_014215	3645	Hs,248138	NM_014215	ENSG00000027644	INSRR	IRR	insulin receptor-related receptor	protein-coding	TSS-50kb;TSS-50kb;TSS-50kb;TSS-50kb;INTRON	-41376;36408;35707;-8524;0	NM_001080471;NM_001161443;NM_001161444;NM_002529;NM_014215	ENSG00000187800;ENSG00000027869;ENSG00000027869;ENSG00000198400;ENSG00000027644	PEAR1;SH2D2A;SH2D2A;NTRK1;INSRR
chr2	1839235	1839923	+	5893	Colocalization	-634	55	-	-55	1839179	1839869	-	peak107713	1	1	intron (NM_015025, intron 21 of 24)	intron (NM_015025, intron 21 of 24)	-91205	NM_012293	7837	Hs,332197	NM_012293	ENSG00000130508	PXDN	COPOA|D2S448|D2S448E|MG50|PRG2|PXN|VPO	peroxidasin	protein-coding	INTRON	0	NM_015025	ENSG00000186487	MYT1L
chr4	183592842	183593326	+	17755	Colocalization	-564	590	-	-590	183591581	183593406	+	peak192435	0	1	intron (NM_001080477, intron 6 of 27)	intron (NM_001080477, intron 6 of 27)	246136	NM_001921	1635	Hs,183850	NM_001921	ENSG00000129187	DCTD	-	dCMP deaminase	protein-coding	INTRON	0	NM_001080477	ENSG00000218336	TENM3
chr6	90782304	90783012	+	5891	Colocalization	-604	232	+	232	90782409	90783372	-	peak224428	4	4	intron (NM_001170794, intron 3 of 6)	intron (NM_001170794, intron 3 of 6)	178703	NM_032602	84694	Hs,334499	NM_032602	ENSG00000135355	GJA10	CX62	gap junction protein alpha 10	protein-coding	INTRON	0	NM_001170794	ENSG00000112182	BACH2
chr10	82295359	82295406	+	12800	Colocalization	-224	463	+	463	82295182	82296508	-	peak25810	8	6	promoter-TSS (NR_120661)	promoter-TSS (NR_120661)	-147	NR_120661	101929574	Hs,593663	NR_120661	ENSG00000226659	LOC101929574	-	uncharacterized LOC101929574	ncRNA	TSS-50kb;TSS-50kb;TSS-1500;TTS+10kb	-4829;-1912;248;3067	NM_001145719;NM_207372;NR_120661;NR_120662	ENSG00000178217;ENSG00000178217;NO_ENSEMBL;NO_ENSEMBL	SH2D4B;SH2D4B;NO_SYMBOL;NO_SYMBOL
chr11	8255560	8255875	+	12801	Colocalization	-774	20	-	-20	8255061	8256334	-	peak30361	9	6	intron (NM_001270428, intron 1 of 3)	intron (NM_001270428, intron 1 of 3)	29727	NR_073006	4004	Hs,654426	NM_002315	ENSG00000166407	LMO1	RBTN1|RHOM1|TTG1	LIM domain only 1 (rhombotin 1)	protein-coding	INTRON	0	NM_001270428	ENSG00000166407	LMO1
chr3	183698536	183698625	+	22412	Colocalization	-329	192	-	-192	183697912	183698865	-	peak163673	9	5	intron (NM_005688, intron 8 of 29)	L3|LINE|CR1	-25737	NR_046570	100873982	Hs,570696	NR_046570	ENSG00000223882	ABCC5-AS1	-	ABCC5 antisense RNA 1	ncRNA	TTS+10kb;TSS-50kb	-3252;-25837	NM_001023587;NR_046570	ENSG00000114770;NO_ENSEMBL	ABCC5;NO_SYMBOL
chr13	30916426	30916778	+	12802	Colocalization	-493	81	-	-81	30916123	30916919	-	peak59577	3	2	intron (NR_024464, intron 4 of 4)	MIRb|SINE|MIR	31530	NR_024464	100188949	Hs,439791	NR_024464	ENSG00000238121	LINC00426	-	long intergenic non-protein coding RNA 426	ncRNA	TSS-50kb;TSS-50kb	35431;34998	NM_001014380;NM_032116	ENSG00000102781;ENSG00000102781	KATNAL1;KATNAL1
chr20	35064938	35065048	+	12803	Colocalization	-18	495	-	-495	35064041	35064956	-	peak133273	4	3	intron (NM_014902, intron 3 of 12)	intron (NM_014902, intron 3 of 12)	-25319	NM_001042486	22839	Hs,249600	NM_014902	ENSG00000080845	DLGAP4	DAP-4|DAP4|DLP4|SAPAP-4|SAPAP4	discs, large (Drosophila) homolog-associated protein 4	protein-coding	TSS-50kb;INTRON;TSS-50kb	-25419;0;-25787	NM_001042486;NM_014902;NM_183006	ENSG00000080845;ENSG00000080845;ENSG00000080845	DLGAP4;DLGAP4;DLGAP4
chr1	116049380	116049926	+	5884	Colocalization	-666	1	-	-1	116049257	116050046	-	peak9561	2	1	Intergenic	MIRb|SINE|MIR	-134922	NM_001172411	81839	Hs,515130	NM_138959	ENSG00000173218	VANGL1	KITENIN|LPP2|STB2|STBM2	VANGL planar cell polarity protein 1	protein-coding
chr1	28654992	28655170	+	5883	Colocalization	-48	552	+	552	28655122	28656144	+	peak1988	9	6	5' UTR (NM_017638, exon 1 of 3)	5' UTR (NM_017638, exon 1 of 3)	120	NM_017638	54797	Hs,479911	NM_017638	ENSG00000130772	MED18	p28b	mediator complex subunit 18	protein-coding	TSS-50kb	-40559	NM_001048183	ENSG00000204138	PHACTR4
chr16	72955955	72956237	+	12804	Colocalization	-918	16	+	16	72955320	72956905	-	peak88517	5	6	intron (NM_001164766, intron 2 of 8)	intron (NM_001164766, intron 2 of 8)	126161	NM_006885	463	Hs,598297	NM_006885	ENSG00000140836	ZFHX3	ATBF1|ATBT|ZNF927	zinc finger homeobox 3	protein-coding	INTRON	0	NM_001164766	ENSG00000140836	ZFHX3
chr4	85354473	85354678	+	12740	Colocalization	-718	116	+	116	85353961	85355424	-	peak176460	8	4	Intergenic	Intergenic	64694	NM_006168	4825	Hs,546270	NM_006168	ENSG00000163623	NKX6-1	NKX6,1|NKX6A	NK6 homeobox 1	protein-coding
chr3	11413379	11413798	+	5879	Colocalization	-206	190	-	-190	11413211	11413584	+	peak142577	0	0	intron (NM_001136031, intron 16 of 17)	intron (NM_001136031, intron 16 of 17)	99388	NM_001144912	10533	Hs,38032	NM_006395	ENSG00000197548	ATG7	APG7-LIKE|APG7L|GSA7	autophagy related 7	protein-coding	INTRON	0	NM_001136031	ENSG00000197548	ATG7
chr1	46329999	46330632	+	5877	Colocalization	-465	164	+	164	46330168	46330793	+	peak3036	1	0	intron (NM_015112, intron 3 of 28)	intron (NM_015112, intron 3 of 28)	61196	NM_015112	23139	Hs,319481	NM_015112	ENSG00000086015	MAST2	MAST205|MTSSK	microtubule associated serine/threonine kinase 2	protein-coding	INTRON	0	NM_015112	ENSG00000086015	MAST2
chr7	157369308	157369456	+	12807	Colocalization	-160	150	-	-150	157368996	157369467	-	peak253410	1	0	intron (NM_001308268, intron 19 of 22)	CpG	-2118	NR_029689	406945		NR_029689	ENSG00000207960	MIR153-2	MIRN153-2|mir-153-2	microRNA 153-2	ncRNA	TSS-50kb	2219	NR_029689	NO_ENSEMBL	NO_SYMBOL
chr6	36808613	36808804	+	5875	Colocalization	-127	716	-	-716	36807245	36808740	-	peak217285	4	2	promoter-TSS (NM_020939)	promoter-TSS (NM_020939)	-773	NM_001314017	57699	Hs,657869	NM_020939	ENSG00000124772	CPNE5	COPN5|CPN5	copine V	protein-coding	TSS-50kb;TSS-1500;TSS-50kb	-31753;873;-45747	NM_001286636;NM_020939;NM_152734	ENSG00000198663;ENSG00000124772;ENSG00000198663	C6orf89;CPNE5;C6orf89
chr3	122369988	122370555	+	5874	Colocalization	-394	449	+	449	122370161	122371281	+	peak155742	4	4	Intergenic	L1PA6|LINE|L1	-28951	NM_017554	54625	Hs,518203	NM_017554	ENSG00000173193	PARP14	ARTD8|BAL2|PARP-14|pART8	poly(ADP-ribose) polymerase family member 14	protein-coding	TSS-50kb	-29050	NM_017554	ENSG00000173193	PARP14
chr15	31507202	31507368	+	12809	Colocalization	-208	863	+	863	31507160	31509136	-	peak81654	9	6	Intergenic	CpG	14902	NM_001243538	283710	Hs,591097	NM_001243538		LOC283710	-	uncharacterized LOC283710	protein-coding	TTS+10kb	-6922	NM_001243538	NO_ENSEMBL	NO_SYMBOL
chr3	23578506	23578737	+	17749	Colocalization	-240	304	+	304	23578498	23579355	+	peak144035	3	2	intron (NR_039621, intron 2 of 2)	intron (NR_039621, intron 2 of 2)	203301	NR_039621	100616384		NR_039621	ENSG00000264419	MIR548AC	-	microRNA 548ac	ncRNA	INTRON	0	NR_039621	NO_ENSEMBL	NO_SYMBOL
chr3	69812434	69813174	+	5867	Colocalization	-496	44	+	44	69812678	69813019	+	peak148220	1	0	promoter-TSS (NM_006722)	promoter-TSS (NM_006722)	-113	NM_006722	4286	Hs,166017	NM_000248	ENSG00000187098	MITF	CMM8|MI|WS2|WS2A|bHLHe32	microphthalmia-associated transcription factor	protein-coding	TSS-1500	-213	NM_006722	ENSG00000187098	MITF
chr16	14030212	14030552	+	17746	Colocalization	-84	314	+	314	14030468	14030923	+	peak86503	3	2	intron (NM_005236, intron 8 of 10)	intron (NM_005236, intron 8 of 10)	16682	NM_005236	2072	Hs,567265	NM_005236	ENSG00000175595	ERCC4	ERCC11|FANCQ|RAD1|XFEPS|XPF	excision repair cross-complementation group 4	protein-coding	INTRON	0	NM_005236	ENSG00000175595	ERCC4
chr14	31698967	31699236	+	12815	Colocalization	-676	426	-	-426	31697709	31699644	-	peak73771	9	6	Intergenic	Intergenic	-21948	NM_015382	25831	Hs,708017	NM_015382	ENSG00000092148	HECTD1	EULIR	HECT domain containing E3 ubiquitin protein ligase 1	protein-coding	TSS-50kb	22048	NM_015382	ENSG00000092148	HECTD1
chr7	25235963	25236956	+	5864	Colocalization	-704	29	+	29	25236253	25236725	-	peak238763	1	0	Intergenic	L1MCc|LINE|L1	-16672	NM_138811	136895	Hs,122055	NM_138811	ENSG00000153790	C7orf31	-	chromosome 7 open reading frame 31	protein-coding	TSS-50kb	16773	NM_138811	ENSG00000153790	C7orf31
chr8	87527642	87528157	+	17745	Colocalization	-424	772	-	-772	87526190	87528066	-	peak263740	9	6	intron (NM_003909, intron 1 of 16)	CpG	472	NM_003909	8895	Hs,191219	NM_003909	ENSG00000085719	CPNE3	CPN3|PRO1071	copine III	protein-coding	TSS-50kb	6220	NM_001286707	ENSG00000176623	RMDN1
chr9	21812891	21814050	+	5861	Colocalization	-1606	26	-	-26	21812392	21814497	+	peak274188	9	6	intron (NM_002451, intron 1 of 7)	intron (NM_002451, intron 1 of 7)	10810	NM_002451	4507	Hs,193268	NM_002451	ENSG00000099810	MTAP	BDMF|DMSFH|DMSMFH|HEL-249|LGMBF|MSAP|c86fus	methylthioadenosine phosphorylase	protein-coding	INTRON	0	NM_002451	ENSG00000099810	MTAP
chrX	87061034	87061295	+	22429	Colocalization	-312	51	+	51	87060983	87061447	-	peak283615	2	1	Intergenic	MER4D|LTR|ERV1	288500	NM_057162	56062	Hs,49075	NM_019117	ENSG00000102271	KLHL4	DKELCHL|KHL4	kelch-like family member 4	protein-coding
chr22	38560537	38560883	+	12818	Colocalization	-254	500	-	-500	38559630	38560791	-	peak140352	8	6	intron (NM_003560, intron 2 of 16)	intron (NM_003560, intron 2 of 16)	17550	NM_001004426	8398	Hs,170479	NM_003560	ENSG00000184381	PLA2G6	CaI-PLA2|GVI|INAD1|IPLA2-VIA|NBIA2|NBIA2A|NBIA2B|PARK14|PLA2|PNPLA9|iPLA2|iPLA2beta	phospholipase A2, group VI (cytosolic, calcium-independent)	protein-coding	TSS-50kb;TSS-50kb;INTRON	-38916;-37828;0	NM_001161573;NM_001161574;NM_003560	ENSG00000185022;ENSG00000185022;ENSG00000184381	MAFF;MAFF;PLA2G6
chr1	117421869	117422375	+	5878	Colocalization	-244	767	-	-767	117420597	117422113	+	peak9683	6	4	Intergenic	Intergenic	-31190	NM_020440	5738	Hs,418093	NM_020440	ENSG00000134247	PTGFRN	CD315|CD9P-1|EWI-F|FPRP|SMAP-6	prostaglandin F2 receptor inhibitor	protein-coding	TSS-50kb	-31289	NM_020440	ENSG00000134247	PTGFRN
chr17	35058131	35058646	+	5998	Colocalization	-544	80	-	-80	35057941	35058675	-	peak91415	2	0	Intergenic	Intergenic	100283	NM_024864	79922	Hs,194864	NM_024864	ENSG00000278619	MRM1	-	mitochondrial rRNA methyltransferase 1	protein-coding
chr14	73929106	73929597	+	12738	Colocalization	-444	258	-	-258	73928638	73929551	-	peak78270	9	6	Intergenic	Intergenic	-3809	NM_001005745	8650	Hs,525443	NM_003744	ENSG00000133961	NUMB	C14orf41|S171|c14_5527	numb homolog (Drosophila)	protein-coding	TSS-50kb;TSS-50kb	3909;-28644	NM_003744;NM_024644	ENSG00000133961;ENSG00000170468	NUMB;C14orf169
chr2	152893033	152894009	+	6000	Colocalization	-844	43	+	43	152893165	152893963	-	peak120201	6	6	intron (NM_000726, intron 2 of 13)	intron (NM_000726, intron 2 of 13)	61671	NM_001005746	785	Hs,120725	NM_000726	ENSG00000182389	CACNB4	CAB4|CACNLB4|EA5|EIG9|EJM|EJM4|EJM6	calcium channel, voltage-dependent, beta 4 subunit	protein-coding	INTRON	0	NM_000726	ENSG00000182389	CACNB4
chr21	34145001	34145160	+	6138	Colocalization	-196	942	-	-942	34143080	34145197	-	peak137989	9	6	promoter-TSS (NM_013329)	promoter-TSS (NM_013329)	30	NR_027873	94104	Hs,644004	NM_013329	ENSG00000159086	PAXBP1	BM020|C21orf66|FSAP105|GCFC|GCFC1	PAX3 and PAX7 binding protein 1	protein-coding	TSS-50kb;TSS-50kb;TSS-200;TSS-200	43989;42888;70;70	NM_001160306;NM_003895;NM_013329;NM_013329	ENSG00000159082;ENSG00000159082;ENSG00000159086;ENSG00000263141	SYNJ1;SYNJ1;PAXBP1;PAXBP1
chr2	106543360	106543492	+	17854	Colocalization	-173	477	+	477	106543319	106544487	-	peak115074	1	1	Intergenic	Intergenic	75699	NM_001004720	8440	Hs,529244	NM_003581	ENSG00000071051	NCK2	GRB4|NCKbeta	NCK adaptor protein 2	protein-coding
chr9	75095666	75096602	+	6136	Colocalization	-769	77	-	-77	75095679	75096435	+	peak276614	9	5	Intergenic	Intergenic	-40660	NM_138691	117531	Hs,670211	NM_138691	ENSG00000165091	TMC1	DFNA36|DFNB11|DFNB7	transmembrane channel like 1	protein-coding	TSS-50kb	-40759	NM_138691	ENSG00000165091	TMC1
chr4	185204069	185204269	+	12665	Colocalization	-682	59	-	-59	185203470	185204751	-	peak192606	8	6	Intergenic	Intergenic	-64997	NM_153343	133121	Hs,297814	NM_153343	ENSG00000164303	ENPP6	NPP6	ectonucleotide pyrophosphatase/phosphodiesterase 6	protein-coding
chr5	71252264	71252659	+	6134	Colocalization	-36	507	+	507	71252624	71253314	-	peak201881	1	1	Intergenic	Intergenic	-150149	NM_005909	4131	Hs,335079	NM_005909	ENSG00000131711	MAP1B	FUTSCH|MAP5|PPP1R102	microtubule associated protein 1B	protein-coding
chr15	42174834	42175194	+	6132	Colocalization	-650	268	-	-268	42174008	42175483	-	peak82358	2	2	intron (NM_016642, intron 10 of 67)	CpG-7803	11529	NM_016642	51332	Hs,709819	NM_016642	ENSG00000137877	SPTBN5	BSPECV|HUBSPECV|HUSPECV	spectrin, beta, non-erythrocytic 5	protein-coding	TSS-50kb;TSS-50kb	16098;-38968	NR_036195;NR_120332	NO_ENSEMBL;NO_ENSEMBL	NO_SYMBOL;NO_SYMBOL
chr18	68871277	68871789	+	6129	Colocalization	-74	506	-	-506	68870703	68871351	-	peak103173	0	1	Intergenic	Intergenic	375165	NR_038325	100505776	Hs,202072	NR_038325	ENSG00000260676	LINC01541	UTAT39	long intergenic non-protein coding RNA 1541	ncRNA
chr12	124853771	124854043	+	6128	Colocalization	-348	351	+	351	124853694	124854821	-	peak58044	9	6	intron (NM_001077261, intron 21 of 47)	intron (NM_001077261, intron 21 of 47)	-32470	NR_106940	102466204		NR_106940	ENSG00000275967	MIR6880	hsa-mir-6880	microRNA 6880	ncRNA	INTRON;TSS-50kb	0;32571	NM_001077261;NR_106940	ENSG00000196498;NO_ENSEMBL	NCOR2;NO_SYMBOL
chr6	7171188	7171765	+	6127	Colocalization	-844	168	-	-168	7170584	7172032	+	peak215597	1	3	intron (NM_001003700, intron 1 of 11)	intron (NM_001003700, intron 1 of 11)	63222	NM_001003699	6239	Hs,298248	NM_002955	ENSG00000124782	RREB1	FINB|HNT|LZ321|RREB-1|Zep-1	ras responsive element binding protein 1	protein-coding	INTRON	0	NM_001003700	ENSG00000124782	RREB1
chr11	47638455	47639458	+	6126	Colocalization	-928	73	+	73	47638530	47639528	-	peak35017	5	3	3' UTR (NM_014342, exon 13 of 13)	3' UTR (NM_014342, exon 13 of 13)	-23068	NM_031909	114900	Hs,662633	NM_031909	ENSG00000172247	C1QTNF4	CTRP4|ZACRP4	C1q and tumor necrosis factor related protein 4	protein-coding	TSS-50kb;TSS-50kb;TSS-50kb	38609;37508;23169	NM_016506;NM_018095;NM_031909	ENSG00000123444;ENSG00000123444;ENSG00000172247	KBTBD4;KBTBD4;C1QTNF4
chr14	96859023	96859335	+	6124	Colocalization	-204	910	-	-910	96857311	96859227	-	peak80500	9	6	promoter-TSS (NM_152327)	promoter-TSS (NM_152327)	-179	NM_152327	122481	Hs,667462	NM_152327	ENSG00000140057	AK7	AK 7	adenylate kinase 7	protein-coding	TTS+10kb;TSS-50kb;TSS-1500	4743;28692;-278	NM_016472;NM_018036;NM_152327	ENSG00000100744;ENSG00000066739;ENSG00000140057	GSKIP;ATG2B;AK7
chr16	73105378	73106022	+	6123	Colocalization	-388	262	-	-262	73105109	73105766	-	peak88543	1	1	Intergenic	Intergenic	-12904	NM_001164766	463	Hs,598297	NM_006885	ENSG00000140836	ZFHX3	ATBF1|ATBT|ZNF927	zinc finger homeobox 3	protein-coding	TSS-50kb;TSS-50kb;TSS-50kb	13005;23265;-20909	NM_001164766;NM_006885;NR_027756	ENSG00000140836;ENSG00000140836;NO_ENSEMBL	ZFHX3;ZFHX3;NO_SYMBOL
chr4	83618134	83618578	+	12671	Colocalization	-200	748	+	748	83618379	83619830	-	peak176295	3	4	intron (NM_024906, intron 2 of 3)	intron (NM_024906, intron 2 of 3)	55478	NR_030301	693160		NR_030301	ENSG00000207746	MIR575	MIRN575|hsa-mir-575	microRNA 575	ncRNA	INTRON	0	NM_024906	ENSG00000145284	SCD5
chr10	64684122	64684412	+	6120	Colocalization	-276	101	+	101	64684136	64684599	-	peak24221	2	2	Intergenic	MER52C|LTR|ERV1	-105441	NM_001136178	1959	Hs,1395	NM_000399	ENSG00000122877	EGR2	AT591|CMT1D|CMT4E|KROX20	early growth response 2	protein-coding
chr2	212398856	212399036	+	22255	Colocalization	-285	442	+	442	212398751	212400025	-	peak128680	2	3	intron (NM_005235, intron 20 of 27)	intron (NM_005235, intron 20 of 27)	891696	NR_031643	100313771		NR_031643	ENSG00000221782	MIR548F2	MIR548F-2|MIRN548F2|hsa-mir-548f-2	microRNA 548f-2	ncRNA	INTRON	0	NM_005235	ENSG00000178568	ERBB4
chr18	13654275	13654369	+	12674	Colocalization	-582	22	+	22	13653787	13654901	-	peak95549	3	3	Intergenic	Intergenic	12587	NM_001276251	753	Hs,731853	NM_004338	ENSG00000168675	LDLRAD4	C18orf1	low density lipoprotein receptor class A domain containing 4	protein-coding	TTS+10kb;TTS+10kb	1692;-9101	NM_001276249;NM_152352	ENSG00000168675;ENSG00000177150	LDLRAD4;FAM210A
chr2	84742729	84742953	+	17846	Colocalization	-74	817	+	817	84742879	84744438	+	peak113903	9	6	promoter-TSS (NM_001370)	promoter-TSS (NM_001370)	80	NM_001370	1768	Hs,249972	NM_001370	ENSG00000115423	DNAH6	DNHL1|Dnahc6|HL-2|HL2	dynein, axonemal, heavy chain 6	protein-coding	TSS-200	-20	NM_001370	ENSG00000115423	DNAH6
chr15	100573825	100574099	+	12676	Colocalization	-204	419	-	-419	100573057	100574029	-	peak85603	0	1	intron (NM_139057, intron 18 of 21)	intron (NM_139057, intron 18 of 21)	-226411	NR_003260	196968	Hs,567763	NM_194295	ENSG00000182397	DNM1P46	C15orf51|DNM1DN14,2|DNM1DN14@	dynamin 1 pseudogene 46	pseudo	INTRON	0	NM_139057	ENSG00000140470	ADAMTS17
chr8	100511131	100511647	+	22264	Colocalization	-260	323	-	-323	100510741	100511392	+	peak265473	1	0	intron (NM_152564, intron 25 of 61)	intron (NM_152564, intron 25 of 61)	37891	NR_030329	693184		NR_030329	ENSG00000207804	MIR599	MIRN599|hsa-mir-599	microRNA 599	ncRNA	INTRON	0	NM_152564	ENSG00000132549	VPS13B
chr11	3079222	3079418	+	22265	Colocalization	-3	591	-	-591	3078233	3079225	-	peak29916	9	6	promoter-TSS (NM_001751)	promoter-TSS (NM_001751)	-48	NM_139273	833	Hs,274873	NM_001751	ENSG00000110619	CARS	CARS1|CYSRS|MGC:11246	cysteinyl-tRNA synthetase	protein-coding	TSS-200;TSS-200	149;149	NM_001751;NM_001751	ENSG00000278191;ENSG00000110619	CARS;CARS
chr1	31950199	31950899	+	6108	Colocalization	-491	70	-	-70	31950268	31950690	-	peak2168	1	0	Intergenic	L1PBa|LINE|L1	-21360	NR_034112	149086	Hs,729905	NR_034112	ENSG00000260386	LINC01225	-	long intergenic non-protein coding RNA 1225	pseudo	TSS-50kb;TSS-50kb	-33656;-21459	NR_027085;NR_034112	NO_ENSEMBL;NO_ENSEMBL	NO_SYMBOL;NO_SYMBOL
chr3	13152273	13152534	+	12680	Colocalization	-514	879	+	879	13152020	13154546	-	peak142726	9	6	Intergenic	MLT1A|LTR|ERVL-MaLR	-38666	NM_001134382	9922	Hs,475506	NM_014869	ENSG00000144711	IQSEC1	ARF-GEP100|ARFGEP100|BRAG2|GEP100	IQ motif and Sec7 domain 1	protein-coding	TSS-50kb	38767	NM_001134382	ENSG00000144711	IQSEC1
chr20	371097	371508	+	6106	Colocalization	-794	42	+	42	370713	371974	+	peak131065	4	5	intron (NM_021158, intron 2 of 3)	MIR|SINE|MIR	9357	NM_001301193	57761	Hs,516826	NM_021158	ENSG00000101255	TRIB3	C20orf97|NIPK|SINK|SKIP3|TRB3	tribbles pseudokinase 3	protein-coding	TSS-50kb	-17464	NM_031229	ENSG00000125826	RBCK1
chr4	24558537	24558771	+	17841	Colocalization	-127	438	+	438	24558644	24559540	-	peak167805	3	4	intron (NM_001358, intron 3 of 13)	X7C_LINE|LINE|CR1	27092	NM_001358	1665	Hs,696074	NM_001358	ENSG00000109606	DHX15	DBP1|DDX15|HRH2|PRP43|PRPF43|PrPp43p	DEAH (Asp-Glu-Ala-His) box helicase 15	protein-coding	TSS-50kb	37280	NR_030299	NO_ENSEMBL	NO_SYMBOL
chr18	75033950	75034188	+	22269	Colocalization	-441	328	+	328	75033747	75035047	-	peak104143	8	6	Intergenic	LTR56|LTR|ERV1	72389	NM_001480	2587	Hs,272191	NM_001480		GALR1	GALNR|GALNR1	galanin receptor 1	protein-coding
chr2	43396256	43396554	+	6102	Colocalization	-504	243	-	-243	43395564	43396760	-	peak110475	4	3	Intergenic	(CA)n|Simple_repeat|Simple_repeat	57583	NM_006887	678	Hs,503093	NM_006887	ENSG00000152518	ZFP36L2	BRF2|ERF-2|ERF2|RNF162C|TIS11D	ZFP36 ring finger protein-like 2	protein-coding
chr1	201476606	201476960	+	6101	Colocalization	-146	698	-	-698	201475418	201476752	-	peak14530	9	6	promoter-TSS (NM_001193571)	promoter-TSS (NM_001193571)	-118	NM_001193571	1465	Hs,108080	NM_004078	ENSG00000159176	CSRP1	CRP|CRP1|CSRP|CYRP|D1S181E|HEL-141|HEL-S-286	cysteine and glycine-rich protein 1	protein-coding	TSS-1500;TSS-50kb;TSS-50kb;TSS-50kb	219;10485;37887;-13046	NM_001193571;NM_001193572;NM_012396;NR_026667	ENSG00000159176;ENSG00000159176;ENSG00000174307;NO_ENSEMBL	CSRP1;CSRP1;PHLDA3;NO_SYMBOL
chr3	42742993	42743463	+	6100	Colocalization	-474	112	-	-112	42742764	42743467	-	peak146159	4	2	promoter-TSS (NR_027753)	promoter-TSS (NR_027753)	-103	NR_027753	57467	Hs,476041	NM_020707	ENSG00000010282	HHATL	C3orf3|GUP1|MBOAT3|MSTP002|OACT3	hedgehog acyltransferase-like	protein-coding	TTS+10kb;TTS+10kb;TSS-1500;TSS-50kb;TSS-50kb	-6857;8861;204;-31050;47337	NM_144719;NM_152393;NR_027753;NR_046732;NR_125400	ENSG00000244607;ENSG00000157119;NO_ENSEMBL;NO_ENSEMBL;NO_ENSEMBL	CCDC13;KLHL40;NO_SYMBOL;NO_SYMBOL;NO_SYMBOL
chr19	19514590	19514705	+	22271	Colocalization	-220	250	-	-250	19513985	19514810	-	peak105718	5	5	intron (NM_017660, intron 1 of 11)	intron (NM_017660, intron 1 of 11)	17756	NM_017660	54815	Hs,118964	NM_017660	ENSG00000167491	GATAD2A	p66alpha	GATA zinc finger domain containing 2A	protein-coding	INTRON;TSS-50kb	0;-31573	NM_017660;NR_030370	ENSG00000167491;NO_ENSEMBL	GATAD2A;NO_SYMBOL
chr3	71410555	71411121	+	6140	Colocalization	-720	26	+	26	71410401	71411327	-	peak148390	5	4	intron (NM_001244808, intron 3 of 20)	intron (NM_001244808, intron 3 of 20)	-56953	NM_001244812	27086	Hs,59368	NM_032682	ENSG00000114861	FOXP1	12CC4|HSPC215|MFH|QRF1|hFKH1B	forkhead box P1	protein-coding	INTRON	0	NM_001244808	ENSG00000114861	FOXP1
chr10	34470745	34471087	+	6141	Colocalization	-378	92	-	-92	34470524	34471123	-	peak21297	1	0	intron (NM_019619, intron 22 of 24)	intron (NM_019619, intron 22 of 24)	-409216	NR_038932	100505583	Hs,568804	NR_038932	ENSG00000261683	LINC00838	-	long intergenic non-protein coding RNA 838	ncRNA	INTRON	0	NM_019619	ENSG00000148498	PARD3
chr13	83175392	83175411	+	22245	Colocalization	-90	236	-	-236	83174850	83175482	-	peak67544	0	2	Intergenic	MLT1A1|LTR|ERVL-MaLR	1281362	NM_001281503	114798	Hs,415478	NM_052910	ENSG00000178235	SLITRK1	LRRC12|TTM	SLIT and NTRK-like family, member 1	protein-coding
chr17	29898177	29898761	+	6144	Colocalization	-510	69	+	69	29898251	29898824	-	peak91201	1	1	Intergenic	Intergenic	-3750	NR_039878	100616449		NR_039878	ENSG00000265976	MIR4725	mir-4725	microRNA 4725	ncRNA	TSS-50kb;TSS-50kb	-3991;-3849	NR_029856;NR_039878	NO_ENSEMBL;NO_ENSEMBL	NO_SYMBOL;NO_SYMBOL
chr7	127409937	127410288	+	17876	Colocalization	-416	566	+	566	127409871	127411484	-	peak250552	2	4	intron (NM_014390, intron 10 of 23)	MIR|SINE|MIR	118476	NM_014390	27044	Hs,122523	NM_014390	ENSG00000197157	SND1	TDRD11|p100	staphylococcal nuclease and tudor domain containing 1	protein-coding
chr12	131749348	131749668	+	6190	Colocalization	-323	80	-	-80	131749185	131749671	-	peak58474	2	0	Intergenic	Intergenic	-82587	NR_103736	338797	Hs,592007	NM_001025466		LOC338797	-	uncharacterized LOC338797	ncRNA
chr6	5084391	5084597	+	6189	Colocalization	-22	1079	+	1079	5084575	5086571	+	peak215435	5	3	promoter-TSS (NM_001145115)	promoter-TSS (NM_001145115)	-147	NM_001145115	648791	Hs,653089	NM_001145115		PPP1R3G	-	protein phosphatase 1, regulatory subunit 3G	protein-coding	TSS-1500	-246	NM_001145115	ENSG00000219607	PPP1R3G
chr5	81574916	81575199	+	6187	Colocalization	-104	772	-	-772	81573551	81575021	-	peak202756	9	6	promoter-TSS (NM_001025)	promoter-TSS (NM_001025)	-51	NM_001025	6228	Hs,527193	NM_001025	ENSG00000186468	RPS23	S23	ribosomal protein S23	protein-coding	TSS-1500;TSS-200	-1094;152	NM_001017971;NM_001025	ENSG00000205464;ENSG00000186468	ATP6AP1L;RPS23
chr19	48990926	48991481	+	6186	Colocalization	-472	75	+	75	48991009	48991549	-	peak107064	1	1	intron (NM_001080434, intron 15 of 15)	intron (NM_001080434, intron 15 of 15)	18814	NM_017457	9266	Hs,144011	NM_004228	ENSG00000105443	CYTH2	ARNO|CTS18|CTS18,1|PSCD2|PSCD2L|SEC7L|Sec7p-L|Sec7p-like	cytohesin 2	protein-coding	INTRON;TTS+10kb	0;5809	NM_001080434;NM_004228	ENSG00000142235;ENSG00000105443	LMTK3;CYTH2
chr5	141928693	141928945	+	12638	Colocalization	-20	399	-	-399	141928128	141928713	-	peak211637	4	5	Intergenic	Intergenic	65305	NM_033137	2246	Hs,483635	NM_000800	ENSG00000113578	FGF1	AFGF|ECGF|ECGF-beta|ECGFA|ECGFB|FGF-1|FGF-alpha|FGFA|GLIO703|HBGF-1|HBGF1	fibroblast growth factor 1 (acidic)	protein-coding
chr11	63382269	63382411	+	6177	Colocalization	-46	652	-	-652	63381060	63382315	-	peak35800	8	6	5' UTR (NM_007069, exon 1 of 4)	5' UTR (NM_007069, exon 1 of 4)	221	NM_007069	11145	Hs,502775	NM_007069	ENSG00000176485	PLA2G16	AdPLA|H-REV107-1|HRASLS3|HREV107|HREV107-1|HREV107-3|HRSL3	phospholipase A2, group XVI	protein-coding	TTS+10kb	-9965	NM_015459	ENSG00000184743	ATL3
chr2	723751	723993	+	12644	Colocalization	-392	132	+	132	723600	724407	-	peak107650	3	2	Intergenic	MIRb|SINE|MIR	-46565	NM_152834	129787	Hs,43899	NM_152834		TMEM18	-	transmembrane protein 18	protein-coding	TSS-50kb	46666	NM_152834	ENSG00000151353	TMEM18
chr8	102615777	102616494	+	12645	Colocalization	-162	520	+	520	102616332	102616980	+	peak265683	0	1	intron (NM_024915, intron 8 of 15)	intron (NM_024915, intron 8 of 15)	111988	NM_024915	79977	Hs,661088	NM_024915	ENSG00000083307	GRHL2	BOM|DFNA28|ECTDS|TFCP2L3	grainyhead-like transcription factor 2	protein-coding	INTRON	0	NM_024915	ENSG00000083307	GRHL2
chr3	79066965	79067203	+	6172	Colocalization	-764	756	+	756	79066439	79069241	-	peak149525	9	6	5' UTR (NM_133631, exon 1 of 29)	5' UTR (NM_133631, exon 1 of 29)	769	NM_001145845	6091	Hs,744218	NM_002941	ENSG00000169855	ROBO1	DUTT1|SAX3	roundabout guidance receptor 1	protein-coding
chr10	24423431	24423797	+	22228	Colocalization	-118	510	-	-510	24422660	24423549	+	peak20521	4	4	intron (NM_001098500, intron 2 of 18)	intron (NM_001098500, intron 2 of 18)	-74615	NM_001282767	56243	Hs,445885	NM_019590	ENSG00000120549	KIAA1217	SKT	KIAA1217	protein-coding	INTRON	0	NM_001098500	ENSG00000120549	KIAA1217
chr6	144655529	144655921	+	6167	Colocalization	-368	161	-	-161	144655231	144655896	+	peak232949	3	4	intron (NM_007124, intron 1 of 73)	intron (NM_007124, intron 1 of 73)	42691	NM_007124	7402	Hs,133135	NM_007124	ENSG00000152818	UTRN	DMDL|DRP|DRP1	utrophin	protein-coding	INTRON	0	NM_007124	ENSG00000152818	UTRN
chr12	46767248	46767469	+	6166	Colocalization	-324	1148	-	-1148	46764849	46767571	-	peak48576	9	6	intron (NM_001307936, intron 1 of 14)	CpG	435	NM_018976	54407	Hs,221847	NM_018976	ENSG00000134294	SLC38A2	ATA2|PRO1068|SAT2|SNAT2	solute carrier family 38, member 2	protein-coding	TSS-50kb;TSS-50kb	-11348;-11779	NR_125379;NR_125381	NO_ENSEMBL;NO_ENSEMBL	NO_SYMBOL;NO_SYMBOL
chr2	233471289	233471556	+	6165	Colocalization	-39	546	-	-546	233470424	233471327	-	peak130481	9	6	exon (NM_001243252, exon 1 of 4)	exon (NM_001243252, exon 1 of 4)	109	NM_001243252	80303	Hs,516769	NM_025202	ENSG00000115468	EFHD1	MST133|MSTP133|PP3051|SWS2	EF-hand domain family member D1	protein-coding	1ST EXON;TSS-50kb	0;-27430	NM_001243252;NM_025202	ENSG00000115468;ENSG00000115468	EFHD1;EFHD1
chr22	31650085	31650283	+	22272	Colocalization	-240	294	-	-294	31649454	31650325	+	peak139946	2	1	intron (NM_016733, intron 1 of 14)	intron (NM_016733, intron 1 of 14)	5542	NM_016733	3985	Hs,474596	NM_005569	ENSG00000182541	LIMK2	-	LIM domain kinase 2	protein-coding	INTRON	0	NM_016733	ENSG00000182541	LIMK2
chr15	93199424	93199627	+	6163	Colocalization	-64	642	-	-642	93198279	93199489	-	peak85300	7	5	exon (NM_207446, exon 1 of 3)	exon (NM_207446, exon 1 of 3)	147	NM_207446	400451	Hs,27373	NM_207446	ENSG00000185442	FAM174B	-	family with sequence similarity 174, member B	protein-coding	1ST EXON	0	NM_207446	ENSG00000185442	FAM174B
chr19	45542065	45542514	+	6161	Colocalization	-518	254	+	254	45541996	45543092	-	peak106769	7	5	intron (NR_103529, intron 1 of 20)	CpG	246	NR_103529	11129	Hs,466917	NM_007056	ENSG00000104859	CLASRP	CLASP|SFRS16|SWAP2	CLK4-associating serine/arginine rich protein	protein-coding	TSS-50kb;TSS-50kb;TTS+10kb	-40085;-38984;146	NM_001007269;NM_001007270;NM_006509	ENSG00000142252;ENSG00000142252;ENSG00000104856	GEMIN7;GEMIN7;RELB
chr2	234258939	234259621	+	6160	Colocalization	-573	358	+	358	234259048	234260228	-	peak130519	7	6	Intergenic	Intergenic	-3515	NM_152879	8527	Hs,471675	NM_003648	ENSG00000077044	DGKD	DGKdelta|dgkd-2	diacylglycerol kinase, delta 130kDa	protein-coding	TTS+10kb;TTS+10kb;TSS-50kb;TSS-50kb	4038;4038;-37261;-3614	NM_000541;NM_000541;NM_003648;NM_152879	ENSG00000130561;ENSG00000281857;ENSG00000077044;ENSG00000077044	SAG;SAG;DGKD;DGKD
chr6	147831178	147831531	+	6159	Colocalization	-860	1395	-	-1395	147827881	147832037	-	peak233241	8	6	5' UTR (NM_001030060, exon 1 of 2)	5' UTR (NM_001030060, exon 1 of 2)	131	NM_001030060	389432	Hs,567973	NM_001030060	ENSG00000203727	SAMD5	dJ875H10,1	sterile alpha motif domain containing 5	protein-coding
chr9	38421521	38421956	+	6158	Colocalization	-346	314	+	314	38421609	38422495	-	peak276131	3	2	intron (NM_001007563, intron 1 of 4)	intron (NM_001007563, intron 1 of 4)	2392	NM_001007563	347252	Hs,349705	NM_001007563		IGFBPL1	IGFBP-RP4|IGFBPRP4|bA113O24,1	insulin like growth factor binding protein-like 1	protein-coding	INTRON	0	NM_001007563	ENSG00000137142	IGFBPL1
chr16	71548701	71549130	+	12653	Colocalization	-520	6	+	6	71548610	71549234	-	peak88437	1	1	Intergenic	Intergenic	-11101	NM_005769	10164	Hs,251383	NM_005769	ENSG00000140835	CHST4	GST3|GlcNAc6ST2|HECGLCNAC6ST|LSST	carbohydrate (N-acetylglucosamine 6-O) sulfotransferase 4	protein-coding	TSS-50kb;TSS-50kb;TSS-50kb	-11331;-11200;25769	NM_001166395;NM_005769;NM_006961	ENSG00000140835;ENSG00000140835;ENSG00000157429	CHST4;CHST4;ZNF19
chr7	99797877	99798651	+	6155	Colocalization	-328	359	+	359	99798323	99798923	-	peak246510	1	0	non-coding (NR_028039, exon 8 of 8)	non-coding (NR_028039, exon 8 of 8)	-18248	NM_024070	79037	Hs,729356	NM_024070	ENSG00000213413	PVRIG	C7orf15	poliovirus receptor related immunoglobulin domain containing	protein-coding	TSS-50kb;TSS-50kb;TSS-50kb;TSS-50kb;TTS+10kb;EXON;TSS-50kb	42380;-18347;32351;23675;-8035;0;44432	NM_001303470;NM_024070;NM_024637;NM_152742;NR_028038;NR_028039;NR_039802	ENSG00000146826;ENSG00000213413;ENSG00000197093;ENSG00000213420;NO_ENSEMBL;NO_ENSEMBL;NO_ENSEMBL	C7orf43;PVRIG;GAL3ST4;GPC2;NO_SYMBOL;NO_SYMBOL;NO_SYMBOL
chr9	115140634	115140853	+	12655	Colocalization	-96	1145	+	1145	115140757	115143021	-	peak279445	9	6	promoter-TSS (NM_001195822)	promoter-TSS (NM_001195822)	-300	NM_001195822	84263	Hs,59486	NM_032303	ENSG00000119471	HSDL2	C9orf99|SDR13C1	hydroxysteroid dehydrogenase like 2	protein-coding	TSS-50kb;TSS-1500;TSS-50kb;TSS-50kb	46046;-399;46684;29445	NM_001163790;NM_001195822;NM_001244898;NR_036085	ENSG00000119314;ENSG00000119471;ENSG00000119314;NO_ENSEMBL	PTBP3;HSDL2;PTBP3;NO_SYMBOL
chr12	122149508	122149777	+	6153	Colocalization	-124	736	+	736	122149653	122151104	-	peak57849	9	6	promoter-TSS (NM_001080825)	promoter-TSS (NM_001080825)	-279	NM_001080825	144404	Hs,644504	NM_001080825	ENSG00000188735	TMEM120B	-	transmembrane protein 120B	protein-coding	TSS-1500;TSS-50kb	-379;42919	NM_001080825;NM_173855	ENSG00000188735;ENSG00000139714	TMEM120B;MORN3
chr12	32687829	32688496	+	6152	Colocalization	-982	502	-	-502	32686510	32688810	+	peak47077	9	6	intron (NM_001304480, intron 1 of 16)	intron (NM_001304480, intron 1 of 16)	433	NM_001304480	121512	Hs,117835	NM_139241	ENSG00000139132	FGD4	CMT4H|FRABP|ZFYVE6	FYVE, RhoGEF and PH domain containing 4	protein-coding	INTRON	0	NM_001304480	ENSG00000139132	FGD4
chr17	65235960	65236030	+	12656	Colocalization	-266	309	-	-309	65235147	65236226	-	peak93164	2	2	intron (NM_014877, intron 2 of 32)	intron (NM_014877, intron 2 of 32)	5632	NM_014877	9931	Hs,370140	NM_014877	ENSG00000198265	HELZ	DHRC|DRHC|HUMORF5	helicase with zinc finger	protein-coding	INTRON	0	NM_014877	ENSG00000198265	HELZ
chr1	60008972	60009277	+	12657	Colocalization	-660	25	+	25	60008617	60009681	+	peak3868	4	4	intron (NM_001278224, intron 1 of 9)	intron (NM_001278224, intron 1 of 9)	27848	NM_001278224	55277	Hs,444301	NM_018291	ENSG00000172456	FGGY	-	FGGY carbohydrate kinase domain containing	protein-coding	INTRON	0	NM_001278224	ENSG00000172456	FGGY
chr9	90427978	90428578	+	6149	Colocalization	-245	424	-	-424	90427485	90428223	+	peak277696	4	3	Intergenic	Intergenic	-31806	NR_033405	1518	Hs,726015	NR_033405		CTSLP8	CTSL1P8	cathepsin L pseudogene 8	pseudo	TSS-50kb	-31905	NR_033405	NO_ENSEMBL	NO_SYMBOL
chr6	90904091	90904425	+	17857	Colocalization	-478	114	+	114	90903948	90904797	-	peak224452	3	2	intron (NM_001170794, intron 2 of 6)	intron (NM_001170794, intron 2 of 6)	102254	NM_021813	60468	Hs,269764	NM_021813	ENSG00000112182	BACH2	BTBD25	BTB and CNC homology 1, basic leucine zipper transcription factor 2	protein-coding	INTRON	0	NM_001170794	ENSG00000112182	BACH2
chr6	147831845	147832444	+	12661	Colocalization	-192	2185	-	-2185	147827881	147832037	-	peak233241	8	6	5' UTR (NM_001030060, exon 1 of 2)	5' UTR (NM_001030060, exon 1 of 2)	131	NM_001030060	389432	Hs,567973	NM_001030060	ENSG00000203727	SAMD5	dJ875H10,1	sterile alpha motif domain containing 5	protein-coding
chr6	144383914	144384131	+	17861	Colocalization	-268	1277	+	1277	144383862	144386736	-	peak232929	9	6	intron (NM_001289040, intron 1 of 5)	CpG	436	NM_001080955	5325	Hs,743225	NM_002656	ENSG00000118495	PLAGL1	LOT1|ZAC|ZAC1	pleiomorphic adenoma gene-like 1	protein-coding
chr11	95876361	95877590	+	6193	Colocalization	-816	208	+	208	95876775	95877593	-	peak39027	2	0	intron (NM_032427, intron 1 of 4)	intron (NM_032427, intron 1 of 4)	-197418	NR_036125	100422991		NR_036125	ENSG00000266192	MIR1260B	mir-1260b	microRNA 1260b	ncRNA	INTRON	0	NM_032427	ENSG00000184384	MAML2
chr15	64754163	64754236	+	12685	Colocalization	-98	404	-	-404	64753330	64754262	-	peak83646	6	6	Intergenic	Intergenic	-37823	NM_015042	23060	Hs,595451	NM_015042	ENSG00000180357	ZNF609	-	zinc finger protein 609	protein-coding	TSS-50kb;TTS+10kb	-37922;6395	NM_015042;NM_016213	ENSG00000180357;ENSG00000103671	ZNF609;TRIP4
chr13	21607285	21607778	+	6093	Colocalization	-358	586	+	586	21607421	21608816	-	peak58727	3	4	intron (NM_014572, intron 2 of 7)	intron (NM_014572, intron 2 of 7)	27603	NM_014572	26524	Hs,78960	NM_014572	ENSG00000150457	LATS2	KPM	large tumor suppressor kinase 2	protein-coding	INTRON	0	NM_014572	ENSG00000150457	LATS2
chr12	49502817	49503156	+	22303	Colocalization	-434	983	+	983	49502721	49505217	-	peak48804	9	6	intron (NM_001300751, intron 1 of 16)	intron (NM_001300751, intron 1 of 16)	714	NM_001300750	55716	Hs,272838	NM_018113	ENSG00000139636	LMBR1L	LIMR	limb development membrane protein 1-like	protein-coding	INTRON;TSS-50kb;TSS-50kb	0;40262;15468	NM_001300751;NM_001303126;NM_021044	ENSG00000139636;ENSG00000167550;ENSG00000139549	LMBR1L;RHEBL1;DHH
chr5	43120398	43120698	+	22304	Colocalization	-77	1078	+	1078	43120621	43122631	-	peak199334	9	6	promoter-TSS (NM_003432)	promoter-TSS (NM_003432)	16	NM_001297548	7690	Hs,535804	NM_003432	ENSG00000172262	ZNF131	ZBTB35|pHZ-10	zinc finger protein 131	protein-coding	TSS-200;TSS-200	-83;-69	NM_001297548;NM_003432	ENSG00000172262;ENSG00000172262	ZNF131;ZNF131
chr1	40138402	40138602	+	12711	Colocalization	-261	130	-	-130	40138081	40138663	-	peak2649	2	0	promoter-TSS (NM_032526)	promoter-TSS (NM_032526)	-662	NM_032526	84618	Hs,307006	NM_032526	ENSG00000116981	NT5C1A	CN-I|CN-IA|CN1|CN1A|CNI	5'-nucleotidase, cytosolic IA	protein-coding	TTS+10kb;TSS-50kb;TSS-1500	-6047;33125;763	NM_001282397;NM_014571;NM_032526	ENSG00000116983;ENSG00000163909;ENSG00000116981	HPCAL4;HEYL;NT5C1A
chr9	106881119	106881415	+	12713	Colocalization	-511	29	+	29	106880904	106881688	-	peak278808	1	0	intron (NM_001042550, intron 15 of 24)	MIR|SINE|MIR	24465	NM_001042550	10592	Hs,119023	NM_006444	ENSG00000136824	SMC2	CAP-E|CAPE|SMC-2|SMC2L1	structural maintenance of chromosomes 2	protein-coding	TSS-50kb	26642	NR_121580	NO_ENSEMBL	NO_SYMBOL
chr7	129556483	129557087	+	6041	Colocalization	-610	251	+	251	129556478	129557595	-	peak250796	2	1	intron (NM_001202498, intron 1 of 6)	AluSc|SINE|Alu	35746	NM_001202498	7328	Hs,643548	NM_003344	ENSG00000186591	UBE2H	E2-20K|GID3|UBC8|UBCH|UBCH2	ubiquitin conjugating enzyme E2H	protein-coding
chr8	24061395	24062506	+	6040	Colocalization	-298	682	+	682	24062208	24063056	-	peak256143	2	1	Intergenic	Intergenic	-88921	NM_021777	10863	Hs,174030	NM_014265	ENSG00000042980	ADAM28	ADAM 28|MDC-L|MDCL|eMDC II|eMDCII	ADAM metallopeptidase domain 28	protein-coding
chr10	15264046	15264426	+	6039	Colocalization	-444	266	+	266	15263982	15265021	-	peak19593	9	6	intron (NM_001010924, intron 5 of 7)	Tigger3a|DNA|TcMar-Tigger	-53793	NM_001308295	9397	Hs,60339	NM_004808	ENSG00000152465	NMT2	-	N-myristoyltransferase 2	protein-coding
chr4	186277114	186277319	+	6038	Colocalization	-402	24	-	-24	186276868	186277516	-	peak192708	3	3	intron (NM_031953, intron 15 of 18)	intron (NM_031953, intron 15 of 18)	22960	NM_018409	55805	Hs,558513	NM_018409	ENSG00000109771	LRP2BP	-	LRP2 binding protein	protein-coding	TTS+10kb;INTRON;TSS-50kb	-7939;0;-40747	NM_018409;NM_031953;NM_181726	ENSG00000109771;ENSG00000109762;ENSG00000186352	LRP2BP;SNX25;ANKRD37
chr5	17261277	17261596	+	22310	Colocalization	-334	14	+	14	17261261	17261638	-	peak195177	0	0	intron (NM_006317, intron 1 of 1)	intron (NM_006317, intron 1 of 1)	43780	NM_006317	10409	Hs,201641	NM_006317	ENSG00000176788	BASP1	CAP-23|CAP23|NAP-22|NAP22	brain abundant, membrane attached signal protein 1	protein-coding	INTRON;TSS-50kb	0;43680	NM_006317;NR_027253	ENSG00000176788;NO_ENSEMBL	BASP1;NO_SYMBOL
chr1	17029388	17029831	+	22311	Colocalization	-80	382	+	382	17029752	17030233	-	peak1102	4	2	intron (NR_026567, intron 5 of 10)	intron (NR_026567, intron 5 of 10)	16659	NR_026567	284729	Hs,548239	NR_026567	ENSG00000268869	ESPNP	dJ1182A14,1	espin pseudogene	pseudo	INTRON	0	NR_026567	NO_ENSEMBL	NO_SYMBOL
chr20	4857094	4857671	+	12715	Colocalization	-758	437	-	-437	4856039	4857851	-	peak131327	7	6	intron (NM_203327, intron 9 of 16)	intron (NM_203327, intron 9 of 16)	-52654	NM_014737	9770	Hs,631504	NM_014737	ENSG00000101265	RASSF2	CENP-34|RASFADIN	Ras association (RalGDS/AF-6) domain family member 2	protein-coding	INTRON	0	NM_203327	ENSG00000089057	SLC23A2
chr9	140092521	140093136	+	6033	Colocalization	-608	76	-	-76	140092375	140093128	-	peak281091	0	2	intron (NM_001128228, intron 1 of 3)	intron (NM_001128228, intron 1 of 3)	2411	NM_001128228	286262	Hs,323445	NM_173691	ENSG00000176058	TPRN	C9orf75|DFNB79	taperin	protein-coding	TSS-50kb;INTRON;TSS-50kb;TSS-50kb;TSS-50kb;TTS+10kb;TSS-50kb;TSS-50kb;TSS-50kb;TTS+10kb;TSS-50kb;TSS-50kb;TSS-50kb	28030;0;-32556;-29365;26355;8031;-43058;9598;-7466;-5882;-32732;-26434;29131	NM_001013653;NM_001128228;NM_001177316;NM_001190228;NM_001282477;NM_003731;NM_006088;NM_013366;NM_014434;NM_053045;NM_080877;NM_199001;NR_037416	ENSG00000184709;ENSG00000176058;ENSG00000198569;ENSG00000233198;ENSG00000185863;ENSG00000176101;ENSG00000188229;ENSG00000176248;ENSG00000283590;ENSG00000187713;ENSG00000198569;ENSG00000197191;NO_ENSEMBL	LRRC26;TPRN;SLC34A3;RNF224;TMEM210;SSNA1;TUBB4B;ANAPC2;NDOR1;TMEM203;SLC34A3;CYSRT1;NO_SYMBOL
chr1	179339122	179339190	+	17817	Colocalization	-174	77	-	-77	179338862	179339296	+	peak12175	0	1	intron (NR_073544, intron 3 of 25)	intron (NR_073544, intron 3 of 25)	3972	NR_073544	126859	Hs,658505	NM_144696	ENSG00000162779	AXDND1	C1orf125	axonemal dynein light chain domain containing 1	protein-coding	INTRON	0	NR_073544	NO_ENSEMBL	NO_SYMBOL
chr9	35673467	35674000	+	22318	Colocalization	-464	47	-	-47	35673443	35673931	-	peak275895	1	1	promoter-TSS (NM_001216)	promoter-TSS (NM_001216)	-228	NM_001216	768	Hs,63287	NM_001216	ENSG00000107159	CA9	CAIX|MN	carbonic anhydrase IX	protein-coding	TSS-1500;TTS+10kb;TSS-50kb;TSS-50kb;TTS+10kb;TSS-50kb	-327;-9335;22841;8510;-7365;15300	NM_001216;NM_003289;NM_014450;NM_032818;NM_213674;NR_003051	ENSG00000107159;ENSG00000198467;ENSG00000137078;ENSG00000137135;ENSG00000198467;NO_ENSEMBL	CA9;TPM2;SIT1;ARHGEF39;TPM2;NO_SYMBOL
chr13	61083925	61084001	+	22320	Colocalization	-396	45	-	-45	61083515	61084322	+	peak63419	0	0	exon (NM_030794, exon 9 of 14)	exon (NM_030794, exon 9 of 14)	112492	NM_001146070	81550	Hs,525061	NM_030794	ENSG00000083544	TDRD3	-	tudor domain containing 3	protein-coding	EXON	0	NM_030794	ENSG00000083544	TDRD3
chr1	244525057	244525494	+	12722	Colocalization	-372	298	+	298	244525123	244526026	+	peak18057	4	4	intron (NM_001276348, intron 1 of 4)	intron (NM_001276348, intron 1 of 4)	9638	NM_001276348	200159	Hs,442703	NM_001012970	ENSG00000173728	C1orf100	-	chromosome 1 open reading frame 100	protein-coding	INTRON	0	NM_001276348	ENSG00000173728	C1orf100
chr6	14129370	14129935	+	6022	Colocalization	-584	204	+	204	14129350	14130361	+	peak216086	3	5	intron (NM_001040280, intron 2 of 4)	intron (NM_001040280, intron 2 of 4)	11991	NM_004233	9308	Hs,595133	NM_004233	ENSG00000112149	CD83	BL11|HB15	CD83 molecule	protein-coding	INTRON	0	NM_001040280	ENSG00000112149	CD83
chr6	114662218	114662573	+	6018	Colocalization	-14	1504	+	1504	114662559	114665240	+	peak228372	7	5	Intergenic	CpG	-279859	NM_153612	222537	Hs,645477	NM_153612	ENSG00000249853	HS3ST5	3-OST-5|3OST5|HS3OST5|NBLA04021	heparan sulfate (glucosamine) 3-O-sulfotransferase 5	protein-coding	TTS+10kb	2108	NR_125845	NO_ENSEMBL	NO_SYMBOL
chr20	1247903	1248231	+	6016	Colocalization	-30	1108	-	-1108	1245985	1247933	+	peak131125	9	6	promoter-TSS (NM_014723)	promoter-TSS (NM_014723)	-1	NM_014723	9751	Hs,323833	NM_014723	ENSG00000101298	SNPH	bA314N13,5	syntaphilin	protein-coding	TSS-200	-100	NM_014723	ENSG00000101298	SNPH
chr2	212399390	212399550	+	17807	Colocalization	-635	82	-	-82	212398751	212400025	-	peak128680	2	3	intron (NM_005235, intron 20 of 27)	intron (NM_005235, intron 20 of 27)	891696	NR_031643	100313771		NR_031643	ENSG00000221782	MIR548F2	MIR548F-2|MIRN548F2|hsa-mir-548f-2	microRNA 548f-2	ncRNA	INTRON	0	NM_005235	ENSG00000178568	ERBB4
chr21	32547033	32547624	+	6014	Colocalization	0	695	-	-695	32546233	32547033	-	peak137836	7	5	intron (NM_003253, intron 16 of 28)	intron (NM_003253, intron 16 of 28)	-135838	NM_001099219	728299	Hs,580875	NM_001099219	ENSG00000206102	KRTAP19-8	-	keratin associated protein 19-8	protein-coding	INTRON	0	NM_003253	ENSG00000156299	TIAM1
chr2	20383961	20384496	+	6011	Colocalization	-394	61	-	-61	20383980	20384354	-	peak108940	0	1	Intergenic	Intergenic	40760	NM_002997	6382	Hs,224607	NM_002997	ENSG00000115884	SDC1	CD138|SDC|SYND1|syndecan	syndecan 1	protein-coding
chr12	131124216	131124663	+	12733	Colocalization	-498	172	+	172	131124165	131125058	-	peak58427	3	1	Intergenic	Intergenic	-122202	NM_015347	23504	Hs,657441	NM_015347	ENSG00000060709	RIMBP2	PPP1R133|RBP2|RIM-BP2	RIMS binding protein 2	protein-coding
chr9	136920327	136920701	+	6008	Colocalization	-342	550	+	550	136920359	136921770	-	peak280852	6	6	intron (NM_007371, intron 1 of 11)	intron (NM_007371, intron 1 of 11)	12076	NM_007371	8019	Hs,522472	NM_007371	ENSG00000169925	BRD3	ORFX|RING3L	bromodomain containing 3	protein-coding	INTRON	0	NM_007371	ENSG00000169925	BRD3
chr2	55072893	55073328	+	17803	Colocalization	-384	244	-	-244	55072456	55073276	+	peak111506	5	2	intron (NM_001039753, intron 7 of 40)	intron (NM_001039753, intron 7 of 40)	120717	NM_001039753	400954	Hs,656692	NM_001039753	ENSG00000214595	EML6	-	echinoderm microtubule associated protein like 6	protein-coding	INTRON	0	NM_001039753	ENSG00000214595	EML6
chr6	2854097	2854410	+	6006	Colocalization	-441	238	+	238	2853969	2855014	-	peak215246	7	5	promoter-TSS (NR_039788)	promoter-TSS (NR_039788)	-151	NR_039788	100616285		NR_039788	ENSG00000266750	MIR4645	mir-4645	microRNA 4645	ncRNA	TSS-50kb;TSS-1500;TSS-50kb	12310;252;-29829	NM_030666;NR_039788;NR_110841	ENSG00000021355;NO_ENSEMBL;NO_ENSEMBL	SERPINB1;NO_SYMBOL;NO_SYMBOL
chr11	12068863	12069156	+	17801	Colocalization	-249	122	+	122	12068907	12069356	-	peak30624	1	1	Intergenic	Intergenic	-38215	NM_013253	27122	Hs,292156	NM_013253	ENSG00000050165	DKK3	REIC|RIG	dickkopf WNT signaling pathway inhibitor 3	protein-coding	TSS-50kb;TSS-50kb	39047;38316	NM_001018057;NM_013253	ENSG00000050165;ENSG00000050165	DKK3;DKK3
chr10	26222642	26222737	+	22336	Colocalization	-114	943	+	943	26222624	26224642	-	peak20702	9	6	promoter-TSS (NR_120650)	promoter-TSS (NR_120650)	631	NM_017433	53904	Hs,662630	NM_017433	ENSG00000095777	MYO3A	DFNB30	myosin IIIA	protein-coding	TSS-1500	531	NR_120650	NO_ENSEMBL	NO_SYMBOL
chr2	88781752	88781818	+	22338	Colocalization	-56	116	-	-116	88781530	88781808	-	peak114153	0	0	Intergenic	Intergenic	-29616	NM_001135649	344167	Hs,716722	NM_001135649		FOXI3	-	forkhead box I3	protein-coding	TSS-50kb;TSS-50kb	29717;-42599	NM_001135649;NM_152670	ENSG00000214336;ENSG00000172073	FOXI3;TEX37
chr2	31297909	31298919	+	6049	Colocalization	-943	122	+	122	31297976	31299096	-	peak109713	7	6	intron (NM_024572, intron 1 of 14)	intron (NM_024572, intron 1 of 14)	53970	NM_001253827	79623	Hs,468058	NM_024572	ENSG00000158089	GALNT14	GALNT15|GalNac-T10|GalNac-T14	polypeptide N-acetylgalactosaminyltransferase 14	protein-coding	INTRON	0	NM_024572	ENSG00000158089	GALNT14
chr8	144660693	144661001	+	6050	Colocalization	-426	339	-	-339	144659898	144661119	-	peak271375	5	5	promoter-TSS (NM_145201)	promoter-TSS (NM_145201)	12	NM_001286829	93100	Hs,493164	NM_145201	ENSG00000147813	NAPRT	NAPRT1|PP3856	nicotinate phosphoribosyltransferase	protein-coding	TSS-50kb;TSS-50kb;TTS+10kb;TTS+10kb;TSS-50kb;TSS-50kb;TSS-50kb;TSS-200;TSS-200	5681;5681;-1458;-1458;36989;-19665;-19665;88;88	NM_001100878;NM_001100878;NM_001289950;NM_001289950;NM_015117;NM_032862;NM_032862;NM_145201;NM_145201	ENSG00000277781;ENSG00000204839;ENSG00000273594;ENSG00000104529;ENSG00000014164;ENSG00000179886;ENSG00000278016;ENSG00000278488;ENSG00000147813	MROH6;MROH6;EEF1D;EEF1D;ZC3H3;TIGD5;TIGD5;NAPRT;NAPRT
chr1	239376334	239376824	+	6051	Colocalization	-512	149	-	-149	239376014	239376846	-	peak17739	2	3	Intergenic	Intergenic	-415943	NM_000740	1131	Hs,7138	NM_000740	ENSG00000133019	CHRM3	EGBRS|HM3|PBS	cholinergic receptor, muscarinic 3	protein-coding
chr2	170430688	170431284	+	6054	Colocalization	-97	803	-	-803	170429581	170430785	-	peak122952	9	6	non-coding (NR_104020, exon 1 of 14)	non-coding (NR_104020, exon 1 of 14)	248	NR_104020	79675	Hs,529276	NM_024622	ENSG00000138399	FASTKD1	-	FAST kinase domains 1	protein-coding	TSS-50kb;1ST EXON	-10766;0	NM_004792;NR_104020	ENSG00000138398;NO_ENSEMBL	PPIG;NO_SYMBOL
chr1	226537943	226538387	+	6092	Colocalization	-547	55	-	-55	226537730	226538490	-	peak16768	2	0	Intergenic	Intergenic	-40661	NM_001270410	286826	Hs,120817	NM_173083	ENSG00000183814	LIN9	BARA|BARPsv|Lin-9|TGS|TGS1|TGS2	lin-9 DREAM MuvB core complex component	protein-coding	TSS-50kb;TSS-50kb	41007;40762	NM_001270409;NM_001270410	ENSG00000183814;ENSG00000183814	LIN9;LIN9
chr10	71875918	71876417	+	6091	Colocalization	-653	78	+	78	71875765	71876728	-	peak24973	3	2	intron (NM_001198696, intron 7 of 8)	intron (NM_001198696, intron 7 of 8)	16443	NM_001198696	84883	Hs,650680	NM_032797	ENSG00000042286	AIFM2	AMID|PRG3	apoptosis-inducing factor, mitochondrion-associated, 2	protein-coding	INTRON;TTS+10kb	0;4123	NM_001198696;NM_018649	ENSG00000042286;ENSG00000099284	AIFM2;H2AFY2
chr17	57419777	57420362	+	12686	Colocalization	-322	271	+	271	57420040	57420642	-	peak92714	2	0	intron (NM_001005404, intron 1 of 4)	intron (NM_001005404, intron 1 of 4)	11288	NM_001005404	388403	Hs,463613	NM_001005404	ENSG00000175155	YPEL2	FKSG4	yippee like 2	protein-coding	INTRON;TSS-50kb	0;-23202	NM_001005404;NR_039882	ENSG00000175155;NO_ENSEMBL	YPEL2;NO_SYMBOL
chr12	92033034	92033408	+	17837	Colocalization	-445	55	+	55	92032963	92033589	-	peak55213	0	1	Intergenic	MLT1H|LTR|ERVL-MaLR	-456375	NM_001920	1634	Hs,156316	NM_001920	ENSG00000011465	DCN	CSCD|DSPG2|PG40|PGII|PGS2|SLRR1B	decorin	protein-coding
chr8	67340276	67340345	+	22280	Colocalization	-95	888	+	888	67340250	67342147	-	peak260398	9	6	promoter-TSS (NM_015169)	promoter-TSS (NM_015169)	13	NR_040434	100505676	Hs,121613	NM_001242759	ENSG00000246145	RRS1-AS1	-	RRS1 antisense RNA 1 (head to head)	ncRNA	TSS-200;TSS-50kb	-164;-3619	NM_015169;NM_144650	ENSG00000179041;ENSG00000147576	RRS1;ADHFE1
chr3	129180563	129180933	+	12691	Colocalization	-562	228	+	228	129180371	129181581	-	peak156213	6	3	intron (NM_001280541, intron 6 of 29)	MIRc|SINE|MIR	-21954	NM_001276272	8930	Hs,35947	NM_003925	ENSG00000129071	MBD4	MED1	methyl-CpG binding domain 4 DNA glycosylase	protein-coding	TSS-50kb;TSS-50kb	21997;33583	NM_003925;NM_207307	ENSG00000129071;ENSG00000172771	MBD4;EFCAB12
chr20	6808953	6809651	+	12692	Colocalization	-233	430	+	430	6809418	6810046	-	peak131487	4	2	Intergenic	Intergenic	60987	NM_001200	650	Hs,73853	NM_001200	ENSG00000125845	BMP2	BDA2|BMP2A	bone morphogenetic protein 2	protein-coding
chr17	79265377	79265616	+	6082	Colocalization	-150	151	+	151	79265466	79265828	-	peak94123	0	2	intron (NM_001037984, intron 1 of 15)	intron (NM_001037984, intron 1 of 15)	3492	NM_001037984	124565	Hs,352240	NM_138570	ENSG00000157637	SLC38A10	PP1744	solute carrier family 38, member 10	protein-coding	INTRON	0	NM_001037984	ENSG00000157637	SLC38A10
chr1	44015305	44015790	+	6079	Colocalization	-112	479	+	479	44015679	44016375	+	peak2910	7	6	intron (NM_002840, intron 3 of 33)	intron (NM_002840, intron 3 of 33)	19480	NM_130440	5792	Hs,272062	NM_002840	ENSG00000142949	PTPRF	BNAH2|LAR	protein tyrosine phosphatase, receptor type, F	protein-coding	INTRON	0	NM_002840	ENSG00000142949	PTPRF
chr2	157197124	157197430	+	22285	Colocalization	-66	1414	+	1414	157197364	157200018	-	peak120985	9	6	Intergenic	CpG	-9404	NM_006186	4929	Hs,563344	NM_006186	ENSG00000153234	NR4A2	HZF-3|NOT|NURR1|RNR1|TINUR	nuclear receptor subfamily 4, group A, member 2	protein-coding	TSS-50kb	9505	NM_006186	ENSG00000153234	NR4A2
chr8	96038048	96038139	+	17832	Colocalization	-56	732	-	-732	96036620	96038105	-	peak265100	9	6	exon (NM_152416, exon 1 of 9)	exon (NM_152416, exon 1 of 9)	149	NM_152416	137682	Hs,729144	NM_152416	ENSG00000156170	NDUFAF6	C8orf38	NADH dehydrogenase (ubiquinone) complex I, assembly factor 6	protein-coding	1ST EXON;TSS-50kb	0;-47760	NM_152416;NR_036105	ENSG00000156170;NO_ENSEMBL	NDUFAF6;NO_SYMBOL
chr3	2290280	2290640	+	12696	Colocalization	-416	88	-	-88	2290048	2290697	+	peak141513	3	1	intron (NM_001206955, intron 1 of 23)	intron (NM_001206955, intron 1 of 23)	9860	NM_001206955	152330	Hs,298705	NM_175607	ENSG00000144619	CNTN4	AXCAM|BIG-2	contactin 4	protein-coding	INTRON	0	NM_001206955	ENSG00000144619	CNTN4
chr22	49886416	49887029	+	6075	Colocalization	-502	153	-	-153	49886221	49886917	-	peak141088	4	1	intron (NR_110523, intron 1 of 4)	intron (NR_110523, intron 1 of 4)	50545	NR_037440	100500882		NR_037440	ENSG00000264139	MIR3667	-	microRNA 3667	ncRNA	INTRON	0	NR_110523	NO_ENSEMBL	NO_SYMBOL
chr11	121336110	121336816	+	6074	Colocalization	-216	728	+	728	121336600	121337782	+	peak41908	9	6	intron (NM_003105, intron 1 of 47)	intron (NM_003105, intron 1 of 47)	14279	NM_003105	6653	Hs,368592	NM_003105	ENSG00000137642	SORL1	C11orf32|LR11|LRP9|SORLA|SorLA-1|gp250	sortilin-related receptor, L(DLR class) A repeats containing	protein-coding	INTRON	0	NM_003105	ENSG00000137642	SORL1
chr11	46941490	46942032	+	6094	Colocalization	-400	159	-	-159	46941314	46941891	-	peak34945	0	1	Intergenic	Intergenic	-1430	NM_002334	4038	Hs,4930	NM_002334	ENSG00000134569	LRP4	CLSS|CMS17|LRP-4|LRP10|MEGF7|SOST2	LDL receptor related protein 4	protein-coding	TSS-50kb;TSS-50kb	1530;-16737	NM_002334;NM_024113	ENSG00000134569;ENSG00000149179	LRP4;C11orf49
chr17	1014217	1014639	+	6073	Colocalization	-446	161	+	161	1014193	1014985	-	peak89727	6	4	intron (NM_021962, intron 2 of 22)	intron (NM_021962, intron 2 of 22)	-2249	NM_001092	29	Hs,159306	NM_001092	ENSG00000159842	ABR	MDB	active BCR-related	protein-coding	TSS-50kb;TSS-50kb;TSS-50kb;TSS-50kb;TSS-50kb;TSS-50kb;INTRON;INTRON;INTRON	2350;2350;2350;32304;32304;32304;0;0;0	NM_001092;NM_001092;NM_001092;NM_001282149;NM_001282149;NM_001282149;NM_021962;NM_021962;NM_021962	ENSG00000276016;ENSG00000278741;ENSG00000159842;ENSG00000278741;ENSG00000159842;ENSG00000276016;ENSG00000278741;ENSG00000276016;ENSG00000159842	ABR;ABR;ABR;ABR;ABR;ABR;ABR;ABR;ABR
chr11	62461778	62462447	+	6071	Colocalization	-312	417	+	417	62462135	62462923	-	peak35762	1	2	intron (NR_037948, intron 4 of 11)	intron (NR_037948, intron 4 of 11)	-5158	NM_203422	221091	Hs,427449	NM_203422	ENSG00000177363	LRRN4CL	-	LRRN4 C-terminal like	protein-coding	TSS-50kb;TSS-50kb;TSS-50kb;TSS-50kb;TSS-50kb;TSS-50kb;TSS-50kb;TSS-50kb;INTRON	29535;-12548;16041;23303;41856;-33522;48432;5259;0	NM_001286086;NM_012202;NM_015853;NM_024099;NM_030628;NM_173810;NM_198335;NM_203422;NR_037948	ENSG00000278615;ENSG00000162188;ENSG00000162191;ENSG00000162194;ENSG00000185085;ENSG00000162222;ENSG00000089597;ENSG00000177363;NO_ENSEMBL	C11orf98;GNG3;UBXN1;LBHD1;INTS5;TTC9C;GANAB;LRRN4CL;NO_SYMBOL
chr3	148050285	148051197	+	12697	Colocalization	-956	95	+	95	148050241	148051430	-	peak158246	8	6	Intergenic	L2c|LINE|L2	-364822	NM_009585	185	Hs,477887	NM_000685	ENSG00000144891	AGTR1	AG2S|AGTR1B|AT1|AT1AR|AT1B|AT1BR|AT1R|AT2R1|HAT1R	angiotensin II receptor, type 1	protein-coding
chr11	45202883	45203145	+	6069	Colocalization	-102	1142	-	-1142	45200760	45202985	-	peak34784	9	6	intron (NM_001256695, intron 1 of 7)	CpG	32979	NM_001256695	56981	Hs,178715	NM_020229	ENSG00000019485	PRDM11	PFM8	PR domain containing 11	protein-coding
chr1	233113947	233114330	+	12698	Colocalization	-292	402	-	-402	233113234	233114239	-	peak17249	1	0	intron (NM_032324, intron 4 of 4)	intron (NM_032324, intron 4 of 4)	27367	NM_032324	84284	Hs,642715	NM_032324		NTPCR	C1orf57|HCR-NTPase	nucleoside-triphosphatase, cancer-related	protein-coding	TTS+10kb;INTRON	-6245;0	NM_014801;NM_032324	ENSG00000135749;ENSG00000135778	PCNX2;NTPCR
chr5	17097428	17097598	+	22293	Colocalization	-363	165	-	-165	17096905	17097791	-	peak195152	6	6	Intergenic	Intergenic	-119584	NM_001271606	10409	Hs,201641	NM_006317	ENSG00000176788	BASP1	CAP-23|CAP23|NAP-22|NAP22	brain abundant, membrane attached signal protein 1	protein-coding
chr1	239888701	239888934	+	17829	Colocalization	-192	76	+	76	239888743	239889046	-	peak17775	0	1	intron (NM_000740, intron 3 of 4)	intron (NM_000740, intron 3 of 4)	-6476	NR_103776	100506915	Hs,667175	NR_103776	ENSG00000233355	CHRM3-AS2	-	CHRM3 antisense RNA 2	ncRNA	INTRON;TSS-50kb	0;6576	NM_000740;NR_103776	ENSG00000133019;NO_ENSEMBL	CHRM3;NO_SYMBOL
chr17	38084581	38085045	+	17828	Colocalization	-148	755	+	755	38084897	38086239	-	peak91593	3	3	Intergenic	Plat_L3|LINE|CR1	-1684	NM_139280	94103	Hs,514151	NM_139280	ENSG00000172057	ORMDL3	-	ORMDL sphingolipid biosynthesis regulator 3	protein-coding	TSS-50kb;TSS-50kb;TSS-50kb;TSS-50kb;TSS-50kb	10766;-12258;11876;1785;-33757	NM_001165958;NM_001195545;NM_018530;NM_139280;NM_178171	ENSG00000073605;ENSG00000204913;ENSG00000073605;ENSG00000172057;ENSG00000167914	GSDMB;LRRC3C;GSDMB;ORMDL3;GSDMA
chr14	67906616	67907376	+	6062	Colocalization	-180	430	+	430	67907196	67907655	-	peak77793	1	0	Intergenic	AluSz6|SINE|Alu	-28598	NM_016445	26499	Hs,170473	NM_016445	ENSG00000100558	PLEK2	-	pleckstrin 2	protein-coding	TSS-50kb	28699	NM_016445	ENSG00000100558	PLEK2
chr9	116919171	116919442	+	12703	Colocalization	-440	155	-	-155	116918692	116919610	+	peak279597	6	6	intron (NM_032888, intron 1 of 60)	intron (NM_032888, intron 1 of 60)	1326	NM_032888	85301	Hs,494892	NM_032161	ENSG00000196739	COL27A1	STLS	collagen, type XXVII, alpha 1	protein-coding	INTRON	0	NM_032888	ENSG00000196739	COL27A1
chr1	234081427	234081561	+	22297	Colocalization	-452	182	-	-182	234080745	234081880	-	peak17318	3	2	intron (NM_173508, intron 2 of 7)	Charlie25|DNA|hAT-Charlie	40855	NM_173508	148641	Hs,158748	NM_173508	ENSG00000183780	SLC35F3	-	solute carrier family 35, member F3	protein-coding
chr5	95124140	95124282	+	6059	Colocalization	-380	139	-	-139	95123624	95124521	+	peak205157	4	3	intron (NM_014899, intron 10 of 11)	intron (NM_014899, intron 10 of 11)	34504	NM_001243659	2745	Hs,28988	NM_002064	ENSG00000173221	GLRX	GRX|GRX1	glutaredoxin	protein-coding	INTRON	0	NM_014899	ENSG00000164292	RHOBTB3
chr19	7581863	7582043	+	17827	Colocalization	-257	29	+	29	7581786	7582178	-	peak104899	1	0	intron (NM_018083, intron 1 of 1)	intron (NM_018083, intron 1 of 1)	978	NM_018083	140467	Hs,133475	NM_018083	ENSG00000198816	ZNF358	ZFEND	zinc finger protein 358	protein-coding	TSS-50kb;TSS-50kb;TSS-50kb;TSS-50kb;TSS-50kb;INTRON;TSS-50kb;TSS-50kb;TTS+10kb;TSS-50kb	-17245;-17753;-18706;27058;-16144;0;-5613;28159;8747;43836	NM_001166112;NM_001166113;NM_001166114;NM_001300881;NM_006702;NM_018083;NM_020533;NM_080662;NM_198534;NR_024491	ENSG00000032444;ENSG00000032444;ENSG00000032444;ENSG00000104883;ENSG00000032444;ENSG00000198816;ENSG00000090674;ENSG00000104883;ENSG00000198723;NO_ENSEMBL	PNPLA6;PNPLA6;PNPLA6;PEX11G;PNPLA6;ZNF358;MCOLN1;PEX11G;C19orf45;NO_SYMBOL
chr14	58604556	58605303	+	6057	Colocalization	-365	474	+	474	58604938	58605869	-	peak77050	1	1	exon (NM_001001872, exon 2 of 8)	exon (NM_001001872, exon 2 of 8)	13443	NM_001001872	145407	Hs,26766	NM_001001872		C14orf37	c14_5376	chromosome 14 open reading frame 37	protein-coding	EXON	0	NM_001001872	ENSG00000139971	C14orf37
chr5	74350509	74350752	+	17826	Colocalization	-70	1200	-	-1200	74348282	74350579	-	peak202163	9	6	promoter-TSS (NR_126375)	promoter-TSS (NR_126375)	-963	NR_126375	104326191	Hs,582288	NR_126375	ENSG00000250889	LINC01336	-	long intergenic non-protein coding RNA 1336	ncRNA	TSS-50kb;TSS-1500	22807;1063	NM_016591;NR_126375	ENSG00000176928;NO_ENSEMBL	GCNT4;NO_SYMBOL
chr11	117489951	117490039	+	22288	Colocalization	-230	355	-	-355	117489100	117490181	-	peak41584	4	3	intron (NM_020693, intron 3 of 32)	intron (NM_020693, intron 3 of 32)	178335	NM_020693	57453	Hs,659513	NM_020693	ENSG00000177103	DSCAML1	DSCAM2	Down syndrome cell adhesion molecule like 1	protein-coding	INTRON	0	NM_020693	ENSG00000177103	DSCAML1
chr1	229406029	229406251	+	12440	Colocalization	-620	504	+	504	229405630	229407657	-	peak16961	9	6	promoter-TSS (NM_004578)	promoter-TSS (NM_004578)	-165	NM_001271998	5867	Hs,296169	NM_004578	ENSG00000168118	RAB4A	HRES-1|HRES-1/RAB4|HRES1|RAB4	RAB4A, member RAS oncogene family	protein-coding	TSS-1500;TSS-50kb	-264;-33584	NM_004578;NM_006542	ENSG00000168118;ENSG00000213029	RAB4A;SPHAR
chr14	31079559	31080267	+	6585	Colocalization	-521	253	+	253	31079746	31080586	-	peak73689	3	4	intron (NM_017769, intron 12 of 14)	MER58A|DNA|hAT-Charlie	-11294	NM_001283033	23256	Hs,369168	NM_016106	ENSG00000092108	SCFD1	C14orf163|RA410|SLY1|SLY1P|STXBP1L2	sec1 family domain containing 1	protein-coding	TSS-50kb;TSS-50kb	-11458;-11393	NM_001257376;NM_001283032	ENSG00000092108;ENSG00000092108	SCFD1;SCFD1
chr19	31869089	31869767	+	6587	Colocalization	-885	14	-	-14	31868854	31869974	-	peak105962	5	4	Intergenic	Intergenic	-29224	NM_020856	57616	Hs,278436	NM_020856	ENSG00000121297	TSHZ3	TSH3|ZNF537	teashirt zinc finger homeobox 3	protein-coding	TSS-50kb	29325	NM_020856	ENSG00000121297	TSHZ3
chr2	23677796	23677850	+	21646	Colocalization	-72	1013	-	-1013	23675752	23677867	+	peak109102	4	2	intron (NM_052920, intron 1 of 13)	intron (NM_052920, intron 1 of 13)	68512	NM_052920	114818	Hs,130593	NM_025067	ENSG00000119771	KLHL29	KBTBD9	kelch-like family member 29	protein-coding	INTRON	0	NM_052920	ENSG00000119771	KLHL29
chr4	12725188	12725837	+	12179	Colocalization	-60	676	+	676	12725777	12726599	-	peak166161	2	2	Intergenic	Intergenic	501113	NR_125910	101929019	Hs,434234	NR_125910	ENSG00000251210	LOC101929019	-	uncharacterized LOC101929019	ncRNA
chr3	15966723	15966918	+	21648	Colocalization	-184	318	-	-318	15966098	15966906	-	peak142964	4	2	Intergenic	Intergenic	51224	NR_030289	693148		NR_030289	ENSG00000207815	MIR563	MIRN563|hsa-mir-563	microRNA 563	ncRNA
chr7	47693488	47693946	+	7108	Colocalization	-438	113	-	-113	47693282	47693927	+	peak241008	1	2	Intergenic	Intergenic	-1237	NM_001123065	401335	Hs,520816	NM_001123065		C7orf65	-	chromosome 7 open reading frame 65	protein-coding	TSS-1500	-1337	NM_001123065	NO_ENSEMBL	NO_SYMBOL
chr12	8390137	8390648	+	7107	Colocalization	-367	74	-	-74	8390132	8390503	-	peak43467	6	5	intron (NR_120454, intron 1 of 2)	intron (NR_120454, intron 1 of 2)	2307	NR_120455	101927905	Hs,621425	NR_120454	ENSG00000215241	LOC101927905	-	uncharacterized LOC101927905	ncRNA	TSS-50kb;INTRON	10205;0	NM_018088;NR_120454	ENSG00000171847;NO_ENSEMBL	FAM90A1;NO_SYMBOL
chr1	211813360	211813740	+	12180	Colocalization	-358	269	-	-269	211812844	211813718	+	peak15515	1	1	intron (NR_131925, intron 1 of 2)	intron (NR_131925, intron 1 of 2)	131	NR_131925	105748977	Hs,553186	NR_131925		LOC105748977	-	uncharacterized LOC105748977	ncRNA	INTRON	0	NR_131925	NO_ENSEMBL	NO_SYMBOL
chr14	77565846	77566694	+	7105	Colocalization	-168	1550	-	-1550	77563427	77566014	-	peak78554	9	6	intron (NM_033426, intron 1 of 3)	intron (NM_033426, intron 1 of 3)	143	NM_033426	85457	Hs,709066	NM_033426	ENSG00000198894	CIPC	KIAA1737	CLOCK-interacting pacemaker	protein-coding	INTRON;TSS-50kb	0;22287	NM_033426;NR_110553	ENSG00000198894;NO_ENSEMBL	CIPC;NO_SYMBOL
chr7	97924561	97924806	+	18201	Colocalization	-194	297	-	-297	97924019	97924755	-	peak246349	3	4	intron (NM_018842, intron 12 of 13)	intron (NM_018842, intron 12 of 13)	13408	NM_001159491	25798	Hs,567438	NM_015379	ENSG00000164713	BRI3	I3	brain protein I3	protein-coding	TTS+10kb;TTS+10kb;TSS-50kb;INTRON	2213;3325;42925;0	NM_001159491;NM_015379;NM_015395;NM_018842	ENSG00000164713;ENSG00000164713;ENSG00000205356;ENSG00000006453	BRI3;BRI3;TECPR1;BAIAP2L1
chr14	105213058	105213611	+	7102	Colocalization	-708	142	+	142	105212902	105214050	+	peak81097	7	6	3' UTR (NM_152328, exon 13 of 13)	3' UTR (NM_152328, exon 13 of 13)	-5994	NM_006427	10572	Hs,112058	NM_006427	ENSG00000184990	SIVA1	CD27BP|SIVA|Siva-1|Siva-2	SIVA1, apoptosis-inducing factor	protein-coding	TSS-50kb	-6093	NM_006427	ENSG00000184990	SIVA1
chr17	30227903	30228040	+	18200	Colocalization	-69	670	+	670	30227971	30229312	-	peak91212	9	6	promoter-TSS (NM_018428)	promoter-TSS (NM_018428)	87	NM_018428	55813	Hs,589862	NM_018428		UTP6	C17orf40|HCA66	UTP6, small subunit (SSU) processome component, homolog (yeast)	protein-coding	TSS-50kb;TSS-50kb;TSS-200	-35501;42417;14	NM_015355;NM_018405;NM_018428	ENSG00000178691;ENSG00000172301;ENSG00000108651	SUZ12;COPRS;UTP6
chr14	45682795	45682894	+	21653	Colocalization	-406	280	+	280	45682488	45683760	-	peak75548	3	5	intron (NM_018353, intron 13 of 16)	LTR5_Hs|LTR|ERVK	39481	NM_018353	55320	Hs,732769	NM_018353	ENSG00000129534	MIS18BP1	C14orf106|HSA242977|KNL2|M18BP1	MIS18 binding protein 1	protein-coding
chr6	39043122	39043463	+	7098	Colocalization	-640	172	+	172	39042823	39044106	+	peak217495	8	5	intron (NM_002062, intron 7 of 12)	intron (NM_002062, intron 7 of 12)	26908	NM_002062	2740	Hs,389103	NM_002062	ENSG00000112164	GLP1R	-	glucagon-like peptide 1 receptor	protein-coding	INTRON	0	NM_002062	ENSG00000112164	GLP1R
chr14	55589080	55590040	+	7095	Colocalization	-946	22	+	22	55589094	55590070	-	peak76779	1	2	Intergenic	Intergenic	-6353	NM_001177388	3958	Hs,531081	NM_002306	ENSG00000131981	LGALS3	CBP35|GAL3|GALBP|GALIG|L31|LGALS2|MAC2	lectin, galactoside-binding, soluble, 3	protein-coding	TSS-50kb;TSS-50kb	-6452;-14218	NM_001177388;NR_003225	NO_ENSEMBL;NO_ENSEMBL	NO_SYMBOL;NO_SYMBOL
chr13	52531505	52531818	+	21658	Colocalization	-302	538	+	538	52531516	52532884	-	peak62036	3	2	intron (NM_001005918, intron 5 of 16)	intron (NM_001005918, intron 5 of 16)	53430	NM_001243182	540	Hs,492280	NM_000053	ENSG00000123191	ATP7B	PWD|WC1|WD|WND	ATPase, Cu++ transporting, beta polypeptide	protein-coding	INTRON	0	NM_001005918	ENSG00000123191	ATP7B
chr6	101850881	101851156	+	21659	Colocalization	-147	810	-	-810	101849389	101851028	-	peak226531	8	6	intron (NM_175768, intron 1 of 16)	CpG	3348	NM_021956	2898	Hs,98262	NM_021956	ENSG00000164418	GRIK2	EAA4|GLR6|GLUK6|GLUR6|GluK2|MRT6	glutamate receptor, ionotropic, kainate 2	protein-coding
chr20	52517485	52518274	+	7090	Colocalization	-403	980	-	-980	52515911	52517888	-	peak134330	5	4	Intergenic	MER113A|DNA|hAT-Charlie	-24652	NR_002189	391257	Hs,449977	NR_002189		SUMO1P1	PIC1L|UBL2|UBL6	SUMO1 pseudogene 1	pseudo	TSS-50kb	24753	NR_002189	NO_ENSEMBL	NO_SYMBOL
chr11	112667265	112668108	+	7089	Colocalization	-1022	84	-	-84	112666918	112668286	-	peak41181	2	4	Intergenic	MIRb|SINE|MIR	-164367	NM_181351	4684	Hs,503878	NM_000615	ENSG00000149294	NCAM1	CD56|MSK39|NCAM	neural cell adhesion molecule 1	protein-coding
chr5	157980563	157981066	+	7087	Colocalization	-624	108	+	108	157980441	157981402	-	peak212969	3	3	Intergenic	Intergenic	-144141	NR_109888	101927697	Hs,483960	NR_109888	ENSG00000276778	LOC101927697	-	uncharacterized LOC101927697	ncRNA
chr15	68892176	68892262	+	21662	Colocalization	-355	38	-	-38	68891831	68892531	-	peak83937	3	4	intron (NM_006091, intron 1 of 11)	intron (NM_006091, intron 1 of 11)	-16698	NM_001190456	10391	Hs,551213	NM_006091	ENSG00000103647	CORO2B	CLIPINC	coronin, actin binding protein, 2B	protein-coding	TSS-50kb;TSS-50kb;INTRON	-16797;-32245;0	NM_001190456;NM_001190457;NM_006091	ENSG00000103647;ENSG00000103647;ENSG00000103647	CORO2B;CORO2B;CORO2B
chr2	85186210	85186394	+	7084	Colocalization	-938	221	-	-221	85185014	85187148	+	peak113923	9	6	Intergenic	Intergenic	-12150	NM_020122	56888	Hs,654968	NM_020122	ENSG00000176407	KCMF1	DEBT91|FIGC|PCMF|ZZZ1	potassium channel modulatory factor 1	protein-coding	TSS-50kb	-12249	NM_020122	ENSG00000176407	KCMF1
chr5	96121146	96121528	+	7083	Colocalization	-378	205	+	205	96121150	96121934	-	peak205345	3	3	exon (NM_001198541, exon 13 of 19)	exon (NM_001198541, exon 13 of 19)	22350	NM_001040458	51752	Hs,666524	NM_016442	ENSG00000164307	ERAP1	A-LAP|ALAP|APPILS|ARTS-1|ARTS1|ERAAP|ERAAP1|PILS-AP|PILSAP	endoplasmic reticulum aminopeptidase 1	protein-coding	EXON	0	NM_001198541	ENSG00000164307	ERAP1
chr21	43477347	43477818	+	7082	Colocalization	-464	472	-	-472	43476409	43477811	-	peak138705	6	6	Intergenic	Intergenic	-5958	NM_001199528	89766	Hs,242520	NM_173568	ENSG00000177398	UMODL1	-	uromodulin-like 1	protein-coding	TSS-50kb;TSS-50kb;TSS-50kb	-6057;46715;-14415	NM_001199528;NM_020727;NM_173568	ENSG00000177398;ENSG00000173276;ENSG00000177398	UMODL1;ZBTB21;UMODL1
chr3	153972528	153972642	+	12191	Colocalization	-210	439	+	439	153972432	153973616	-	peak159199	1	2	intron (NM_001251963, intron 14 of 14)	intron (NM_001251963, intron 14 of 14)	69262	NM_020865	170506	Hs,446270	NM_020865	ENSG00000174953	DHX36	DDX36|G4R1|MLEL1|RHAU	DEAH (Asp-Glu-Ala-His) box polypeptide 36	protein-coding	INTRON;INTRON	0;0	NM_001251963;NM_001251963	ENSG00000114790;ENSG00000277101	ARHGEF26;ARHGEF26
chr7	135338723	135338921	+	12192	Colocalization	-150	612	-	-612	135337547	135338874	-	peak251292	2	4	Intergenic	Intergenic	-9010	NM_001130929	647087	Hs,200022	NM_001130929	ENSG00000243317	C7orf73	PL-5283	chromosome 7 open reading frame 73	protein-coding	TSS-50kb;TTS+10kb	-9110;4812	NM_001130929;NM_015135	ENSG00000243317;ENSG00000155561	C7orf73;NUP205
chr7	150085643	150086145	+	7077	Colocalization	-486	304	+	304	150085659	150086738	-	peak252892	7	6	intron (NM_173680, intron 2 of 2)	intron (NM_173680, intron 2 of 2)	9793	NM_173680	285971	Hs,655734	NM_173680	ENSG00000196456	ZNF775	-	zinc finger protein 775	protein-coding	TSS-50kb;INTRON;TSS-50kb;TSS-50kb	47536;0;-16741;-44643	NM_002889;NM_173680;NR_027237;NR_034033	ENSG00000106538;ENSG00000196456;NO_ENSEMBL;NO_ENSEMBL	RARRES2;ZNF775;NO_SYMBOL;NO_SYMBOL
chr17	70577137	70577961	+	7076	Colocalization	-264	905	-	-905	70575886	70577401	-	peak93447	9	6	intron (NR_036488, intron 1 of 3)	intron (NR_036488, intron 1 of 3)	12299	NR_036488	100499467	Hs,157726	NR_036488		LINC00673	HI-LNC75	long intergenic non-protein coding RNA 673	ncRNA	INTRON	0	NR_036488	NO_ENSEMBL	NO_SYMBOL
chr6	39018262	39018735	+	21669	Colocalization	-698	9	-	-9	39018019	39018959	+	peak217491	1	1	intron (NM_002062, intron 1 of 12)	intron (NM_002062, intron 1 of 12)	1932	NM_002062	2740	Hs,389103	NM_002062	ENSG00000112164	GLP1R	-	glucagon-like peptide 1 receptor	protein-coding	INTRON	0	NM_002062	ENSG00000112164	GLP1R
chr9	27527923	27528300	+	7072	Colocalization	-428	888	+	888	27527873	27530128	+	peak274930	9	6	intron (NM_024761, intron 1 of 3)	CpG	849	NM_024761	79817	Hs,369022	NM_024761	ENSG00000120162	MOB3B	C9orf35|MOB1D|MOBKL2B	MOB kinase activator 3B	protein-coding	TTS+10kb	2605	NM_020124	ENSG00000147896	IFNK
chr3	8547545	8548466	+	7070	Colocalization	-201	464	-	-464	8547337	8547746	-	peak142353	0	0	intron (NM_001278233, intron 1 of 4)	intron (NM_001278233, intron 1 of 4)	4049	NM_001278234	29995	Hs,475353	NM_014583	ENSG00000071282	LMCD1	-	LIM and cysteine-rich domains 1	protein-coding	INTRON;TSS-50kb	0;3949	NM_001278233;NR_033378	ENSG00000071282;NO_ENSEMBL	LMCD1;NO_SYMBOL
chr17	64371960	64372272	+	21645	Colocalization	-398	122	-	-122	64371630	64372359	+	peak93088	1	0	intron (NM_002737, intron 2 of 16)	intron (NM_002737, intron 2 of 16)	40977	NR_110822	101928001	Hs,650730	NR_110822		PRKCA-AS1	-	PRKCA antisense RNA 1	ncRNA	INTRON	0	NM_002737	ENSG00000154229	PRKCA
chr12	50596288	50596362	+	21674	Colocalization	-140	285	-	-285	50595652	50596427	-	peak48918	2	2	promoter-TSS (NM_001243775)	promoter-TSS (NM_001243775)	-724	NM_001243775	51474	Hs,525419	NM_016357	ENSG00000050405	LIMA1	EPLIN|SREBP3	LIM domain and actin binding 1	protein-coding	TSS-1500;TSS-50kb	825;34825	NM_001243775;NM_001281731	ENSG00000050405;ENSG00000139624	LIMA1;CERS5
chr5	74230124	74230606	+	18203	Colocalization	-131	902	+	902	74230475	74232059	-	peak202143	9	6	Intergenic	Intergenic	-68604	NM_015566	26049	Hs,91662	NM_015566	ENSG00000198780	FAM169A	SLAP75	family with sequence similarity 169, member A	protein-coding
chr19	29087549	29088039	+	7117	Colocalization	-622	68	-	-68	29087281	29088172	-	peak105885	2	0	intron (NR_110759, intron 5 of 9)	intron (NR_110759, intron 5 of 9)	130874	NR_110759	100420587	Hs,569956	NR_110759	ENSG00000267243	LOC100420587	-	SHC SH2-domain binding protein 1 pseudogene	pseudo	INTRON	0	NR_110759	NO_ENSEMBL	NO_SYMBOL
chr20	49415481	49416244	+	7165	Colocalization	-462	248	-	-248	49415285	49415943	+	peak134180	1	0	intron (NM_198799, intron 1 of 4)	intron (NM_198799, intron 1 of 4)	4183	NM_001010974	55653	Hs,381178	NM_017843	ENSG00000124243	BCAS4	CNOL	breast carcinoma amplified sequence 4	protein-coding	INTRON	0	NM_198799	ENSG00000124243	BCAS4
chr1	184942375	184942620	+	7164	Colocalization	-100	817	+	817	184942520	184944110	-	peak12657	8	6	intron (NM_052966, intron 1 of 13)	CpG	403	NM_052966	116496	Hs,518662	NM_052966	ENSG00000135842	FAM129A	C1orf24|GIG39|NIBAN	family with sequence similarity 129, member A	protein-coding
chr7	73246670	73246788	+	21609	Colocalization	-120	980	-	-980	73244708	73246790	-	peak242831	7	6	exon (NM_001305, exon 1 of 1)	exon (NM_001305, exon 1 of 1)	556	NM_001305	1364	Hs,647036	NM_001305	ENSG00000189143	CLDN4	CPE-R|CPER|CPETR|CPETR1|WBSCR8|hCPE-R	claudin 4	protein-coding	1ST EXON;TTS+10kb;TSS-50kb	0;-3271;-29839	NM_001305;NM_152559;NM_182504	ENSG00000189143;ENSG00000165171;ENSG00000175877	CLDN4;WBSCR27;WBSCR28
chr22	38637003	38637459	+	12151	Colocalization	-344	161	-	-161	38636792	38637347	-	peak140367	3	3	intron (NM_012264, intron 3 of 8)	HAL1|LINE|L1	-16343	NR_132774	106635525		NR_132774		SNORA92	-	small nucleolar RNA, H/ACA box 92	snoRNA	TSS-50kb	16444	NR_132774	NO_ENSEMBL	NO_SYMBOL
chr7	89840346	89840574	+	7158	Colocalization	-462	602	+	602	89840112	89842013	-	peak245454	9	6	promoter-TSS (NM_152999)	promoter-TSS (NM_152999)	63	NM_001244944	261729	Hs,489051	NM_152999	ENSG00000157214	STEAP2	IPCA1|PCANAP1|PUMPCn|STAMP1|STMP	STEAP family member 2, metalloreductase	protein-coding	TSS-50kb;TSS-1500;TSS-50kb;TSS-200	-33525;-211;-2171;-37	NM_001039706;NM_001040665;NM_001040666;NM_152999	ENSG00000105792;ENSG00000157214;ENSG00000157214;ENSG00000157214	CFAP69;STEAP2;STEAP2;STEAP2
chr10	28615620	28616029	+	12154	Colocalization	-510	173	-	-173	28615173	28616129	-	peak20858	7	6	Intergenic	Intergenic	-37372	NR_107053	102465880		NR_107053	ENSG00000275036	MIR8086	hsa-mir-8086	microRNA 8086	ncRNA	TSS-50kb;TSS-50kb	44685;37473	NM_173496;NR_107053	ENSG00000150054;NO_ENSEMBL	MPP7;NO_SYMBOL
chr2	25677985	25678662	+	7154	Colocalization	-542	123	-	-123	25677874	25678528	-	peak109264	0	1	intron (NM_033148, intron 10 of 18)	intron (NM_033148, intron 10 of 18)	-112742	NM_175630	1788	Hs,515840	NM_022552	ENSG00000119772	DNMT3A	DNMT3A2|M,HsaIIIA|TBRS	DNA (cytosine-5-)-methyltransferase 3 alpha	protein-coding	INTRON	0	NM_033148	ENSG00000138101	DTNB
chr2	60524601	60525000	+	7153	Colocalization	-498	98	-	-98	60524305	60525099	-	peak111911	2	1	Intergenic	Intergenic	85469	NR_132991	106660609	Hs,565545	NR_132991		MIR4432HG	-	MIR4432 host gene	ncRNA
chr13	50782723	50783418	+	7149	Colocalization	-843	66	+	66	50782575	50783698	+	peak61853	4	5	intron (NR_109974, intron 2 of 6)	intron (NR_109974, intron 2 of 6)	36983	NR_002183	145165	Hs,511834	NM_153290		ST13P4	FAM10A4|FAM10A4P	suppression of tumorigenicity 13 (colon carcinoma) (Hsp70 interacting protein) pseudogene 4	pseudo	INTRON	0	NR_109974	NO_ENSEMBL	NO_SYMBOL
chr7	156338661	156338993	+	7148	Colocalization	-342	68	+	68	156338651	156339139	-	peak253324	1	2	intron (NR_103858, intron 1 of 1)	intron (NR_103858, intron 1 of 1)	5710	NR_024119	64433	Hs,404170	NR_024119	ENSG00000279418	LINC00244	C7orf4|NCRNA00244	long intergenic non-protein coding RNA 244	ncRNA	TTS+10kb;INTRON	5201;0	NR_024119;NR_103858	NO_ENSEMBL;NO_ENSEMBL	NO_SYMBOL;NO_SYMBOL
chr2	131798808	131799068	+	7145	Colocalization	-122	202	-	-202	131798542	131798930	-	peak117165	0	1	intron (NM_032995, intron 7 of 11)	intron (NM_032995, intron 7 of 11)	52268	NM_001009993	130074	Hs,534679	NM_001009993	ENSG00000152102	FAM168B	MANI	family with sequence similarity 168, member B	protein-coding	TTS+10kb;INTRON	-5988;0	NM_001009993;NM_032995	ENSG00000152102;ENSG00000136002	FAM168B;ARHGEF4
chr14	71650629	71650706	+	21622	Colocalization	-60	288	+	288	71650647	71651265	-	peak78132	1	1	Intergenic	Intergenic	-214098	NR_001276	319139		NR_001276	ENSG00000207444	SNORD56B	RNU56B	small nucleolar RNA, C/D box 56B	snoRNA
chr9	107755910	107756367	+	7143	Colocalization	-471	1376	-	-1376	107753144	107756381	-	peak278886	9	6	Intergenic	Intergenic	-64236	NM_005502	19	Hs,659274	NM_005502	ENSG00000165029	ABCA1	ABC-1|ABC1|CERP|HDLDT1|TGD	ATP binding cassette subfamily A member 1	protein-coding
chr3	44277272	44277773	+	7142	Colocalization	-634	34	+	34	44277138	44277973	+	peak146252	6	5	Intergenic	Intergenic	-5822	NM_001145030	375337	Hs,132125	NM_001145030	ENSG00000173769	TOPAZ1	C3orf77	testis and ovary specific PAZ domain containing 1	protein-coding	TSS-50kb	-5921	NM_001145030	ENSG00000173769	TOPAZ1
chr2	154727287	154727485	+	21624	Colocalization	-516	1298	+	1298	154726969	154730399	-	peak120509	9	6	5' UTR (NM_052917, exon 1 of 13)	5' UTR (NM_052917, exon 1 of 13)	273	NM_052917	114805	Hs,470277	NM_052917	ENSG00000144278	GALNT13	GalNAc-T13	polypeptide N-acetylgalactosaminyltransferase 13	protein-coding
chr5	95630926	95631327	+	18215	Colocalization	-191	700	-	-700	95629736	95631117	+	peak205270	9	6	intron (NR_130776, intron 1 of 4)	intron (NR_130776, intron 1 of 4)	137436	NM_001177875	5122	Hs,78977	NM_000439	ENSG00000175426	PCSK1	BMIQ12|NEC1|PC1|PC3|SPC3	proprotein convertase subtilisin/kexin type 1	protein-coding	INTRON	0	NR_130776	NO_ENSEMBL	NO_SYMBOL
chr16	84628807	84628922	+	12165	Colocalization	-312	125	+	125	84628609	84629369	-	peak89167	3	6	intron (NM_021149, intron 2 of 3)	intron (NM_021149, intron 2 of 3)	22713	NM_021149	23406	Hs,289092	NM_021149	ENSG00000103187	COTL1	CLP	coactosin-like F-actin binding protein 1	protein-coding	INTRON	0	NM_021149	ENSG00000103187	COTL1
chr7	72926293	72926869	+	7136	Colocalization	-196	461	+	461	72926674	72927411	-	peak242785	2	1	intron (NM_032408, intron 1 of 19)	intron (NM_032408, intron 1 of 19)	9572	NM_032408	9031	Hs,743372	NM_023005	ENSG00000009954	BAZ1B	WBSCR10|WBSCR9|WSTF	bromodomain adjacent to zinc finger domain 1B	protein-coding	INTRON	0	NM_032408	ENSG00000009954	BAZ1B
chr5	95186173	95186605	+	12166	Colocalization	-533	95	-	-95	95185882	95186706	-	peak205171	9	6	Intergenic	MamRep1527|LTR|LTR	-1642	NR_026936	202299	Hs,8373	NM_175616	ENSG00000236882	LINC01554	C5orf27|FIS	long intergenic non-protein coding RNA 1554	ncRNA	TSS-50kb;TSS-50kb	27818;-1741	NM_001118890;NR_026936	ENSG00000173221;NO_ENSEMBL	GLRX;NO_SYMBOL
chr1	212004577	212004804	+	12168	Colocalization	-7	1126	-	-1126	212002544	212004583	-	peak15532	8	6	intron (NM_014873, intron 1 of 7)	CpG	550	NM_014873	9926	Hs,744851	NM_014873	ENSG00000123684	LPGAT1	FAM34A|FAM34A1|NET8	lysophosphatidylglycerol acyltransferase 1	protein-coding
chr8	1923723	1924324	+	7131	Colocalization	-548	491	-	-491	1922794	1924272	-	peak253684	4	4	intron (NM_014867, intron 1 of 1)	Tigger3a|DNA|TcMar-Tigger	1489	NM_014867	9920	Hs,5333	NM_014867	ENSG00000176595	KBTBD11	KLHDC7C	kelch repeat and BTB (POZ) domain containing 11	protein-coding
chr17	18760055	18760103	+	21633	Colocalization	-108	417	-	-417	18759161	18760162	-	peak90745	8	6	promoter-TSS (NM_001243936)	promoter-TSS (NM_001243936)	50	NM_001243942	5636	Hs,632236	NM_002767	ENSG00000141127	PRPSAP2	PAP41	phosphoribosyl pyrophosphate synthetase-associated protein 2	protein-coding	TSS-200;TSS-50kb;TSS-50kb	-49;-9219;-1818	NM_001243936;NM_001243940;NM_002767	ENSG00000141127;ENSG00000141127;ENSG00000141127	PRPSAP2;PRPSAP2;PRPSAP2
chr4	141164215	141164277	+	21634	Colocalization	-50	486	+	486	141164227	141165236	+	peak185338	5	6	Intergenic	Intergenic	-13708	NM_032547	60592	Hs,480815	NM_032547	ENSG00000153130	SCOC	HRIHFB2072|SCOCO	short coiled-coil protein	protein-coding	TSS-50kb	-13807	NM_032547	ENSG00000153130	SCOC
chr11	102700661	102700851	+	18208	Colocalization	-622	212	+	212	102700229	102701706	-	peak40004	0	1	intron (NR_038390, intron 4 of 7)	intron (NR_038390, intron 4 of 7)	13452	NM_002422	4314	Hs,375129	NM_002422	ENSG00000149968	MMP3	CHDS6|MMP-3|SL-1|STMY|STMY1|STR1	matrix metallopeptidase 3	protein-coding	TSS-50kb;TTS+10kb;TSS-50kb;INTRON	32103;-5659;49710;0	NM_001145938;NM_002422;NM_002425;NR_038390	ENSG00000196611;ENSG00000149968;ENSG00000166670;NO_ENSEMBL	MMP1;MMP3;MMP10;NO_SYMBOL
chr19	44029790	44029990	+	7124	Colocalization	-219	110	-	-110	44029551	44030009	-	peak106662	1	0	intron (NM_014297, intron 3 of 6)	intron (NM_014297, intron 3 of 6)	1616	NM_014297	23474	Hs,7486	NM_014297	ENSG00000105755	ETHE1	HSCO|YF13H12	ethylmalonic encephalopathy 1	protein-coding	INTRON;TSS-50kb;TSS-50kb	0;-7659;20896	NM_014297;NM_174945;NM_198850	ENSG00000105755;ENSG00000176472;ENSG00000176531	ETHE1;ZNF575;PHLDB3
chr13	51092895	51093333	+	7123	Colocalization	-224	278	+	278	51093110	51093675	-	peak61885	0	0	intron (NR_109974, intron 5 of 6)	intron (NR_109974, intron 5 of 6)	8192	NR_125753	103689915	Hs,722230	NR_125753	ENSG00000229323	DLEU1-AS1	LINC01308	DLEU1 antisense RNA 1	ncRNA	INTRON;TTS+10kb	0;-1776	NR_109974;NR_125753	NO_ENSEMBL;NO_ENSEMBL	NO_SYMBOL;NO_SYMBOL
chr22	31746613	31746848	+	21640	Colocalization	-289	46	-	-46	31746467	31746902	-	peak139961	1	0	non-coding (NR_120386, exon 1 of 1)	non-coding (NR_120386, exon 1 of 1)	3940	NR_120386	54944	Hs,648259	NM_017834		LINC01521	-	long intergenic non-protein coding RNA 1521	ncRNA	TSS-50kb;TSS-50kb	-48954;4536	NM_004147;NM_014323	ENSG00000185721;ENSG00000100105	DRG1;PATZ1
chr9	9536255	9536962	+	7120	Colocalization	-968	934	-	-934	9534125	9537223	-	peak272468	7	5	intron (NM_002839, intron 8 of 45)	intron (NM_002839, intron 8 of 45)	677656	NR_121599	101929407	Hs,649971	NR_121599		PTPRD-AS1	-	PTPRD antisense RNA 1	ncRNA	INTRON	0	NM_002839	ENSG00000153707	PTPRD
chr4	71517764	71518434	+	7118	Colocalization	-541	168	-	-168	71517557	71518305	-	peak174626	5	6	Intergenic	MIR|SINE|MIR	14417	NM_144646	3512	Hs,643431	NM_144646	ENSG00000132465	JCHAIN	IGCJ|IGJ|JCH	joining chain of multimeric IgA and IgM	protein-coding	TSS-50kb;TTS+10kb;TTS+10kb	-36364;5496;-3426	NM_020368;NM_031889;NM_144646	ENSG00000132467;ENSG00000132464;ENSG00000132465	UTP3;ENAM;JCHAIN
chr12	15032173	15032966	+	7116	Colocalization	-738	81	+	81	15032229	15033073	-	peak44236	0	1	Intergenic	L1MEc|LINE|L1	6202	NM_000900	4256	Hs,365706	NM_000900	ENSG00000111341	MGP	GIG36|MGLAP|NTI	matrix Gla protein	protein-coding	TTS+10kb;TSS-50kb	-1563;36339	NM_000900;NM_021071	ENSG00000111341;ENSG00000111339	MGP;ART4
chr12	3862583	3862773	+	12200	Colocalization	-264	652	-	-652	3861205	3862846	-	peak43138	3	4	intron (NM_032680, intron 1 of 10)	intron (NM_032680, intron 1 of 10)	340	NM_001144958	84766	Hs,504534	NM_032680	ENSG00000130038	CRACR2A	EFCAB4B	calcium release activated channel regulator 2A	protein-coding	INTRON	0	NM_032680	ENSG00000130038	CRACR2A
chr1	78470417	78470938	+	7065	Colocalization	-1232	50	+	50	78469706	78471749	-	peak5728	9	6	promoter-TSS (NM_007034)	promoter-TSS (NM_007034)	92	NM_007034	11080	Hs,13852	NM_007034		DNAJB4	DNAJW|DjB4|HLJ1	DnaJ (Hsp40) homolog, subfamily B, member 4	protein-coding	TSS-50kb;TSS-50kb;TSS-200;TSS-50kb	-39859;25940;-7;-40960	NM_001304725;NM_003902;NM_007034;NM_017655	NO_ENSEMBL;ENSG00000162613;ENSG00000162616;ENSG00000137960	NO_SYMBOL;FUBP1;DNAJB4;GIPC2
chr1	217522792	217523080	+	12201	Colocalization	-270	364	-	-364	217522082	217523061	-	peak16066	2	0	Intergenic	Intergenic	-211475	NM_001243510	2104	Hs,444225	NM_001438	ENSG00000196482	ESRRG	ERR3|ERRgamma|NR3B3	estrogen-related receptor gamma	protein-coding
chr22	31198232	31198416	+	7009	Colocalization	-22	658	+	658	31198394	31199570	+	peak139917	6	5	intron (NM_001282740, intron 1 of 12)	CpG	-19521	NM_001282741	23762	Hs,517546	NM_030758	ENSG00000184792	OSBP2	HLM|ORP-4|ORP4|OSBPL1|OSBPL4	oxysterol binding protein 2	protein-coding	TSS-50kb	-19620	NM_001282741	ENSG00000184792	OSBP2
chr14	65121732	65122036	+	7008	Colocalization	-268	557	-	-557	65120654	65122000	+	peak77605	9	6	Intergenic	Intergenic	-49799	NM_001308147	26030	Hs,509637	NM_015549	ENSG00000126822	PLEKHG3	ARHGEF43|KIAA0599	pleckstrin homology domain containing, family G (with RhoGef domain) member 3	protein-coding	TSS-50kb	-49898	NM_001308147	ENSG00000126822	PLEKHG3
chr4	109805624	109805696	+	21713	Colocalization	-178	340	+	340	109805518	109806481	-	peak179886	0	0	intron (NM_032518, intron 17 of 33)	intron (NM_032518, intron 17 of 33)	-121765	NM_001146590	64850	Hs,106576	NM_031279	ENSG00000164089	ETNPPL	AGXT2L1	ethanolamine-phosphate phospho-lyase	protein-coding	INTRON	0	NM_032518	ENSG00000188517	COL25A1
chr6	153325022	153325202	+	21714	Colocalization	-55	1011	-	-1011	153323125	153325077	-	peak233718	9	6	promoter-TSS (NR_126056)	promoter-TSS (NR_126056)	-151	NM_001301870	54516	Hs,225836	NM_019041	ENSG00000112031	MTRF1L	HMRF1L|MRF1L|mtRF1a	mitochondrial translational release factor 1-like	protein-coding	TSS-50kb;TSS-50kb;TTS+10kb;TSS-1500	19462;19999;-8030;252	NM_001142522;NM_012177;NM_012419;NR_126056	ENSG00000112029;ENSG00000112029;ENSG00000091844;NO_ENSEMBL	FBXO5;FBXO5;RGS17;NO_SYMBOL
chr4	40720779	40721375	+	12233	Colocalization	-613	115	-	-115	40720532	40721392	+	peak170441	7	4	Intergenic	Intergenic	-30952	NM_024677	79730	Hs,570821	NM_024677	ENSG00000179299	NSUN7	-	NOP2/Sun domain family, member 7	protein-coding	TSS-50kb	-31051	NM_024677	ENSG00000179299	NSUN7
chr20	22443756	22444165	+	12234	Colocalization	-390	206	+	206	22443774	22444557	-	peak132683	3	3	Intergenic	Intergenic	-42885	NR_027089	284788	Hs,651993	NR_027089	ENSG00000204684	LOC284788	-	uncharacterized LOC284788	ncRNA	TSS-50kb	42986	NR_027090	NO_ENSEMBL	NO_SYMBOL
chr3	94242867	94243672	+	7002	Colocalization	-1138	242	+	242	94242535	94244490	-	peak151857	8	6	Intergenic	Intergenic	66163	NR_106788	102466722		NR_106788	ENSG00000276830	MIR6730	hsa-mir-6730	microRNA 6730	ncRNA
chr12	59507263	59508147	+	7001	Colocalization	-739	239	+	239	59507408	59508480	-	peak49706	7	6	Intergenic	LTR41B|LTR|ERVL	-193625	NM_153377	121227	Hs,253736	NM_153377	ENSG00000139263	LRIG3	LIG3	leucine-rich repeats and immunoglobulin-like domains 3	protein-coding
chr5	57452927	57453225	+	12236	Colocalization	-738	223	-	-223	57452041	57453665	-	peak200530	4	4	Intergenic	Intergenic	-34685	NR_104669	101928569	Hs,319708	NR_104669		LOC101928569	-	uncharacterized LOC101928569	ncRNA	TSS-50kb	34786	NR_104669	NO_ENSEMBL	NO_SYMBOL
chr4	151956931	151957028	+	12237	Colocalization	-146	408	-	-408	151956067	151957078	-	peak186835	6	6	Intergenic	Intergenic	-19924	NM_006726	987	Hs,480938	NM_006726	ENSG00000198589	LRBA	BGL|CDC4L|CVID8|LAB300|LBA	LPS-responsive vesicle trafficking, beach and anchor containing	protein-coding	TSS-50kb;TSS-50kb	20254;20024	NM_001199282;NM_006726	ENSG00000198589;ENSG00000198589	LRBA;LRBA
chr1	19969686	19970064	+	6998	Colocalization	-322	747	+	747	19969741	19971502	-	peak1298	7	5	promoter-TSS (NM_005380)	promoter-TSS (NM_005380)	-45	NM_005380	4681	Hs,654502	NM_005380	ENSG00000158747	NBL1	D1S1733E|DAN|DAND1|NB|NO3	neuroblastoma 1, DAN family BMP antagonist	protein-coding	TSS-50kb;TSS-1500;TSS-50kb;TSS-50kb;TSS-200	-21257;-636;-1737;-3581;-144	NM_000871;NM_001204085;NM_001204086;NM_001278166;NM_005380	ENSG00000158748;ENSG00000158747;ENSG00000158747;ENSG00000158747;ENSG00000158747	HTR6;NBL1;NBL1;NBL1;NBL1
chr3	116848367	116849191	+	6997	Colocalization	-462	379	-	-379	116847971	116848830	-	peak155277	5	3	Intergenic	Intergenic	208123	NR_121607	100506724	Hs,125983	NR_121607	ENSG00000242385	LINC00901	LSAMP-AS4|TCONS_00005428	long intergenic non-protein coding RNA 901	ncRNA
chr1	117525176	117525479	+	6996	Colocalization	-411	14	+	14	117525069	117525616	+	peak9695	0	1	intron (NM_020440, intron 7 of 8)	LTR16A1|LTR|ERVL	-19029	NM_004258	9398	Hs,654598	NM_004258	ENSG00000134256	CD101	EWI-101|IGSF2|V7	CD101 molecule	protein-coding	TSS-50kb	-19129	NM_004258	ENSG00000134256	CD101
chr19	39222259	39222730	+	6995	Colocalization	-476	148	+	148	39222253	39223030	-	peak106371	2	1	intron (NM_144691, intron 18 of 20)	intron (NM_144691, intron 18 of 20)	12472	NM_144691	147968	Hs,731775	NM_144691	ENSG00000182472	CAPN12	-	calpain 12	protein-coding	TTS+10kb;TTS+10kb;INTRON;INTRON	1572;1572;0;0	NM_004924;NM_004924;NM_144691;NM_144691	ENSG00000282844;ENSG00000130402;ENSG00000182472;ENSG00000282901	ACTN4;ACTN4;CAPN12;CAPN12
chr10	5668136	5668702	+	6994	Colocalization	-642	25	+	25	5668060	5668829	-	peak18707	0	2	Intergenic	Intergenic	40113	NR_037164	79754	Hs,445899	NM_024701	ENSG00000196372	ASB13	-	ankyrin repeat and SOCS box containing 13	protein-coding
chr2	232505460	232505858	+	6992	Colocalization	-497	111	-	-111	232505139	232505957	-	peak130410	6	5	Intergenic	Intergenic	47973	NM_152614	165100	Hs,98104	NM_152614	ENSG00000177673	C2orf57	-	chromosome 2 open reading frame 57	protein-coding
chr2	142938255	142938584	+	6990	Colocalization	-74	348	+	348	142938510	142939025	-	peak118689	2	3	Intergenic	LTR1|LTR|ERV1	-49498	NM_018557	53353	Hs,656461	NM_018557	ENSG00000168702	LRP1B	LRP-DIT|LRPDIT	LDL receptor related protein 1B	protein-coding	TSS-50kb	49599	NM_018557	ENSG00000168702	LRP1B
chr15	69754568	69754732	+	6989	Colocalization	-142	528	+	528	69754590	69755767	-	peak83987	9	6	Intergenic	Intergenic	10020	NM_001003	6176	Hs,356502	NM_001003	ENSG00000137818	RPLP1	LP1|P1|RPP1	ribosomal protein, large, P1	protein-coding	TTS+10kb;TSS-50kb	7395;47911	NM_001003;NR_132969	ENSG00000137818;NO_ENSEMBL	RPLP1;NO_SYMBOL
chr4	106062223	106062400	+	21724	Colocalization	-408	153	-	-153	106061687	106062631	-	peak179308	3	3	Intergenic	Intergenic	-4873	NM_017628	54790	Hs,367639	NM_017628	ENSG00000168769	TET2	KIAA1546|MDS	tet methylcytosine dioxygenase 2	protein-coding	TSS-50kb;TSS-50kb	-5782;-4681	NM_001127208;NM_017628	ENSG00000168769;ENSG00000168769	TET2;TET2
chr18	74528167	74528787	+	6985	Colocalization	-330	183	-	-183	74528091	74528496	-	peak104080	1	0	intron (NR_040024, intron 2 of 2)	L2|LINE|L2	5957	NR_040024	100131655	Hs,385806	NR_040024	ENSG00000264278	LOC100131655	-	uncharacterized LOC100131655	ncRNA	TSS-50kb;TSS-50kb	-5855;-7921	NM_001306089;NM_007345	ENSG00000130856;ENSG00000130856	ZNF236;ZNF236
chr11	57266944	57267026	+	21727	Colocalization	-196	437	+	437	57266830	57268015	-	peak35349	9	6	intron (NM_001198810, intron 5 of 14)	intron (NM_001198810, intron 5 of 14)	14935	NM_001198810	8501	Hs,591952	NM_003627	ENSG00000149150	SLC43A1	LAT3|PB39|POV1|R00504	solute carrier family 43 (amino acid system L transporter), member 1	protein-coding	TSS-50kb;INTRON	-42791;0	NM_001105565;NM_001198810	ENSG00000214872;ENSG00000149150	SMTNL1;SLC43A1
chr20	3183918	3184060	+	6981	Colocalization	-125	757	+	757	3183935	3185557	-	peak131224	9	6	intron (NM_023935, intron 1 of 8)	intron (NM_023935, intron 1 of 8)	549	NM_023935	65992	Hs,471975	NM_023935	ENSG00000198171	DDRGK1	C20orf116|UFBP1|dJ1187M17,3	DDRGK domain containing 1	protein-coding	TSS-50kb;TSS-50kb;TSS-50kb;TSS-50kb;INTRON;TSS-50kb;TSS-50kb	-5359;30609;43214;44315;0;-4258;-5487	NM_001267623;NM_001282533;NM_014948;NM_021826;NM_023935;NR_052000;NR_052001	ENSG00000125877;ENSG00000088899;ENSG00000185019;ENSG00000215251;ENSG00000198171;NO_ENSEMBL;NO_ENSEMBL	ITPA;LZTS3;UBOX5;FASTKD5;DDRGK1;NO_SYMBOL;NO_SYMBOL
chr6	21664273	21664530	+	6980	Colocalization	-204	696	+	696	21664326	21665869	+	peak216632	2	1	Intergenic	CpG	-1577	NR_015410	401237	Hs,712707	NR_015410	ENSG00000272168	CASC15	LINC00340	cancer susceptibility candidate 15 (non-protein coding)	ncRNA	TSS-50kb	-1676	NR_015410	NO_ENSEMBL	NO_SYMBOL
chr11	12112547	12112800	+	21728	Colocalization	-168	449	-	-449	12111734	12112716	-	peak30630	1	4	Intergenic	AluSx|SINE|Alu	-19898	NM_014632	9645	Hs,501928	NM_014632	ENSG00000133816	MICAL2	MICAL-2|MICAL2PV1|MICAL2PV2	microtubule associated monooxygenase, calponin and LIM domain containing 2	protein-coding	TSS-50kb;TSS-50kb	-47811;-19997	NM_001282664;NM_001282668	ENSG00000133816;NO_ENSEMBL	MICAL2;NO_SYMBOL
chr2	200142765	200143251	+	12243	Colocalization	-606	55	+	55	200142645	200143481	-	peak127405	5	2	intron (NM_015265, intron 11 of 11)	MER3|DNA|hAT-Charlie	179756	NM_001172509	23314	Hs,516617	NM_015265	ENSG00000119042	SATB2	GLSS	SATB homeobox 2	protein-coding
chr15	58732021	58732923	+	6976	Colocalization	-710	316	+	316	58732213	58733363	-	peak83220	3	2	intron (NR_120338, intron 2 of 2)	intron (NR_120338, intron 2 of 2)	8613	NM_000236	3990	Hs,654472	NM_000236	ENSG00000166035	LIPC	HDLCQ12|HL|HTGL|LIPH	lipase, hepatic	protein-coding	INTRON	0	NR_120338	NO_ENSEMBL	NO_SYMBOL
chr3	148838115	148838434	+	18155	Colocalization	-561	8	-	-8	148837857	148838676	-	peak158365	3	4	Intergenic	Intergenic	-9104	NM_001308258	84343	Hs,558314	NM_032383	ENSG00000163755	HPS3	SUTAL	Hermansky-Pudlak syndrome 3	protein-coding	TSS-50kb;TSS-50kb	-9204;34026	NM_001308258;NM_003071	ENSG00000163755;ENSG00000071794	HPS3;HLTF
chr14	35882129	35883154	+	6973	Colocalization	-891	278	-	-278	35881708	35883021	-	peak74214	9	6	Intergenic	Intergenic	-8405	NM_020529	4792	Hs,81328	NM_020529	ENSG00000100906	NFKBIA	IKBA|MAD-3|NFKBI	nuclear factor of kappa light polypeptide gene enhancer in B-cells inhibitor, alpha	protein-coding	TSS-50kb	8505	NM_020529	ENSG00000100906	NFKBIA
chr2	34040245	34040430	+	18154	Colocalization	-148	320	-	-320	34039642	34040394	+	peak109843	0	0	intron (NR_126403, intron 1 of 5)	intron (NR_126403, intron 1 of 5)	-86734	NR_003143	151325	Hs,528847	NM_207329	ENSG00000239649	MYADML	-	myeloid-associated differentiation marker-like (pseudogene)	pseudo	INTRON	0	NR_126403	NO_ENSEMBL	NO_SYMBOL
chr19	1453475	1453636	+	7010	Colocalization	-83	142	+	142	1453553	1453842	-	peak104406	0	1	intron (NM_005883, intron 4 of 14)	intron (NM_005883, intron 4 of 14)	3550	NM_005883	10297	Hs,446376	NM_005883	ENSG00000115266	APC2	APCL	adenomatosis polyposis coli 2	protein-coding	INTRON;TSS-50kb	0;-36649	NM_005883;NM_138393	ENSG00000115266;ENSG00000115255	APC2;REEP6
chr9	35691654	35692226	+	7012	Colocalization	-10	952	-	-952	35690312	35691664	-	peak275900	5	6	promoter-TSS (NM_213674)	promoter-TSS (NM_213674)	-935	NM_003289	7169	Hs,300772	NM_003289	ENSG00000198467	TPM2	AMCD1|DA1|DA2B|HEL-S-273|NEM4|TMSB	tropomyosin 2 (beta)	protein-coding	TTS+10kb;TTS+10kb;TSS-50kb;TSS-50kb;TSS-50kb;TSS-1500;TSS-50kb;TSS-50kb	9935;-6445;-40929;40142;25811;1036;32601;-41302	NM_001216;NM_006289;NM_006368;NM_014450;NM_032818;NM_213674;NR_003051;NR_106912	ENSG00000107159;ENSG00000137076;ENSG00000107175;ENSG00000137078;ENSG00000137135;ENSG00000198467;NO_ENSEMBL;NO_ENSEMBL	CA9;TLN1;CREB3;SIT1;ARHGEF39;TPM2;NO_SYMBOL;NO_SYMBOL
chr12	23709642	23709904	+	21711	Colocalization	-409	165	+	165	23709495	23710381	-	peak45782	8	5	intron (NM_001261414, intron 13 of 16)	intron (NM_001261414, intron 13 of 16)	27608	NM_178010	6660	Hs,657542	NM_006940	ENSG00000134532	SOX5	L-SOX5|L-SOX5B|L-SOX5F	SRY box 5	protein-coding	INTRON	0	NM_001261414	ENSG00000134532	SOX5
chr5	159497759	159498211	+	7015	Colocalization	-252	217	-	-217	159497526	159498011	-	peak213096	0	0	Intergenic	Intergenic	48683	NM_001130864	114825	Hs,744960	NM_052927	ENSG00000170234	PWWP2A	MST101	PWWP domain containing 2A	protein-coding	TTS+10kb;TTS+10kb	5317;-5223	NM_003314;NM_052927	ENSG00000113312;ENSG00000170234	TTC1;PWWP2A
chr8	43046482	43046889	+	12203	Colocalization	-358	206	-	-206	43046119	43046840	+	peak257698	2	2	intron (NM_152419, intron 11 of 17)	intron (NM_152419, intron 11 of 17)	50888	NM_152419	138050	Hs,600384	NM_152419	ENSG00000165102	HGSNAT	HGNAT|MPS3C|TMEM76	heparan-alpha-glucosaminide N-acetyltransferase	protein-coding	INTRON	0	NM_152419	ENSG00000165102	HGSNAT
chr5	71748552	71749421	+	7060	Colocalization	-636	394	-	-394	71747997	71749188	-	peak201929	2	1	intron (NM_152625, intron 3 of 4)	intron (NM_152625, intron 3 of 4)	54656	NM_152625	167465	Hs,224794	NM_152625		ZNF366	DCSCRIPT	zinc finger protein 366	protein-coding	INTRON	0	NM_152625	ENSG00000178175	ZNF366
chr13	37421821	37422007	+	7059	Colocalization	-386	464	+	464	37421621	37423135	-	peak60253	9	6	3' UTR (NM_001127217, exon 7 of 7)	3' UTR (NM_001127217, exon 7 of 7)	29039	NM_000538	5994	Hs,24422	NM_000538	ENSG00000133111	RFXAP	-	regulatory factor X-associated protein	protein-coding
chr17	7359668	7359832	+	12205	Colocalization	-402	453	-	-453	7358524	7360070	-	peak90177	8	6	intron (NM_000747, intron 10 of 10)	intron (NM_000747, intron 10 of 10)	10891	NM_000747	1140	Hs,330386	NM_000747	ENSG00000170175	CHRNB1	ACHRB|CHRNB|CMS1D|CMS2A|CMS2C|SCCMS	cholinergic receptor, nicotinic beta 1	protein-coding	INTRON;TSS-50kb;TSS-50kb;TTS+10kb	0;-28500;-25523;-3487	NM_000747;NM_000937;NM_001102614;NM_001128833	ENSG00000170175;ENSG00000181222;ENSG00000259224;ENSG00000174282	CHRNB1;POLR2A;SLC35G6;ZBTB4
chr12	75126292	75126816	+	12206	Colocalization	-708	22	+	22	75126109	75127044	-	peak51890	5	4	Intergenic	Intergenic	195026	NM_001136262	552889	Hs,744849	NM_001136262		ATXN7L3B	lnc-SCA7	ataxin 7-like 3B	protein-coding
chr7	18705843	18705964	+	12209	Colocalization	-388	4	+	4	18705576	18706239	+	peak237980	6	3	exon (NM_014707, exon 12 of 12)	exon (NM_014707, exon 12 of 12)	157008	NM_001204148	9734	Hs,196054	NM_014707	ENSG00000048052	HDAC9	HD7|HD7b|HD9|HDAC|HDAC7|HDAC7B|HDAC9B|HDAC9FL|HDRP|MITR	histone deacetylase 9	protein-coding	EXON	0	NM_014707	ENSG00000048052	HDAC9
chr8	110373840	110374224	+	7053	Colocalization	-190	682	+	682	110374034	110375394	-	peak266928	7	6	promoter-TSS (NM_177531)	promoter-TSS (NM_177531)	8	NM_177531	93035	Hs,170128	NM_177531	ENSG00000205038	PKHD1L1	PKHDL1	polycystic kidney and hepatic disease 1 (autosomal recessive)-like 1	protein-coding	TSS-50kb;TSS-50kb;TSS-200	32653;28062;-91	NM_001128211;NM_032869;NM_177531	ENSG00000120526;ENSG00000120526;ENSG00000205038	NUDCD1;NUDCD1;PKHD1L1
chr7	150082663	150082787	+	18181	Colocalization	-273	125	+	125	150082514	150083186	-	peak252891	3	4	intron (NM_173680, intron 1 of 2)	MER67C|LTR|ERV1	6444	NM_173680	285971	Hs,655734	NM_173680	ENSG00000196456	ZNF775	-	zinc finger protein 775	protein-coding	TSS-50kb;TSS-50kb;TSS-50kb	44188;-20089;-47991	NM_002889;NR_027237;NR_034033	ENSG00000106538;NO_ENSEMBL;NO_ENSEMBL	RARRES2;NO_SYMBOL;NO_SYMBOL
chr12	52348598	52349451	+	7050	Colocalization	-791	248	-	-248	52348163	52349388	+	peak49080	2	2	intron (NM_020327, intron 1 of 8)	intron (NM_020327, intron 1 of 8)	1612	NM_020327	91	Hs,438918	NM_004302	ENSG00000135503	ACVR1B	ACTRIB|ACVRLK4|ALK4|SKR2	activin A receptor type IB	protein-coding	INTRON	0	NM_020327	ENSG00000135503	ACVR1B
chr15	76304519	76305017	+	7048	Colocalization	-406	154	-	-154	76304302	76304925	-	peak84384	1	3	intron (NM_138573, intron 1 of 5)	intron (NM_138573, intron 1 of 5)	171	NM_138573	145957	Hs,732438	NM_138573		NRG4	HRG4	neuregulin 4	protein-coding	INTRON;TSS-50kb	0;-47784	NM_138573;NM_152335	ENSG00000169752;ENSG00000169758	NRG4;TMEM266
chr13	74341405	74341628	+	21689	Colocalization	-256	226	+	226	74341371	74342112	-	peak66045	3	2	intron (NM_007249, intron 5 of 7)	intron (NM_007249, intron 5 of 7)	203361	NR_047009	100874155	Hs,672679	NR_047009		LINC00392	-	long intergenic non-protein coding RNA 392	ncRNA	INTRON	0	NM_007249	ENSG00000118922	KLF12
chr19	46009019	46009296	+	18178	Colocalization	-37	994	+	994	46009260	46011045	-	peak106815	9	6	promoter-TSS (NM_003370)	promoter-TSS (NM_003370)	-535	NM_003370	7408	Hs,515469	NM_003370	ENSG00000125753	VASP	-	vasodilator-stimulated phosphoprotein	protein-coding	TTS+10kb;TSS-1500;TSS-50kb;TSS-50kb	4489;-635;9940;13750	NM_001080401;NM_003370;NM_206900;NM_206901	ENSG00000213889;ENSG00000125753;ENSG00000125744;ENSG00000125744	PPM1N;VASP;RTN2;RTN2
chr1	11296438	11296947	+	7045	Colocalization	-10	576	+	576	11296936	11297600	-	peak765	2	1	intron (NM_004958, intron 13 of 57)	intron (NM_004958, intron 13 of 57)	25340	NM_004958	2475	Hs,338207	NM_004958	ENSG00000198793	MTOR	FRAP|FRAP1|FRAP2|RAFT1|RAPT1	mechanistic target of rapamycin (serine/threonine kinase)	protein-coding	INTRON;TSS-50kb	0;-36086	NM_004958;NM_013319	ENSG00000198793;ENSG00000120942	MTOR;UBIAD1
chr18	59162356	59162907	+	7043	Colocalization	-834	380	-	-380	59161314	59163190	+	peak101259	2	1	intron (NM_031891, intron 1 of 10)	intron (NM_031891, intron 1 of 10)	4477	NM_031891	28316	Hs,671510	NM_031891	ENSG00000101542	CDH20	CDH7L3|Cdh7	cadherin 20, type 2	protein-coding	INTRON	0	NM_031891	ENSG00000101542	CDH20
chr17	65052554	65053010	+	7166	Colocalization	-457	44	-	-44	65052465	65053011	-	peak93150	1	0	3' UTR (NM_000727, exon 4 of 4)	3' UTR (NM_000727, exon 4 of 4)	12086	NM_000727	786	Hs,147989	NM_000727	ENSG00000108878	CACNG1	CACNLG	calcium channel, voltage-dependent, gamma subunit 1	protein-coding
chr16	78928516	78928952	+	7042	Colocalization	-580	173	+	173	78928372	78929442	+	peak88900	4	2	intron (NM_001291997, intron 7 of 7)	intron (NM_001291997, intron 7 of 7)	705715	NM_005360	4094	Hs,134859	NM_005360	ENSG00000178573	MAF	AYGRP|CCA4|CTRCT21|c-MAF	v-maf avian musculoaponeurotic fibrosarcoma oncogene homolog	protein-coding	INTRON	0	NM_001291997	ENSG00000186153	WWOX
chr12	121640722	121641553	+	7038	Colocalization	-855	52	-	-52	121640594	121641577	+	peak57805	4	3	Intergenic	Intergenic	-6578	NR_046372	5025	Hs,321709	NM_002560	ENSG00000135124	P2RX4	P2X4|P2X4R	purinergic receptor P2X, ligand gated ion channel, 4	protein-coding	TSS-50kb	-6677	NR_046373	NO_ENSEMBL	NO_SYMBOL
chr5	43161498	43161882	+	7037	Colocalization	-645	28	-	-28	43161181	43162143	-	peak199340	1	2	exon (NM_003432, exon 5 of 8)	exon (NM_003432, exon 5 of 8)	-30508	NM_153361	167359	Hs,25845	NM_153361	ENSG00000177453	NIM1K	NIM1	NIM1 serine/threonine protein kinase	protein-coding	EXON;TSS-50kb;TSS-50kb	0;-30290;-31391	NM_003432;NM_153361;NR_072980	ENSG00000172262;ENSG00000177453;NO_ENSEMBL	ZNF131;NIM1K;NO_SYMBOL
chr1	156182236	156182359	+	21696	Colocalization	-98	590	+	590	156182262	156183515	-	peak10594	9	6	TTS (NM_014655)	TTS (NM_014655)	110	NM_001199663	100527963	Hs,530479	NM_001199661	ENSG00000260238	PMF1-BGLAP	PMF1	PMF1-BGLAP readthrough	protein-coding	TTS+10kb;TSS-50kb	9;-28964	NM_014655;NM_199173	ENSG00000160785;ENSG00000242252	SLC25A44;BGLAP
chr21	28058433	28059223	+	7032	Colocalization	-601	90	-	-90	28058442	28059034	-	peak137196	2	2	Intergenic	Intergenic	-113157	NM_052954	116159	Hs,37445	NM_052954	ENSG00000166265	CYYR1	C21orf95	cysteine/tyrosine-rich 1	protein-coding
chr4	40407329	40407586	+	21698	Colocalization	-75	746	-	-746	40406020	40407405	-	peak170390	8	6	Intergenic	Intergenic	69367	NM_017581	55584	Hs,272278	NM_017581	ENSG00000174343	CHRNA9	HSA243342|NACHRA9	cholinergic receptor, nicotinic alpha 9	protein-coding
chr9	34074273	34074510	+	21700	Colocalization	-229	80	-	-80	34074121	34074502	-	peak275763	1	1	Intergenic	Intergenic	-25365	NM_018449	55833	Hs,493739	NM_018449	ENSG00000137073	UBAP2	UBAP-2	ubiquitin associated protein 2	protein-coding	TSS-50kb	25466	NM_018449	ENSG00000137073	UBAP2
chr15	57998147	57998440	+	7026	Colocalization	-164	718	+	718	57998277	57999748	-	peak83184	9	6	5' UTR (NM_001018102, exon 1 of 4)	5' UTR (NM_001018102, exon 1 of 4)	294	NM_001018102	81488	Hs,437256	NM_015532	ENSG00000255529	POLR2M	GCOM1|GRINL1A|Gdown|Gdown1	polymerase (RNA) II (DNA directed) polypeptide M	protein-coding
chr6	6683766	6684315	+	7024	Colocalization	-250	464	+	464	6684064	6684943	-	peak215531	2	0	Intergenic	Intergenic	-61445	NR_026970	285780	Hs,655737	NM_173675	ENSG00000216863	LY86-AS1	LY86-AS|LY86AS	LY86 antisense RNA 1	ncRNA
chr7	138161686	138162012	+	21704	Colocalization	-230	333	+	333	138161782	138162583	+	peak251597	3	2	intron (NM_015905, intron 1 of 18)	intron (NM_015905, intron 1 of 18)	17104	NM_015905	8805	Hs,490287	NM_003852	ENSG00000122779	TRIM24	PTC6|RNF82|TF1A|TIF1|TIF1A|TIF1ALPHA|hTIF1	tripartite motif containing 24	protein-coding	INTRON	0	NM_015905	ENSG00000122779	TRIM24
chr3	120626107	120626439	+	12225	Colocalization	-80	1251	+	1251	120626359	120628690	-	peak155652	9	6	intron (NM_014980, intron 1 of 27)	CpG	475	NM_001308330	9515	Hs,477315	NM_014980	ENSG00000145087	STXBP5L	LLGL4	syntaxin binding protein 5-like	protein-coding
chr4	146740895	146741101	+	12228	Colocalization	-635	181	+	181	146740466	146741892	-	peak186018	9	6	intron (NM_001306215, intron 8 of 14)	intron (NM_001306215, intron 8 of 14)	118933	NM_001306215	152485	Hs,133916	NM_178835	ENSG00000151612	ZNF827	-	zinc finger protein 827	protein-coding	INTRON	0	NM_001306215	ENSG00000151612	ZNF827
chr8	48540284	48540511	+	7019	Colocalization	-462	99	+	99	48540049	48540945	+	peak257765	9	6	intron (NM_001282916, intron 9 of 18)	intron (NM_001282916, intron 9 of 18)	110229	NM_005195	1052	Hs,440829	NM_005195		CEBPD	C/EBP-delta|CELF|CRP3|NF-IL6-beta	CCAAT/enhancer binding protein (C/EBP), delta	protein-coding	INTRON	0	NM_001282916	ENSG00000164808	SPIDR
chr4	146740252	146740523	+	12229	Colocalization	-58	791	+	791	146740466	146741892	-	peak186018	9	6	intron (NM_001306215, intron 8 of 14)	intron (NM_001306215, intron 8 of 14)	118933	NM_001306215	152485	Hs,133916	NM_178835	ENSG00000151612	ZNF827	-	zinc finger protein 827	protein-coding	INTRON	0	NM_001306215	ENSG00000151612	ZNF827
chr22	24593759	24594441	+	7016	Colocalization	-710	12	+	12	24593732	24594493	+	peak139505	0	1	Intergenic	Intergenic	16669	NM_019601	56241	Hs,131819	NM_019601	ENSG00000099994	SUSD2	BK65A6,2	sushi domain containing 2	protein-coding	TTS+10kb	9139	NM_019601	ENSG00000099994	SUSD2
chr1	159930051	159930649	+	7040	Colocalization	-109	426	+	426	159930540	159931012	-	peak10832	1	1	promoter-TSS (NR_038849)	promoter-TSS (NR_038849)	-238	NR_038849	100505633	Hs,445045	NR_038849	ENSG00000224259	LINC01133	-	long intergenic non-protein coding RNA 1133	ncRNA	TSS-50kb;TSS-50kb;TSS-50kb;TSS-50kb;TSS-50kb;TSS-1500	15491;6833;36536;37370;35435;-337	NM_001135050;NM_001146173;NM_001277223;NM_001277224;NM_003564;NR_038849	ENSG00000085552;NO_ENSEMBL;ENSG00000158710;ENSG00000158710;ENSG00000158710;NO_ENSEMBL	IGSF9;NO_SYMBOL;TAGLN2;TAGLN2;TAGLN2;NO_SYMBOL
chr5	111665548	111665805	+	21608	Colocalization	-363	144	-	-144	111665154	111665911	-	peak207857	3	2	intron (NM_022140, intron 1 of 22)	intron (NM_022140, intron 1 of 22)	89477	NM_022140	64097	Hs,584954	NM_022140	ENSG00000129595	EPB41L4A	EPB41L4|NBL4	erythrocyte membrane protein band 4,1 like 4A	protein-coding	INTRON	0	NM_022140	ENSG00000129595	EPB41L4A
chr10	22727201	22727980	+	7168	Colocalization	-86	1190	-	-1190	22725513	22727287	-	peak20370	9	6	non-coding (NR_036533, exon 1 of 1)	non-coding (NR_036533, exon 1 of 1)	458	NR_036533	100499489	Hs,7444	NR_036533		LOC100499489	-	uncharacterized LOC100499489	ncRNA
chr10	15280655	15280744	+	12149	Colocalization	-410	144	+	144	15280335	15281353	-	peak19597	7	6	intron (NM_001010924, intron 5 of 7)	intron (NM_001010924, intron 5 of 7)	-70135	NM_001308295	9397	Hs,60339	NM_004808	ENSG00000152465	NMT2	-	N-myristoyltransferase 2	protein-coding	INTRON	0	NM_001010924	ENSG00000148468	FAM171A1
chr5	78907417	78907668	+	7317	Colocalization	-22	904	+	904	78907645	78909247	-	peak202514	9	6	5' UTR (NM_173797, exon 1 of 16)	5' UTR (NM_173797, exon 1 of 16)	203	NM_173797	167153	Hs,418198	NM_173797	ENSG00000164329	PAPD4	GLD2|TUT2	PAP associated domain containing 4	protein-coding
chr9	139693278	139693708	+	7316	Colocalization	-260	1227	+	1227	139693448	139695993	-	peak281036	9	6	intron (NM_001039374, intron 4 of 13)	CpG-27394	3931	NM_001039374	84960	Hs,728796	NM_032874	ENSG00000213213	CCDC183	KIAA1984|PARF|bA216L13,7	coiled-coil domain containing 183	protein-coding	TSS-50kb;TSS-50kb;TSS-50kb;TTS+10kb;TSS-50kb;TSS-50kb;TTS+10kb;TSS-50kb	-44246;-7753;-48647;7052;42090;35856;-3758;-30788	NM_001080482;NM_001173989;NM_001287342;NM_032928;NM_178469;NM_203347;NR_024580;NR_036251	ENSG00000232434;ENSG00000196642;ENSG00000054148;ENSG00000244187;ENSG00000204001;ENSG00000177984;NO_ENSEMBL;NO_ENSEMBL	C9orf172;RABL6;PHPT1;TMEM141;LCN8;LCN15;NO_SYMBOL;NO_SYMBOL
chr10	679512	679807	+	7315	Colocalization	-476	287	+	287	679332	680562	-	peak18386	5	3	intron (NM_014974, intron 1 of 36)	intron (NM_014974, intron 1 of 36)	7771	NR_049884	100847086		NR_049884	ENSG00000263511	MIR5699	mir-5699	microRNA 5699	ncRNA	INTRON;TSS-50kb;TSS-50kb;TTS+10kb	0;-15068;-16169;-7669	NM_014974;NR_027151;NR_027152;NR_049884	ENSG00000151240;NO_ENSEMBL;NO_ENSEMBL;NO_ENSEMBL	DIP2C;NO_SYMBOL;NO_SYMBOL;NO_SYMBOL
chr11	46728617	46729167	+	7313	Colocalization	-536	200	+	200	46728632	46729553	-	peak34933	2	2	Intergenic	L2c|LINE|L2	6449	NM_001184751	79797	Hs,656931	NM_024741	ENSG00000175213	ZNF408	-	zinc finger protein 408	protein-coding	TSS-50kb;TTS+10kb;TSS-50kb	-11723;1727;6348	NM_000506;NM_001184751;NM_004308	ENSG00000180210;NO_ENSEMBL;ENSG00000175220	F2;NO_SYMBOL;ARHGAP1
chr11	27389386	27389820	+	7310	Colocalization	-522	139	+	139	27389298	27390186	-	peak32542	4	3	exon (NM_018490, exon 18 of 18)	exon (NM_018490, exon 18 of 18)	-4947	NM_080654	91057	Hs,143733	NM_030771	ENSG00000109881	CCDC34	L15|NY-REN-41|RAMA3	coiled-coil domain containing 34	protein-coding	EXON;TSS-50kb	0;5048	NM_018490;NM_080654	ENSG00000205213;ENSG00000109881	LGR4;CCDC34
chr13	35322359	35322453	+	18284	Colocalization	-588	190	+	190	35321864	35323327	-	peak60016	9	6	Intergenic	Intergenic	-107774	NR_047036	100874179	Hs,569253	NR_047036	ENSG00000225179	LINC00457	-	long intergenic non-protein coding RNA 457	ncRNA
chr18	55816295	55817086	+	7308	Colocalization	-583	156	-	-156	55816191	55816878	-	peak100699	0	2	promoter-TSS (NM_001144968)	promoter-TSS (NM_001144968)	-30	NM_001144969	23327	Hs,185677	NM_015277	ENSG00000049759	NEDD4L	NEDD4-2|NEDD4,2|RSP5|hNEDD4-2	neural precursor cell expressed, developmentally down-regulated 4-like, E3 ubiquitin protein ligase	protein-coding	TSS-200;TSS-50kb	-130;-46187	NM_001144968;NM_001144970	ENSG00000049759;ENSG00000049759	NEDD4L;NEDD4L
chr20	49378460	49379371	+	7307	Colocalization	-1291	86	-	-86	49377909	49379752	-	peak134177	7	5	Intergenic	AluJr|SINE|Alu	30750	NM_032521	84612	Hs,589848	NM_032521	ENSG00000124171	PARD6B	PAR6B	par-6 family cell polarity regulator beta	protein-coding	TSS-50kb;TTS+10kb	-32700;8653	NM_017843;NM_032521	ENSG00000124243;ENSG00000124171	BCAS4;PARD6B
chr3	112737181	112737534	+	21520	Colocalization	-182	909	+	909	112737353	112739181	-	peak154820	9	6	intron (NM_015412, intron 1 of 8)	CpG	288	NM_015412	25871	Hs,591288	NM_015412	ENSG00000163608	C3orf17	NET17	chromosome 3 open reading frame 17	protein-coding	TSS-50kb	44431	NM_170780	ENSG00000163606	CD200R1
chr10	71211946	71212105	+	7305	Colocalization	-4	745	-	-745	71210611	71211951	-	peak24937	9	6	promoter-TSS (NM_012339)	promoter-TSS (NM_012339)	55	NM_012339	23555	Hs,499941	NM_012339	ENSG00000099282	TSPAN15	2700063A19Rik|NET-7|NET7|TM4SF15	tetraspanin 15	protein-coding	TSS-50kb;TSS-200	34708;-44	NM_001057;NM_012339	ENSG00000075073;ENSG00000099282	TACR2;TSPAN15
chr9	112249221	112249796	+	7304	Colocalization	-393	158	+	158	112249403	112249930	-	peak279222	1	0	intron (NM_002829, intron 1 of 25)	intron (NM_002829, intron 1 of 25)	10926	NM_002829	5774	Hs,436429	NM_002829	ENSG00000070159	PTPN3	PTP-H1|PTPH1	protein tyrosine phosphatase, non-receptor type 3	protein-coding	TSS-50kb;INTRON	36103;0	NM_001145370;NM_002829	ENSG00000070159;ENSG00000070159	PTPN3;PTPN3
chr14	35191347	35192266	+	7303	Colocalization	-284	550	+	550	35191981	35192731	-	peak74163	5	3	Intergenic	MER119|DNA|hAT-Charlie	-8327	NM_138638	1073	Hs,180141	NM_021914	ENSG00000165410	CFL2	NEM7	cofilin 2 (muscle)	protein-coding	TSS-50kb;TSS-50kb;TSS-50kb	8696;9434;7595	NM_001243645;NM_021914;NR_028131	ENSG00000165410;ENSG00000165410;NO_ENSEMBL	CFL2;CFL2;NO_SYMBOL
chr21	30518279	30518312	+	21521	Colocalization	-487	322	-	-322	30517182	30518767	-	peak137554	7	6	promoter-TSS (NM_001286624)	promoter-TSS (NM_001286624)	95	NM_001286624	56911	Hs,222802	NM_020152	ENSG00000156265	MAP3K7CL	C21orf7|HC21ORF7|TAK1L|TAKL|TAKL-1|TAKL-2|TAKL-4	MAP3K7 C-terminal like	protein-coding	TSS-200;TSS-50kb	-5;-47940	NM_001286624;NR_027072	NO_ENSEMBL;NO_ENSEMBL	NO_SYMBOL;NO_SYMBOL
chr4	71761982	71762566	+	12069	Colocalization	-552	600	-	-600	71760814	71762533	+	peak174666	9	6	Intergenic	Intergenic	-6383	NM_001244767	92597	Hs,691454	NM_173468	ENSG00000173542	MOB1B	MATS2|MOB4A|MOBKL1A	MOB kinase activator 1B	protein-coding	TSS-50kb	-6482	NM_001244767	NO_ENSEMBL	NO_SYMBOL
chr17	30669641	30669829	+	7300	Colocalization	-48	810	-	-810	30668161	30669689	-	peak91229	7	6	intron (NM_022344, intron 1 of 9)	G-rich|Low_complexity|Low_complexity	303	NM_022344	64149	Hs,655257	NM_022344	ENSG00000108666	C17orf75	NJMU-R1	chromosome 17 open reading frame 75	protein-coding	TSS-50kb;TSS-50kb	-8331;-7230	NM_003457;NR_030362	ENSG00000010244;NO_ENSEMBL	ZNF207;NO_SYMBOL
chr1	233767369	233767842	+	12070	Colocalization	-526	182	+	182	233767317	233768260	-	peak17296	4	4	intron (NM_002245, intron 1 of 2)	intron (NM_002245, intron 1 of 2)	7891	NR_039625	100616390		NR_039625	ENSG00000265744	MIR4427	-	microRNA 4427	ncRNA	INTRON;TTS+10kb	0;7790	NM_002245;NR_039625	ENSG00000135750;NO_ENSEMBL	KCNK1;NO_SYMBOL
chr1	174998659	174999056	+	12072	Colocalization	-645	44	-	-44	174998324	174999305	-	peak11851	9	6	Intergenic	(CA)n|Simple_repeat|Simple_repeat	-6224	NR_037606	63931	Hs,654858	NM_022100	ENSG00000120333	MRPS14	DJ262D12,2|HSMRPS14|MRP-S14|S14mt	mitochondrial ribosomal protein S14	protein-coding	TSS-50kb;TSS-50kb	-38279;6324	NM_022093;NM_022100	ENSG00000120332;ENSG00000120333	TNN;MRPS14
chr2	43531303	43531592	+	21526	Colocalization	-203	222	-	-222	43530946	43531507	-	peak110494	5	3	intron (NM_022065, intron 31 of 37)	MamRep137|DNA|TcMar?	76877	NR_027251	100129726	Hs,194480	NM_178529	ENSG00000279873	LINC01126	-	long intergenic non-protein coding RNA 1126	ncRNA
chr17	35767785	35767971	+	7291	Colocalization	-2	848	-	-848	35766272	35767787	-	peak91449	9	6	promoter-TSS (NM_001488)	promoter-TSS (NM_001488)	53	NM_001166105	6871	Hs,500066	NM_001488	ENSG00000276234	TADA2A	ADA2|ADA2A|KL04P|TADA2L|hADA2	transcriptional adaptor 2A	protein-coding	TSS-1500;TSS-1500	-381;-381	NM_001488;NM_001488	ENSG00000276234;ENSG00000277104	TADA2A;TADA2A
chr4	26030816	26031178	+	7290	Colocalization	-128	288	-	-288	26030474	26030944	-	peak167961	2	1	Intergenic	Intergenic	114895	NM_001145432	389203	Hs,479386	NM_001145432	ENSG00000250317	SMIM20	C4orf52	small integral membrane protein 20	protein-coding
chr13	62895082	62895294	+	18278	Colocalization	-1042	221	+	221	62894252	62896566	-	peak63780	1	3	Intergenic	Intergenic	108994	NR_125787	103752583	Hs,578048	NR_125787		LINC01075	-	long intergenic non-protein coding RNA 1075	ncRNA
chr3	169531334	169531783	+	7288	Colocalization	-645	862	-	-862	169529414	169531979	-	peak161929	9	6	promoter-TSS (NM_001172780)	promoter-TSS (NM_001172780)	-123	NM_153353	151827	Hs,591289	NM_153353	ENSG00000171757	LRRC34	-	leucine rich repeat containing 34	protein-coding	TSS-50kb;TSS-1500;TSS-50kb;TSS-50kb	-9113;223;43114;47949	NM_001080460;NM_001172780;NM_032487;NR_001566	ENSG00000188306;NO_ENSEMBL;ENSG00000184378;NO_ENSEMBL	LRRIQ4;NO_SYMBOL;ACTRT3;NO_SYMBOL
chr2	37881143	37881767	+	7286	Colocalization	-331	225	-	-225	37880986	37881474	-	peak110040	2	1	intron (NM_001270436, intron 1 of 1)	intron (NM_001270436, intron 1 of 1)	18112	NM_006449	10602	Hs,369574	NM_006449	ENSG00000163171	CDC42EP3	BORG2|CEP3|UB1	CDC42 effector protein (Rho GTPase binding) 3	protein-coding	INTRON	0	NM_001270436	ENSG00000163171	CDC42EP3
chr13	59930810	59931088	+	7283	Colocalization	-490	81	-	-81	59930437	59931300	-	peak63232	4	4	Intergenic	MLT1F2|LTR|ERVL-MaLR	-655983	NR_046539	100874195	Hs,664101	NR_046539	ENSG00000227528	DIAPH3-AS1	-	DIAPH3 antisense RNA 1	ncRNA
chr10	15131067	15131409	+	7279	Colocalization	-90	566	-	-566	15130187	15131158	-	peak19582	9	6	intron (NM_001039844, intron 1 of 3)	CpG	102	NM_001039844	414149	Hs,644598	NM_001039844		ACBD7	bA455B2,2	acyl-CoA binding domain containing 7	protein-coding	TSS-50kb;TTS+10kb	-8606;-6811	NM_006414;NM_153244	ENSG00000152464;NO_ENSEMBL	RPP38;NO_SYMBOL
chr6	14384891	14385411	+	12085	Colocalization	-286	329	-	-329	14384468	14385177	-	peak216106	1	1	Intergenic	Intergenic	-99138	NR_108096	102216342	Hs,563409	NR_108096	ENSG00000226673	LINC01108	LncRNA-ES1	long intergenic non-protein coding RNA 1108	ncRNA
chr9	127364379	127364627	+	21539	Colocalization	-6	361	+	361	127364621	127365107	-	peak280132	0	1	intron (NM_033334, intron 2 of 9)	intron (NM_033334, intron 2 of 9)	-55851	NR_038975	100379345	Hs,660412	NR_038975	ENSG00000224020	MIR181A2HG	-	MIR181A2 host gene	ncRNA	INTRON	0	NM_033334	ENSG00000148200	NR6A1
chr7	22397247	22397645	+	7273	Colocalization	-563	403	-	-403	22396276	22397810	-	peak238485	6	5	promoter-TSS (NM_012294)	promoter-TSS (NM_012294)	-510	NM_012294	9771	Hs,174768	NM_012294	ENSG00000136237	RAPGEF5	GFR|MR-GEF|REPAC	Rap guanine nucleotide exchange factor 5	protein-coding	TSS-1500	611	NM_012294	ENSG00000136237	RAPGEF5
chr10	78041874	78042614	+	7272	Colocalization	-730	56	+	56	78041885	78042716	+	peak25387	3	1	intron (NR_131178, intron 6 of 7)	intron (NR_131178, intron 6 of 7)	499782	NM_032024	83938	Hs,118161	NM_032024	ENSG00000148655	C10orf11	CDA017	chromosome 10 open reading frame 11	protein-coding	INTRON	0	NR_131178	NO_ENSEMBL	NO_SYMBOL
chr4	83819864	83820204	+	18289	Colocalization	-524	54	-	-54	83819573	83820388	-	peak176335	1	1	promoter-TSS (NR_132760)	promoter-TSS (NR_132760)	-537	NR_132760	106633809		NR_132760		SNORD144	SNORA97|ZL6	small nucleolar RNA, C/D box 144	snoRNA	TSS-50kb;TSS-50kb;TSS-50kb;TSS-50kb;TSS-50kb;TSS-50kb;TSS-1500	7669;7746;6561;6568;-1956;2888;637	NM_001077207;NM_001191049;NM_001300744;NM_014933;NM_024672;NR_132759;NR_132760	ENSG00000138674;ENSG00000138674;ENSG00000138674;ENSG00000138674;ENSG00000168152;NO_ENSEMBL;NO_ENSEMBL	SEC31A;SEC31A;SEC31A;SEC31A;THAP9;NO_SYMBOL;NO_SYMBOL
chr16	52646205	52646557	+	12060	Colocalization	-530	221	-	-221	52645585	52646734	-	peak87465	9	6	Intergenic	Intergenic	-5273	NR_033920	643714	Hs,662199	NR_033920	ENSG00000249231	CASC16	LINC00918	cancer susceptibility candidate 16 (non-protein coding)	ncRNA	TSS-50kb	5374	NR_033920	NO_ENSEMBL	NO_SYMBOL
chr20	49126094	49126316	+	12059	Colocalization	-33	860	+	860	49126283	49127847	+	peak134138	9	6	exon (NM_002827, exon 1 of 10)	exon (NM_002827, exon 1 of 10)	207	NM_001278618	5770	Hs,417549	NM_002827	ENSG00000196396	PTPN1	PTP1B	protein tyrosine phosphatase, non-receptor type 1	protein-coding	1ST EXON	0	NM_002827	ENSG00000196396	PTPN1
chr7	47613181	47613656	+	7324	Colocalization	-210	434	+	434	47613445	47614259	-	peak240995	2	3	intron (NM_022748, intron 1 of 30)	intron (NM_022748, intron 1 of 30)	7890	NM_022748	64759	Hs,520814	NM_022748	ENSG00000136205	TNS3	TEM6|TENS1	tensin 3	protein-coding	INTRON;TSS-50kb	0;-47784	NM_022748;NR_108090	ENSG00000136205;NO_ENSEMBL	TNS3;NO_SYMBOL
chr7	51108584	51108715	+	7376	Colocalization	-264	153	-	-153	51108146	51108848	-	peak241523	2	0	intron (NM_001287436, intron 9 of 13)	intron (NM_001287436, intron 9 of 13)	-247338	NM_001001555	2887	Hs,164060	NM_005311	ENSG00000106070	GRB10	GRB-IR|Grb-10|IRBP|MEG1|RSS	growth factor receptor bound protein 10	protein-coding	INTRON	0	NM_001287436	ENSG00000106078	COBL
chr19	49412095	49412248	+	7373	Colocalization	-146	63	+	63	49412102	49412368	-	peak107113	1	0	intron (NM_006184, intron 4 of 12)	MLT1B|LTR|ERVL-MaLR	8928	NM_006184	4924	Hs,631602	NM_006184	ENSG00000104805	NUCB1	CALNUC|NUC	nucleobindin 1	protein-coding	TSS-50kb;TSS-50kb;TSS-50kb;TSS-50kb;TTS+10kb	40452;-45981;10340;-24803;-2051	NM_001161354;NM_001291429;NM_003323;NM_014475;NR_046633	ENSG00000105559;NO_ENSEMBL;ENSG00000104804;ENSG00000104808;NO_ENSEMBL	PLEKHA4;NO_SYMBOL;TULP2;DHDH;NO_SYMBOL
chr1	181053307	181053767	+	7372	Colocalization	-334	65	-	-65	181053303	181053640	+	peak12299	0	0	Intergenic	Intergenic	-4166	NM_016545	51278	Hs,15725	NM_016545		IER5	SBBI48	immediate early response 5	protein-coding	TSS-50kb	-4265	NM_016545	ENSG00000162783	IER5
chr17	40352821	40353277	+	7370	Colocalization	-714	15	+	15	40352563	40353565	-	peak91780	6	3	3' UTR (NM_012448, exon 19 of 19)	3' UTR (NM_012448, exon 19 of 19)	-6514	NM_032484	84514	Hs,38039	NM_032484	ENSG00000167925	GHDC	D11LGP1|LGP1	GH3 domain containing	protein-coding	TSS-50kb;TSS-50kb;TSS-50kb;TSS-50kb	15695;46103;19869;6615	NM_001524;NM_004583;NM_012285;NM_032484	ENSG00000161610;ENSG00000108774;ENSG00000089558;ENSG00000167925	HCRT;RAB5C;KCNH4;GHDC
chr14	65345233	65345386	+	21477	Colocalization	-52	1233	+	1233	65345334	65347752	+	peak77641	9	6	Intergenic	CpG	-34536	NM_001204064	91612	Hs,731537	NM_145165	ENSG00000258289	CHURC1	C14orf52|My015|chch	churchill domain containing 1	protein-coding	TSS-50kb	-34635	NM_001204064	ENSG00000258289	CHURC1
chr7	27701539	27701571	+	18315	Colocalization	-21	981	+	981	27701550	27703522	-	peak238953	9	6	promoter-TSS (NM_152740)	promoter-TSS (NM_152740)	84	NM_152740	11112	Hs,406758	NM_152740	ENSG00000106049	HIBADH	NS5ATP1	3-hydroxyisobutyrate dehydrogenase	protein-coding	TSS-200	17	NM_152740	ENSG00000106049	HIBADH
chr8	60029800	60029932	+	21480	Colocalization	-154	1382	+	1382	60029777	60032718	-	peak259309	9	6	intron (NM_014729, intron 1 of 8)	CpG	519	NM_014729	9760	Hs,491805	NM_014729	ENSG00000198846	TOX	TOX1	thymocyte selection-associated high mobility group box	protein-coding
chr1	111888670	111888890	+	7364	Colocalization	-272	536	+	536	111888619	111890014	-	peak9313	9	6	intron (NM_001300831, intron 1 of 4)	CpG	135	NR_125338	128344	Hs,172510	NM_181643	ENSG00000173947	PIFO	C1orf88|pitchfork	primary cilia formation	protein-coding
chr15	42519025	42519528	+	7363	Colocalization	-578	90	-	-90	42518769	42519602	-	peak82389	4	3	intron (NM_001286487, intron 13 of 18)	intron (NM_001286487, intron 13 of 18)	-18662	NM_015289	23339	Hs,88025	NM_015289	ENSG00000166887	VPS39	TLP|VAM6|hVam6p	vacuolar protein sorting 39 homolog (S, cerevisiae)	protein-coding	INTRON;TSS-50kb;TSS-50kb;TSS-50kb;TSS-50kb	0;18763;-46178;-46494;27423	NM_001286487;NM_001301138;NM_001301409;NM_001301410;NR_030357	ENSG00000103978;ENSG00000166887;ENSG00000214013;ENSG00000214013;NO_ENSEMBL	TMEM87A;VPS39;GANC;GANC;NO_SYMBOL
chr2	214148286	214148392	+	18305	Colocalization	-90	1277	+	1277	214148302	214150931	-	peak128949	9	6	promoter-TSS (NM_001242575)	promoter-TSS (NM_001242575)	514	NR_047659	79582	Hs,743365	NM_024532	ENSG00000144451	SPAG16	PF20|WDR29	sperm associated antigen 16	protein-coding	TSS-1500	788	NM_001242575	NO_ENSEMBL	NO_SYMBOL
chr8	29082684	29083628	+	7353	Colocalization	-1014	106	+	106	29082614	29083910	-	peak256519	5	6	intron (NM_015254, intron 2 of 39)	intron (NM_015254, intron 2 of 39)	37348	NM_015254	23303	Hs,444767	NM_015254	ENSG00000197892	KIF13B	GAKIN	kinesin family member 13B	protein-coding	INTRON	0	NM_015254	ENSG00000197892	KIF13B
chr7	151369860	151370234	+	7352	Colocalization	-425	131	+	131	151369809	151370547	-	peak253015	1	2	intron (NM_001304527, intron 2 of 13)	intron (NM_001304527, intron 2 of 13)	-40474	NM_001304531	51422	Hs,647072	NM_016203	ENSG00000106617	PRKAG2	AAKG|AAKG2|CMH6|H91620p|WPWS	protein kinase, AMP-activated, gamma 2 non-catalytic subunit	protein-coding	INTRON;TSS-50kb;TSS-50kb	0;40575;40935	NM_001304527;NM_001304531;NM_024429	ENSG00000106617;ENSG00000106617;ENSG00000106617	PRKAG2;PRKAG2;PRKAG2
chr5	118691182	118691236	+	21491	Colocalization	-155	973	+	973	118691081	118693283	+	peak208951	9	6	intron (NM_001286813, intron 2 of 2)	intron (NM_001286813, intron 2 of 2)	667	NM_014350	25816	Hs,618488	NM_014350	ENSG00000145779	TNFAIP8	GG2-1|MDC-3,13|NDED|SCC-S2|SCCS2	tumor necrosis factor, alpha-induced protein 8	protein-coding	INTRON	0	NM_001286813	ENSG00000145779	TNFAIP8
chr4	72067089	72067233	+	21492	Colocalization	-280	85	-	-85	72066783	72067368	-	peak174715	1	0	intron (NM_001098484, intron 1 of 25)	LTR16A|LTR|ERVL	14073	NM_001098484	8671	Hs,5462	NM_003759	ENSG00000080493	SLC4A4	HNBC1|KNBC|NBC1|NBC2|NBCe1-A|SLC4A5|hhNMC|pNBC	solute carrier family 4 (sodium bicarbonate cotransporter), member 4	protein-coding
chr12	51663296	51663484	+	7271	Colocalization	-388	760	+	760	51663097	51665204	-	peak49026	8	6	promoter-TSS (NM_001033873)	promoter-TSS (NM_001033873)	51	NM_001031628	57228	Hs,652389	NM_001031628	ENSG00000170545	SMAGP	hSMAGP	small cell adhesion glycoprotein	protein-coding	TSS-1500	257	NM_001033873	ENSG00000170545	SMAGP
chr10	117611218	117611473	+	12046	Colocalization	-281	60	+	60	117611192	117611619	+	peak28681	0	1	intron (NM_207303, intron 28 of 28)	intron (NM_207303, intron 28 of 28)	420413	NM_145793	2674	Hs,388347	NM_005264	ENSG00000151892	GFRA1	GDNFR|GDNFRA|GFR-ALPHA-1|RET1L|RETL1|TRNR1	GDNF family receptor alpha 1	protein-coding	INTRON	0	NM_207303	ENSG00000107518	ATRNL1
chr7	30204496	30205239	+	7345	Colocalization	-198	416	-	-416	30204210	30204695	+	peak239182	3	4	Intergenic	Intergenic	29901	NM_152793	222166	Hs,200100	NM_152793	ENSG00000180354	MTURN	C7orf41|Ells1	maturin, neural progenitor differentiation regulator homolog (Xenopus)	protein-coding	TTS+10kb	2172	NM_152793	ENSG00000180354	MTURN
chr4	101747795	101748736	+	7344	Colocalization	-739	34	-	-34	101747930	101748535	-	peak178667	0	1	Intergenic	Intergenic	-151963	NR_046811	100874275	Hs,136318	NR_046811	ENSG00000250223	LINC01216	EMCN-IT3	long intergenic non-protein coding RNA 1216	ncRNA
chr7	42267257	42267317	+	18301	Colocalization	-225	356	+	356	42267092	42268194	-	peak240427	6	6	intron (NM_000168, intron 1 of 14)	CpG	8975	NM_000168	2737	Hs,21509	NM_000168	ENSG00000106571	GLI3	ACLS|GCPS|GLI3-190|GLI3FL|PAP-A|PAPA|PAPA1|PAPB|PHS|PPDIV	GLI family zinc finger 3	protein-coding
chr16	57286523	57286726	+	18298	Colocalization	-149	312	-	-312	57285953	57286672	-	peak87706	5	3	3' UTR (NM_012106, exon 6 of 6)	3' UTR (NM_012106, exon 6 of 6)	7275	NM_012106	23568	Hs,632873	NM_012106	ENSG00000102931	ARL2BP	BART|BART1|RP66	ADP-ribosylation factor like GTPase 2 binding protein	protein-coding	TTS+10kb	-3796	NM_015993	ENSG00000102934	PLLP
chr9	81972193	81972743	+	7339	Colocalization	-768	41	-	-41	81971893	81972961	-	peak277243	4	5	Intergenic	Intergenic	-211846	NR_109771	101927450	Hs,738041	NR_109771	ENSG00000260995	LOC101927450	-	uncharacterized LOC101927450	ncRNA
chr20	12011279	12011577	+	7338	Colocalization	-379	1054	-	-1054	12009090	12011658	-	peak131940	6	3	Intergenic	Intergenic	111861	NM_014962	22903	Hs,709366	NM_014962	ENSG00000132640	BTBD3	dJ742J24,1	BTB (POZ) domain containing 3	protein-coding
chr2	23607392	23607613	+	12051	Colocalization	-172	1340	+	1340	23607441	23610243	-	peak109093	9	6	intron (NM_052920, intron 1 of 13)	CpG	544	NM_052920	114818	Hs,130593	NM_025067	ENSG00000119771	KLHL29	KBTBD9	kelch-like family member 29	protein-coding
chr16	84347084	84347476	+	7336	Colocalization	-130	345	-	-345	84346656	84347214	+	peak89150	0	1	intron (NM_001282466, intron 2 of 6)	intron (NM_001282466, intron 2 of 6)	18623	NM_001282466	58189	Hs,36688	NM_021197	ENSG00000103175	WFDC1	PS20	WAP four-disulfide core domain 1	protein-coding	INTRON	0	NM_001282466	ENSG00000103175	WFDC1
chr22	33599428	33599549	+	21502	Colocalization	-183	86	-	-86	33599193	33599610	-	peak140051	1	0	Intergenic	Intergenic	-145025	NM_001135774	8224	Hs,608750	NM_003490	ENSG00000185666	SYN3	-	synapsin III	protein-coding
chr10	115468640	115469363	+	7334	Colocalization	-332	292	+	292	115469031	115469556	-	peak28512	0	1	intron (NM_001267058, intron 1 of 5)	intron (NM_001267058, intron 1 of 5)	190	NM_001267058	840	Hs,9216	NM_001227	ENSG00000165806	CASP7	CASP-7|CMH-1|ICE-LAP3|LICE2|MCH3	caspase 7	protein-coding	TSS-50kb;INTRON;TSS-50kb	-42018;0;45566	NM_001193435;NM_001267058;NM_198060	ENSG00000148735;ENSG00000165806;ENSG00000197893	PLEKHS1;CASP7;NRAP
chr12	15782193	15783053	+	7329	Colocalization	-267	358	-	-358	15782070	15782460	-	peak44384	1	1	intron (NM_004447, intron 18 of 20)	intron (NM_004447, intron 18 of 20)	82987	NM_030668	5800	Hs,160871	NM_002848	ENSG00000151490	PTPRO	GLEPP1|NPHS6|PTP-OC|PTP-U2|PTPROT|PTPU2|R-PTP-O	protein tyrosine phosphatase, receptor type, O	protein-coding	INTRON	0	NM_004447	ENSG00000151491	EPS8
chr2	161348461	161348550	+	18292	Colocalization	-204	1276	+	1276	161348346	161351218	-	peak121579	7	6	intron (NM_016836, intron 1 of 13)	CpG	536	NM_016836	5937	Hs,470412	NM_002897	ENSG00000153250	RBMS1	C2orf12|HCC-4|MSSP|MSSP-1|MSSP-2|MSSP-3|SCR2|YC1	RNA binding motif, single stranded interacting protein 1	protein-coding
chr11	67169813	67170076	+	7326	Colocalization	-41	712	-	-712	67168611	67169854	-	peak36160	9	6	exon (NM_002708, exon 1 of 7)	exon (NM_002708, exon 1 of 7)	143	NM_001008709	5499	Hs,183994	NM_002708	ENSG00000172531	PPP1CA	PP-1A|PP1A|PP1alpha|PPP1A	protein phosphatase 1, catalytic subunit, alpha isozyme	protein-coding	TSS-50kb;TSS-50kb;1ST EXON;TSS-50kb;TTS+10kb;TSS-50kb;TSS-50kb;TTS+10kb;TSS-50kb;TSS-50kb	27026;-14016;0;-26802;3450;28127;-2251;9709;-2314;48266	NM_001166212;NM_001166222;NM_002708;NM_003952;NM_004584;NM_013246;NM_198517;NR_024469;NR_046266;NR_046413	ENSG00000175505;ENSG00000172508;ENSG00000172531;ENSG00000175634;ENSG00000172613;ENSG00000175505;ENSG00000175463;NO_ENSEMBL;NO_ENSEMBL;NO_ENSEMBL	CLCF1;CARNS1;PPP1CA;RPS6KB2;RAD9A;CLCF1;TBC1D10C;NO_SYMBOL;NO_SYMBOL;NO_SYMBOL
chr2	241653759	241654008	+	12058	Colocalization	-1037	166	-	-166	241652640	241654797	-	peak130924	3	2	3' UTR (NM_001244008, exon 49 of 49)	3' UTR (NM_001244008, exon 49 of 49)	22457	NM_198998	375318	Hs,534650	NM_198998	ENSG00000184945	AQP12A	AQP-12|AQP12|AQPX2	aquaporin 12A	protein-coding	TSS-50kb	31502	NM_001102467	ENSG00000185176	AQP12B
chr8	80230563	80230932	+	21496	Colocalization	-240	644	-	-644	80229405	80230803	-	peak262529	8	6	Intergenic	Intergenic	-292945	NM_007029	11075	Hs,521651	NM_007029	ENSG00000104435	STMN2	SCG10|SCGN10	stathmin 2	protein-coding
chr7	156786903	156786962	+	21734	Colocalization	-180	426	-	-426	156785929	156787082	+	peak253351	8	6	Intergenic	Intergenic	15623	NM_001165255	3110	Hs,37035	NM_005515	ENSG00000130675	MNX1	HB9|HLXB9|HOXHB9|SCRA1	motor neuron and pancreas homeobox 1	protein-coding	TSS-50kb	-16739	NR_038835	NO_ENSEMBL	NO_SYMBOL
chr7	100144475	100144823	+	7270	Colocalization	-295	868	-	-868	100142792	100144770	-	peak246540	8	6	intron (NM_006076, intron 1 of 11)	intron (NM_006076, intron 1 of 11)	6947	NM_006076	3268	Hs,521083	NM_006076	ENSG00000106351	AGFG2	HRBL|RABR	ArfGAP with FG repeats 2	protein-coding	INTRON;TSS-50kb;TSS-50kb	0;-43514;-39928	NM_006076;NM_012172;NM_033506	ENSG00000106351;ENSG00000106336;ENSG00000106336	AGFG2;FBXO24;FBXO24
chr11	119038997	119039249	+	12092	Colocalization	-138	677	+	677	119039111	119040489	-	peak41729	9	6	5' UTR (NM_001282144, exon 1 of 10)	5' UTR (NM_001282144, exon 1 of 10)	378	NM_024618	79671	Hs,524082	NM_024618	ENSG00000160703	NLRX1	CLR11,3|DLNB26|NOD26|NOD5|NOD9	NLR family member X1	protein-coding	TTS+10kb;TSS-50kb;TSS-50kb	6527;-37285;-16465	NM_001142505;NM_005188;NM_024791	ENSG00000172350;ENSG00000110395;ENSG00000172367	ABCG4;CBL;PDZD3
chr8	2773958	2775003	+	7217	Colocalization	-584	508	-	-508	2773402	2774542	-	peak253806	0	1	Intergenic	LTR40b|LTR|ERVL	-187981	NR_125425	101927815	Hs,571467	NR_125423	ENSG00000254319	LOC101927815	-	uncharacterized LOC101927815	ncRNA
chr11	629284	629441	+	12119	Colocalization	-346	306	-	-306	628482	629630	-	peak29692	2	1	Intergenic	AluSx1|SINE|Alu	-1883	NM_021920	6343	Hs,632324	NM_021920		SCT	-	secretin	protein-coding	TSS-50kb;TSS-50kb;TSS-50kb;TSS-50kb;TSS-50kb;TSS-50kb;TSS-50kb;TSS-50kb;TSS-50kb;TSS-50kb	-8348;-8348;12328;12328;13429;13429;1984;1984;4090;4090	NM_000797;NM_000797;NM_001572;NM_001572;NM_004031;NM_004031;NM_021920;NM_021920;NM_031264;NM_031264	ENSG00000069696;ENSG00000276825;ENSG00000276561;ENSG00000185507;ENSG00000185507;ENSG00000276561;ENSG00000070031;ENSG00000274473;ENSG00000099834;ENSG00000273572	DRD4;DRD4;IRF7;IRF7;IRF7;IRF7;SCT;SCT;CDHR5;CDHR5
chr2	68514625	68515626	+	7215	Colocalization	-760	258	+	258	68514867	68515901	-	peak112496	2	1	intron (NM_001111101, intron 2 of 2)	intron (NM_001111101, intron 2 of 2)	31799	NM_001111101	25927	Hs,212885	NM_015463	ENSG00000119865	CNRIP1	C2orf32|CRIP1	cannabinoid receptor interacting protein 1	protein-coding	TSS-50kb;INTRON;TTS+10kb	35834;0;-4857	NM_000945;NM_001111101;NM_015463	ENSG00000221823;ENSG00000119865;ENSG00000119865	PPP3R1;CNRIP1;CNRIP1
chr6	166418672	166418911	+	7214	Colocalization	-142	1152	+	1152	166418769	166421119	-	peak235009	9	6	Intergenic	Intergenic	-18417	NR_026860	90632	Hs,31917	NR_026860	ENSG00000223414	LINC00473	C6orf176|bA142J11,1	long intergenic non-protein coding RNA 473	ncRNA	TSS-50kb	18518	NR_026861	NO_ENSEMBL	NO_SYMBOL
chr15	101460343	101460440	+	12120	Colocalization	-135	1122	-	-1122	101458062	101460479	-	peak85640	4	4	promoter-TSS (NM_024652)	promoter-TSS (NM_024652)	-149	NM_024652	79705	Hs,407918	NM_024652	ENSG00000154237	LRRK1	RIPK6|Roco1	leucine-rich repeat kinase 1	protein-coding	TTS+10kb;TSS-1500	2541;-249	NM_000693;NM_024652	ENSG00000184254;ENSG00000154237	ALDH1A3;LRRK1
chr18	42517939	42518763	+	7210	Colocalization	-962	247	+	247	42517801	42519395	+	peak99004	8	6	intron (NM_015559, intron 3 of 5)	intron (NM_015559, intron 3 of 5)	31533	NR_036203	100422829		NR_036203	ENSG00000265957	MIR4319	-	microRNA 4319	ncRNA	INTRON	0	NM_015559	ENSG00000152217	SETBP1
chr1	20707356	20707513	+	7207	Colocalization	-144	141	-	-141	20707086	20707500	-	peak1352	1	0	intron (NR_033887, intron 6 of 11)	intron (NR_033887, intron 6 of 11)	47994	NR_033887	339505	Hs,633269	NR_033887		LINC01141	-	long intergenic non-protein coding RNA 1141	ncRNA	INTRON	0	NR_033887	NO_ENSEMBL	NO_SYMBOL
chr13	24244799	24245215	+	7205	Colocalization	-332	89	-	-89	24244705	24245132	-	peak58943	1	0	intron (NM_148957, intron 9 of 9)	intron (NM_148957, intron 9 of 9)	91420	NM_001204458	55504	Hs,149168	NM_018647	ENSG00000127863	TNFRSF19	TAJ|TAJ-alpha|TRADE|TROY	tumor necrosis factor receptor superfamily, member 19	protein-coding	TTS+10kb;INTRON	1607;0	NM_018647;NM_148957	ENSG00000127863;ENSG00000127863	TNFRSF19;TNFRSF19
chr16	4578762	4579356	+	7204	Colocalization	-246	519	+	519	4579111	4580046	-	peak86111	3	4	intron (NM_013399, intron 1 of 5)	intron (NM_013399, intron 1 of 5)	8892	NM_001199054	29965	Hs,654653	NM_013399	ENSG00000089486	CDIP1	C16orf5|CDIP|I1|LITAFL	cell death-inducing p53 target 1	protein-coding	TSS-50kb;INTRON;INTRON	-27012;0;0	NM_001145011;NM_013399;NM_013399	ENSG00000205832;ENSG00000089486;ENSG00000274336	C16orf96;CDIP1;CDIP1
chr1	53067637	53067739	+	7202	Colocalization	-191	564	+	564	53067548	53068956	-	peak3399	9	6	intron (NM_015696, intron 1 of 2)	CpG	209	NM_015696	2882	Hs,43728	NM_015696	ENSG00000116157	GPX7	CL683|GPX6|GPx-7|GSHPx-7|NPGPx	glutathione peroxidase 7	protein-coding	TSS-50kb;TSS-50kb	49591;-30913	NM_001009881;NM_001042693	ENSG00000134744;ENSG00000182183	ZCCHC11;FAM159A
chr8	59342553	59342838	+	18242	Colocalization	-266	642	-	-642	59341289	59342819	+	peak259203	8	6	intron (NM_001077619, intron 2 of 7)	intron (NM_001077619, intron 2 of 7)	18231	NM_001077619	137886	Hs,155572	NM_001077619	ENSG00000215114	UBXN2B	p37	UBX domain protein 2B	protein-coding	INTRON	0	NM_001077619	ENSG00000215114	UBXN2B
chr14	96734801	96735324	+	7199	Colocalization	-849	100	+	100	96734475	96735850	+	peak80490	3	2	Intergenic	Intergenic	12616	NM_000710	623	Hs,525572	NM_000710		BDKRB1	B1BKR|B1R|BDKRB2|BKB1R|BKR1|BRADYB1	bradykinin receptor B1	protein-coding	TTS+10kb	4163	NM_000710	ENSG00000100739	BDKRB1
chr17	55929451	55930008	+	7198	Colocalization	-16	1480	-	-1480	55927032	55929467	-	peak92618	9	6	promoter-TSS (NM_016070)	promoter-TSS (NM_016070)	-817	NM_016070	51649	Hs,5836	NM_016070		MRPS23	CGI-138|HSPC329|MRP-S23	mitochondrial ribosomal protein S23	protein-coding	TSS-1500	918	NM_016070	ENSG00000181610	MRPS23
chr4	41145091	41145481	+	21584	Colocalization	-554	31	+	31	41144927	41145707	-	peak170483	1	0	intron (NM_004307, intron 1 of 17)	intron (NM_004307, intron 1 of 17)	71318	NM_001166050	323	Hs,479602	NM_004307	ENSG00000163697	APBB2	FE65L|FE65L1	amyloid beta (A4) precursor protein-binding, family B, member 2	protein-coding	INTRON	0	NM_004307	ENSG00000163697	APBB2
chr17	62184611	62184928	+	12129	Colocalization	-92	462	+	462	62184837	62185627	-	peak92946	4	4	intron (NM_001433, intron 1 of 21)	intron (NM_001433, intron 1 of 21)	22270	NM_001433	2081	Hs,133982	NM_001433		ERN1	IRE1|IRE1P|IRE1a|hIRE1p	endoplasmic reticulum to nucleus signaling 1	protein-coding	INTRON;TSS-50kb;TSS-50kb;TSS-50kb	0;-38566;-38305;-37204	NM_001433;NR_002995;NR_004380;NR_132278	ENSG00000178607;NO_ENSEMBL;NO_ENSEMBL;NO_ENSEMBL	ERN1;NO_SYMBOL;NO_SYMBOL;NO_SYMBOL
chr18	47118331	47118855	+	7194	Colocalization	-432	603	-	-603	47117217	47118763	-	peak99429	2	2	3' UTR (NM_006033, exon 10 of 10)	3' UTR (NM_006033, exon 10 of 10)	29589	NM_001308006	9388	Hs,465102	NM_006033		LIPG	EDL|EL|PRO719	lipase, endothelial	protein-coding
chr13	76344787	76345131	+	21591	Colocalization	-545	559	-	-559	76343468	76345332	+	peak66365	1	0	intron (NM_001306080, intron 4 of 30)	intron (NM_001306080, intron 4 of 30)	9603	NM_015842	4008	Hs,207631	NM_005358	ENSG00000136153	LMO7	FBX20|FBXO20|LOMP	LIM domain 7	protein-coding	INTRON	0	NM_001306080	NO_ENSEMBL	NO_SYMBOL
chr21	43946302	43946712	+	7187	Colocalization	-335	56	+	56	43946377	43946749	-	peak138765	1	1	intron (NM_018964, intron 4 of 20)	intron (NM_018964, intron 4 of 20)	26821	NM_018964	54020	Hs,547009	NM_018964	ENSG00000160190	SLC37A1	G3PP	solute carrier family 37 (glucose-6-phosphate transporter), member 1	protein-coding	TSS-50kb;INTRON	30200;0	NM_001286506;NM_018964	ENSG00000160188;ENSG00000160190	RSPH1;SLC37A1
chr15	92009301	92009570	+	21593	Colocalization	-276	194	-	-194	92008907	92009577	-	peak85231	0	2	intron (NR_110106, intron 1 of 3)	L2b|LINE|L2	2673	NR_110106	101926928	Hs,638788	NR_110106	ENSG00000258551	CRAT37	-	cervical cancer-associated transcript 37	ncRNA
chr9	79483852	79484243	+	7184	Colocalization	-392	128	+	128	79483851	79484501	-	peak277064	4	4	intron (NM_001308048, intron 1 of 17)	intron (NM_001308048, intron 1 of 17)	36827	NM_001308047	158471	Hs,262857	NM_015225	ENSG00000106772	PRUNE2	BMCC1|BNIPXL|C9orf65|KIAA0367	prune homolog 2 (Drosophila)	protein-coding	INTRON	0	NM_001308048	ENSG00000106772	PRUNE2
chr5	139016065	139016549	+	18234	Colocalization	-1074	649	+	649	139015475	139018437	-	peak211364	9	6	Intergenic	Intergenic	-11345	NM_016463	51523	Hs,744933	NM_016463	ENSG00000171604	CXXC5	CF5|HSPC195|RINF|WID	CXXC finger protein 5	protein-coding	TSS-50kb;TTS+10kb	-11444;9039	NM_016463;NM_181838	ENSG00000171604;ENSG00000131508	CXXC5;UBE2D2
chr17	2747956	2748529	+	7181	Colocalization	-428	253	-	-253	2747594	2748384	+	peak89897	9	6	intron (NM_015085, intron 2 of 24)	intron (NM_015085, intron 2 of 24)	48257	NM_001100398	23108	Hs,499659	NM_015085	ENSG00000132359	RAP1GAP2	GARNL4|RAP1GA3	RAP1 GTPase activating protein 2	protein-coding	INTRON	0	NM_015085	ENSG00000132359	RAP1GAP2
chr12	88972618	88972867	+	12140	Colocalization	-60	1079	+	1079	88972807	88974835	-	peak54648	9	6	intron (NM_003994, intron 1 of 8)	CpG	429	NM_003994	4254	Hs,1048	NM_000899		KITLG	FPH2|FPHH|KL-1|Kitl|MGF|SCF|SF|SHEP7	KIT ligand	protein-coding
chr13	53423262	53423422	+	12142	Colocalization	-164	480	-	-480	53422298	53423426	-	peak62100	9	6	promoter-TSS (NM_002590)	promoter-TSS (NM_002590)	-87	NM_002590	5100	Hs,19492	NM_002590	ENSG00000136099	PCDH8	ARCADLIN|PAPC	protocadherin 8	protein-coding	TSS-200	188	NM_002590	ENSG00000136099	PCDH8
chr2	85694979	85695545	+	7176	Colocalization	-226	566	+	566	85695319	85696337	-	peak113982	4	4	Intergenic	Intergenic	33910	NM_198482	284948	Hs,209542	NM_198482	ENSG00000152292	SH2D6	-	SH2 domain containing 6	protein-coding
chr15	83603477	83603674	+	12144	Colocalization	-304	22	-	-22	83603326	83603782	-	peak84737	1	0	intron (NM_199330, intron 1 of 8)	L2a|LINE|L2	17922	NM_004839	9455	Hs,578443	NM_004839	ENSG00000103942	HOMER2	ACPD|CPD|HOMER-2|VESL-2	homer scaffolding protein 2	protein-coding
chr6	46349107	46349676	+	12146	Colocalization	-530	176	-	-176	46348794	46349637	-	peak218099	1	0	intron (NM_001251973, intron 2 of 4)	intron (NM_001251973, intron 2 of 4)	-55587	NM_005822	10231	Hs,440168	NM_005822	ENSG00000172348	RCAN2	CSP2|DSCR1L1|MCIP2|RCN2|ZAKI-4|ZAKI4	regulator of calcineurin 2	protein-coding	INTRON	0	NM_001251973	ENSG00000172348	RCAN2
chr11	47206295	47206658	+	18228	Colocalization	-404	1582	+	1582	47206253	47209862	-	peak34965	6	5	promoter-TSS (NM_001184975)	promoter-TSS (NM_001184975)	-48	NM_001184974	29763	Hs,334639	NM_016223	ENSG00000165912	PACSIN3	SDPIII	protein kinase C and casein kinase substrate in neurons 3	protein-coding	TSS-50kb;TSS-1500;TSS-50kb;TSS-50kb	-28534;727;9483;6871	NM_000107;NM_001184975;NM_001242832;NR_106803	ENSG00000134574;ENSG00000165912;ENSG00000149182;NO_ENSEMBL	DDB2;PACSIN3;ARFGAP2;NO_SYMBOL
chr17	55447412	55448129	+	7170	Colocalization	-664	56	-	-56	55447352	55448076	-	peak92572	0	1	intron (NM_138962, intron 5 of 13)	MamRep434|DNA|TcMar-Tigger	113340	NM_170721	124540	Hs,658922	NM_138962	ENSG00000153944	MSI2	MSI2H	musashi RNA binding protein 2	protein-coding
chr10	15183350	15183937	+	7221	Colocalization	-506	342	-	-342	15182748	15183856	-	peak19587	5	4	intron (NM_001308295, intron 2 of 12)	intron (NM_001308295, intron 2 of 12)	14044	NR_036506	100192204	Hs,714691	NR_036506	ENSG00000206448	PPIAP30	-	peptidylprolyl isomerase A (cyclophilin A) pseudogene 30	pseudo	INTRON;TSS-50kb	0;44023	NM_001308295;NM_153244	ENSG00000152465;NO_ENSEMBL	NMT2;NO_SYMBOL
chr3	141043080	141043480	+	21570	Colocalization	-96	356	-	-356	141042672	141043176	+	peak157110	1	1	promoter-TSS (NM_001080412)	promoter-TSS (NM_001080412)	-131	NM_001080412	253461	Hs,518301	NM_152535		ZBTB38	CIBZ|PPP1R171|ZNF921	zinc finger and BTB domain containing 38	protein-coding	TSS-1500	-230	NM_001080412	ENSG00000177311	ZBTB38
chr14	105070116	105070315	+	12115	Colocalization	-220	663	+	663	105070095	105071663	-	peak81083	9	6	exon (NM_001286389, exon 1 of 4)	exon (NM_001286389, exon 1 of 4)	218	NM_001286390	388021	Hs,652298	NM_207379		TMEM179	C14orf90|TMEM179A	transmembrane protein 179	protein-coding	1ST EXON;1ST EXON	0;0	NM_001286389;NM_001286389	ENSG00000258986;ENSG00000276342	TMEM179;TMEM179
chr1	180567836	180568096	+	12114	Colocalization	-524	78	+	78	180567573	180568516	+	peak12247	7	6	Intergenic	Intergenic	-33101	NM_001135669	9213	Hs,227656	NM_004736	ENSG00000143324	XPR1	IBGC6|SYG1|X3	xenotropic and polytropic retrovirus receptor 1	protein-coding	TSS-50kb	-33201	NM_001135669	ENSG00000143324	XPR1
chr8	27336148	27336856	+	7264	Colocalization	-472	295	+	295	27336384	27337210	-	peak256359	4	4	promoter-TSS (NM_000742)	promoter-TSS (NM_000742)	16	NM_000742	1135	Hs,57718	NM_000742	ENSG00000120903	CHRNA2	-	cholinergic receptor, nicotinic alpha 2	protein-coding	TSS-200;TSS-50kb;TSS-50kb	85;-11821;-11987	NM_000742;NM_001256483;NM_001256484	ENSG00000120903;ENSG00000120915;ENSG00000120915	CHRNA2;EPHX2;EPHX2
chr19	50970093	50970269	+	21548	Colocalization	-109	423	-	-423	50969314	50970202	-	peak107248	4	4	TTS (NM_004533)	TTS (NM_004533)	-9976	NM_175063	284361	Hs,448941	NM_175063	ENSG00000161671	EMC10	C19orf63|HSM1|HSS1	ER membrane protein complex subunit 10	protein-coding	TTS+10kb;TSS-50kb	276;-10075	NM_004533;NM_206538	ENSG00000086967;ENSG00000161671	MYBPC2;EMC10
chr14	74099833	74100086	+	7262	Colocalization	-34	817	+	817	74100052	74101502	+	peak78280	8	6	Intergenic	CpG	-10801	NM_031427	83544	Hs,271270	NM_031427	ENSG00000119661	DNAL1	C14orf168|CILD16	dynein, axonemal, light chain 1	protein-coding	TSS-50kb	-10900	NM_031427	ENSG00000119661	DNAL1
chr2	100901545	100902374	+	7261	Colocalization	-270	516	+	516	100902105	100902848	-	peak114556	5	3	intron (NM_198461, intron 11 of 11)	intron (NM_198461, intron 11 of 11)	36718	NM_198461	164832	Hs,21380	NM_198461	ENSG00000170500	LONRF2	RNF192	LON peptidase N-terminal domain and ring finger 2	protein-coding	INTRON	0	NM_198461	ENSG00000170500	LONRF2
chr9	136253391	136253943	+	7258	Colocalization	-644	14	+	14	136253299	136254063	-	peak280788	2	0	intron (NR_103997, intron 6 of 13)	L1ME3|LINE|L1	-8861	NM_001280788	6836	Hs,512465	NM_033161	ENSG00000148248	SURF4	ERV29	surfeit 4	protein-coding	TSS-50kb;TSS-50kb;TSS-50kb;TSS-50kb;TSS-50kb;TSS-50kb;TSS-50kb;TSS-50kb;TSS-50kb;TSS-50kb	8962;8962;10297;30421;30421;38512;38512;-33538;-33538;-25877	NM_001280788;NM_001280788;NM_001280793;NM_003172;NM_003172;NM_133640;NM_133640;NM_139026;NM_139026;NR_024514	ENSG00000280951;ENSG00000148248;NO_ENSEMBL;ENSG00000148290;ENSG00000280627;ENSG00000148297;ENSG00000281022;ENSG00000160323;ENSG00000281244;NO_ENSEMBL	SURF4;SURF4;NO_SYMBOL;SURF1;SURF1;MED22;MED22;ADAMTS13;ADAMTS13;NO_SYMBOL
chr6	25281485	25281544	+	18262	Colocalization	-82	1340	-	-1340	25278781	25281566	-	peak216818	9	6	intron (NM_017640, intron 1 of 36)	intron (NM_017640, intron 1 of 36)	518	NM_001173977	55604	Hs,649550	NM_017640	ENSG00000079691	LRRC16A	CARMIL|CARMIL1|CARMIL1a|LRRC16|dJ501N12,1|dJ501N12,5	leucine rich repeat containing 16A	protein-coding	INTRON;TSS-50kb	0;18640	NM_017640;NR_110863	ENSG00000079691;NO_ENSEMBL	CARMIL1;NO_SYMBOL
chr11	79794574	79795523	+	7256	Colocalization	-219	868	+	868	79795303	79796528	-	peak37070	2	2	Intergenic	MamRep605|Unknown|Unknown	-644221	NM_001098816	26011	Hs,213087	NM_001098816	ENSG00000149256	TENM4	Doc4|ODZ4|TNM4|Ten-M4	teneurin transmembrane protein 4	protein-coding
chr7	29442339	29443148	+	7255	Colocalization	-8	709	-	-709	29441723	29442347	+	peak239118	4	2	intron (NM_004067, intron 6 of 12)	intron (NM_004067, intron 6 of 12)	-77293	NM_001293076	1124	Hs,654611	NM_004067	ENSG00000106069	CHN2	ARHGAP3|BCH|CHN2-3|RHOGAP3	chimerin 2	protein-coding	INTRON	0	NM_004067	ENSG00000106069	CHN2
chr9	138885069	138885373	+	7254	Colocalization	-68	439	-	-439	138884427	138885137	-	peak280955	5	6	Intergenic	Intergenic	-31556	NM_016172	10422	Hs,9194	NM_016172	ENSG00000130560	UBAC1	GBDR1|UBADC1	UBA domain containing 1	protein-coding	TSS-50kb	31657	NM_016172	ENSG00000130560	UBAC1
chr9	91974673	91975169	+	12097	Colocalization	-426	340	+	340	91974743	91975779	-	peak277750	3	2	TTS (NM_001282690)	TTS (NM_001282690)	41495	NM_001282690	79048	Hs,59804	NM_024077	ENSG00000187742	SECISBP2	SBP2	SECIS binding protein 2	protein-coding	TTS+10kb;TTS+10kb	-544;784	NM_001142287;NM_001282690	ENSG00000187764;ENSG00000187742	SEMA4D;SECISBP2
chr2	242802164	242802635	+	7252	Colocalization	-458	361	-	-361	242801456	242802622	-	peak131023	6	6	promoter-TSS (NM_005018)	promoter-TSS (NM_005018)	-981	NM_005018	5133	Hs,158297	NM_005018	ENSG00000188389	PDCD1	CD279|PD-1|PD1|SLEB2|hPD-1|hPD-l|hSLE1	programmed cell death 1	protein-coding	TSS-1500;TSS-1500;TSS-50kb;TSS-50kb;TSS-50kb	1082;1082;-9946;-9946;-21574	NM_005018;NM_005018;NM_173821;NM_173821;NR_110220	ENSG00000188389;ENSG00000276977;ENSG00000277949;ENSG00000188011;NO_ENSEMBL	PDCD1;PDCD1;RTP5;RTP5;NO_SYMBOL
chr3	127022919	127023005	+	12101	Colocalization	-60	374	+	374	127022945	127023727	-	peak156043	1	2	Intergenic	Intergenic	86177	NR_110147	101927123	Hs,526761	NR_110147	ENSG00000244215	LOC101927123	-	uncharacterized LOC101927123	ncRNA
chr7	3972048	3972664	+	7246	Colocalization	-222	514	-	-514	3971414	3972270	+	peak235639	8	5	intron (NM_152744, intron 5 of 44)	intron (NM_152744, intron 5 of 44)	-197475	NM_001079653	221935	Hs,653013	NM_152744	ENSG00000146555	SDK1	-	sidekick cell adhesion molecule 1	protein-coding	INTRON	0	NM_152744	ENSG00000146555	SDK1
chr8	125706250	125706503	+	7245	Colocalization	-306	84	+	84	125706196	125706723	-	peak269602	0	2	intron (NM_001282971, intron 3 of 14)	intron (NM_001282971, intron 3 of 14)	34288	NM_001282971	9788	Hs,336994	NM_014751	ENSG00000170873	MTSS1	MIM|MIMA|MIMB	metastasis suppressor 1	protein-coding	INTRON	0	NM_001282971	ENSG00000170873	MTSS1
chr7	41026112	41026285	+	18268	Colocalization	-848	246	+	246	41025437	41027452	-	peak240260	9	6	Intergenic	Intergenic	-6908	NR_110831	101928744	Hs,639767	NR_110831	ENSG00000232458	LINC01450	-	long intergenic non-protein coding RNA 1450	ncRNA	TSS-50kb	7008	NR_110831	NO_ENSEMBL	NO_SYMBOL
chr1	92952655	92953037	+	12103	Colocalization	-80	2080	-	-2080	92948797	92952735	-	peak7315	5	4	intron (NM_005263, intron 1 of 6)	CpG-1329	862	NM_001127216	2672	Hs,73172	NM_005263	ENSG00000162676	GFI1	GFI-1|GFI1A|SCN2|ZNF163	growth factor independent 1 transcription repressor	protein-coding	TSS-50kb	1511	NM_001127215	ENSG00000162676	GFI1
chr21	36612046	36612579	+	7242	Colocalization	-522	33	-	-33	36611991	36612567	-	peak138182	1	1	Intergenic	Intergenic	-190684	NM_001754	861	Hs,149261	NM_001754	ENSG00000159216	RUNX1	AML1|AML1-EVI-1|AMLCR1|CBF2alpha|CBFA2|EVI-1|PEBP2aB|PEBP2alpha	runt-related transcription factor 1	protein-coding
chr12	27932224	27932335	+	12104	Colocalization	-158	1292	+	1292	27932177	27934966	-	peak46416	9	6	exon (NM_020782, exon 1 of 3)	exon (NM_020782, exon 1 of 3)	385	NM_020782	57542	Hs,505104	NM_020782	ENSG00000087448	KLHL42	Ctb9|KLHDC5	kelch-like family member 42	protein-coding	TSS-50kb;1ST EXON	9464;0	NM_001146221;NM_020782	ENSG00000205693;ENSG00000087448	MANSC4;KLHL42
chr1	7359583	7359740	+	12106	Colocalization	-730	20	-	-20	7358971	7360313	+	peak391	3	3	intron (NM_015215, intron 5 of 22)	intron (NM_015215, intron 5 of 22)	-471687	NM_004781	9341	Hs,66708	NM_004781	ENSG00000049245	VAMP3	CEB	vesicle associated membrane protein 3	protein-coding	INTRON	0	NM_015215	ENSG00000171735	CAMTA1
chr2	46889489	46890639	+	7238	Colocalization	-838	176	+	176	46889801	46890680	-	peak110792	3	5	Intergenic	Intergenic	-35858	NM_014011	9655	Hs,468426	NM_014011	ENSG00000171150	SOCS5	CIS6|CISH6|Cish5|SOCS-5	suppressor of cytokine signaling 5	protein-coding	TSS-50kb;TSS-50kb;TSS-50kb	-35958;-36208;45829	NM_014011;NM_144949;NM_173074	ENSG00000171150;ENSG00000171150;ENSG00000151665	SOCS5;SOCS5;PIGF
chr8	98305878	98306304	+	7237	Colocalization	-867	156	+	156	98305437	98307057	-	peak265324	9	6	intron (NR_125390, intron 2 of 2)	intron (NR_125390, intron 2 of 2)	-16071	NM_033512	85453	Hs,173094	NM_033512	ENSG00000180543	TSPYL5	-	TSPY-like 5	protein-coding	TSS-50kb;INTRON	16172;0	NM_033512;NR_125390	ENSG00000180543;NO_ENSEMBL	TSPYL5;NO_SYMBOL
chr11	43538238	43539084	+	7235	Colocalization	-348	453	-	-453	43537829	43538586	+	peak34650	1	1	Intergenic	Intergenic	-42998	NR_031577	100313777		NR_031577	ENSG00000211568	MIR670	hsa-mir-670	microRNA 670	ncRNA	TSS-50kb	-43097	NR_031577	NO_ENSEMBL	NO_SYMBOL
chr10	54709720	54709989	+	7234	Colocalization	-372	79	+	79	54709617	54710249	-	peak22661	1	0	Intergenic	HERVS71-int|LTR|ERV1	-178473	NM_000242	4153	Hs,499674	NM_000242	ENSG00000165471	MBL2	COLEC1|HSMBPC|MBL|MBL2D|MBP|MBP-C|MBP1|MBPD	mannose-binding lectin (protein C) 2, soluble	protein-coding
chr1	25559659	25559743	+	18255	Colocalization	-414	417	-	-417	25558495	25560073	-	peak1700	9	6	promoter-TSS (NM_207170)	promoter-TSS (NM_207170)	-271	NM_207170	25949	Hs,20013	NM_015484		SYF2	CBPIN|NTC31|P29|fSAP29	SYF2 pre-mRNA-splicing factor	protein-coding	TSS-50kb;TTS+10kb;TSS-1500	-39792;-9555;372	NM_001282871;NM_020317;NM_207170	ENSG00000187010;ENSG00000117616;ENSG00000117614	RHD;RSRP1;SYF2
chr14	64357687	64358680	+	7232	Colocalization	-1179	66	-	-66	64357369	64358866	-	peak77529	3	3	intron (NM_182914, intron 1 of 115)	MER34A|LTR|ERV1	38435	NM_182914	23224	Hs,745014	NM_015180	ENSG00000054654	SYNE2	EDMD5|NUA|NUANCE|Nesp2|Nesprin-2|SYNE-2|TROPH	spectrin repeat containing, nuclear envelope 2	protein-coding
chr1	87791302	87791844	+	7231	Colocalization	-89	349	+	349	87791755	87792089	+	peak6811	0	0	Intergenic	Intergenic	-2229	NM_006769	8543	Hs,436792	NM_006769	ENSG00000143013	LMO4	-	LIM domain only 4	protein-coding	TSS-50kb	-2328	NM_006769	ENSG00000143013	LMO4
chr19	15398679	15399132	+	12111	Colocalization	-98	531	+	531	15399035	15399839	-	peak105401	2	2	Intergenic	Intergenic	-8175	NM_058243	23476	Hs,187763	NM_014299	ENSG00000141867	BRD4	CAP|HUNK1|HUNKI|MCAP	bromodomain containing 4	protein-coding	TSS-50kb	8276	NM_014299	ENSG00000141867	BRD4
chr2	160009677	160010124	+	12113	Colocalization	-241	218	+	218	160009882	160010353	-	peak121395	1	1	intron (NM_033394, intron 7 of 26)	intron (NM_033394, intron 7 of 26)	-33228	NR_106948	102465535		NR_106948	ENSG00000275141	MIR6888	hsa-mir-6888	microRNA 6888	ncRNA	INTRON;TSS-50kb	0;-33327	NM_033394;NR_106948	ENSG00000115183;NO_ENSEMBL	TANC1;NO_SYMBOL
chr20	50419082	50419390	+	7226	Colocalization	-91	326	-	-326	50418647	50419173	-	peak134260	1	0	exon (NM_020436, exon 1 of 4)	exon (NM_020436, exon 1 of 4)	138	NM_020436	57167	Hs,517113	NM_020436	ENSG00000101115	SALL4	DRRS|HSAL4|ZNF797|dJ1112F19,1	spalt-like transcription factor 4	protein-coding	TSS-50kb;1ST EXON	34061;0	NM_006045;NM_020436	ENSG00000054793;ENSG00000101115	ATP9A;SALL4
chr1	202003265	202003937	+	7225	Colocalization	-447	486	+	486	202003490	202004684	-	peak14606	9	6	Intergenic	Intergenic	24397	NM_001114309	1999	Hs,603657	NM_004433	ENSG00000163435	ELF3	EPR-1|ERT|ESE-1|ESX	E74-like factor 3 (ets domain transcription factor, epithelial-specific )	protein-coding
chr7	23636422	23636539	+	7243	Colocalization	-19	916	+	916	23636520	23638273	-	peak238623	9	6	intron (NM_138771, intron 1 of 3)	CpG	399	NM_138771	90693	Hs,232296	NM_138771	ENSG00000169193	CCDC126	-	coiled-coil domain containing 126	protein-coding	TSS-50kb	11351	NR_002711	NO_ENSEMBL	NO_SYMBOL
chr14	50855448	50855773	+	6970	Colocalization	-240	338	-	-338	50854856	50855687	-	peak76301	2	2	intron (NM_001282236, intron 2 of 8)	intron (NM_001282236, intron 2 of 8)	7370	NM_004196	8814	Hs,280881	NM_004196	ENSG00000100490	CDKL1	KKIALRE|P42	cyclin-dependent kinase-like 1 (CDC2-related kinase)	protein-coding	INTRON	0	NM_001282236	ENSG00000100490	CDKL1
chr3	27400391	27400521	+	21735	Colocalization	-123	611	-	-611	27399176	27400514	-	peak144596	7	5	intron (NM_199347, intron 2 of 24)	intron (NM_199347, intron 2 of 24)	11106	NM_199347	152110	Hs,506115	NM_152534	ENSG00000163491	NEK10	-	NIMA-related kinase 10	protein-coding	INTRON	0	NM_199347	ENSG00000163491	NEK10
chr20	52380524	52380678	+	12248	Colocalization	-608	51	-	-51	52379968	52381133	-	peak134317	5	5	Intergenic	Intergenic	111697	NR_002189	391257	Hs,449977	NR_002189		SUMO1P1	PIC1L|UBL2|UBL6	SUMO1 pseudogene 1	pseudo
chr3	87132099	87132271	+	21897	Colocalization	-378	67	+	67	87131893	87132611	+	peak151171	5	5	Intergenic	Intergenic	-6178	NR_047469	100846978	Hs,570649	NR_047469	ENSG00000281392	LINC00506	-	long intergenic non-protein coding RNA 506	ncRNA	TSS-50kb	-6277	NR_047469	NO_ENSEMBL	NO_SYMBOL
chr4	148681555	148681619	+	21902	Colocalization	-526	35	-	-35	148681023	148682081	+	peak186347	6	6	intron (NM_024605, intron 1 of 22)	MIRc|SINE|MIR	-22194	NR_039962	100616246		NR_039962	ENSG00000264274	MIR4799	-	microRNA 4799	ncRNA	TSS-50kb	-22293	NR_039962	NO_ENSEMBL	NO_SYMBOL
chr20	4863811	4864424	+	6717	Colocalization	-580	155	+	155	4863845	4864701	-	peak131328	5	3	intron (NM_203327, intron 9 of 16)	intron (NM_203327, intron 9 of 16)	-59982	NM_014737	9770	Hs,631504	NM_014737	ENSG00000101265	RASSF2	CENP-34|RASFADIN	Ras association (RalGDS/AF-6) domain family member 2	protein-coding	INTRON	0	NM_203327	ENSG00000089057	SLC23A2
chr7	66903929	66904796	+	6716	Colocalization	-99	496	-	-496	66903705	66904028	-	peak242528	2	0	Intergenic	MIR3|SINE|MIR	102904	NR_108104	101929736	Hs,634050	NR_108104	ENSG00000235475	LINC01372	-	long intergenic non-protein coding RNA 1372	ncRNA
chr13	102060873	102060902	+	21903	Colocalization	-336	425	-	-425	102059716	102061210	+	peak70448	7	4	intron (NM_052867, intron 1 of 43)	MIRb|SINE|MIR	8350	NM_052867	259232	Hs,525146	NM_052867	ENSG00000102452	NALCN	CLIFAHDD|CanIon|IHPRF|INNFD|VGCNL1|bA430M15,1	sodium leak channel, non selective	protein-coding	TSS-50kb	-44580	NM_004791	ENSG00000198542	ITGBL1
chr7	39125505	39126083	+	6714	Colocalization	-303	276	-	-276	39125228	39125808	+	peak240057	5	4	exon (NM_001166018, exon 3 of 11)	exon (NM_001166018, exon 3 of 11)	107909	NM_001166018	11281	Hs,137106	NM_007252	ENSG00000106536	POU6F2	RPF-1|WT5|WTSL	POU class 6 homeobox 2	protein-coding	EXON	0	NM_001166018	ENSG00000106536	POU6F2
chr5	67585554	67586928	+	6712	Colocalization	-887	17	-	-17	67586007	67586441	-	peak201759	0	0	promoter-TSS (NM_181504)	promoter-TSS (NM_181504)	-243	NM_181504	5295	Hs,132225	NM_181504	ENSG00000145675	PIK3R1	AGM7|GRB1|IMD36|p85|p85-ALPHA	phosphoinositide-3-kinase, regulatory subunit 1 (alpha)	protein-coding	TSS-50kb;TSS-1500	-2271;-342	NM_001242466;NM_181504	ENSG00000145675;ENSG00000145675	PIK3R1;PIK3R1
chr2	180426576	180427325	+	6711	Colocalization	-766	136	+	136	180426558	180427613	-	peak123887	9	5	intron (NM_152520, intron 3 of 9)	intron (NM_152520, intron 3 of 9)	229	NM_001113398	151126	Hs,655005	NM_152520	ENSG00000144331	ZNF385B	ZNF533	zinc finger protein 385B	protein-coding	INTRON	0	NM_152520	ENSG00000144331	ZNF385B
chr21	43887690	43887794	+	21905	Colocalization	-320	166	-	-166	43887142	43888011	-	peak138758	2	5	Intergenic	L1MEa|LINE|L1	28887	NM_001286506	89765	Hs,661069	NM_080860	ENSG00000160188	RSPH1	CT79|RSP44|RSPH10A|TSA2|TSGA2	radial spoke head 1 homolog (Chlamydomonas)	protein-coding	TTS+10kb;TSS-50kb	-5120;-32265	NM_001286506;NM_018964	ENSG00000160188;ENSG00000160190	RSPH1;SLC37A1
chr9	97431170	97432058	+	6709	Colocalization	-868	88	-	-88	97431015	97432038	-	peak278117	8	6	Intergenic	MER61F|LTR|ERV1	-28996	NM_001127628	2203	Hs,494496	NM_000507	ENSG00000165140	FBP1	FBP	fructose-1,6-bisphosphatase 1	protein-coding	TSS-50kb;TSS-50kb	29704;28603	NM_000507;NM_001127628	ENSG00000165140;ENSG00000165140	FBP1;FBP1
chr9	135754531	135754711	+	6707	Colocalization	-78	681	-	-681	135753271	135754609	+	peak280736	5	6	promoter-TSS (NM_001316897)	promoter-TSS (NM_001316897)	233	NR_133631	11092	Hs,62595	NM_018956	ENSG00000165698	C9orf9	Mast	chromosome 9 open reading frame 9	protein-coding	TSS-200	-156	NM_001316897	ENSG00000165698	SPACA9
chr9	86159177	86159597	+	21907	Colocalization	-451	74	+	74	86159146	86159776	-	peak277453	3	3	Intergenic	L1PA15-16|LINE|L1	-6113	NM_174938	257019	Hs,127535	NM_174938	ENSG00000172159	FRMD3	4,1O|EPB41L4O|EPB41LO|P410	FERM domain containing 3	protein-coding	TSS-50kb	6214	NM_174938	ENSG00000172159	FRMD3
chr17	17643252	17643426	+	21908	Colocalization	-247	845	-	-845	17641489	17643499	+	peak90659	6	6	intron (NM_030665, intron 2 of 5)	intron (NM_030665, intron 2 of 5)	27122	NR_130894	100861516	Hs,624874	NR_130894	ENSG00000237328	RAI1-AS1	-	RAI1 antisense RNA 1	ncRNA	INTRON	0	NM_030665	ENSG00000108557	RAI1
chr13	80916688	80916729	+	18057	Colocalization	-258	282	+	282	80916470	80917509	-	peak67131	9	6	Intergenic	Intergenic	-1904	NM_005842	10253	Hs,18676	NM_005842	ENSG00000136158	SPRY2	hSPRY2	sprouty RTK signaling antagonist 2	protein-coding	TSS-50kb	2005	NM_005842	ENSG00000136158	SPRY2
chr9	107755014	107755461	+	6701	Colocalization	-1366	476	-	-476	107753144	107756381	-	peak278886	9	6	Intergenic	Intergenic	-64236	NM_005502	19	Hs,659274	NM_005502	ENSG00000165029	ABCA1	ABC-1|ABC1|CERP|HDLDT1|TGD	ATP binding cassette subfamily A member 1	protein-coding
chr9	114660404	114660601	+	6700	Colocalization	-59	1094	-	-1094	114658353	114660462	+	peak279390	9	6	5' UTR (NM_003358, exon 1 of 9)	5' UTR (NM_003358, exon 1 of 9)	362	NM_003358	7357	Hs,304249	NM_003358	ENSG00000148154	UGCG	GCS|GLCT1	UDP-glucose ceramide glucosyltransferase	protein-coding	TSS-50kb	-35071	NR_039814	NO_ENSEMBL	NO_SYMBOL
chr19	13228460	13228659	+	6697	Colocalization	-110	461	+	461	13228549	13229493	-	peak105259	7	6	promoter-TSS (NM_052876)	promoter-TSS (NM_052876)	-81	NM_052876	112939	Hs,531614	NM_052876	ENSG00000160877	NACC1	BEND8|BTBD14B|BTBD30|NAC-1|NAC1	nucleus accumbens associated 1, BEN and BTB (POZ) domain containing	protein-coding	TSS-50kb;TSS-50kb;TSS-50kb;TSS-50kb;TSS-200	1559;1659;-32065;15148;-180	NM_001136035;NM_001142554;NM_004907;NM_005583;NM_052876	ENSG00000104907;ENSG00000104907;ENSG00000160888;ENSG00000104903;ENSG00000160877	TRMT1;TRMT1;IER2;LYL1;NACC1
chr9	132083538	132084097	+	6695	Colocalization	-112	744	-	-744	132082497	132083650	-	peak280483	6	6	promoter-TSS (NM_001012715)	promoter-TSS (NM_001012715)	-221	NM_001012715	414318	Hs,449434	NM_001012715		C9orf106	bA65J3,5	chromosome 9 open reading frame 106	protein-coding	TSS-1500;TSS-50kb	-320;-16227	NM_001012715;NR_120686	NO_ENSEMBL;NO_ENSEMBL	NO_SYMBOL;NO_SYMBOL
chr3	164497702	164497855	+	21915	Colocalization	-332	73	+	73	164497522	164498180	-	peak160961	3	2	intron (NR_126405, intron 1 of 3)	MLT1G1|LTR|ERVL-MaLR	51417	NR_126405	104355289	Hs,574909	NR_126405	ENSG00000241767	LINC01324	-	long intergenic non-protein coding RNA 1324	ncRNA
chr6	152130357	152130710	+	6693	Colocalization	-152	1032	-	-1032	152128495	152130510	-	peak233608	7	5	intron (NM_001291241, intron 2 of 8)	CpG	689	NM_000125	2099	Hs,208124	NM_000125	ENSG00000091831	ESR1	ER|ESR|ESRA|ESTRR|Era|NR3A1	estrogen receptor 1	protein-coding
chr17	75135970	75136116	+	21916	Colocalization	-56	645	+	645	75136061	75137316	-	peak93839	9	6	promoter-TSS (NM_001143999)	promoter-TSS (NM_001143999)	-316	NM_001039573	6397	Hs,464184	NM_003003	ENSG00000129657	SEC14L1	PRELID4A|SEC14L	SEC14-like lipid binding 1	protein-coding	TSS-1500;TSS-50kb	-416;-44706	NM_001143999;NM_001144001	ENSG00000129657;ENSG00000129657	SEC14L1;SEC14L1
chr2	242314286	242314510	+	6691	Colocalization	-611	55	+	55	242313899	242315007	-	peak130991	3	2	intron (NM_001282983, intron 2 of 17)	AluY|SINE|Alu	18789	NM_001282984	9855	Hs,726316	NM_014808	ENSG00000006607	FARP2	FIR|FRG|PLEKHC3	FERM, ARH/RhoGEF and pleckstrin domain protein 2	protein-coding
chr10	124638308	124638620	+	21917	Colocalization	-460	624	+	624	124638161	124640016	-	peak29125	8	6	promoter-TSS (NR_027282)	promoter-TSS (NR_027282)	-60	NR_027282	399815	Hs,113871	NR_027282		LOC399815	-	chromosome 10 open reading frame 88 pseudogene	pseudo	TSS-50kb;TSS-50kb;TSS-200	-31228;33498;-160	NM_001029888;NM_022034;NR_027282	ENSG00000203795;ENSG00000138161;NO_ENSEMBL	FAM24A;CUZD1;NO_SYMBOL
chr4	79945034	79946096	+	6689	Colocalization	-390	865	+	865	79945707	79947154	+	peak175752	3	3	intron (NR_038342, intron 2 of 5)	intron (NR_038342, intron 2 of 5)	53529	NR_038342	100505875	Hs,480055	NR_038342		LINC01088	-	long intergenic non-protein coding RNA 1088	ncRNA	INTRON	0	NR_038342	NO_ENSEMBL	NO_SYMBOL
chr11	63812546	63812776	+	6688	Colocalization	-366	51	-	-51	63812307	63812912	-	peak35842	2	1	intron (NM_014067, intron 3 of 10)	intron (NM_014067, intron 3 of 10)	-58752	NM_013280	23769	Hs,584876	NM_013280	ENSG00000126500	FLRT1	SPG68	fibronectin leucine rich transmembrane protein 1	protein-coding	INTRON	0	NM_014067	ENSG00000133315	MACROD1
chr19	49998929	49999133	+	6687	Colocalization	-128	479	+	479	49999006	50000015	-	peak107164	9	6	promoter-TSS (NM_001015)	promoter-TSS (NM_001015)	-111	NM_001015	6205	Hs,433529	NM_001015	ENSG00000142534	RPS11	S11	ribosomal protein S11	protein-coding	TSS-1500;TSS-50kb;TTS+10kb;TSS-50kb;TSS-50kb;TSS-50kb;TTS+10kb;TTS+10kb;TTS+10kb;TSS-50kb;TTS+10kb	-211;-16125;4047;-17025;44496;-31464;4281;4554;4978;-1565;-4513	NM_001015;NM_001136019;NM_001270491;NM_004107;NM_017916;NM_020650;NR_000018;NR_000019;NR_000020;NR_001285;NR_029703	ENSG00000142534;ENSG00000104870;ENSG00000142541;ENSG00000104870;ENSG00000104872;ENSG00000142552;NO_ENSEMBL;NO_ENSEMBL;NO_ENSEMBL;NO_ENSEMBL;NO_ENSEMBL	RPS11;FCGRT;RPL13A;FCGRT;PIH1D1;RCN3;NO_SYMBOL;NO_SYMBOL;NO_SYMBOL;NO_SYMBOL;NO_SYMBOL
chr15	89174140	89174540	+	12387	Colocalization	-208	471	-	-471	89173390	89174348	-	peak84982	8	6	3' UTR (NM_022767, exon 4 of 4)	3' UTR (NM_022767, exon 4 of 4)	-4999	NM_001303234	3669	Hs,459265	NM_002201	ENSG00000172183	ISG20	CD25|HEM45	interferon stimulated exonuclease gene 20kDa	protein-coding	TSS-50kb;TSS-50kb;TSS-50kb;TSS-50kb;TSS-50kb	-8204;18713;26136;25629;-5098	NM_002201;NR_039867;NR_120369;NR_120370;NR_130134	ENSG00000172183;NO_ENSEMBL;NO_ENSEMBL;NO_ENSEMBL;NO_ENSEMBL	ISG20;NO_SYMBOL;NO_SYMBOL;NO_SYMBOL;NO_SYMBOL
chr1	245174775	245175299	+	12388	Colocalization	-202	325	-	-325	245174448	245174977	-	peak18089	3	1	intron (NM_001290327, intron 2 of 7)	Tigger4|DNA|TcMar-Tigger	-40542	NR_111907	101928068	Hs,134857	NR_111907		LOC101928068	-	uncharacterized LOC101928068	ncRNA	TSS-50kb	40642	NR_111907	NO_ENSEMBL	NO_SYMBOL
chr1	24563511	24564283	+	6682	Colocalization	-117	538	-	-538	24563090	24563628	-	peak1649	1	1	Intergenic	MIR|SINE|MIR	36629	NR_027087	284632	Hs,638906	NR_027087	ENSG00000230023	LOC284632	-	uncharacterized LOC284632	ncRNA	TSS-50kb	49695	NM_173065	ENSG00000185436	IFNLR1
chr13	113567732	113568206	+	6724	Colocalization	-484	383	+	383	113567722	113568982	-	peak71920	0	1	Intergenic	Intergenic	54600	NR_034002	100289410	Hs,667436	NR_034002		MCF2L-AS1	-	MCF2L antisense RNA 1	ncRNA
chr19	33532144	33533307	+	6726	Colocalization	-615	366	-	-366	33531961	33532760	-	peak105998	2	2	intron (NM_033103, intron 2 of 14)	intron (NM_033103, intron 2 of 14)	23463	NM_033103	85415	Hs,466435	NM_033103	ENSG00000131941	RHPN2	P76RBE|RHOBP	rhophilin, Rho GTPase binding protein 2	protein-coding	TSS-50kb;INTRON	-39525;0	NM_018025;NM_033103	ENSG00000076650;ENSG00000131941	GPATCH1;RHPN2
chr1	173398627	173399542	+	6727	Colocalization	-978	66	-	-66	173398431	173399604	-	peak11759	6	6	intron (NR_125960, intron 1 of 1)	intron (NR_125960, intron 1 of 1)	31483	NR_125960	101928673	Hs,674889	NR_125960	ENSG00000203739	LOC101928673	-	uncharacterized LOC101928673	ncRNA	TSS-50kb;INTRON	-47567;0	NM_004905;NR_125960	ENSG00000117592;NO_ENSEMBL	PRDX6;NO_SYMBOL
chr12	80086120	80086902	+	6730	Colocalization	-138	1930	-	-1930	80082904	80086258	-	peak52809	9	6	intron (NM_002583, intron 1 of 6)	CpG	209	NM_002583	5074	Hs,643130	NM_002583		PAWR	PAR4|Par-4	PRKC, apoptosis, WT1, regulator	protein-coding
chr13	31319964	31320770	+	6768	Colocalization	-473	165	+	165	31320297	31320767	+	peak59623	1	0	intron (NM_001204406, intron 3 of 5)	intron (NM_001204406, intron 3 of 5)	10887	NM_001629	241	Hs,507658	NM_001629	ENSG00000132965	ALOX5AP	FLAP	arachidonate 5-lipoxygenase-activating protein	protein-coding	INTRON	0	NM_001204406	ENSG00000132965	ALOX5AP
chr2	636529	636639	+	6766	Colocalization	-87	384	+	384	636552	637384	-	peak107641	3	3	Intergenic	CpG	40471	NM_152834	129787	Hs,43899	NM_152834		TMEM18	-	transmembrane protein 18	protein-coding
chr8	125617225	125617578	+	6764	Colocalization	-550	84	-	-84	125616861	125617775	-	peak269576	7	5	intron (NM_001282971, intron 3 of 14)	intron (NM_001282971, intron 3 of 14)	65975	NM_001278645	4715	Hs,15977	NM_005005	ENSG00000147684	NDUFB9	B22|CI-B22|LYRM3|UQOR22	NADH dehydrogenase (ubiquinone) 1 beta subcomplex, 9, 22kDa	protein-coding	INTRON	0	NM_001282971	ENSG00000170873	MTSS1
chr6	16771252	16771640	+	6763	Colocalization	-504	87	-	-87	16770962	16771756	-	peak216340	5	2	Intergenic	Intergenic	-9638	NM_000332	6310	Hs,434961	NM_000332	ENSG00000124788	ATXN1	ATX1|D6S504E|SCA1	ataxin 1	protein-coding	TSS-50kb	9739	NM_000332	ENSG00000124788	ATXN1
chr2	13663439	13664183	+	6761	Colocalization	-534	445	-	-445	13662760	13663973	-	peak108496	8	6	Intergenic	MER101-int|LTR|ERV1	-516229	NR_038434	100506474	Hs,242196	NR_038434	ENSG00000225649	LOC100506474	-	uncharacterized LOC100506474	ncRNA
chr16	89927101	89927245	+	6760	Colocalization	-82	227	+	227	89927164	89927637	-	peak89606	2	1	intron (NM_032451, intron 10 of 14)	intron (NM_032451, intron 10 of 14)	-12593	NM_014972	22980	Hs,415342	NM_014972	ENSG00000141002	TCF25	FKSG26|Hulp1|NULP1|PRO2620|hKIAA1049	transcription factor 25 (basic helix-loop-helix)	protein-coding	TSS-50kb;TSS-50kb;INTRON	44436;-12693;0	NM_000135;NM_014972;NM_032451	ENSG00000187741;ENSG00000141002;ENSG00000204991	FANCA;TCF25;SPIRE2
chr11	105477141	105477936	+	6759	Colocalization	-480	332	+	332	105477455	105478284	-	peak40402	1	1	Intergenic	Intergenic	-2930	NM_000829	2893	Hs,503743	NM_000829	ENSG00000152578	GRIA4	GLUR4|GLUR4C|GLURD|GluA4	glutamate receptor, ionotropic, AMPA 4	protein-coding	TSS-50kb;TSS-50kb	-2539;-3640	NM_000829;NM_001112812	ENSG00000152578;ENSG00000152578	GRIA4;GRIA4
chr21	30610960	30611052	+	21876	Colocalization	-418	48	+	48	30610635	30611474	+	peak137573	1	0	intron (NR_027072, intron 1 of 1)	intron (NR_027072, intron 1 of 1)	45240	NR_027072	193629	Hs,720711	NM_138968	ENSG00000215533	LINC00189	C21orf109|NCRNA00189	long intergenic non-protein coding RNA 189	ncRNA	INTRON	0	NR_027072	NO_ENSEMBL	NO_SYMBOL
chr12	22408190	22408371	+	12360	Colocalization	-463	816	+	816	22407907	22410284	-	peak45572	9	6	intron (NM_003034, intron 2 of 4)	intron (NM_003034, intron 2 of 4)	78552	NM_001304450	6489	Hs,408614	NM_003034	ENSG00000111728	ST8SIA1	GD3S|SIAT8|SIAT8-A|SIAT8A|ST8SiaI	ST8 alpha-N-acetyl-neuraminide alpha-2,8-sialyltransferase 1	protein-coding	INTRON	0	NM_003034	ENSG00000111728	ST8SIA1
chr11	45289618	45289910	+	12361	Colocalization	-216	203	-	-203	45289288	45289834	-	peak34797	2	1	intron (NM_001247987, intron 2 of 7)	intron (NM_001247987, intron 2 of 7)	18323	NM_020826	57586	Hs,436643	NM_020826	ENSG00000019505	SYT13	-	synaptotagmin XIII	protein-coding	INTRON	0	NM_001247987	NO_ENSEMBL	NO_SYMBOL
chr8	11843222	11843610	+	6754	Colocalization	-22	752	+	752	11843588	11844747	-	peak254831	4	6	Intergenic	L1PBa|LINE|L1	4338	NM_001033017	613209	Hs,558284	NM_001033017	ENSG00000205883	DEFB135	DEFB136	defensin, beta 135	protein-coding	TTS+10kb;TSS-50kb;TTS+10kb	2170;12161;-6617	NM_001033017;NM_001033018;NM_001302695	ENSG00000205883;ENSG00000205884;ENSG00000205882	DEFB135;DEFB136;DEFB134
chr10	26726503	26726877	+	12362	Colocalization	-122	612	+	612	26726754	26727849	+	peak20753	0	1	promoter-TSS (NM_019043)	promoter-TSS (NM_019043)	36	NM_019043	54518	Hs,310421	NM_019043	ENSG00000077420	APBB1IP	INAG1|PREL1|RARP1|RIAM	amyloid beta (A4) precursor protein-binding, family B, member 1 interacting protein	protein-coding	TSS-200	-63	NM_019043	ENSG00000077420	APBB1IP
chr3	112913899	112914121	+	21880	Colocalization	-336	230	-	-230	112913325	112914235	-	peak154837	4	3	Intergenic	Intergenic	-16532	NM_001301867	91653	Hs,591318	NM_033254	ENSG00000144857	BOC	CDON2	BOC cell adhesion associated, oncogene regulated	protein-coding	TSS-50kb;TSS-50kb;TSS-50kb	-17663;-16631;27303	NM_001301861;NM_001301867;NR_110823	ENSG00000144857;ENSG00000144857;NO_ENSEMBL	BOC;BOC;NO_SYMBOL
chr11	118561263	118561303	+	21881	Colocalization	-160	451	-	-451	118560241	118561424	-	peak41690	9	6	Intergenic	Intergenic	-10452	NM_007180	11181	Hs,129712	NM_007180	ENSG00000118094	TREH	TRE|TREA	trehalase	protein-coding	TSS-50kb	10552	NM_007180	ENSG00000118094	TREH
chr11	7618711	7619073	+	12391	Colocalization	-510	175	-	-175	7618213	7619221	-	peak30316	7	6	intron (NM_001256568, intron 1 of 20)	intron (NM_001256568, intron 1 of 20)	300	NM_001256568	8495	Hs,655714	NM_003621	ENSG00000166387	PPFIBP2	Cclp1	PTPRF interacting protein, binding protein 2 (liprin beta 2)	protein-coding	INTRON;TSS-50kb	0;-8347	NM_001256568;NM_001256569	ENSG00000166387;ENSG00000166387	PPFIBP2;PPFIBP2
chr12	45977047	45977932	+	6750	Colocalization	-540	264	-	-264	45976864	45977588	-	peak48508	2	2	Intergenic	Intergenic	144478	NR_028408	400027	Hs,597122	NR_028408		LINC00938	-	long intergenic non-protein coding RNA 938	ncRNA
chr5	163154063	163154158	+	18072	Colocalization	-432	6	-	-6	163153714	163154494	-	peak213524	0	1	Intergenic	MSTB1|LTR|ERVL-MaLR	221570	NM_013283	27430	Hs,54642	NM_013283	ENSG00000038274	MAT2B	MAT-II|MATIIbeta|Nbla02999|SDR23E1|TGR	methionine adenosyltransferase II, beta	protein-coding
chr6	43884228	43884696	+	18071	Colocalization	-454	382	+	382	43884241	43885446	-	peak217902	6	5	intron (NR_024478, intron 1 of 1)	MER3|DNA|hAT-Charlie	26079	NR_024478	100132354	Hs,376232	NR_024478		LINC01512	HI-LNC77	long intergenic non-protein coding RNA 1512	ncRNA
chr12	125585258	125586054	+	6746	Colocalization	-814	18	+	18	125585240	125586108	+	peak58156	2	3	intron (NM_023928, intron 5 of 17)	intron (NM_023928, intron 5 of 17)	35749	NM_023928	65985	Hs,656073	NM_023928	ENSG00000081760	AACS	ACSF1|SUR-5	acetoacetyl-CoA synthetase	protein-coding	INTRON	0	NM_023928	ENSG00000081760	AACS
chr8	70515410	70516382	+	6745	Colocalization	-622	262	-	-262	70515235	70516032	+	peak260877	0	2	intron (NR_132437, intron 4 of 16)	intron (NR_132437, intron 4 of 16)	10499	NR_132437	23213	Hs,409602	NM_015170	ENSG00000137573	SULF1	SULF-1	sulfatase 1	protein-coding	INTRON	0	NR_132437	NO_ENSEMBL	NO_SYMBOL
chr6	134737666	134738087	+	12365	Colocalization	-359	308	+	308	134737727	134738640	-	peak231911	1	3	Intergenic	Intergenic	-20670	NR_038216	154092	Hs,223718	NR_038216		LINC01010	-	long intergenic non-protein coding RNA 1010	ncRNA	TSS-50kb;TSS-50kb	-20342;-21443	NR_038217;NR_038219	NO_ENSEMBL;NO_ENSEMBL	NO_SYMBOL;NO_SYMBOL
chr18	56460879	56461248	+	6743	Colocalization	-143	228	-	-228	56460649	56461022	-	peak100800	1	0	Intergenic	Intergenic	-69225	NM_018181	55205	Hs,529023	NM_018181	ENSG00000074657	ZNF532	-	zinc finger protein 532	protein-coding
chr3	129181466	129181580	+	21887	Colocalization	-115	547	-	-547	129180371	129181581	-	peak156213	6	3	intron (NM_001280541, intron 6 of 29)	MIRc|SINE|MIR	-21954	NM_001276272	8930	Hs,35947	NM_003925	ENSG00000129071	MBD4	MED1	methyl-CpG binding domain 4 DNA glycosylase	protein-coding	TSS-50kb;TSS-50kb	21997;33583	NM_003925;NM_207307	ENSG00000129071;ENSG00000172771	MBD4;EFCAB12
chr15	44068077	44068507	+	6740	Colocalization	-994	483	+	483	44067513	44070037	-	peak82443	9	6	promoter-TSS (NM_001199877)	promoter-TSS (NM_001199877)	-519	NM_001199877	10169	Hs,424126	NM_005770	ENSG00000140264	SERF2	4F5REL|FAM2C|H4F5REL|HsT17089	small EDRK-rich factor 2	protein-coding	TSS-50kb;TSS-50kb;TSS-1500;TSS-50kb;TSS-50kb;TTS+10kb;TSS-50kb	-15364;-15498;-618;-15899;-23943;4072;30085	NM_001018108;NM_001199876;NM_001199877;NM_001199878;NM_001199885;NM_005313;NR_002318	ENSG00000140264;ENSG00000140264;ENSG00000140264;ENSG00000140264;NO_ENSEMBL;ENSG00000167004;NO_ENSEMBL	SERF2;SERF2;SERF2;SERF2;NO_SYMBOL;PDIA3;NO_SYMBOL
chr11	59369147	59369584	+	6738	Colocalization	-644	197	+	197	59368941	59370185	-	peak35490	4	6	intron (NM_002556, intron 3 of 13)	intron (NM_002556, intron 3 of 13)	-6932	NR_036120	100422880		NR_036120	ENSG00000264559	MIR3162	mir-3162	microRNA 3162	ncRNA	INTRON;TSS-50kb	0;7033	NM_002556;NR_036120	ENSG00000110048;NO_ENSEMBL	OSBP;NO_SYMBOL
chr12	125053050	125053470	+	6737	Colocalization	-182	1259	-	-1259	125050770	125053232	-	peak58091	9	6	promoter-TSS (NM_001206654)	promoter-TSS (NM_001206654)	9	NM_006312	9612	Hs,137510	NM_006312	ENSG00000196498	NCOR2	CTG26|N-CoR2|SMAP270|SMRT|SMRTE|SMRTE-tau|TNRC14|TRAC|TRAC-1|TRAC1	nuclear receptor corepressor 2	protein-coding	TSS-200	92	NM_001206654	ENSG00000196498	NCOR2
chr22	25213016	25213244	+	12368	Colocalization	-182	78	-	-78	25212905	25213198	-	peak139550	1	0	intron (NM_001039948, intron 2 of 25)	MLT1K|LTR|ERVL-MaLR	10864	NM_133454	129049	Hs,474397	NM_133454	ENSG00000167037	SGSM1	RUTBC2	small G protein signaling modulator 1	protein-coding	TSS-50kb	42466	NM_001255975	ENSG00000184571	PIWIL3
chr12	107387218	107387426	+	21890	Colocalization	-228	114	+	114	107387198	107387673	-	peak56956	0	2	intron (NM_004075, intron 10 of 12)	intron (NM_004075, intron 10 of 12)	-6492	NM_001033050	80298	Hs,5009	NM_025198	ENSG00000120832	MTERF2	MTERFD3|mTERFL	mitochondrial transcription termination factor 2	protein-coding	TSS-50kb;INTRON	6593;0	NM_001033050;NM_004075	ENSG00000120832;ENSG00000008405	MTERF2;CRY1
chr4	28549935	28551202	+	6732	Colocalization	-807	398	-	-398	28549599	28550742	-	peak168394	2	3	Intergenic	A-rich|Low_complexity|Low_complexity	-271033	NR_036237	100422937		NR_036237		MIR4275	-	microRNA 4275	ncRNA
chr1	58912916	58912954	+	21893	Colocalization	-100	461	-	-461	58911931	58913016	-	peak3762	3	1	Intergenic	Intergenic	99997	NM_145243	115209	Hs,425769	NM_145243	ENSG00000162600	OMA1	2010001O09Rik|DAB1|MPRP-1|YKR087C|ZMPOMA1|peptidase	OMA1 zinc metallopeptidase	protein-coding
chr17	16075156	16075664	+	6749	Colocalization	-274	223	-	-223	16074944	16075430	-	peak90527	2	1	exon (NM_006311, exon 4 of 46)	exon (NM_006311, exon 4 of 46)	22766	NM_001190440	9611	Hs,462323	NM_006311	ENSG00000141027	NCOR1	N-CoR|N-CoR1|PPP1R109|TRAC1|hN-CoR	nuclear receptor corepressor 1	protein-coding	TSS-50kb;EXON	-45421;0	NM_004278;NM_006311	ENSG00000108474;ENSG00000141027	PIGL;NCOR1
chr2	85696012	85696501	+	6769	Colocalization	-326	428	-	-428	85695319	85696337	-	peak113982	4	4	Intergenic	Intergenic	33910	NM_198482	284948	Hs,209542	NM_198482	ENSG00000152292	SH2D6	-	SH2 domain containing 6	protein-coding
chr6	92379391	92379624	+	12393	Colocalization	-492	360	-	-360	92378412	92379884	-	peak224682	2	3	intron (NR_104154, intron 2 of 3)	intron (NR_104154, intron 2 of 3)	20998	NR_104154	101929083	Hs,586238	NR_104154		CASC6	-	cancer susceptibility candidate 6 (non-protein coding)	ncRNA	INTRON	0	NR_104154	NO_ENSEMBL	NO_SYMBOL
chr7	139375604	139376121	+	6676	Colocalization	-270	410	+	410	139375850	139376694	-	peak251692	3	3	intron (NM_022740, intron 2 of 14)	intron (NM_022740, intron 2 of 14)	101421	NM_022740	28996	Hs,731417	NM_022740	ENSG00000064393	HIPK2	PRO0593	homeodomain interacting protein kinase 2	protein-coding	INTRON	0	NM_022740	ENSG00000064393	HIPK2
chr15	41074693	41075153	+	12416	Colocalization	-480	43	-	-43	41074587	41075174	-	peak82282	4	4	intron (NM_018163, intron 1 of 10)	intron (NM_018163, intron 1 of 10)	12722	NM_001130448	643338	Hs,631715	NM_001130448	ENSG00000188277	C15orf62	-	chromosome 15 open reading frame 62	protein-coding	TSS-50kb;TSS-50kb;INTRON	-24493;27447;0	NM_001258420;NM_018145;NM_018163	ENSG00000166140;ENSG00000137824;ENSG00000104129	ZFYVE19;RMDN3;DNAJC17
chr2	191491179	191491583	+	12418	Colocalization	-224	240	+	240	191491359	191491883	+	peak125874	0	2	Intergenic	Intergenic	-22227	NM_005966	4664	Hs,107474	NM_005966	ENSG00000138386	NAB1	-	NGFI-A binding protein 1	protein-coding	TSS-50kb	-22326	NM_005966	ENSG00000138386	NAB1
chr20	62205981	62206321	+	6626	Colocalization	-86	575	-	-575	62205085	62206068	-	peak134726	6	4	promoter-TSS (NM_001037335)	promoter-TSS (NM_001037335)	15	NM_001037335	85441	Hs,517180	NM_033405	ENSG00000130589	HELZ2	PDIP-1|PRIC285	helicase with zinc finger 2, transcriptional coactivator	protein-coding	TSS-200;TSS-50kb;TSS-50kb;TSS-50kb	85;36954;6570;26820	NM_001037335;NM_005975;NM_033405;NM_080823	ENSG00000130589;ENSG00000101213;ENSG00000130589;ENSG00000125508	HELZ2;PTK6;HELZ2;SRMS
chr17	12862895	12863248	+	6623	Colocalization	-398	365	-	-365	12862121	12863293	-	peak90420	3	4	intron (NM_014859, intron 16 of 20)	Tigger13a|DNA|TcMar-Tigger	-42048	NR_039747	100616494		NR_039747	ENSG00000265503	MIR1269B	-	microRNA 1269b	ncRNA	TSS-50kb	42149	NR_039747	NO_ENSEMBL	NO_SYMBOL
chr7	93205284	93205402	+	21957	Colocalization	-256	733	-	-733	93203679	93205540	-	peak245884	2	1	promoter-TSS (NM_001164737)	promoter-TSS (NM_001164737)	-568	NM_001164737	799	Hs,489127	NM_001742	ENSG00000004948	CALCR	CRT|CT-R|CTR|CTR1	calcitonin receptor	protein-coding	TSS-1500;TSS-50kb	669;15589	NM_001164737;NM_001164738	ENSG00000004948;ENSG00000004948	CALCR;CALCR
chr9	130856690	130856997	+	21958	Colocalization	-633	52	-	-52	130856260	130857323	-	peak280380	9	6	intron (NM_001265614, intron 1 of 10)	intron (NM_001265614, intron 1 of 10)	3049	NM_001006642	114789	Hs,5476	NM_052901	ENSG00000148339	SLC25A25	MCSC|PCSCL|SCAMC-2	solute carrier family 25 (mitochondrial carrier; phosphate carrier), member 25	protein-coding	INTRON;TSS-50kb;TSS-50kb;TSS-50kb	0;-4068;26213;-33573	NM_001265614;NM_052901;NM_197956;NR_024425	ENSG00000148339;ENSG00000148339;ENSG00000171169;NO_ENSEMBL	SLC25A25;SLC25A25;NAIF1;NO_SYMBOL
chr1	29161111	29162146	+	6620	Colocalization	-556	281	+	281	29161590	29162228	+	peak2017	4	3	intron (NM_000911, intron 1 of 2)	intron (NM_000911, intron 1 of 2)	23255	NM_000911	4985	Hs,372	NM_000911		OPRD1	OPRD	opioid receptor, delta 1	protein-coding	INTRON	0	NM_000911	ENSG00000116329	OPRD1
chr9	136746648	136747017	+	6619	Colocalization	-178	344	+	344	136746838	136747513	-	peak280828	2	1	intron (NM_003371, intron 2 of 26)	intron (NM_003371, intron 2 of 26)	110270	NM_003371	7410	Hs,369921	NM_003371	ENSG00000160293	VAV2	VAV-2	vav 2 guanine nucleotide exchange factor	protein-coding	INTRON	0	NM_003371	ENSG00000160293	VAV2
chr12	51417956	51418382	+	6616	Colocalization	-290	499	+	499	51418091	51419244	-	peak49003	6	4	intron (NM_001174125, intron 1 of 15)	intron (NM_001174125, intron 1 of 15)	1256	NM_001174129	4891	Hs,505545	NM_000617	ENSG00000110911	SLC11A2	DCT1|DMT1|NRAMP2	solute carrier family 11 (proton-coupled divalent metal ion transporter), member 2	protein-coding	INTRON;TSS-50kb;TSS-50kb;TSS-50kb	0;15716;-23513;-23531	NM_001174125;NM_001174130;NM_015416;NR_045017	ENSG00000110911;ENSG00000110911;ENSG00000050426;NO_ENSEMBL	SLC11A2;SLC11A2;LETMD1;NO_SYMBOL
chr16	3059815	3060556	+	6615	Colocalization	-319	274	-	-274	3059690	3060135	-	peak85982	1	0	Intergenic	Intergenic	-2544	NM_020982	9080	Hs,296949	NM_020982	ENSG00000213937	CLDN9	-	claudin 9	protein-coding	TSS-50kb;TSS-50kb;TSS-50kb;TTS+10kb;TSS-50kb;TSS-50kb;TSS-50kb;TTS+10kb	29473;-10500;-2644;-4900;-36869;-14219;-22669;9199	NM_001258451;NM_016639;NM_020982;NM_021195;NM_022468;NM_024339;NR_047572;NR_110949	ENSG00000127564;ENSG00000006327;ENSG00000213937;ENSG00000184697;ENSG00000008516;ENSG00000131652;NO_ENSEMBL;NO_ENSEMBL	PKMYT1;TNFRSF12A;CLDN9;CLDN6;MMP25;THOC6;NO_SYMBOL;NO_SYMBOL
chr17	56700051	56700475	+	6614	Colocalization	-316	133	-	-133	56699894	56700367	-	peak92684	3	0	intron (NM_198393, intron 4 of 32)	intron (NM_198393, intron 4 of 32)	69285	NM_001201457	56155	Hs,390221	NM_031272	ENSG00000121101	TEX14	CT113	testis expressed 14	protein-coding	INTRON	0	NM_198393	ENSG00000121101	TEX14
chr4	187508735	187508825	+	21961	Colocalization	-265	23	+	23	187508560	187509046	-	peak192849	2	0	TTS (NM_005245)	TTS (NM_005245)	-32266	NM_005958	4543	Hs,243467	NM_005958	ENSG00000168412	MTNR1A	MEL-1A-R|MT1	melatonin receptor 1A	protein-coding	TTS+10kb;TSS-50kb	-233;32367	NM_005245;NM_005958	ENSG00000083857;ENSG00000168412	FAT1;MTNR1A
chr21	43917413	43917575	+	12425	Colocalization	-16	1096	-	-1096	43915368	43917429	-	peak138762	9	6	promoter-TSS (NM_001286506)	promoter-TSS (NM_001286506)	65	NM_001286506	89765	Hs,661069	NM_080860	ENSG00000160188	RSPH1	CT79|RSP44|RSPH10A|TSA2|TSGA2	radial spoke head 1 homolog (Chlamydomonas)	protein-coding	TSS-200;TSS-50kb	35;-3443	NM_001286506;NM_018964	ENSG00000160188;ENSG00000160190	RSPH1;SLC37A1
chr9	110473466	110474160	+	12427	Colocalization	-605	3	+	3	110473555	110474077	-	peak279092	0	1	Intergenic	MIRb|SINE|MIR	-221815	NM_004235	9314	Hs,376206	NM_004235	ENSG00000136826	KLF4	EZF|GKLF	Kruppel-like factor 4 (gut)	protein-coding
chr19	7967543	7967753	+	12429	Colocalization	-22	1048	+	1048	7967731	7969662	-	peak104926	9	6	promoter-TSS (NM_145185)	promoter-TSS (NM_145185)	32	NM_145185	5609	Hs,531754	NM_145185	ENSG00000076984	MAP2K7	JNKK2|MAPKK7|MEK|MEK 7|MKK7|PRKMK7|SAPKK-4|SAPKK4	mitogen-activated protein kinase kinase 7	protein-coding	TSS-50kb;TSS-50kb;TSS-50kb;TTS+10kb;TSS-200;TSS-50kb;TSS-50kb	29471;-12435;-16597;1889;-68;-17270;23680	NM_001190467;NM_001195259;NM_003083;NM_025061;NM_145185;NR_030717;NR_033250	ENSG00000183248;ENSG00000260001;ENSG00000104976;ENSG00000171017;ENSG00000076984;NO_ENSEMBL;NO_ENSEMBL	PRR36;TGFBR3L;SNAPC2;LRRC8E;MAP2K7;NO_SYMBOL;NO_SYMBOL
chr5	7280471	7280874	+	12430	Colocalization	-420	132	-	-132	7280189	7280890	-	peak193652	4	2	Intergenic	Intergenic	-11073	NR_039659	100616234		NR_039659		MIR4454	-	microRNA 4454	ncRNA	TSS-50kb	11174	NR_039659	NO_ENSEMBL	NO_SYMBOL
chr8	40071907	40072559	+	6604	Colocalization	-614	59	-	-59	40071827	40072522	-	peak257447	2	2	Intergenic	Intergenic	61188	NM_020130	56892	Hs,591849	NM_020130	ENSG00000176907	C8orf4	TC-1|TC1	chromosome 8 open reading frame 4	protein-coding
chr5	139167991	139168172	+	12432	Colocalization	-104	648	-	-648	139166773	139168096	-	peak211396	9	6	Intergenic	CpG	-7971	NM_032289	84249	Hs,21963	NM_032289	ENSG00000146005	PSD2	EFA6C	pleckstrin and Sec7 domain containing 2	protein-coding	TSS-50kb;TSS-50kb	-8071;41727	NM_032289;NR_105053	ENSG00000146005;NO_ENSEMBL	PSD2;NO_SYMBOL
chr12	111870772	111871637	+	6601	Colocalization	-52	754	-	-754	111870076	111870824	+	peak57278	5	4	intron (NM_005475, intron 2 of 7)	L1MB7|LINE|L1	-2216	NM_001291424	10019	Hs,506784	NM_005475	ENSG00000111252	SH2B3	IDDM20|LNK	SH2B adaptor protein 3	protein-coding	TSS-50kb	-2315	NM_001291424	ENSG00000111252	SH2B3
chr6	128554375	128555107	+	6600	Colocalization	-474	353	+	353	128554632	128555555	-	peak230822	1	2	intron (NM_001291982, intron 5 of 18)	intron (NM_001291982, intron 5 of 18)	206084	NR_125849	101928140	Hs,656779	NR_125849		LOC101928140	-	uncharacterized LOC101928140	ncRNA	INTRON	0	NM_001291982	NO_ENSEMBL	NO_SYMBOL
chr20	6015349	6015708	+	21972	Colocalization	-164	236	-	-236	6015071	6015513	-	peak131435	1	0	intron (NM_001127458, intron 6 of 6)	intron (NM_001127458, intron 6 of 6)	19434	NM_152611	164312	Hs,149133	NM_152611	ENSG00000125872	LRRN4	C20orf75|NLRR-4|NLRR4|dJ1056H1,1	leucine rich repeat neuronal 4	protein-coding	INTRON;TTS+10kb;TSS-50kb	0;-5999;28453	NM_001127458;NM_152611;NR_110101	ENSG00000088766;ENSG00000125872;NO_ENSEMBL	CRLS1;LRRN4;NO_SYMBOL
chr12	125211423	125211951	+	6597	Colocalization	-366	211	+	211	125211585	125212212	-	peak58113	1	2	Intergenic	Intergenic	136620	NM_005505	949	Hs,731377	NM_005505	ENSG00000073060	SCARB1	CD36L1|CLA-1|CLA1|HDLQTL6|SR-BI|SRB1	scavenger receptor class B, member 1	protein-coding
chr4	148681986	148682292	+	21974	Colocalization	-95	587	-	-587	148681023	148682081	+	peak186347	6	6	intron (NM_024605, intron 1 of 22)	MIRc|SINE|MIR	-22194	NR_039962	100616246		NR_039962	ENSG00000264274	MIR4799	-	microRNA 4799	ncRNA	TSS-50kb	-22293	NR_039962	NO_ENSEMBL	NO_SYMBOL
chr1	246273102	246273412	+	21975	Colocalization	-450	3	-	-3	246272956	246273551	-	peak18165	1	0	intron (NM_022743, intron 5 of 11)	intron (NM_022743, intron 5 of 11)	307460	NM_022743	64754	Hs,567571	NM_022743	ENSG00000185420	SMYD3	KMT3E|ZMYND1|ZNFN3A1|bA74P14,1	SET and MYND domain containing 3	protein-coding	INTRON	0	NM_022743	ENSG00000185420	SMYD3
chr16	69430145	69430321	+	21977	Colocalization	-249	369	+	369	69430072	69431132	-	peak88309	7	4	Intergenic	Intergenic	-10711	NM_005652	7014	Hs,63335	NM_005652	ENSG00000132604	TERF2	TRBF2|TRF2	telomeric repeat binding factor 2	protein-coding	TSS-50kb;TSS-50kb;TSS-50kb	10812;-27995;44991	NM_005652;NM_030579;NM_144676	ENSG00000132604;ENSG00000103018;ENSG00000157315	TERF2;CYB5B;TMED6
chr1	68148429	68149188	+	12435	Colocalization	-381	226	-	-226	68148354	68148809	+	peak4520	0	1	Intergenic	Intergenic	-2278	NM_001199741	1647	Hs,80409	NM_001924	ENSG00000116717	GADD45A	DDIT1|GADD45	growth arrest and DNA-damage-inducible, alpha	protein-coding	TSS-50kb	-2377	NM_001199742	ENSG00000116717	GADD45A
chr20	18206209	18206548	+	18021	Colocalization	-18	640	-	-640	18205250	18206227	-	peak132399	2	1	Intergenic	Intergenic	-63188	NM_001282996	7692	Hs,472221	NM_003434	ENSG00000125846	ZNF133	ZNF150|pHZ-13|pHZ-66	zinc finger protein 133	protein-coding
chr14	92463317	92463754	+	18020	Colocalization	-569	44	+	44	92463185	92463974	-	peak80151	3	3	intron (NM_004239, intron 13 of 20)	intron (NM_004239, intron 13 of 20)	42823	NM_004239	9321	Hs,632339	NM_004239	ENSG00000100815	TRIP11	ACG1A|CEV14|GMAP-210|GMAP210|TRIP-11|TRIP230	thyroid hormone receptor interactor 11	protein-coding	INTRON;TSS-50kb	0;49635	NM_004239;NM_006329	ENSG00000100815;ENSG00000140092	TRIP11;FBLN5
chr10	99610521	99611708	+	6588	Colocalization	-597	1162	-	-1162	99608787	99611118	-	peak27290	9	6	promoter-TSS (NR_108035)	promoter-TSS (NR_108035)	-42	NM_001010917	401647	Hs,567524	NM_001010917	ENSG00000155265	GOLGA7B	C10orf132|C10orf133|bA451M19,3|bA459F3,4	golgin A7 family, member B	protein-coding	TSS-1500	498	NR_108035	NO_ENSEMBL	NO_SYMBOL
chr2	242480110	242480276	+	6630	Colocalization	-434	425	+	425	242479842	242481394	-	peak131001	3	4	Intergenic	CpG	-17528	NM_032515	666	Hs,293753	NM_032515	ENSG00000176720	BOK	BCL2L9|BOKL	BCL2-related ovarian killer	protein-coding	TSS-50kb;TSS-50kb;TSS-50kb;TSS-50kb;TTS+10kb	32944;31508;32609;-17627;-3282	NM_001271978;NM_001282305;NM_001282306;NM_032515;NR_033346	ENSG00000115694;ENSG00000115694;ENSG00000115694;ENSG00000176720;NO_ENSEMBL	STK25;STK25;STK25;BOK;NO_SYMBOL
chr11	93582924	93582964	+	21951	Colocalization	-174	582	+	582	93582789	93584262	-	peak38779	8	6	intron (NM_001144871, intron 1 of 3)	CpG	142	NM_001144871	387804	Hs,512252	NM_001144871		VSTM5	C11orf90	V-set and transmembrane domain containing 5	protein-coding
chr1	110545999	110546944	+	6632	Colocalization	-785	338	+	338	110546160	110547461	-	peak9201	7	5	5' UTR (NM_001242676, exon 1 of 17)	5' UTR (NM_001242676, exon 1 of 17)	241	NM_001242675	10768	Hs,743973	NM_006621	ENSG00000168710	AHCYL1	DCAL|IRBIT|PPP1R78|PRO0233|XPVKONA	adenosylhomocysteinase like 1	protein-coding	TSS-50kb;TSS-50kb	-27488;-30512	NM_001270768;NM_033088	ENSG00000143093;ENSG00000143093	STRIP1;STRIP1
chr2	217509832	217509999	+	18034	Colocalization	-120	350	+	350	217509880	217510653	-	peak129319	1	1	intron (NM_000597, intron 1 of 3)	MIR|SINE|MIR	12140	NM_000597	3485	Hs,438102	NM_000597	ENSG00000115457	IGFBP2	IBP2|IGF-BP53	insulin like growth factor binding protein 2	protein-coding	TSS-50kb;TSS-50kb	-14174;38706	NM_001313990;NR_110392	NO_ENSEMBL;NO_ENSEMBL	NO_SYMBOL;NO_SYMBOL
chr17	57518156	57518691	+	6674	Colocalization	-528	98	-	-98	57517967	57518684	-	peak92736	4	4	intron (NR_110813, intron 2 of 2)	intron (NR_110813, intron 2 of 2)	74882	NR_039882	100616204		NR_039882	ENSG00000263857	MIR4729	-	microRNA 4729	ncRNA	INTRON	0	NR_110813	NO_ENSEMBL	NO_SYMBOL
chr3	194095846	194096480	+	6673	Colocalization	-212	375	-	-375	194095517	194096058	-	peak164868	1	1	Intergenic	Intergenic	-5316	NM_001135057	131578	Hs,288467	NM_130830	ENSG00000172061	LRRC15	LIB	leucine rich repeat containing 15	protein-coding	TSS-50kb;TSS-50kb	23832;5417	NM_001080513;NM_001135057	ENSG00000178772;ENSG00000172061	CPN2;LRRC15
chr1	95487623	95488087	+	6672	Colocalization	-620	265	-	-265	95486938	95488243	-	peak7576	2	1	intron (NR_131032, intron 2 of 2)	intron (NR_131032, intron 2 of 2)	-39561	NR_132786	101928098	Hs,730090	NR_132786	ENSG00000230427	LOC101928098	-	uncharacterized LOC101928098	ncRNA	INTRON;TSS-50kb	0;-39661	NR_131032;NR_132786	NO_ENSEMBL;NO_ENSEMBL	NO_SYMBOL;NO_SYMBOL
chr16	68483003	68483216	+	6671	Colocalization	-126	590	-	-590	68481911	68483130	-	peak88234	9	6	promoter-TSS (NM_018667)	promoter-TSS (NM_018667)	-112	NM_018667	55512	Hs,368421	NM_018667	ENSG00000103056	SMPD3	NSMASE2	sphingomyelin phosphodiesterase 3, neutral membrane (neutral sphingomyelinase II)	protein-coding	TSS-1500	212	NM_018667	ENSG00000103056	SMPD3
chr4	114426135	114426388	+	12398	Colocalization	-608	295	-	-295	114425191	114426743	-	peak180718	9	5	intron (NM_172114, intron 13 of 17)	intron (NM_172114, intron 13 of 17)	257116	NM_172127	817	Hs,144114	NM_001221	ENSG00000145349	CAMK2D	CAMKD	calcium/calmodulin-dependent protein kinase II delta	protein-coding	INTRON	0	NM_172114	ENSG00000145349	CAMK2D
chr6	97078890	97079334	+	21930	Colocalization	-432	64	+	64	97078902	97079450	-	peak225623	1	1	Intergenic	MIRb|SINE|MIR	68752	NM_001170807	9457	Hs,632608	NM_020482	ENSG00000112214	FHL5	ACT|dJ393D12,2	four and a half LIM domains 5	protein-coding
chr11	47939315	47940304	+	6666	Colocalization	-877	100	-	-100	47939227	47940192	-	peak35032	9	6	Intergenic	MLT1K|LTR|ERVL-MaLR	-62400	NM_001098503	5795	Hs,318547	NM_002843	ENSG00000149177	PTPRJ	CD148|DEP1|HPTPeta|R-PTP-ETA|SCC1	protein tyrosine phosphatase, receptor type, J	protein-coding
chr6	159175824	159176231	+	6665	Colocalization	-357	64	-	-64	159175747	159176182	-	peak234314	2	0	intron (NM_001009991, intron 12 of 16)	intron (NM_001009991, intron 12 of 16)	9820	NR_037482	100500851		NR_037482	ENSG00000265558	MIR3918	mir-3918	microRNA 3918	ncRNA	INTRON;TTS+10kb	0;-9719	NM_001009991;NR_037482	ENSG00000164674;NO_ENSEMBL	SYTL3;NO_SYMBOL
chr7	3963958	3965033	+	6664	Colocalization	-326	548	+	548	3964707	3965380	+	peak235637	2	2	intron (NM_152744, intron 5 of 44)	intron (NM_152744, intron 5 of 44)	-204273	NM_001079653	221935	Hs,653013	NM_152744	ENSG00000146555	SDK1	-	sidekick cell adhesion molecule 1	protein-coding	INTRON	0	NM_152744	ENSG00000146555	SDK1
chr2	36688022	36688722	+	12400	Colocalization	-664	168	+	168	36688057	36689022	-	peak109936	2	3	intron (NM_016441, intron 4 of 16)	intron (NM_016441, intron 4 of 16)	105170	NM_016441	51232	Hs,699247	NM_016441	ENSG00000150938	CRIM1	CRIM-1|S52	cysteine rich transmembrane BMP regulator 1 (chordin-like)	protein-coding	INTRON;INTRON	0;0	NM_016441;NM_016441	ENSG00000150938;ENSG00000277354	CRIM1;CRIM1
chr4	100815286	100815647	+	6660	Colocalization	-810	132	+	132	100814837	100816360	-	peak178517	9	6	non-coding (NR_024170, exon 1 of 6)	non-coding (NR_024170, exon 1 of 6)	104	NR_024170	8649	Hs,433332	NM_021970	ENSG00000109270	LAMTOR3	MAP2K1IP1|MAPBP|MAPKSP1|MP1|PRO0633|Ragulator3	late endosomal/lysosomal adaptor, MAPK and MTOR activator 3	protein-coding	TTS+10kb;1ST EXON	-1908;0	NM_001031723;NR_024170	ENSG00000164031;NO_ENSEMBL	DNAJB14;NO_SYMBOL
chr10	77793396	77793701	+	12402	Colocalization	-388	16	+	16	77793312	77793815	+	peak25372	1	2	intron (NR_131178, intron 3 of 7)	intron (NR_131178, intron 3 of 7)	251045	NM_032024	83938	Hs,118161	NM_032024	ENSG00000148655	C10orf11	CDA017	chromosome 10 open reading frame 11	protein-coding	INTRON	0	NR_131178	NO_ENSEMBL	NO_SYMBOL
chr3	195632915	195633554	+	6658	Colocalization	-731	38	-	-38	195632747	195633646	-	peak165020	4	3	intron (NM_005781, intron 1 of 14)	L1ME1|LINE|L1	2683	NM_005781	10188	Hs,518513	NM_005781	ENSG00000061938	TNK2	ACK|ACK-1|ACK1|p21cdc42Hs	tyrosine kinase, non-receptor, 2	protein-coding	TSS-50kb;TSS-50kb;TSS-50kb	10865;13642;24031	NM_001010938;NM_001308046;NR_106887	ENSG00000061938;ENSG00000061938;NO_ENSEMBL	TNK2;TNK2;NO_SYMBOL
chr11	95253525	95254747	+	6655	Colocalization	-1050	62	+	62	95253697	95254699	-	peak38952	4	5	Intergenic	Intergenic	268756	NM_144664	143684	Hs,288304	NM_144664	ENSG00000077458	FAM76B	-	family with sequence similarity 76, member B	protein-coding
chr6	131553124	131553793	+	6677	Colocalization	-418	80	+	80	131553375	131553702	-	peak231382	0	1	intron (NM_016377, intron 7 of 7)	intron (NM_016377, intron 7 of 7)	-17760	NM_138633	9465	Hs,486483	NM_004842	ENSG00000118507	AKAP7	AKAP15|AKAP18	A kinase (PRKA) anchor protein 7	protein-coding	INTRON;TSS-50kb	0;-17860	NM_016377;NM_138633	ENSG00000118507;ENSG00000118507	AKAP7;AKAP7
chr6	119667668	119667999	+	6654	Colocalization	-556	2046	+	2046	119667444	119672316	-	peak229198	9	6	exon (NM_005907, exon 2 of 13)	exon (NM_005907, exon 2 of 13)	1051	NM_005907	4121	Hs,102788	NM_005907	ENSG00000111885	MAN1A1	HUMM3|HUMM9|MAN9	mannosidase, alpha, class 1A, member 1	protein-coding	EXON	0	NM_005907	ENSG00000111885	MAN1A1
chr2	86275671	86276317	+	6652	Colocalization	-434	184	+	184	86275883	86276472	-	peak114053	2	3	intron (NM_015425, intron 17 of 33)	intron (NM_015425, intron 17 of 33)	-25187	NR_026984	90784	Hs,594051	NR_026984		LOC90784	-	uncharacterized LOC90784	ncRNA	INTRON;TSS-50kb	0;25288	NM_015425;NR_026984	ENSG00000068654;NO_ENSEMBL	POLR1A;NO_SYMBOL
chr14	91863236	91864049	+	6649	Colocalization	-589	228	+	228	91863460	91864281	-	peak80098	1	4	intron (NM_001080414, intron 3 of 29)	intron (NM_001080414, intron 3 of 29)	20317	NM_001080414	440193	Hs,525536	NM_001080414	ENSG00000015133	CCDC88C	DAPLE|HKRP2|KIAA1509|SCA40	coiled-coil domain containing 88C	protein-coding	INTRON	0	NM_001080414	ENSG00000015133	CCDC88C
chr8	124014121	124014555	+	6647	Colocalization	-630	476	-	-476	124012973	124014752	-	peak269387	1	5	Intergenic	(CA)n|Simple_repeat|Simple_repeat	40800	NM_024295	79139	Hs,241576	NM_024295	ENSG00000136986	DERL1	DER-1|DER1	derlin 1	protein-coding
chr4	184205408	184205781	+	6646	Colocalization	-678	124	+	124	184205102	184206334	-	peak192514	9	6	intron (NM_024949, intron 19 of 22)	intron (NM_024949, intron 19 of 22)	36209	NM_001111319	53842	Hs,333179	NM_001111319	ENSG00000177300	CLDN22	CLDN21	claudin 22	protein-coding	INTRON;TSS-50kb	0;44032	NM_024949;NR_126473	ENSG00000151718;NO_ENSEMBL	WWC2;NO_SYMBOL
chr4	6674981	6675161	+	12410	Colocalization	-210	815	+	815	6674951	6676821	-	peak165614	9	6	promoter-TSS (NR_015433)	promoter-TSS (NR_015433)	65	NR_015433	93622	Hs,6815	NM_138699		LOC93622	-	Morf4 family associated protein 1-like 1 pseudogene	pseudo	TSS-50kb;TSS-50kb;TSS-200	-19779;-42055;-34	NM_005980;NM_018366;NR_015433	ENSG00000163993;ENSG00000186222;NO_ENSEMBL	S100P;BLOC1S4;NO_SYMBOL
chr3	133198849	133199100	+	12411	Colocalization	-269	186	+	186	133198831	133199490	+	peak156524	1	2	Intergenic	Intergenic	80322	NM_003571	8419	Hs,659862	NM_003571	ENSG00000170819	BFSP2	CP47|CP49|CTRCT12|LIFL-L|PHAKOSIN	beaded filament structural protein 2, phakinin	protein-coding	TTS+10kb	5205	NM_003571	ENSG00000170819	BFSP2
chr3	9903939	9904204	+	6642	Colocalization	-132	463	+	463	9904072	9904998	-	peak142470	5	6	Intergenic	CpG	15961	NM_001199623	63924	Hs,567562	NM_022094	ENSG00000187288	CIDEC	CIDE-3|CIDE3|FPLD5|FSP27	cell death-inducing DFFA-like effector c	protein-coding	TSS-50kb;TTS+10kb;TSS-50kb;TSS-50kb;TSS-50kb	-40076;-3958;-27835;-38975;18934	NM_001193380;NM_022094;NM_032492;NM_153483;NM_173659	ENSG00000163701;ENSG00000187288;ENSG00000171135;ENSG00000163701;ENSG00000156990	IL17RE;CIDEC;JAGN1;IL17RE;RPUSD3
chr8	105473114	105473462	+	21944	Colocalization	-21	445	-	-445	105472551	105473135	-	peak266020	1	0	intron (NM_001385, intron 1 of 9)	intron (NM_001385, intron 1 of 9)	6434	NM_001385	1807	Hs,443161	NM_001385	ENSG00000147647	DPYS	DHP|DHPase	dihydropyrimidinase	protein-coding	INTRON	0	NM_001385	ENSG00000147647	DPYS
chr4	96360427	96361351	+	12412	Colocalization	-385	349	+	349	96360966	96361510	-	peak177945	0	0	intron (NM_003728, intron 1 of 15)	intron (NM_003728, intron 1 of 15)	109123	NM_003728	8633	Hs,388565	NM_003728	ENSG00000182168	UNC5C	UNC5H3	unc-5 netrin receptor C	protein-coding	INTRON	0	NM_003728	ENSG00000182168	UNC5C
chr2	175743413	175743514	+	21946	Colocalization	-466	185	-	-185	175742678	175743880	-	peak123366	5	6	intron (NM_001822, intron 5 of 12)	intron (NM_001822, intron 5 of 12)	-30933	NM_001206602	1123	Hs,380138	NM_001822	ENSG00000128656	CHN1	ARHGAP2|CHN|DURS2|NC|RHOGAP2	chimerin 1	protein-coding	TSS-50kb;INTRON	31034;0	NM_001206602;NM_001822	ENSG00000128656;ENSG00000128656	CHN1;CHN1
chr17	40345922	40346540	+	6638	Colocalization	-568	193	+	193	40345972	40346877	-	peak91779	6	4	5' UTR (NM_032484, exon 1 of 10)	5' UTR (NM_032484, exon 1 of 10)	125	NM_001142623	84514	Hs,38039	NM_032484	ENSG00000167925	GHDC	D11LGP1|LGP1	GH3 domain containing	protein-coding	TSS-50kb;TSS-50kb;TSS-50kb;TTS+10kb	9055;39463;13229;-4870	NM_001524;NM_004583;NM_012285;NM_012448	ENSG00000161610;ENSG00000108774;ENSG00000089558;ENSG00000173757	HCRT;RAB5C;KCNH4;STAT5B
chr3	64174810	64175422	+	6636	Colocalization	-507	107	-	-107	64174701	64175317	+	peak147668	3	3	intron (NR_046702, intron 1 of 3)	intron (NR_046702, intron 1 of 3)	1789	NR_046702	100874243	Hs,670840	NR_046702	ENSG00000226017	PRICKLE2-AS3	-	PRICKLE2 antisense RNA 3	ncRNA	INTRON	0	NR_046702	NO_ENSEMBL	NO_SYMBOL
chr11	75063578	75063913	+	12414	Colocalization	-168	948	-	-948	75061849	75063747	-	peak36647	8	6	promoter-TSS (NM_004041)	promoter-TSS (NM_004041)	77	NM_020251	408	Hs,503284	NM_004041	ENSG00000137486	ARRB1	ARB1|ARR1	arrestin, beta 1	protein-coding	TSS-50kb;TSS-200;TSS-50kb;TSS-50kb	-47635;24;-48736;16669	NM_001256802;NM_004041;NR_000005;NR_029891	ENSG00000149273;ENSG00000137486;NO_ENSEMBL;NO_ENSEMBL	RPS3;ARRB1;NO_SYMBOL;NO_SYMBOL
chr7	149676256	149676490	+	21949	Colocalization	-222	73	-	-73	149676122	149676478	-	peak252862	4	3	Intergenic	Intergenic	-105349	NR_027040	401431	Hs,556998	NM_001008745	ENSG00000204934	ATP6V0E2-AS1	-	ATP6V0E2 antisense RNA 1	ncRNA
chr10	97049232	97049652	+	18040	Colocalization	-392	422	-	-422	97048415	97049624	-	peak27074	2	1	intron (NM_020992, intron 1 of 6)	intron (NM_020992, intron 1 of 6)	1885	NM_020992	9124	Hs,368525	NM_020992	ENSG00000107438	PDLIM1	CLIM1|CLP-36|CLP36|HEL-S-112|hCLIM1	PDZ and LIM domain 1	protein-coding	INTRON	0	NM_020992	ENSG00000107438	PDLIM1
chr10	54711643	54711855	+	22452	Colocalization	-310	101	+	101	54711544	54712155	-	peak22662	0	0	Intergenic	HERVS71-int|LTR|ERV1	-180390	NM_000242	4153	Hs,499674	NM_000242	ENSG00000165471	MBL2	COLEC1|HSMBPC|MBL|MBL2D|MBP|MBP-C|MBP1|MBPD	mannose-binding lectin (protein C) 2, soluble	protein-coding
chr13	44452904	44452988	+	12354	Colocalization	-259	847	+	847	44452729	44454857	+	peak61179	9	6	promoter-TSS (NM_153218)	promoter-TSS (NM_153218)	33	NM_144974	160857	Hs,170849	NM_144974	ENSG00000151773	CCDC122	-	coiled-coil domain containing 122	protein-coding	TSS-1500	-275	NM_153218	ENSG00000179630	LACC1
chr4	186297020	186297727	+	6776	Colocalization	-459	234	-	-234	186296801	186297480	-	peak192711	4	4	intron (NM_018409, intron 2 of 7)	intron (NM_018409, intron 2 of 7)	3011	NM_018409	55805	Hs,558513	NM_018409	ENSG00000109771	LRP2BP	-	LRP2 binding protein	protein-coding	INTRON;TSS-50kb	0;-20799	NM_018409;NM_181726	ENSG00000109771;ENSG00000186352	LRP2BP;ANKRD37
chr3	170302032	170302433	+	6919	Colocalization	-325	922	+	922	170302107	170304200	-	peak162015	9	6	intron (NM_020949, intron 1 of 7)	CpG	709	NM_020949	57709	Hs,596660	NM_020949	ENSG00000013293	SLC7A14	PPP1R142	solute carrier family 7, member 14	protein-coding
chr5	73944869	73945012	+	18132	Colocalization	-570	21	-	-21	73944400	73945438	-	peak202123	6	5	intron (NM_001292004, intron 1 of 13)	intron (NM_001292004, intron 1 of 13)	-7670	NM_003633	8507	Hs,104925	NM_003633	ENSG00000171617	ENC1	CCL28|ENC-1|KLHL35|KLHL37|NRPB|PIG10|TP53I10	ectodermal-neural cortex 1 (with BTB domain)	protein-coding	TSS-50kb;INTRON;TSS-50kb	-36149;0;7771	NM_000521;NM_001292004;NR_046318	ENSG00000049860;ENSG00000049860;NO_ENSEMBL	HEXB;HEXB;NO_SYMBOL
chr12	125012545	125012926	+	6914	Colocalization	-610	59	+	59	125012316	125013274	-	peak58082	6	5	intron (NM_001077261, intron 2 of 47)	intron (NM_001077261, intron 2 of 47)	39215	NM_006312	9612	Hs,137510	NM_006312	ENSG00000196498	NCOR2	CTG26|N-CoR2|SMAP270|SMRT|SMRTE|SMRTE-tau|TNRC14|TRAC|TRAC-1|TRAC1	nuclear receptor corepressor 2	protein-coding	INTRON	0	NM_001077261	ENSG00000196498	NCOR2
chr21	38307349	38307675	+	21778	Colocalization	-306	192	-	-192	38306986	38307655	-	peak138300	4	3	intron (NM_001242784, intron 5 of 11)	intron (NM_001242784, intron 5 of 11)	31635	NM_001242784	3141	Hs,371350	NM_000411	ENSG00000159267	HLCS	HCS	holocarboxylase synthetase (biotin-(proprionyl-CoA-carboxylase (ATP-hydrolysing)) ligase)	protein-coding	INTRON	0	NM_001242784	ENSG00000159267	HLCS
chr9	140009692	140010049	+	6909	Colocalization	-23	614	-	-614	140008797	140009714	-	peak281079	8	6	promoter-TSS (NM_013379)	promoter-TSS (NM_013379)	-61	NM_013379	29952	Hs,37916	NM_013379	ENSG00000176978	DPP7	DPP2|DPPII|QPP	dipeptidyl-peptidase 7	protein-coding	TSS-50kb;TSS-200;TTS+10kb;TSS-50kb;TSS-50kb	-24452;162;5718;44329;27777	NM_001185090;NM_013379;NM_016219;NM_178448;NR_027447	ENSG00000176884;ENSG00000176978;ENSG00000177239;ENSG00000186193;NO_ENSEMBL	GRIN1;DPP7;MAN1B1;SAPCD2;NO_SYMBOL
chr18	19600817	19601550	+	6907	Colocalization	-1174	234	-	-234	19599909	19601992	-	peak95657	5	3	Intergenic	Intergenic	147978	NR_102763	100128893	Hs,514745	NR_102763	ENSG00000266010	GATA6-AS1	locus5689	GATA6 antisense RNA 1 (head to head)	ncRNA
chr4	112396324	112396565	+	18127	Colocalization	-748	17	+	17	112395816	112397106	-	peak180343	2	1	Intergenic	Intergenic	-670092	NM_152400	132720	Hs,23439	NM_152400		C4orf32	-	chromosome 4 open reading frame 32	protein-coding
chr13	48893228	48893444	+	6903	Colocalization	-237	426	-	-426	48892355	48893465	-	peak61672	2	1	intron (NM_000321, intron 2 of 26)	CpG	15027	NM_000321	5925	Hs,408528	NM_000321	ENSG00000139687	RB1	OSRC|PPP1R130|RB|p105-Rb|pRb|pp110	retinoblastoma 1	protein-coding	TSS-50kb	14927	NR_046414	NO_ENSEMBL	NO_SYMBOL
chr10	96161889	96161953	+	18124	Colocalization	-196	951	+	951	96161757	96163988	-	peak27042	9	6	exon (NM_015188, exon 1 of 13)	exon (NM_015188, exon 1 of 13)	687	NM_015188	23232	Hs,500598	NM_015188	ENSG00000108239	TBC1D12	-	TBC1 domain family, member 12	protein-coding	1ST EXON;TSS-50kb	0;40240	NM_015188;NM_022451	ENSG00000108239;ENSG00000173145	TBC1D12;NOC3L
chr1	7684026	7684542	+	6901	Colocalization	-568	104	-	-104	7683766	7684595	+	peak418	6	4	intron (NM_015215, intron 6 of 22)	intron (NM_015215, intron 6 of 22)	-147148	NM_004781	9341	Hs,66708	NM_004781	ENSG00000049245	VAMP3	CEB	vesicle associated membrane protein 3	protein-coding	INTRON	0	NM_015215	ENSG00000171735	CAMTA1
chr2	202873510	202874083	+	12285	Colocalization	-476	267	+	267	202873607	202874519	+	peak127721	5	4	Intergenic	Intergenic	-25247	NM_003507	8324	Hs,173859	NM_003507	ENSG00000155760	FZD7	FzE3	frizzled class receptor 7	protein-coding	TSS-50kb	-25346	NM_003507	ENSG00000155760	FZD7
chr7	100028526	100028821	+	6898	Colocalization	-28	1451	-	-1451	100025891	100028555	-	peak246525	9	6	promoter-TSS (NM_017984)	promoter-TSS (NM_017984)	-31	NM_019606	56257	Hs,178011	NM_019606	ENSG00000146834	MEPCE	BCDIN3	methylphosphate capping enzyme	protein-coding	INTRON;INTRON;INTRON;TSS-1500;TTS+10kb	0;0;0;710;-5788	NM_001194990;NM_001194991;NM_001194992;NM_017984;NM_145030	ENSG00000146834;ENSG00000146834;ENSG00000146834;ENSG00000078487;ENSG00000160813	MEPCE;MEPCE;MEPCE;ZCWPW1;PPP1R35
chr8	1968889	1969461	+	6896	Colocalization	-814	142	+	142	1968647	1969987	-	peak253691	6	6	Intergenic	Intergenic	-23841	NM_003970	9172	Hs,443683	NM_003970	ENSG00000036448	MYOM2	TTNAP	myomesin 2	protein-coding	TSS-50kb;TSS-50kb	-23940;-23940	NM_003970;NM_003970	ENSG00000036448;ENSG00000274137	MYOM2;MYOM2
chr11	63439440	63439548	+	21788	Colocalization	-88	740	-	-740	63437980	63439527	+	peak35805	9	6	intron (NM_001290048, intron 1 of 12)	CpG	448	NM_015459	25923	Hs,356719	NM_015459	ENSG00000184743	ATL3	HSN1F	atlastin GTPase 3	protein-coding	TSS-50kb	-10267	NR_049751	NO_ENSEMBL	NO_SYMBOL
chr13	31383738	31384874	+	6891	Colocalization	-660	514	+	514	31384214	31385427	+	peak59631	4	6	TTS (NR_047012)	TTS (NR_047012)	7478	NR_047012	100874158	Hs,577982	NR_047012	ENSG00000237879	LINC00398	-	long intergenic non-protein coding RNA 398	ncRNA	TTS+10kb	139	NR_047012	NO_ENSEMBL	NO_SYMBOL
chr7	148679486	148679948	+	12290	Colocalization	-30	979	+	979	148679918	148681474	+	peak252808	9	6	Intergenic	Intergenic	-3923	NR_130107	102723099	Hs,621982	NR_130107	ENSG00000281189	GHET1	lncRNA-GHET1	gastric carcinoma proliferation enhancing transcript 1	ncRNA	TSS-50kb	-4022	NR_130107	NO_ENSEMBL	NO_SYMBOL
chr21	42741949	42742168	+	6886	Colocalization	-235	400	-	-400	42741132	42742183	+	peak138639	1	2	intron (NM_002463, intron 1 of 13)	intron (NM_002463, intron 1 of 13)	7708	NM_002463	4600	Hs,926	NM_002463	ENSG00000183486	MX2	MXB	MX dynamin-like GTPase 2	protein-coding	INTRON	0	NM_002463	ENSG00000183486	MX2
chr6	6699869	6700017	+	21796	Colocalization	-10	439	+	439	6700008	6700757	-	peak215534	5	5	Intergenic	Intergenic	-77324	NR_026970	285780	Hs,655737	NM_173675	ENSG00000216863	LY86-AS1	LY86-AS|LY86AS	LY86 antisense RNA 1	ncRNA
chr9	136371274	136371646	+	6883	Colocalization	-79	513	+	513	136371567	136372379	-	peak280803	9	6	Intergenic	L2c|LINE|L2	18095	NM_001080483	389827	Hs,512467	NM_001080483	ENSG00000187616	TMEM8C	MYOMAKER|TMEM226	transmembrane protein 8C	protein-coding	TTS+10kb;TSS-50kb;TSS-50kb;TSS-50kb;TSS-50kb	-7834;-25412;-28101;27798;27798	NM_001080483;NM_001145320;NM_014694;NM_017585;NM_017585	ENSG00000187616;ENSG00000197859;ENSG00000197859;ENSG00000281165;ENSG00000160326	TMEM8C;ADAMTSL2;ADAMTSL2;SLC2A6;SLC2A6
chr6	74404837	74405078	+	6882	Colocalization	-530	464	+	464	74404548	74406296	-	peak222001	6	4	promoter-TSS (NM_001159587)	promoter-TSS (NM_001159587)	-386	NM_001159587	135228	Hs,399891	NM_133493	ENSG00000156535	CD109	CPAMD7|p180|r150	CD109 molecule	protein-coding	TSS-1500;TSS-50kb	-485;41786	NM_001159587;NM_012434	ENSG00000156535;ENSG00000119899	CD109;SLC17A5
chr10	116636122	116636599	+	6881	Colocalization	-37	548	+	548	116636561	116637254	+	peak28642	5	3	intron (NM_001135051, intron 16 of 16)	intron (NM_001135051, intron 16 of 16)	55405	NM_020940	57700	Hs,192619	NM_020940	ENSG00000151553	FAM160B1	KIAA1600|bA106M7,3	family with sequence similarity 160, member B1	protein-coding	INTRON	0	NM_001135051	ENSG00000151553	FAM160B1
chr7	24406577	24407666	+	6880	Colocalization	-1483	194	+	194	24406183	24408448	-	peak238673	4	5	Intergenic	Intergenic	83509	NM_000905	4852	Hs,1832	NM_000905	ENSG00000122585	NPY	PYY4	neuropeptide Y	protein-coding
chr8	95271502	95271641	+	12294	Colocalization	-316	67	-	-67	95271191	95271819	-	peak265030	6	5	intron (NM_005261, intron 2 of 4)	intron (NM_005261, intron 2 of 4)	3042	NM_181702	2669	Hs,654463	NM_005261	ENSG00000164949	GEM	KIR	GTP binding protein overexpressed in skeletal muscle	protein-coding	TSS-50kb;INTRON	42075;0	NM_001144663;NM_005261	ENSG00000079112;ENSG00000164949	CDH17;GEM
chr6	168703392	168703878	+	6878	Colocalization	-13	974	-	-974	168701917	168703405	-	peak235192	8	6	intron (NM_001286351, intron 3 of 5)	intron (NM_001286351, intron 3 of 5)	17773	NM_001286351	168002	Hs,673059	NM_214462	ENSG00000164488	DACT2	C6orf116|DAPPER2|DPR2|bA503C24,7	dishevelled-binding antagonist of beta-catenin 2	protein-coding	TTS+10kb;INTRON	-5022;0	NM_001286350;NM_001286351	ENSG00000164488;ENSG00000164488	DACT2;DACT2
chr15	93208878	93209358	+	6877	Colocalization	-32	566	-	-566	93208194	93208910	-	peak85301	1	2	Intergenic	Intergenic	-9521	NM_207446	400451	Hs,27373	NM_207446	ENSG00000185442	FAM174B	-	family with sequence similarity 174, member B	protein-coding	TSS-50kb	9622	NM_207446	ENSG00000185442	FAM174B
chr3	148426196	148426936	+	12295	Colocalization	-340	282	-	-282	148426031	148426536	-	peak158301	0	1	intron (NM_000685, intron 2 of 2)	intron (NM_000685, intron 2 of 2)	10626	NM_004835	185	Hs,477887	NM_000685	ENSG00000144891	AGTR1	AG2S|AGTR1B|AT1|AT1AR|AT1B|AT1BR|AT1R|AT2R1|HAT1R	angiotensin II receptor, type 1	protein-coding	INTRON;TSS-50kb	0;-21782	NM_000685;NM_032049	ENSG00000144891;ENSG00000144891	AGTR1;AGTR1
chr2	54749916	54749983	+	21799	Colocalization	-53	292	+	292	54749930	54750553	-	peak111459	1	1	intron (NM_003128, intron 1 of 35)	intron (NM_003128, intron 1 of 35)	-6117	NR_002229	56969	Hs,657366	NM_020217		RPL23AP32	RPL23A_9_220	ribosomal protein L23a pseudogene 32	pseudo	INTRON;TSS-50kb;TSS-50kb	0;-35388;-6216	NM_003128;NM_178313;NR_002229	ENSG00000115306;ENSG00000115306;NO_ENSEMBL	SPTBN1;SPTBN1;NO_SYMBOL
chr2	11309422	11309656	+	18113	Colocalization	-400	293	+	293	11309256	11310408	-	peak108335	7	5	intron (NM_001282711, intron 4 of 5)	L2|LINE|L2	14334	NM_001282712	130814	Hs,274415	NM_152391	ENSG00000162976	PQLC3	C2orf22	PQ loop repeat containing 3	protein-coding	TSS-50kb	37631	NR_040080	NO_ENSEMBL	NO_SYMBOL
chr9	99213880	99214050	+	21803	Colocalization	-53	1093	-	-1093	99211811	99213933	-	peak278269	9	6	exon (NM_014282, exon 1 of 8)	exon (NM_014282, exon 1 of 8)	435	NM_014282	22927	Hs,494567	NM_014282	ENSG00000130956	HABP4	IHABP-4|IHABP4|Ki-1/57|SERBP1L	hyaluronan binding protein 4	protein-coding	1ST EXON;TSS-50kb	0;32304	NM_014282;NM_153695	ENSG00000130956;ENSG00000165244	HABP4;ZNF367
chr1	110110892	110111132	+	12271	Colocalization	-84	233	-	-233	110110582	110110976	-	peak9151	0	1	intron (NM_006496, intron 1 of 8)	intron (NM_006496, intron 1 of 8)	19593	NM_006496	2773	Hs,73799	NM_006496		GNAI3	87U6|ARCND1	guanine nucleotide binding protein (G protein), alpha inhibiting activity polypeptide 3	protein-coding	INTRON;TSS-50kb	0;-30835	NM_006496;NR_029583	ENSG00000065135;NO_ENSEMBL	GNAI3;NO_SYMBOL
chr20	4045495	4045624	+	21766	Colocalization	-200	246	-	-246	4044933	4045696	-	peak131285	2	2	Intergenic	Intergenic	-49099	NM_001134338	11237	Hs,589884	NM_007219	ENSG00000101236	RNF24	G1L	ring finger protein 24	protein-coding	TSS-50kb;TSS-50kb	48260;49361	NM_001134338;NM_007219	ENSG00000101236;ENSG00000101236	RNF24;RNF24
chr2	223288206	223288637	+	6926	Colocalization	-312	1136	+	1136	223288325	223290791	-	peak129682	8	6	intron (NM_152386, intron 1 of 4)	CpG	236	NM_152386	130367	Hs,591604	NM_152386		SGPP2	SPP2	sphingosine-1-phosphate phosphatase 2	protein-coding
chr6	170122719	170122800	+	18140	Colocalization	-58	1447	+	1447	170122743	170125671	-	peak235249	9	5	promoter-TSS (NM_133325)	promoter-TSS (NM_133325)	-101	NM_133325	55274	Hs,435933	NM_018288	ENSG00000130024	PHF10	BAF45A|XAP135	PHD finger protein 10	protein-coding	TSS-50kb;TSS-50kb;TSS-1500;TSS-50kb	-27329;-27329;202;22149	NM_018341;NM_018341;NM_133325;NM_182552	ENSG00000130023;ENSG00000276187;ENSG00000130024;ENSG00000184465	ERMARD;ERMARD;PHF10;WDR27
chr22	31159797	31160554	+	6967	Colocalization	-626	41	-	-41	31159847	31160423	+	peak139916	2	2	promoter-TSS (NM_001282740)	promoter-TSS (NM_001282740)	-105	NM_001282740	23762	Hs,517546	NM_030758	ENSG00000184792	OSBP2	HLM|ORP-4|ORP4|OSBPL1|OSBPL4	oxysterol binding protein 2	protein-coding	TSS-1500	-204	NM_001282740	ENSG00000184792	OSBP2
chr11	62321123	62321757	+	6964	Colocalization	-682	194	-	-194	62320686	62321805	-	peak35743	4	3	Intergenic	Intergenic	6532	NR_037427	100500804		NR_037427		MIR3654	-	microRNA 3654	ncRNA	TTS+10kb;TSS-50kb;TTS+10kb	-5387;7015;-6430	NM_001404;NM_001620;NR_037427	ENSG00000254772;ENSG00000124942;NO_ENSEMBL	EEF1G;AHNAK;NO_SYMBOL
chr13	100257826	100257958	+	18151	Colocalization	-71	841	+	841	100257887	100259579	-	peak70285	9	6	promoter-TSS (NM_206808)	promoter-TSS (NM_206808)	-185	NR_104592	171425	Hs,655642	NM_206808	ENSG00000125246	CLYBL	CLB	citrate lyase beta like	protein-coding	TSS-1500;TSS-50kb	-284;-36679	NM_206808;NR_036191	ENSG00000125246;NO_ENSEMBL	CLYBL;NO_SYMBOL
chr7	94146108	94146881	+	6961	Colocalization	-540	381	+	381	94146341	94147409	+	peak245991	1	0	exon (NM_022900, exon 2 of 18)	exon (NM_022900, exon 2 of 18)	7705	NM_022900	64921	Hs,260041	NM_022900	ENSG00000127995	CASD1	C7orf12|NBLA04196	CAS1 domain containing 1	protein-coding	EXON	0	NM_022900	ENSG00000127995	CASD1
chr1	19639580	19639996	+	12253	Colocalization	-4	1170	-	-1170	19637651	19639584	-	peak1264	9	6	promoter-TSS (NM_001040126)	promoter-TSS (NM_001040126)	22	NM_003689	8574	Hs,571886	NM_003689		AKR7A2	AFAR|AFAR1|AFB1-AR1|AKR7	aldo-keto reductase family 7, member A2	protein-coding	TSS-1500;TSS-50kb;TSS-50kb;TSS-50kb	-221;23439;16489;38151	NM_001040126;NM_012067;NR_037847;NR_040289	ENSG00000040487;ENSG00000162482;NO_ENSEMBL;NO_ENSEMBL	PQLC2;AKR7A3;NO_SYMBOL;NO_SYMBOL
chr5	73611882	73612348	+	21742	Colocalization	-690	37	+	37	73611658	73612647	-	peak202093	8	6	Intergenic	Intergenic	-6158	NR_105010	101929082	Hs,434316	NR_105010	ENSG00000249343	LINC01333	-	long intergenic non-protein coding RNA 1333	ncRNA	TSS-50kb;TSS-50kb	8103;-6258	NR_105009;NR_105010	NO_ENSEMBL;NO_ENSEMBL	NO_SYMBOL;NO_SYMBOL
chr7	75687177	75687468	+	6958	Colocalization	-610	139	-	-139	75686580	75687786	-	peak242977	8	6	intron (NM_001282403, intron 3 of 7)	intron (NM_001282403, intron 3 of 7)	9846	NM_005918	4191	Hs,520967	NM_005918	ENSG00000146701	MDH2	M-MDH|MDH|MGC:3559|MOR1	malate dehydrogenase 2	protein-coding	INTRON;TSS-50kb;TTS+10kb	0;9746;8862	NM_001282403;NM_016086;NR_104165	ENSG00000146701;ENSG00000127952;NO_ENSEMBL	MDH2;STYXL1;NO_SYMBOL
chr1	226078237	226078547	+	21746	Colocalization	-374	6	-	-6	226078161	226078612	-	peak16731	1	1	Intergenic	Intergenic	-1541	NM_020997	10637	Hs,656214	NM_020997	ENSG00000243709	LEFTY1	LEFTB|LEFTYB	left-right determination factor 1	protein-coding	TSS-50kb;TSS-50kb	8067;1641	NM_014698;NM_020997	ENSG00000196187;ENSG00000243709	TMEM63A;LEFTY1
chr1	184377004	184377533	+	12257	Colocalization	-844	314	+	314	184376689	184378476	+	peak12594	2	4	intron (NM_030806, intron 1 of 5)	intron (NM_030806, intron 1 of 5)	21433	NM_030806	81563	Hs,497159	NM_030806	ENSG00000116667	C1orf21	PIG13	chromosome 1 open reading frame 21	protein-coding	INTRON	0	NM_030806	ENSG00000116667	C1orf21
chr11	116573937	116574124	+	21748	Colocalization	-503	72	+	72	116573621	116574584	-	peak41494	5	4	Intergenic	Intergenic	69611	NM_032725	84811	Hs,437341	NM_032725	ENSG00000137656	BUD13	Cwc26|fSAP71	BUD13 homolog	protein-coding
chr11	35966604	35966769	+	21749	Colocalization	-758	521	-	-521	35964969	35967361	-	peak33616	9	6	intron (NM_001304264, intron 1 of 5)	CpG	634	NM_001304263	143458	Hs,745134	NM_174902	ENSG00000179241	LDLRAD3	LRAD3	low density lipoprotein receptor class A domain containing 3	protein-coding
chr5	122180046	122180190	+	21750	Colocalization	-472	899	+	899	122179718	122182316	+	peak209596	9	6	promoter-TSS (NM_014035)	promoter-TSS (NM_014035)	-143	NM_014035	28966	Hs,483200	NM_014035	ENSG00000064652	SNX24	PRO1284|SBBI31	sorting nexin 24	protein-coding	TSS-1500	-242	NM_014035	ENSG00000064652	SNX24
chr8	143463681	143464118	+	6949	Colocalization	-492	128	-	-128	143463370	143464174	-	peak271281	5	3	intron (NM_001291931, intron 1 of 10)	intron (NM_001291931, intron 1 of 10)	20838	NM_145003	203062	Hs,370931	NM_145003	ENSG00000171045	TSNARE1	-	t-SNARE domain containing 1	protein-coding	INTRON	0	NM_001291931	ENSG00000171045	TSNARE1
chr18	3246413	3246685	+	6947	Colocalization	-964	449	+	449	3245721	3248275	-	peak94575	9	6	promoter-TSS (NM_006471)	promoter-TSS (NM_006471)	-482	NM_001303048	10627	Hs,190086	NM_006471	ENSG00000101608	MYL12A	HEL-S-24|MLC-2B|MLCB|MRCL3|MRLC3|MYL2B	myosin light chain 12A	protein-coding	TSS-50kb;TSS-50kb;TSS-50kb;TSS-1500;TSS-50kb;TTS+10kb	-15818;-5312;26993;-629;-15212;-8535	NM_001144945;NM_001303049;NM_003803;NM_006471;NM_033546;NR_130145	ENSG00000118680;ENSG00000101608;ENSG00000101605;ENSG00000101608;ENSG00000118680;NO_ENSEMBL	MYL12B;MYL12A;MYOM1;MYL12A;MYL12B;NO_SYMBOL
chr2	156722459	156723093	+	12299	Colocalization	-250	468	-	-468	156721907	156722710	-	peak120910	0	0	Intergenic	Intergenic	389134	NR_110249	101929378	Hs,171192	NR_110249	ENSG00000226383	LOC101929378	-	uncharacterized LOC101929378	ncRNA
chr8	26061875	26062118	+	12259	Colocalization	-656	1	+	1	26061461	26062533	-	peak256246	7	6	Intergenic	Intergenic	-87010	NM_002717	5520	Hs,146339	NM_002717	ENSG00000221914	PPP2R2A	B55A|B55ALPHA|PR52A|PR55A	protein phosphatase 2, regulatory subunit B, alpha	protein-coding
chr3	43464885	43464952	+	21753	Colocalization	-506	40	+	40	43464446	43465471	-	peak146206	7	6	intron (NM_001204831, intron 11 of 12)	L2b|LINE|L2	-71505	NR_046757	100873954	Hs,600984	NR_046757		SNRK-AS1	-	SNRK antisense RNA 1	ncRNA
chr9	104150263	104150304	+	18145	Colocalization	-114	398	+	398	104150190	104151173	-	peak278618	3	3	Intergenic	Intergenic	-3395	NM_001701	570	Hs,284712	NM_001701	ENSG00000136881	BAAT	BACAT|BAT	bile acid-CoA:amino acid N-acyltransferase	protein-coding	TSS-50kb;TSS-50kb;TSS-50kb;TSS-50kb;TSS-50kb;TTS+10kb	4982;4982;3496;3496;-10553;-1666	NM_001127610;NM_001127610;NM_001701;NM_001701;NM_003452;NM_019051	ENSG00000276559;ENSG00000136881;ENSG00000136881;ENSG00000276559;ENSG00000136870;ENSG00000136897	BAAT;BAAT;BAAT;BAAT;ZNF189;MRPL50
chr18	8704121	8704381	+	12261	Colocalization	-122	1767	+	1767	8704260	8707777	+	peak95156	9	6	intron (NR_120598, intron 1 of 1)	CpG	1600	NR_120598	100287082	Hs,439434	NR_120598	ENSG00000265962	GACAT2	MTCL1-AS1|MTCL1AS1	gastric cancer associated transcript 2 (non-protein coding)	ncRNA	TSS-50kb	-11450	NM_015210	ENSG00000168502	MTCL1
chr1	113216243	113216382	+	21756	Colocalization	-59	1132	+	1132	113216323	113218566	-	peak9395	8	6	intron (NM_001286072, intron 1 of 21)	intron (NM_001286072, intron 1 of 21)	350	NM_001130079	4343	Hs,514941	NM_020963	ENSG00000155363	MOV10	fSAP113|gb110	Mov10 RISC complex RNA helicase	protein-coding	INTRON;TTS+10kb;TSS-50kb	0;3304;-45844	NM_001286072;NM_006135;NM_182759	ENSG00000155363;ENSG00000116489;ENSG00000184599	MOV10;CAPZA1;FAM19A3
chr18	7962467	7963651	+	6940	Colocalization	-408	527	+	527	7963244	7963929	+	peak95075	3	1	intron (NM_002845, intron 7 of 30)	intron (NM_002845, intron 7 of 30)	396273	NM_001105244	5797	Hs,49774	NM_002845	ENSG00000173482	PTPRM	PTPRL1|R-PTP-MU|RPTPM|RPTPU|hR-PTPu	protein tyrosine phosphatase, receptor type, M	protein-coding	INTRON	0	NM_002845	ENSG00000173482	PTPRM
chr21	25184752	25185068	+	21758	Colocalization	-495	111	-	-111	25184351	25185247	-	peak136737	0	0	Intergenic	Intergenic	-427643	NR_040254	266917	Hs,145622	NR_040254	ENSG00000228592	D21S2088E	-	D21S2088E	ncRNA
chr1	8137399	8137900	+	6937	Colocalization	-908	180	+	180	8136992	8138667	-	peak455	3	5	Intergenic	Intergenic	-51437	NM_018948	54206	Hs,605445	NM_018948	ENSG00000116285	ERRFI1	GENE-33|MIG-6|MIG6|RALT	ERBB receptor feedback inhibitor 1	protein-coding
chr12	67461671	67462106	+	6936	Colocalization	-204	1152	+	1152	67461902	67464178	-	peak50727	9	6	Intergenic	CpG	27024	NR_120490	102724421	Hs,135774	NR_120490	ENSG00000257083	LOC102724421	-	uncharacterized LOC102724421	ncRNA	TTS+10kb	-8465	NR_120490	NO_ENSEMBL	NO_SYMBOL
chr12	96360802	96360934	+	21759	Colocalization	-65	539	-	-539	96359791	96360867	-	peak55723	4	1	intron (NM_152435, intron 8 of 8)	intron (NM_152435, intron 8 of 8)	23258	NM_152435	144193	Hs,424907	NM_152435	ENSG00000139344	AMDHD1	HMFT1272	amidohydrolase domain containing 1	protein-coding	TTS+10kb;INTRON;TSS-50kb	-6210;0;24002	NM_002108;NM_152435;NM_182496	ENSG00000084110;ENSG00000139344;ENSG00000165972	HAL;AMDHD1;CCDC38
chr6	109621496	109622218	+	6934	Colocalization	-613	110	-	-110	109621385	109622109	+	peak227737	3	4	intron (NR_028595, intron 2 of 3)	intron (NR_028595, intron 2 of 3)	6241	NR_028595	221262	Hs,373914	NR_028595	ENSG00000203799	CCDC162P	C6orf184|C6orf185|CCDC162|bA425D10,3|bA425D10,7	coiled-coil domain containing 162, pseudogene	pseudo	INTRON	0	NR_028595	NO_ENSEMBL	NO_SYMBOL
chr6	89850190	89850363	+	21760	Colocalization	-568	327	-	-327	89849140	89850758	-	peak224315	6	6	Intergenic	AluJo|SINE|Alu	-5820	NM_001010853	135293	Hs,356247	NM_001010853	ENSG00000146281	PM20D2	ACY1L2|bA63L7,3	peptidase M20 domain containing 2	protein-coding	TSS-50kb;TSS-50kb	-5919;22250	NM_001010853;NM_080743	ENSG00000146281;ENSG00000154548	PM20D2;SRSF12
chr17	41621295	41622170	+	6932	Colocalization	-441	334	+	334	41621729	41622404	-	peak91894	3	2	intron (NM_001261437, intron 3 of 11)	intron (NM_001261437, intron 3 of 11)	1238	NM_001986	2118	Hs,434059	NM_001986	ENSG00000175832	ETV4	E1A-F|E1AF|PEA3|PEAS3	ets variant 4	protein-coding	INTRON;TSS-50kb	0;14364	NM_001261437;NM_001261439	ENSG00000175832;ENSG00000175832	ETV4;ETV4
chr1	118136767	118137623	+	6931	Colocalization	-610	107	+	107	118137013	118137592	-	peak9747	4	5	Intergenic	Intergenic	11089	NR_121626	100996263	Hs,202533	NR_121626	ENSG00000236866	LOC100996263	-	uncharacterized LOC100996263	ncRNA	TSS-50kb;TTS+10kb	-11401;-2251	NM_017709;NR_121626	ENSG00000183508;NO_ENSEMBL	FAM46C;NO_SYMBOL
chr2	155556842	155557074	+	18142	Colocalization	-84	2119	-	-2119	155552752	155556926	+	peak120685	8	6	promoter-TSS (NM_001260510)	promoter-TSS (NM_001260510)	-254	NM_001260508	3760	Hs,591606	NM_002239	ENSG00000162989	KCNJ3	GIRK1|KGA|KIR3,1	potassium channel, inwardly rectifying subfamily J, member 3	protein-coding	TSS-1500	-353	NM_001260510	NO_ENSEMBL	NO_SYMBOL
chr12	57881397	57881586	+	6945	Colocalization	-329	428	+	428	57881258	57882583	-	peak49533	9	6	exon (NM_004990, exon 1 of 21)	exon (NM_004990, exon 1 of 21)	185	NM_004990	4141	Hs,632707	NM_004990	ENSG00000166986	MARS	CMT2U|ILFS2|ILLD|METRS|MRS|MTRNS|SPG70	methionyl-tRNA synthetase	protein-coding	TSS-50kb;TSS-50kb;1ST EXON;TSS-50kb;TSS-50kb;TSS-50kb	10293;8597;0;7496;-34838;-24650	NM_001080156;NM_001080157;NM_004990;NM_032496;NM_052897;NR_106816	ENSG00000123329;ENSG00000123329;ENSG00000166986;ENSG00000123329;ENSG00000166987;NO_ENSEMBL	ARHGAP9;ARHGAP9;MARS;ARHGAP9;MBD6;NO_SYMBOL
chr20	57086528	57086975	+	12352	Colocalization	-552	124	-	-124	57086175	57087081	-	peak134467	2	1	intron (NR_130908, intron 1 of 1)	intron (NR_130908, intron 1 of 1)	3366	NM_153360	164284	Hs,119286	NM_153360	ENSG00000198768	APCDD1L	-	adenomatosis polyposis coli down-regulated 1-like	protein-coding	TSS-50kb;INTRON	-3906;0	NR_034147;NR_130908	NO_ENSEMBL;NO_ENSEMBL	NO_SYMBOL;NO_SYMBOL
chr6	16769586	16769787	+	18112	Colocalization	-298	38	-	-38	16769413	16769883	-	peak216339	1	0	Intergenic	Intergenic	-7927	NM_000332	6310	Hs,434961	NM_000332	ENSG00000124788	ATXN1	ATX1|D6S504E|SCA1	ataxin 1	protein-coding	TSS-50kb	8028	NM_000332	ENSG00000124788	ATXN1
chr6	144981778	144982009	+	21806	Colocalization	-144	478	+	478	144981865	144982878	+	peak232990	3	1	intron (NM_007124, intron 50 of 73)	intron (NM_007124, intron 50 of 73)	255581	NR_132778	106635530		NR_132778		SNORA98	-	small nucleolar RNA, H/ACA box 98	snoRNA	INTRON	0	NM_007124	ENSG00000152818	UTRN
chr14	23357087	23357432	+	6816	Colocalization	-193	814	-	-814	23355612	23357281	-	peak72407	9	6	3' UTR (NM_173527, exon 5 of 5)	3' UTR (NM_173527, exon 5 of 5)	4015	NM_173527	161253	Hs,444911	NM_173527	ENSG00000139890	REM2	-	RAS (RAD and GEM)-like GTP binding 2	protein-coding	TTS+10kb;TSS-50kb;TSS-50kb	9256;-42246;-31848	NM_014045;NR_110002;NR_120599	ENSG00000197324;NO_ENSEMBL;NO_ENSEMBL	LRP10;NO_SYMBOL;NO_SYMBOL
chr7	28045202	28045367	+	12332	Colocalization	-410	80	-	-80	28044796	28045612	-	peak238989	0	1	intron (NM_175061, intron 1 of 4)	intron (NM_175061, intron 1 of 4)	-174872	NR_034097	100128081	Hs,434307	NR_034097		JAZF1-AS1	-	JAZF1 antisense RNA 1	ncRNA	INTRON	0	NM_175061	ENSG00000153814	JAZF1
chr6	105774617	105775753	+	6814	Colocalization	-1102	283	-	-283	105774085	105775720	-	peak227292	4	3	intron (NM_002726, intron 9 of 14)	intron (NM_002726, intron 9 of 14)	76096	NM_002726	5550	Hs,436564	NM_002726	ENSG00000085377	PREP	PE|PEP	prolyl endopeptidase	protein-coding	INTRON	0	NM_002726	ENSG00000085377	PREP
chr12	64172787	64172922	+	21845	Colocalization	-130	778	+	778	64172792	64174473	+	peak50308	9	6	promoter-TSS (NM_001278237)	promoter-TSS (NM_001278237)	50	NM_014254	10329	Hs,216386	NM_014254	ENSG00000118600	TMEM5	HP10481|MDDGA10	transmembrane protein 5	protein-coding	TSS-1500	-373	NM_001278237	ENSG00000118600	TMEM5
chr12	133345141	133345329	+	6812	Colocalization	-630	95	+	95	133344699	133345961	-	peak58565	2	0	TTS (NM_005895)	TTS (NM_005895)	-6856	NM_015114	23141	Hs,654628	NM_015114	ENSG00000176915	ANKLE2	KIAA0692|LEMD7|Lem4	ankyrin repeat and LEM domain containing 2	protein-coding	TTS+10kb;TSS-50kb	-264;6957	NM_005895;NM_015114	ENSG00000090615;ENSG00000176915	GOLGA3;ANKLE2
chr20	35808628	35808895	+	21846	Colocalization	-100	1167	-	-1167	35806461	35808729	-	peak133322	9	6	5' UTR (NM_002951, exon 1 of 17)	5' UTR (NM_002951, exon 1 of 17)	139	NM_001135771	6185	Hs,370895	NM_002951	ENSG00000118705	RPN2	RIBIIR|RPN-II|RPNII|SWP1	ribophorin II	protein-coding
chr11	67112789	67113753	+	6810	Colocalization	-898	287	+	287	67112854	67114261	-	peak36152	6	5	intron (NR_024469, intron 2 of 3)	intron (NR_024469, intron 2 of 3)	7509	NM_001256870	57804	Hs,523829	NM_021173	ENSG00000175482	POLD4	POLDS|p12	polymerase (DNA-directed), delta 4, accessory subunit	protein-coding	TSS-50kb;TSS-50kb;INTRON;TTS+10kb	-47317;-45964;0;-4777	NM_001243224;NM_004584;NR_024469;NR_046413	NO_ENSEMBL;ENSG00000172613;NO_ENSEMBL;NO_ENSEMBL	NO_SYMBOL;RAD9A;NO_SYMBOL;NO_SYMBOL
chr14	23355770	23355844	+	6809	Colocalization	-232	639	+	639	23355612	23357281	-	peak72407	9	6	3' UTR (NM_173527, exon 5 of 5)	3' UTR (NM_173527, exon 5 of 5)	4015	NM_173527	161253	Hs,444911	NM_173527	ENSG00000139890	REM2	-	RAS (RAD and GEM)-like GTP binding 2	protein-coding	TTS+10kb;TSS-50kb;TSS-50kb	9256;-42246;-31848	NM_014045;NR_110002;NR_120599	ENSG00000197324;NO_ENSEMBL;NO_ENSEMBL	LRP10;NO_SYMBOL;NO_SYMBOL
chr2	241821440	241821730	+	6808	Colocalization	-332	18	-	-18	241821362	241821772	-	peak130943	2	1	Intergenic	L1ME2|LINE|L1	9888	NM_001282921	79919	Hs,193745	NM_024861	ENSG00000172478	C2orf54	-	chromosome 2 open reading frame 54	protein-coding	TTS+10kb;TTS+10kb	3132;-3997	NM_000030;NM_024861	ENSG00000172482;ENSG00000172478	AGXT;C2orf54
chr14	104347542	104347988	+	6806	Colocalization	-148	1023	-	-1023	104345793	104347690	-	peak81044	9	6	Intergenic	Intergenic	32684	NR_038436	145216	Hs,578091	NR_038436	ENSG00000258735	LINC00637	-	long intergenic non-protein coding RNA 637	ncRNA	TSS-50kb;TSS-50kb	32916;-48174	NM_015316;NM_153046	ENSG00000088808;ENSG00000156414	PPP1R13B;TDRD9
chr9	4293365	4293790	+	12334	Colocalization	-410	204	-	-204	4292972	4293776	-	peak271876	4	4	intron (NM_001042413, intron 1 of 10)	intron (NM_001042413, intron 1 of 10)	6661	NM_001042413	169792	Hs,162125	NM_152629	ENSG00000107249	GLIS3	ZNF515	GLIS family zinc finger 3	protein-coding	INTRON	0	NM_001042413	ENSG00000107249	GLIS3
chr5	57735010	57735204	+	21849	Colocalization	-365	44	+	44	57734839	57735463	-	peak200552	0	1	Intergenic	Intergenic	20815	NM_006622	10769	Hs,398157	NM_006622	ENSG00000145632	PLK2	SNK|hPlk2|hSNK	polo-like kinase 2	protein-coding
chr2	86525510	86526069	+	6803	Colocalization	-368	190	+	190	86525701	86526259	-	peak114080	2	3	intron (NM_001164730, intron 1 of 6)	intron (NM_001164730, intron 1 of 6)	38797	NM_022912	65055	Hs,368884	NM_022912	ENSG00000068615	REEP1	C2orf23|HMN5B|SPG31	receptor accessory protein 1	protein-coding	INTRON	0	NM_001164730	ENSG00000068615	REEP1
chr16	75338345	75338730	+	18091	Colocalization	-308	1004	+	1004	75338422	75340661	-	peak88680	9	6	intron (NM_006324, intron 5 of 6)	MIR|SINE|MIR	-37591	NM_001170715	9564	Hs,479747	NM_014567	ENSG00000050820	BCAR1	CAS|CAS1|CASS1|CRKAS|P130Cas	breast cancer anti-estrogen resistance 1	protein-coding	TSS-50kb;TSS-50kb;TSS-50kb;TSS-50kb	39738;37692;38936;39797	NM_001170714;NM_001170715;NM_001170716;NM_001170720	ENSG00000050820;ENSG00000050820;ENSG00000050820;ENSG00000050820	BCAR1;BCAR1;BCAR1;BCAR1
chr17	28695822	28696900	+	6801	Colocalization	-970	479	+	479	28695931	28697750	-	peak91132	7	5	Intergenic	MLT1K|LTR|ERVL-MaLR	-9101	NM_001304	1362	Hs,446079	NM_001304	ENSG00000108582	CPD	GP180	carboxypeptidase D	protein-coding	TSS-50kb;TSS-50kb;TSS-50kb	-10755;-9201;35876	NM_001199775;NM_001304;NM_206832	ENSG00000108582;ENSG00000108582;ENSG00000182271	CPD;CPD;TMIGD1
chr22	44185257	44185850	+	6799	Colocalization	-600	19	-	-19	44185213	44185857	-	peak140803	4	4	intron (NM_022785, intron 2 of 31)	intron (NM_022785, intron 2 of 31)	22682	NM_022785	64800	Hs,658996	NM_022785	ENSG00000186976	EFCAB6	DJBP|HSCBCIP1|dJ185D5,1	EF-hand calcium binding domain 6	protein-coding	INTRON	0	NM_022785	ENSG00000186976	EFCAB6
chr16	79622097	79622653	+	6796	Colocalization	-132	347	-	-347	79621827	79622230	-	peak88921	1	0	Intergenic	Intergenic	12593	NM_005360	4094	Hs,134859	NM_005360	ENSG00000178573	MAF	AYGRP|CCA4|CTRCT21|c-MAF	v-maf avian musculoaponeurotic fibrosarcoma oncogene homolog	protein-coding	TTS+10kb	-5816	NM_005360	ENSG00000178573	MAF
chr3	187920202	187920737	+	6795	Colocalization	-518	72	-	-72	187920075	187920721	-	peak164070	9	5	intron (NM_001167672, intron 1 of 9)	intron (NM_001167672, intron 1 of 9)	-10323	NM_005578	4026	Hs,720220	NM_005578	ENSG00000145012	LPP	-	LIM domain containing preferred translocation partner in lipoma	protein-coding	TSS-50kb;INTRON;TSS-50kb;TSS-50kb	-22894;0;-10422;48623	NM_001167671;NM_001167672;NM_005578;NR_036497	ENSG00000145012;ENSG00000145012;ENSG00000145012;NO_ENSEMBL	LPP;LPP;LPP;NO_SYMBOL
chr6	42194179	42194721	+	6794	Colocalization	-766	2	+	2	42193954	42194949	-	peak217727	4	3	3' UTR (NM_033502, exon 18 of 18)	3' UTR (NM_033502, exon 18 of 18)	-8819	NM_018141	55173	Hs,380887	NM_018141	ENSG00000048544	MRPS10	MRP-S10|PNAS-122	mitochondrial ribosomal protein S10	protein-coding	TSS-50kb;TSS-50kb	31859;8920	NM_002098;NM_018141	ENSG00000112599;ENSG00000048544	GUCA1B;MRPS10
chr7	882232	882542	+	12339	Colocalization	-463	22	-	-22	882035	882695	-	peak235379	7	5	intron (NM_001171944, intron 4 of 16)	intron (NM_001171944, intron 4 of 16)	10223	NM_001130965	23353	Hs,438072	NM_025154	ENSG00000164828	SUN1	UNC84A	Sad1 and UNC84 domain containing 1	protein-coding	INTRON;TSS-50kb	0;-33925	NM_001171944;NM_015949	ENSG00000164828;ENSG00000239857	SUN1;GET4
chr4	155789228	155790103	+	6792	Colocalization	-762	368	-	-368	155788605	155789990	-	peak187350	0	2	Intergenic	MLT1J-int|LTR|ERVL-MaLR	86641	NM_001277173	166863	Hs,133095	NM_144979	ENSG00000151962	RBM46	CT68	RNA binding motif protein 46	protein-coding
chr5	180227608	180228792	+	6791	Colocalization	-298	683	-	-683	180227128	180227906	+	peak215018	0	1	intron (NM_001114618, intron 2 of 2)	MLT1G3|LTR|ERVL-MaLR	2531	NM_002406	4245	Hs,519818	NM_002406	ENSG00000131446	MGAT1	GLCNAC-TI|GLCT1|GLYT1|GNT-1|GNT-I|MGAT	mannosyl (alpha-1,3-)-glycoprotein beta-1,2-N-acetylglucosaminyltransferase	protein-coding	TSS-50kb	-30539	NR_045679	NO_ENSEMBL	NO_SYMBOL
chr9	15333552	15333762	+	21855	Colocalization	-295	372	-	-372	15332723	15333847	-	peak273417	5	5	Intergenic	Intergenic	-25927	NM_001168339	158219	Hs,563630	NM_152574	ENSG00000155158	TTC39B	C9orf52	tetratricopeptide repeat domain 39B	protein-coding	TSS-50kb	26028	NM_152574	ENSG00000155158	TTC39B
chr14	33776820	33777615	+	12342	Colocalization	-789	80	-	-80	33776666	33777609	+	peak73996	9	6	intron (NM_173159, intron 3 of 11)	intron (NM_173159, intron 3 of 11)	368679	NM_173159	64067	Hs,657892	NM_022123	ENSG00000151322	NPAS3	MOP6|PASD6|bHLHe12	neuronal PAS domain protein 3	protein-coding	INTRON	0	NM_173159	ENSG00000151322	NPAS3
chr19	16557195	16558030	+	6785	Colocalization	-363	412	+	412	16557667	16558382	-	peak105469	0	1	intron (NM_001258375, intron 1 of 21)	intron (NM_001258375, intron 1 of 21)	24798	NM_001258374	58513	Hs,654639	NM_021235	ENSG00000127527	EPS15L1	EPS15R	epidermal growth factor receptor pathway substrate 15-like 1	protein-coding	INTRON;TSS-50kb	0;-49197	NM_001258375;NM_001288834	ENSG00000127527;ENSG00000105072	EPS15L1;C19orf44
chr5	176272311	176272519	+	12345	Colocalization	-227	147	-	-147	176271998	176272538	+	peak214794	1	0	intron (NM_133369, intron 1 of 14)	intron (NM_133369, intron 1 of 14)	34708	NM_133369	90249	Hs,33191	NM_133369	ENSG00000113763	UNC5A	UNC5H1	unc-5 netrin receptor A	protein-coding	INTRON	0	NM_133369	ENSG00000113763	UNC5A
chr5	107134700	107135554	+	6782	Colocalization	-530	141	+	141	107135024	107135511	-	peak207175	2	1	Intergenic	Intergenic	-128672	NM_001962	1946	Hs,288741	NM_001962	ENSG00000184349	EFNA5	AF1|EFL5|EPLG7|GLC1M|LERK7|RAGS	ephrin-A5	protein-coding
chr7	137039328	137039450	+	21863	Colocalization	-278	88	-	-88	137038996	137039606	-	peak251489	1	0	Intergenic	Intergenic	-10755	NM_002825	5764	Hs,371249	NM_002825	ENSG00000105894	PTN	HARP|HBGF8|HBNF|NEGF1	pleiotrophin	protein-coding	TSS-50kb	10856	NM_002825	ENSG00000105894	PTN
chr6	43919111	43919767	+	6778	Colocalization	-879	21	+	21	43918888	43920032	+	peak217906	3	2	Intergenic	Intergenic	-48877	NM_001171992	221416	Hs,531926	NM_153246	ENSG00000181577	C6orf223	-	chromosome 6 open reading frame 223	protein-coding	TSS-50kb	-48976	NM_153246	ENSG00000181577	C6orf223
chr17	17817134	17817462	+	18093	Colocalization	-426	152	+	152	17817035	17817864	-	peak90694	5	2	intron (NM_001288787, intron 1 of 13)	intron (NM_001288787, intron 1 of 13)	58334	NM_001082968	146691	Hs,462379	NM_144678	ENSG00000175662	TOM1L2	-	target of myb1 like 2 membrane trafficking protein	protein-coding	INTRON	0	NM_001288787	ENSG00000175662	TOM1L2
chr7	44059691	44060203	+	6818	Colocalization	-324	205	+	205	44059879	44060424	-	peak240582	5	4	Intergenic	LTR13|LTR|ERVK	-1359	NR_003655	84820	Hs,657028	NM_032734	ENSG00000214783	POLR2J4	RPB11-phi	polymerase (RNA) II (DNA directed) polypeptide J4, pseudogene	pseudo	TSS-50kb;TSS-1500;TTS+10kb;TSS-50kb;TSS-50kb	-24186;1460;-8433;-18595;-31312	NM_001122956;NR_003655;NR_024116;NR_072982;NR_106896	ENSG00000136279;NO_ENSEMBL;NO_ENSEMBL;NO_ENSEMBL;NO_ENSEMBL	DBNL;NO_SYMBOL;NO_SYMBOL;NO_SYMBOL;NO_SYMBOL
chr10	31423854	31424089	+	18096	Colocalization	-353	828	-	-828	31422081	31424208	-	peak21073	8	6	Intergenic	CpG	-102279	NM_001143767	220929	Hs,660642	NM_182755	ENSG00000183621	ZNF438	bA330O11,1	zinc finger protein 438	protein-coding
chr3	49943569	49943680	+	21839	Colocalization	-238	221	+	221	49943441	49944249	-	peak146632	5	3	Intergenic	Intergenic	-2539	NM_002447	4486	Hs,517973	NM_002447	ENSG00000164078	MST1R	CD136|CDw136|PTK8|RON	macrophage stimulating 1 receptor	protein-coding	TSS-50kb;TSS-50kb;TSS-50kb;TSS-50kb;TTS+10kb	-33731;2640;49954;36577;-2556	NM_001167582;NM_002447;NM_005879;NM_024046;NM_032355	ENSG00000004534;ENSG00000164078;ENSG00000183763;ENSG00000164076;ENSG00000164077	RBM6;MST1R;TRAIP;CAMKV;MON1A
chr11	111178967	111179215	+	12301	Colocalization	-658	55	-	-55	111178448	111179625	-	peak41020	9	6	exon (NM_001271458, exon 5 of 5)	exon (NM_001271458, exon 5 of 5)	-3264	NM_001302644	399948	Hs,729225	NM_207429		COLCA1	C11orf92|CASC12|LOH11CR1F	colorectal cancer associated 1	protein-coding	EXON;TSS-50kb;TSS-50kb;TSS-50kb;TSS-50kb;TSS-50kb	0;3364;7275;9159;8058;-39545	NM_001271458;NM_001302644;NM_001302645;NM_001302646;NM_001302648;NR_039712	ENSG00000214290;NO_ENSEMBL;NO_ENSEMBL;NO_ENSEMBL;NO_ENSEMBL;NO_ENSEMBL	COLCA2;NO_SYMBOL;NO_SYMBOL;NO_SYMBOL;NO_SYMBOL;NO_SYMBOL
chr6	101002216	101002295	+	21809	Colocalization	-268	567	-	-567	101000894	101002484	-	peak226375	6	3	intron (NM_006828, intron 36 of 41)	intron (NM_006828, intron 36 of 41)	-90138	NM_005068	6492	Hs,520293	NM_005068	ENSG00000112246	SIM1	bHLHe14	single-minded family bHLH transcription factor 1	protein-coding	INTRON	0	NM_006828	ENSG00000112249	ASCC3
chr2	189158094	189158905	+	6859	Colocalization	-1117	924	-	-924	189155940	189159211	-	peak125464	9	6	non-coding (NR_045563, exon 1 of 13)	non-coding (NR_045563, exon 1 of 13)	186	NR_045562	51454	Hs,470887	NM_016315	ENSG00000144366	GULP1	CED-6|CED6|GULP	GULP, engulfment adaptor PTB domain containing 1	protein-coding	TSS-50kb;1ST EXON;TSS-50kb	-4742;0;5259	NR_030287;NR_045563;NR_126396	NO_ENSEMBL;NO_ENSEMBL;NO_ENSEMBL	NO_SYMBOL;NO_SYMBOL;NO_SYMBOL
chr2	168366078	168366493	+	12307	Colocalization	-372	133	+	133	168366122	168366716	-	peak122676	1	0	Intergenic	L2a|LINE|L2	-308763	NM_020981	8708	Hs,735833	NM_020981		B3GALT1	beta3Gal-T1	UDP-Gal:betaGlcNAc beta 1,3-galactosyltransferase 1	protein-coding
chr10	11917439	11917922	+	6857	Colocalization	-1085	204	-	-204	11916429	11918524	-	peak19302	7	6	intron (NR_038222, intron 2 of 5)	intron (NR_038222, intron 2 of 5)	19232	NR_038222	219731	Hs,576787	NR_038222	ENSG00000225778	PROSER2-AS1	-	PROSER2 antisense RNA 1	ncRNA	TTS+10kb;INTRON	3301;0	NM_153256;NR_038222	ENSG00000148426;NO_ENSEMBL	PROSER2;NO_SYMBOL
chr10	65391028	65391238	+	21815	Colocalization	-24	1429	-	-1429	65388356	65391052	+	peak24334	9	6	Intergenic	Intergenic	108581	NM_001001330	221035	Hs,499833	NM_001001330	ENSG00000165476	REEP3	C10orf74	receptor accessory protein 3	protein-coding	TTS+10kb	4922	NM_001001330	ENSG00000165476	REEP3
chr6	128551423	128552457	+	6855	Colocalization	-654	443	-	-443	128550917	128552077	-	peak230821	2	2	intron (NM_001291982, intron 5 of 18)	L1ME3B|LINE|L1	202487	NR_125849	101928140	Hs,656779	NR_125849		LOC101928140	-	uncharacterized LOC101928140	ncRNA
chr7	42132073	42132664	+	6854	Colocalization	-150	813	-	-813	42130887	42132223	-	peak240408	9	6	intron (NM_000168, intron 3 of 14)	intron (NM_000168, intron 3 of 14)	145063	NM_000168	2737	Hs,21509	NM_000168	ENSG00000106571	GLI3	ACLS|GCPS|GLI3-190|GLI3FL|PAP-A|PAPA|PAPA1|PAPB|PHS|PPDIV	GLI family zinc finger 3	protein-coding	INTRON	0	NM_000168	ENSG00000106571	GLI3
chr4	184717807	184718233	+	6853	Colocalization	-122	999	+	999	184718111	184719927	+	peak192570	7	6	promoter-TSS (NR_132761)	promoter-TSS (NR_132761)	-156	NR_132761	56977	Hs,21958	NM_020225		STOX2	-	storkhead box 2	protein-coding	TSS-1500	-255	NR_132761	NO_ENSEMBL	NO_SYMBOL
chr22	47392741	47393358	+	6852	Colocalization	-748	92	+	92	47392611	47393674	+	peak141035	6	4	intron (NM_001284303, intron 7 of 10)	intron (NM_001284303, intron 7 of 10)	-81205	NR_122047	642757	Hs,632786	NR_122047		TBC1D22A-AS1	-	TBC1D22A antisense RNA 1	ncRNA	INTRON	0	NM_001284303	ENSG00000054611	TBC1D22A
chr20	31045808	31045998	+	18106	Colocalization	-295	481	-	-481	31044741	31046103	-	peak133018	7	6	intron (NM_080616, intron 2 of 7)	intron (NM_080616, intron 2 of 7)	25963	NM_080616	140688	Hs,516978	NM_080616	ENSG00000197183	NOL4L	C20orf112|C20orf113|dJ1184F4,2|dJ1184F4,4	nucleolar protein 4-like	protein-coding	INTRON	0	NM_080616	ENSG00000197183	NOL4L
chr18	2907268	2907472	+	6850	Colocalization	-1330	26	+	26	2906142	2908651	-	peak94520	4	3	intron (NM_032048, intron 5 of 7)	intron (NM_032048, intron 5 of 7)	39224	NR_026659	727896	Hs,673126	NR_026659		LOC727896	-	cysteine and histidine rich domain containing 1 pseudogene	pseudo	TTS+10kb;INTRON	-9695;0	NM_014646;NM_032048	ENSG00000101577;ENSG00000132205	LPIN2;EMILIN2
chr3	2142046	2142535	+	6849	Colocalization	-98	1487	-	-1487	2139462	2142144	-	peak141485	9	6	intron (NM_175607, intron 1 of 24)	CpG	253	NM_175607	152330	Hs,298705	NM_175607	ENSG00000144619	CNTN4	AXCAM|BIG-2	contactin 4	protein-coding
chr15	85796151	85796882	+	6848	Colocalization	-469	152	+	152	85796412	85796923	-	peak84861	1	0	Intergenic	Intergenic	13027	NM_001310153	100133220	Hs,454625	NM_001310153		GOLGA6L3	-	golgin A6 family-like 3	protein-coding	TTS+10kb;TSS-50kb	6351;48251	NM_001310153;NR_049748	ENSG00000274042;NO_ENSEMBL	GOLGA6L10;NO_SYMBOL
chr7	134885160	134886459	+	6868	Colocalization	-820	196	-	-196	134885248	134885981	-	peak251241	3	4	intron (NM_014149, intron 6 of 14)	intron (NM_014149, intron 6 of 14)	6215	NR_106764	102465254		NR_106764	ENSG00000277138	MIR6509	hsa-mir-6509	microRNA 6509	ncRNA	TSS-50kb;TSS-50kb;INTRON;TSS-50kb;TSS-50kb;TTS+10kb	30388;31489;0;30137;-31216;-6114	NM_001243752;NM_001243753;NM_014149;NM_024033;NM_182489;NR_106764	ENSG00000122783;ENSG00000122783;ENSG00000105875;ENSG00000122783;ENSG00000146857;NO_ENSEMBL	C7orf49;C7orf49;WDR91;C7orf49;STRA8;NO_SYMBOL
chr1	90308159	90308526	+	6847	Colocalization	-280	910	+	910	90308246	90310259	-	peak7070	9	6	5' UTR (NM_001134479, exon 2 of 3)	5' UTR (NM_001134479, exon 2 of 3)	21773	NM_018103	55144	Hs,482087	NM_018103	ENSG00000171492	LRRC8D	LRRC5	leucine rich repeat containing 8 family, member D	protein-coding
chr12	114311648	114311883	+	12310	Colocalization	-378	22	-	-22	114311461	114312026	-	peak57424	3	3	intron (NM_001146699, intron 21 of 24)	intron (NM_001146699, intron 21 of 24)	92432	NM_001146698	9904	Hs,7482	NM_016196	ENSG00000122965	RBM19	-	RNA binding motif protein 19	protein-coding	INTRON	0	NM_001146699	ENSG00000122965	RBM19
chr22	36462516	36462673	+	12312	Colocalization	-76	552	-	-552	36461492	36462591	-	peak140166	9	6	Intergenic	CpG	-37457	NM_001082578	23543	Hs,282998	NM_014309	ENSG00000100320	RBFOX2	FOX2|Fox-2|HNRBP2|HRNBP2|RBM9|RTA|dJ106I20,3|fxh	RNA binding protein, fox-1 homolog (C, elegans) 2	protein-coding	TSS-50kb;TSS-50kb	37558;37558	NM_001082579;NM_001082579	ENSG00000100320;ENSG00000277564	RBFOX2;RBFOX2
chr11	17034484	17034593	+	12313	Colocalization	-392	1180	+	1180	17034200	17037235	-	peak31067	9	6	exon (NM_175058, exon 2 of 23)	exon (NM_175058, exon 2 of 23)	245	NM_175058	144100	Hs,12332	NM_175058	ENSG00000166689	PLEKHA7	-	pleckstrin homology domain containing, family A member 7	protein-coding	EXON;TSS-50kb	0;-37814	NM_175058;NR_045002	ENSG00000166689;NO_ENSEMBL	PLEKHA7;NO_SYMBOL
chr2	179032660	179032786	+	12314	Colocalization	-261	146	+	146	179032525	179033213	+	peak123669	1	2	Intergenic	Intergenic	-26339	NM_001201480	114880	Hs,318775	NM_032523	ENSG00000079156	OSBPL6	ORP6	oxysterol binding protein-like 6	protein-coding	TSS-50kb	-26438	NM_001201482	ENSG00000079156	OSBPL6
chr9	74977583	74977884	+	21826	Colocalization	-540	128	-	-128	74977088	74978123	-	peak276596	4	4	intron (NM_001102421, intron 1 of 5)	intron (NM_001102421, intron 1 of 5)	1902	NM_001278243	7763	Hs,406096	NM_006007	ENSG00000107372	ZFAND5	ZA20D2|ZFAND5A|ZNF216	zinc finger, AN1-type domain 5	protein-coding	INTRON	0	NM_001102421	ENSG00000107372	ZFAND5
chr8	79675236	79675463	+	21827	Colocalization	-71	660	-	-660	79674072	79675307	-	peak262433	2	2	intron (NM_000880, intron 2 of 5)	intron (NM_000880, intron 2 of 5)	-38081	NR_077236	101241902	Hs,388511	NR_077236		LOC101241902	-	chromosome 4 open reading frame 46 pseudogene	pseudo	INTRON;TSS-50kb	0;38182	NM_000880;NR_077236	ENSG00000104432;NO_ENSEMBL	IL7;NO_SYMBOL
chr16	84628052	84628364	+	6833	Colocalization	-246	242	-	-242	84627634	84628298	-	peak89166	2	3	intron (NM_021149, intron 2 of 3)	intron (NM_021149, intron 2 of 3)	23736	NM_021149	23406	Hs,289092	NM_021149	ENSG00000103187	COTL1	CLP	coactosin-like F-actin binding protein 1	protein-coding	INTRON	0	NM_021149	ENSG00000103187	COTL1
chr9	20219498	20219708	+	12320	Colocalization	-423	211	-	-211	20218863	20219921	-	peak273990	4	2	Intergenic	Intergenic	191844	NR_039684	100616229		NR_039684	ENSG00000263790	MIR4473	-	microRNA 4473	ncRNA
chr2	27958867	27959251	+	12321	Colocalization	-194	513	-	-513	27958030	27959061	+	peak109446	9	6	Intergenic	CpG	-36038	NM_004891	9553	Hs,515879	NM_004891	ENSG00000243147	MRPL33	C2orf1|L33mt|MRP-L33|RPL33L	mitochondrial ribosomal protein L33	protein-coding	TSS-50kb	-36137	NM_004891	ENSG00000243147	MRPL33
chr21	43104634	43104831	+	12323	Colocalization	-336	201	-	-201	43104093	43104969	-	peak138675	1	2	intron (NR_024367, intron 1 of 2)	intron (NR_024367, intron 1 of 2)	5069	NR_024367	54090	Hs,570442	NR_024367		LINC00111	C21orf21|NCRNA00111	long intergenic non-protein coding RNA 111	ncRNA	TSS-50kb;INTRON	-32164;0	NR_024028;NR_024367	NO_ENSEMBL;NO_ENSEMBL	NO_SYMBOL;NO_SYMBOL
chr3	41941037	41941880	+	12324	Colocalization	-270	494	+	494	41941610	41942295	-	peak146079	4	3	intron (NM_017886, intron 13 of 36)	intron (NM_017886, intron 13 of 36)	61707	NM_017886	54986	Hs,656192	NM_017886	ENSG00000168038	ULK4	FAM7C1|REC01035	unc-51 like kinase 4	protein-coding	INTRON	0	NM_017886	ENSG00000168038	ULK4
chr15	83606191	83606541	+	12325	Colocalization	-292	330	-	-330	83605590	83606483	-	peak84738	2	4	intron (NM_199330, intron 1 of 8)	intron (NM_199330, intron 1 of 8)	15439	NM_004839	9455	Hs,578443	NM_004839	ENSG00000103942	HOMER2	ACPD|CPD|HOMER-2|VESL-2	homer scaffolding protein 2	protein-coding	TSS-50kb;INTRON	-49018;0	NM_031452;NM_199330	ENSG00000169612;ENSG00000103942	FAM103A1;HOMER2
chr11	22365558	22365626	+	21837	Colocalization	-365	330	-	-330	22364601	22365923	+	peak31689	4	4	intron (NM_020346, intron 3 of 11)	intron (NM_020346, intron 3 of 11)	5595	NM_020346	57084	Hs,242821	NM_020346	ENSG00000091664	SLC17A6	DNPI|VGLUT2	solute carrier family 17 (vesicular glutamate transporter), member 6	protein-coding	INTRON	0	NM_020346	ENSG00000091664	SLC17A6
chr1	9351933	9352331	+	6823	Colocalization	-248	1621	+	1621	9352083	9355423	+	peak581	7	5	intron (NM_025106, intron 1 of 2)	intron (NM_025106, intron 1 of 2)	812	NM_025106	80176	Hs,8261	NM_025106	ENSG00000171621	SPSB1	SSB-1|SSB1	splA/ryanodine receptor domain and SOCS box containing 1	protein-coding	INTRON	0	NM_025106	ENSG00000171621	SPSB1
chr22	41600737	41600978	+	12309	Colocalization	-142	538	+	538	41600836	41601956	-	peak140590	9	6	promoter-TSS (NM_031488)	promoter-TSS (NM_031488)	83	NM_031488	83746	Hs,517641	NM_031488	ENSG00000100395	L3MBTL2	H-l(3)mbt-l|L3MBT	l(3)mbt-like 2 (Drosophila)	protein-coding	TSS-200;TSS-50kb	-16;7992	NM_031488;NR_110514	ENSG00000100395;NO_ENSEMBL	L3MBTL2;NO_SYMBOL
chr15	36021041	36022073	+	7379	Colocalization	-98	974	-	-974	36020027	36021139	+	peak81934	8	6	intron (NR_038251, intron 2 of 2)	intron (NR_038251, intron 2 of 2)	-182179	NM_001141972	89978	Hs,107196	NM_080650	ENSG00000134146	DPH6	ATPBD4	diphthamine biosynthesis 6	protein-coding	INTRON	0	NR_038251	NO_ENSEMBL	NO_SYMBOL
chr12	117771395	117771804	+	5817	Colocalization	-628	1	-	-1	117771174	117772024	-	peak57591	1	2	intron (NM_001204218, intron 1 of 29)	intron (NM_001204218, intron 1 of 29)	-24384	NM_001204214	4842	Hs,654410	NM_000620	ENSG00000089250	NOS1	IHPS1|N-NOS|NC-NOS|NOS|bNOS|nNOS	nitric oxide synthase 1 (neuronal)	protein-coding	TSS-50kb;TSS-50kb;INTRON	28843;24485;0	NM_001204213;NM_001204214;NM_001204218	ENSG00000089250;ENSG00000089250;ENSG00000089250	NOS1;NOS1;NOS1
chr4	75869471	75869912	+	12835	Colocalization	-746	125	-	-125	75868916	75870218	+	peak175277	9	6	intron (NM_015393, intron 1 of 3)	intron (NM_015393, intron 1 of 3)	11282	NM_015393	25849	Hs,105460	NM_015393	ENSG00000169116	PARM1	Cipar1|DKFZP564O0823|PARM-1|WSC4	prostate androgen-regulated mucin-like protein 1	protein-coding	INTRON	0	NM_015393	ENSG00000169116	PARM1
chr1	210029030	210029333	+	17339	Colocalization	-640	70	-	-70	210028553	210029671	-	peak15369	2	2	3' UTR (NM_014388, exon 12 of 12)	3' UTR (NM_014388, exon 12 of 12)	27800	NM_014388	27042	Hs,194754	NM_014388	ENSG00000117597	DIEXF	C1orf107|DEF|DJ434O14,5|UTP25	digestive organ expansion factor homolog (zebrafish)	protein-coding	TSS-50kb	49693	NM_001206696	ENSG00000117595	IRF6
chr13	113639679	113639805	+	13360	Colocalization	-514	170	-	-170	113638952	113640193	-	peak71933	7	5	intron (NM_001112732, intron 1 of 29)	intron (NM_001112732, intron 1 of 29)	16038	NM_001112732	23263	Hs,170422	NM_024979	ENSG00000126217	MCF2L	ARHGEF14|DBS|OST	MCF,2 cell line derived transforming sequence like	protein-coding	INTRON;TSS-50kb;TSS-50kb	0;-16555;15937	NM_001112732;NM_024979;NR_034002	ENSG00000126217;ENSG00000126217;NO_ENSEMBL	MCF2L;MCF2L;NO_SYMBOL
chr10	80514829	80515661	+	4804	Colocalization	-258	697	-	-697	80514009	80515087	-	peak25627	2	1	Intergenic	Eulor9A|DNA|DNA	312657	NR_024429	283050	Hs,309176	NR_015429	ENSG00000224596	ZMIZ1-AS1	-	ZMIZ1 antisense RNA 1	ncRNA
chr2	25142185	25142229	+	17335	Colocalization	-41	777	+	777	25142188	25143780	-	peak109208	7	6	promoter-TSS (NM_004036)	promoter-TSS (NM_004036)	-929	NM_004036	109	Hs,467898	NM_004036	ENSG00000138031	ADCY3	AC3	adenylate cyclase 3	protein-coding	TSS-1500	1030	NM_004036	ENSG00000138031	ADCY3
chr19	47273458	47273964	+	4801	Colocalization	-198	483	+	483	47273765	47274622	-	peak106931	4	3	Intergenic	MERX|DNA|TcMar-Tigger	13940	NM_001145145	6510	Hs,631582	NM_005628	ENSG00000105281	SLC1A5	AAAT|ASCT2|ATBO|M7V1|M7VS1|R16|RDRC	solute carrier family 1 (neutral amino acid transporter), member 5	protein-coding	TSS-50kb;TTS+10kb	24575;-4045	NM_001039877;NM_005628	ENSG00000090372;ENSG00000105281	STRN4;SLC1A5
chr13	102359110	102359438	+	13364	Colocalization	-510	4	-	-4	102358920	102359621	+	peak70492	2	2	intron (NM_001271754, intron 8 of 10)	intron (NM_001271754, intron 8 of 10)	209724	NM_004115	2259	Hs,508616	NM_004115		FGF14	FGF-14|FHF-4|FHF4|SCA27	fibroblast growth factor 14	protein-coding	INTRON	0	NM_001271754	ENSG00000198542	ITGBL1
chr8	29762456	29763698	+	4799	Colocalization	-1046	81	+	81	29762652	29763663	+	peak256605	9	6	Intergenic	Intergenic	-15871	NR_024473	286135	Hs,376840	NR_024473	ENSG00000253279	FAM183CP	-	family with sequence similarity 183, member C, pseudogene	ncRNA	TSS-50kb	-15970	NR_024473	NO_ENSEMBL	NO_SYMBOL
chr20	704659	705782	+	4798	Colocalization	-234	560	-	-560	704428	704892	-	peak131100	2	1	Intergenic	Intergenic	44568	NM_033409	113278	Hs,283865	NM_033409	ENSG00000101276	SLC52A3	BVVLS|BVVLS1|C20orf54|RFT2|RFVT3|bA371L19,1|hRFT2	solute carrier family 52 (riboflavin transporter), member 3	protein-coding	TSS-50kb	47938	NM_033129	ENSG00000215397	SCRT2
chr13	39549192	39549406	+	13365	Colocalization	-32	575	-	-575	39548224	39549224	-	peak60578	6	4	intron (NM_145286, intron 3 of 6)	MIR|SINE|MIR	16272	NM_001144033	161003	Hs,327794	NM_145286	ENSG00000133115	STOML3	Epb7,2l|SRO	stomatin (EPB72)-like 3	protein-coding
chr7	64541812	64541974	+	13366	Colocalization	-192	297	-	-297	64541188	64542003	+	peak242418	9	6	Intergenic	CpG	42864	NR_033416	643180	Hs,510847	NR_033416	ENSG00000234585	CCT6P3	CCT6-3P	chaperonin containing TCP1, subunit 6 (zeta) pseudogene 3	pseudo	TTS+10kb	6606	NR_033416	NO_ENSEMBL	NO_SYMBOL
chr17	1484629	1484936	+	4794	Colocalization	-261	146	+	146	1484675	1485182	-	peak89775	0	1	intron (NM_001284498, intron 12 of 14)	intron (NM_001284498, intron 12 of 14)	-18819	NM_006224	5306	Hs,429819	NM_006224	ENSG00000174238	PITPNA	HEL-S-36|PI-TPalpha|PITPN|VIB1A	phosphatidylinositol transfer protein, alpha	protein-coding	INTRON;INTRON;TSS-50kb	0;0;18919	NM_001284498;NM_001284498;NM_006224	ENSG00000167703;ENSG00000278550;ENSG00000174238	SLC43A2;SLC43A2;PITPNA
chr14	51452334	51452451	+	13368	Colocalization	-602	77	-	-77	51451695	51452935	-	peak76361	9	6	intron (NM_015163, intron 7 of 9)	intron (NM_015163, intron 7 of 9)	-41067	NM_002863	5836	Hs,282417	NM_002863	ENSG00000100504	PYGL	GSD6	phosphorylase, glycogen, liver	protein-coding	TSS-50kb;INTRON	41168;0	NM_002863;NM_015163	ENSG00000100504;ENSG00000100505	PYGL;TRIM9
chr8	20161959	20162045	+	23099	Colocalization	-2	739	-	-739	20160565	20161961	-	peak255842	8	6	Intergenic	CpG	27979	NR_047509	100874051	Hs,385799	NR_047509	ENSG00000253733	LZTS1-AS1	-	LZTS1 antisense RNA 1	ncRNA	TSS-50kb	48561	NM_021020	ENSG00000061337	LZTS1
chr5	132368843	132369401	+	17331	Colocalization	-422	134	-	-134	132368711	132369264	-	peak210823	0	1	Intergenic	MER92C|LTR|ERV1	-6692	NR_131766	54819	Hs,29700	NM_017665	ENSG00000155329	ZCCHC10	-	zinc finger, CCHC domain containing 10	protein-coding	TSS-50kb;TSS-50kb	6793;-18773	NM_001308129;NM_002154	NO_ENSEMBL;ENSG00000170606	NO_SYMBOL;HSPA4
chr2	10417996	10418600	+	4788	Colocalization	-114	521	+	521	10418486	10419152	-	peak108252	1	2	Intergenic	MLT1J2|LTR|ERVL-MaLR	-24211	NM_002149	3241	Hs,580427	NM_002149	ENSG00000115756	HPCAL1	BDR1|HLP2|VILIP-3	hippocalcin-like 1	protein-coding	TSS-50kb;TSS-50kb	-24005;-25106	NM_002149;NM_134421	ENSG00000115756;ENSG00000115756	HPCAL1;HPCAL1
chr6	86926410	86926547	+	23101	Colocalization	-364	585	-	-585	86925013	86926773	-	peak223936	2	3	Intergenic	Intergenic	-537442	NR_003038	387066	Hs,292457	NR_003038	ENSG00000203875	SNHG5	C6orf160|LINC00044|NCRNA00044|U50HG|bA33E24,2	small nucleolar RNA host gene 5	ncRNA
chr2	191492807	191493814	+	4786	Colocalization	-690	369	-	-369	191492386	191493496	+	peak125875	9	5	Intergenic	Intergenic	-20907	NM_005966	4664	Hs,107474	NM_005966	ENSG00000138386	NAB1	-	NGFI-A binding protein 1	protein-coding	TSS-50kb	-21006	NM_005966	ENSG00000138386	NAB1
chr1	244081385	244082060	+	4784	Colocalization	-424	810	-	-810	244080015	244081808	-	peak18034	4	3	intron (NR_033883, intron 1 of 11)	CpG	208	NR_033883	339529	Hs,209374	NR_033883	ENSG00000226828	LOC339529	-	uncharacterized LOC339529	ncRNA
chr7	111370651	111371358	+	4783	Colocalization	-667	270	-	-270	111370150	111371317	-	peak247615	5	3	intron (NM_014705, intron 51 of 51)	intron (NM_014705, intron 51 of 51)	-77827	NR_103806	100506413	Hs,677513	NR_103806	ENSG00000225572	DOCK4-AS1	-	DOCK4 antisense RNA 1	ncRNA	INTRON	0	NM_014705	ENSG00000128512	DOCK4
chr19	3028007	3028349	+	4782	Colocalization	-400	354	+	354	3027950	3029115	-	peak104548	1	2	intron (NM_003260, intron 2 of 19)	intron (NM_003260, intron 2 of 19)	632	NM_003260	7089	Hs,332173	NM_003260	ENSG00000065717	TLE2	ESG|ESG2|GRG2	transducin-like enhancer of split 2	protein-coding	INTRON	0	NM_003260	ENSG00000065717	TLE2
chr7	6629051	6629239	+	17329	Colocalization	-53	729	+	729	6629186	6630562	-	peak235829	9	6	5' UTR (NM_024067, exon 1 of 6)	5' UTR (NM_024067, exon 1 of 6)	222	NM_024067	79034	Hs,487511	NM_024067	ENSG00000146576	C7orf26	-	chromosome 7 open reading frame 26	protein-coding	TTS+10kb;TSS-50kb;TSS-50kb;TSS-50kb	1365;38908;-47178;-25752	NM_001134389;NM_001145118;NM_001278559;NM_017560	ENSG00000136247;ENSG00000215045;ENSG00000205903;ENSG00000236609	ZDHHC4;GRID2IP;ZNF316;ZNF853
chr10	112113899	112114633	+	4780	Colocalization	-608	556	-	-556	112112913	112114508	-	peak28264	8	6	Intergenic	Intergenic	-49004	NM_005871	10285	Hs,632093	NM_005871		SMNDC1	SMNR|SPF30|TDRD16C	survival motor neuron domain containing 1	protein-coding	TSS-50kb	49104	NM_005871	ENSG00000119953	SMNDC1
chr9	72036817	72037345	+	4779	Colocalization	-342	219	+	219	72037003	72037596	-	peak276318	3	3	Intergenic	Intergenic	93059	NM_004816	9413	Hs,118003	NM_004816	ENSG00000135063	FAM189A2	C9orf61|X123	family with sequence similarity 189, member A2	protein-coding	TTS+10kb;TTS+10kb	-5248;-5248	NM_001163;NM_001163	ENSG00000276497;ENSG00000107282	APBA1;APBA1
chr2	13662041	13662768	+	4778	Colocalization	-510	78	-	-78	13662102	13662551	-	peak108495	0	0	Intergenic	LTR9|LTR|ERV1	-515189	NR_038434	100506474	Hs,242196	NR_038434	ENSG00000225649	LOC100506474	-	uncharacterized LOC100506474	ncRNA
chr2	232512916	232513725	+	4776	Colocalization	-610	168	+	168	232513114	232513862	-	peak130412	3	2	Intergenic	Intergenic	55913	NM_152614	165100	Hs,98104	NM_152614	ENSG00000177673	C2orf57	-	chromosome 2 open reading frame 57	protein-coding
chr7	153825185	153826235	+	4773	Colocalization	-23	842	-	-842	153824528	153825208	+	peak253149	1	1	intron (NM_130797, intron 1 of 25)	intron (NM_130797, intron 1 of 25)	75365	NM_001290253	1804	Hs,490684	NM_001936	ENSG00000130226	DPP6	DPPX|MRD33|VF2	dipeptidyl-peptidase 6	protein-coding	INTRON	0	NM_130797	ENSG00000130226	DPP6
chr4	37457145	37457389	+	13377	Colocalization	-1146	13	-	-13	37456216	37458291	-	peak170102	4	6	intron (NM_001104629, intron 1 of 3)	intron (NM_001104629, intron 1 of 3)	1702	NM_001104629	55286	Hs,107527	NM_018302	ENSG00000154274	C4orf19	-	chromosome 4 open reading frame 19	protein-coding	INTRON;TTS+10kb	0;6268	NM_001104629;NM_001144990	ENSG00000154274;ENSG00000174145	C4orf19;NWD2
chr18	39279900	39280704	+	4771	Colocalization	-746	12	-	-12	39279934	39280647	-	peak98562	1	0	Intergenic	Intergenic	-179730	NR_002838	641516	Hs,116612	NR_002838	ENSG00000267313	KC6	-	keratoconus gene 6	ncRNA
chr8	59341371	59341863	+	4770	Colocalization	-574	437	+	437	59341289	59342819	+	peak259203	8	6	intron (NM_001077619, intron 2 of 7)	intron (NM_001077619, intron 2 of 7)	18231	NM_001077619	137886	Hs,155572	NM_001077619	ENSG00000215114	UBXN2B	p37	UBX domain protein 2B	protein-coding	INTRON	0	NM_001077619	ENSG00000215114	UBXN2B
chr4	24797174	24797953	+	4810	Colocalization	-396	749	-	-749	24796060	24797570	+	peak167829	5	6	promoter-TSS (NM_003102)	promoter-TSS (NM_003102)	-270	NM_003102	6649	Hs,2420	NM_003102	ENSG00000109610	SOD3	EC-SOD	superoxide dismutase 3, extracellular	protein-coding	TSS-1500	-369	NM_003102	ENSG00000109610	SOD3
chr5	179034518	179035236	+	4769	Colocalization	-986	217	-	-217	179033816	179035503	-	peak214940	8	5	exon (NM_001040452, exon 17 of 18)	exon (NM_001040452, exon 17 of 18)	-3918	NR_110560	101928445	Hs,663255	NR_110560	ENSG00000244945	LOC101928445	-	uncharacterized LOC101928445	ncRNA	TTS+10kb;INTRON;TSS-50kb	-6618;0;4019	NM_005520;NM_025158;NR_110560	ENSG00000169045;ENSG00000176783;NO_ENSEMBL	HNRNPH1;RUFY1;NO_SYMBOL
chr3	89148114	89148394	+	13357	Colocalization	-456	25	-	-25	89147888	89148570	+	peak151548	2	4	Intergenic	Intergenic	-8445	NM_005233	2042	Hs,123642	NM_005233	ENSG00000044524	EPHA3	EK4|ETK|ETK1|HEK|HEK4|TYRO4	EPH receptor A3	protein-coding	TSS-50kb	-8544	NM_182644	ENSG00000044524	EPHA3
chr12	11965615	11966425	+	4813	Colocalization	-818	2	-	-2	11965603	11966434	+	peak43833	0	1	intron (NM_001987, intron 2 of 7)	intron (NM_001987, intron 2 of 7)	163231	NM_001987	2120	Hs,504765	NM_001987	ENSG00000139083	ETV6	TEL|TEL/ABL|THC5	ets variant 6	protein-coding	INTRON	0	NM_001987	ENSG00000139083	ETV6
chr1	116380238	116380374	+	13332	Colocalization	-101	1090	+	1090	116380273	116382519	-	peak9582	4	4	intron (NM_005599, intron 2 of 2)	CpG	1937	NM_001111061	4808	Hs,46296	NM_005599	ENSG00000177551	NHLH2	HEN2|NSCL2|bHLHa34	nescient helix-loop-helix 2	protein-coding
chr15	45940886	45940973	+	23056	Colocalization	-276	245	+	245	45940697	45941653	+	peak82566	7	5	intron (NM_021199, intron 1 of 9)	intron (NM_021199, intron 1 of 9)	14237	NM_021199	58472	Hs,511251	NM_021199	ENSG00000137767	SQRDL	CGI-44|PRO1975|SQOR	sulfide quinone reductase-like (yeast)	protein-coding	INTRON	0	NM_021199	ENSG00000137767	SQRDL
chr3	176531951	176532413	+	4854	Colocalization	-558	29	+	29	176531855	176532567	-	peak162880	4	5	non-coding (NR_110819, exon 2 of 2)	non-coding (NR_110819, exon 2 of 2)	2578	NR_110819	101928684	Hs,639352	NR_110819	ENSG00000228308	LINC01209	-	long intergenic non-protein coding RNA 1209	ncRNA
chr6	100036278	100036400	+	23057	Colocalization	-93	553	+	553	100036307	100037477	-	peak226217	8	6	Intergenic	CpG	-17758	NM_021620	59336	Hs,287386	NM_021620		PRDM13	MU-MB-20,220|PFM10	PR domain containing 13	protein-coding	TSS-50kb;TSS-50kb	20303;-17857	NM_005190;NM_021620	ENSG00000112237;ENSG00000112238	CCNC;PRDM13
chr3	172094809	172095621	+	4852	Colocalization	-419	579	-	-579	172094044	172095228	+	peak162268	7	6	intron (NM_022763, intron 23 of 25)	intron (NM_022763, intron 23 of 25)	71610	NM_198407	2693	Hs,130212	NM_004122	ENSG00000121853	GHSR	GHDP	growth hormone secretagogue receptor	protein-coding	INTRON	0	NM_022763	ENSG00000075420	FNDC3B
chr1	111215290	111215895	+	4851	Colocalization	-120	810	-	-810	111214154	111215409	-	peak9279	2	3	promoter-TSS (NR_109846)	promoter-TSS (NR_109846)	-385	NR_109846	3738	Hs,169948	NM_002232	ENSG00000177272	KCNA3	HGK5|HLK3|HPCN3|HUKIII|KV1,3|MK3|PCN3	potassium channel, voltage gated shaker related subfamily A, member 3	protein-coding	TSS-50kb;TSS-1500	40787;486	NM_001204269;NR_109846	ENSG00000177301;NO_ENSEMBL	KCNA2;NO_SYMBOL
chr1	84465461	84465688	+	13333	Colocalization	-131	800	-	-800	84463956	84465591	-	peak6454	9	6	promoter-TSS (NM_024686)	promoter-TSS (NM_024686)	59	NM_024686	79739	Hs,445826	NM_024686	ENSG00000137941	TTLL7	-	tubulin tyrosine ligase-like family member 7	protein-coding	TSS-200	42	NM_024686	ENSG00000137941	TTLL7
chr10	80288515	80289204	+	4848	Colocalization	-783	126	+	126	80288421	80289550	-	peak25603	7	6	Intergenic	Intergenic	261901	NR_073447	414243	Hs,55047	NR_073447	ENSG00000227136	LINC00595	C10orf101	long intergenic non-protein coding RNA 595	ncRNA
chr6	15089500	15090182	+	4847	Colocalization	-172	619	+	619	15090010	15090911	-	peak216163	3	1	Intergenic	Intergenic	-155745	NM_004973	3720	Hs,269059	NM_004973	ENSG00000008083	JARID2	JMJ	jumonji, AT rich interactive domain 2	protein-coding
chr19	47049553	47049913	+	13335	Colocalization	-369	156	+	156	47049544	47050234	-	peak106907	3	3	intron (NM_001205281, intron 1 of 3)	intron (NM_001205281, intron 1 of 3)	-50720	NM_020709	57469	Hs,7193	NM_020709	ENSG00000204851	PNMAL2	-	paraneoplastic Ma antigen family-like 2	protein-coding	INTRON	0	NM_001205281	ENSG00000230510	PPP5D1
chr5	758136	758555	+	4844	Colocalization	-425	338	-	-338	757455	758562	-	peak193111	4	1	Intergenic	Intergenic	-64499	NM_007030	11076	Hs,481466	NM_007030	ENSG00000171368	TPPP	TPPP/p25|TPPP1|p24|p25|p25alpha	tubulin polymerization promoting protein	protein-coding
chr1	44793885	44794182	+	13336	Colocalization	-318	410	-	-410	44793045	44794204	-	peak2951	7	4	intron (NM_001301701, intron 2 of 7)	intron (NM_001301701, intron 2 of 7)	27326	NM_001301698	79033	Hs,731413	NM_024066	ENSG00000117419	ERI3	PINT1|PRNPIP	ERI1 exoribonuclease family member 3	protein-coding	INTRON	0	NM_001301701	NO_ENSEMBL	NO_SYMBOL
chr11	469980	470261	+	4841	Colocalization	-477	162	-	-162	469459	470456	-	peak29675	7	6	intron (NM_030783, intron 2 of 11)	L1MC3|LINE|L1	19678	NM_030783	81490	Hs,731700	NM_030783	ENSG00000174915	PTDSS2	PSS2	phosphatidylserine synthase 2	protein-coding	TSS-50kb	28048	NM_001012302	ENSG00000185101	ANO9
chr1	175685027	175685124	+	17352	Colocalization	-270	80	+	80	175684855	175685458	-	peak11920	3	2	intron (NM_003285, intron 1 of 22)	intron (NM_003285, intron 1 of 22)	27595	NM_003285	7143	Hs,659864	NM_003285	ENSG00000116147	TNR	TN-R	tenascin R	protein-coding	INTRON	0	NM_003285	ENSG00000116147	TNR
chr9	130866479	130866660	+	17351	Colocalization	-372	549	-	-549	130865190	130866852	-	peak280382	6	6	exon (NM_052901, exon 5 of 10)	exon (NM_052901, exon 5 of 10)	5260	NR_049766	114789	Hs,5476	NM_052901	ENSG00000148339	SLC25A25	MCSC|PCSCL|SCAMC-2	solute carrier family 25 (mitochondrial carrier; phosphate carrier), member 25	protein-coding	TSS-50kb;EXON;TSS-50kb;TSS-50kb;TTS+10kb	-45787;0;35442;-24344;-7528	NM_005564;NM_052901;NM_197956;NR_024425;NR_033374	ENSG00000148346;ENSG00000148339;ENSG00000171169;NO_ENSEMBL;NO_ENSEMBL	LCN2;SLC25A25;NAIF1;NO_SYMBOL;NO_SYMBOL
chr1	200860874	200861287	+	4836	Colocalization	-58	545	-	-545	200860139	200860931	-	peak14460	2	4	promoter-TSS (NM_018265)	promoter-TSS (NM_018265)	-92	NM_018265	55765	Hs,518997	NM_018265	ENSG00000163362	C1orf106	-	chromosome 1 open reading frame 106	protein-coding	TSS-50kb;TSS-200	-3513;-191	NM_001142569;NM_018265	ENSG00000163362;ENSG00000163362	C1orf106;C1orf106
chr2	219647408	219647635	+	17347	Colocalization	-197	830	-	-830	219645778	219647605	+	peak129490	8	6	5' UTR (NM_000784, exon 1 of 9)	5' UTR (NM_000784, exon 1 of 9)	220	NM_000784	1593	Hs,516700	NM_000784	ENSG00000135929	CYP27A1	CP27|CTX|CYP27	cytochrome P450, family 27, subfamily A, polypeptide 1	protein-coding	TSS-50kb	-41220	NR_128707	NO_ENSEMBL	NO_SYMBOL
chr5	123985592	123985815	+	13346	Colocalization	-616	214	-	-214	123984772	123986209	-	peak209768	7	5	intron (NM_020747, intron 2 of 8)	intron (NM_020747, intron 2 of 8)	95314	NM_020747	57507	Hs,266616	NM_020747	ENSG00000168916	ZNF608	NY-REN-36	zinc finger protein 608	protein-coding	INTRON	0	NM_020747	ENSG00000168916	ZNF608
chr7	39773843	39774054	+	23071	Colocalization	-302	641	-	-641	39772469	39774145	-	peak240141	9	6	non-coding (NR_026999, exon 1 of 12)	non-coding (NR_026999, exon 1 of 12)	140	NR_026999	349114	Hs,414183	NM_198284		LINC00265	NCRNA00265	long intergenic non-protein coding RNA 265	ncRNA
chr5	52005608	52005716	+	17346	Colocalization	-538	514	+	514	52005178	52007175	-	peak200047	9	6	Intergenic	L2a|LINE|L2	-77597	NM_015946	53918	Hs,644352	NM_015946		PELO	CGI-17|PRO1770	pelota homolog (Drosophila)	protein-coding
chr12	3194812	3195291	+	4826	Colocalization	-554	11	+	11	3194737	3195389	+	peak43066	1	1	intron (NM_006675, intron 2 of 8)	intron (NM_006675, intron 2 of 8)	8542	NM_006675	10867	Hs,504517	NM_006675	ENSG00000011105	TSPAN9	NET-5|NET5|PP1057	tetraspanin 9	protein-coding	INTRON	0	NM_006675	ENSG00000011105	TSPAN9
chr16	70514700	70514920	+	23075	Colocalization	-356	360	-	-360	70513844	70515056	-	peak88385	1	0	TTS (NM_001195139)	TTS (NM_001195139)	25952	NM_145059	197258	Hs,7907	NM_145059	ENSG00000157353	FUK	1110046B12Rik	fucokinase	protein-coding	TTS+10kb;TSS-50kb;TSS-50kb;TSS-50kb	-121;41560;-42905;-49051	NM_001195139;NM_006927;NM_012426;NR_037420	ENSG00000103051;ENSG00000157350;ENSG00000189091;NO_ENSEMBL	COG4;ST3GAL2;SF3B3;NO_SYMBOL
chr22	36847966	36848503	+	4822	Colocalization	-450	244	-	-244	36847564	36848415	-	peak140209	5	5	Intergenic	Intergenic	29697	NM_012473	25828	Hs,211929	NM_012473	ENSG00000100348	TXN2	MT-TRX|MTRX|TRX2	thioredoxin 2	protein-coding
chr1	245470530	245470629	+	13352	Colocalization	-114	182	-	-182	245470152	245470645	-	peak18116	0	1	intron (NM_018012, intron 2 of 14)	intron (NM_018012, intron 2 of 14)	152112	NM_018012	55083	Hs,143134	NM_018012	ENSG00000162849	KIF26B	-	kinesin family member 26B	protein-coding	INTRON;INTRON	0;0	NM_018012;NM_018012	ENSG00000162849;ENSG00000281216	KIF26B;KIF26B
chr1	95017146	95017408	+	13354	Colocalization	-836	664	-	-664	95015244	95017982	-	peak7506	7	6	Intergenic	Intergenic	-9200	NM_001993	2152	Hs,62192	NM_001993	ENSG00000117525	F3	CD142|TF|TFA	coagulation factor III (thromboplastin, tissue factor)	protein-coding	TSS-50kb	9301	NM_001178096	ENSG00000117525	F3
chr10	13459332	13460195	+	4818	Colocalization	-1016	44	-	-44	13459092	13460348	-	peak19416	4	4	Intergenic	Intergenic	-69422	NM_012247	22929	Hs,124027	NM_012247	ENSG00000086475	SEPHS1	SELD|SPS|SPS1	selenophosphate synthetase 1	protein-coding
chr3	52525199	52525507	+	4817	Colocalization	-146	435	-	-435	52524491	52525346	-	peak146822	4	3	intron (NM_007184, intron 19 of 20)	intron (NM_007184, intron 19 of 20)	-4437	NM_015136	23166	Hs,301989	NM_015136	ENSG00000010327	STAB1	CLEVER-1|FEEL-1|FELE-1|FEX1|STAB-1	stabilin 1	protein-coding	TSS-50kb;TTS+10kb;TSS-50kb;INTRON;TSS-50kb;TSS-50kb	-45802;9093;36962;0;-4537;45976	NM_001124767;NM_001276294;NM_003280;NM_007184;NM_015136;NM_020163	ENSG00000168273;ENSG00000010322;ENSG00000114854;ENSG00000010322;ENSG00000010327;ENSG00000010319	SMIM4;NISCH;TNNC1;NISCH;STAB1;SEMA3G
chr10	79657898	79658271	+	13355	Colocalization	-384	540	+	540	79657886	79659362	-	peak25550	5	4	intron (NM_004747, intron 1 of 31)	intron (NM_004747, intron 1 of 31)	27724	NM_004747	9231	Hs,652690	NM_004747	ENSG00000151208	DLG5	LP-DLG|P-DLG5|PDLG	discs, large homolog 5 (Drosophila)	protein-coding	INTRON;INTRON;TSS-50kb	0;0;-28045	NM_004747;NM_004747;NR_024585	ENSG00000151208;ENSG00000274429;NO_ENSEMBL	DLG5;DLG5;NO_SYMBOL
chr7	765805	765968	+	4814	Colocalization	-88	528	+	528	765880	766949	-	peak235361	8	6	promoter-TSS (NM_017802)	promoter-TSS (NM_017802)	77	NR_075098	54919	Hs,535896	NM_017802	ENSG00000164818	DNAAF5	CILD18|HEATR2	dynein, axonemal, assembly factor 5	protein-coding	TSS-50kb;TSS-50kb;TSS-200	13253;14354;-23	NM_001164761;NM_002735;NM_017802	ENSG00000188191;ENSG00000188191;ENSG00000164818	PRKAR1B;PRKAR1B;DNAAF5
chr16	30420586	30421501	+	4812	Colocalization	-646	105	-	-105	30420646	30421232	-	peak87090	3	2	intron (NM_001142305, intron 2 of 2)	intron (NM_001142305, intron 2 of 2)	2204	NM_016643	51333	Hs,148584	NM_016643	ENSG00000179965	ZNF771	DSC43	zinc finger protein 771	protein-coding	INTRON;TTS+10kb;TSS-50kb;TSS-50kb	0;9611;39518;26869	NM_001142305;NM_001214909;NM_015527;NM_052838	ENSG00000179965;ENSG00000180035;ENSG00000169221;ENSG00000180096	ZNF771;ZNF48;TBC1D10B;SEPT1
chr16	88831261	88831806	+	4768	Colocalization	-412	40	+	40	88831395	88831754	-	peak89498	1	2	intron (NM_001142864, intron 1 of 50)	intron (NM_001142864, intron 1 of 50)	20053	NM_001142864	9780	Hs,377001	NM_001142864	ENSG00000103335	PIEZO1	DHS|FAM38A|Mib	piezo-type mechanosensitive ion channel component 1	protein-coding	INTRON;TSS-50kb;TSS-50kb	0;-38711;48930	NM_001142864;NM_030928;NR_039873	ENSG00000103335;ENSG00000167513;NO_ENSEMBL	PIEZO1;CDT1;NO_SYMBOL
chr10	14613892	14614624	+	4767	Colocalization	-714	140	-	-140	14613630	14614606	-	peak19532	9	6	promoter-TSS (NM_001282702)	promoter-TSS (NM_001282702)	70	NM_001282699	83641	Hs,446315	NM_031453	ENSG00000065809	FAM107B	C10orf45	family with sequence similarity 107, member B	protein-coding	TSS-200	31	NM_001282702	ENSG00000065809	FAM107B
chr7	39112957	39113809	+	4765	Colocalization	-696	47	+	47	39113113	39113747	+	peak240055	1	1	intron (NM_007252, intron 2 of 10)	intron (NM_007252, intron 2 of 10)	95821	NM_001166018	11281	Hs,137106	NM_007252	ENSG00000106536	POU6F2	RPF-1|WT5|WTSL	POU class 6 homeobox 2	protein-coding	INTRON	0	NM_007252	ENSG00000106536	POU6F2
chr4	123072627	123072894	+	17307	Colocalization	-375	740	+	740	123072518	123074481	+	peak182250	9	6	Intergenic	CpG	-18258	NM_015312	84162	Hs,408142	NM_015312	ENSG00000138688	KIAA1109	FSA|Tweek	KIAA1109	protein-coding	TSS-50kb	-18357	NM_015312	ENSG00000138688	KIAA1109
chr7	30293270	30293413	+	23136	Colocalization	-755	684	+	684	30292658	30295393	-	peak239194	6	6	Intergenic	Intergenic	-29897	NM_147128	223082	Hs,263912	NM_147128	ENSG00000180233	ZNRF2	RNF202	zinc and ring finger 2, E3 ubiquitin protein ligase	protein-coding	TSS-50kb;TSS-50kb	-29996;-35378	NM_147128;NR_030319	ENSG00000180233;NO_ENSEMBL	ZNRF2;NO_SYMBOL
chr17	2587282	2587353	+	17306	Colocalization	-46	138	+	138	2587308	2587604	-	peak89880	0	1	3' UTR (NM_000430, exon 11 of 11)	3' UTR (NM_000430, exon 11 of 11)	8757	NR_106834	102465465		NR_106834	ENSG00000273606	MIR6776	hsa-mir-6776	microRNA 6776	ncRNA	TTS+10kb;TTS+10kb	-5323;-8655	NM_015229;NR_106834	ENSG00000132361;NO_ENSEMBL	CLUH;NO_SYMBOL
[truncated: 6,273 more rows]
