# Supplementary material for: ATAC-seq reveals alterations in open chromatin in pancreatic islets from subjects with type 2 diabetes
Source: Sci Rep. 2019 May 23;9:7785. doi: 10.1038/s41598-019-44076-8 (PMC6533306; doi:10.1038/s41598-019-44076-8)
Supplement: Supplementary file 11 — Table S11 [file 41598_2019_44076_MOESM11_ESM.xlsx]

## Sheet: Sheet1
Supplemental Table 11: ATAC-seq peaks that differ between type 2 diabetic (T2D) and non-diabetic (ND) islet donors based on Fisher exact test.
PeakID	Chromosome	Start	End	n ND	n T2D	Fisher P-value	Enrichment in T2D islets	Annotation	Detailed.Annotation	Distance.to.TSS	Nearest.PromoterID	Entrez.ID	Nearest.Unigene	Nearest.Refseq	Nearest.Ensembl	Gene.Name	Gene.Alias	Gene.Description	Gene.Type	Dist.Group	Dist.Strand	Dist.Distance	Dist.RefSeq	Dist.ENSEMBL	Dist.Symbol
peak2022	chr1	29198304	29199164	9	1	0.001998	No	Intergenic	Intergenic	-14869	NM_001166005	2035	Hs.175437	NM_004437	ENSG00000159023	EPB41	4.1R|EL1|HE	erythrocyte membrane protein band 4.1	protein-coding	TTS+10kb;TSS-50kb;TSS-50kb	+;+;+	8627;-42453;-14968	NM_000911;NM_001166006;NM_001166007	ENSG00000116329;ENSG00000159023;ENSG00000159023	OPRD1;EPB41;EPB41
peak20892	chr10	28957371	28958298	2	6	0.00699301	Yes	Intergenic	CpG	-8589	NM_012342	25805	Hs.533336	NM_012342	ENSG00000095739	BAMBI	NMA	BMP and activin membrane-bound inhibitor	protein-coding	TSS-50kb	+	-8689	NM_012342	ENSG00000095739	BAMBI
peak21675	chr10	43446740	43448306	2	6	0.00699301	Yes	Intergenic	Intergenic	29432	NR_126352	104266963	Hs.559152	NR_126352	ENSG00000229630	LINC01264	-	long intergenic non-protein coding RNA 1264	ncRNA	TSS-50kb	+	-45587	NR_049836	NO_ENSEMBL	NO_SYMBOL
peak29087	chr10	123966991	123968581	2	6	0.00699301	Yes	intron (NM_206861, intron 5 of 19)	intron (NM_206861, intron 5 of 19)	44845	NM_006997	10579	Hs.501252	NM_006997	ENSG00000138162	TACC2	AZU-1|ECTACC	transforming, acidic coiled-coil containing protein 2	protein-coding	INTRON	+	0	NM_206861	ENSG00000138162	TACC2
peak54093	chr12	86314122	86314735	2	6	0.00699301	Yes	Intergenic	Intergenic	46356	NM_006183	4922	Hs.80962	NM_006183	ENSG00000133636	NTS	NMN-125|NN|NT|NT/N|NTS1	neurotensin	protein-coding
peak55321	chr12	92860136	92860972	2	6	0.00699301	Yes	Intergenic	Intergenic	-38630	NM_001025232	574016	Hs.551199	NM_001025232	ENSG00000205057	CLLU1OS	-	chronic lymphocytic leukemia up-regulated 1 opposite strand	protein-coding	TSS-50kb	-	38731	NM_001025232	ENSG00000205057	CLLU1OS
peak60416	chr13	38473761	38474705	2	6	0.00699301	Yes	Intergenic	L1P1|LINE|L1	-30294	NM_001135958	7223	Hs.262960	NM_003306	ENSG00000133107	TRPC4	HTRP-4|HTRP4|TRP4	transient receptor potential cation channel, subfamily C, member 4	protein-coding	TSS-50kb	-	30395	NM_003306	ENSG00000133107	TRPC4
peak60730	chr13	40755324	40756036	2	6	0.00699301	Yes	promoter-TSS (NR_046870)	promoter-TSS (NR_046870)	-266	NR_046870	100874127	Hs.578028	NR_046870	ENSG00000230710	LINC00332	NCRNA00332	long intergenic non-protein coding RNA 332	ncRNA	TSS-1500	+	-365	NR_046870	NO_ENSEMBL	NO_SYMBOL
peak130304	chr2	230995359	230996322	2	6	0.00699301	Yes	Intergenic	Intergenic	-62126	NM_152527	151473	Hs.504317	NM_152527	ENSG00000163053	SLC16A14	MCT14	solute carrier family 16, member 14	protein-coding
peak130735	chr2	238395225	238396281	2	6	0.00699301	Yes	promoter-TSS (NM_001042467)	promoter-TSS (NM_001042467)	-109	NM_001042467	79083	Hs.102406	NM_024101	ENSG00000115648	MLPH	SLAC2-A	melanophilin	protein-coding	TSS-1500;TSS-50kb	+;+	-208;-23920	NM_001042467;NR_106869	ENSG00000115648;NO_ENSEMBL	MLPH;NO_SYMBOL
peak204241	chr5	89735425	89738006	2	6	0.00699301	Yes	Intergenic	Intergenic	30899	NR_105024	731157	Hs.551062	NR_105024	ENSG00000255647	LOC731157	-	uncharacterized LOC731157	ncRNA	TSS-50kb;TSS-50kb	-;+	31214;-34064	NM_004365;NM_006467	ENSG00000153140;ENSG00000113356	CETN3;POLR3G
peak253239	chr7	155005853	155006767	2	6	0.00699301	Yes	Intergenic	Intergenic	-83176	NM_198337	3638	Hs.520819	NM_005542	ENSG00000186480	INSIG1	CL-6|CL6	insulin induced gene 1	protein-coding
peak254931	chr8	13187502	13188535	2	6	0.00699301	Yes	intron (NM_182643, intron 4 of 17)	intron (NM_182643, intron 4 of 17)	-53962	NM_001316668	10395	Hs.134296	NM_006094	ENSG00000164741	DLC1	ARHGAP7|HP|STARD12|p122-RhoGAP	DLC1 Rho GTPase activating protein	protein-coding	INTRON	-	0	NM_182643	ENSG00000164741	DLC1
peak271083	chr8	141169633	141170174	2	6	0.00699301	Yes	intron (NM_031466, intron 17 of 22)	intron (NM_031466, intron 17 of 22)	297957	NM_001160372	83696	Hs.654911	NM_031466	ENSG00000167632	TRAPPC9	IBP|IKBKBBP|MRT13|NIBP|T1|TRS120	trafficking protein particle complex 9	protein-coding	INTRON	-	0	NM_031466	ENSG00000167632	TRAPPC9
peak604	chr1	9536805	9537325	1	5	0.010989	Yes	Intergenic	Intergenic	-48010	NR_104622	100506022	Hs.131775	NR_104622		LOC100506022	-	uncharacterized LOC100506022	ncRNA	TSS-50kb;TSS-50kb	-;-	47090;48191	NR_104622;NR_104623	NO_ENSEMBL;NO_ENSEMBL	NO_SYMBOL;NO_SYMBOL
peak5587	chr1	77098679	77099682	1	5	0.010989	Yes	Intergenic	Intergenic	-234005	NM_030965	81849	Hs.303609	NM_030965		ST6GALNAC5	SIAT7E|ST6GalNAcV	ST6 (alpha-N-acetyl-neuraminyl-2,3-beta-galactosyl-1,3)-N-acetylgalactosaminide alpha-2,6-sialyltransferase 5	protein-coding	TTS+10kb	+	2612	NM_152996	ENSG00000184005	ST6GALNAC3
peak34778	chr11	45127000	45127465	1	5	0.010989	Yes	intron (NR_046338, intron 2 of 7)	intron (NR_046338, intron 2 of 7)	11669	NR_046338	56981	Hs.178715	NM_020229	ENSG00000019485	PRDM11	PFM8	PR domain containing 11	protein-coding	TSS-50kb;INTRON	+;+	-41761;0	NM_001256696;NR_046338	ENSG00000019485;NO_ENSEMBL	PRDM11;NO_SYMBOL
peak49775	chr12	60130112	60132141	1	5	0.010989	Yes	intron (NR_073056, intron 3 of 6)	intron (NR_073056, intron 3 of 6)	48009	NR_073056	9194	Hs.88156	NM_004731	ENSG00000118596	SLC16A7	MCT2	solute carrier family 16 (monocarboxylate transporter), member 7	protein-coding	INTRON	+	0	NR_073056	NO_ENSEMBL	NO_SYMBOL
peak51001	chr12	69751361	69751819	1	5	0.010989	Yes	Intergenic	Intergenic	-1900	NM_001300950	8089	Hs.4029	NM_006530	ENSG00000127337	YEATS4	4930573H17Rik|B230215M10Rik|GAS41|NUBI-1|YAF9	YEATS domain containing 4	protein-coding	TTS+10kb;TSS-50kb	+;+	3678;-1999	NM_000239;NM_006530	ENSG00000090382;ENSG00000127337	LYZ;YEATS4
peak51041	chr12	70082639	70083542	1	5	0.010989	Yes	promoter-TSS (NR_104220)	promoter-TSS (NR_104220)	-34	NR_104220	144453	Hs.280782	NM_032735	ENSG00000127325	BEST3	VMD2L3	bestrophin 3	protein-coding	TSS-50kb;TSS-200	+;-	-49078;134	NR_103519;NR_104220	NO_ENSEMBL;NO_ENSEMBL	NO_SYMBOL;NO_SYMBOL
peak53669	chr12	84373768	84375008	1	5	0.010989	Yes	Intergenic	MLT2B1|LTR|ERVL	932220	NM_018057	55117	Hs.44424	NM_018057	ENSG00000072041	SLC6A15	NTT73|SBAT1|V7-3|hv7-3	solute carrier family 6 (neutral amino acid transporter), member 15	protein-coding
peak79341	chr14	84651121	84652222	1	5	0.010989	Yes	Intergenic	L1MC3|LINE|L1	-1208551	NR_102737	100996280	Hs.135735	NR_102737	ENSG00000259107	LINC00911	-	long intergenic non-protein coding RNA 911	ncRNA
peak83723	chr15	65707231	65707999	1	5	0.010989	Yes	intron (NM_020962, intron 1 of 19)	intron (NM_020962, intron 1 of 19)	7795	NM_020962	57722	Hs.458607	NM_020962	ENSG00000103742	IGDCC4	DDM36|NOPE	immunoglobulin superfamily, DCC subclass, member 4	protein-coding	TSS-50kb;INTRON	-;-	37338;0	NM_004884;NM_020962	ENSG00000174498;ENSG00000103742	IGDCC3;IGDCC4
peak87684	chr16	56984780	56985602	1	5	0.010989	Yes	Intergenic	L2a|LINE|L2	-10644	NM_000078	1071	Hs.89538	NM_000078	ENSG00000087237	CETP	BPIFF|HDLCQ10	cholesteryl ester transfer protein, plasma	protein-coding	TSS-50kb;TTS+10kb	+;+	-10743;7499	NM_000078;NM_014685	ENSG00000087237;ENSG00000051108	CETP;HERPUD1
peak95321	chr18	10563726	10564383	1	5	0.010989	Yes	Intergenic	Intergenic	38182	NM_003826	8774	Hs.464622	NM_003826	ENSG00000134265	NAPG	GAMMASNAP	N-ethylmaleimide-sensitive factor attachment protein, gamma	protein-coding
peak125401	chr2	188850683	188851971	1	5	0.010989	Yes	Intergenic	Intergenic	301091	NR_126396	104355152		NR_126396	ENSG00000231689	LINC01090	-	long intergenic non-protein coding RNA 1090	ncRNA
peak137575	chr21	30628397	30629309	1	5	0.010989	Yes	intron (NR_027072, intron 1 of 1)	intron (NR_027072, intron 1 of 1)	-42263	NM_001186	571	Hs.154276	NM_001186	ENSG00000156273	BACH1	BACH-1|BTBD24	BTB and CNC homology 1, basic leucine zipper transcription factor 1	protein-coding	TSS-50kb;TSS-50kb;INTRON;TSS-50kb	+;+;+;+	-42362;-42983;0;-48771	NM_001186;NM_206866;NR_027072;NR_027655	ENSG00000156273;ENSG00000156273;NO_ENSEMBL;NO_ENSEMBL	BACH1;BACH1;NO_SYMBOL;NO_SYMBOL
peak151795	chr3	93881425	93881966	1	5	0.010989	Yes	Intergenic	MLT1L|LTR|ERVL-MaLR	-99629	NM_001195643	200895	Hs.718516	NM_176815	ENSG00000178700	DHFRL1	DHFRP4	dihydrofolate reductase like 1	protein-coding
peak158234	chr3	147983239	147984310	1	5	0.010989	Yes	Intergenic	Intergenic	-431883	NM_009585	185	Hs.477887	NM_000685	ENSG00000144891	AGTR1	AG2S|AGTR1B|AT1|AT1AR|AT1B|AT1BR|AT1R|AT2R1|HAT1R	angiotensin II receptor, type 1	protein-coding
peak165983	chr4	11074716	11075936	1	5	0.010989	Yes	Intergenic	MIR|SINE|MIR	-295125	NR_030298	693157		NR_030298	ENSG00000207716	MIR572	MIRN572|hsa-mir-572	microRNA 572	ncRNA
peak168374	chr4	28464312	28465207	1	5	0.010989	Yes	Intergenic	Intergenic	-356444	NR_036237	100422937		NR_036237		MIR4275	-	microRNA 4275	ncRNA
peak178502	chr4	100729214	100730977	1	5	0.010989	Yes	Intergenic	MIR3|SINE|MIR	-7885	NM_014395	27071	Hs.436271	NM_014395	ENSG00000070190	DAPP1	BAM32	dual adaptor of phosphotyrosine and 3-phosphoinositides	protein-coding	TSS-50kb;TSS-50kb	+;+	-7993;-7984	NM_001306151;NM_014395	ENSG00000070190;ENSG00000070190	DAPP1;DAPP1
peak186092	chr4	147177001	147178082	1	5	0.010989	Yes	3' UTR (NM_001300842, exon 13 of 13)	3' UTR (NM_001300842, exon 13 of 13)	80707	NM_007080	11157	Hs.190520	NM_007080	ENSG00000164167	LSM6	YDR378C	LSM6 homolog, U6 small nuclear RNA and mRNA degradation associated	protein-coding
peak201065	chr5	61756194	61756958	1	5	0.010989	Yes	intron (NM_001134779, intron 5 of 29)	intron (NM_001134779, intron 5 of 29)	41865	NM_001134779	51194	Hs.482269	NM_016338	ENSG00000086200	IPO11	RanBP11	importin 11	protein-coding	INTRON	+	0	NM_001134779	ENSG00000086200	IPO11
peak234620	chr6	162290950	162292012	1	5	0.010989	Yes	intron (NM_004562, intron 6 of 11)	intron (NM_004562, intron 6 of 11)	-596374	NM_020133	56895	Hs.353175	NM_020133	ENSG00000026652	AGPAT4	1-AGPAT4|LPAAT-delta|dJ473J16.2	1-acylglycerol-3-phosphate O-acyltransferase 4	protein-coding	INTRON	-	0	NM_004562	ENSG00000185345	PARK2
peak236806	chr7	12462121	12463894	1	5	0.010989	Yes	Intergenic	Intergenic	-19156	NM_001135924	221806	Hs.669526	NM_001135924	ENSG00000146530	VWDE	-	von Willebrand factor D and EGF domains	protein-coding	TSS-50kb	-	19257	NM_001135924	ENSG00000146530	VWDE
peak241004	chr7	47678180	47678865	1	5	0.010989	Yes	Intergenic	Intergenic	-16319	NM_001123065	401335	Hs.520816	NM_001123065		C7orf65	-	chromosome 7 open reading frame 65	protein-coding	TSS-50kb;TTS+10kb	+;+	-16419;9132	NM_001123065;NR_108090	NO_ENSEMBL;NO_ENSEMBL	NO_SYMBOL;NO_SYMBOL
peak243673	chr7	81113342	81114183	1	5	0.010989	Yes	Intergenic	L1M3b|LINE|L1	141769	NR_126026	100128317	Hs.571267	NR_126025	ENSG00000233491	LOC100128317	-	uncharacterized LOC100128317	ncRNA
peak268410	chr8	117742107	117742940	1	5	0.010989	Yes	intron (NM_003756, intron 1 of 7)	MER1B|DNA|hAT-Charlie	25538	NM_003756	8667	Hs.492599	NM_003756	ENSG00000147677	EIF3H	EIF3S3|eIF3-gamma|eIF3-p40	eukaryotic translation initiation factor 3, subunit H	protein-coding	TSS-50kb	+	-36317	NM_032334	ENSG00000147679	UTP23
peak269349	chr8	123733810	123734474	1	5	0.010989	Yes	Intergenic	Intergenic	-27797	NR_126348	104266958	Hs.575540	NR_126348	ENSG00000253819	LINC01151	-	long intergenic non-protein coding RNA 1151	ncRNA	TSS-50kb	-	27898	NR_126348	NO_ENSEMBL	NO_SYMBOL
peak269387	chr8	124012973	124014752	1	5	0.010989	Yes	Intergenic	(CA)n|Simple_repeat|Simple_repeat	40800	NM_024295	79139	Hs.241576	NM_024295	ENSG00000136986	DERL1	DER-1|DER1	derlin 1	protein-coding
peak278626	chr9	104205425	104206290	1	5	0.010989	Yes	Intergenic	Intergenic	-7796	NM_000035	229	Hs.530274	NM_000035	ENSG00000136872	ALDOB	ALDB|ALDO2	aldolase B, fructose-bisphosphate	protein-coding	TSS-50kb;TSS-50kb;TSS-50kb;TSS-50kb	-;-;+;+	7897;44622;-25845;-24962	NM_000035;NM_019051;NR_121575;NR_121576	ENSG00000136872;ENSG00000136897;NO_ENSEMBL;NO_ENSEMBL	ALDOB;MRPL50;NO_SYMBOL;NO_SYMBOL
peak32418	chr11	26593392	26594727	0	4	0.010989	Yes	promoter-TSS (NM_001135092)	promoter-TSS (NM_001135092)	-245	NM_001135091	143662	Hs.407152	NM_145650	ENSG00000169550	MUC15	MUC-15|PAS3|PASIII	mucin 15, cell surface associated	protein-coding	TSS-1500	-	346	NM_001135092	ENSG00000169550	MUC15
peak43112	chr12	3471882	3472292	0	4	0.010989	Yes	Intergenic	Intergenic	-18428	NM_001256536	56341	Hs.504530	NM_019854	ENSG00000111218	PRMT8	HRMT1L3|HRMT1L4	protein arginine methyltransferase 8	protein-coding	TSS-50kb	+	-18527	NM_001256536	ENSG00000111218	PRMT8
peak53433	chr12	83101205	83102921	0	4	0.010989	Yes	intron (NM_152588, intron 1 of 11)	intron (NM_152588, intron 1 of 11)	21129	NM_152588	160335	Hs.577775	NM_152588	ENSG00000179104	TMTC2	IBDBP1	transmembrane and tetratricopeptide repeat containing 2	protein-coding	INTRON	+	0	NM_152588	ENSG00000179104	TMTC2
peak54820	chr12	89842215	89842964	0	4	0.010989	Yes	intron (NR_037659, intron 10 of 11)	intron (NR_037659, intron 10 of 11)	75993	NM_003774	8693	Hs.25130	NM_003774	ENSG00000257594	GALNT4	GALNAC-T4|GALNACT4	polypeptide N-acetylgalactosaminyltransferase 4	protein-coding	INTRON	-	0	NR_037659	NO_ENSEMBL	NO_SYMBOL
peak70169	chr13	99171776	99173596	0	4	0.010989	Yes	intron (NM_001286649, intron 1 of 9)	intron (NM_001286649, intron 1 of 9)	1693	NM_003576	8428	Hs.508514	NM_003576	ENSG00000102572	STK24	HEL-S-95|MST3|MST3B|STE20|STK3	serine/threonine kinase 24	protein-coding	INTRON	-	0	NM_001286649	ENSG00000102572	STK24
peak104116	chr18	74785483	74785979	0	4	0.010989	Yes	intron (NM_001025100, intron 2 of 3)	intron (NM_001025100, intron 2 of 3)	-56676	NM_001025092	4155	Hs.551713	NM_002385	ENSG00000197971	MBP	-	myelin basic protein	protein-coding	INTRON	-	0	NM_001025100	ENSG00000197971	MBP
peak111561	chr2	55386319	55386746	0	4	0.010989	Yes	Intergenic	Intergenic	-72506	NM_001135592	6233	Hs.311640	NM_002954	ENSG00000143947	RPS27A	CEP80|HEL112|S27A|UBA80|UBC|UBCEP1|UBCEP80	ribosomal protein S27a	protein-coding
peak131029	chr2	242838055	242838628	0	4	0.010989	Yes	intron (NR_110220, intron 2 of 3)	intron (NR_110220, intron 2 of 3)	14828	NR_110220	101927289	Hs.130180	NR_110220	ENSG00000233806	LINC01237	-	long intergenic non-protein coding RNA 1237	ncRNA	TSS-50kb;TSS-50kb;INTRON	-;-;+	37385;37385;0	NM_005018;NM_005018;NR_110220	ENSG00000188389;ENSG00000276977;NO_ENSEMBL	PDCD1;PDCD1;NO_SYMBOL
peak162664	chr3	174838214	174839508	0	4	0.010989	Yes	intron (NM_207015, intron 2 of 13)	intron (NM_207015, intron 2 of 13)	-5829	NR_046390	100862679	Hs.148810	NR_046390	ENSG00000230292	NAALADL2-AS3	-	NAALADL2 antisense RNA 3	ncRNA	INTRON;TSS-50kb	+;-	0;5930	NM_207015;NR_046390	ENSG00000177694;NO_ENSEMBL	NAALADL2;NO_SYMBOL
peak175822	chr4	80496909	80497835	0	4	0.010989	Yes	non-coding (NR_038826, exon 4 of 4)	non-coding (NR_038826, exon 4 of 4)	83625	NR_038826	100506035	Hs.507664	NR_038826	ENSG00000250334	LINC00989	-	long intergenic non-protein coding RNA 989	ncRNA
peak183754	chr4	132347714	132349103	0	4	0.010989	Yes	Intergenic	MER90a|LTR|ERV1	-337584	NR_125883	101927305	Hs.507924	NR_125883		LOC101927305	-	uncharacterized LOC101927305	ncRNA
peak198701	chr5	38534920	38536280	0	4	0.010989	Yes	intron (NM_002310, intron 1 of 19)	MER58A|DNA|hAT-Charlie	21148	NM_001127671	3977	Hs.133421	NM_002310	ENSG00000113594	LIFR	CD118|LIF-R|SJS2|STWS|SWS	leukemia inhibitory factor receptor alpha	protein-coding	TSS-50kb	+	-21387	NR_103554	NO_ENSEMBL	NO_SYMBOL
peak200771	chr5	59072410	59073388	0	4	0.010989	Yes	intron (NM_001165899, intron 3 of 16)	intron (NM_001165899, intron 3 of 16)	-8461	NM_001197218	5144	Hs.117545	NM_006203	ENSG00000113448	PDE4D	ACRDYS2|DPDE3|HSPDE4D|PDE43|PDE4DN2|STRK1	phosphodiesterase 4D, cAMP-specific	protein-coding	INTRON;TSS-50kb	-;-	0;8562	NM_001165899;NM_001197218	ENSG00000113448;ENSG00000113448	PDE4D;PDE4D
peak243153	chr7	77770961	77771605	0	4	0.010989	Yes	intron (NM_001301128, intron 15 of 20)	intron (NM_001301128, intron 15 of 20)	-205276	NR_003680	399670	Hs.568045	NR_003680	ENSG00000231322	RPL13AP17	RPL13A_6_816	ribosomal protein L13a pseudogene 17	pseudo	INTRON	-	0	NM_001301128	ENSG00000187391	MAGI2
peak269938	chr8	129339014	129339697	0	4	0.010989	Yes	Intergenic	Intergenic	176994	NR_031613	100302281		NR_031613	ENSG00000221261	MIR1208	MIRN1208|hsa-mir-1208	microRNA 1208	ncRNA
peak273357	chr9	14899021	14900064	0	4	0.010989	Yes	intron (NM_144966, intron 2 of 37)	intron (NM_144966, intron 2 of 37)	11450	NM_144966	158326	Hs.50850	NM_144966	ENSG00000164946	FREM1	BNAR|C9orf143|C9orf145|C9orf154|MOTA|TILRR|TRIGNO2	FRAS1 related extracellular matrix 1	protein-coding	INTRON	-	0	NM_144966	ENSG00000164946	FREM1
peak279186	chr9	112040759	112041383	0	4	0.010989	Yes	intron (NM_019114, intron 2 of 25)	L2b|LINE|L2	42173	NM_019114	54566	Hs.591901	NM_018424	ENSG00000095203	EPB41L4B	CG1|EHM2	erythrocyte membrane protein band 4.1 like 4B	protein-coding
peak281947	chrX	21774862	21775476	0	4	0.010989	Yes	intron (NR_045617, intron 1 of 5)	intron (NR_045617, intron 1 of 5)	1109	NM_014332	23676	Hs.86492	NM_014332	ENSG00000091482	SMPX	DFN6|DFNX4	small muscle protein, X-linked	protein-coding	INTRON	-	0	NR_045617	NO_ENSEMBL	NO_SYMBOL
peak283036	chrX	56596026	56596749	0	4	0.010989	Yes	Intergenic	Intergenic	6362	NM_013444	29978	Hs.179309	NM_013444		UBQLN2	ALS15|CHAP1|DSK2|HRIHFB2157|N4BP4|PLIC2	ubiquilin 2	protein-coding	TTS+10kb	+	3046	NM_013444	ENSG00000188021	UBQLN2
peak57683	chr12	120151377	120151823	0	4	0.010989	Yes	promoter-TSS (NR_031589)	promoter-TSS (NR_031589)	-71	NR_031589	100302274		NR_031589	ENSG00000221323	MIR1178	MIRN1178|hsa-mir-1178	microRNA 1178	ncRNA	TSS-200	-	172	NR_031589	NO_ENSEMBL	NO_SYMBOL
peak117134	chr2	131384663	131385019	0	4	0.010989	Yes	intron (NM_001277083, intron 6 of 14)	intron (NM_001277083, intron 6 of 14)	15735	NM_001277083	653781	Hs.558829	NM_001277083	ENSG00000222038	POTEJ	POTE2beta	POTE ankyrin domain family, member J	protein-coding	TSS-50kb;TSS-50kb;INTRON	-;-;+	26693;27794;0	NM_001079530;NM_001270420;NM_001277083	ENSG00000152093;ENSG00000136698;ENSG00000222038	CFC1B;CFC1;POTEJ
peak139878	chr22	30683885	30684316	0	4	0.010989	Yes	intron (NM_001037666, intron 2 of 8)	intron (NM_001037666, intron 2 of 8)	1515	NM_001037666	652968	Hs.444950	NM_001037666	ENSG00000239282	GATSL3	-	GATS protein-like 3	protein-coding	INTRON;TTS+10kb;TSS-50kb;TSS-50kb	-;-;-;-	0;-3978;41361;21372	NM_001037666;NM_001204240;NM_001257135;NM_020530	ENSG00000239282;ENSG00000099992;ENSG00000128342;ENSG00000099985	GATSL3;TBC1D10A;LIF;OSM
peak1404	chr1	21594685	21595799	3	6	0.0277722	Yes	intron (NM_001113349, intron 3 of 17)	intron (NM_001113349, intron 3 of 17)	10941	NM_001113347	1889	Hs.195080	NM_001397	ENSG00000117298	ECE1	ECE	endothelin converting enzyme 1	protein-coding	INTRON;TSS-50kb	-;+	0;-24640	NM_001113349;NR_038404	ENSG00000117298;NO_ENSEMBL	ECE1;NO_SYMBOL
peak2367	chr1	35055621	35056305	3	6	0.0277722	Yes	Intergenic	Intergenic	79332	NR_030278	693137		NR_030278	ENSG00000207941	MIR552	MIRN552|hsa-mir-552	microRNA 552	ncRNA
peak3233	chr1	50561389	50562211	3	6	0.0277722	Yes	intron (NM_001144777, intron 1 of 6)	L2b|LINE|L2	-7782	NM_001144776	1996	Hs.213050	NM_021952	ENSG00000162374	ELAVL4	HUD|PNEM	ELAV like neuron-specific RNA binding protein 4	protein-coding	TSS-50kb;TSS-50kb;TSS-50kb;TSS-50kb	+;+;+;+	-10236;-7881;-13587;-12891	NM_001144775;NM_001144776;NM_001294348;NM_021952	ENSG00000162374;ENSG00000162374;ENSG00000162374;ENSG00000162374	ELAVL4;ELAVL4;ELAVL4;ELAVL4
peak3905	chr1	60442313	60442833	3	6	0.0277722	Yes	Intergenic	Intergenic	-50150	NM_000775	1573	Hs.152096	NM_000775	ENSG00000134716	CYP2J2	CPJ2	cytochrome P450, family 2, subfamily J, polypeptide 2	protein-coding
peak4484	chr1	67858703	67859881	3	6	0.0277722	Yes	intron (NR_047583, intron 13 of 13)	intron (NR_047583, intron 13 of 13)	36831	NM_001018069	26135	Hs.530412	NM_015640	ENSG00000142864	SERBP1	CGI-55|CHD3IP|HABP4L|PAI-RBP1|PAIRBP1	SERPINE1 mRNA binding protein 1	protein-coding	INTRON	+	0	NR_047583	NO_ENSEMBL	NO_SYMBOL
peak6996	chr1	89594228	89595220	3	6	0.0277722	Yes	Intergenic	Intergenic	-2882	NM_004120	2634	Hs.386567	NM_004120		GBP2	-	guanylate binding protein 2, interferon-inducible	protein-coding	TSS-50kb;TTS+10kb	-;-	2983;-2809	NM_004120;NM_207398	ENSG00000162645;ENSG00000213512	GBP2;GBP7
peak10503	chr1	155035357	155036843	3	6	0.0277722	Yes	promoter-TSS (NM_005227)	promoter-TSS (NM_005227)	-113	NM_182690	1945	Hs.449913	NM_005227	ENSG00000243364	EFNA4	EFL4|EPLG4|LERK4	ephrin-A4	protein-coding	TTS+10kb;TSS-50kb;TSS-1500;TSS-50kb;TSS-50kb;TTS+10kb	+;+;+;-;-;+	5042;-15347;-212;29718;12252;949	NM_001261466;NM_004952;NM_005227;NM_144622;NR_040772;NR_048577	ENSG00000143537;ENSG00000143590;ENSG00000243364;ENSG00000163354;NO_ENSEMBL;NO_ENSEMBL	ADAM15;EFNA3;EFNA4;DCST2;NO_SYMBOL;NO_SYMBOL
peak11411	chr1	168572528	168573357	3	6	0.0277722	Yes	Intergenic	LTR88a|LTR|Gypsy?	27232	NM_002995	6375	Hs.546295	NM_002995	ENSG00000143184	XCL1	ATAC|LPTN|LTN|SCM-1|SCM-1a|SCM1|SCM1A|SCYC1	chemokine (C motif) ligand 1	protein-coding
peak12537	chr1	183810792	183812257	3	6	0.0277722	Yes	intron (NM_001297672, intron 2 of 16)	intron (NM_001297672, intron 2 of 16)	37310	NM_001297672	23179	Hs.497148	NM_015149	ENSG00000143344	RGL1	RGL	ral guanine nucleotide dissociation stimulator-like 1	protein-coding	INTRON	+	0	NM_001297672	ENSG00000143344	RGL1
peak16587	chr1	223871445	223872350	3	6	0.0277722	Yes	Intergenic	Intergenic	-17397	NM_001146068	824	Hs.350899	NM_001748	ENSG00000162909	CAPN2	CANP2|CANPL2|CANPml|mCANP	calpain 2, (m/II) large subunit	protein-coding	TSS-50kb;TSS-50kb;TSS-50kb	-;+;+	18563;-17496;-28320	NM_001143962;NM_001146068;NM_001748	ENSG00000203697;ENSG00000162909;ENSG00000162909	CAPN8;CAPN2;CAPN2
peak16588	chr1	223885846	223886451	3	6	0.0277722	Yes	Intergenic	Intergenic	-3146	NM_001146068	824	Hs.350899	NM_001748	ENSG00000162909	CAPN2	CANP2|CANPL2|CANPml|mCANP	calpain 2, (m/II) large subunit	protein-coding	TSS-50kb;TSS-50kb;TSS-50kb	-;+;+	32813;-3246;-14070	NM_001143962;NM_001146068;NM_001748	ENSG00000203697;ENSG00000162909;ENSG00000162909	CAPN8;CAPN2;CAPN2
peak20021	chr10	19458497	19459258	3	6	0.0277722	Yes	intron (NM_001142308, intron 13 of 39)	L3b|LINE|CR1	121178	NM_001142308	340895	Hs.646734	NM_001142308	ENSG00000204740	MALRD1	C10orf112|DIET1|bA265G8.2	MAM and LDL receptor class A domain containing 1	protein-coding
peak20528	chr10	24485264	24485964	3	6	0.0277722	Yes	intron (NM_001098500, intron 2 of 18)	intron (NM_001098500, intron 2 of 18)	-12106	NM_001282767	56243	Hs.445885	NM_019590	ENSG00000120549	KIAA1217	SKT	KIAA1217	protein-coding	INTRON;TSS-50kb	+;+	0;-12205	NM_001098500;NM_019590	ENSG00000120549;ENSG00000120549	KIAA1217;KIAA1217
peak22251	chr10	52331669	52332608	3	6	0.0277722	Yes	intron (NM_147156, intron 2 of 10)	intron (NM_147156, intron 2 of 10)	51598	NM_147156	259230	Hs.654698	NM_147156	ENSG00000198964	SGMS1	MOB|MOB1|SMS1|TMEM23|hmob33	sphingomyelin synthase 1	protein-coding	INTRON	-	0	NM_147156	ENSG00000198964	SGMS1
peak22265	chr10	52412543	52413516	3	6	0.0277722	Yes	Intergenic	Intergenic	28319	NR_126411	104355295	Hs.450493	NR_126411		SGMS1-AS1	-	SGMS1 antisense RNA 1	ncRNA	TSS-50kb	-	29394	NM_147156	ENSG00000198964	SGMS1
peak24255	chr10	64966489	64967596	3	6	0.0277722	Yes	exon (NM_032776, exon 10 of 26)	exon (NM_032776, exon 10 of 26)	61940	NM_001282948	221037	Hs.413416	NM_004241	ENSG00000171988	JMJD1C	TRIP8	jumonji domain containing 1C	protein-coding	EXON	-	0	NM_032776	ENSG00000171988	JMJD1C
peak24930	chr10	71152046	71152837	3	6	0.0277722	Yes	intron (NM_033498, intron 18 of 20)	intron (NM_033498, intron 18 of 20)	24232	NM_001057	6865	Hs.88372	NM_001057	ENSG00000075073	TACR2	NK2R|NKNAR|SKR|TAC2R	tachykinin receptor 2	protein-coding	INTRON	+	0	NM_033498	ENSG00000156515	HK1
peak28746	chr10	118386835	118387672	3	6	0.0277722	Yes	intron (NR_103727, intron 5 of 12)	CpG	6789	NM_005396	5408	Hs.423598	NM_005396	ENSG00000266200	PNLIPRP2	PLRP2	pancreatic lipase-related protein 2	protein-coding
peak30840	chr11	14604610	14606727	3	6	0.0277722	Yes	intron (NM_148976, intron 2 of 10)	intron (NM_148976, intron 2 of 10)	59511	NM_148976	5682	Hs.102798	NM_002786	ENSG00000129084	PSMA1	HC2|HEL-S-275|NU|PROS30	proteasome subunit alpha 1	protein-coding	INTRON	-	0	NM_148976	ENSG00000129084	PSMA1
peak31259	chr11	19332811	19333494	3	6	0.0277722	Yes	Intergenic	Intergenic	-39118	NM_001111018	89797	Hs.64341	NM_145117	ENSG00000166833	NAV2	HELAD1|POMFIL2|RAINB1|STEERIN2|UNC53H2	neuron navigator 2	protein-coding	TSS-50kb	+	-39218	NM_001111018	ENSG00000166833	NAV2
peak32514	chr11	27179986	27181076	3	6	0.0277722	Yes	intron (NR_125768, intron 2 of 3)	intron (NR_125768, intron 2 of 3)	59784	NR_125768	103695435	Hs.196133	NR_125766	ENSG00000254560	BBOX1-AS1	-	BBOX1 antisense RNA 1	ncRNA	INTRON	-	0	NR_125768	NO_ENSEMBL	NO_SYMBOL
peak34762	chr11	44971170	44972939	3	6	0.0277722	Yes	promoter-TSS (NM_001258320)	promoter-TSS (NM_001258320)	-296	NM_001258320	9537	Hs.554791	NM_006034	ENSG00000175274	TP53I11	PIG11	tumor protein p53 inducible protein 11	protein-coding	TSS-1500;TSS-50kb	-;+	396;-23498	NM_001258320;NR_026681	ENSG00000175274;NO_ENSEMBL	TP53I11;NO_SYMBOL
peak34915	chr11	46550055	46551250	3	6	0.0277722	Yes	intron (NM_001267782, intron 8 of 19)	intron (NM_001267782, intron 8 of 19)	62261	NM_017749	55626	Hs.654644	NM_017749	ENSG00000110497	AMBRA1	DCAF3|WDR94	autophagy/beclin-1 regulator 1	protein-coding	INTRON	-	0	NM_001267782	ENSG00000110497	AMBRA1
peak35479	chr11	59050757	59052583	3	6	0.0277722	Yes	Intergenic	Intergenic	-71176	NM_001039396	219972	Hs.744920	NM_001039396	ENSG00000197629	MPEG1	MPG1|MPS1|Mpg-1	macrophage expressed 1	protein-coding
peak35973	chr11	65193840	65196183	3	6	0.0277722	Yes	non-coding (NR_131012, exon 1 of 1)	non-coding (NR_131012, exon 1 of 1)	4743	NR_028272	283131	Hs.523789	NR_002802		NEAT1	LINC00084|NCRNA00084|TncRNA|VINC	nuclear paraspeckle assembly transcript 1 (non-protein coding)	ncRNA	TSS-50kb;TSS-50kb;TSS-50kb;TTS+10kb;TSS-50kb	-;-;-;+;+	44968;45256;43867;1110;-17016	NM_001077241;NM_001278250;NM_001278251;NR_028272;NR_030343	ENSG00000162241;ENSG00000162241;ENSG00000162241;NO_ENSEMBL;NO_ENSEMBL	SLC25A45;SLC25A45;SLC25A45;NO_SYMBOL;NO_SYMBOL
peak36634	chr11	74959454	74960253	3	6	0.0277722	Yes	Intergenic	Intergenic	7904	NM_001195528	100507050	Hs.577323	NM_001195528	ENSG00000261594	TPBGL	-	trophoblast glycoprotein-like	protein-coding	TTS+10kb	+	5206	NM_001195528	ENSG00000261594	TPBGL
peak36758	chr11	76510064	76510735	3	6	0.0277722	Yes	Intergenic	CpG	16115	NM_015516	25987	Hs.8361	NM_015516	ENSG00000182704	TSKU	E2IG4|LRRC54|TSK	tsukushi, small leucine rich proteoglycan	protein-coding	TTS+10kb;TSS-50kb	+;-	1303;16015	NM_015516;NR_120561	ENSG00000182704;NO_ENSEMBL	TSKU;NO_SYMBOL
peak37931	chr11	86580413	86581486	3	6	0.0277722	Yes	intron (NR_120592, intron 2 of 2)	L2b|LINE|L2	-11954	NR_045004	8587	Hs.741959	NR_045004	ENSG00000255203	OR7E2P	OR11-6|OR7E143P|OR7E51P|OR7E52P|OR7F2P|OST245|hg94	olfactory receptor, family 7, subfamily E, member 2 pseudogene	pseudo	TSS-50kb	-	12055	NR_045004	NO_ENSEMBL	NO_SYMBOL
peak38666	chr11	92711495	92712732	3	6	0.0277722	Yes	intron (NM_005959, intron 1 of 1)	intron (NM_005959, intron 1 of 1)	9325	NM_005959	4544	Hs.569039	NM_005959	ENSG00000134640	MTNR1B	FGQTL2|MEL-1B-R|MT2	melatonin receptor 1B	protein-coding	INTRON	+	0	NM_005959	ENSG00000134640	MTNR1B
peak43485	chr12	8696642	8697588	3	6	0.0277722	Yes	Intergenic	Intergenic	-3557	NM_014358	26253	Hs.236516	NM_014358	ENSG00000166523	CLEC4E	CLECSF9|MINCLE	C-type lectin domain family 4, member E	protein-coding	TSS-50kb	-	3658	NM_014358	ENSG00000166523	CLEC4E
peak44565	chr12	16758634	16759940	3	6	0.0277722	Yes	promoter-TSS (NM_001243612)	promoter-TSS (NM_001243612)	249	NM_018640	55885	Hs.504908	NM_018640	ENSG00000048540	LMO3	RBTN3|RBTNL2|RHOM3|Rhom-3	LIM domain only 3 (rhombotin-like 2)	protein-coding	TSS-1500;TSS-1500	-;-	1075;484	NM_001243611;NM_001243612	ENSG00000048540;ENSG00000048540	LMO3;LMO3
peak46194	chr12	26275074	26276501	3	6	0.0277722	Yes	exon (NM_030762, exon 5 of 5)	exon (NM_030762, exon 5 of 5)	2215	NM_030762	79365	Hs.177841	NM_030762	ENSG00000123095	BHLHE41	BHLHB3|DEC2|SHARP1|hDEC2	basic helix-loop-helix family, member e41	protein-coding	EXON	-	0	NM_030762	ENSG00000123095	BHLHE41
peak47649	chr12	40383980	40384917	3	6	0.0277722	Yes	intron (NM_052885, intron 3 of 9)	intron (NM_052885, intron 3 of 9)	115212	NM_052885	114134	Hs.558595	NM_052885	ENSG00000151229	SLC2A13	HMIT	solute carrier family 2 (facilitated glucose transporter), member 13	protein-coding	INTRON	-	0	NM_052885	ENSG00000151229	SLC2A13
peak50406	chr12	64943096	64943941	3	6	0.0277722	Yes	Intergenic	Intergenic	-60774	NR_040718	283349	Hs.643605	NM_178169	ENSG00000153179	RASSF3	RASSF5	Ras association (RalGDS/AF-6) domain family member 3	protein-coding
peak57838	chr12	122017971	122019599	3	6	0.0277722	Yes	promoter-TSS (NM_001005366)	promoter-TSS (NM_001005366)	135	NM_032590	84678	Hs.524800	NM_032590	ENSG00000089094	KDM2B	CXXC2|FBXL10|Fbl10|JHDM1B|PCCX2	lysine (K)-specific demethylase 2B	protein-coding	TSS-1500;TSS-50kb;TSS-50kb	-;+;+	522;-45769;-15748	NM_001005366;NM_032790;NR_049838	ENSG00000089094;ENSG00000276045;NO_ENSEMBL	KDM2B;ORAI1;NO_SYMBOL
peak61680	chr13	48985540	48987698	3	6	0.0277722	Yes	5' UTR (NM_005767, exon 7 of 7)	5' UTR (NM_005767, exon 7 of 7)	1034	NM_001162498	10161	Hs.123464	NM_005767	ENSG00000139679	LPAR6	ARWH1|HYPT8|LAH3|P2RY5|P2Y5	lysophosphatidic acid receptor 6	protein-coding
peak66535	chr13	77390320	77391062	3	6	0.0277722	Yes	Intergenic	Intergenic	69849	NM_138444	115207	Hs.644125	NM_138444	ENSG00000178695	KCTD12	C13orf2|PFET1|PFETIN	potassium channel tetramerization domain containing 12	protein-coding
peak72469	chr14	23763635	23764770	3	6	0.0277722	Yes	TTS (NM_001276318)	TTS (NM_001276318)	7854	NM_001276318	90673	Hs.601513	NM_001276318	ENSG00000235194	PPP1R3E	-	protein phosphatase 1, regulatory subunit 3E	protein-coding	TSS-50kb;TSS-50kb;TTS+10kb;TSS-50kb;TSS-50kb	+;+;-;+;-	-11966;-10865;-1027;-25294;8994	NM_001199839;NM_001199864;NM_001276318;NM_004643;NM_020834	ENSG00000129473;ENSG00000258643;ENSG00000235194;ENSG00000100836;ENSG00000215271	BCL2L2;BCL2L2-PABPN1;PPP1R3E;PABPN1;HOMEZ
peak77248	chr14	60813256	60814527	3	6	0.0277722	Yes	Intergenic	Intergenic	97926	NM_021003	5494	Hs.130036	NM_021003	ENSG00000100614	PPM1A	PP2C-ALPHA|PP2CA|PP2Calpha	protein phosphatase, Mg2+/Mn2+ dependent, 1A	protein-coding
peak79383	chr14	85058157	85058793	3	6	0.0277722	Yes	Intergenic	Intergenic	-801748	NR_102737	100996280	Hs.135735	NR_102737	ENSG00000259107	LINC00911	-	long intergenic non-protein coding RNA 911	ncRNA
peak79897	chr14	89833100	89834356	3	6	0.0277722	Yes	intron (NM_001085471, intron 2 of 6)	intron (NM_001085471, intron 2 of 6)	49726	NM_005197	1112	Hs.434286	NM_005197	ENSG00000053254	FOXN3	C14orf116|CHES1|PRO1635	forkhead box N3	protein-coding	INTRON	-	0	NM_001085471	ENSG00000053254	FOXN3
peak80013	chr14	91065767	91066686	3	6	0.0277722	Yes	intron (NM_001010854, intron 17 of 19)	intron (NM_001010854, intron 17 of 19)	-42746	NR_110134	101928909	Hs.662545	NR_110134	ENSG00000259163	LOC101928909	-	uncharacterized LOC101928909	ncRNA	INTRON;TSS-50kb	-;+	0;-42846	NM_001010854;NR_110134	ENSG00000165914;NO_ENSEMBL	TTC7B;NO_SYMBOL
peak81167	chr14	105885367	105886434	3	6	0.0277722	Yes	promoter-TSS (NM_004689)	promoter-TSS (NM_004689)	175	NR_125384	100507437	Hs.676548	NR_125384	ENSG00000251602	LOC100507437	-	uncharacterized LOC100507437	ncRNA	TTS+10kb;TSS-1500	+;+	5805;-385	NM_001195082;NM_004689	ENSG00000226174;ENSG00000182979	TEX22;MTA1
peak81590	chr15	29862338	29864286	3	6	0.0277722	Yes	promoter-TSS (NM_015307)	promoter-TSS (NM_015307)	-385	NM_015307	23359	Hs.383564	NM_015307	ENSG00000104059	FAM189A1	TMEM228	family with sequence similarity 189, member A1	protein-coding	TSS-1500;TSS-1500	-;-	486;486	NM_015307;NM_015307	ENSG00000273564;ENSG00000104059	FAM189A1;FAM189A1
peak86362	chr16	11241732	11242431	3	6	0.0277722	Yes	intron (NM_015226, intron 21 of 22)	intron (NM_015226, intron 21 of 22)	107957	NM_003745	8651	Hs.50640	NM_003745	ENSG00000185338	SOCS1	CIS1|CISH1|JAB|SOCS-1|SSI-1|SSI1|TIP3	suppressor of cytokine signaling 1	protein-coding	INTRON	+	0	NM_015226	ENSG00000038532	CLEC16A
peak89167	chr16	84628609	84629369	3	6	0.0277722	Yes	intron (NM_021149, intron 2 of 3)	intron (NM_021149, intron 2 of 3)	22713	NM_021149	23406	Hs.289092	NM_021149	ENSG00000103187	COTL1	CLP	coactosin-like F-actin binding protein 1	protein-coding	INTRON	-	0	NM_021149	ENSG00000103187	COTL1
peak89492	chr16	88754289	88754941	3	6	0.0277722	Yes	Intergenic	Intergenic	-1733	NM_178310	333929	Hs.673548	NM_178310	ENSG00000185669	SNAI3	SMUC|SNAIL3|ZNF293|Zfp293	snail family zinc finger 3	protein-coding	TSS-50kb;TSS-50kb;TSS-50kb;TSS-50kb;TTS+10kb;TTS+10kb;TSS-50kb	-;+;-;-;-;+;+	37224;-18112;25159;1834;-8387;733;-43072	NM_000101;NM_001012762;NM_002461;NM_178310;NM_178841;NR_024399;NR_103774	ENSG00000051523;ENSG00000174177;ENSG00000167508;ENSG00000185669;ENSG00000158717;NO_ENSEMBL;NO_ENSEMBL	CYBA;CTU2;MVD;SNAI3;RNF166;NO_SYMBOL;NO_SYMBOL
peak94104	chr17	79056313	79057538	3	6	0.0277722	Yes	intron (NM_006340, intron 3 of 14)	intron (NM_006340, intron 3 of 14)	42247	NR_030394	724027		NR_030394	ENSG00000207736	MIR657	MIRN657|hsa-mir-657	microRNA 657	ncRNA	INTRON;TSS-50kb;TSS-50kb	+;-;+	0;47879;-42145	NM_006340;NR_026857;NR_036151	ENSG00000175866;NO_ENSEMBL;NO_ENSEMBL	BAIAP2;NO_SYMBOL;NO_SYMBOL
peak94771	chr18	5057368	5058331	3	6	0.0277722	Yes	Intergenic	Intergenic	139405	NM_001145194	642597	Hs.437160	NM_001145194		C18orf42	-	chromosome 18 open reading frame 42	protein-coding
peak105725	chr19	19572778	19573567	3	6	0.0277722	Yes	intron (NM_017660, intron 1 of 11)	intron (NM_017660, intron 1 of 11)	-2976	NM_001300946	54815	Hs.118964	NM_017660	ENSG00000167491	GATAD2A	p66alpha	GATA zinc finger domain containing 2A	protein-coding	TSS-50kb;INTRON	+;+	-3076;0	NM_001300946;NM_017660	ENSG00000167491;ENSG00000167491	GATAD2A;GATAD2A
peak107992	chr2	7067052	7067817	3	6	0.0277722	Yes	intron (NM_014746, intron 1 of 8)	intron (NM_014746, intron 1 of 8)	-8622	NR_033997	386597	Hs.559010	NR_033997	ENSG00000228203	RNF144A-AS1	-	RNF144A antisense RNA 1	ncRNA	INTRON;TSS-50kb	+;-	0;8722	NM_014746;NR_033997	ENSG00000151692;NO_ENSEMBL	RNF144A;NO_SYMBOL
peak108233	chr2	10200359	10201019	3	6	0.0277722	Yes	intron (NM_001037160, intron 2 of 2)	intron (NM_001037160, intron 2 of 2)	16317	NM_001177718	8462	Hs.12229	NM_003597	ENSG00000172059	KLF11	FKLF|FKLF1|MODY7|TIEG2|Tieg3	Kruppel-like factor 11	protein-coding	INTRON;TTS+10kb	-;+	0;5827	NM_001037160;NM_001177718	ENSG00000205795;ENSG00000172059	CYS1;KLF11
peak108993	chr2	20810866	20811549	3	6	0.0277722	Yes	Intergenic	Intergenic	-18900	NR_046836	100874343	Hs.591546	NR_046836	ENSG00000231948	HS1BP3-IT1	-	HS1BP3 intronic transcript 1	ncRNA	TTS+10kb;TSS-50kb	-;-	-6455;19001	NM_022460;NR_046836	ENSG00000118960;NO_ENSEMBL	HS1BP3;NO_SYMBOL
peak109202	chr2	25008525	25009193	3	6	0.0277722	Yes	Intergenic	MER5A|DNA|hAT-Charlie	-7316	NM_001199803	79172	Hs.731569	NM_024322	ENSG00000138092	CENPO	CENP-O|ICEN-36|MCM21R	centromere protein O	protein-coding	TTS+10kb;TSS-50kb	-;+	-4376;-7415	NM_001013663;NM_001199803	ENSG00000184924;ENSG00000138092	PTRHD1;CENPO
peak109373	chr2	27200780	27201608	3	6	0.0277722	Yes	intron (NM_012326, intron 1 of 6)	intron (NM_012326, intron 1 of 6)	7955	NM_012326	22924	Hs.515860	NM_012326	ENSG00000084764	MAPRE3	EB3|EBF3|EBF3-S|RP3	microtubule-associated protein, RP/EB family, member 3	protein-coding	TSS-50kb;INTRON	+;+	-36527;0	NM_001303050;NM_012326	ENSG00000084764;ENSG00000084764	MAPRE3;MAPRE3
peak111058	chr2	49997874	49998788	3	6	0.0277722	Yes	Intergenic	MER52A|LTR|ERV1	576563	NM_138735	9378	Hs.637685	NM_004801	ENSG00000179915	NRXN1	Hs.22998|PTHSL2|SCZD17	neurexin 1	protein-coding
peak111189	chr2	51180088	51180588	3	6	0.0277722	Yes	intron (NM_004801, intron 2 of 21)	MIRb|SINE|MIR	79336	NM_004801	9378	Hs.637685	NM_004801	ENSG00000179915	NRXN1	Hs.22998|PTHSL2|SCZD17	neurexin 1	protein-coding
peak111958	chr2	60901644	60902324	3	6	0.0277722	Yes	Intergenic	Intergenic	-81381	NM_022894	64895	Hs.387471	NM_022894	ENSG00000115421	PAPOLG	-	poly(A) polymerase gamma	protein-coding
peak114982	chr2	105800596	105801628	3	6	0.0277722	Yes	Intergenic	Intergenic	-57088	NM_007227	11250	Hs.590903	NM_007227		GPR45	PSP24|PSP24(ALPHA)|PSP24A	G protein-coupled receptor 45	protein-coding
peak115260	chr2	109294563	109295412	3	6	0.0277722	Yes	intron (NM_001193485, intron 8 of 9)	intron (NM_001193485, intron 8 of 9)	23720	NM_001193485	3987	Hs.597715	NM_004987	ENSG00000169756	LIMS1	PINCH|PINCH-1|PINCH1	LIM and senescent cell antigen-like domains 1	protein-coding	INTRON;TSS-50kb	+;+	0;-41048	NM_001193485;NM_006267	ENSG00000169756;ENSG00000153201	LIMS1;RANBP2
peak116623	chr2	125561397	125562837	3	6	0.0277722	Yes	intron (NM_130773, intron 19 of 23)	MLT1A|LTR|ERVL-MaLR	779253	NM_130773	129684	Hs.660653	NM_130773	ENSG00000155052	CNTNAP5	caspr5	contactin associated protein-like 5	protein-coding
peak116894	chr2	127807637	127808331	3	6	0.0277722	Yes	intron (NM_004305, intron 14 of 14)	intron (NM_004305, intron 14 of 14)	56919	NM_139343	274	Hs.193163	NM_004305	ENSG00000136717	BIN1	AMPH2|AMPHL|SH3P9	bridging integrator 1	protein-coding	INTRON	-	0	NM_004305	ENSG00000136717	BIN1
peak124288	chr2	182506589	182508825	3	6	0.0277722	Yes	intron (NM_201548, intron 1 of 12)	intron (NM_201548, intron 1 of 12)	14127	NM_001160277	375298	Hs.732358	NM_201548	ENSG00000188452	CERKL	RP26	ceramide kinase like	protein-coding	INTRON	-	0	NM_201548	ENSG00000188452	CERKL
peak127152	chr2	198736179	198737191	3	6	0.0277722	Yes	intron (NM_006226, intron 1 of 5)	intron (NM_006226, intron 1 of 5)	67259	NM_006226	5334	Hs.153322	NM_006226	ENSG00000115896	PLCL1	PLCE|PLCL|PLDL1|PPP1R127|PRIP	phospholipase C-like 1	protein-coding	INTRON	+	0	NM_006226	ENSG00000115896	PLCL1
peak130630	chr2	236341802	236343100	3	6	0.0277722	Yes	Intergenic	Intergenic	-60282	NM_001037131	116987	Hs.435039	NM_014914	ENSG00000157985	AGAP1	AGAP-1|CENTG2|GGAP1|cnt-g2	ArfGAP with GTPase domain, ankyrin repeat and PH domain 1	protein-coding
peak130744	chr2	238480533	238481241	3	6	0.0277722	Yes	Intergenic	Intergenic	5670	NM_015893	51052	Hs.247710	NM_015893	ENSG00000071677	PRLH	PRH|PRRP	prolactin releasing hormone	protein-coding	TTS+10kb;TTS+10kb	+;-	5170;-2177	NM_015893;NR_033308	ENSG00000071677;NO_ENSEMBL	PRLH;NO_SYMBOL
peak134975	chr21	15645715	15647008	3	6	0.0277722	Yes	non-coding (NR_003088, exon 1 of 5)	non-coding (NR_003088, exon 1 of 5)	242	NR_003087	150000	Hs.366575	NM_138726	ENSG00000243064	ABCC13	C21orf73|PRED6	ATP binding cassette subfamily C member 13, pseudogene	pseudo
peak138378	chr21	39082683	39084778	3	6	0.0277722	Yes	intron (NM_002240, intron 3 of 3)	intron (NM_002240, intron 3 of 3)	205010	NM_002240	3763	Hs.626242	NM_002240		KCNJ6	BIR1|GIRK-2|GIRK2|KATP-2|KATP2|KCNJ7|KIR3.2|KPLBS|hiGIRK2	potassium channel, inwardly rectifying subfamily J, member 6	protein-coding	INTRON	-	0	NM_002240	ENSG00000157542	KCNJ6
peak138836	chr21	44596654	44597455	3	6	0.0277722	Yes	Intergenic	L2b|LINE|L2	7895	NM_001314050	102724652	Hs.184085	NM_001314050	ENSG00000276076	LOC102724652	-	alpha-crystallin A chain	protein-coding	TTS+10kb;TTS+10kb	+;+	3623;4724	NM_000394;NM_001314050	ENSG00000160202;ENSG00000276076	CRYAA;CH507-152C13.3
peak141145	chr22	50745613	50746125	3	6	0.0277722	Yes	intron (NM_012401, intron 1 of 36)	CpG	132	NM_012401	23654	Hs.3989	NM_012401	ENSG00000196576	PLXNB2	MM1|Nbla00445|PLEXB2|dJ402G11.3	plexin B2	protein-coding	TTS+10kb;TSS-50kb;TSS-50kb;TSS-50kb	-;+;-;-	-4622;-35976;37148;45782	NM_001001794;NM_001242899;NM_002751;NM_002969	ENSG00000205593;ENSG00000100239;ENSG00000185386;ENSG00000188130	DENND6B;PPP6R2;MAPK11;MAPK12
peak151752	chr3	90231551	90231906	3	6	0.0277722	Yes	Intergenic	AluSx1|SINE|Alu	1075055	NM_182644	2042	Hs.123642	NM_005233	ENSG00000044524	EPHA3	EK4|ETK|ETK1|HEK|HEK4|TYRO4	EPH receptor A3	protein-coding
peak158698	chr3	151185901	151186714	3	6	0.0277722	Yes	Intergenic	Intergenic	-9811	NM_178822	285313	Hs.58561	NM_178822		IGSF10	CMF608	immunoglobulin superfamily, member 10	protein-coding	TSS-50kb;TSS-50kb	-;-	27831;9912	NM_001178146;NM_178822	NO_ENSEMBL;ENSG00000152580	NO_SYMBOL;IGSF10
peak159699	chr3	156956637	156957481	3	6	0.0277722	Yes	Intergenic	Intergenic	-78510	NM_020307	57018	Hs.4859	NM_020307	ENSG00000163660	CCNL1	ANIA6A|BM-001|PRO1073|ania-6a	cyclin L1	protein-coding
peak165582	chr4	6299564	6300496	3	6	0.0277722	Yes	intron (NM_006005, intron 7 of 7)	intron (NM_006005, intron 7 of 7)	28453	NM_006005	7466	Hs.518602	NM_006005	ENSG00000109501	WFS1	CTRCT41|WFRS|WFS|WFSL	Wolfram syndrome 1 (wolframin)	protein-coding	INTRON	+	0	NM_006005	ENSG00000109501	WFS1
peak174704	chr4	71996084	71997415	3	6	0.0277722	Yes	Intergenic	Intergenic	-56253	NM_001134742	8671	Hs.5462	NM_003759	ENSG00000080493	SLC4A4	HNBC1|KNBC|NBC1|NBC2|NBCe1-A|SLC4A5|hhNMC|pNBC	solute carrier family 4 (sodium bicarbonate cotransporter), member 4	protein-coding
peak179770	chr4	108964555	108967454	3	6	0.0277722	Yes	Intergenic	Intergenic	55135	NM_005327	3033	Hs.438289	NM_005327	ENSG00000138796	HADH	HAD|HADH1|HADHSC|HCDH|HHF4|MSCHAD|SCHAD	hydroxyacyl-CoA dehydrogenase	protein-coding	TTS+10kb;TTS+10kb	-;+	-2796;9774	NM_001166119;NM_005327	ENSG00000138795;ENSG00000138796	LEF1;HADH
peak182354	chr4	123679060	123679713	3	6	0.0277722	Yes	Intergenic	Intergenic	25530	NM_001178007	166379	Hs.400698	NM_152618	ENSG00000181004	BBS12	C4orf24	Bardet-Biedl syndrome 12	protein-coding	TSS-50kb	-	25429	NR_024041	NO_ENSEMBL	NO_SYMBOL
peak186960	chr4	153164899	153165659	3	6	0.0277722	Yes	Intergenic	Intergenic	-93528	NR_104273	102191832	Hs.712524	NR_104273	ENSG00000270751	DEAR	DEspR	dual endothelin-1(VEGFsp)/angiotensin II receptor pseudogene	pseudo
peak197943	chr5	31754868	31756554	3	6	0.0277722	Yes	Intergenic	Intergenic	-43320	NM_178140	23037	Hs.481819	NM_015022	ENSG00000133401	PDZD2	AIPC|PAPIN|PDZK3|PIN1	PDZ domain containing 2	protein-coding	TSS-50kb	+	-43419	NM_178140	ENSG00000133401	PDZD2
peak198664	chr5	38265431	38266404	3	6	0.0277722	Yes	intron (NM_001205301, intron 1 of 22)	MER5A|DNA|hAT-Charlie	7407	NM_152403	133584	Hs.20103	NM_152403	ENSG00000164318	EGFLAM	AGRINL|AGRNL|PIKA	EGF-like, fibronectin type III and laminin G domains	protein-coding
peak200128	chr5	52775379	52776736	3	6	0.0277722	Yes	promoter-TSS (NM_006350)	promoter-TSS (NM_006350)	-206	NM_006350	10468	Hs.9914	NM_006350	ENSG00000134363	FST	FS	follistatin	protein-coding	TSS-1500	+	-305	NM_006350	ENSG00000134363	FST
peak201270	chr5	63257258	63259372	3	6	0.0277722	Yes	promoter-TSS (NM_000524)	promoter-TSS (NM_000524)	-196	NM_000524	3350	Hs.247940	NM_000524		HTR1A	5-HT-1A|5-HT1A|5HT1a|ADRB2RL1|ADRBRL1|G-21|PFMCD	5-hydroxytryptamine (serotonin) receptor 1A, G protein-coupled	protein-coding	TSS-1500	-	297	NM_000524	ENSG00000178394	HTR1A
peak207640	chr5	110493610	110494389	3	6	0.0277722	Yes	Intergenic	Intergenic	-65947	NM_001744	814	Hs.591269	NM_001744		CAMK4	CaMK IV|CaMK-GR|IV|caMK	calcium/calmodulin-dependent protein kinase IV	protein-coding
peak208550	chr5	115961697	115962647	3	6	0.0277722	Yes	Intergenic	Intergenic	-51550	NM_020796	57556	Hs.156967	NM_020681	ENSG00000092421	SEMA6A	HT018|SEMA|SEMA6A1|SEMAQ|VIA	sema domain, transmembrane domain (TM), and cytoplasmic domain, (semaphorin) 6A	protein-coding
peak211941	chr5	145945246	145946131	3	6	0.0277722	Yes	Intergenic	Intergenic	-50013	NM_194251	134391	Hs.483732	NM_194251		GPR151	GALR4|GALRL|GPCR|PGR7	G protein-coupled receptor 151	protein-coding
peak214126	chr5	167412010	167412961	3	6	0.0277722	Yes	intron (NM_001080428, intron 2 of 24)	intron (NM_001080428, intron 2 of 24)	230545	NM_001080428	57451	Hs.631957	NM_001080428	ENSG00000145934	TENM2	ODZ2|TEN-M2|TNM2|ten-2	teneurin transmembrane protein 2	protein-coding	INTRON	+	0	NM_001080428	NO_ENSEMBL	NO_SYMBOL
peak216837	chr6	25411432	25412200	3	6	0.0277722	Yes	intron (NM_017640, intron 2 of 36)	intron (NM_017640, intron 2 of 36)	132160	NM_001173977	55604	Hs.649550	NM_017640	ENSG00000079691	LRRC16A	CARMIL|CARMIL1|CARMIL1a|LRRC16|dJ501N12.1|dJ501N12.5	leucine rich repeat containing 16A	protein-coding	INTRON	+	0	NM_017640	ENSG00000079691	CARMIL1
peak218888	chr6	52098865	52099695	3	6	0.0277722	Yes	Intergenic	Intergenic	10018	NM_052872	112744	Hs.272295	NM_052872	ENSG00000112116	IL17F	CANDF6|IL-17F|ML-1|ML1	interleukin 17F	protein-coding	TTS+10kb	-	-2303	NM_052872	ENSG00000112116	IL17F
peak224482	chr6	91123346	91124128	3	6	0.0277722	Yes	Intergenic	Intergenic	101276	NR_039671	100616109		NR_039671	ENSG00000266760	MIR4464	mir-4464	microRNA 4464	ncRNA
peak233668	chr6	152659569	152661015	3	6	0.0277722	Yes	intron (NM_033071, intron 74 of 145)	intron (NM_033071, intron 74 of 145)	-41373	NR_120501	100505475	Hs.571203	NR_120501		SYNE1-AS1	-	SYNE1 antisense RNA 1	ncRNA	INTRON;TSS-50kb	-;+	0;-41472	NM_033071;NR_120501	ENSG00000131018;NO_ENSEMBL	SYNE1;NO_SYMBOL
peak239531	chr7	34197658	34198791	3	6	0.0277722	Yes	Intergenic	Intergenic	253702	NM_133468	168667	Hs.660998	NM_133468	ENSG00000164619	BMPER	CRIM3|CV-2|CV2	BMP binding endothelial regulator	protein-coding	TTS+10kb	+	2841	NM_133468	ENSG00000164619	BMPER
peak242807	chr7	73061881	73062758	3	6	0.0277722	Yes	Intergenic	CpG	-19854	NM_001077621	155382	Hs.647037	NM_152560	ENSG00000176428	VPS37D	WBSCR24	vacuolar protein sorting 37 homolog D (S. cerevisiae)	protein-coding	TSS-50kb;TSS-50kb;TSS-50kb	+;-;+	-19953;23551;-35677	NM_001077621;NM_032954;NR_045512	ENSG00000176428;ENSG00000009950;NO_ENSEMBL	VPS37D;MLXIPL;NO_SYMBOL
peak243459	chr7	79839462	79840392	3	6	0.0277722	Yes	intron (NM_001256414, intron 5 of 7)	intron (NM_001256414, intron 5 of 7)	74856	NM_001256414	2770	Hs.134587	NM_002069	ENSG00000127955	GNAI1	Gi	guanine nucleotide binding protein (G protein), alpha inhibiting activity polypeptide 1	protein-coding	INTRON	+	0	NM_001256414	ENSG00000127955	GNAI1
peak245848	chr7	92874806	92875802	3	6	0.0277722	Yes	intron (NM_024553, intron 2 of 11)	intron (NM_024553, intron 2 of 11)	13651	NM_017667	55610	Hs.202424	NM_017667	ENSG00000004766	VPS50	CCDC132|VPS54L	VPS50 EARP/GARPII complex subunit	protein-coding	TSS-50kb;INTRON;TSS-50kb	-;+;-	19573;0;26497	NM_001039372;NM_024553;NM_198151	ENSG00000188175;ENSG00000004766;ENSG00000188175	HEPACAM2;VPS50;HEPACAM2
peak247015	chr7	107146118	107147606	3	6	0.0277722	Yes	intron (NM_181733, intron 6 of 20)	L1PB3|LINE|L1	36360	NM_005295	2845	Hs.657277	NM_005295	ENSG00000172209	GPR22	-	G protein-coupled receptor 22	protein-coding
peak250597	chr7	127601598	127603194	3	6	0.0277722	Yes	intron (NM_014390, intron 15 of 23)	intron (NM_014390, intron 15 of 23)	-35166	NR_027330	27099	Hs.657377	NM_014411	ENSG00000279078	SND1-IT1	C7orf54|NAG8|NSG-X	SND1 intronic transcript 1	ncRNA	INTRON;TSS-50kb	+;+	0;-35265	NM_014390;NR_027330	ENSG00000197157;NO_ENSEMBL	SND1;NO_SYMBOL
peak250665	chr7	128045056	128046238	3	6	0.0277722	Yes	intron (NM_001304521, intron 1 of 13)	CpG	377	NM_001142574	3614	Hs.654401	NM_000883	ENSG00000106348	IMPDH1	IMPD|IMPD1|IMPDH-I|LCA11|RP10|sWSS2608	IMP (inosine 5'-monophosphate) dehydrogenase 1	protein-coding	TSS-50kb	-	44009	NM_001114726	ENSG00000224940	PRRT4
peak252894	chr7	150096884	150098117	3	6	0.0277722	Yes	Intergenic	L2b|LINE|L2	-5339	NR_027237	728743	Hs.650365	NM_001080852		LOC728743	-	zinc finger protein pseudogene	pseudo	TTS+10kb;TSS-50kb;TSS-50kb	+;+;+	1882;-5439;-33341	NM_173680;NR_027237;NR_034033	ENSG00000196456;NO_ENSEMBL;NO_ENSEMBL	ZNF775;NO_SYMBOL;NO_SYMBOL
peak255955	chr8	22084722	22085705	3	6	0.0277722	Yes	intron (NM_014759, intron 2 of 4)	intron (NM_014759, intron 2 of 4)	4637	NM_001099335	9796	Hs.334688	NM_014759	ENSG00000168490	PHYHIP	DYRK1AP3|PAHX-AP|PAHXAP1	phytanoyl-CoA 2-hydroxylase interacting protein	protein-coding	TSS-50kb;TSS-50kb;INTRON;TSS-50kb	+;+;-;+	-47965;-17240;0;-46864	NM_001135721;NM_001722;NM_014759;NM_018068	ENSG00000197181;ENSG00000168495;ENSG00000168490;ENSG00000197181	PIWIL2;POLR3D;PHYHIP;PIWIL2
peak256086	chr8	23329690	23330363	3	6	0.0277722	Yes	Intergenic	Intergenic	-14783	NM_001128930	9583	Hs.444389	NM_004901	ENSG00000197217	ENTPD4	LALP70|LAP70|LYSAL1|NTPDase-4|UDPase	ectonucleoside triphosphate diphosphohydrolase 4	protein-coding	TSS-50kb	-	14883	NM_001128930	ENSG00000197217	ENTPD4
peak256290	chr8	26428430	26429328	3	6	0.0277722	Yes	intron (NM_001197293, intron 1 of 13)	intron (NM_001197293, intron 1 of 13)	-6461	NM_001386	1808	Hs.593187	NM_001386	ENSG00000092964	DPYSL2	CRMP-2|CRMP2|DHPRP2|DRP-2|DRP2|N2A3|ULIP-2|ULIP2	dihydropyrimidinase-like 2	protein-coding	INTRON;TSS-50kb;TSS-50kb	+;+;+	0;-7141;-6040	NM_001197293;NM_001244604;NM_001386	ENSG00000092964;ENSG00000092964;ENSG00000092964	DPYSL2;DPYSL2;DPYSL2
peak261297	chr8	73163091	73164515	3	6	0.0277722	Yes	promoter-TSS (NR_033867)	promoter-TSS (NR_033867)	66	NR_033867	392232	Hs.454043	NR_033867	ENSG00000250979	LOC392232	-	transient receptor potential cation channel, subfamily A, member 1 pseudogene	pseudo	TSS-200	-	35	NR_033867	NO_ENSEMBL	NO_SYMBOL
peak262843	chr8	82214344	82215283	3	6	0.0277722	Yes	Intergenic	Intergenic	22096	NM_001444	2171	Hs.408061	NM_001444	ENSG00000164687	FABP5	E-FABP|EFABP|KFABP|PA-FABP|PAFABP	fatty acid binding protein 5 (psoriasis-associated)	protein-coding
peak262886	chr8	82502990	82503708	3	6	0.0277722	Yes	Intergenic	Intergenic	-59799	NM_001105281	646486	Hs.586370	NM_001105281	ENSG00000197416	FABP12	-	fatty acid binding protein 12	protein-coding
peak263680	chr8	87045424	87046085	3	6	0.0277722	Yes	Intergenic	Intergenic	36096	NM_033126	85481	Hs.680136	NM_033126	ENSG00000147613	PSKH2	-	protein serine kinase H2	protein-coding
peak270911	chr8	139337940	139338921	3	6	0.0277722	Yes	intron (NM_015912, intron 2 of 19)	intron (NM_015912, intron 2 of 19)	170634	NM_015912	51059	Hs.126024	NM_015912	ENSG00000147724	FAM135B	C8ORFK32	family with sequence similarity 135, member B	protein-coding	INTRON	-	0	NM_015912	ENSG00000147724	FAM135B
peak271848	chr9	4147511	4148486	3	6	0.0277722	Yes	intron (NM_001042413, intron 2 of 10)	intron (NM_001042413, intron 2 of 10)	4184	NM_152629	169792	Hs.162125	NM_152629	ENSG00000107249	GLIS3	ZNF515	GLIS family zinc finger 3	protein-coding	INTRON	-	0	NM_001042413	ENSG00000107249	GLIS3
peak273595	chr9	17004731	17005859	3	6	0.0277722	Yes	Intergenic	Intergenic	-129694	NM_001286985	54875	Hs.435381	NM_017738	ENSG00000044459	CNTLN	C9orf101|C9orf39|bA340N12.1	centlein, centrosomal protein	protein-coding
peak279895	chr9	122731149	122731999	3	6	0.0277722	Yes	Intergenic	Intergenic	34236	NR_132393	106146149	Hs.638938	NR_132393		LINC01613	n341773	long intergenic non-protein coding RNA 1613	ncRNA
peak282282	chrX	31054909	31055502	3	6	0.0277722	Yes	Intergenic	MLT1H|LTR|ERVL-MaLR	34964	NM_031894	53940	Hs.333125	NM_031894	ENSG00000132446	FTHL17	CT38	ferritin, heavy polypeptide-like 17	protein-coding
peak282547	chrX	39589480	39590620	3	6	0.0277722	Yes	Intergenic	Intergenic	69580	NR_037501	100500822		NR_037501	ENSG00000263730	MIR3937	-	microRNA 3937	ncRNA
peak283336	chrX	73769878	73770671	3	6	0.0277722	Yes	Intergenic	Intergenic	64186	NM_183353	51132	Hs.653288	NM_016120		RLIM	NY-REN-43|RNF12	ring finger protein, LIM domain interacting	protein-coding
peak285807	chrX	152772842	152773448	3	6	0.0277722	Yes	intron (NM_001711, intron 7 of 7)	intron (NM_001711, intron 7 of 7)	-12162	NR_073156	55559	Hs.170835	NM_017518	ENSG00000213397	HAUS7	UCHL5IP|UIP1	HAUS augmin like complex subunit 7	protein-coding	INTRON;TSS-50kb;TSS-50kb;TSS-50kb	+;-;+;-	0;37157;-28534;12263	NM_001711;NM_017518;NM_021949;NR_073156	ENSG00000182492;ENSG00000213397;ENSG00000067842;NO_ENSEMBL	BGN;HAUS7;ATP2B3;NO_SYMBOL
peak285825	chrX	153029250	153030026	3	6	0.0277722	Yes	promoter-TSS (NM_001163257)	promoter-TSS (NM_001163257)	-13	NM_005393	5365	Hs.632833	NM_005393	ENSG00000198753	PLXNB3	PLEXB3|PLEXR|PLXN6	plexin B3	protein-coding	TSS-200;TSS-50kb;TSS-50kb;TSS-50kb;TSS-50kb	+;+;+;+;-	-112;-16917;-30365;-30091;39215	NM_001163257;NM_001170761;NM_001204526;NM_001204527;NM_001256447	ENSG00000198753;ENSG00000184343;ENSG00000180879;ENSG00000180879;ENSG00000185825	PLXNB3;SRPK3;SSR4;SSR4;BCAP31
peak88342	chr16	69894826	69896067	6	0	0.0277722	No	intron (NM_007014, intron 7 of 24)	intron (NM_007014, intron 7 of 24)	22807	NM_001270453	11060	Hs.408458	NM_007014	ENSG00000198373	WWP2	AIP2|WWp2-like	WW domain containing E3 ubiquitin protein ligase 2	protein-coding	INTRON	+	0	NM_007014	ENSG00000198373	WWP2
peak114220	chr2	91764027	91764668	6	0	0.0277722	No	Intergenic	Intergenic	83627	NR_027238	654342	Hs.469287	NR_027238		LOC654342	-	lymphocyte-specific protein 1 pseudogene	pseudo
peak145745	chr3	36933012	36933654	6	0	0.0277722	No	intron (NM_014831, intron 6 of 22)	intron (NM_014831, intron 6 of 22)	53215	NM_014831	9881	Hs.170999	NM_014831	ENSG00000168016	TRANK1	LBA1	tetratricopeptide repeat and ankyrin repeat containing 1	protein-coding	INTRON	-	0	NM_014831	ENSG00000168016	TRANK1
peak246962	chr7	106572725	106573273	6	0	0.0277722	No	Intergenic	Intergenic	67075	NM_002649	5294	Hs.32942	NM_002649	ENSG00000105851	PIK3CG	PI3CG|PI3K|PI3Kgamma|PIK3|p110gamma|p120-PI3K	phosphatidylinositol-4,5-bisphosphate 3-kinase, catalytic subunit gamma	protein-coding
peak76287	chr14	50770558	50771089	7	1	0.0405594	No	intron (NM_024884, intron 1 of 9)	Tigger3a|DNA|TcMar-Tigger	-4160	NR_039726	100616261		NR_039726	ENSG00000264712	MIR4504	-	microRNA 4504	ncRNA	TSS-50kb;TSS-50kb	+;-	-8322;4261	NM_015684;NR_039726	ENSG00000125375;NO_ENSEMBL	ATP5S;NO_SYMBOL
peak86166	chr16	6886500	6887415	7	1	0.0405594	No	intron (NM_001142334, intron 1 of 13)	(TGGA)n|Simple_repeat|Simple_repeat	63148	NM_001142334	54715	Hs.459842	NM_018723	ENSG00000078328	RBFOX1	2BP1|A2BP1|FOX-1|FOX1|HRNBP1	RNA binding protein, fox-1 homolog (C. elegans) 1	protein-coding
peak92607	chr17	55791959	55792649	7	1	0.0405594	No	Intergenic	Intergenic	30386	NM_001282544	101927581	Hs.540784	NM_001282544	ENSG00000166329	CCDC182	-	coiled-coil domain containing 182	protein-coding
peak178964	chr4	103678941	103679651	7	1	0.0405594	No	intron (NM_005908, intron 1 of 16)	L2a|LINE|L2	2855	NM_005908	4126	Hs.480415	NM_005908	ENSG00000109323	MANBA	MANB1	mannosidase, beta A, lysosomal	protein-coding	TSS-50kb	+	-18997	NR_125932	NO_ENSEMBL	NO_SYMBOL
peak341	chr1	6483038	6484364	2	5	0.0405594	Yes	Intergenic	Intergenic	-1147	NM_031475	83715	Hs.744222	NM_031475	ENSG00000187017	ESPN	DFNB36|LP2654	espin	protein-coding	TSS-50kb;TSS-50kb;TSS-1500;TSS-50kb;TTS+10kb	-;-;+;-;-	29976;3823;-1246;37919;-6153	NM_007274;NM_019089;NM_031475;NM_181864;NR_036218	ENSG00000097021;ENSG00000069812;ENSG00000187017;ENSG00000097021;NO_ENSEMBL	ACOT7;HES2;ESPN;ACOT7;NO_SYMBOL
peak999	chr1	16050283	16050869	2	5	0.0405594	Yes	intron (NM_015164, intron 7 of 19)	intron (NM_015164, intron 7 of 19)	-12233	NM_207348	284723	Hs.631867	NM_207348	ENSG00000162461	SLC25A34	-	solute carrier family 25, member 34	protein-coding	TSS-50kb;TSS-50kb;TSS-50kb;INTRON;TSS-50kb;TSS-50kb	+;+;+;+;+;+	-18510;-40517;-40982;0;-34778;-12332	NM_001013641;NM_001024215;NM_001024216;NM_015164;NM_017556;NM_207348	ENSG00000162460;ENSG00000162458;ENSG00000162458;ENSG00000116786;ENSG00000162458;ENSG00000162461	TMEM82;FBLIM1;FBLIM1;PLEKHM2;FBLIM1;SLC25A34
peak1448	chr1	21958416	21959029	2	5	0.0405594	Yes	intron (NM_002885, intron 2 of 24)	intron (NM_002885, intron 2 of 24)	19625	NM_001145658	5909	Hs.148178	NM_002885	ENSG00000076864	RAP1GAP	RAP1GA1|RAP1GAP1|RAP1GAPII|RAPGAP	RAP1 GTPase activating protein	protein-coding	INTRON	-	0	NM_002885	ENSG00000076864	RAP1GAP
peak3842	chr1	59694740	59695339	2	5	0.0405594	Yes	Intergenic	ERV3-16A3_I-int|LTR|ERVL	-67585	NM_001113411	55277	Hs.444301	NM_018291	ENSG00000172456	FGGY	-	FGGY carbohydrate kinase domain containing	protein-coding
peak5796	chr1	79115076	79116249	2	5	0.0405594	Yes	intron (NM_006417, intron 1 of 8)	intron (NM_006417, intron 1 of 8)	186	NM_006417	10561	Hs.82316	NM_006417	ENSG00000137965	IFI44	MTAP44|TLDC5|p44	interferon-induced protein 44	protein-coding	INTRON;TTS+10kb	+;+	0;3933	NM_006417;NM_006820	ENSG00000137965;ENSG00000137959	IFI44;IFI44L
peak9757	chr1	118172428	118174680	2	5	0.0405594	Yes	Intergenic	Intergenic	24950	NM_017709	54855	Hs.356216	NM_017709	ENSG00000183508	FAM46C	-	family with sequence similarity 46, member C	protein-coding	TTS+10kb;TSS-50kb	+;-	2644;24850	NM_017709;NR_121626	ENSG00000183508;NO_ENSEMBL	FAM46C;NO_SYMBOL
peak11286	chr1	166949768	166950696	2	5	0.0405594	Yes	intron (NM_001286378, intron 1 of 12)	intron (NM_001286378, intron 1 of 12)	5413	NM_001286378	84944	Hs.651245	NM_032858	ENSG00000143194	MAEL	CT128|SPATA35	maelstrom spermatogenic transposon silencer	protein-coding	INTRON;TSS-50kb;TSS-50kb	+;+;-	0;-8193;5313	NM_001286378;NM_032858;NM_199351	ENSG00000143194;ENSG00000143194;ENSG00000143195	MAEL;MAEL;ILDR2
peak14047	chr1	197243876	197244606	2	5	0.0405594	Yes	intron (NR_047563, intron 1 of 12)	MLT1C|LTR|ERVL-MaLR	6907	NR_047564	23418	Hs.126135	NM_012076	ENSG00000134376	CRB1	LCA8|RP12	crumbs family member 1, photoreceptor morphogenesis associated	protein-coding
peak14984	chr1	205628005	205628666	2	5	0.0405594	Yes	3' UTR (NM_033102, exon 5 of 5)	3' UTR (NM_033102, exon 5 of 5)	21294	NM_033102	85414	Hs.278695	NM_033102	ENSG00000158715	SLC45A3	IPCA-2|IPCA-6|IPCA-8|IPCA6|PCANAP2|PCANAP6|PCANAP8|PRST	solute carrier family 45, member 3	protein-coding	TSS-50kb	-	26437	NM_021795	ENSG00000158711	ELK4
peak18894	chr10	7602410	7603935	2	5	0.0405594	Yes	3' UTR (NM_032817, exon 11 of 11)	3' UTR (NM_032817, exon 11 of 11)	58463	NM_032817	80760	Hs.498586	NM_030569	ENSG00000123243	ITIH5	ITI-HC5|PP14776	inter-alpha-trypsin inhibitor heavy chain family, member 5	protein-coding
peak19857	chr10	17776491	17777807	2	5	0.0405594	Yes	Intergenic	LTR40a|LTR|ERVL	-17111	NM_001098844	653567	Hs.564139	NM_001013629	ENSG00000148483	TMEM236	FAM23A|FAM23B|bA162I21.2|bA16O1.2	transmembrane protein 236	protein-coding	TSS-50kb	+	-17210	NM_001098844	ENSG00000148483	TMEM236
peak20532	chr10	24526664	24528550	2	5	0.0405594	Yes	intron (NM_001282767, intron 2 of 18)	intron (NM_001282767, intron 2 of 18)	29887	NM_001282768	56243	Hs.445885	NM_019590	ENSG00000120549	KIAA1217	SKT	KIAA1217	protein-coding	INTRON;TSS-50kb	+;+	0;-37106	NM_001282767;NR_030334	ENSG00000120549;NO_ENSEMBL	KIAA1217;NO_SYMBOL
peak20554	chr10	24745048	24745666	2	5	0.0405594	Yes	intron (NM_001282769, intron 1 of 13)	intron (NM_001282769, intron 1 of 13)	6995	NM_001282769	56243	Hs.445885	NM_019590	ENSG00000120549	KIAA1217	SKT	KIAA1217	protein-coding	INTRON;TSS-50kb	+;+	0;-10176	NM_001282769;NM_001282770	ENSG00000120549;ENSG00000120549	KIAA1217;KIAA1217
peak21044	chr10	30990295	30990978	2	5	0.0405594	Yes	intron (NR_036438, intron 5 of 9)	intron (NR_036438, intron 5 of 9)	9434	NR_036438	645954	Hs.408581	NR_036438		SVILP1	-	supervillin pseudogene 1	pseudo	INTRON	+	0	NR_036438	NO_ENSEMBL	NO_SYMBOL
peak21176	chr10	32620968	32621956	2	5	0.0405594	Yes	intron (NM_001282391, intron 1 of 13)	MLT1F1|LTR|ERVL-MaLR	14514	NM_001272019	80314	Hs.167805	NM_025209	ENSG00000120616	EPC1	Epl1	enhancer of polycomb homolog 1 (Drosophila)	protein-coding	TSS-50kb	+	-14929	NR_104163	NO_ENSEMBL	NO_SYMBOL
peak22234	chr10	52274675	52275368	2	5	0.0405594	Yes	intron (NM_147156, intron 3 of 10)	intron (NM_147156, intron 3 of 10)	108715	NM_147156	259230	Hs.654698	NM_147156	ENSG00000198964	SGMS1	MOB|MOB1|SMS1|TMEM23|hmob33	sphingomyelin synthase 1	protein-coding	INTRON	-	0	NM_147156	ENSG00000198964	SGMS1
peak23956	chr10	62405480	62407244	2	5	0.0405594	Yes	intron (NM_001204403, intron 1 of 43)	intron (NM_001204403, intron 1 of 43)	-73648	NM_001204404	288	Hs.499725	NM_001149	ENSG00000151150	ANK3	ANKYRIN-G|MRT37	ankyrin 3, node of Ranvier (ankyrin G)	protein-coding	INTRON	-	0	NM_001204403	ENSG00000151150	ANK3
peak25487	chr10	79169555	79170418	2	5	0.0405594	Yes	intron (NM_001014797, intron 1 of 28)	intron (NM_001014797, intron 1 of 28)	59357	NR_126365	101929286	Hs.568867	NR_126365		KCNMA1-AS3	-	KCNMA1 antisense RNA 3	ncRNA	INTRON	-	0	NM_001014797	ENSG00000156113	KCNMA1
peak25707	chr10	81005952	81006695	2	5	0.0405594	Yes	intron (NM_020338, intron 7 of 24)	intron (NM_020338, intron 7 of 24)	-100896	NM_005729	10105	Hs.381072	NM_005729	ENSG00000108179	PPIF	CYP3|CyP-M|Cyp-D|CypD	peptidylprolyl isomerase F	protein-coding	INTRON	+	0	NM_020338	ENSG00000108175	ZMIZ1
peak28527	chr10	115697443	115698123	2	5	0.0405594	Yes	Intergenic	L2c|LINE|L2	83392	NM_198514	374354	Hs.369924	NM_198514		NHLRC2	-	NHL repeat containing 2	protein-coding
peak30228	chr11	6589364	6590129	2	5	0.0405594	Yes	exon (NM_144666, exon 38 of 43)	exon (NM_144666, exon 38 of 43)	35133	NM_015324	23378	Hs.652255	NM_015324		RRP8	KIAA0409|NML	ribosomal RNA processing 8, methyltransferase, homolog (yeast)	protein-coding	TSS-50kb;TSS-50kb;EXON	+;+;+	-35393;-35291;0	NM_001014795;NM_004517;NM_144666	ENSG00000166333;ENSG00000166333;ENSG00000179532	ILK;ILK;DNHD1
peak30245	chr11	6726886	6727592	2	5	0.0405594	Yes	Intergenic	MER20|DNA|hAT-Charlie	15871	NR_003945	387751	Hs.494757	NR_003945	ENSG00000254838	GVINP1	GVIN1|GVIN1P|VLIG-1|VLIG1	GTPase, very large interferon inducible pseudogene 1	pseudo	TSS-50kb;TTS+10kb	-;-	22708;-7241	NM_022061;NR_003945	ENSG00000158042;NO_ENSEMBL	MRPL17;NO_SYMBOL
peak33203	chr11	32073672	32074510	2	5	0.0405594	Yes	Intergenic	Intergenic	-11227	NR_120526	100506675	Hs.446169	NR_120526	ENSG00000254584	LOC100506675	-	uncharacterized LOC100506675	ncRNA	TSS-50kb;TSS-50kb	+;-	-38485;11328	NM_002901;NR_120526	ENSG00000049449;NO_ENSEMBL	RCN1;NO_SYMBOL
peak34944	chr11	46939687	46940353	2	5	0.0405594	Yes	5' UTR (NM_002334, exon 1 of 38)	5' UTR (NM_002334, exon 1 of 38)	153	NM_002334	4038	Hs.4930	NM_002334	ENSG00000134569	LRP4	CLSS|CMS17|LRP-4|LRP10|MEGF7|SOST2	LDL receptor related protein 4	protein-coding	TSS-50kb	+	-18319	NM_024113	ENSG00000149179	C11orf49
peak35094	chr11	49229143	49230294	2	5	0.0405594	Yes	intron (NM_001193471, intron 1 of 19)	CpG	503	NM_001014986	2346	Hs.645352	NM_004476	ENSG00000086205	FOLH1	FGCP|FOLH|GCP2|GCPII|NAALAD1|NAALAdase|PSM|PSMA|mGCP	folate hydrolase (prostate-specific membrane antigen) 1	protein-coding
peak35364	chr11	57412081	57412703	2	5	0.0405594	Yes	TTS (NM_145008)	TTS (NM_145008)	3721	NR_029673	406919		NR_029673	ENSG00000208009	MIR130A	MIRN130A|miRNA130A|mir-130a	microRNA 130a	ncRNA	TSS-50kb;TSS-50kb;TTS+10kb;TTS+10kb	+;+;-;+	-12923;-23181;-267;3621	NM_006831;NM_015457;NM_145008;NR_029673	ENSG00000172409;ENSG00000156599;ENSG00000166793;NO_ENSEMBL	CLP1;ZDHHC5;YPEL4;NO_SYMBOL
peak39929	chr11	102261327	102262099	2	5	0.0405594	Yes	Intergenic	Intergenic	43608	NM_001256163	329	Hs.696238	NM_001166	ENSG00000110330	BIRC2	API1|HIAP2|Hiap-2|MIHB|RNF48|c-IAP1|cIAP1	baculoviral IAP repeat containing 2	protein-coding	TTS+10kb	-	-5442	NM_052932	ENSG00000152558	TMEM123
peak40312	chr11	104788127	104789797	2	5	0.0405594	Yes	promoter-TSS (NR_034079)	promoter-TSS (NR_034079)	-60	NR_034078	643733	Hs.713751	NR_034078	ENSG00000235505	LOC643733	-	caspase 4, apoptosis-related cysteine peptidase pseudogene	pseudo	TSS-50kb;TSS-200	-;-	19666;161	NR_034068;NR_034079	NO_ENSEMBL;NO_ENSEMBL	NO_SYMBOL;NO_SYMBOL
peak40315	chr11	104817577	104818228	2	5	0.0405594	Yes	exon (NM_001225, exon 7 of 9)	exon (NM_001225, exon 7 of 9)	9519	NM_033306	837	Hs.138378	NM_001225	ENSG00000196954	CASP4	ICE(rel)II|ICEREL-II|ICH-2|Mih1/TX|TX	caspase 4	protein-coding	EXON;TSS-50kb;TSS-50kb	-;-;-	0;48606;29101	NM_001225;NR_034068;NR_034079	ENSG00000196954;NO_ENSEMBL;NO_ENSEMBL	CASP4;NO_SYMBOL;NO_SYMBOL
peak40722	chr11	107589775	107591360	2	5	0.0405594	Yes	Intergenic	LTR88c|LTR|Gypsy?	-7781	NM_003063	6588	Hs.334629	NM_003063	ENSG00000170290	SLN	-	sarcolipin	protein-coding	TSS-50kb	-	7882	NM_003063	ENSG00000170290	SLN
peak43298	chr12	6290993	6291939	2	5	0.0405594	Yes	Intergenic	Intergenic	-18016	NM_001769	928	Hs.114286	NM_001769	ENSG00000010278	CD9	BTCC-1|DRAP-27|MIC3|MRP-1|TSPAN-29|TSPAN29	CD9 molecule	protein-coding	TSS-50kb	+	-18115	NM_001769	ENSG00000010278	CD9
peak43638	chr12	10078168	10078830	2	5	0.0405594	Yes	intron (NM_207375, intron 2 of 4)	LOR1a|LTR|ERV1	6481	NM_207375	387836	Hs.527665	NM_207375	ENSG00000188393	CLEC2A	INPE5792|KACL|PILAR|UNQ5792	C-type lectin domain family 2, member A	protein-coding	TSS-50kb;TSS-50kb	+;+	-25515;-45608	NM_001207010;NM_001300730	ENSG00000172322;ENSG00000172322	CLEC12A;CLEC12A
peak44415	chr12	15933121	15934457	2	5	0.0405594	Yes	intron (NM_004447, intron 1 of 20)	intron (NM_004447, intron 1 of 20)	8721	NM_004447	2059	Hs.591160	NM_004447	ENSG00000151491	EPS8	DFNB102	epidermal growth factor receptor pathway substrate 8	protein-coding	INTRON	-	0	NM_004447	ENSG00000151491	EPS8
peak45089	chr12	19534708	19535665	2	5	0.0405594	Yes	Intergenic	Intergenic	-57421	NM_001114176	121536	Hs.126497	NM_153207	ENSG00000139154	AEBP2	-	AE binding protein 2	protein-coding	TTS+10kb;TTS+10kb	+;+	8685;5954	NM_001143821;NM_001256470	ENSG00000052126;ENSG00000052126	PLEKHA5;PLEKHA5
peak45299	chr12	20686791	20687757	2	5	0.0405594	Yes	intron (NM_000921, intron 1 of 15)	intron (NM_000921, intron 1 of 15)	-37524	NM_001244683	5139	Hs.386791	NM_000921	ENSG00000172572	PDE3A	CGI-PDE|CGI-PDE A|CGI-PDE-A|HTNB	phosphodiesterase 3A, cGMP-inhibited	protein-coding	INTRON;TSS-50kb	+;+	0;-37623	NM_000921;NM_001244683	ENSG00000172572;ENSG00000172572	PDE3A;PDE3A
peak46367	chr12	27577345	27578030	2	5	0.0405594	Yes	3' UTR (NM_020183, exon 17 of 17)	3' UTR (NM_020183, exon 17 of 17)	21879	NR_109975	101928646	Hs.434269	NR_109975	ENSG00000245311	ARNTL2-AS1	-	ARNTL2 antisense RNA 1	ncRNA	TSS-50kb	+	-42154	NM_001145010	ENSG00000165935	SMCO2
peak48788	chr12	49389116	49389651	2	5	0.0405594	Yes	3' UTR (NM_015086, exon 2 of 2)	3' UTR (NM_015086, exon 2 of 2)	3704	NM_015086	23109	Hs.591044	NM_015086	ENSG00000181418	DDN	-	dendrin	protein-coding	TTS+10kb;TSS-50kb;TSS-50kb	-;-;-	-6770;38233;23844	NM_001206710;NM_001659;NM_003394	ENSG00000181929;ENSG00000134287;ENSG00000169884	PRKAG1;ARF3;WNT10B
peak51281	chr12	71988010	71988834	2	5	0.0405594	Yes	Intergenic	Intergenic	-69255	NM_031435	83591	Hs.245798	NM_031435	ENSG00000173451	THAP2	-	THAP domain containing, apoptosis associated protein 2	protein-coding	TTS+10kb	+	8435	NM_001277226	ENSG00000139292	LGR5
peak53899	chr12	85450759	85451743	2	5	0.0405594	Yes	intron (NM_001079910, intron 8 of 26)	intron (NM_001079910, intron 8 of 26)	21152	NM_001079910	84125	Hs.402200	NM_032165	ENSG00000133640	LRRIQ1	-	leucine-rich repeats and IQ motif containing 1	protein-coding	INTRON;TSS-50kb	+;-	0;21297	NM_001079910;NM_001100917	ENSG00000133640;ENSG00000231738	LRRIQ1;TSPAN19
peak55089	chr12	91247445	91248426	2	5	0.0405594	Yes	Intergenic	Intergenic	-63864	NR_038868	439916	Hs.350600	NM_001039384	ENSG00000196243	LINC00615	C12orf37	long intergenic non-protein coding RNA 615	ncRNA
peak55276	chr12	92474069	92474669	2	5	0.0405594	Yes	intron (NR_132340, intron 1 of 4)	intron (NR_132340, intron 1 of 4)	61120	NR_046159	256021	Hs.651357	NM_001256373	ENSG00000257242	LINC01619	C12orf79	long intergenic non-protein coding RNA 1619	ncRNA	INTRON	-	0	NR_132340	NO_ENSEMBL	NO_SYMBOL
peak56887	chr12	106539259	106540159	2	5	0.0405594	Yes	Intergenic	Intergenic	-5898	NM_014840	9891	Hs.524692	NM_014840	ENSG00000074590	NUAK1	ARK5	NUAK family, SNF1-like kinase, 1	protein-coding	TSS-50kb	-	5999	NM_014840	ENSG00000074590	NUAK1
peak58539	chr12	133066153	133066798	2	5	0.0405594	Yes	promoter-TSS (NM_001142641)	promoter-TSS (NM_001142641)	-681	NM_001142641	57666	Hs.411138	NM_001142641	ENSG00000112787	FBRSL1	-	fibrosin-like 1	protein-coding	TSS-1500	+	-780	NM_001142641	ENSG00000112787	FBRSL1
peak59398	chr13	29400624	29401397	2	5	0.0405594	Yes	Intergenic	Intergenic	-107861	NM_181785	283537	Hs.117167	NM_181785	ENSG00000139508	SLC46A3	FKSG16	solute carrier family 46, member 3	protein-coding
peak68757	chr13	89561222	89561860	2	5	0.0405594	Yes	Intergenic	Intergenic	-326004	NR_047025	100874172	Hs.569291	NR_047025		LINC00440	-	long intergenic non-protein coding RNA 440	ncRNA
peak71519	chr13	108956368	108957241	2	5	0.0405594	Yes	intron (NM_006573, intron 5 of 5)	intron (NM_006573, intron 5 of 5)	34828	NM_006573	10673	Hs.525157	NM_006573	ENSG00000102524	TNFSF13B	BAFF|BLYS|CD257|DTL|TALL-1|TALL1|THANK|TNFSF20|ZTNF4	tumor necrosis factor (ligand) superfamily, member 13b	protein-coding	INTRON	+	0	NM_006573	ENSG00000102524	TNFSF13B
peak72402	chr14	23305126	23307208	2	5	0.0405594	Yes	intron (NM_004995, intron 1 of 9)	CpG	425	NM_004995	4323	Hs.2399	NM_004995	ENSG00000157227	MMP14	MMP-14|MMP-X1|MT-MMP|MT-MMP 1|MT1-MMP|MT1MMP|MTMMP1|WNCHRS	matrix metallopeptidase 14 (membrane-inserted)	protein-coding	TSS-50kb;TSS-50kb;TSS-50kb;TSS-50kb;TTS+10kb;TSS-50kb	-;-;+;+;+;-	21161;17248;-34892;-46364;2022;21167	NM_001126105;NM_001126106;NM_014045;NM_173527;NM_178336;NR_040448	ENSG00000155465;ENSG00000155465;ENSG00000197324;ENSG00000139890;ENSG00000172590;NO_ENSEMBL	SLC7A7;SLC7A7;LRP10;REM2;MRPL52;NO_SYMBOL
peak72994	chr14	27336098	27336802	2	5	0.0405594	Yes	Intergenic	Intergenic	-5889	NR_110041	101927081	Hs.97955	NR_110041	ENSG00000257612	MIR4307HG	-	MIR4307 host gene	ncRNA	TSS-50kb;TSS-50kb;TSS-50kb	+;-;+	-41497;45225;-5988	NR_036193;NR_110033;NR_110041	NO_ENSEMBL;NO_ENSEMBL;NO_ENSEMBL	NO_SYMBOL;NO_SYMBOL;NO_SYMBOL
peak75232	chr14	43399098	43399756	2	5	0.0405594	Yes	Intergenic	LTR41|LTR|ERVL	1322663	NM_152447	145581	Hs.136893	NM_152447	ENSG00000165379	LRFN5	C14orf146|FIGLER8|SALM5	leucine rich repeat and fibronectin type III domain containing 5	protein-coding
peak76507	chr14	52534529	52536606	2	5	0.0405594	Yes	exon (NM_007361, exon 1 of 22)	exon (NM_007361, exon 1 of 22)	378	NM_007361	22795	Hs.369840	NM_007361	ENSG00000087303	NID2	NID-2	nidogen 2 (osteonidogen)	protein-coding	1ST EXON	-	0	NM_007361	ENSG00000087303	NID2
peak78287	chr14	74195246	74195905	2	5	0.0405594	Yes	intron (NM_194278, intron 4 of 11)	intron (NM_194278, intron 4 of 11)	-14448	NM_006029	9240	Hs.194709	NM_006029	ENSG00000176903	PNMA1	MA1	paraneoplastic Ma antigen 1	protein-coding	TSS-50kb;INTRON;TSS-50kb	-;-;+	14549;0;-29973	NM_006029;NM_194278;NR_039727	ENSG00000176903;ENSG00000156030;NO_ENSEMBL	PNMA1;ELMSAN1;NO_SYMBOL
peak79459	chr14	85881037	85882127	2	5	0.0405594	Yes	intron (NR_102737, intron 2 of 2)	L2a|LINE|L2	21323	NR_102738	100996280	Hs.135735	NR_102737	ENSG00000259107	LINC00911	-	long intergenic non-protein coding RNA 911	ncRNA
peak79792	chr14	88792653	88793507	2	5	0.0405594	Yes	5' UTR (NM_021161, exon 1 of 7)	5' UTR (NM_021161, exon 1 of 7)	176	NM_021161	54207	Hs.560255	NM_021161	ENSG00000100433	KCNK10	K2p10.1|PPP1R97|TREK-2|TREK2	potassium channel, two pore domain subfamily K, member 10	protein-coding	TSS-50kb	-	3588	NM_138317	ENSG00000100433	KCNK10
peak80312	chr14	94602955	94603546	2	5	0.0405594	Yes	Intergenic	Intergenic	-7294	NM_032036	83982	Hs.94695	NM_032036	ENSG00000119632	IFI27L2	FAM14A|ISG12B|TLH29	interferon, alpha-inducible protein 27-like 2	protein-coding	TSS-50kb;TSS-50kb;TSS-50kb;TSS-50kb	+;+;-;-	-37498;-37498;7394;7394	NM_020958;NM_020958;NM_032036;NM_032036	ENSG00000119698;ENSG00000278326;ENSG00000276879;ENSG00000119632	PPP4R4;PPP4R4;IFI27L2;IFI27L2
peak80949	chr14	103557527	103558252	2	5	0.0405594	Yes	Intergenic	CpG	-8591	NM_001077594	91828	Hs.37712	NM_001077594	ENSG00000205436	EXOC3L4	C14orf73	exocyst complex component 3-like 4	protein-coding	TSS-50kb;TSS-50kb;TSS-50kb	+;-;+	-8690;34249;-34873	NM_001077594;NM_006035;NM_006291	ENSG00000205436;ENSG00000198752;ENSG00000185215	EXOC3L4;CDC42BPB;TNFAIP2
peak82496	chr15	45111552	45113198	2	5	0.0405594	Yes	Intergenic	MIRb|SINE|MIR	83815	NM_001301145	140691	Hs.745248	NM_080745	ENSG00000185880	TRIM69	HSD-34|HSD34|RNF36|Trif	tripartite motif containing 69	protein-coding
peak84104	chr15	72489550	72490574	2	5	0.0405594	Yes	promoter-TSS (NM_001012642)	promoter-TSS (NM_001012642)	74	NM_001012642	196996	Hs.596332	NM_001012642	ENSG00000175318	GRAMD2	-	GRAM domain containing 2	protein-coding	TSS-200;TTS+10kb	-;-	27;-1407	NM_001012642;NM_001206799	ENSG00000175318;ENSG00000067225	GRAMD2;PKM
peak84514	chr15	78963862	78965477	2	5	0.0405594	Yes	Intergenic	MIR3|SINE|MIR	-31083	NM_001256567	1143	Hs.624178	NM_000750	ENSG00000117971	CHRNB4	-	cholinergic receptor, nicotinic beta 4	protein-coding	TSS-50kb	-	31184	NM_000750	ENSG00000117971	CHRNB4
peak87659	chr16	56700084	56702392	2	5	0.0405594	Yes	exon (NM_005950, exon 2 of 3)	exon (NM_005950, exon 2 of 3)	739	NM_001301267	4495	Hs.433391	NM_005950	ENSG00000125144	MT1G	MT1|MT1K	metallothionein 1G	protein-coding	TTS+10kb;EXON;TSS-50kb;TSS-50kb;TSS-50kb	+;-;+;+;+	8124;0;-2587;-15243;-8889	NM_005949;NM_005950;NM_005951;NM_005952;NR_104046	ENSG00000198417;ENSG00000125144;ENSG00000205358;ENSG00000187193;NO_ENSEMBL	MT1F;MT1G;MT1H;MT1X;NO_SYMBOL
peak94794	chr18	5284956	5286122	2	5	0.0405594	Yes	Intergenic	Intergenic	10162	NM_001243702	7541	Hs.592340	NM_003409	ENSG00000198081	ZBTB14	ZF5|ZFP-161|ZFP-5|ZFP161|ZNF478	zinc finger and BTB domain containing 14	protein-coding	TTS+10kb;TSS-50kb	-;-	-3578;47612	NM_001143823;NR_026849	ENSG00000198081;NO_ENSEMBL	ZBTB14;NO_SYMBOL
peak95364	chr18	11655111	11655943	2	5	0.0405594	Yes	promoter-TSS (NR_106975)	promoter-TSS (NR_106975)	-587	NR_106975	102465690		NR_106975		MIR7153	hsa-mir-7153|mir-7153	microRNA 7153	ncRNA	TSS-50kb;TSS-1500	+;-	-33586;688	NM_182978;NR_106975	ENSG00000141404;NO_ENSEMBL	GNAL;NO_SYMBOL
peak95681	chr18	19803372	19804401	2	5	0.0405594	Yes	Intergenic	Intergenic	54489	NM_005257	2627	Hs.514746	NM_005257	ENSG00000141448	GATA6	-	GATA binding protein 6	protein-coding
peak95854	chr18	21578819	21579489	2	5	0.0405594	Yes	intron (NR_110796, intron 5 of 5)	intron (NR_110796, intron 5 of 5)	6417	NM_153211	125488	Hs.128576	NM_153211	ENSG00000168234	TTC39C	C18orf17|HsT2697	tetratricopeptide repeat domain 39C	protein-coding	TSS-50kb;INTRON	+;-	-15329;0	NM_001243425;NR_110796	ENSG00000168234;NO_ENSEMBL	TTC39C;NO_SYMBOL
peak101104	chr18	58316704	58318221	2	5	0.0405594	Yes	Intergenic	Intergenic	-277462	NM_005912	4160	Hs.532833	NM_005912	ENSG00000166603	MC4R	-	melanocortin 4 receptor	protein-coding
peak105033	chr19	10380166	10380768	2	5	0.0405594	Yes	Intergenic	CpG	-1050	NM_000201	3383	Hs.643447	NM_000201	ENSG00000090339	ICAM1	BB2|CD54|P3.58	intercellular adhesion molecule 1	protein-coding	TSS-1500;TSS-50kb;TSS-50kb;TSS-50kb;TTS+10kb;TTS+10kb	+;+;+;-;+;+	-1149;-17275;-20287;38620;9847;9832	NM_000201;NM_001544;NM_003259;NM_004230;NM_146387;NM_146388	ENSG00000090339;ENSG00000105371;ENSG00000105376;ENSG00000267534;ENSG00000105364;ENSG00000105364	ICAM1;ICAM4;ICAM5;S1PR2;MRPL4;MRPL4
peak107918	chr2	5505939	5506614	2	5	0.0405594	Yes	Intergenic	Intergenic	324973	NR_110580	102723818	Hs.128107	NR_110580		LINC01248	-	long intergenic non-protein coding RNA 1248	ncRNA
peak109448	chr2	27975253	27976276	2	5	0.0405594	Yes	Intergenic	Intergenic	-18819	NM_004891	9553	Hs.515879	NM_004891	ENSG00000243147	MRPL33	C2orf1|L33mt|MRP-L33|RPL33L	mitochondrial ribosomal protein L33	protein-coding	TSS-50kb	+	-18919	NM_004891	ENSG00000243147	MRPL33
peak114366	chr2	97484733	97485467	2	5	0.0405594	Yes	intron (NM_199078, intron 1 of 6)	intron (NM_199078, intron 1 of 6)	3109	NM_017623	26505	Hs.711617	NM_017623		CNNM3	ACDP3	cyclin and CBS domain divalent metal cation transport mediator 3	protein-coding	TTS+10kb;INTRON	+;+	7573;0	NM_020184;NM_199078	ENSG00000158158;ENSG00000168763	CNNM4;CNNM3
peak116048	chr2	119638881	119639691	2	5	0.0405594	Yes	Intergenic	Intergenic	-33527	NM_001426	2019	Hs.271977	NM_001426	ENSG00000163064	EN1	-	engrailed homeobox 1	protein-coding	TSS-50kb	-	33628	NM_001426	ENSG00000163064	EN1
peak117235	chr2	133304493	133305055	2	5	0.0405594	Yes	intron (NM_001508, intron 1 of 1)	intron (NM_001508, intron 1 of 1)	123707	NM_144586	116372	Hs.432395	NM_144586	ENSG00000150551	LYPD1	LYPDC1|PHTS	LY6/PLAUR domain containing 1	protein-coding	INTRON	+	0	NM_001508	ENSG00000183840	GPR39
peak120274	chr2	153381595	153382580	2	5	0.0405594	Yes	intron (NM_052905, intron 2 of 25)	intron (NM_052905, intron 2 of 25)	190337	NM_052905	114793	Hs.654630	NM_052905	ENSG00000157827	FMNL2	FHOD2	formin like 2	protein-coding	INTRON	+	0	NM_052905	ENSG00000157827	FMNL2
peak121159	chr2	158192481	158193108	2	5	0.0405594	Yes	Intergenic	Intergenic	-8570	NM_001009959	57471	Hs.443894	NM_020711	ENSG00000136541	ERMN	JN|KIAA1189	ermin	protein-coding	TSS-50kb;TSS-50kb;TSS-50kb	-;-;-	8670;9074;10435	NM_001009959;NM_001304345;NM_020711	ENSG00000136541;ENSG00000136541;ENSG00000136541	ERMN;ERMN;ERMN
peak121665	chr2	162129461	162130268	2	5	0.0405594	Yes	Intergenic	Intergenic	-18711	NR_110593	101929512	Hs.666488	NR_110593		LOC101929512	-	uncharacterized LOC101929512	ncRNA	TSS-50kb;TSS-50kb	+;-	-35021;18811	NM_005805;NR_110593	ENSG00000115233;NO_ENSEMBL	PSMD14;NO_SYMBOL
peak123034	chr2	171265396	171266179	2	5	0.0405594	Yes	intron (NM_138995, intron 22 of 34)	intron (NM_138995, intron 22 of 34)	-58335	NR_110576	101929753	Hs.534101	NR_110576		LOC101929753	-	uncharacterized LOC101929753	ncRNA	INTRON	+	0	NM_138995	ENSG00000071909	MYO3B
peak123586	chr2	178196810	178197617	2	5	0.0405594	Yes	intron (NR_026966, intron 3 of 8)	intron (NR_026966, intron 3 of 8)	-18604	NR_106767	102465255		NR_106767	ENSG00000278418	MIR6512	hsa-mir-6512|mir-6512	microRNA 6512	ncRNA	INTRON;TSS-50kb	-;-	0;18705	NR_026966;NR_106767	NO_ENSEMBL;NO_ENSEMBL	NO_SYMBOL;NO_SYMBOL
peak124757	chr2	185135933	185137570	2	5	0.0405594	Yes	Intergenic	Intergenic	-106950	NR_039638	100616305		NR_039638	ENSG00000266808	MIR548AE1	-	microRNA 548ae-1	ncRNA
peak128707	chr2	212631138	212631901	2	5	0.0405594	Yes	intron (NM_005235, intron 4 of 27)	MER51A|LTR|ERV1	659564	NR_031643	100313771		NR_031643	ENSG00000221782	MIR548F2	MIR548F-2|MIRN548F2|hsa-mir-548f-2	microRNA 548f-2	ncRNA
peak128871	chr2	213641603	213642202	2	5	0.0405594	Yes	Intergenic	Intergenic	-18152	NR_131941	102725079	Hs.176124	NR_131941		LOC102725079	-	uncharacterized LOC102725079	ncRNA	TSS-50kb	+	-18252	NR_131942	NO_ENSEMBL	NO_SYMBOL
peak137973	chr21	33944951	33945690	2	5	0.0405594	Yes	Intergenic	Intergenic	12524	NM_144659	140290	Hs.728804	NM_018277	ENSG00000242220	TCP10L	C21orf77|PRED77|TCP10A-2	t-complex 10-like	protein-coding	TTS+10kb	-	-1930	NM_144659	ENSG00000242220	TCP10L
peak138221	chr21	37312213	37313029	2	5	0.0405594	Yes	Intergenic	Intergenic	64344	NR_110418	101928269	Hs.589909	NR_110418	ENSG00000159216	LOC101928269	-	uncharacterized LOC101928269	ncRNA
peak138443	chr21	40138824	40139495	2	5	0.0405594	Yes	intron (NR_027065, intron 1 of 6)	intron (NR_027065, intron 1 of 6)	1738	NR_027066	400866	Hs.278704	NM_001001789	ENSG00000223806	LINC00114	C21orf24|NCRNA00114	long intergenic non-protein coding RNA 114	ncRNA	TSS-50kb;TSS-50kb;INTRON;TSS-50kb	+;+;-;-	-37593;-38694;0;15080	NM_001256295;NM_005239;NR_027065;NR_027067	ENSG00000157557;ENSG00000157557;NO_ENSEMBL;NO_ENSEMBL	ETS2;ETS2;NO_SYMBOL;NO_SYMBOL
peak138462	chr21	40282399	40283098	2	5	0.0405594	Yes	intron (NR_120405, intron 2 of 3)	intron (NR_120405, intron 2 of 3)	27604	NR_120405	400867	Hs.689509	NR_120405		LOC400867	-	uncharacterized LOC400867	ncRNA	INTRON	-	0	NR_120405	NO_ENSEMBL	NO_SYMBOL
peak138758	chr21	43887142	43888011	2	5	0.0405594	Yes	Intergenic	L1MEa|LINE|L1	28887	NM_001286506	89765	Hs.661069	NM_080860	ENSG00000160188	RSPH1	CT79|RSP44|RSPH10A|TSA2|TSGA2	radial spoke head 1 homolog (Chlamydomonas)	protein-coding	TTS+10kb;TSS-50kb	-;+	-5120;-32265	NM_001286506;NM_018964	ENSG00000160188;ENSG00000160190	RSPH1;SLC37A1
peak140750	chr22	43277978	43278846	2	5	0.0405594	Yes	intron (NM_007229, intron 6 of 10)	intron (NM_007229, intron 6 of 10)	-25004	NM_014570	26286	Hs.685225	NM_014570	ENSG00000242247	ARFGAP3	ARFGAP1	ADP-ribosylation factor GTPase activating protein 3	protein-coding	TSS-50kb;INTRON	-;-	25105;0	NM_001142293;NM_007229	ENSG00000242247;ENSG00000100266	ARFGAP3;PACSIN2
peak141675	chr3	3212336	3213269	2	5	0.0405594	Yes	intron (NM_016302, intron 4 of 10)	intron (NM_016302, intron 4 of 10)	8598	NM_016302	51185	Hs.18925	NM_016302	ENSG00000113851	CRBN	MRT2|MRT2A	cereblon	protein-coding	INTRON	-	0	NM_016302	ENSG00000113851	CRBN
peak143303	chr3	18699529	18700230	2	5	0.0405594	Yes	Intergenic	Intergenic	213151	NR_125803	101927777	Hs.543235	NR_125803		SATB1-AS1	-	SATB1 antisense RNA 1	ncRNA
peak144395	chr3	26003332	26004534	2	5	0.0405594	Yes	Intergenic	L2a|LINE|L2	-88747	NR_034055	285326	Hs.145246	NR_034055	ENSG00000230891	LINC00692	-	long intergenic non-protein coding RNA 692	ncRNA
peak147129	chr3	57022625	57023192	2	5	0.0405594	Yes	intron (NM_001128615, intron 2 of 12)	intron (NM_001128615, intron 2 of 12)	48841	NR_046572	100874200	Hs.549631	NR_046572	ENSG00000240198	ARHGEF3-AS1	-	ARHGEF3 antisense RNA 1	ncRNA	INTRON	-	0	NM_001128615	ENSG00000163947	ARHGEF3
peak148539	chr3	72709904	72710767	2	5	0.0405594	Yes	Intergenic	Intergenic	187262	NM_018130	55164	Hs.606584	NM_018130	ENSG00000144736	SHQ1	GRIM-1|Shq1p	SHQ1, H/ACA ribonucleoprotein assembly factor	protein-coding
peak151813	chr3	93968130	93968953	2	5	0.0405594	Yes	Intergenic	Intergenic	-186475	NM_001195643	200895	Hs.718516	NM_176815	ENSG00000178700	DHFRL1	DHFRP4	dihydrofolate reductase like 1	protein-coding
peak154186	chr3	107705794	107706833	2	5	0.0405594	Yes	Intergenic	Intergenic	103621	NM_198793	961	Hs.446414	NM_001777	ENSG00000196776	CD47	IAP|MER6|OA3	CD47 molecule	protein-coding
peak154262	chr3	108196159	108196879	2	5	0.0405594	Yes	intron (NM_014981, intron 12 of 41)	intron (NM_014981, intron 12 of 41)	51650	NM_014981	22989	Hs.731060	NM_014981	ENSG00000144821	MYH15	-	myosin, heavy chain 15	protein-coding	INTRON	-	0	NM_014981	ENSG00000144821	MYH15
peak157816	chr3	145817515	145819513	2	5	0.0405594	Yes	intron (NM_000935, intron 7 of 18)	intron (NM_000935, intron 7 of 18)	60768	NM_000935	5352	Hs.477866	NM_000935	ENSG00000152952	PLOD2	BRKS2|LH2|TLH	procollagen-lysine, 2-oxoglutarate 5-dioxygenase 2	protein-coding	INTRON	-	0	NM_000935	ENSG00000152952	PLOD2
peak158249	chr3	148084475	148085895	2	5	0.0405594	Yes	Intergenic	Intergenic	-330473	NM_009585	185	Hs.477887	NM_000685	ENSG00000144891	AGTR1	AG2S|AGTR1B|AT1|AT1AR|AT1B|AT1BR|AT1R|AT2R1|HAT1R	angiotensin II receptor, type 1	protein-coding
peak158730	chr3	151348727	151349933	2	5	0.0405594	Yes	intron (NR_031678, intron 2 of 4)	intron (NR_031678, intron 2 of 4)	2010	NR_031678	100313773		NR_031678	ENSG00000221801	MIR548H2	MIR548H-2|MIRN548H2	microRNA 548h-2	ncRNA	INTRON	+	0	NR_031678	NO_ENSEMBL	NO_SYMBOL
peak158775	chr3	151556540	151557345	2	5	0.0405594	Yes	intron (NR_110202, intron 1 of 3)	intron (NR_110202, intron 1 of 3)	25082	NM_001086	13	Hs.506908	NM_001086	ENSG00000114771	AADAC	CES5A1|DAC	arylacetamide deacetylase	protein-coding	TSS-50kb;INTRON	+;-	-34588;0	NM_033050;NR_110202	ENSG00000198829;NO_ENSEMBL	SUCNR1;NO_SYMBOL
peak163705	chr3	184007164	184007614	2	5	0.0405594	Yes	intron (NM_001100121, intron 12 of 18)	intron (NM_001100121, intron 12 of 18)	-9497	NM_002808	5708	Hs.518464	NM_002808	ENSG00000175166	PSMD2	P97|RPN1|S2|TRAP2	proteasome 26S subunit, non-ATPase 2	protein-coding	TSS-50kb;INTRON;TSS-50kb;TSS-50kb;TSS-50kb;TSS-50kb;TSS-50kb;TSS-50kb;TSS-50kb;TSS-50kb;TSS-50kb	-;+;+;+;+;+;-;+;+;+;+	39844;0;-46427;-11079;-9596;-30811;28239;-47986;-25662;-24561;-36194	NM_001006941;NM_001100121;NM_001171093;NM_001278708;NM_002808;NM_004953;NM_033259;NM_144635;NM_182917;NM_198242;NR_003055	ENSG00000214160;ENSG00000145194;ENSG00000175182;ENSG00000175166;ENSG00000175166;ENSG00000114867;ENSG00000163888;ENSG00000175182;ENSG00000114867;ENSG00000114867;NO_ENSEMBL	ALG3;ECE2;FAM131A;PSMD2;PSMD2;EIF4G1;CAMK2N2;FAM131A;EIF4G1;EIF4G1;NO_SYMBOL
peak163724	chr3	184097820	184098775	2	5	0.0405594	Yes	promoter-TSS (NM_001290003)	promoter-TSS (NM_001290003)	437	NR_130747	8646	Hs.166186	NM_003741	ENSG00000090539	CHRD	-	chordin	protein-coding	TSS-50kb;TSS-50kb;TSS-1500	-;-;-	18960;2403;923	NM_001171088;NM_001289997;NM_001290003	ENSG00000114859;ENSG00000090534;NO_ENSEMBL	CLCN2;THPO;NO_SYMBOL
peak169762	chr4	35526380	35527413	2	5	0.0405594	Yes	Intergenic	LTR1|LTR|ERV1	-718841	NR_122079	439933	Hs.591071	NR_122079	ENSG00000247193	LOC439933	-	uncharacterized LOC439933	ncRNA
peak174852	chr4	72897015	72898331	2	5	0.0405594	Yes	exon (NM_004885, exon 1 of 4)	exon (NM_004885, exon 1 of 4)	152	NM_004885	10886	Hs.99231	NM_004885	ENSG00000056291	NPFFR2	GPR74|HLWAR77|NPFF2|NPGPR	neuropeptide FF receptor 2	protein-coding	1ST EXON;TSS-50kb	+;+	0;-7275	NM_004885;NM_053036	ENSG00000056291;ENSG00000056291	NPFFR2;NPFFR2
peak181016	chr4	116066139	116067242	2	5	0.0405594	Yes	Intergenic	Intergenic	-31659	NM_022569	64579	Hs.591700	NM_022569	ENSG00000138653	NDST4	NDST-4|NHSST4	N-deacetylase/N-sulfotransferase (heparan glucosaminyl) 4	protein-coding	TSS-50kb	-	31759	NM_022569	ENSG00000138653	NDST4
peak186000	chr4	146642399	146643119	2	5	0.0405594	Yes	intron (NM_001080531, intron 2 of 5)	intron (NM_001080531, intron 2 of 5)	41403	NM_001080531	646603	Hs.452865	NM_001080531	ENSG00000237136	C4orf51	-	chromosome 4 open reading frame 51	protein-coding	INTRON	+	0	NM_001080531	ENSG00000237136	C4orf51
peak186354	chr4	148703241	148703923	2	5	0.0405594	Yes	promoter-TSS (NR_039962)	promoter-TSS (NR_039962)	-164	NR_039962	100616246		NR_039962	ENSG00000264274	MIR4799	-	microRNA 4799	ncRNA	TSS-1500	+	-263	NR_039962	NO_ENSEMBL	NO_SYMBOL
peak186853	chr4	152148693	152149579	2	5	0.0405594	Yes	promoter-TSS (NM_001243349)	promoter-TSS (NM_001243349)	46	NM_001243349	152503	Hs.744983	NM_001009555	ENSG00000109686	SH3D19	EBP|EVE1|Kryn|SH3P19	SH3 domain containing 19	protein-coding	TSS-50kb;TSS-200;TSS-50kb	-;-;+	1577;55;-49288	NM_001009555;NM_001243349;NM_183375	ENSG00000109686;ENSG00000109686;ENSG00000189099	SH3D19;SH3D19;PRSS48
peak187138	chr4	154485549	154486480	2	5	0.0405594	Yes	intron (NM_001131007, intron 7 of 34)	intron (NM_001131007, intron 7 of 34)	98517	NM_015196	23240	Hs.732450	NM_015196	ENSG00000121210	KIAA0922	TMEM131L	KIAA0922	protein-coding	INTRON	+	0	NM_001131007	ENSG00000121210	KIAA0922
peak188035	chr4	159707036	159707867	2	5	0.0405594	Yes	intron (NM_020840, intron 1 of 16)	CR1_Mam|LINE|CR1	17270	NM_020840	57600	Hs.652441	NM_020840	ENSG00000052795	FNIP2	FNIPL|MAPO1	folliculin interacting protein 2	protein-coding
peak192746	chr4	186577673	186578934	2	5	0.0405594	Yes	promoter-TSS (NM_001145675)	promoter-TSS (NM_001145675)	-181	NM_001145674	8470	Hs.619806	NM_003603	ENSG00000154556	SORBS2	ARGBP2|PRO0618	sorbin and SH3 domain containing 2	protein-coding	TSS-1500	-	282	NM_001145675	ENSG00000154556	SORBS2
peak193972	chr5	9617304	9618841	2	5	0.0405594	Yes	Intergenic	AmnSINE1|SINE|Deu	12390	NM_019599	50834	Hs.567492	NM_019599	ENSG00000169777	TAS2R1	T2R1|TRB7	taste receptor, type 2, member 1	protein-coding
peak194197	chr5	11267199	11267939	2	5	0.0405594	Yes	intron (NM_001288715, intron 8 of 20)	intron (NM_001288715, intron 8 of 20)	321460	NM_001288715	1501	Hs.314543	NM_001332	ENSG00000169862	CTNND2	GT24|NPRAP	catenin (cadherin-associated protein), delta 2	protein-coding	INTRON	-	0	NM_001288715	ENSG00000169862	CTNND2
peak197947	chr5	31786233	31787682	2	5	0.0405594	Yes	Intergenic	Intergenic	-12073	NM_178140	23037	Hs.481819	NM_015022	ENSG00000133401	PDZD2	AIPC|PAPIN|PDZK3|PIN1	PDZ domain containing 2	protein-coding	TSS-50kb	+	-12172	NM_178140	ENSG00000133401	PDZD2
peak198611	chr5	37839455	37840821	2	5	0.0405594	Yes	promoter-TSS (NM_000514)	promoter-TSS (NM_000514)	-356	NM_000514	2668	Hs.248114	NM_000514	ENSG00000168621	GDNF	ATF1|ATF2|HFB1-GDNF|HSCR3	glial cell derived neurotrophic factor	protein-coding	TSS-1500;TSS-50kb;TSS-50kb;TSS-50kb;TSS-50kb;TSS-50kb	-;-;+;-;-;+	457;3545;-33488;5315;4214;-29970	NM_000514;NM_001190469;NM_001278094;NM_001278098;NM_199231;NR_103442	ENSG00000168621;ENSG00000168621;NO_ENSEMBL;ENSG00000168621;ENSG00000168621;NO_ENSEMBL	GDNF;GDNF;NO_SYMBOL;GDNF;GDNF;NO_SYMBOL
peak198702	chr5	38540277	38540773	2	5	0.0405594	Yes	intron (NM_002310, intron 1 of 19)	intron (NM_002310, intron 1 of 19)	16223	NM_001127671	3977	Hs.133421	NM_002310	ENSG00000113594	LIFR	CD118|LIF-R|SJS2|STWS|SWS	leukemia inhibitory factor receptor alpha	protein-coding	INTRON;TSS-50kb	-;+	0;-16462	NM_002310;NR_103554	ENSG00000113594;NO_ENSEMBL	LIFR;NO_SYMBOL
peak198999	chr5	40733896	40735848	2	5	0.0405594	Yes	intron (NM_012382, intron 2 of 4)	L2a|LINE|L2	21200	NM_012382	23548	Hs.348915	NM_012382	ENSG00000113638	TTC33	OSRF	tetratricopeptide repeat domain 33	protein-coding
peak201364	chr5	63955238	63956095	2	5	0.0405594	Yes	Intergenic	Intergenic	-30468	NM_001164442	100132916	Hs.591776	NM_001164442	ENSG00000145642	FAM159B	-	family with sequence similarity 159, member B	protein-coding	TSS-50kb	+	-30568	NM_001164442	ENSG00000145642	FAM159B
peak202673	chr5	80829230	80830468	2	5	0.0405594	Yes	intron (NM_001256732, intron 4 of 16)	L1MCa|LINE|L1	-139861	NM_130767	134526	Hs.591756	NM_130767	ENSG00000172497	ACOT12	CACH-1|Cach|STARD15|THEAL	acyl-CoA thioesterase 12	protein-coding
peak204304	chr5	90140398	90141285	2	5	0.0405594	Yes	intron (NM_032119, intron 78 of 89)	L1M6|LINE|L1	286225	NR_003149	84059	Hs.591777	NM_032119	ENSG00000164199	ADGRV1	FEB4|GPR98|MASS1|USH2B|USH2C|VLGR1|VLGR1b	adhesion G protein-coupled receptor V1	protein-coding
peak204985	chr5	94073520	94074339	2	5	0.0405594	Yes	intron (NM_001297777, intron 16 of 19)	intron (NM_001297777, intron 16 of 19)	119539	NM_032290	84250	Hs.657315	NM_032290	ENSG00000133302	SLF1	ANKRD32|BRCTD1|BRCTx	SMC5-SMC6 complex localization factor 1	protein-coding	INTRON	-	0	NM_001297777	ENSG00000175471	MCTP1
peak208012	chr5	112585791	112586786	2	5	0.0405594	Yes	intron (NM_001085377, intron 3 of 18)	intron (NM_001085377, intron 3 of 18)	44323	NM_002387	4163	Hs.593171	NM_002387	ENSG00000171444	MCC	MCC1	mutated in colorectal cancers	protein-coding	INTRON	-	0	NM_001085377	ENSG00000171444	MCC
peak208528	chr5	115843141	115844204	2	5	0.0405594	Yes	intron (NM_020796, intron 1 of 18)	intron (NM_020796, intron 1 of 18)	60479	NR_109879	101927233	Hs.732850	NR_109879	ENSG00000248445	SEMA6A-AS1	CTB-118N6.3	SEMA6A antisense RNA 1	ncRNA	INTRON	-	0	NM_020796	ENSG00000092421	SEMA6A
peak209826	chr5	124348261	124349118	2	5	0.0405594	Yes	Intergenic	Intergenic	-23834	NR_109882	101927421	Hs.121305	NR_109882		LOC101927421	-	uncharacterized LOC101927421	ncRNA	TSS-50kb	+	-23933	NR_109882	NO_ENSEMBL	NO_SYMBOL
peak211985	chr5	146477845	146478525	2	5	0.0405594	Yes	Intergenic	Intergenic	-17102	NM_001271899	5521	Hs.627618	NM_181674	ENSG00000156475	PPP2R2B	B55BETA|PP2AB55BETA|PP2ABBETA|PP2APR55B|PP2APR55BETA|PR2AB55BETA|PR2ABBETA|PR2APR55BETA|PR52B|PR55-BETA|PR55BETA|SCA12	protein phosphatase 2, regulatory subunit B, beta	protein-coding	TSS-50kb;TSS-50kb;TSS-50kb	-;-;-	17203;42586;17253	NM_001271899;NM_181676;NM_181677	ENSG00000156475;ENSG00000156475;ENSG00000156475	PPP2R2B;PPP2R2B;PPP2R2B
peak217275	chr6	36655565	36657547	2	5	0.0405594	Yes	Intergenic	ERVL-B4-int|LTR|ERVL	-9072	NM_001257357	401258	Hs.485258	NM_207498	ENSG00000255587	RAB44	RASD3|RASL13|dJ431A14.3	RAB44, member RAS oncogene family	protein-coding	TSS-50kb;TTS+10kb;TSS-50kb	+;+;-	-9171;1541;13754	NM_001257357;NM_078467;NR_109836	ENSG00000255587;ENSG00000124762;NO_ENSEMBL	RAB44;CDKN1A;NO_SYMBOL
peak218789	chr6	51378577	51379640	2	5	0.0405594	Yes	Intergenic	Intergenic	-107559	NR_125840	101927082	Hs.730296	NR_125840		LOC101927082	-	uncharacterized LOC101927082	ncRNA
peak218850	chr6	51824356	51825173	2	5	0.0405594	Yes	exon (NM_170724, exon 36 of 61)	exon (NM_170724, exon 36 of 61)	127658	NM_170724	5314	Hs.662050	NM_138694	ENSG00000170927	PKHD1	ARPKD|FCYT|TIGM1	polycystic kidney and hepatic disease 1 (autosomal recessive)	protein-coding	EXON	-	0	NM_170724	ENSG00000170927	PKHD1
peak226340	chr6	100791507	100792426	2	5	0.0405594	Yes	Intergenic	Intergenic	119584	NM_005068	6492	Hs.520293	NM_005068	ENSG00000112246	SIM1	bHLHe14	single-minded family bHLH transcription factor 1	protein-coding
peak228170	chr6	113339750	113340637	2	5	0.0405594	Yes	Intergenic	L1MC1|LINE|L1	631083	NR_125844	101927686	Hs.402044	NR_125844	ENSG00000230943	LOC101927686	-	uncharacterized LOC101927686	ncRNA
peak229302	chr6	120299027	120299907	2	5	0.0405594	Yes	Intergenic	Intergenic	-36858	NR_036098	100422951		NR_036098	ENSG00000265725	MIR3144	mir-3144	microRNA 3144	ncRNA	TSS-50kb	+	-36957	NR_036098	NO_ENSEMBL	NO_SYMBOL
peak229696	chr6	122889950	122890890	2	5	0.0405594	Yes	intron (NM_001270393, intron 3 of 7)	L1PB2|LINE|L1	-40957	NM_032471	5570	Hs.741340	NM_032471	ENSG00000135549	PKIB	PRKACN2	protein kinase (cAMP-dependent, catalytic) inhibitor beta	protein-coding	TSS-50kb	+	-41056	NM_181795	ENSG00000135549	PKIB
peak232283	chr6	137814382	137815213	2	5	0.0405594	Yes	exon (NM_175747, exon 1 of 1)	exon (NM_175747, exon 1 of 1)	733	NM_175747	167826	Hs.195398	NM_175747	ENSG00000177468	OLIG3	Bhlhb7|bHLHe20	oligodendrocyte transcription factor 3	protein-coding	1ST EXON	-	0	NM_175747	ENSG00000177468	OLIG3
peak233453	chr6	150246456	150247911	2	5	0.0405594	Yes	Intergenic	CpG	-2896	NR_130110	353091	Hs.558792	NM_001001788	ENSG00000203722	RAET1G	ULBP5	retinoic acid early transcript 1G	protein-coding	TSS-50kb;TSS-50kb;TSS-50kb;TSS-50kb;TSS-50kb;TTS+10kb	-;-;+;+;-;+	2997;30090;-15989;-38058;35115;6641	NM_001001788;NM_001243328;NM_025217;NM_025218;NM_139165;NR_045127	ENSG00000203722;ENSG00000164520;ENSG00000131015;ENSG00000111981;ENSG00000164520;NO_ENSEMBL	RAET1G;RAET1E;ULBP2;ULBP1;RAET1E;NO_SYMBOL
peak234491	chr6	161099528	161100701	2	5	0.0405594	Yes	Intergenic	CpG	-12708	NM_005577	4018	Hs.520120	NM_005577	ENSG00000198670	LPA	AK38|APOA|LP	lipoprotein, Lp(a)	protein-coding	TSS-50kb;TSS-50kb	+;-	-23210;12808	NM_001168338;NM_005577	ENSG00000122194;ENSG00000198670	PLG;LPA
peak235241	chr6	169845623	169846412	2	5	0.0405594	Yes	Intergenic	Intergenic	-191809	NM_003247	7058	Hs.371147	NM_003247	ENSG00000186340	THBS2	TSP2	thrombospondin 2	protein-coding
peak237618	chr7	16604290	16605260	2	5	0.0405594	Yes	intron (NM_001195280, intron 5 of 8)	intron (NM_001195280, intron 5 of 8)	38270	NM_001195280	100506049	Hs.278036	NM_001195280	ENSG00000205858	LRRC72	-	leucine rich repeat containing 72	protein-coding	INTRON	+	0	NM_001195280	ENSG00000205858	LRRC72
peak238036	chr7	19183378	19185803	2	5	0.0405594	Yes	exon (NM_152898, exon 1 of 1)	exon (NM_152898, exon 1 of 1)	453	NM_152898	222894	Hs.592168	NM_152898	ENSG00000146618	FERD3L	N-TWIST|NATO3|NTWIST|bHLHa31	Fer3-like bHLH transcription factor	protein-coding	TSS-50kb;1ST EXON	-;-	27396;0	NM_000474;NM_152898	ENSG00000122691;ENSG00000146618	TWIST1;FERD3L
peak238371	chr7	21490312	21491477	2	5	0.0405594	Yes	intron (NM_003112, intron 3 of 5)	MER50|LTR|ERV1	-19781	NR_031594	100302122		NR_031594	ENSG00000221783	MIR1183	MIRN1183|hsa-mir-1183	microRNA 1183	ncRNA	TSS-50kb	+	-19881	NR_031594	NO_ENSEMBL	NO_SYMBOL
peak239135	chr7	29648838	29649801	2	5	0.0405594	Yes	Intergenic	Intergenic	45893	NM_175887	222171	Hs.91109	NM_175887	ENSG00000176532	PRR15	-	proline rich 15	protein-coding
peak239243	chr7	30673700	30675869	2	5	0.0405594	Yes	Intergenic	Intergenic	40276	NM_002047	2617	Hs.404321	NM_002047	ENSG00000106105	GARS	CMT2D|DSMAV|GlyRS|HMN5|SMAD1	glycyl-tRNA synthetase	protein-coding	TTS+10kb	+	1237	NM_001316772	ENSG00000106105	GARS
peak239325	chr7	31783825	31784537	2	5	0.0405594	Yes	Intergenic	Intergenic	57550	NM_001145123	10842	Hs.227011	NM_006658	ENSG00000106341	PPP1R17	C7orf16|GSBS	protein phosphatase 1, regulatory subunit 17	protein-coding	TTS+10kb	-	-6711	NM_001191058	ENSG00000154678	PDE1C
peak239802	chr7	36914832	36915886	2	5	0.0405594	Yes	intron (NR_038120, intron 3 of 5)	intron (NR_038120, intron 3 of 5)	43678	NR_031604	100302113		NR_031604	ENSG00000221325	MIR1200	MIRN1200|hsa-mir-1200	microRNA 1200	ncRNA	INTRON	-	0	NR_038120	NO_ENSEMBL	NO_SYMBOL
peak241464	chr7	50689050	50690324	2	5	0.0405594	Yes	intron (NM_001001555, intron 6 of 16)	intron (NM_001001555, intron 6 of 16)	-56533	NM_001082971	1644	Hs.359698	NM_000790	ENSG00000132437	DDC	AADC	dopa decarboxylase	protein-coding	INTRON	-	0	NM_001001555	ENSG00000106070	GRB10
peak241588	chr7	51424223	51425950	2	5	0.0405594	Yes	Intergenic	Intergenic	-40572	NM_001287436	23242	Hs.99141	NM_015198	ENSG00000106078	COBL	-	cordon-bleu WH2 repeat protein	protein-coding	TSS-50kb	-	40672	NM_015198	ENSG00000106078	COBL
peak242242	chr7	55168037	55169496	2	5	0.0405594	Yes	intron (NM_005228, intron 1 of 27)	intron (NM_005228, intron 1 of 27)	82042	NM_005228	1956	Hs.488293	NM_005228	ENSG00000146648	EGFR	ERBB|ERBB1|HER1|NISBD2|PIG61|mENA	epidermal growth factor receptor	protein-coding	INTRON	+	0	NM_005228	ENSG00000146648	EGFR
peak242842	chr7	73441072	73441717	2	5	0.0405594	Yes	promoter-TSS (NM_001278914)	promoter-TSS (NM_001278914)	-724	NM_001278914	2006	Hs.647061	NM_000501	ENSG00000049540	ELN	SVAS|WBS|WS	elastin	protein-coding	TSS-1500	+	-824	NM_001278914	ENSG00000049540	ELN
peak246813	chr7	104752422	104753582	2	5	0.0405594	Yes	exon (NM_018682, exon 26 of 26)	exon (NM_018682, exon 26 of 26)	98365	NM_018682	55904	Hs.592262	NM_018682	ENSG00000005483	KMT2E	HDCMC04P|MLL5|NKp44L	lysine (K)-specific methyltransferase 2E	protein-coding	EXON;TTS+10kb	+;-	0;-3918	NM_018682;NM_182691	ENSG00000005483;ENSG00000135250	KMT2E;SRPK2
peak247929	chr7	113510400	113511356	2	5	0.0405594	Yes	Intergenic	L1MA5|LINE|L1	48204	NM_002711	5506	Hs.458309	NM_002711	ENSG00000154415	PPP1R3A	GM|PP1G|PPP1R3	protein phosphatase 1, regulatory subunit 3A	protein-coding	TTS+10kb	-	-6103	NM_002711	ENSG00000154415	PPP1R3A
peak253385	chr7	157071820	157072620	2	5	0.0405594	Yes	Intergenic	CpG	-57490	NM_005494	10049	Hs.490745	NM_005494	ENSG00000105993	DNAJB6	DJ4|DnaJ|HHDJ1|HSJ-2|HSJ2|LGMD1D|LGMD1E|MRJ|MSJ-1	DnaJ (Hsp40) homolog, subfamily B, member 6	protein-coding
peak253673	chr8	1840380	1841029	2	5	0.0405594	Yes	intron (NM_001308152, intron 10 of 27)	intron (NM_001308152, intron 10 of 27)	68563	NM_001308153	9639	Hs.98594	NM_014629	ENSG00000104728	ARHGEF10	GEF10|SNCV	Rho guanine nucleotide exchange factor 10	protein-coding	INTRON	+	0	NM_001308152	ENSG00000104728	ARHGEF10
peak254659	chr8	10117477	10118362	2	5	0.0405594	Yes	intron (NM_001135671, intron 3 of 5)	intron (NM_001135671, intron 3 of 5)	164858	NM_001135671	4482	Hs.490981	NM_012331	ENSG00000175806	MSRA	PMSR	methionine sulfoxide reductase A	protein-coding	INTRON	+	0	NM_001135671	ENSG00000175806	MSRA
peak257175	chr8	37159633	37160727	2	5	0.0405594	Yes	intron (NR_031672, intron 2 of 2).2	intron (NR_031672, intron 2 of 2).2	180709	NR_031672	100302233		NR_031672	ENSG00000221641	MIR1268A	MIR1268|MIRN1268|hsa-mir-1268|hsa-mir-1268a	microRNA 1268a	ncRNA	INTRON	+	0	NR_031672	NO_ENSEMBL	NO_SYMBOL
peak257570	chr8	41522472	41523743	2	5	0.0405594	Yes	promoter-TSS (NM_020480)	promoter-TSS (NM_020480)	-304	NM_020480	286	Hs.654438	NM_000037	ENSG00000029534	ANK1	ANK|SPH1|SPH2	ankyrin 1, erythrocytic	protein-coding	TSS-1500;TSS-50kb;TSS-50kb	-;-;-	405;18331;5183	NM_020480;NM_152568;NR_030161	ENSG00000029534;ENSG00000165066;NO_ENSEMBL	ANK1;NKX6-3;NO_SYMBOL
peak258631	chr8	55294381	55295097	2	5	0.0405594	Yes	Intergenic	Intergenic	-75756	NM_022454	64321	Hs.98367	NM_022454	ENSG00000164736	SOX17	VUR3	SRY box 17	protein-coding
peak260409	chr8	67419381	67420102	2	5	0.0405594	Yes	intron (NM_152765, intron 3 of 5)	MIRb|SINE|MIR	14251	NM_152765	254778	Hs.268869	NM_152765	ENSG00000169085	C8orf46	-	chromosome 8 open reading frame 46	protein-coding
peak261271	chr8	72930709	72931368	2	5	0.0405594	Yes	intron (NR_033652, intron 4 of 4)	intron (NR_033652, intron 4 of 4)	56780	NM_007332	8989	Hs.716816	NM_007332	ENSG00000104321	TRPA1	ANKTM1|FEPS	transient receptor potential cation channel, subfamily A, member 1	protein-coding	TTS+10kb;INTRON	-;+	-2547;0	NM_007332;NR_033652	ENSG00000104321;NO_ENSEMBL	TRPA1;NO_SYMBOL
peak262609	chr8	80659277	80660621	2	5	0.0405594	Yes	Intergenic	Intergenic	18761	NM_001282851	23462	Hs.234434	NM_012258	ENSG00000164683	HEY1	BHLHb31|CHF2|HERP2|HESR1|HRT-1|OAF1|hHRT1	hes-related family bHLH transcription factor with YRPW motif 1	protein-coding	TSS-50kb	+	-20047	NR_125410	NO_ENSEMBL	NO_SYMBOL
peak265192	chr8	97145006	97145722	2	5	0.0405594	Yes	Intergenic	Intergenic	27656	NM_001001557	392255	Hs.492277	NM_001001557	ENSG00000156466	GDF6	BMP-13|BMP13|CDMP2|KFM|KFS|KFS1|KFSL|LCA17|MCOP4|MCOPCB6|SCDO4|SGM1	growth differentiation factor 6	protein-coding	TTS+10kb	-	-9293	NM_001001557	ENSG00000156466	GDF6
peak266770	chr8	109523812	109524505	2	5	0.0405594	Yes	Intergenic	Intergenic	68306	NM_014673	9694	Hs.654351	NM_014673	ENSG00000104412	EMC2	KIAA0103|TTC35	ER membrane protein complex subunit 2	protein-coding
peak270656	chr8	136653132	136653967	2	5	0.0405594	Yes	intron (NM_006558, intron 7 of 8)	intron (NM_006558, intron 7 of 8)	183842	NM_006558	10656	Hs.444558	NM_006558	ENSG00000131773	KHDRBS3	Etle|SALP|SLM-2|SLM2|T-STAR|TSTAR|etoile	KH domain containing, RNA binding, signal transduction associated 3	protein-coding	INTRON	+	0	NM_006558	ENSG00000131773	KHDRBS3
peak271452	chr8	145697610	145698347	2	5	0.0405594	Yes	exon (NM_145754, exon 16 of 17)	exon (NM_145754, exon 16 of 17)	3739	NM_003923	8928	Hs.708365	NM_003923	ENSG00000160973	FOXH1	FAST-1|FAST1	forkhead box H1	protein-coding	TSS-50kb;TTS+10kb;TSS-50kb;TSS-50kb;TSS-50kb;TSS-50kb;TSS-50kb;TSS-50kb;EXON;TSS-50kb;TSS-50kb	-;-;+;-;+;+;+;-;+;-;-	7048;-1236;-31586;28267;-45470;-24230;-36540;7661;0;44133;37077	NM_001129888;NM_003923;NM_005309;NM_013432;NM_014665;NM_032902;NM_138431;NM_138496;NM_145754;NM_183057;NR_106953	ENSG00000187954;ENSG00000160973;ENSG00000167701;ENSG00000160949;ENSG00000160959;ENSG00000160972;ENSG00000167700;ENSG00000187954;ENSG00000167702;ENSG00000160948;NO_ENSEMBL	CYHR1;FOXH1;GPT;TONSL;LRRC14;PPP1R16A;MFSD3;CYHR1;KIFC2;VPS28;NO_SYMBOL
peak274264	chr9	22378625	22379759	2	5	0.0405594	Yes	Intergenic	Intergenic	-67648	NM_022160	63951	Hs.371976	NM_022160		DMRTA1	DMO|DMRT4	DMRT-like family A1	protein-coding
peak277496	chr9	86785422	86786189	2	5	0.0405594	Yes	Intergenic	Intergenic	107448	NR_110995	101927575	Hs.459826	NR_110995	ENSG00000227463	LOC101927575	-	uncharacterized LOC101927575	ncRNA
peak281618	chrX	14113667	14114479	2	5	0.0405594	Yes	Intergenic	Intergenic	-66038	NM_001042480	54960	Hs.592237	NM_017856		GEMIN8	FAM51A1	gem nuclear organelle associated protein 8	protein-coding
peak282288	chrX	31135329	31136148	2	5	0.0405594	Yes	Intergenic	Intergenic	-45569	NM_031894	53940	Hs.333125	NM_031894	ENSG00000132446	FTHL17	CT38	ferritin, heavy polypeptide-like 17	protein-coding	TTS+10kb;TSS-50kb	-;-	-1706;45669	NM_004022;NM_031894	ENSG00000198947;ENSG00000132446	DMD;FTHL17
peak283130	chrX	65205686	65206392	2	5	0.0405594	Yes	Intergenic	Intergenic	-32673	NR_029637	407008		NR_029637	ENSG00000207939	MIR223	MIRN223|miRNA223|mir-223	microRNA 223	ncRNA	TSS-50kb	+	-32772	NR_029637	NO_ENSEMBL	NO_SYMBOL
peak284589	chrX	119631689	119632356	2	5	0.0405594	Yes	Intergenic	Intergenic	-28819	NM_013995	3920	Hs.496684	NM_002294	ENSG00000005893	LAMP2	CD107b|LAMP-2|LAMPB|LGP110	lysosomal-associated membrane protein 2	protein-coding	TSS-50kb	-	28919	NM_001122606	ENSG00000005893	LAMP2
peak748	chr1	11020892	11021506	0	3	0.043956	Yes	intron (NM_001170754, intron 5 of 12)	intron (NM_001170754, intron 5 of 12)	20895	NM_001170754	148345	Hs.127026	NM_173507	ENSG00000175262	C1orf127	-	chromosome 1 open reading frame 127	protein-coding	INTRON	-	0	NM_001170754	ENSG00000175262	C1orf127
peak3944	chr1	61402254	61403442	0	3	0.043956	Yes	Intergenic	Intergenic	33600	NR_110617	100996570	Hs.46616	NR_110617	ENSG00000237928	NFIA-AS2	-	NFIA antisense RNA 2	ncRNA	TTS+10kb	-	-3167	NR_110617	NO_ENSEMBL	NO_SYMBOL
peak6370	chr1	83411956	83412663	0	3	0.043956	Yes	Intergenic	Intergenic	38295	NR_110632	101927498		NR_110632	ENSG00000236268	LINC01361	-	long intergenic non-protein coding RNA 1361	ncRNA
peak6618	chr1	85918463	85919583	0	3	0.043956	Yes	intron (NM_001134445, intron 2 of 6)	intron (NM_001134445, intron 2 of 6)	11866	NM_012137	23576	Hs.713411	NM_012137	ENSG00000153904	DDAH1	DDAH|HEL-S-16	dimethylarginine dimethylaminohydrolase 1	protein-coding	INTRON	-	0	NM_001134445	ENSG00000153904	DDAH1
peak10455	chr1	154550350	154552141	0	3	0.043956	Yes	3' UTR (NM_000748, exon 6 of 6)	3' UTR (NM_000748, exon 6 of 6)	10989	NM_000748	1141	Hs.2306	NM_000748	ENSG00000160716	CHRNB2	EFNL3|nAChRB2	cholinergic receptor, nicotinic beta 2	protein-coding	TTS+10kb;TSS-50kb	-;-	-3387;20227	NM_015841;NM_017582	ENSG00000160710;ENSG00000160714	ADAR;UBE2Q1
peak10567	chr1	155953186	155953850	0	3	0.043956	Yes	Intergenic	Intergenic	-5182	NM_001162384	9181	Hs.743352	NM_004723	ENSG00000116584	ARHGEF2	GEF|GEF-H1|GEFH1|LFP40|P40	Rho/Rac guanine nucleotide exchange factor 2	protein-coding	TSS-50kb;TSS-50kb;TSS-50kb;TSS-50kb	-;-;-;-	5283;5653;49386;32492	NM_001162383;NM_004723;NM_014949;NR_106796	ENSG00000116584;ENSG00000116584;ENSG00000132680;NO_ENSEMBL	ARHGEF2;ARHGEF2;KIAA0907;NO_SYMBOL
peak10938	chr1	161711035	161711495	0	3	0.043956	Yes	Intergenic	Intergenic	-8293	NM_007240	11266	Hs.416216	NM_007240	ENSG00000081721	DUSP12	DUSP1|YVH1	dual specificity phosphatase 12	protein-coding	TSS-50kb;TSS-50kb	+;+	-8392;-24868	NM_007240;NM_007348	ENSG00000081721;ENSG00000118217	DUSP12;ATF6
peak14583	chr1	201777038	201777631	0	3	0.043956	Yes	promoter-TSS (NR_031599)	promoter-TSS (NR_031599)	-404	NR_031599	100302158		NR_031599	ENSG00000221028	MIR1231	MIRN1231|hsa-mir-1231	microRNA 1231	ncRNA	TSS-50kb;TSS-1500	+;+	-21053;-504	NM_018085;NR_031599	ENSG00000198700;NO_ENSEMBL	IPO9;NO_SYMBOL
peak14954	chr1	205407750	205408243	0	3	0.043956	Yes	intron (NR_103783, intron 1 of 1)	intron (NR_103783, intron 1 of 1)	9529	NR_029893	442891		NR_029893	ENSG00000199059	MIR135B	MIRN135B|mir-135b	microRNA 135b	ncRNA	TSS-50kb;TTS+10kb;INTRON	-;-;-	16883;-9428;0	NM_001199050;NR_029893;NR_103783	ENSG00000186007;NO_ENSEMBL;NO_ENSEMBL	LEMD1;NO_SYMBOL;NO_SYMBOL
peak15001	chr1	205767678	205768360	0	3	0.043956	Yes	intron (NM_173854, intron 5 of 10)	intron (NM_173854, intron 5 of 10)	14305	NM_173854	254428	Hs.20274	NM_173854	ENSG00000133065	SLC41A1	MgtE	solute carrier family 41 (magnesium transporter), member 1	protein-coding	TSS-50kb;TSS-50kb;INTRON	-;-;-	23510;48748;0	NM_001135662;NM_022731;NM_173854	ENSG00000117280;ENSG00000069275;ENSG00000133065	RAB29;NUCKS1;SLC41A1
peak16000	chr1	216879016	216879693	0	3	0.043956	Yes	intron (NM_206595, intron 2 of 7)	intron (NM_206595, intron 2 of 7)	17459	NM_001243519	2104	Hs.444225	NM_001438	ENSG00000196482	ESRRG	ERR3|ERRgamma|NR3B3	estrogen-related receptor gamma	protein-coding	INTRON	-	0	NM_206595	ENSG00000196482	ESRRG
peak16998	chr1	230024468	230025283	0	3	0.043956	Yes	Intergenic	HERV16-int|LTR|ERVL	-168660	NM_001291866	2590	Hs.743964	NM_004481	ENSG00000143641	GALNT2	GalNAc-T2	polypeptide N-acetylgalactosaminyltransferase 2	protein-coding
peak18376	chr10	639647	640336	0	3	0.043956	Yes	intron (NM_014974, intron 1 of 36)	intron (NM_014974, intron 1 of 36)	47726	NR_049884	100847086		NR_049884	ENSG00000263511	MIR5699	mir-5699	microRNA 5699	ncRNA	INTRON	-	0	NM_014974	ENSG00000151240	DIP2C
peak18383	chr10	664271	664746	0	3	0.043956	Yes	intron (NM_014974, intron 1 of 36)	intron (NM_014974, intron 1 of 36)	23209	NR_049884	100847086		NR_049884	ENSG00000263511	MIR5699	mir-5699	microRNA 5699	ncRNA	INTRON;TSS-50kb;TSS-50kb	-;+;+	0;-30507;-31608	NM_014974;NR_027151;NR_027152	ENSG00000151240;NO_ENSEMBL;NO_ENSEMBL	DIP2C;NO_SYMBOL;NO_SYMBOL
peak20655	chr10	25782182	25783021	0	3	0.043956	Yes	intron (NM_020752, intron 5 of 10)	intron (NM_020752, intron 5 of 10)	-158039	NR_108068	101929052	Hs.128298	NR_108067	ENSG00000280809	LINC00836	-	long intergenic non-protein coding RNA 836	ncRNA	INTRON	+	0	NM_020752	ENSG00000151025	GPR158
peak21096	chr10	31871395	31872100	0	3	0.043956	Yes	Intergenic	Intergenic	261684	NM_001174094	6935	Hs.124503	NM_030751	ENSG00000148516	ZEB1	AREB6|BZP|DELTAEF1|FECD6|NIL2A|PPCD3|TCF8|ZFHEP|ZFHX1A	zinc finger E-box binding homeobox 1	protein-coding
peak23640	chr10	60212415	60213422	0	3	0.043956	Yes	Intergenic	Intergenic	-59985	NM_001080512	80114	Hs.100261	NM_001080512	ENSG00000122870	BICC1	BICC|CYSRD	BicC family RNA binding protein 1	protein-coding
peak23931	chr10	62194148	62194788	0	3	0.043956	Yes	intron (NM_001204403, intron 2 of 43)	intron (NM_001204403, intron 2 of 43)	-44834	NM_020987	288	Hs.499725	NM_001149	ENSG00000151150	ANK3	ANKYRIN-G|MRT37	ankyrin 3, node of Ranvier (ankyrin G)	protein-coding	INTRON;TSS-50kb	-;-	0;44935	NM_001204403;NM_020987	ENSG00000151150;ENSG00000151150	ANK3;ANK3
peak24063	chr10	63381214	63381723	0	3	0.043956	Yes	Intergenic	Intergenic	-41250	NM_173554	219621	Hs.673160	NM_173554	ENSG00000183346	C10orf107	bA63A2.1	chromosome 10 open reading frame 107	protein-coding	TSS-50kb	+	-41350	NM_173554	ENSG00000183346	C10orf107
peak24164	chr10	64095014	64095534	0	3	0.043956	Yes	Intergenic	Intergenic	-38642	NM_199450	22891	Hs.22653	NM_014951	ENSG00000138311	ZNF365	Su48|UAN|ZNF365D	zinc finger protein 365	protein-coding	TSS-50kb;TTS+10kb	+;-	-38741;-4172	NM_199451;NR_104162	ENSG00000138311;NO_ENSEMBL	ZNF365;NO_SYMBOL
peak24311	chr10	65251243	65252007	0	3	0.043956	Yes	Intergenic	Intergenic	-25864	NM_032776	221037	Hs.413416	NM_004241	ENSG00000171988	JMJD1C	TRIP8	jumonji domain containing 1C	protein-coding	TSS-50kb;TSS-50kb	+;-	-29597;25965	NM_001001330;NM_032776	ENSG00000165476;ENSG00000171988	REEP3;JMJD1C
peak25479	chr10	79136920	79138154	0	3	0.043956	Yes	intron (NM_001271518, intron 1 of 27)	MIR|SINE|MIR	26907	NR_126365	101929286	Hs.568867	NR_126365		KCNMA1-AS3	-	KCNMA1 antisense RNA 3	ncRNA	TTS+10kb	+	1267	NR_126365	NO_ENSEMBL	NO_SYMBOL
peak26592	chr10	90846466	90847096	0	3	0.043956	Yes	Intergenic	Intergenic	-23613	NR_039827	100616192		NR_039827	ENSG00000265375	MIR4679-2	-	microRNA 4679-2	ncRNA	TSS-50kb	-	23588	NR_039827	NO_ENSEMBL	NO_SYMBOL
peak26649	chr10	91282896	91283524	0	3	0.043956	Yes	intron (NM_213606, intron 2 of 7)	L2a|LINE|L2	12103	NM_213606	387700	Hs.530338	NM_213606	ENSG00000152779	SLC16A12	CJMG|CRT2|MCT12	solute carrier family 16, member 12	protein-coding
peak26878	chr10	93883773	93885173	0	3	0.043956	Yes	intron (NM_014912, intron 6 of 9)	intron (NM_014912, intron 6 of 9)	118563	NM_001178137	22849	Hs.131683	NM_014912	ENSG00000107864	CPEB3	-	cytoplasmic polyadenylation element binding protein 3	protein-coding	INTRON	-	0	NM_014912	ENSG00000107864	CPEB3
peak28180	chr10	111240455	111241104	0	3	0.043956	Yes	Intergenic	Intergenic	442531	NM_001167604	7511	Hs.390623	NM_020383	ENSG00000108039	XPNPEP1	APP1|SAMP|XPNPEP|XPNPEPL|XPNPEPL1	X-prolyl aminopeptidase (aminopeptidase P) 1, soluble	protein-coding
peak28731	chr10	118296449	118296966	0	3	0.043956	Yes	Intergenic	Tigger7|DNA|TcMar-Tigger	-8720	NM_000936	5406	Hs.501135	NM_000936	ENSG00000175535	PNLIP	PL|PNLIPD|PTL	pancreatic lipase	protein-coding	TSS-50kb	+	-8819	NM_000936	ENSG00000175535	PNLIP
peak29207	chr10	126416911	126417530	0	3	0.043956	Yes	intron (NM_014661, intron 1 of 4)	intron (NM_014661, intron 1 of 4)	15709	NM_014661	9679	Hs.129195	NM_014661	ENSG00000189319	FAM53B	KIAA0140|bA12J10.2|smp	family with sequence similarity 53, member B	protein-coding	INTRON	-	0	NM_014661	ENSG00000189319	FAM53B
peak31248	chr11	19254207	19254970	0	3	0.043956	Yes	intron (NM_001256371, intron 6 of 12)	intron (NM_001256371, intron 6 of 12)	7918	NM_024680	79733	Hs.523526	NM_024680	ENSG00000129173	E2F8	E2F-8	E2F transcription factor 8	protein-coding	INTRON;TSS-50kb	-;-	0;22571	NM_001256371;NM_003476	ENSG00000129173;ENSG00000129170	E2F8;CSRP3
peak31374	chr11	20044097	20044820	0	3	0.043956	Yes	intron (NM_001111019, intron 1 of 27)	intron (NM_001111019, intron 1 of 27)	357	NM_001111019	89797	Hs.64341	NM_145117	ENSG00000166833	NAV2	HELAD1|POMFIL2|RAINB1|STEERIN2|UNC53H2	neuron navigator 2	protein-coding	INTRON	+	0	NM_001111019	ENSG00000166833	NAV2
peak31419	chr11	20532469	20534193	0	3	0.043956	Yes	Intergenic	Intergenic	-87615	NM_004211	9152	Hs.136557	NM_004211		SLC6A5	GLYT-2|GLYT2|HKPX3|NET1	solute carrier family 6 (neurotransmitter transporter), member 5	protein-coding	TTS+10kb	+	2553	NM_005788	ENSG00000185238	PRMT3
peak31577	chr11	21562902	21563999	0	3	0.043956	Yes	intron (NM_001288713, intron 17 of 20)	MIR|SINE|MIR	-651271	NM_213599	203859	Hs.154329	NM_213599	ENSG00000171714	ANO5	GDD1|LGMD2L|TMEM16E	anoctamin 5	protein-coding
peak31854	chr11	23446849	23447973	0	3	0.043956	Yes	Intergenic	ERV3-16A3_I-int|LTR|ERVL	-6675	NR_107021	102465860		NR_107021	ENSG00000275868	MIR8054	hsa-mir-8054	microRNA 8054	ncRNA	TSS-50kb	-	6776	NR_107021	NO_ENSEMBL	NO_SYMBOL
peak32114	chr11	24924904	24925665	0	3	0.043956	Yes	intron (NM_001252010, intron 5 of 9)	intron (NM_001252010, intron 5 of 9)	406769	NM_001252008	338645	Hs.144138	NM_001009909	ENSG00000187398	LUZP2	KFSP2566|PRO6246	leucine zipper protein 2	protein-coding	INTRON	+	0	NM_001252010	ENSG00000187398	LUZP2
peak32443	chr11	26696792	26697554	0	3	0.043956	Yes	intron (NM_178498, intron 13 of 14)	intron (NM_178498, intron 13 of 14)	46401	NM_178498	159963	Hs.148907	NM_178498	ENSG00000148942	SLC5A12	SMCT2	solute carrier family 5 (sodium/monocarboxylate cotransporter), member 12	protein-coding	INTRON	-	0	NM_178498	ENSG00000148942	SLC5A12
peak33542	chr11	35287266	35288059	0	3	0.043956	Yes	intron (NM_001195728, intron 10 of 11)	intron (NM_001195728, intron 10 of 11)	127246	NM_001202556	960	Hs.502328	NM_000610	ENSG00000026508	CD44	CDW44|CSPG8|ECMR-III|HCELL|HUTCH-I|IN|LHR|MC56|MDU2|MDU3|MIC4|Pgp1	CD44 molecule (Indian blood group)	protein-coding	INTRON	-	0	NM_001195728	ENSG00000110436	SLC1A2
peak34661	chr11	43598031	43598953	0	3	0.043956	Yes	Intergenic	Intergenic	-4452	NR_029697	406918		NR_029697	ENSG00000199077	MIR129-2	MIR-129b|MIRN129-2|mir-129-2	microRNA 129-2	ncRNA	TSS-50kb;TTS+10kb	+;+	-4551;6643	NR_029697;NR_131246	NO_ENSEMBL;NO_ENSEMBL	NO_SYMBOL;NO_SYMBOL
peak35330	chr11	57135870	57136345	0	3	0.043956	Yes	intron (NM_002559, intron 10 of 11)	L3|LINE|CR1	12515	NM_006093	10394	Hs.251386	NM_006093	ENSG00000156575	PRG3	MBP2|MBPH	proteoglycan 3	protein-coding	TSS-50kb;TTS+10kb;TSS-50kb	-;-;-	32858;-8233;43796	NM_003146;NM_006093;NM_033396	ENSG00000149136;ENSG00000156575;ENSG00000149115	SSRP1;PRG3;TNKS1BP1
peak36265	chr11	68352528	68352953	0	3	0.043956	Yes	intron (NM_001164162, intron 15 of 23)	intron (NM_001164162, intron 15 of 23)	-99202	NM_015973	51083	Hs.278959	NM_015973	ENSG00000069482	GAL	GAL-GMAP|GALN|GLNN|GMAP	galanin/GMAP prepropeptide	protein-coding	INTRON	+	0	NM_001164162	ENSG00000110075	PPP6R3
peak36430	chr11	71935651	71936587	0	3	0.043956	Yes	exon (NM_001567, exon 1 of 28)	exon (NM_001567, exon 1 of 28)	237	NM_001567	3636	Hs.523875	NM_001567	ENSG00000165458	INPPL1	OPSMD|SHIP2	inositol polyphosphate phosphatase-like 1	protein-coding	TTS+10kb;1ST EXON	+;+	3226;0	NM_000803;NM_001567	ENSG00000165457;ENSG00000165458	FOLR2;INPPL1
peak38935	chr11	95107363	95107981	0	3	0.043956	Yes	Intergenic	Intergenic	-141967	NM_001271594	143686	Hs.120633	NM_144665	ENSG00000149212	SESN3	SEST3	sestrin 3	protein-coding
peak39515	chr11	99375912	99377084	0	3	0.043956	Yes	intron (NM_001243271, intron 2 of 20)	intron (NM_001243271, intron 2 of 20)	-50378	NM_175566	53942	Hs.656783	NM_014361	ENSG00000149972	CNTN5	HNB-2s|NB-2	contactin 5	protein-coding	INTRON	+	0	NM_001243271	ENSG00000149972	CNTN5
peak39518	chr11	99397369	99398073	0	3	0.043956	Yes	intron (NM_001243271, intron 2 of 20)	intron (NM_001243271, intron 2 of 20)	-29155	NM_175566	53942	Hs.656783	NM_014361	ENSG00000149972	CNTN5	HNB-2s|NB-2	contactin 5	protein-coding	INTRON;TSS-50kb	+;+	0;-29254	NM_001243271;NM_175566	ENSG00000149972;ENSG00000149972	CNTN5;CNTN5
peak41100	chr11	111631496	111632198	0	3	0.043956	Yes	intron (NM_181700, intron 1 of 13)	intron (NM_181700, intron 1 of 13)	5322	NM_001177562	5519	Hs.269128	NM_002716	ENSG00000137713	PPP2R1B	PP2A-Abeta|PR65B	protein phosphatase 2, regulatory subunit A, beta	protein-coding	INTRON	-	0	NM_181700	ENSG00000137713	PPP2R1B
peak41333	chr11	114644754	114645852	0	3	0.043956	Yes	Intergenic	Intergenic	96103	NM_182495	120406	Hs.446760	NM_182495	ENSG00000204361	NXPE2	FAM55B	neurexophilin and PC-esterase domain family, member 2	protein-coding
peak41369	chr11	115138616	115139070	0	3	0.043956	Yes	intron (NM_001301045, intron 1 of 10)	MamSINE1|SINE|tRNA	236398	NM_014333	23705	Hs.370510	NM_014333	ENSG00000182985	CADM1	BL2|IGSF4|IGSF4A|NECL2|Necl-2|RA175|ST17|SYNCAM|TSLC1|sTSLC-1|sgIGSF|synCAM1	cell adhesion molecule 1	protein-coding
peak43118	chr12	3554101	3554713	0	3	0.043956	Yes	intron (NM_001256536, intron 1 of 9)	intron (NM_001256536, intron 1 of 9)	-45957	NM_019854	56341	Hs.504530	NM_019854	ENSG00000111218	PRMT8	HRMT1L3|HRMT1L4	protein arginine methyltransferase 8	protein-coding	INTRON;TSS-50kb	+;+	0;-46056	NM_001256536;NM_019854	ENSG00000111218;ENSG00000111218	PRMT8;PRMT8
peak43828	chr12	11927184	11928556	0	3	0.043956	Yes	intron (NM_001987, intron 2 of 7)	intron (NM_001987, intron 2 of 7)	125082	NM_001987	2120	Hs.504765	NM_001987	ENSG00000139083	ETV6	TEL|TEL/ABL|THC5	ets variant 6	protein-coding	INTRON	+	0	NM_001987	ENSG00000139083	ETV6
peak44483	chr12	16371248	16372732	0	3	0.043956	Yes	intron (NM_001170798, intron 6 of 8)	intron (NM_001170798, intron 6 of 8)	58629	NM_001170798	729025	Hs.692712	NM_001170798	ENSG00000188991	SLC15A5	-	solute carrier family 15, member 5	protein-coding	INTRON	-	0	NM_001170798	ENSG00000188991	SLC15A5
peak45016	chr12	19108478	19108915	0	3	0.043956	Yes	Intergenic	Intergenic	-173929	NM_019012	54477	Hs.188614	NM_019012	ENSG00000052126	PLEKHA5	PEPP-2|PEPP2	pleckstrin homology domain containing, family A member 5	protein-coding
peak46637	chr12	29387792	29388400	0	3	0.043956	Yes	intron (NM_001271784, intron 1 of 10)	L2c|LINE|L2	11540	NM_018099	55711	Hs.684482	NM_018099	ENSG00000064763	FAR2	HEL-S-81|MLSTD1|SDR10E2	fatty acyl-CoA reductase 2	protein-coding
peak46968	chr12	31794107	31795008	0	3	0.043956	Yes	Intergenic	MER41D|LTR|ERV1	-5536	NM_001135864	254013	Hs.740628	NM_173802	ENSG00000139160	METTL20	C12orf72	methyltransferase like 20	protein-coding	TSS-50kb;TSS-50kb;TSS-50kb	+;+;+	-18150;-5635;-17662	NM_001135863;NM_001135864;NM_173802	ENSG00000139160;ENSG00000139160;ENSG00000139160	ETFBKMT;ETFBKMT;ETFBKMT
peak48187	chr12	43763940	43764763	0	3	0.043956	Yes	intron (NM_025003, intron 36 of 38)	L2|LINE|L2	181372	NM_025003	80070	Hs.287554	NM_025003	ENSG00000173157	ADAMTS20	ADAM-TS20|ADAMTS-20|GON-1	ADAM metallopeptidase with thrombospondin type 1 motif 20	protein-coding
peak48490	chr12	45781993	45782591	0	3	0.043956	Yes	intron (NM_001142678, intron 11 of 19)	MER5B|DNA|hAT-Charlie	95826	NM_001142678	196527	Hs.505339	NM_001025356	ENSG00000177119	ANO6	BDPLT7|SCTS|TMEM16F	anoctamin 6	protein-coding
peak48493	chr12	45801011	45802050	0	3	0.043956	Yes	intron (NM_001142678, intron 15 of 19)	MIRb|SINE|MIR	115065	NM_001142678	196527	Hs.505339	NM_001025356	ENSG00000177119	ANO6	BDPLT7|SCTS|TMEM16F	anoctamin 6	protein-coding
peak50207	chr12	63254439	63255103	0	3	0.043956	Yes	intron (NM_020700, intron 1 of 9)	MIRc|SINE|MIR	73894	NM_020700	57460	Hs.435479	NM_020700	ENSG00000111110	PPM1H	ARHCL1|NERPP-2C|URCC2	protein phosphatase, Mg2+/Mn2+ dependent, 1H	protein-coding
peak51819	chr12	74815625	74816545	0	3	0.043956	Yes	Intergenic	LTR16B1|LTR|ERVL	-115466	NM_001136262	552889	Hs.744849	NM_001136262		ATXN7L3B	lnc-SCA7	ataxin 7-like 3B	protein-coding
peak52035	chr12	75899328	75899963	0	3	0.043956	Yes	intron (NM_007043, intron 5 of 9)	intron (NM_007043, intron 5 of 9)	5772	NM_007043	11103	Hs.645517	NM_007043		KRR1	HRB2|RIP-1	KRR1, small subunit (SSU) processome component, homolog (yeast)	protein-coding	TTS+10kb;INTRON	+;-	4031;0	NM_006851;NM_007043	ENSG00000139278;ENSG00000111615	GLIPR1;KRR1
peak52963	chr12	80862663	80864382	0	3	0.043956	Yes	intron (NM_001145026, intron 4 of 41)	intron (NM_001145026, intron 4 of 41)	25397	NM_001145026	374462	Hs.539284	NM_001145026	ENSG00000139304	PTPRQ	DFNB84|DFNB84A|PTPGMC1|R-PTP-Q	protein tyrosine phosphatase, receptor type, Q	protein-coding	INTRON	+	0	NM_001145026	ENSG00000139304	PTPRQ
peak53031	chr12	81191752	81192553	0	3	0.043956	Yes	intron (NM_004664, intron 5 of 5)	intron (NM_004664, intron 5 of 5)	34255	NR_030348	693202		NR_030348	ENSG00000207763	MIR617	MIRN617|hsa-mir-617	microRNA 617	ncRNA	INTRON	-	0	NM_004664	ENSG00000111052	LIN7A
peak53121	chr12	81639399	81640554	0	3	0.043956	Yes	intron (NM_024560, intron 13 of 15)	intron (NM_024560, intron 13 of 15)	-32991	NR_120491	102724663	Hs.667264	NR_120491	ENSG00000257467	LOC102724663	-	uncharacterized LOC102724663	ncRNA	INTRON;TSS-50kb	+;+	0;-33091	NM_024560;NR_120491	ENSG00000111058;NO_ENSEMBL	ACSS3;NO_SYMBOL
peak53469	chr12	83260237	83261930	0	3	0.043956	Yes	intron (NM_152588, intron 2 of 11)	intron (NM_152588, intron 2 of 11)	180150	NM_152588	160335	Hs.577775	NM_152588	ENSG00000179104	TMTC2	IBDBP1	transmembrane and tetratricopeptide repeat containing 2	protein-coding	INTRON	+	0	NM_152588	ENSG00000179104	TMTC2
peak53819	chr12	85121650	85122486	0	3	0.043956	Yes	Intergenic	Intergenic	184540	NM_018057	55117	Hs.44424	NM_018057	ENSG00000072041	SLC6A15	NTT73|SBAT1|V7-3|hv7-3	solute carrier family 6 (neutral amino acid transporter), member 15	protein-coding
peak54378	chr12	87563683	87564521	0	3	0.043956	Yes	Intergenic	Intergenic	-331421	NM_013244	25834	Hs.589093	NM_013244		MGAT4C	GNTIVH|HGNT-IV-H	MGAT4 family, member C	protein-coding
peak54830	chr12	89895489	89896086	0	3	0.043956	Yes	intron (NM_001199777, intron 1 of 10)	intron (NM_001199777, intron 1 of 10)	22795	NM_003774	8693	Hs.25130	NM_003774	ENSG00000257594	GALNT4	GALNAC-T4|GALNACT4	polypeptide N-acetylgalactosaminyltransferase 4	protein-coding	INTRON	-	0	NM_001199777	ENSG00000139323	POC1B
peak55538	chr12	94574105	94574824	0	3	0.043956	Yes	intron (NM_005761, intron 2 of 30)	intron (NM_005761, intron 2 of 30)	31966	NM_005761	10154	Hs.584845	NM_005761	ENSG00000136040	PLXNC1	CD232|PLXN-C1|VESPR	plexin C1	protein-coding	INTRON	+	0	NM_005761	ENSG00000136040	PLXNC1
peak55889	chr12	97741543	97742477	0	3	0.043956	Yes	Intergenic	Intergenic	-116789	NR_024037	196475	Hs.652568	NR_024037	ENSG00000255794	RMST	LINC00054|NCRMS|NCRNA00054	rhabdomyosarcoma 2 associated transcript (non-protein coding)	ncRNA
peak56028	chr12	98737850	98738605	0	3	0.043956	Yes	Intergenic	Intergenic	112695	NR_033801	121456	Hs.620643	NR_033801	ENSG00000227825	SLC9A7P1	-	solute carrier family 9, subfamily A (NHE7, cation proton antiporter 7), member 7 pseudogene 1	pseudo
peak56469	chr12	102297655	102298020	0	3	0.043956	Yes	intron (NM_018370, intron 3 of 6)	AluSx1|SINE|Alu	26733	NM_018370	55332	Hs.525634	NM_018370	ENSG00000136048	DRAM1	DRAM	DNA-damage regulated autophagy modulator 1	protein-coding
peak56824	chr12	105671636	105672301	0	3	0.043956	Yes	Intergenic	MER90a|LTR|ERV1	-41961	NM_001251904	55198	Hs.506603	NM_018171	ENSG00000136044	APPL2	DIP13B	adaptor protein, phosphotyrosine interaction, PH domain and leucine zipper containing 2	protein-coding	TSS-50kb;TSS-50kb	-;-	42061;44886	NM_001251904;NM_001251905	ENSG00000136044;ENSG00000136044	APPL2;APPL2
peak57094	chr12	109209607	109210859	0	3	0.043956	Yes	intron (NM_018984, intron 5 of 14)	intron (NM_018984, intron 5 of 14)	11094	NM_001161331	54434	Hs.199763	NM_018984	ENSG00000084112	SSH1	SSH1L	slingshot protein phosphatase 1	protein-coding	INTRON	-	0	NM_018984	ENSG00000084112	SSH1
peak57574	chr12	117534824	117535410	0	3	0.043956	Yes	intron (NM_001168325, intron 1 of 6)	intron (NM_001168325, intron 1 of 6)	2134	NM_001168325	54997	Hs.525709	NM_017899	ENSG00000088992	TESC	CHP3|TSC	tescalcin	protein-coding	INTRON;TSS-50kb	-;+	0;-2032	NM_001168325;NR_120464	ENSG00000088992;NO_ENSEMBL	TESC;NO_SYMBOL
peak57640	chr12	118589104	118590266	0	3	0.043956	Yes	intron (NM_016281, intron 20 of 20)	intron (NM_016281, intron 20 of 20)	15996	NM_002567	5037	Hs.433863	NM_002567	ENSG00000089220	PEBP1	HCNP|HCNPpp|HEL-210|HEL-S-34|HEL-S-96|PBP|PEBP|PEBP-1|RKIP	phosphatidylethanolamine binding protein 1	protein-coding	TTS+10kb;INTRON;TSS-50kb	+;-;-	6393;0;47976	NM_002567;NM_016281;NM_019086	ENSG00000089220;ENSG00000135090;ENSG00000176834	PEBP1;TAOK3;VSIG10
peak57853	chr12	122205447	122205939	0	3	0.043956	Yes	intron (NM_001080825, intron 6 of 11)	intron (NM_001080825, intron 6 of 11)	25901	NM_019034	54509	Hs.707579	NM_019034	ENSG00000139725	RHOF	ARHF|RIF	ras homolog family member F (in filopodia)	protein-coding	INTRON;TSS-50kb	+;+	0;-37044	NM_001080825;NM_015048	ENSG00000188735;ENSG00000139718	TMEM120B;SETD1B
peak58812	chr13	22586784	22587231	0	3	0.043956	Yes	Intergenic	Intergenic	-134709	NR_047040	100874182	Hs.148951	NR_047040	ENSG00000226722	LINC00424	-	long intergenic non-protein coding RNA 424	ncRNA
peak59204	chr13	27197199	27197724	0	3	0.043956	Yes	intron (NM_001291965, intron 2 of 9)	L1MEc|LINE|L1	65622	NM_006646	10810	Hs.618732	NM_006646	ENSG00000132970	WASF3	Brush-1|SCAR3|WAVE3	WAS protein family, member 3	protein-coding
peak59494	chr13	30151170	30152970	0	3	0.043956	Yes	intron (NM_003045, intron 1 of 12)	intron (NM_003045, intron 1 of 12)	17755	NM_003045	6541	Hs.14846	NM_003045	ENSG00000139514	SLC7A1	ATRC1|CAT-1|ERR|HCAT1|REC1L	solute carrier family 7 (cationic amino acid transporter, y+ system), member 1	protein-coding	INTRON	-	0	NM_003045	ENSG00000139514	SLC7A1
peak60391	chr13	38315274	38316035	0	3	0.043956	Yes	intron (NM_001135958, intron 2 of 9)	intron (NM_001135958, intron 2 of 9)	128284	NM_001135957	7223	Hs.262960	NM_003306	ENSG00000133107	TRPC4	HTRP-4|HTRP4|TRP4	transient receptor potential cation channel, subfamily C, member 4	protein-coding	INTRON	-	0	NM_001135958	ENSG00000133107	TRPC4
peak63169	chr13	59635929	59636399	0	3	0.043956	Yes	Intergenic	Intergenic	-828913	NR_132367	106144531	Hs.736640	NR_132367		LINC00374	-	long intergenic non-protein coding RNA 374	ncRNA
peak63222	chr13	59910989	59911667	0	3	0.043956	Yes	Intergenic	Intergenic	-675524	NR_046539	100874195	Hs.664101	NR_046539	ENSG00000227528	DIAPH3-AS1	-	DIAPH3 antisense RNA 1	ncRNA
peak63734	chr13	62659381	62660227	0	3	0.043956	Yes	Intergenic	Intergenic	-56123	NR_046995	100874143	Hs.552684	NR_046995	ENSG00000229578	LINC00358	-	long intergenic non-protein coding RNA 358	ncRNA
peak63942	chr13	63700546	63701641	0	3	0.043956	Yes	Intergenic	MLT1C|LTR|ERVL-MaLR	201133	NR_126409	104355293	Hs.121439	NR_126409	ENSG00000227564	LINC00376	-	long intergenic non-protein coding RNA 376	ncRNA
peak64037	chr13	64168474	64169189	0	3	0.043956	Yes	Intergenic	Intergenic	-142736	NR_002171	283491	Hs.363054	NR_002171		OR7E156P	-	olfactory receptor, family 7, subfamily E, member 156 pseudogene	pseudo
peak64384	chr13	66062273	66063403	0	3	0.043956	Yes	Intergenic	Intergenic	-377341	NR_132362	105370242	Hs.578051	NR_132362		LINC01052	-	long intergenic non-protein coding RNA 1052	ncRNA
peak64625	chr13	67368254	67368989	0	3	0.043956	Yes	intron (NM_020403, intron 2 of 3)	intron (NM_020403, intron 2 of 3)	-30679	NR_046527	100874064	Hs.569284	NR_046527	ENSG00000228842	PCDH9-AS2	-	PCDH9 antisense RNA 2	ncRNA	INTRON;TSS-50kb	-;+	0;-30778	NM_020403;NR_046527	ENSG00000184226;NO_ENSEMBL	PCDH9;NO_SYMBOL
peak64864	chr13	68559688	68560535	0	3	0.043956	Yes	Intergenic	LTR64|LTR|ERV1	613593	NR_130792	100874145	Hs.508194	NR_130792	ENSG00000230040	LINC00364	-	long intergenic non-protein coding RNA 364	ncRNA
peak66509	chr13	77251160	77251843	0	3	0.043956	Yes	Intergenic	MLT1G3|LTR|ERVL-MaLR	209038	NM_138444	115207	Hs.644125	NM_138444	ENSG00000178695	KCTD12	C13orf2|PFET1|PFETIN	potassium channel tetramerization domain containing 12	protein-coding
peak67932	chr13	85260353	85262138	0	3	0.043956	Yes	Intergenic	LTR1D|LTR|ERV1	-96543	NR_132852	106635542		NR_132852		SNORA107	-	small nucleolar RNA, H/ACA box 107	snoRNA
peak70164	chr13	99141740	99142730	0	3	0.043956	Yes	intron (NM_003576, intron 2 of 10)	intron (NM_003576, intron 2 of 10)	32144	NM_003576	8428	Hs.508514	NM_003576	ENSG00000102572	STK24	HEL-S-95|MST3|MST3B|STE20|STK3	serine/threonine kinase 24	protein-coding	INTRON	-	0	NM_003576	ENSG00000102572	STK24
peak70534	chr13	102619595	102620519	0	3	0.043956	Yes	promoter-TSS (NR_039603)	promoter-TSS (NR_039603)	39	NR_039603	100616110		NR_039603	ENSG00000265164	MIR2681	-	microRNA 2681	ncRNA	TSS-200	-	62	NR_039603	NO_ENSEMBL	NO_SYMBOL
peak71065	chr13	106042037	106042638	0	3	0.043956	Yes	Intergenic	MER5B|DNA|hAT-Charlie	-75878	NM_001161814	267012	Hs.381382	NM_172370	ENSG00000182346	DAOA	LG72|SG72	D-amino acid oxidase activator	protein-coding
peak71204	chr13	106995805	106997004	0	3	0.043956	Yes	Intergenic	Intergenic	-32506	NR_034119	728192	Hs.559194	NR_034119		LINC00460	-	long intergenic non-protein coding RNA 460	ncRNA	TSS-50kb	+	-32606	NR_034119	NO_ENSEMBL	NO_SYMBOL
peak71562	chr13	109309138	109309971	0	3	0.043956	Yes	intron (NM_001198950, intron 1 of 34)	L1MD|LINE|L1	27984	NM_001198950	23026	Hs.656587	NM_015011	ENSG00000041515	MYO16	MYAP3|MYR8|Myo16b|NYAP3|PPP1R107	myosin XVI	protein-coding
peak71740	chr13	110868418	110869474	0	3	0.043956	Yes	intron (NM_001303110, intron 2 of 24)	MIRb|SINE|MIR	90558	NM_001845	1282	Hs.17441	NM_001845	ENSG00000187498	COL4A1	BSVD|RATOR	collagen, type IV, alpha 1	protein-coding
peak72416	chr14	23446648	23447425	0	3	0.043956	Yes	promoter-TSS (NM_198086)	promoter-TSS (NM_198086)	-605	NM_198086	84962	Hs.655832	NM_032876	ENSG00000129474	AJUBA	JUB	ajuba LIM protein	protein-coding	TTS+10kb;TSS-50kb;TSS-50kb;TTS+10kb;TSS-1500;TSS-50kb	-;-;-;-;-;-	-9173;20786;48343;-884;705;20899	NM_001130708;NM_001166270;NM_001282953;NM_001289097;NM_198086;NR_039856	ENSG00000100802;ENSG00000092036;ENSG00000100462;NO_ENSEMBL;ENSG00000129474;NO_ENSEMBL	C14orf93;HAUS4;PRMT5;NO_SYMBOL;AJUBA;NO_SYMBOL
peak73886	chr14	32839437	32840385	0	3	0.043956	Yes	intron (NM_004274, intron 1 of 13)	intron (NM_004274, intron 1 of 13)	41432	NM_004274	9472	Hs.509083	NM_004274		AKAP6	ADAP100|ADAP6|AKAP100|PRKA6|mAKAP	A kinase (PRKA) anchor protein 6	protein-coding	INTRON	+	0	NM_004274	ENSG00000151320	AKAP6
peak74437	chr14	37679139	37679972	0	3	0.043956	Yes	intron (NM_138731, intron 1 of 13)	MER21A|LTR|ERVL	12438	NM_001195296	145282	Hs.660396	NM_138731	ENSG00000151338	MIPOL1	-	mirror-image polydactyly 1	protein-coding	TSS-50kb	-	37792	NM_030631	ENSG00000183032	SLC25A21
peak74955	chr14	41699341	41700368	0	3	0.043956	Yes	Intergenic	Intergenic	275939	NR_109757	644919	Hs.434414	NR_109757		LOC644919	-	uncharacterized LOC644919	ncRNA
peak75098	chr14	42564341	42565806	0	3	0.043956	Yes	Intergenic	MER52A|LTR|ERV1	488310	NM_152447	145581	Hs.136893	NM_152447	ENSG00000165379	LRFN5	C14orf146|FIGLER8|SALM5	leucine rich repeat and fibronectin type III domain containing 5	protein-coding
peak75704	chr14	46837407	46838205	0	3	0.043956	Yes	intron (NR_102702, intron 3 of 3)	intron (NR_102702, intron 3 of 3)	-102756	NR_102699	100506412	Hs.207545	NR_102699	ENSG00000258700	LINC00871	-	long intergenic non-protein coding RNA 871	ncRNA	INTRON	+	0	NR_102702	NO_ENSEMBL	NO_SYMBOL
peak76454	chr14	52272933	52274473	0	3	0.043956	Yes	Intergenic	Intergenic	-53319	NM_053064	54331	Hs.187772	NM_053064	ENSG00000186469	GNG2	-	guanine nucleotide binding protein (G protein), gamma 2	protein-coding
peak76811	chr14	55912975	55913883	0	3	0.043956	Yes	Intergenic	Intergenic	-6166	NM_199047	387332	Hs.528278	NM_199047		TBPL2	TBP2|TRF3	TATA box binding protein like 2	protein-coding	TSS-50kb;TSS-50kb	-;-	34954;6267	NM_014924;NM_199047	ENSG00000126775;ENSG00000182521	ATG14;TBPL2
peak76873	chr14	56574221	56575459	0	3	0.043956	Yes	Intergenic	Intergenic	-10253	NM_021255	57161	Hs.657926	NM_021255	ENSG00000139946	PELI2	-	pellino E3 ubiquitin protein ligase family member 2	protein-coding	TSS-50kb	+	-10352	NM_021255	ENSG00000139946	PELI2
peak77690	chr14	65768836	65770032	0	3	0.043956	Yes	Intergenic	Intergenic	32467	NR_039857	100616176		NR_039857	ENSG00000266740	MIR4708	mir-4708	microRNA 4708	ncRNA
peak78886	chr14	80821298	80822095	0	3	0.043956	Yes	intron (NR_038355, intron 2 of 8)	intron (NR_038355, intron 2 of 8)	-124300	NM_000793	1734	Hs.202354	NM_000793	ENSG00000211448	DIO2	5DII|D2|DIOII|SelY|TXDI2	deiodinase, iodothyronine, type II	protein-coding	INTRON	+	0	NR_038355	NO_ENSEMBL	NO_SYMBOL
peak79015	chr14	82121805	82122513	0	3	0.043956	Yes	Intergenic	MLT1H2|LTR|ERVL-MaLR	-32754	NR_110074	101928559	Hs.525499	NR_110074	ENSG00000258977	LINC01467	-	long intergenic non-protein coding RNA 1467	ncRNA	TSS-50kb	-	32855	NR_110074	NO_ENSEMBL	NO_SYMBOL
peak79657	chr14	87519033	87519482	0	3	0.043956	Yes	Intergenic	LTR40b|LTR|ERVL	147136	NR_038445	283585	Hs.381998	NR_038445	ENSG00000258804	LOC283585	-	uncharacterized LOC283585	ncRNA
peak79818	chr14	89058026	89058629	0	3	0.043956	Yes	intron (NM_207660, intron 9 of 13)	MIR|SINE|MIR	-2402	NM_207662	79882	Hs.686171	NM_024824	ENSG00000100722	ZC3H14	MSUT-2|NY-REN-37|SUT2|UKp68	zinc finger CCCH-type containing 14	protein-coding	TSS-50kb;TSS-50kb	-;+	37306;-2501	NM_007039;NM_207662	ENSG00000070778;ENSG00000100722	PTPN21;ZC3H14
peak82537	chr15	45612435	45613259	0	3	0.043956	Yes	Intergenic	LTR8A|LTR|ERV1	-41427	NR_120335	101928414		NR_120335	ENSG00000259520	LOC101928414	-	uncharacterized LOC101928414	ncRNA	TSS-50kb	-	41528	NR_120335	NO_ENSEMBL	NO_SYMBOL
peak83150	chr15	57737111	57737813	0	3	0.043956	Yes	intron (NM_032866, intron 4 of 18)	AluJr|SINE|Alu	68759	NM_001252335	84952	Hs.148989	NM_032866	ENSG00000128849	CGNL1	JACOP	cingulin-like 1	protein-coding
peak83596	chr15	64217827	64218560	0	3	0.043956	Yes	exon (NM_014326, exon 8 of 12)	exon (NM_014326, exon 8 of 12)	-2279	NR_120344	101928988	Hs.673214	NR_120344	ENSG00000259351	LOC101928988	-	uncharacterized LOC101928988	ncRNA	EXON;TSS-50kb	-;+	0;-2378	NM_014326;NR_120344	ENSG00000035664;NO_ENSEMBL	DAPK2;NO_SYMBOL
peak83939	chr15	68913107	68913648	0	3	0.043956	Yes	intron (NM_001190456, intron 1 of 11)	intron (NM_001190456, intron 1 of 11)	4499	NM_001190456	10391	Hs.551213	NM_006091	ENSG00000103647	CORO2B	CLIPINC	coronin, actin binding protein, 2B	protein-coding	INTRON;TSS-50kb	+;+	0;-11048	NM_001190456;NM_001190457	ENSG00000103647;ENSG00000103647	CORO2B;CORO2B
peak84301	chr15	75193781	75194239	0	3	0.043956	Yes	3' UTR (NM_020447, exon 5 of 5)	3' UTR (NM_020447, exon 5 of 5)	5452	NM_020447	57184	Hs.367690	NM_020447	ENSG00000178761	FAM219B	C15orf17	family with sequence similarity 219, member B	protein-coding	TTS+10kb;TSS-50kb	+;-	1582;28441	NM_002435;NM_005697	ENSG00000178802;ENSG00000140497	MPI;SCAMP2
peak84895	chr15	86131214	86131767	0	3	0.043956	Yes	intron (NM_006738, intron 8 of 36)	intron (NM_006738, intron 8 of 36)	-31690	NM_001270546	11214	Hs.459211	NM_006738	ENSG00000170776	AKAP13	AKAP-13|AKAP-Lbc|ARHGEF13|BRX|HA-3|Ht31|LBC|PRKA13|PROTO-LB|PROTO-LBC|c-lbc|p47	A kinase (PRKA) anchor protein 13	protein-coding	TSS-50kb;INTRON	+;+	-31790;0	NM_001270546;NM_006738	ENSG00000170776;ENSG00000170776	AKAP13;AKAP13
peak85072	chr15	90310812	90311862	0	3	0.043956	Yes	Intergenic	Intergenic	-8252	NM_001039958	145873	Hs.37311	NM_001039958	ENSG00000188095	MESP2	SCDO2|bHLHc6	mesoderm posterior bHLH transcription factor 2	protein-coding	TSS-50kb;TSS-50kb	+;-	-8351;16898	NM_001039958;NM_018670	ENSG00000188095;ENSG00000166823	MESP2;MESP1
peak85350	chr15	94010421	94010916	0	3	0.043956	Yes	Intergenic	MLT1F1|LTR|ERVL-MaLR	-378226	NM_020211	56963	Hs.271277	NM_020211	ENSG00000182175	RGMA	RGM	repulsive guidance molecule family member a	protein-coding
peak86217	chr16	8974073	8974525	0	3	0.043956	Yes	Intergenic	Intergenic	-11430	NM_001278260	23589	Hs.632184	NM_014316	ENSG00000153048	CARHSP1	CRHSP-24|CSDC1	calcium regulated heat stable protein 1	protein-coding	TSS-50kb;TSS-50kb;TSS-50kb;TSS-50kb;TSS-50kb	-;-;-;-;-	12142;18733;12182;13115;11531	NM_001042476;NM_001278262;NM_001278263;NM_001278264;NM_014316	ENSG00000153048;ENSG00000153048;ENSG00000153048;ENSG00000153048;ENSG00000153048	CARHSP1;CARHSP1;CARHSP1;CARHSP1;CARHSP1
peak87653	chr16	56661109	56661668	0	3	0.043956	Yes	TTS (NM_175617)	TTS (NM_175617)	1804	NM_175617	4493	Hs.744893	NM_175617		MT1E	MT-1E|MT-IE|MT1|MTD	metallothionein 1E	protein-coding	TSS-50kb;TSS-50kb;TSS-50kb;TSS-50kb;TTS+10kb;TSS-50kb;TTS+10kb;TSS-50kb;TSS-50kb;TSS-50kb;TSS-50kb	+;+;+;+;+;+;+;+;+;+;+	-11289;-24522;-30566;-42437;465;-5245;8759;-16427;-16310;-8362;-48739	NM_005946;NM_005947;NM_005949;NM_005951;NM_175617;NM_176870;NR_001447;NR_003658;NR_027781;NR_036677;NR_104046	ENSG00000205362;ENSG00000169688;ENSG00000198417;ENSG00000205358;ENSG00000169715;ENSG00000205364;NO_ENSEMBL;NO_ENSEMBL;NO_ENSEMBL;NO_ENSEMBL;NO_ENSEMBL	MT1A;MT1B;MT1F;MT1H;MT1E;MT1M;NO_SYMBOL;NO_SYMBOL;NO_SYMBOL;NO_SYMBOL;NO_SYMBOL
peak88770	chr16	77468396	77469666	0	3	0.043956	Yes	promoter-TSS (NM_199355)	promoter-TSS (NM_199355)	-20	NM_199355	170692	Hs.188746	NM_139054	ENSG00000140873	ADAMTS18	ADAMTS21|KNO2|MMCAT	ADAM metallopeptidase with thrombospondin type 1 motif 18	protein-coding	TSS-200	-	121	NM_199355	ENSG00000140873	ADAMTS18
peak89390	chr16	87427963	87428439	0	3	0.043956	Yes	intron (NM_022818, intron 1 of 3)	MIR3|SINE|MIR	2400	NM_022818	81631	Hs.356061	NM_022818	ENSG00000140941	MAP1LC3B	ATG8F|LC3B|MAP1A/1BLC3|MAP1LC3B-a	microtubule-associated protein 1 light chain 3 beta	protein-coding	TSS-50kb;TSS-50kb	-;-	2589;10903	NM_001282683;NM_024735	ENSG00000283277;ENSG00000103264	FBXO31;FBXO31
peak93832	chr17	75092626	75093341	0	3	0.043956	Yes	intron (NM_001204408, intron 3 of 19)	intron (NM_001204408, intron 3 of 19)	7485	NR_106997	102466864		NR_106997	ENSG00000281678	MIR6516	hsa-mir-6516	microRNA 6516	ncRNA	TSS-50kb;INTRON;TTS+10kb;TTS+10kb;TTS+10kb	+;+;+;+;+	-44120;0;7385;2017;6409	NM_001143999;NM_001204408;NR_003013;NR_027058;NR_106997	ENSG00000129657;ENSG00000129657;NO_ENSEMBL;NO_ENSEMBL;NO_ENSEMBL	SEC14L1;SEC14L1;NO_SYMBOL;NO_SYMBOL;NO_SYMBOL
peak94905	chr18	6294185	6294853	0	3	0.043956	Yes	intron (NM_173464, intron 4 of 19)	intron (NM_173464, intron 4 of 19)	37776	NR_110765	101927150		NR_110765		L3MBTL4-AS1	-	L3MBTL4 antisense RNA 1	ncRNA	INTRON	-	0	NM_173464	ENSG00000154655	L3MBTL4
peak95991	chr18	22754313	22755035	0	3	0.043956	Yes	intron (NM_001308225, intron 4 of 6)	intron (NM_001308225, intron 4 of 6)	177540	NM_015461	25925	Hs.116935	NM_015461	ENSG00000198795	ZNF521	EHZF|Evi3	zinc finger protein 521	protein-coding	INTRON	-	0	NM_001308225	ENSG00000198795	ZNF521
peak96320	chr18	24820094	24820624	0	3	0.043956	Yes	Intergenic	L2b|LINE|L2	-55057	NM_031422	83539	Hs.44584	NM_031422	ENSG00000154080	CHST9	GALNAC4ST-2|GalNAc4ST2	carbohydrate (N-acetylgalactosamine 4-0) sulfotransferase 9	protein-coding
peak97140	chr18	29016841	29017521	0	3	0.043956	Yes	Intergenic	Intergenic	-10230	NR_110788	101927718	Hs.625473	NR_110788	ENSG00000266729	DSG1-AS1	-	DSG1 antisense RNA 1	ncRNA	TSS-50kb;TSS-50kb	+;-	-10650;10331	NM_001944;NR_110788	ENSG00000134757;NO_ENSEMBL	DSG3;NO_SYMBOL
peak99121	chr18	43419311	43419879	0	3	0.043956	Yes	intron (NM_213602, intron 4 of 5)	L2c|LINE|L2	14050	NM_213602	284266	Hs.287692	NM_213602	ENSG00000197046	SIGLEC15	CD33L3|HsT1361|SIGLEC-15	sialic acid binding Ig-like lectin 15	protein-coding	TTS+10kb	-	-8078	NM_020964	ENSG00000152223	EPG5
peak99258	chr18	45343952	45344505	0	3	0.043956	Yes	Intergenic	MER65-int|LTR|ERV1	112741	NM_005901	4087	Hs.12253	NM_005901	ENSG00000175387	SMAD2	JV18|JV18-1|MADH2|MADR2|hMAD-2|hSMAD2	SMAD family member 2	protein-coding
peak100695	chr18	55789077	55789522	0	3	0.043956	Yes	intron (NM_001144964, intron 1 of 30)	intron (NM_001144964, intron 1 of 30)	-27265	NM_001144969	23327	Hs.185677	NM_015277	ENSG00000049759	NEDD4L	NEDD4-2|NEDD4.2|RSP5|hNEDD4-2	neural precursor cell expressed, developmentally down-regulated 4-like, E3 ubiquitin protein ligase	protein-coding	INTRON;TSS-50kb	+;+	0;-27364	NM_001144964;NM_001144968	ENSG00000049759;ENSG00000049759	NEDD4L;NEDD4L
peak101119	chr18	58406889	58408261	0	3	0.043956	Yes	Intergenic	MER52A|LTR|ERV1	-367574	NM_005912	4160	Hs.532833	NM_005912	ENSG00000166603	MC4R	-	melanocortin 4 receptor	protein-coding
peak101233	chr18	59017225	59018418	0	3	0.043956	Yes	Intergenic	Intergenic	-139953	NM_031891	28316	Hs.671510	NM_031891	ENSG00000101542	CDH20	CDH7L3|Cdh7	cadherin 20, type 2	protein-coding
peak101667	chr18	61872139	61872598	0	3	0.043956	Yes	intron (NR_033881, intron 2 of 9)	intron (NR_033881, intron 2 of 9)	54921	NR_033983	400654	Hs.434235	NR_033983	ENSG00000266952	LINC01538	-	long intergenic non-protein coding RNA 1538	ncRNA	INTRON;TTS+10kb	+;-	0;-8049	NR_033881;NR_033983	NO_ENSEMBL;NO_ENSEMBL	NO_SYMBOL;NO_SYMBOL
peak102477	chr18	65437929	65438884	0	3	0.043956	Yes	intron (NR_033921, intron 1 of 4)	AluSx|SINE|Alu	-254440	NM_032160	92126	Hs.124673	NM_032160	ENSG00000171451	DSEL	C18orf4	dermatan sulfate epimerase-like	protein-coding
peak103650	chr18	71048698	71051194	0	3	0.043956	Yes	Intergenic	Intergenic	57770	NR_038340	100505817	Hs.197042	NR_038340	ENSG00000261780	LOC100505817	-	uncharacterized LOC100505817	ncRNA
peak104205	chr18	77043090	77044106	0	3	0.043956	Yes	intron (NM_001306085, intron 13 of 28)	intron (NM_001306085, intron 13 of 28)	-112174	NM_001278669	4772	Hs.534074	NM_006162	ENSG00000131196	NFATC1	NF-ATC|NF-ATc1.2|NFAT2|NFATc	nuclear factor of activated T-cells, cytoplasmic, calcineurin-dependent 1	protein-coding	INTRON	+	0	NM_001306085	ENSG00000166377	ATP9B
peak108494	chr2	13657598	13658100	0	3	0.043956	Yes	Intergenic	Intergenic	-510711	NR_038434	100506474	Hs.242196	NR_038434	ENSG00000225649	LOC100506474	-	uncharacterized LOC100506474	ncRNA
peak110133	chr2	39327124	39327792	0	3	0.043956	Yes	intron (NM_005633, intron 1 of 22)	L1MA9|LINE|L1	20146	NM_005633	6654	Hs.709893	NM_005633	ENSG00000115904	SOS1	GF1|GGF1|GINGF|HGF|NS4	SOS Ras/Rac guanine nucleotide exchange factor 1	protein-coding
peak111412	chr2	54176554	54177153	0	3	0.043956	Yes	intron (NM_014614, intron 1 of 46)	L1MB1|LINE|L1	21123	NM_014614	23198	Hs.413801	NM_014614	ENSG00000068878	PSME4	PA200	proteasome activator subunit 4	protein-coding
peak113933	chr2	85230936	85231471	0	3	0.043956	Yes	intron (NM_020122, intron 1 of 6)	MER44B|DNA|TcMar-Tigger	32973	NM_020122	56888	Hs.654968	NM_020122	ENSG00000176407	KCMF1	DEBT91|FIGC|PCMF|ZZZ1	potassium channel modulatory factor 1	protein-coding
peak113977	chr2	85660826	85661220	0	3	0.043956	Yes	promoter-TSS (NM_198482)	promoter-TSS (NM_198482)	-895	NM_198482	284948	Hs.209542	NM_198482	ENSG00000152292	SH2D6	-	SH2 domain containing 6	protein-coding	TSS-50kb;TSS-50kb;TSS-1500	-;-;+	19927;23304;-994	NM_001256139;NM_001256140;NM_198482	ENSG00000042493;ENSG00000042493;ENSG00000152292	CAPG;CAPG;SH2D6
peak114337	chr2	97215545	97216207	0	3	0.043956	Yes	intron (NM_212481, intron 4 of 6)	CpG	13412	NM_212481	10865	Hs.920	NM_006673	ENSG00000196843	ARID5A	MRF-1|MRF1|RP11-363D14	AT rich interactive domain 5A (MRF1-like)	protein-coding	TSS-50kb;TSS-50kb	-;-	44855;42131	NM_001285485;NR_104346	ENSG00000163121;NO_ENSEMBL	NEURL3;NO_SYMBOL
peak114487	chr2	99444915	99445733	0	3	0.043956	Yes	intron (NM_207362, intron 5 of 9)	intron (NM_207362, intron 5 of 9)	-56963	NR_126337	101927070	Hs.469395	NR_126337		LOC101927070	-	uncharacterized LOC101927070	ncRNA	INTRON	-	0	NM_207362	ENSG00000196872	KIAA1211L
peak114632	chr2	101729972	101730782	0	3	0.043956	Yes	intron (NM_001102426, intron 1 of 19)	intron (NM_001102426, intron 1 of 19)	37469	NM_001102426	11138	Hs.442657	NM_007063	ENSG00000204634	TBC1D8	AD3|HBLP1|TBC1D8A|VRP	TBC1 domain family, member 8 (with GRAM domain)	protein-coding	INTRON	-	0	NM_001102426	ENSG00000204634	TBC1D8
peak116110	chr2	120146886	120147594	0	3	0.043956	Yes	Intergenic	LTR8|LTR|ERV1	21989	NM_001079863	1622	Hs.78888	NM_020548	ENSG00000155368	DBI	ACBD1|ACBP|CCK-RP|EP	diazepam binding inhibitor (GABA receptor modulator, acyl-CoA binding protein)	protein-coding	TSS-50kb;TSS-50kb	-;+	22311;-42305	NM_001017927;NM_183240	ENSG00000186132;ENSG00000171227	C2orf76;TMEM37
peak116413	chr2	123226403	123226825	0	3	0.043956	Yes	Intergenic	Intergenic	713493	NR_048557	7247	Hs.75066	NM_004622	ENSG00000211460	TSN	BCLF-1|C3PO|RCHF1|REHF-1|TBRBP|TRSLN	translin	protein-coding
peak116985	chr2	128936529	128937189	0	3	0.043956	Yes	intron (NM_020120, intron 34 of 40)	intron (NM_020120, intron 34 of 40)	88077	NR_027671	56886	Hs.743306	NM_020120	ENSG00000136731	UGGT1	HUGT1|UGCGL1|UGT1	UDP-glucose glycoprotein glucosyltransferase 1	protein-coding	INTRON	+	0	NM_020120	ENSG00000136731	UGGT1
peak117700	chr2	137578661	137580565	0	3	0.043956	Yes	intron (NM_001316349, intron 1 of 27)	intron (NM_001316349, intron 1 of 27)	56481	NM_001316349	80731	Hs.68533	NM_001080427	ENSG00000144229	THSD7B	-	thrombospondin type 1 domain containing 7B	protein-coding	INTRON	+	0	NM_001316349	ENSG00000144229	THSD7B
peak117886	chr2	138768324	138769147	0	3	0.043956	Yes	intron (NM_006895, intron 5 of 5)	intron (NM_006895, intron 5 of 5)	46928	NM_001024075	3176	Hs.42151	NM_006895	ENSG00000150540	HNMT	HMT|HNMT-S1|HNMT-S2	histamine N-methyltransferase	protein-coding	INTRON	+	0	NM_006895	ENSG00000150540	HNMT
peak118121	chr2	140161289	140161948	0	3	0.043956	Yes	Intergenic	Intergenic	506725	NR_033658	647012	Hs.639411	NR_033658		YY1P2	-	YY1 transcription factor pseudogene 2	pseudo
peak119376	chr2	147004198	147005058	0	3	0.043956	Yes	Intergenic	Intergenic	-339997	NR_026904	728773	Hs.334462	NR_026904		PABPC1P2	PABP2|PABP4|PABPCP2|PABPCP4	poly(A) binding protein, cytoplasmic 1 pseudogene 2	pseudo
peak120140	chr2	152402601	152402951	0	3	0.043956	Yes	intron (NM_001164508, intron 134 of 181)	intron (NM_001164508, intron 134 of 181)	136172	NM_001177665	55183	Hs.655671	NM_018151	ENSG00000080345	RIF1	-	replication timing regulatory factor 1	protein-coding	INTRON	-	0	NM_001164508	ENSG00000183091	NEB
peak120338	chr2	153777246	153777857	0	3	0.043956	Yes	Intergenic	Intergenic	203145	NR_024526	151188	Hs.643580	NM_152522	ENSG00000177917	ARL6IP6	AIP-6|PFAAP1	ADP-ribosylation factor like GTPase 6 interacting protein 6	protein-coding
peak121270	chr2	159077832	159078959	0	3	0.043956	Yes	intron (NM_138803, intron 10 of 13)	intron (NM_138803, intron 10 of 13)	55234	NR_038850	554201	Hs.570262	NR_038850	ENSG00000227480	CCDC148-AS1	-	CCDC148 antisense RNA 1	ncRNA	INTRON	-	0	NM_138803	ENSG00000153237	CCDC148
peak121400	chr2	160057853	160058496	0	3	0.043956	Yes	intron (NM_033394, intron 19 of 26)	intron (NM_033394, intron 19 of 26)	14829	NR_106948	102465535		NR_106948	ENSG00000275141	MIR6888	hsa-mir-6888	microRNA 6888	ncRNA	INTRON	+	0	NM_033394	ENSG00000115183	TANC1
peak122339	chr2	165979010	165979459	0	3	0.043956	Yes	intron (NM_001081677, intron 18 of 27)	intron (NM_001081677, intron 18 of 27)	81342	NM_001081677	6328	Hs.435274	NM_006922	ENSG00000153253	SCN3A	NAC3|Nav1.3	sodium channel, voltage gated, type III alpha subunit	protein-coding	INTRON	-	0	NM_001081677	ENSG00000153253	SCN3A
peak122576	chr2	167465614	167466041	0	3	0.043956	Yes	Intergenic	LTR22|LTR|ERVK	-122347	NM_002976	6332	Hs.596087	NM_002976	ENSG00000136546	SCN7A	NaG|Nav2.1|Nav2.2|SCN6A	sodium channel, voltage gated, type VII alpha subunit	protein-coding
peak123718	chr2	179292974	179295518	0	3	0.043956	Yes	intron (NR_110204, intron 2 of 4)	LTR16A|LTR|ERVL	15860	NR_110205	101927027	Hs.715694	NR_110204	ENSG00000223960	LOC101927027	-	uncharacterized LOC101927027	ncRNA	TSS-50kb;TTS+10kb	+;-	-21007;-1994	NM_001042702;NM_001139518	ENSG00000204311;ENSG00000180228	DFNB59;PRKRA
peak124709	chr2	184861806	184862459	0	3	0.043956	Yes	Intergenic	MLT1I|LTR|ERVL-MaLR	-381569	NR_039638	100616305		NR_039638	ENSG00000266808	MIR548AE1	-	microRNA 548ae-1	ncRNA
peak125916	chr2	191757341	191758257	0	3	0.043956	Yes	intron (NM_001256310, intron 1 of 14)	intron (NM_001256310, intron 1 of 14)	12252	NM_014905	2744	Hs.116448	NM_014905	ENSG00000115419	GLS	AAD20|GAC|GAM|GLS1|KGA	glutaminase	protein-coding	INTRON	+	0	NM_001256310	ENSG00000115419	GLS
peak126025	chr2	192334938	192336208	0	3	0.043956	Yes	Intergenic	Intergenic	-207225	NM_001254736	64859	Hs.591610	NM_022837		NABP1	OBFC2A|SOSS-B2|SSB2	nucleic acid binding protein 1	protein-coding
peak127246	chr2	199239232	199240520	0	3	0.043956	Yes	promoter-TSS (NR_110267)	promoter-TSS (NR_110267)	-55	NR_110267	101927619	Hs.632942	NR_110267		LOC101927619	-	uncharacterized LOC101927619	ncRNA	TSS-200	-	156	NR_110267	NO_ENSEMBL	NO_SYMBOL
peak129708	chr2	223426517	223427040	0	3	0.043956	Yes	Intergenic	Intergenic	94295	NR_130154	10056	Hs.471452	NM_005687		FARSB	FARSLB|FRSB|HSPC173|PheHB|PheRS	phenylalanyl-tRNA synthetase beta subunit	protein-coding	TTS+10kb;TTS+10kb	+;-	3262;-9483	NM_152386;NR_130154	ENSG00000163082;NO_ENSEMBL	SGPP2;NO_SYMBOL
peak130068	chr2	227586340	227587280	0	3	0.043956	Yes	Intergenic	Intergenic	-63301	NR_049887	100847053		NR_049887	ENSG00000263363	MIR5702	-	microRNA 5702	ncRNA	TTS+10kb	-	-9322	NM_005544	ENSG00000169047	IRS1
peak130415	chr2	232537290	232538221	0	3	0.043956	Yes	Intergenic	Intergenic	-35479	NM_002823	5757	Hs.459927	NM_002823	ENSG00000187514	PTMA	TMSA	prothymosin, alpha	protein-coding	TSS-50kb;TSS-50kb	+;+	-35578;-40367	NM_002823;NR_036052	ENSG00000187514;NO_ENSEMBL	PTMA;NO_SYMBOL
peak130546	chr2	235044383	235044883	0	3	0.043956	Yes	Intergenic	Intergenic	85287	NM_006944	6694	Hs.444488	NM_006944	ENSG00000072080	SPP2	SPP-24|SPP24	secreted phosphoprotein 2	protein-coding
peak130568	chr2	235304556	235305054	0	3	0.043956	Yes	Intergenic	Intergenic	100888	NM_005737	10123	Hs.111554	NM_005737	ENSG00000188042	ARL4C	ARL7|LAK	ADP-ribosylation factor like GTPase 4C	protein-coding
peak131993	chr20	12808372	12809147	0	3	0.043956	Yes	Intergenic	Intergenic	108851	NR_109872	102606466	Hs.602196	NR_109872		LOC102606466	-	uncharacterized LOC102606466	ncRNA
peak134054	chr20	48392585	48393126	0	3	0.043956	Yes	Intergenic	L2c|LINE|L2	-36394	NR_048538	23315	Hs.444202	NM_015266	ENSG00000197818	SLC9A8	NHE-8|NHE8	solute carrier family 9, subfamily A (NHE8, cation proton antiporter 8), member 8	protein-coding	TSS-50kb	+	-36493	NM_001260491	ENSG00000197818	SLC9A8
peak134677	chr20	61552499	61552878	0	3	0.043956	Yes	intron (NM_080797, intron 1 of 14)	Charlie1b|DNA|hAT-Charlie	5214	NM_001193369	11083	Hs.517172	NM_022105	ENSG00000101191	DIDO1	BYE1|C20orf158|DATF-1|DATF1|DIDO2|DIDO3|DIO-1|DIO1|dJ885L7.8	death inducer-obliterator 1	protein-coding	TSS-50kb;TSS-50kb	+;+	-16514;-31410	NM_017896;NM_022082	ENSG00000101193;ENSG00000101194	GID8;SLC17A9
peak134860	chr21	10872909	10874999	0	3	0.043956	Yes	Intergenic	AluSp|SINE|Alu	116989	NM_001290224	7179	Hs.122986	NM_199259	ENSG00000274391	TPTE	CT44|PTEN2	transmembrane phosphatase with tensin homology	protein-coding
peak134916	chr21	11152350	11153174	0	3	0.043956	Yes	Intergenic	L1MA8|LINE|L1	-53825	NM_001187	574	Hs.545789	NM_001187		BAGE	BAGE1|CT2.1	B melanoma antigen	protein-coding
peak137859	chr21	32685883	32686533	0	3	0.043956	Yes	intron (NM_003253, intron 3 of 28)	intron (NM_003253, intron 3 of 28)	245082	NM_003253	7074	Hs.517228	NM_003253	ENSG00000156299	TIAM1	-	T-cell lymphoma invasion and metastasis 1	protein-coding	INTRON	-	0	NM_003253	ENSG00000156299	TIAM1
peak137864	chr21	32708368	32708942	0	3	0.043956	Yes	intron (NM_003253, intron 3 of 28)	intron (NM_003253, intron 3 of 28)	222635	NM_003253	7074	Hs.517228	NM_003253	ENSG00000156299	TIAM1	-	T-cell lymphoma invasion and metastasis 1	protein-coding	INTRON	-	0	NM_003253	ENSG00000156299	TIAM1
peak137928	chr21	33342239	33343223	0	3	0.043956	Yes	intron (NM_014586, intron 6 of 10)	intron (NM_014586, intron 6 of 10)	97103	NM_014586	30811	Hs.109437	NM_014586	ENSG00000142149	HUNK	-	hormonally up-regulated Neu-associated kinase	protein-coding	INTRON	+	0	NM_014586	ENSG00000142149	HUNK
peak138791	chr21	44139883	44140302	0	3	0.043956	Yes	intron (NM_001001576, intron 2 of 14)	intron (NM_001001576, intron 2 of 14)	66231	NM_001001572	5152	Hs.473927	NM_002606	ENSG00000160191	PDE9A	HSPDE9A2	phosphodiesterase 9A	protein-coding	INTRON	+	0	NM_001001576	ENSG00000160191	PDE9A
peak139751	chr22	29188148	29189349	0	3	0.043956	Yes	Intergenic	AluSx3|SINE|Alu	7811	NM_001079539	7494	Hs.437638	NM_005080	ENSG00000100219	XBP1	TREB-5|TREB5|XBP-1|XBP2	X-box binding protein 1	protein-coding	TTS+10kb;TTS+10kb	+;-	3560;-1899	NM_001284265;NM_005080	ENSG00000159873;ENSG00000100219	CCDC117;XBP1
peak140329	chr22	38256534	38257392	0	3	0.043956	Yes	intron (NM_001242923, intron 5 of 10)	L2a|LINE|L2	11584	NM_001242923	51386	Hs.446852	NM_016091	ENSG00000100129	EIF3L	EIF3EIP|EIF3S11|EIF3S6IP|HSPC021|HSPC025|MSTP005	eukaryotic translation initiation factor 3, subunit L	protein-coding	TSS-50kb;TSS-50kb;TSS-50kb;TSS-50kb	+;-;-;-	-45291;16711;16686;13283	NM_033386;NM_138797;NR_030395;NR_030396	ENSG00000100139;ENSG00000100124;NO_ENSEMBL;NO_ENSEMBL	MICALL1;ANKRD54;NO_SYMBOL;NO_SYMBOL
peak141335	chr3	1159283	1160496	0	3	0.043956	Yes	intron (NM_014461, intron 1 of 22)	intron (NM_014461, intron 1 of 22)	25548	NM_001289081	27255	Hs.387300	NM_014461	ENSG00000134115	CNTN6	NB3	contactin 6	protein-coding	INTRON	+	0	NM_014461	ENSG00000134115	CNTN6
peak143652	chr3	21264140	21265212	0	3	0.043956	Yes	Intergenic	Intergenic	-182542	NR_002311	391518	Hs.543226	NR_002311		VENTXP7	HPX42|VENTX1	VENT homeobox pseudogene 7	pseudo
peak145179	chr3	31849415	31850045	0	3	0.043956	Yes	intron (NM_001174060, intron 3 of 10)	intron (NM_001174060, intron 3 of 10)	104025	NR_049771	100874206	Hs.662428	NR_049771	ENSG00000232490	OSBPL10-AS1	-	OSBPL10 antisense RNA 1	ncRNA	INTRON	-	0	NM_001174060	ENSG00000144645	OSBPL10
peak146694	chr3	50495345	50495937	0	3	0.043956	Yes	intron (NM_001005505, intron 2 of 37)	intron (NM_001005505, intron 2 of 37)	45387	NM_001174051	9254	Hs.476273	NM_006030	ENSG00000007402	CACNA2D2	CACNA2D	calcium channel, voltage-dependent, alpha 2/delta subunit 2	protein-coding	INTRON	-	0	NM_001005505	ENSG00000007402	CACNA2D2
peak147112	chr3	56821207	56821716	0	3	0.043956	Yes	intron (NM_001289698, intron 2 of 10)	intron (NM_001289698, intron 2 of 10)	-11717	NM_001128616	50650	Hs.476402	NM_019555	ENSG00000163947	ARHGEF3	GEF3|STA3|XPLN	Rho guanine nucleotide exchange factor 3	protein-coding	TSS-50kb;INTRON	-;-	11818;0	NM_001128616;NM_001289698	ENSG00000163947;ENSG00000163947	ARHGEF3;ARHGEF3
peak147630	chr3	63961435	63962098	0	3	0.043956	Yes	intron (NM_001128149, intron 1 of 8)	intron (NM_001128149, intron 1 of 8)	8347	NM_001128149	6314	Hs.476595	NM_000333	ENSG00000163635	ATXN7	ADCAII|OPCA3|SCA7	ataxin 7	protein-coding	INTRON;TSS-50kb	+;+	0;-28031	NM_001128149;NR_038286	ENSG00000163635;NO_ENSEMBL	ATXN7;NO_SYMBOL
peak147874	chr3	66134555	66135303	0	3	0.043956	Yes	intron (NM_173471, intron 1 of 10)	intron (NM_173471, intron 1 of 10)	15644	NM_173471	115286	Hs.379386	NM_173471	ENSG00000144741	SLC25A26	SAMC	solute carrier family 25 (S-adenosylmethionine carrier), member 26	protein-coding	INTRON;INTRON	+;+	0;0	NM_173471;NM_173471	ENSG00000144741;ENSG00000282739	SLC25A26;SLC25A26
peak148505	chr3	72459644	72460772	0	3	0.043956	Yes	intron (NM_012234, intron 1 of 3)	intron (NM_012234, intron 1 of 3)	35566	NM_012234	23429	Hs.7910	NM_012234		RYBP	AAP1|APAP-1|DEDAF|YEAF1	RING1 and YY1 binding protein	protein-coding	INTRON;INTRON	-;-	0;0	NM_012234;NM_012234	ENSG00000163602;ENSG00000281766	RYBP;RYBP
peak149497	chr3	78946069	78946610	0	3	0.043956	Yes	intron (NM_001145845, intron 2 of 28)	MER5B|DNA|hAT-Charlie	122269	NM_001145845	6091	Hs.744218	NM_002941	ENSG00000169855	ROBO1	DUTT1|SAX3	roundabout guidance receptor 1	protein-coding
peak150950	chr3	86078436	86079234	0	3	0.043956	Yes	intron (NM_001167674, intron 8 of 9)	intron (NM_001167674, intron 8 of 9)	-201635	NR_046752	100874037	Hs.570566	NR_046752	ENSG00000241648	CADM2-AS2	-	CADM2 antisense RNA 2	ncRNA	INTRON	+	0	NM_001167674	ENSG00000175161	CADM2
peak151308	chr3	87852518	87853068	0	3	0.043956	Yes	Intergenic	Intergenic	-178933	NM_000866	3355	Hs.248136	NM_000866		HTR1F	5-HT-1F|5-HT1F|5HT6|HTR1EL|MR77	5-hydroxytryptamine (serotonin) receptor 1F, G protein-coupled	protein-coding
peak151449	chr3	88622795	88623982	0	3	0.043956	Yes	Intergenic	Intergenic	-424373	NM_001195308	8545	Hs.444818	NM_003663	ENSG00000163320	CGGBP1	CGGBP|p20-CGGBP	CGG triplet repeat binding protein 1	protein-coding
peak153759	chr3	105150052	105150580	0	3	0.043956	Yes	intron (NM_001243280, intron 1 of 14)	MLT1H|LTR|ERVL-MaLR	64759	NM_001243280	214	Hs.591293	NM_001627	ENSG00000170017	ALCAM	CD166|MEMD	activated leukocyte cell adhesion molecule	protein-coding
peak154429	chr3	109362477	109362995	0	3	0.043956	Yes	Intergenic	Intergenic	41061	NR_039647	100616129		NR_039647	ENSG00000265956	MIR4445	-	microRNA 4445	ncRNA
peak155054	chr3	114937872	114938339	0	3	0.043956	Yes	Intergenic	Intergenic	-71979	NM_015642	26137	Hs.202577	NM_015642		ZBTB20	DPZF|HOF|ODA-8S|PRIMS|ZNF288	zinc finger and BTB domain containing 20	protein-coding
peak155621	chr3	120194702	120195307	0	3	0.043956	Yes	Intergenic	Intergenic	-25087	NM_007085	11167	Hs.269512	NM_007085		FSTL1	FRP|FSL1|MIR198	follistatin like 1	protein-coding	TSS-50kb	-	25187	NM_007085	ENSG00000163430	FSTL1
peak155945	chr3	125036888	125037933	0	3	0.043956	Yes	intron (NM_021964, intron 3 of 8)	intron (NM_021964, intron 3 of 8)	56787	NM_021964	7707	Hs.592591	NM_021964	ENSG00000163848	ZNF148	BERF-1|BFCOL1|HT-BETA|ZBP-89|ZFP148|pHZ-52	zinc finger protein 148	protein-coding	INTRON	-	0	NM_021964	ENSG00000163848	ZNF148
peak155952	chr3	125156630	125157221	0	3	0.043956	Yes	Intergenic	MIRb|SINE|MIR	-62728	NM_021964	7707	Hs.592591	NM_021964	ENSG00000163848	ZNF148	BERF-1|BFCOL1|HT-BETA|ZBP-89|ZFP148|pHZ-52	zinc finger protein 148	protein-coding	TTS+10kb	-	-8661	NM_003794	ENSG00000114520	SNX4
peak156509	chr3	133129145	133129724	0	3	0.043956	Yes	intron (NM_003571, intron 1 of 6)	intron (NM_003571, intron 1 of 6)	10596	NM_003571	8419	Hs.659862	NM_003571	ENSG00000170819	BFSP2	CP47|CP49|CTRCT12|LIFL-L|PHAKOSIN	beaded filament structural protein 2, phakinin	protein-coding	INTRON	+	0	NM_003571	ENSG00000170819	BFSP2
peak156525	chr3	133207686	133208882	0	3	0.043956	Yes	Intergenic	Intergenic	-84150	NM_001134422	55573	Hs.518265	NM_017548	ENSG00000091527	CDV3	H41	CDV3 homolog (mouse)	protein-coding
peak157013	chr3	140015657	140016404	0	3	0.043956	Yes	intron (NM_022131, intron 2 of 16)	intron (NM_022131, intron 2 of 16)	211600	NR_108084	101927808	Hs.581236	NR_108084	ENSG00000250433	CLSTN2-AS1	-	CLSTN2 antisense RNA 1	ncRNA	INTRON	+	0	NM_022131	ENSG00000158258	CLSTN2
peak157212	chr3	142321493	142322359	0	3	0.043956	Yes	intron (NM_001145319, intron 1 of 15)	intron (NM_001145319, intron 1 of 15)	6697	NM_001145319	5357	Hs.203637	NM_002670	ENSG00000120756	PLS1	-	plastin 1	protein-coding	INTRON;TSS-50kb;TSS-50kb	+;-;+	0;24359;-20439	NM_001145319;NM_001184;NM_002670	ENSG00000120756;ENSG00000175054;ENSG00000120756	PLS1;ATR;PLS1
peak157310	chr3	143148212	143149377	0	3	0.043956	Yes	intron (NM_173653, intron 12 of 15)	MIR3|SINE|MIR	87707	NR_048544	100885796	Hs.581618	NR_048544	ENSG00000240012	SLC9A9-AS1	-	SLC9A9 antisense RNA 1	ncRNA
peak158063	chr3	147111144	147111795	0	3	0.043956	Yes	intron (NM_001243256, intron 2 of 3)	CpG-19033	-1253	NR_040762	84107	Hs.415766	NM_032153	ENSG00000174963	ZIC4	-	Zic family member 4	protein-coding	TSS-50kb;TSS-1500;TSS-50kb	+;-;+	-15810;1354;-27743	NM_003412;NR_033119;NR_121655	ENSG00000152977;NO_ENSEMBL;NO_ENSEMBL	ZIC1;NO_SYMBOL;NO_SYMBOL
peak158408	chr3	149108312	149108854	0	3	0.043956	Yes	Intergenic	Intergenic	-13015	NM_014220	4071	Hs.351316	NM_014220	ENSG00000169908	TM4SF1	H-L6|L6|M3S1|TAAL6	transmembrane 4 L six family member 1	protein-coding	TSS-50kb;TTS+10kb	-;+	13116;4314	NM_014220;NR_046650	ENSG00000169908;NO_ENSEMBL	TM4SF1;NO_SYMBOL
peak158887	chr3	152175308	152176330	0	3	0.043956	Yes	intron (NM_021038, intron 8 of 9)	intron (NM_021038, intron 8 of 9)	-117040	NR_132656	645843	Hs.632562	NM_001123228		TMEM14EP	TMEM14E	transmembrane protein 14E, pseudogene	pseudo	INTRON	+	0	NM_021038	ENSG00000152601	MBNL1
peak161508	chr3	167237744	167239612	0	3	0.043956	Yes	intron (NM_178824, intron 12 of 14)	intron (NM_178824, intron 12 of 14)	-46758	NM_006217	5276	Hs.445555	NM_006217	ENSG00000114204	SERPINI2	MEPI|PANCPIN|PI14|TSA2004	serpin peptidase inhibitor, clade I (pancpin), member 2	protein-coding	TSS-50kb;INTRON	-;-	46859;0	NM_001012303;NM_178824	ENSG00000114204;ENSG00000174776	SERPINI2;WDR49
peak161951	chr3	169757772	169758499	0	3	0.043956	Yes	intron (NM_014373, intron 2 of 3)	intron (NM_014373, intron 2 of 3)	2401	NM_014373	26996	Hs.231320	NM_014373	ENSG00000173890	GPR160	GPCR1|GPCR150	G protein-coupled receptor 160	protein-coding	INTRON	+	0	NM_014373	ENSG00000173890	GPR160
peak163208	chr3	179246288	179246973	0	3	0.043956	Yes	Intergenic	MER3|DNA|hAT-Charlie	-34037	NM_004301	86	Hs.435326	NM_004301	ENSG00000136518	ACTL6A	ACTL6|ARPN-BETA|Arp4|BAF53A|INO80K	actin-like 6A	protein-coding	TSS-50kb	+	-34137	NM_177989	ENSG00000136518	ACTL6A
peak163619	chr3	183094853	183095830	0	3	0.043956	Yes	intron (NM_015078, intron 3 of 29)	L2b|LINE|L2	50715	NM_015078	23101	Hs.208267	NM_015078	ENSG00000053524	MCF2L2	ARHGEF22	MCF.2 cell line derived transforming sequence-like 2	protein-coding
peak164048	chr3	187778946	187779502	0	3	0.043956	Yes	Intergenic	Intergenic	-92437	NM_001167672	4026	Hs.720220	NM_005578	ENSG00000145012	LPP	-	LIM domain containing preferred translocation partner in lipoma	protein-coding
peak165710	chr4	7803845	7804265	0	3	0.043956	Yes	intron (NM_001134647, intron 9 of 17)	intron (NM_001134647, intron 9 of 17)	48238	NR_026892	84740	Hs.663029	NM_032654	ENSG00000272620	AFAP1-AS1	AFAP1-AS|AFAP1AS	AFAP1 antisense RNA 1	ncRNA	INTRON	-	0	NM_001134647	ENSG00000196526	AFAP1
peak166788	chr4	18735825	18736930	0	3	0.043956	Yes	Intergenic	Intergenic	-712895	NM_153686	254251	Hs.446201	NM_153686	ENSG00000178177	LCORL	MLR1	ligand dependent nuclear receptor corepressor like	protein-coding
peak167251	chr4	21197274	21197810	0	3	0.043956	Yes	intron (NM_147182, intron 2 of 8)	intron (NM_147182, intron 2 of 8)	107987	NM_147183	80333	Hs.655705	NM_025221	ENSG00000185774	KCNIP4	CALP|KCHIP4	Kv channel interacting protein 4	protein-coding	INTRON	-	0	NM_147182	ENSG00000185774	KCNIP4
peak168076	chr4	26880302	26881723	0	3	0.043956	Yes	intron (NM_001169117, intron 1 of 12)	intron (NM_001169117, intron 1 of 12)	18700	NM_020860	57620	Hs.744950	NM_020860	ENSG00000109689	STIM2	-	stromal interaction molecule 2	protein-coding	INTRON	+	0	NM_001169117	ENSG00000109689	STIM2
peak168636	chr4	29719188	29719874	0	3	0.043956	Yes	Intergenic	MLT1I|LTR|ERVL-MaLR	898327	NR_036237	100422937		NR_036237		MIR4275	-	microRNA 4275	ncRNA
peak170771	chr4	43353989	43355471	0	3	0.043956	Yes	Intergenic	MER31B|LTR|ERV1	459447	NM_001080476	389207	Hs.162559	NM_001080476	ENSG00000215203	GRXCR1	DFNB25|PPP1R88	glutaredoxin, cysteine rich 1	protein-coding
peak171545	chr4	47943767	47944672	0	3	0.043956	Yes	intron (NM_000087, intron 8 of 10)	intron (NM_000087, intron 8 of 10)	-27536	NR_103795	152518	Hs.646325	NM_152995	ENSG00000170448	NFXL1	CDZFP|HOZFP|OZFP|URCC5	nuclear transcription factor, X-box binding-like 1	protein-coding	INTRON;TSS-50kb;TSS-50kb	-;-;-	0;26646;27747	NM_000087;NM_001278623;NM_001278624	ENSG00000198515;ENSG00000170448;ENSG00000170448	CNGA1;NFXL1;NFXL1
peak172904	chr4	62159588	62160136	0	3	0.043956	Yes	Intergenic	MER47B|DNA|TcMar-Tigger	-202977	NM_015236	23284	Hs.28391	NM_015236	ENSG00000150471	ADGRL3	CIRL3|CL3|LEC3|LPHN3	adhesion G protein-coupled receptor L3	protein-coding
peak173149	chr4	63382509	63384426	0	3	0.043956	Yes	Intergenic	Intergenic	-355985	NR_110595	101927186	Hs.723269	NR_110595		ADGRL3-AS1	LPHN3-AS1	adhesion G protein-coupled receptor L3 antisense RNA 1	ncRNA
peak174754	chr4	72243191	72243609	0	3	0.043956	Yes	intron (NM_003759, intron 3 of 22)	MLT1I|LTR|ERVL-MaLR	38630	NM_003759	8671	Hs.5462	NM_003759	ENSG00000080493	SLC4A4	HNBC1|KNBC|NBC1|NBC2|NBCe1-A|SLC4A5|hhNMC|pNBC	solute carrier family 4 (sodium bicarbonate cotransporter), member 4	protein-coding
peak175549	chr4	78230016	78230795	0	3	0.043956	Yes	Intergenic	L1PREC2|LINE|L1	152049	NM_004354	901	Hs.740456	NM_004354	ENSG00000138764	CCNG2	-	cyclin G2	protein-coding
peak176313	chr4	83682217	83682904	0	3	0.043956	Yes	intron (NM_024906, intron 1 of 3)	intron (NM_024906, intron 1 of 3)	-7978	NR_030301	693160		NR_030301	ENSG00000207746	MIR575	MIRN575|hsa-mir-575	microRNA 575	ncRNA	INTRON;TSS-50kb	-;-	0;8078	NM_024906;NR_030301	ENSG00000145284;NO_ENSEMBL	SCD5;NO_SYMBOL
peak177019	chr4	90511214	90512396	0	3	0.043956	Yes	Intergenic	FordPrefect|DNA|hAT-Tip100	-245747	NR_045481	644248	Hs.553954	NR_045481	ENSG00000247775	SNCA-AS1	-	SNCA antisense RNA 1	ncRNA
peak177681	chr4	94818476	94819078	0	3	0.043956	Yes	Intergenic	Intergenic	68699	NM_005172	474	Hs.532680	NM_005172		ATOH1	ATH1|HATH1|MATH-1|bHLHa14	atonal bHLH transcription factor 1	protein-coding
peak178896	chr4	103220637	103221247	0	3	0.043956	Yes	intron (NM_001135146, intron 6 of 8)	intron (NM_001135146, intron 6 of 8)	24527	NM_001135148	64116	Hs.288034	NM_022154	ENSG00000138821	SLC39A8	BIGM103|LZT-Hs6|PP3105|ZIP8	solute carrier family 39 (zinc transporter), member 8	protein-coding	INTRON	-	0	NM_001135146	ENSG00000138821	SLC39A8
peak178991	chr4	103915898	103916768	0	3	0.043956	Yes	intron (NR_047515, intron 1 of 10)	L2a|LINE|L2	24563	NR_047515	150159	Hs.666728	NM_139173	ENSG00000164037	SLC9B1	NHA1|NHEDC1	solute carrier family 9, subfamily B (NHA1, cation proton antiporter 1), member 1	protein-coding
peak179393	chr4	106600270	106600757	0	3	0.043956	Yes	3' UTR (NM_001242729, exon 14 of 14)	3' UTR (NM_001242729, exon 14 of 14)	29367	NM_001142471	57117	Hs.480454	NM_020395	ENSG00000138785	INTS12	INT12|PHF22|SBBI22	integrator complex subunit 12	protein-coding	TSS-50kb;TTS+10kb;TSS-50kb	+;-;+	-31555;-3370;-29265	NM_001031720;NM_001142471;NM_024751	ENSG00000138780;ENSG00000138785;ENSG00000138780	GSTCD;INTS12;GSTCD
peak181795	chr4	120056643	120057788	0	3	0.043956	Yes	intron (NM_016599, intron 1 of 5)	intron (NM_016599, intron 1 of 5)	277	NM_016599	51778	Hs.732122	NM_016599	ENSG00000172399	MYOZ2	C4orf5|CMH16|CS-1	myozenin 2	protein-coding	INTRON	+	0	NM_016599	ENSG00000172399	MYOZ2
peak183778	chr4	132488083	132489095	0	3	0.043956	Yes	Intergenic	MER68-int|LTR|ERVL	-197404	NR_125883	101927305	Hs.507924	NR_125883		LOC101927305	-	uncharacterized LOC101927305	ncRNA
peak184435	chr4	136198322	136199521	0	3	0.043956	Yes	Intergenic	Intergenic	610326	NR_103762	100507528	Hs.518987	NR_103762	ENSG00000248330	LINC00613	-	long intergenic non-protein coding RNA 613	ncRNA
peak185439	chr4	142000488	142001326	0	3	0.043956	Yes	intron (NM_020724, intron 1 of 6)	MIRb|SINE|MIR	53709	NM_020724	57484	Hs.659104	NM_020724	ENSG00000170153	RNF150	-	ring finger protein 150	protein-coding
peak186197	chr4	147831537	147832985	0	3	0.043956	Yes	intron (NM_031956, intron 4 of 12)	intron (NM_031956, intron 4 of 12)	34773	NM_001300761	83894	Hs.378893	NM_031956	ENSG00000137473	TTC29	NYD-SP14|TBPP2A	tetratricopeptide repeat domain 29	protein-coding	INTRON	-	0	NM_031956	ENSG00000137473	TTC29
peak188919	chr4	164077914	164078812	0	3	0.043956	Yes	intron (NM_138386, intron 2 of 7)	intron (NM_138386, intron 2 of 7)	9710	NM_138386	92345	Hs.129095	NM_138386	ENSG00000145414	NAF1	-	nuclear assembly factor 1 ribonucleoprotein	protein-coding	INTRON	-	0	NM_138386	ENSG00000145414	NAF1
peak189649	chr4	168034638	168035986	0	3	0.043956	Yes	intron (NM_016950, intron 2 of 11)	L1MEg|LINE|L1	120265	NM_001204353	50859	Hs.481133	NM_016950	ENSG00000196104	SPOCK3	HSAJ1454|TES-3|TICN3	sparc/osteonectin, cwcv and kazal-like domains proteoglycan (testican) 3	protein-coding
peak192712	chr4	186300792	186301343	0	3	0.043956	Yes	promoter-TSS (NM_018409)	promoter-TSS (NM_018409)	-916	NM_018409	55805	Hs.558513	NM_018409	ENSG00000109771	LRP2BP	-	LRP2 binding protein	protein-coding	TSS-50kb;TSS-1500;TSS-50kb	+;-;+	-49576;1017;-16871	NM_001114357;NM_018409;NM_181726	ENSG00000205129;ENSG00000109771;ENSG00000186352	C4orf47;LRP2BP;ANKRD37
peak193037	chr4	190628191	190629311	0	3	0.043956	Yes	Intergenic	Intergenic	47991	NR_121679	101928971	Hs.519164	NR_121679	ENSG00000250739	LINC01262	TCONS_l2_00021807	long intergenic non-protein coding RNA 1262	ncRNA
peak194107	chr5	10637558	10638379	0	3	0.043956	Yes	intron (NM_001164440, intron 2 of 3)	intron (NM_001164440, intron 2 of 3)	73534	NM_001164440	651746	Hs.26039	NM_001164440	ENSG00000164236	ANKRD33B	-	ankyrin repeat domain 33B	protein-coding	INTRON	+	0	NM_001164440	ENSG00000164236	ANKRD33B
peak194127	chr5	10743458	10744071	0	3	0.043956	Yes	intron (NM_004394, intron 2 of 3)	intron (NM_004394, intron 2 of 3)	17622	NM_004394	1611	Hs.75189	NM_004394	ENSG00000112977	DAP	-	death-associated protein	protein-coding	INTRON	-	0	NM_004394	ENSG00000112977	DAP
peak194983	chr5	15914770	15916864	0	3	0.043956	Yes	intron (NM_001278317, intron 2 of 3)	L2c|LINE|L2	-19474	NR_030616	100126347		NR_030616		MIR887	MIRN887|hsa-mir-887	microRNA 887	ncRNA	TSS-50kb	+	-19573	NR_030616	NO_ENSEMBL	NO_SYMBOL
peak195383	chr5	18532375	18533564	0	3	0.043956	Yes	Intergenic	LTR28|LTR|ERV1	-1145551	NR_033975	401177	Hs.508311	NR_033975	ENSG00000250822	LOC401177	-	uncharacterized LOC401177	ncRNA
peak195449	chr5	18881734	18882781	0	3	0.043956	Yes	Intergenic	Intergenic	1004123	NM_001291957	1016	Hs.317632	NM_004934	ENSG00000145526	CDH18	CDH14|CDH14L|CDH24	cadherin 18, type 2	protein-coding
peak196326	chr5	23688076	23689039	0	3	0.043956	Yes	Intergenic	HERVK14-int|LTR|ERVK	180794	NM_001310214	56979	Hs.283096	NM_020227	ENSG00000164256	PRDM9	MEISETZ|MSBP3|PFM6|ZNF899	PR domain containing 9	protein-coding
peak197021	chr5	26940985	26942839	0	3	0.043956	Yes	intron (NM_016279, intron 2 of 11)	MSTC|LTR|ERVL-MaLR	96777	NM_016279	1007	Hs.272212	NM_016279	ENSG00000113100	CDH9	-	cadherin 9, type 2 (T1-cadherin)	protein-coding
peak197845	chr5	31052100	31053681	0	3	0.043956	Yes	Intergenic	Intergenic	-140871	NM_004932	1004	Hs.124776	NM_004932	ENSG00000113361	CDH6	CAD6|KCAD	cadherin 6, type 2, K-cadherin (fetal kidney)	protein-coding
peak197871	chr5	31206485	31206971	0	3	0.043956	Yes	intron (NM_004932, intron 1 of 11)	L2b|LINE|L2	12966	NM_004932	1004	Hs.124776	NM_004932	ENSG00000113361	CDH6	CAD6|KCAD	cadherin 6, type 2, K-cadherin (fetal kidney)	protein-coding
peak198026	chr5	32307644	32308306	0	3	0.043956	Yes	intron (NM_001294344, intron 1 of 13)	intron (NM_001294344, intron 1 of 13)	5139	NM_001040446	54545	Hs.481836	NM_019061	ENSG00000150712	MTMR12	3-PAP|PIP3AP	myotubularin related protein 12	protein-coding	INTRON	-	0	NM_001294344	ENSG00000150712	MTMR12
peak199955	chr5	51293810	51294285	0	3	0.043956	Yes	Intergenic	Intergenic	-614882	NR_046243	642366	Hs.544139	NR_046243		LOC642366	-	uncharacterized LOC642366	ncRNA
peak200693	chr5	58663544	58663933	0	3	0.043956	Yes	intron (NM_001165899, intron 3 of 16)	intron (NM_001165899, intron 3 of 16)	-11012	NM_001197219	5144	Hs.117545	NM_006203	ENSG00000113448	PDE4D	ACRDYS2|DPDE3|HSPDE4D|PDE43|PDE4DN2|STRK1	phosphodiesterase 4D, cAMP-specific	protein-coding	INTRON;TSS-50kb	-;-	0;11112	NM_001165899;NM_001197219	ENSG00000113448;ENSG00000113448	PDE4D;PDE4D
peak203118	chr5	83755987	83757121	0	3	0.043956	Yes	Intergenic	MSTB1|LTR|ERVL-MaLR	-75869	NM_001278642	10085	Hs.482730	NM_005711	ENSG00000164176	EDIL3	DEL1	EGF-like repeats and discoidin I-like domains 3	protein-coding
peak204376	chr5	90507785	90508775	0	3	0.043956	Yes	Intergenic	L2c|LINE|L2	101939	NR_103548	100505994	Hs.628363	NR_103548	ENSG00000248323	LUCAT1	SCAL1	lung cancer associated transcript 1 (non-protein coding)	ncRNA
peak208237	chr5	113896604	113897920	0	3	0.043956	Yes	intron (NR_130785, intron 3 of 12)	intron (NR_130785, intron 3 of 12)	128035	NR_103458	3781	Hs.98280	NM_021614	ENSG00000080709	KCNN2	KCa2.2|SK2|SKCA2|SKCa 2|hSK2	potassium channel, calcium activated intermediate/small conductance subfamily N alpha, member 2	protein-coding	INTRON	-	0	NR_130785	NO_ENSEMBL	NO_SYMBOL
peak209749	chr5	123812991	123813812	0	3	0.043956	Yes	Intergenic	Intergenic	-39189	NR_125774	103724389	Hs.582211	NR_125774		LINC01170	-	long intergenic non-protein coding RNA 1170	ncRNA	TSS-50kb	-	39290	NR_125774	NO_ENSEMBL	NO_SYMBOL
peak210861	chr5	133000105	133000584	0	3	0.043956	Yes	Intergenic	Intergenic	-52122	NM_015082	23105	Hs.483390	NM_015082	ENSG00000053108	FSTL4	-	follistatin-like 4	protein-coding
peak214493	chr5	171878735	171879356	0	3	0.043956	Yes	intron (NM_001308175, intron 1 of 12)	intron (NM_001308175, intron 1 of 12)	2481	NM_001308175	285590	Hs.285666	NM_001017995	ENSG00000174705	SH3PXD2B	FAD49|FTHS|HOFI|KIAA1295|TKS4|TSK4	SH3 and PX domains 2B	protein-coding	INTRON	-	0	NM_001308175	ENSG00000174705	SH3PXD2B
peak217021	chr6	33560736	33561388	0	3	0.043956	Yes	promoter-TSS (NR_027908)	promoter-TSS (NR_027908)	53	NR_027908	401253	Hs.520075	NM_207497	ENSG00000197251	LINC00336	C6orf227|NCRNA00336	long intergenic non-protein coding RNA 336	ncRNA	TSS-50kb;TSS-50kb;TSS-200;TTS+10kb	-;+;-;+	13093;-28193;48;4360	NM_001188;NM_002224;NR_027908;NR_028361	ENSG00000030110;ENSG00000096433;NO_ENSEMBL;NO_ENSEMBL	BAK1;ITPR3;NO_SYMBOL;NO_SYMBOL
peak217870	chr6	43749867	43751032	0	3	0.043956	Yes	intron (NM_001033756, intron 6 of 6)	intron (NM_001033756, intron 6 of 6)	10728	NM_001287044	7422	Hs.73793	NM_003376	ENSG00000112715	VEGFA	MVCD1|VEGF|VPF	vascular endothelial growth factor A	protein-coding	INTRON	+	0	NM_001033756	ENSG00000112715	VEGFA
peak218147	chr6	46876950	46877487	0	3	0.043956	Yes	non-coding (NR_110658, exon 4 of 4)	non-coding (NR_110658, exon 4 of 4)	6011	NR_110658	101926962	Hs.680113	NR_110658		LOC101926962	-	uncharacterized LOC101926962	ncRNA
peak219841	chr6	62605470	62607389	0	3	0.043956	Yes	intron (NM_152688, intron 5 of 8)	intron (NM_152688, intron 5 of 8)	322422	NM_001190706	100463487		NM_001190706		MTRNR2L9	HN9	MT-RNR2-like 9	protein-coding	INTRON	-	0	NM_152688	ENSG00000112232	KHDRBS2
peak220850	chr6	67835221	67835839	0	3	0.043956	Yes	Intergenic	MLT1E1A|LTR|ERVL-MaLR	-929713	NR_125869	102723883	Hs.566528	NR_125869	ENSG00000223504	LOC102723883	-	uncharacterized LOC102723883	ncRNA
peak221730	chr6	72821472	72822981	0	3	0.043956	Yes	intron (NM_014989, intron 4 of 33)	L2a|LINE|L2	-100287	NM_001168407	22999	Hs.485729	NM_014989	ENSG00000079841	RIMS1	CORD7|RAB3IP2|RIM|RIM1	regulating synaptic membrane exocytosis 1	protein-coding
peak222072	chr6	74782929	74783972	0	3	0.043956	Yes	intron (NR_110856, intron 1 of 3)	intron (NR_110856, intron 1 of 3)	4284	NR_110856	101928516	Hs.384600	NR_110856	ENSG00000223786	LOC101928516	-	uncharacterized LOC101928516	ncRNA	INTRON	+	0	NR_110856	NO_ENSEMBL	NO_SYMBOL
peak223687	chr6	85293455	85294476	0	3	0.043956	Yes	Intergenic	Intergenic	-105210	NR_125877	102724201	Hs.667523	NR_125875	ENSG00000228290	TBX18-AS1	-	TBX18 antisense RNA 1	ncRNA
peak225494	chr6	96352824	96353541	0	3	0.043956	Yes	Intergenic	Intergenic	-110662	NM_006581	10690	Hs.49117	NM_006581	ENSG00000172461	FUT9	Fuc-TIX	fucosyltransferase 9 (alpha (1,3) fucosyltransferase)	protein-coding
peak225587	chr6	96842610	96843170	0	3	0.043956	Yes	Intergenic	Intergenic	-126812	NM_015323	23376	Hs.149367	NM_015323	ENSG00000014123	UFL1	KIAA0776|Maxer|NLBP|RCAD	UFM1-specific ligase 1	protein-coding
peak225693	chr6	97471511	97472161	0	3	0.043956	Yes	intron (NM_001286254, intron 1 of 8)	intron (NM_001286254, intron 1 of 8)	13761	NM_001286254	114792	Hs.45056	NM_052904	ENSG00000186231	KLHL32	BKLHD5|KIAA1900|UG0030H05|dJ21F7.1	kelch-like family member 32	protein-coding	INTRON	+	0	NM_001286254	ENSG00000186231	KLHL32
peak225721	chr6	97598819	97600001	0	3	0.043956	Yes	intron (NM_198468, intron 23 of 24)	intron (NM_198468, intron 23 of 24)	131642	NM_198468	253714	Hs.444292	NM_198468	ENSG00000146263	MMS22L	C6orf167|dJ39B17.2	MMS22-like, DNA repair protein	protein-coding	INTRON	-	0	NM_198468	ENSG00000146263	MMS22L
peak225921	chr6	98540103	98540937	0	3	0.043956	Yes	Intergenic	LTR16B2|LTR|ERVL	68113	NR_031579	100302164		NR_031579	ENSG00000238367	MIR2113	hsa-mir-2113	microRNA 2113	ncRNA
peak226936	chr6	103725653	103726918	0	3	0.043956	Yes	Intergenic	MER66D|LTR|ERV1	1581508	NR_104424	57531	Hs.434340	NM_020771	ENSG00000085382	HACE1	-	HECT domain and ankyrin repeat containing E3 ubiquitin protein ligase 1	protein-coding
peak227520	chr6	107514138	107515036	0	3	0.043956	Yes	intron (NM_020381, intron 7 of 7)	intron (NM_020381, intron 7 of 7)	-78951	NM_001080450	57673	Hs.418045	NM_001080450	ENSG00000178409	BEND3	KIAA1553	BEN domain containing 3	protein-coding	INTRON	-	0	NM_020381	ENSG00000164494	PDSS2
peak227652	chr6	108930006	108930839	0	3	0.043956	Yes	intron (NM_001455, intron 1 of 2)	intron (NM_001455, intron 1 of 2)	48354	NM_001455	2309	Hs.220950	NM_001455	ENSG00000118689	FOXO3	AF6q21|FKHRL1|FKHRL1P2|FOXO2|FOXO3A	forkhead box O3	protein-coding	INTRON	+	0	NM_001455	ENSG00000118689	FOXO3
peak227978	chr6	111994965	111995895	0	3	0.043956	Yes	intron (NM_153048, intron 10 of 10)	intron (NM_153048, intron 10 of 10)	45835	NM_153047	2534	Hs.390567	NM_002037	ENSG00000010810	FYN	SLK|SYN|p59-FYN	FYN proto-oncogene, Src family tyrosine kinase	protein-coding	INTRON	-	0	NM_153048	ENSG00000010810	FYN
peak229179	chr6	119607098	119607673	0	3	0.043956	Yes	intron (NM_005907, intron 5 of 12)	intron (NM_005907, intron 5 of 12)	63545	NM_005907	4121	Hs.102788	NM_005907	ENSG00000111885	MAN1A1	HUMM3|HUMM9|MAN9	mannosidase, alpha, class 1A, member 1	protein-coding	INTRON	-	0	NM_005907	ENSG00000111885	MAN1A1
peak229242	chr6	119933630	119934583	0	3	0.043956	Yes	Intergenic	Intergenic	-121640	NR_046100	285762	Hs.571063	NR_046100		LOC285762	-	uncharacterized LOC285762	ncRNA
peak230039	chr6	124495107	124496425	0	3	0.043956	Yes	intron (NM_001300737, intron 2 of 7)	MLT1J2|LTR|ERVL-MaLR	-108385	NM_001300740	154215	Hs.656604	NM_153355	ENSG00000188580	NKAIN2	FAM77B|NKAIP2|TCBA|TCBA1	Na+/K+ transporting ATPase interacting 2	protein-coding
peak230319	chr6	125918637	125919056	0	3	0.043956	Yes	Intergenic	Intergenic	-76652	NR_038906	643623	Hs.520367	NR_038906	ENSG00000224506	LOC643623	-	uncharacterized LOC643623	ncRNA
peak231261	chr6	130805233	130806541	0	3	0.043956	Yes	Intergenic	MIRc|SINE|MIR	47625	NM_052913	114801	Hs.591341	NM_052913	ENSG00000164484	TMEM200A	KIAA1913|TTMA|TTMC	transmembrane protein 200A	protein-coding
peak232930	chr6	144408924	144409565	0	3	0.043956	Yes	Intergenic	Intergenic	7509	NM_031287	83443	Hs.110695	NM_031287	ENSG00000169976	SF3B5	SF3b10|Ysf3	splicing factor 3b subunit 5	protein-coding	TSS-50kb;TTS+10kb	-;-	23610;-6873	NM_001080951;NM_031287	ENSG00000118495;ENSG00000169976	PLAGL1;SF3B5
peak234844	chr6	164551022	164551689	0	3	0.043956	Yes	Intergenic	Intergenic	684196	NR_131926	105378111		NR_131926		MEAT6	-	melanoma-associated transcript 6	ncRNA
peak235851	chr7	7086282	7086941	0	3	0.043956	Yes	Intergenic	Intergenic	20064	NR_037454	100500886		NR_037454	ENSG00000266287	MIR3683	-	microRNA 3683	ncRNA
peak236459	chr7	10679397	10680360	0	3	0.043956	Yes	Intergenic	Intergenic	299934	NM_002489	4697	Hs.50098	NM_002489	ENSG00000189043	NDUFA4	CI-9k|CI-MLRQ|MLRQ	NDUFA4, mitochondrial complex associated	protein-coding
peak236472	chr7	10746734	10747449	0	3	0.043956	Yes	Intergenic	Intergenic	232721	NM_002489	4697	Hs.50098	NM_002489	ENSG00000189043	NDUFA4	CI-9k|CI-MLRQ|MLRQ	NDUFA4, mitochondrial complex associated	protein-coding
peak237379	chr7	15251971	15252407	0	3	0.043956	Yes	intron (NM_001004320, intron 12 of 12)	intron (NM_001004320, intron 12 of 12)	349451	NM_001004320	392636	Hs.670634	NM_001004320	ENSG00000187546	AGMO	TMEM195	alkylglycerol monooxygenase	protein-coding	INTRON	-	0	NM_001004320	ENSG00000187546	AGMO
peak237885	chr7	18259555	18260528	0	3	0.043956	Yes	intron (NM_001204144, intron 2 of 12)	intron (NM_001204144, intron 2 of 12)	-93110	NR_031635	100302140		NR_031635	ENSG00000221393	MIR1302-6	MIRN1302-6|hsa-mir-1302-6	microRNA 1302-6	ncRNA	INTRON	+	0	NM_001204144	ENSG00000048052	HDAC9
peak237904	chr7	18356886	18357577	0	3	0.043956	Yes	intron (NM_001204144, intron 2 of 12)	intron (NM_001204144, intron 2 of 12)	-178137	NM_001204146	9734	Hs.196054	NM_014707	ENSG00000048052	HDAC9	HD7|HD7b|HD9|HDAC|HDAC7|HDAC7B|HDAC9B|HDAC9FL|HDRP|MITR	histone deacetylase 9	protein-coding	INTRON	+	0	NM_001204144	ENSG00000048052	HDAC9
peak238159	chr7	20028335	20029030	0	3	0.043956	Yes	intron (NR_110114, intron 3 of 5)	L1MC1|LINE|L1	151366	NR_110114	101927668	Hs.715900	NR_110114		LOC101927668	-	uncharacterized LOC101927668	ncRNA
peak240368	chr7	41749074	41749883	0	3	0.043956	Yes	intron (NR_027118, intron 1 of 3)	intron (NR_027118, intron 1 of 3)	-6773	NM_002192	3624	Hs.583348	NM_002192		INHBA	EDF|FRP	inhibin beta A	protein-coding	TSS-50kb;INTRON	-;+	6873;0	NM_002192;NR_027118	ENSG00000122641;NO_ENSEMBL	INHBA;NO_SYMBOL
peak241345	chr7	49758154	49758999	0	3	0.043956	Yes	Intergenic	Intergenic	-54680	NM_198570	375567	Hs.629302	NM_198570		VWC2	PSST739|UNQ739	von Willebrand factor C domain containing 2	protein-coding
peak243792	chr7	81665352	81666514	0	3	0.043956	Yes	intron (NM_000722, intron 11 of 38)	L2b|LINE|L2	27440	NR_110077	101927356	Hs.571348	NR_110076	ENSG00000223770	LOC101927356	-	uncharacterized LOC101927356	ncRNA	TTS+10kb	+	6763	NR_110077	NO_ENSEMBL	NO_SYMBOL
peak244315	chr7	84041229	84042216	0	3	0.043956	Yes	Intergenic	Intergenic	-120069	NR_110080	101927378	Hs.539042	NR_110079	ENSG00000235139	LOC101927378	-	uncharacterized LOC101927378	ncRNA
peak250360	chr7	126089197	126090934	0	3	0.043956	Yes	intron (NR_028041, intron 9 of 10)	intron (NR_028041, intron 9 of 10)	608172	NR_030323	693177		NR_030323	ENSG00000207692	MIR592	MIRN592|hsa-mir-592|mir-592	microRNA 592	ncRNA	INTRON	-	0	NR_028041	NO_ENSEMBL	NO_SYMBOL
peak250828	chr7	129926544	129927023	0	3	0.043956	Yes	intron (NM_001869, intron 10 of 10)	intron (NM_001869, intron 10 of 10)	-6190	NM_001163446	51200	Hs.93764	NM_016352	ENSG00000128510	CPA4	CPA3	carboxypeptidase A4	protein-coding	TSS-50kb;INTRON	+;+	-6289;0	NM_001163446;NM_001869	ENSG00000128510;ENSG00000158516	CPA4;CPA2
peak252186	chr7	144211842	144212530	0	3	0.043956	Yes	intron (NM_022445, intron 8 of 8)	intron (NM_022445, intron 8 of 8)	-104866	NM_001080413	135935	Hs.558628	NM_001080413	ENSG00000106410	NOBOX	OG-2|OG2|OG2X|POF5|TCAG_12042	NOBOX oogenesis homeobox	protein-coding	INTRON	-	0	NM_022445	ENSG00000196511	TPK1
peak252484	chr7	146011553	146012853	0	3	0.043956	Yes	intron (NM_014141, intron 1 of 23)	L1MA7|LINE|L1	198750	NM_014141	26047	Hs.655684	NM_014141	ENSG00000174469	CNTNAP2	AUTS15|CASPR2|CDFE|NRXN4|PTHSL1	contactin associated protein-like 2	protein-coding
peak252647	chr7	147182493	147183371	0	3	0.043956	Yes	intron (NR_031690, intron 1 of 2)	intron (NR_031690, intron 1 of 2)	72030	NR_031690	100302191		NR_031690	ENSG00000221494	MIR548I4	MIR548I-4|MIRN548I4|hsa-mir-548i-4	microRNA 548i-4	ncRNA	INTRON	-	0	NR_031690	NO_ENSEMBL	NO_SYMBOL
peak252867	chr7	149822944	149823275	0	3	0.043956	Yes	Intergenic	Intergenic	176959	NM_001164459	653857	Hs.664579	NM_001164458	ENSG00000106526	ACTR3C	ARP11	ARP3 actin-related protein 3 homolog C (yeast)	protein-coding
peak255970	chr8	22231538	22232055	0	3	0.043956	Yes	intron (NM_001135153, intron 1 of 8)	intron (NM_001135153, intron 1 of 8)	6747	NM_001135153	23516	Hs.491232	NM_015359	ENSG00000104635	SLC39A14	LZT-Hs4|NET34|ZIP14|cig19	solute carrier family 39 (zinc transporter), member 14	protein-coding	INTRON	+	0	NM_001135153	ENSG00000104635	SLC39A14
peak256159	chr8	24366591	24367426	0	3	0.043956	Yes	TTS (NM_003817)	TTS (NM_003817)	5372	NR_125809	101929315	Hs.125562	NR_125809	ENSG00000253643	LOC101929315	-	uncharacterized LOC101929315	ncRNA	TTS+10kb	+	32	NM_003817	ENSG00000069206	ADAM7
peak258550	chr8	54628667	54629272	0	3	0.043956	Yes	intron (NM_213619, intron 12 of 12)	intron (NM_213619, intron 12 of 12)	126632	NM_213620	51606	Hs.491737	NM_015941	ENSG00000047249	ATP6V1H	CGI-11|MSTP042|NBP1|SFD|SFDalpha|SFDbeta|VMA13	ATPase, H+ transporting, lysosomal 50/57kDa, V1 subunit H	protein-coding	INTRON	-	0	NM_213619	ENSG00000047249	ATP6V1H
peak258714	chr8	55770977	55772271	0	3	0.043956	Yes	Intergenic	(TAGTG)n|Simple_repeat|Simple_repeat	242997	NM_006269	6101	Hs.732820	NM_006269	ENSG00000104237	RP1	DCDC4A|ORP1	retinitis pigmentosa 1 (autosomal dominant)	protein-coding
peak259807	chr8	63768894	63769561	0	3	0.043956	Yes	intron (NR_130764, intron 4 of 6)	intron (NR_130764, intron 4 of 6)	-121192	NR_027378	643763	Hs.491856	NM_001039769	ENSG00000274956	UG0898H09	-	uncharacterized LOC643763	ncRNA	INTRON	+	0	NR_130764	NO_ENSEMBL	NO_SYMBOL
peak260823	chr8	70174071	70175848	0	3	0.043956	Yes	Intergenic	Intergenic	-158535	NR_039986	100505718	Hs.122386	NR_039986	ENSG00000253658	LINC01592	-	long intergenic non-protein coding RNA 1592	ncRNA
peak262526	chr8	80214650	80215480	0	3	0.043956	Yes	Intergenic	Intergenic	-307984	NM_007029	11075	Hs.521651	NM_007029	ENSG00000104435	STMN2	SCG10|SCGN10	stathmin 2	protein-coding
peak264772	chr8	93502967	93503873	0	3	0.043956	Yes	Intergenic	MIR|SINE|MIR	164302	NR_125827	102724710	Hs.125714	NR_125827	ENSG00000253634	LOC102724710	-	uncharacterized LOC102724710	ncRNA
peak266202	chr8	106486092	106486573	0	3	0.043956	Yes	intron (NM_012082, intron 3 of 7)	intron (NM_012082, intron 3 of 7)	155186	NM_012082	23414	Hs.431009	NM_012082	ENSG00000169946	ZFPM2	DIH3|FOG2|SRXY9|ZC2HC11B|ZNF89B|hFOG-2	zinc finger protein, FOG family member 2	protein-coding	INTRON	+	0	NM_012082	ENSG00000169946	ZFPM2
peak267165	chr8	111506840	111507975	0	3	0.043956	Yes	Intergenic	Intergenic	-520449	NM_014379	27012	Hs.13285	NM_014379	ENSG00000164794	KCNV1	HNKA|KCNB3|KV2.3|KV8.1	potassium channel, voltage gated modifier subfamily V, member 1	protein-coding
peak268419	chr8	117791664	117792181	0	3	0.043956	Yes	Intergenic	Intergenic	13181	NM_032334	84294	Hs.86970	NM_032334	ENSG00000147679	UTP23	C8orf53	UTP23, small subunit (SSU) processome component, homolog (yeast)	protein-coding	TSS-50kb;TTS+10kb	-;+	23961;5102	NM_003756;NM_032334	ENSG00000147677;ENSG00000147679	EIF3H;UTP23
peak268855	chr8	120655947	120656643	0	3	0.043956	Yes	Intergenic	L2b|LINE|L2	-5189	NM_006209	5168	Hs.190977	NM_006209	ENSG00000136960	ENPP2	ATX|ATX-X|AUTOTAXIN|LysoPLD|NPP2|PD-IALPHA|PDNP2	ectonucleotide pyrophosphatase/phosphodiesterase 2	protein-coding	TSS-50kb	-	5290	NM_001130863	ENSG00000136960	ENPP2
peak269997	chr8	130080864	130081789	0	3	0.043956	Yes	Intergenic	Intergenic	172159	NR_033916	728724	Hs.49902	NR_033916	ENSG00000250400	LINC00977	-	long intergenic non-protein coding RNA 977	ncRNA
peak271548	chr9	708348	709375	0	3	0.043956	Yes	intron (NM_153186, intron 1 of 10)	intron (NM_153186, intron 1 of 10)	2056	NM_153186	23189	Hs.306764	NM_015158	ENSG00000107104	KANK1	ANKRD15|CPSQ2|KANK	KN motif and ankyrin repeat domains 1	protein-coding	INTRON	+	0	NM_153186	ENSG00000107104	KANK1
peak272020	chr9	5947775	5948374	0	3	0.043956	Yes	intron (NM_001017969, intron 4 of 7)	intron (NM_001017969, intron 4 of 7)	57166	NM_005511	2315	Hs.154069	NM_005511		MLANA	MART-1|MART1	melan-A	protein-coding	INTRON	-	0	NM_001017969	ENSG00000183354	KIAA2026
peak272198	chr9	7652450	7653836	0	3	0.043956	Yes	Intergenic	Intergenic	146656	NM_033428	90871	Hs.7517	NM_033428	ENSG00000137038	TMEM261	C9orf123	transmembrane protein 261	protein-coding
peak274026	chr9	20552889	20553724	0	3	0.043956	Yes	intron (NM_001286691, intron 2 of 10)	intron (NM_001286691, intron 2 of 10)	-50967	NR_039685	100616441		NR_039685	ENSG00000264941	MIR4474	-	microRNA 4474	ncRNA	INTRON	-	0	NM_001286691	ENSG00000171843	MLLT3
peak275639	chr9	32738651	32739343	0	3	0.043956	Yes	Intergenic	MER5A|DNA|hAT-Charlie	-44500	NM_212558	401498	Hs.522063	NM_212558		TMEM215	-	transmembrane protein 215	protein-coding	TSS-50kb	+	-44599	NM_212558	ENSG00000188133	TMEM215
peak277787	chr9	92263399	92264533	0	3	0.043956	Yes	intron (NR_024280, intron 1 of 5)	intron (NR_024280, intron 1 of 5)	9268	NR_024280	100129066	Hs.125947	NR_024280	ENSG00000237372	UNQ6494	-	uncharacterized LOC100129066	ncRNA	INTRON	+	0	NR_024280	NO_ENSEMBL	NO_SYMBOL
peak278188	chr9	97866298	97866864	0	3	0.043956	Yes	intron (NM_000136, intron 14 of 14)	intron (NM_000136, intron 14 of 14)	-18205	NR_036109	100422842		NR_036109	ENSG00000207617	MIR3074	mir-3074	microRNA 3074	ncRNA	INTRON;TTS+10kb;TSS-50kb	-;-;-	0;-6026;18306	NM_000136;NM_001243744;NR_036109	ENSG00000158169;ENSG00000158169;NO_ENSEMBL	FANCC;FANCC;NO_SYMBOL
peak279221	chr9	112245883	112246574	0	3	0.043956	Yes	intron (NM_002829, intron 1 of 25)	MER5A1|DNA|hAT-Charlie	14364	NM_002829	5774	Hs.436429	NM_002829	ENSG00000070159	PTPN3	PTP-H1|PTPH1	protein tyrosine phosphatase, non-receptor type 3	protein-coding	TSS-50kb	-	32665	NM_001145370	ENSG00000070159	PTPN3
peak280513	chr9	132382159	132382810	0	3	0.043956	Yes	promoter-TSS (NM_001286797)	promoter-TSS (NM_001286797)	-7	NM_001286797	28989	Hs.744027	NM_014064	ENSG00000148335	NTMT1	AD-003|C9orf32|HOMT1A|METTL11A|NRMT|NTM1A	N-terminal Xaa-Pro-Lys N-methyltransferase 1	protein-coding	TSS-200;TSS-50kb;TSS-50kb;TSS-50kb	+;+;+;+	-107;-5237;-6338;-45535	NM_001286797;NM_001286798;NM_001286799;NM_016307	ENSG00000148335;ENSG00000148335;ENSG00000148335;ENSG00000167157	NTMT1;NTMT1;NTMT1;PRRX2
peak281455	chrX	11156634	11157350	0	3	0.043956	Yes	non-coding (NR_109776, exon 15 of 15)	non-coding (NR_109776, exon 15 of 15)	27586	NM_001171991	3052	Hs.211571	NM_005333	ENSG00000004961	HCCS	CCHL|LSDMCA1|MCOPS7|MLS	holocytochrome c synthase	protein-coding	TTS+10kb;EXON	-;-	-4624;0	NM_006125;NR_109776	ENSG00000047648;NO_ENSEMBL	ARHGAP6;NO_SYMBOL
peak281506	chrX	12412863	12413371	0	3	0.043956	Yes	intron (NM_014728, intron 1 of 16)	intron (NM_014728, intron 1 of 16)	256532	NM_014728	9758	Hs.657507	NM_014728	ENSG00000169933	FRMPD4	PDZD10|PDZK10	FERM and PDZ domain containing 4	protein-coding	INTRON	+	0	NM_014728	ENSG00000169933	FRMPD4
peak284240	chrX	109403702	109404185	0	3	0.043956	Yes	intron (NM_032227, intron 5 of 6)	intron (NM_032227, intron 5 of 6)	64344	NR_004379	692226		NR_004379	ENSG00000208883	SNORD96B	U96b	small nucleolar RNA, C/D box 96B	snoRNA	INTRON	+	0	NM_032227	ENSG00000157600	TMEM164
peak285086	chrX	130950768	130951367	0	3	0.043956	Yes	intron (NR_026975, intron 2 of 12)	intron (NR_026975, intron 2 of 12)	13603	NR_026975	286467	Hs.720385	NR_026975	ENSG00000213468	FIRRE	LINC01200	firre intergenic repeating RNA element	ncRNA	INTRON	-	0	NR_026975	NO_ENSEMBL	NO_SYMBOL
peak19463	chr10	13985873	13986322	0	3	0.043956	Yes	intron (NM_018027, intron 2 of 24)	Plat_L3|LINE|CR1	-130185	NR_120638	101928453	Hs.650212	NR_120638		LOC101928453	-	uncharacterized LOC101928453	ncRNA
peak19553	chr10	14740392	14740962	0	3	0.043956	Yes	intron (NM_031453, intron 1 of 4)	MIRc|SINE|MIR	76219	NM_031453	83641	Hs.446315	NM_031453	ENSG00000065809	FAM107B	C10orf45	family with sequence similarity 107, member B	protein-coding
peak21750	chr10	44357634	44358195	0	3	0.043956	Yes	intron (NR_038268, intron 2 of 4)	MIR|SINE|MIR	3056	NR_038268	100506835	Hs.462615	NR_038268	ENSG00000226808	LINC00840	-	long intergenic non-protein coding RNA 840	ncRNA	TSS-50kb	+	-46937	NR_033846	NO_ENSEMBL	NO_SYMBOL
peak23429	chr10	58879269	58880028	0	3	0.043956	Yes	Intergenic	Intergenic	184670	NR_037490	100500834		NR_037490	ENSG00000264747	MIR3924	-	microRNA 3924	ncRNA
peak27162	chr10	98320746	98321356	0	3	0.043956	Yes	intron (NM_020123, intron 4 of 14)	intron (NM_020123, intron 4 of 14)	25758	NM_020123	56889	Hs.500674	NM_020123	ENSG00000077147	TM9SF3	EP70-P-iso|SMBP	transmembrane 9 superfamily member 3	protein-coding	TSS-50kb;INTRON	-;-	47469;0	NM_012465;NM_020123	ENSG00000095587;ENSG00000077147	TLL2;TM9SF3
peak30618	chr11	11996784	11997284	0	3	0.043956	Yes	intron (NM_015881, intron 4 of 7)	intron (NM_015881, intron 4 of 7)	33152	NM_001018057	27122	Hs.292156	NM_013253	ENSG00000050165	DKK3	REIC|RIG	dickkopf WNT signaling pathway inhibitor 3	protein-coding	INTRON	-	0	NM_015881	ENSG00000050165	DKK3
peak36362	chr11	70367791	70368274	0	3	0.043956	Yes	intron (NR_110766, intron 2 of 8)	L1MC3|LINE|L1	-109166	NR_046567	100874198	Hs.656610	NR_046567	ENSG00000226627	SHANK2-AS1	-	SHANK2 antisense RNA 1	ncRNA
peak38969	chr11	95432277	95433429	0	3	0.043956	Yes	Intergenic	Intergenic	90101	NM_144664	143684	Hs.288304	NM_144664	ENSG00000077458	FAM76B	-	family with sequence similarity 76, member B	protein-coding
peak42223	chr11	126202138	126202484	0	3	0.043956	Yes	intron (NM_014026, intron 3 of 5)	intron (NM_014026, intron 3 of 5)	23171	NR_033839	399972	Hs.585206	NR_033839		ST3GAL4-AS1	DCPS-AS1	ST3GAL4 antisense RNA 1 (head to head)	ncRNA	TSS-50kb;TSS-50kb;INTRON;TTS+10kb	+;+;+;-	-22476;-23069;0;-9400	NM_001254757;NM_006278;NM_014026;NR_033839	ENSG00000110080;ENSG00000110080;ENSG00000110063;NO_ENSEMBL	ST3GAL4;ST3GAL4;DCPS;NO_SYMBOL
peak62803	chr13	57353251	57354303	0	3	0.043956	Yes	Intergenic	L1M2a|LINE|L1	-361275	NM_001130407	729250	Hs.525056	NM_001130407	ENSG00000234278	PRR20E	-	proline rich 20E	protein-coding
peak71709	chr13	110631558	110631955	0	3	0.043956	Yes	Intergenic	L1MD3|LINE|L1	-73875	NR_126387	104355146	Hs.508690	NR_126387	ENSG00000231428	LINC00396	-	long intergenic non-protein coding RNA 396	ncRNA
peak72091	chr14	20295779	20297079	0	3	0.043956	Yes	exon (NM_001004723, exon 2 of 2)	exon (NM_001004723, exon 2 of 2)	24500	NM_001004723	390429	Hs.512490	NM_001004723		OR4N2	OR14-13|OR14-8	olfactory receptor, family 4, subfamily N, member 2	protein-coding	EXON;TSS-50kb	+;+	0;-48097	NM_001004723;NM_001005501	ENSG00000176294;ENSG00000165762	OR4N2;OR4K2
peak83827	chr15	67356216	67356725	0	3	0.043956	Yes	Intergenic	Intergenic	-1724	NM_005902	4088	Hs.727986	NM_005902	ENSG00000166949	SMAD3	HSPC193|HsT17436|JV15-2|LDS1C|LDS3|MADH3	SMAD family member 3	protein-coding	TSS-50kb	+	-1824	NM_005902	ENSG00000166949	SMAD3
peak88752	chr16	77004109	77004523	0	3	0.043956	Yes	Intergenic	Intergenic	101483	NR_039870	100616172		NR_039870	ENSG00000266426	MIR4719	-	microRNA 4719	ncRNA
peak89945	chr17	3543355	3543796	0	3	0.043956	Yes	intron (NM_004937, intron 3 of 11)	intron (NM_004937, intron 3 of 11)	3814	NM_004937	1497	Hs.187667	NM_004937	ENSG00000040531	CTNS	CTNS-LSB|PQLC4	cystinosin, lysosomal cystine transporter	protein-coding	INTRON;TSS-50kb;TSS-50kb;TSS-50kb;TSS-50kb;TSS-50kb;TSS-50kb	+;-;-;+;-;-;-	0;3714;43341;-28295;30972;44552;47506	NM_004937;NM_013276;NM_018727;NM_031298;NM_080704;NM_080705;NM_080706	ENSG00000040531;ENSG00000197417;ENSG00000196689;ENSG00000127774;ENSG00000196689;ENSG00000196689;ENSG00000196689	CTNS;SHPK;TRPV1;EMC6;TRPV1;TRPV1;TRPV1
peak96262	chr18	24561325	24562094	0	3	0.043956	Yes	intron (NM_031422, intron 4 of 5)	intron (NM_031422, intron 4 of 5)	-115994	NM_001650	361	Hs.315369	NM_001650	ENSG00000171885	AQP4	HMIWC2|MIWC	aquaporin 4	protein-coding	INTRON	-	0	NM_031422	ENSG00000154080	CHST9
peak103439	chr18	70077030	70077464	0	3	0.043956	Yes	Intergenic	Intergenic	134476	NM_182511	147381	Hs.569851	NM_182511	ENSG00000141668	CBLN2	-	cerebellin 2 precursor	protein-coding
peak105480	chr19	16680614	16681132	0	3	0.043956	Yes	intron (NM_024881, intron 2 of 5)	intron (NM_024881, intron 2 of 5)	2320	NM_024881	79939	Hs.620596	NM_024881	ENSG00000127526	SLC35E1	-	solute carrier family 35, member E1	protein-coding	TTS+10kb;TSS-50kb;INTRON	-;-;-	-4944;27711;0	NM_004831;NM_006387;NM_024881	ENSG00000105085;ENSG00000085872;ENSG00000127526	MED26;CHERP;SLC35E1
peak120317	chr2	153683105	153683907	0	3	0.043956	Yes	Intergenic	Intergenic	109099	NR_024526	151188	Hs.643580	NM_152522	ENSG00000177917	ARL6IP6	AIP-6|PFAAP1	ADP-ribosylation factor like GTPase 6 interacting protein 6	protein-coding
peak125278	chr2	188269474	188270597	0	3	0.043956	Yes	intron (NM_005795, intron 1 of 14)	intron (NM_005795, intron 1 of 14)	42985	NM_001271751	10203	Hs.470882	NM_005795	ENSG00000064989	CALCRL	CGRPR|CRLR	calcitonin receptor like receptor	protein-coding	INTRON	-	0	NM_005795	ENSG00000064989	CALCRL
peak138212	chr21	37077639	37078208	0	3	0.043956	Yes	Intergenic	Intergenic	-15089	NR_030414	768219		NR_030414	ENSG00000211590	MIR802	MIRN802|hsa-mir-802	microRNA 802	ncRNA	TSS-50kb	+	-15188	NR_030414	NO_ENSEMBL	NO_SYMBOL
peak138213	chr21	37092704	37093475	0	3	0.043956	Yes	promoter-TSS (NR_030414)	promoter-TSS (NR_030414)	77	NR_030414	768219		NR_030414	ENSG00000211590	MIR802	MIRN802|hsa-mir-802	microRNA 802	ncRNA	TSS-200	+	-22	NR_030414	NO_ENSEMBL	NO_SYMBOL
peak138823	chr21	44502333	44504125	0	3	0.043956	Yes	Intergenic	Intergenic	-6757	NM_001178008	875	Hs.533013	NM_000071	ENSG00000160200	CBS	HIP4	cystathionine-beta-synthase	protein-coding	TSS-50kb;TTS+10kb;TSS-50kb	-;-;-	7290;-9936;6858	NM_000071;NM_001025204;NM_001178009	ENSG00000160200;ENSG00000160201;ENSG00000160200	CBS;U2AF1;CBS
peak152496	chr3	97668790	97669531	0	3	0.043956	Yes	intron (NM_001042533, intron 6 of 9)	intron (NM_001042533, intron 6 of 9)	22134	NM_001261829	84864	Hs.570562	NM_032778	ENSG00000170854	MINA	MDIG|MINA53|NO52|ROX	MYC induced nuclear antigen	protein-coding	INTRON;TTS+10kb	-;+	0;5431	NM_001042533;NM_153605	ENSG00000170854;ENSG00000080200	MINA;CRYBG3
peak156116	chr3	128001388	128001804	0	3	0.043956	Yes	intron (NM_021937, intron 4 of 6)	intron (NM_021937, intron 4 of 6)	129296	NM_021937	60678	Hs.477498	NM_021937	ENSG00000132394	EEFSEC	EFSEC|SELB	eukaryotic elongation factor, selenocysteine-tRNA-specific	protein-coding	INTRON	+	0	NM_021937	ENSG00000132394	EEFSEC
peak174569	chr4	71200534	71200963	0	3	0.043956	Yes	promoter-TSS (NM_033122)	promoter-TSS (NM_033122)	78	NM_033122	85438	Hs.120316	NM_033122	ENSG00000145309	CABS1	C4orf35|CLPH|NYD-SP26	calcium-binding protein, spermatid-specific 1	protein-coding	TSS-50kb;TSS-50kb;TSS-200	+;+;+	-48146;-25844;-22	NM_006685;NM_012390;NM_033122	ENSG00000171201;ENSG00000109208;ENSG00000145309	SMR3B;SMR3A;CABS1
peak178922	chr4	103432983	103433814	0	3	0.043956	Yes	intron (NM_001165412, intron 1 of 23)	intron (NM_001165412, intron 1 of 23)	10913	NM_001165412	4790	Hs.618430	NM_003998	ENSG00000109320	NFKB1	EBP-1|KBF1|NF-kB1|NF-kappa-B|NF-kappaB|NFKB-p105|NFKB-p50|NFkappaB|p105|p50	nuclear factor of kappa light polypeptide gene enhancer in B-cells 1	protein-coding	INTRON	+	0	NM_001165412	ENSG00000109320	NFKB1
peak183515	chr4	130905561	130906366	0	3	0.043956	Yes	Intergenic	Intergenic	-213331	NR_110753	101927282	Hs.407480	NR_110753	ENSG00000246876	LOC101927282	-	uncharacterized LOC101927282	ncRNA
peak186226	chr4	147989791	147990343	0	3	0.043956	Yes	Intergenic	Intergenic	-123033	NM_031956	83894	Hs.378893	NM_031956	ENSG00000137473	TTC29	NYD-SP14|TBPP2A	tetratricopeptide repeat domain 29	protein-coding
peak196332	chr5	23716120	23717409	0	3	0.043956	Yes	Intergenic	Intergenic	209001	NM_001310214	56979	Hs.283096	NM_020227	ENSG00000164256	PRDM9	MEISETZ|MSBP3|PFM6|ZNF899	PR domain containing 9	protein-coding
peak197774	chr5	30695092	30695970	0	3	0.043956	Yes	Intergenic	Intergenic	-498231	NM_004932	1004	Hs.124776	NM_004932	ENSG00000113361	CDH6	CAD6|KCAD	cadherin 6, type 2, K-cadherin (fetal kidney)	protein-coding
peak209775	chr5	124014174	124014927	0	3	0.043956	Yes	intron (NM_020747, intron 2 of 8)	intron (NM_020747, intron 2 of 8)	66254	NM_020747	57507	Hs.266616	NM_020747	ENSG00000168916	ZNF608	NY-REN-36	zinc finger protein 608	protein-coding	INTRON	-	0	NM_020747	ENSG00000168916	ZNF608
peak220182	chr6	64354861	64355299	0	3	0.043956	Yes	intron (NM_001290260, intron 1 of 3)	AluJb|SINE|Alu	-1351	NM_015153	23469	Hs.348921	NM_015153	ENSG00000118482	PHF3	-	PHD finger protein 3	protein-coding	TSS-1500	+	-1450	NM_015153	ENSG00000118482	PHF3
peak227140	chr6	104842915	104843786	0	3	0.043956	Yes	Intergenic	MLT2B3|LTR|ERVL	464443	NR_104424	57531	Hs.434340	NM_020771	ENSG00000085382	HACE1	-	HECT domain and ankyrin repeat containing E3 ubiquitin protein ligase 1	protein-coding
peak232936	chr6	144511374	144512151	0	3	0.043956	Yes	3' UTR (NM_003764, exon 2 of 2)	3' UTR (NM_003764, exon 2 of 2)	40109	NM_003764	8676	Hs.118958	NM_003764		STX11	FHL4|HLH4|HPLH4	syntaxin 11	protein-coding
peak239717	chr7	36255683	36256162	0	3	0.043956	Yes	intron (NM_030636, intron 2 of 7)	intron (NM_030636, intron 2 of 7)	63087	NM_030636	80820	Hs.487994	NM_030636	ENSG00000122547	EEPD1	HSPC107	endonuclease/exonuclease/phosphatase family domain containing 1	protein-coding	INTRON	+	0	NM_030636	ENSG00000122547	EEPD1
peak250544	chr7	127353728	127354375	0	3	0.043956	Yes	intron (NM_014390, intron 9 of 23)	intron (NM_014390, intron 9 of 23)	61850	NM_014390	27044	Hs.122523	NM_014390	ENSG00000197157	SND1	TDRD11|p100	staphylococcal nuclease and tudor domain containing 1	protein-coding	INTRON	+	0	NM_014390	ENSG00000197157	SND1
peak251242	chr7	134889224	134890180	0	3	0.043956	Yes	intron (NM_014149, intron 5 of 14)	MER33|DNA|hAT-Charlie	2128	NR_106764	102465254		NR_106764	ENSG00000277138	MIR6509	hsa-mir-6509	microRNA 6509	ncRNA	TSS-50kb;TSS-50kb;TSS-50kb;TSS-50kb;TTS+10kb	-;-;-;+;-	34476;35577;34225;-27128;-2026	NM_001243752;NM_001243753;NM_024033;NM_182489;NR_106764	ENSG00000122783;ENSG00000122783;ENSG00000122783;ENSG00000146857;NO_ENSEMBL	C7orf49;C7orf49;C7orf49;STRA8;NO_SYMBOL
peak252351	chr7	145218507	145219140	0	3	0.043956	Yes	Intergenic	Intergenic	-594629	NM_014141	26047	Hs.655684	NM_014141	ENSG00000174469	CNTNAP2	AUTS15|CASPR2|CDFE|NRXN4|PTHSL1	contactin associated protein-like 2	protein-coding
peak255537	chr8	17352688	17353219	0	3	0.043956	Yes	Intergenic	Intergenic	-1643	NM_001008539	6542	Hs.448520	NM_003046	ENSG00000003989	SLC7A2	ATRC2|CAT2|HCAT2	solute carrier family 7 (cationic amino acid transporter, y+ system), member 2	protein-coding	TSS-50kb;TSS-50kb	+;+	-1742;-43431	NM_001008539;NM_003046	ENSG00000003989;ENSG00000003989	SLC7A2;SLC7A2
peak268388	chr8	117658901	117659361	0	3	0.043956	Yes	intron (NM_003756, intron 6 of 7)	intron (NM_003756, intron 6 of 7)	108931	NM_003756	8667	Hs.492599	NM_003756	ENSG00000147677	EIF3H	EIF3S3|eIF3-gamma|eIF3-p40	eukaryotic translation initiation factor 3, subunit H	protein-coding	INTRON	-	0	NM_003756	ENSG00000147677	EIF3H
peak280978	chr9	139141816	139142465	0	3	0.043956	Yes	Intergenic	CpG	-4454	NM_181701	169714	Hs.144073	NM_181701	ENSG00000165661	QSOX2	QSCN6L1|SOXN	quiescin Q6 sulfhydryl oxidase 2	protein-coding	TSS-50kb;TSS-50kb;TSS-50kb	-;-;-	47237;45286;4554	NM_014564;NM_178138;NM_181701	ENSG00000107187;ENSG00000107187;ENSG00000165661	LHX3;LHX3;QSOX2
peak281215	chrX	4444193	4444687	0	3	0.043956	Yes	Intergenic	MER47B|DNA|TcMar-Tigger	107173	NR_110390	101928201	Hs.586488	NR_110390	ENSG00000236513	LOC101928201	-	uncharacterized LOC101928201	ncRNA
peak282054	chrX	24220839	24221749	0	3	0.043956	Yes	intron (NM_001178084, intron 3 of 7)	L2|LINE|L2	53440	NM_003410	7543	Hs.336681	NM_003410	ENSG00000005889	ZFX	ZNF926	zinc finger protein, X-linked	protein-coding
peak1746	chr1	26053920	26055091	4	6	0.043956	Yes	intron (NM_020379, intron 2 of 11)	intron (NM_020379, intron 2 of 11)	-72161	NM_020451	57190	Hs.323396	NM_020451	ENSG00000162430	SEPN1	CFTD|MDRS1|RSMD1|RSS|SELN	selenoprotein N, 1	protein-coding	INTRON	+	0	NM_020379	ENSG00000117643	MAN1C1
peak2186	chr1	32092151	32093977	4	6	0.043956	Yes	TTS (NM_001525)	TTS (NM_001525)	9763	NM_001525	3061	Hs.388226	NM_001525	ENSG00000121764	HCRTR1	OX1R	hypocretin (orexin) receptor 1	protein-coding	TTS+10kb;TTS+10kb	+;-	246;-2498	NM_001525;NR_033688	ENSG00000121764;NO_ENSEMBL	HCRTR1;NO_SYMBOL
peak3974	chr1	61655935	61657276	4	6	0.043956	Yes	intron (NM_001145512, intron 3 of 11)	intron (NM_001145512, intron 3 of 11)	62584	NR_104180	645030	Hs.632410	NR_104180	ENSG00000237853	NFIA-AS1	-	NFIA antisense RNA 1	ncRNA	INTRON	+	0	NM_001145512	ENSG00000162599	NFIA
peak4848	chr1	71150759	71151471	4	6	0.043956	Yes	Intergenic	L1PB4|LINE|L1	-21021	NR_125938	101927244	Hs.568660	NR_125938	ENSG00000229051	LOC101927244	-	uncharacterized LOC101927244	ncRNA	TSS-50kb	+	-21120	NR_125938	NO_ENSEMBL	NO_SYMBOL
peak6682	chr1	86620553	86623223	4	6	0.043956	Yes	intron (NM_152890, intron 1 of 59)	CpG	233	NM_152890	255631	Hs.659516	NM_152890	ENSG00000171502	COL24A1	-	collagen, type XXIV, alpha 1	protein-coding
peak6814	chr1	87800617	87801497	4	6	0.043956	Yes	intron (NM_006769, intron 2 of 4)	CpG	6906	NM_006769	8543	Hs.436792	NM_006769	ENSG00000143013	LMO4	-	LIM domain only 4	protein-coding
peak7408	chr1	94079252	94080409	4	6	0.043956	Yes	promoter-TSS (NM_001261410)	promoter-TSS (NM_001261410)	-129	NM_001261410	8412	Hs.36958	NM_003567	ENSG00000137936	BCAR3	NSP2|SH2D3B	breast cancer anti-estrogen resistance 3	protein-coding	TSS-1500;TSS-50kb	-;-	229;29212	NM_001261410;NM_001308251	ENSG00000137936;ENSG00000137936	BCAR3;BCAR3
peak8077	chr1	99946766	99947518	4	6	0.043956	Yes	intron (NR_125951, intron 1 of 2)	intron (NR_125951, intron 1 of 2)	6218	NR_125951	101928270	Hs.576048	NR_125951	ENSG00000224445	LOC101928270	-	uncharacterized LOC101928270	ncRNA	INTRON	-	0	NR_125951	NO_ENSEMBL	NO_SYMBOL
peak9122	chr1	109819932	109820661	4	6	0.043956	Yes	Intergenic	Intergenic	5493	NM_032636	84722	Hs.405925	NM_032636	ENSG00000134222	PSRC1	DDA3|FP3214	proline/serine-rich coiled-coil 1	protein-coding	TTS+10kb;TTS+10kb	+;-	2019;-1979	NM_001408;NM_032636	ENSG00000143126;ENSG00000134222	CELSR2;PSRC1
peak10330	chr1	152161193	152162595	4	6	0.043956	Yes	Intergenic	CpG	-30190	NM_001122965	126638	Hs.376144	NM_152364	ENSG00000215853	RPTN	-	repetin	protein-coding	TSS-50kb	-	30291	NM_001122965	ENSG00000215853	RPTN
peak10597	chr1	156215083	156216255	4	6	0.043956	Yes	exon (NM_001272104, exon 4 of 8)	exon (NM_001272104, exon 4 of 8)	2239	NM_001272106	79957	Hs.235873	NM_024897	ENSG00000160781	PAQR6	PRdelta	progestin and adipoQ receptor family member VI	protein-coding	TTS+10kb;EXON;TTS+10kb;TTS+10kb;TSS-50kb;TSS-50kb	+;-;+;-;+;+	2457;0;5902;-3445;-38500;-36849	NM_001199664;NM_001272104;NM_007221;NM_015327;NM_032323;NR_026678	ENSG00000260238;ENSG00000160781;ENSG00000160783;ENSG00000198952;ENSG00000163472;NO_ENSEMBL	PMF1-BGLAP;PAQR6;PMF1;SMG5;TMEM79;NO_SYMBOL
peak11107	chr1	164613965	164614639	4	6	0.043956	Yes	intron (NM_002585, intron 2 of 8)	intron (NM_002585, intron 2 of 8)	85705	NM_002585	5087	Hs.557097	NM_002585	ENSG00000185630	PBX1	-	pre-B-cell leukemia homeobox 1	protein-coding	INTRON	+	0	NM_002585	ENSG00000185630	PBX1
peak11244	chr1	166001454	166002591	4	6	0.043956	Yes	Intergenic	Intergenic	122012	NR_030626	100126349		NR_030626	ENSG00000215952	MIR921	MIRN921|hsa-mir-921	microRNA 921	ncRNA
peak11561	chr1	170633370	170634479	4	6	0.043956	Yes	intron (NM_022716, intron 1 of 3)	CpG	612	NM_022716	5396	Hs.283416	NM_006902	ENSG00000116132	PRRX1	AGOTC|PHOX1|PMX1|PRX-1|PRX1	paired related homeobox 1	protein-coding
peak12584	chr1	184191512	184192579	4	6	0.043956	Yes	Intergenic	Intergenic	-164104	NM_030806	81563	Hs.497159	NM_030806	ENSG00000116667	C1orf21	PIG13	chromosome 1 open reading frame 21	protein-coding
peak13151	chr1	190071834	190072801	4	6	0.043956	Yes	intron (NM_199051, intron 7 of 7)	MIRb|SINE|MIR	374441	NM_199051	339479	Hs.65765	NM_199051	ENSG00000162670	BRINP3	DBCCR1L|DBCCR1L1|FAM5C	bone morphogenetic protein/retinoic acid inducible neural-specific 3	protein-coding
peak14233	chr1	198637878	198638639	4	6	0.043956	Yes	intron (NR_052021, intron 2 of 2)	intron (NR_052021, intron 2 of 2)	30161	NM_002838	5788	Hs.654514	NM_002838	ENSG00000081237	PTPRC	B220|CD45|CD45R|GP180|L-CA|LCA|LY5|T200	protein tyrosine phosphatase, receptor type, C	protein-coding	INTRON	+	0	NR_052021	NO_ENSEMBL	NO_SYMBOL
peak15006	chr1	205818631	205819647	4	6	0.043956	Yes	exon (NM_152491, exon 1 of 13)	exon (NM_152491, exon 1 of 13)	137	NM_152491	148811	Hs.177744	NM_152491	ENSG00000162877	PM20D1	Cps1	peptidase M20 domain containing 1	protein-coding	1ST EXON;TSS-50kb;TSS-50kb	-;-;+	0;36916;-12167	NM_152491;NM_173854;NR_046097	ENSG00000162877;ENSG00000133065;NO_ENSEMBL	PM20D1;SLC41A1;NO_SYMBOL
peak15194	chr1	208132136	208133031	4	6	0.043956	Yes	Intergenic	CpG	-47901	NM_001773	947	Hs.374990	NM_001773	ENSG00000174059	CD34	-	CD34 molecule	protein-coding	TSS-50kb	-	48002	NM_001025109	ENSG00000174059	CD34
peak15242	chr1	208406770	208408303	4	6	0.043956	Yes	intron (NM_025179, intron 1 of 31)	MIR3|SINE|MIR	10128	NM_025179	5362	Hs.497626	NM_025179	ENSG00000076356	PLXNA2	OCT|PLXN2	plexin A2	protein-coding
peak16664	chr1	224803432	224804978	4	6	0.043956	Yes	promoter-TSS (NM_152495)	promoter-TSS (NM_152495)	26	NM_152495	149111	Hs.731723	NM_152495	ENSG00000143786	CNIH3	CNIH-3	cornichon family AMPA receptor auxiliary protein 3	protein-coding	TSS-200	+	-73	NM_152495	ENSG00000143786	CNIH3
peak16706	chr1	225878957	225879719	4	6	0.043956	Yes	Intergenic	Intergenic	-38493	NM_018212	55740	Hs.497893	NM_018212	ENSG00000154380	ENAH	ENA|MENA|NDPP1	enabled homolog (Drosophila)	protein-coding	TSS-50kb	-	38594	NM_001008493	ENSG00000154380	ENAH
peak17376	chr1	234754556	234756490	4	6	0.043956	Yes	Intergenic	Intergenic	-9534	NR_033927	100302691	Hs.209162	NR_033927	ENSG00000224939	LINC00184	HANC|NCRNA00184	long intergenic non-protein coding RNA 184	ncRNA	TSS-50kb;TSS-50kb;TSS-50kb	-;+;+	10353;-9633;-26611	NM_001077397;NR_033927;NR_125944	ENSG00000168264;NO_ENSEMBL;NO_ENSEMBL	IRF2BP2;NO_SYMBOL;NO_SYMBOL
peak17623	chr1	237204904	237207020	4	6	0.043956	Yes	intron (NM_001035, intron 1 of 104)	CpG	260	NM_001035	6262	Hs.109514	NM_001035	ENSG00000198626	RYR2	ARVC2|ARVD2|RYR-2|RyR|VTSIP	ryanodine receptor 2 (cardiac)	protein-coding	TSS-50kb	-	38345	NM_001276687	ENSG00000244020	MT1HL1
peak18406	chr10	834868	835943	4	6	0.043956	Yes	Intergenic	Intergenic	-99798	NM_014974	22982	Hs.432397	NM_014974	ENSG00000151240	DIP2C	KIAA0934	disco-interacting protein 2 homolog C	protein-coding
peak19256	chr10	11557249	11558203	4	6	0.043956	Yes	intron (NM_001080491, intron 4 of 13)	intron (NM_001080491, intron 4 of 13)	16553	NM_001080491	9712	Hs.498661	NM_014688	ENSG00000148429	USP6NL	RNTRE|TRE2NL|USP6NL-IT1	USP6 N-terminal like	protein-coding	INTRON	-	0	NM_001080491	ENSG00000148429	USP6NL
peak21111	chr10	32097385	32098070	4	6	0.043956	Yes	intron (NM_018287, intron 18 of 19)	intron (NM_018287, intron 18 of 19)	100126	NM_001270699	94134	Hs.499264	NM_018287	ENSG00000165322	ARHGAP12	-	Rho GTPase activating protein 12	protein-coding	INTRON	-	0	NM_018287	ENSG00000165322	ARHGAP12
peak21887	chr10	45921347	45922224	4	6	0.043956	Yes	intron (NM_000698, intron 6 of 13)	intron (NM_000698, intron 6 of 13)	26783	NR_120674	102724323	Hs.559151	NR_120674	ENSG00000231964	LOC102724323	-	uncharacterized LOC102724323	ncRNA	INTRON;INTRON	+;+	0;0	NM_000698;NM_000698	ENSG00000012779;ENSG00000275565	ALOX5;ALOX5
peak22149	chr10	50802395	50803162	4	6	0.043956	Yes	Intergenic	Intergenic	-14362	NM_020984	1103	Hs.302002	NM_020549	ENSG00000070748	CHAT	CHOACTASE|CMS1A|CMS1A2|CMS6	choline O-acetyltransferase	protein-coding	TSS-50kb;TSS-50kb;TSS-50kb;TSS-50kb	+;+;+;+	-19404;-15668;-14462;-18303	NM_001142933;NM_003055;NM_020984;NM_020986	ENSG00000070748;ENSG00000187714;ENSG00000070748;ENSG00000070748	CHAT;SLC18A3;CHAT;CHAT
peak22525	chr10	53992052	53993229	4	6	0.043956	Yes	intron (NM_006258, intron 9 of 17)	intron (NM_006258, intron 9 of 17)	81247	NR_038277	100506939	Hs.584791	NR_038277		PRKG1-AS1	-	PRKG1 antisense RNA 1	ncRNA	INTRON	+	0	NM_006258	ENSG00000185532	PRKG1
peak24131	chr10	63798322	63798980	4	6	0.043956	Yes	intron (NM_032199, intron 4 of 9)	intron (NM_032199, intron 4 of 9)	-10319	NM_001244638	84159	Hs.535297	NM_032199	ENSG00000150347	ARID5B	DESRT|MRF-2|MRF2	AT rich interactive domain 5B (MRF1-like)	protein-coding	TSS-50kb;INTRON	+;+	-10418;0	NM_001244638;NM_032199	ENSG00000150347;ENSG00000150347	ARID5B;ARID5B
peak24746	chr10	68742413	68743893	4	6	0.043956	Yes	non-coding (NR_111911, exon 2 of 7)	non-coding (NR_111911, exon 2 of 7)	28758	NR_111911	101928961	Hs.687014	NR_111911		LOC101928961	-	uncharacterized LOC101928961	ncRNA	TSS-50kb	+	-28656	NR_111909	NO_ENSEMBL	NO_SYMBOL
peak25221	chr10	75645782	75646777	4	6	0.043956	Yes	Intergenic	L2b|LINE|L2	-11931	NM_172169	818	Hs.523045	NM_001222	ENSG00000148660	CAMK2G	CAMK|CAMK-II|CAMKG	calcium/calmodulin-dependent protein kinase II gamma	protein-coding	TSS-50kb;TSS-50kb	+;-	-24681;12032	NM_001145031;NM_001222	ENSG00000122861;ENSG00000148660	PLAU;CAMK2G
peak25373	chr10	77795445	77797022	4	6	0.043956	Yes	intron (NR_131178, intron 4 of 7)	intron (NR_131178, intron 4 of 7)	253715	NM_032024	83938	Hs.118161	NM_032024	ENSG00000148655	C10orf11	CDA017	chromosome 10 open reading frame 11	protein-coding	INTRON	+	0	NR_131178	NO_ENSEMBL	NO_SYMBOL
peak25618	chr10	80444544	80445832	4	6	0.043956	Yes	Intergenic	Intergenic	382017	NR_024429	283050	Hs.309176	NR_015429	ENSG00000224596	ZMIZ1-AS1	-	ZMIZ1 antisense RNA 1	ncRNA
peak25725	chr10	81104398	81105045	4	6	0.043956	Yes	Intergenic	Intergenic	-2498	NM_005729	10105	Hs.381072	NM_005729	ENSG00000108179	PPIF	CYP3|CyP-M|Cyp-D|CypD	peptidylprolyl isomerase F	protein-coding	TSS-50kb	+	-2597	NM_005729	ENSG00000108179	PPIF
peak26810	chr10	93149327	93150002	4	6	0.043956	Yes	intron (NR_024467, intron 3 of 4)	intron (NR_024467, intron 3 of 4)	-20377	NM_001284274	143279	Hs.596096	NM_173497	ENSG00000165338	HECTD2	-	HECT domain containing E3 ubiquitin protein ligase 2	protein-coding	TSS-50kb;INTRON	+;-	-20477;0	NM_182765;NR_024467	ENSG00000165338;NO_ENSEMBL	HECTD2;NO_SYMBOL
peak26913	chr10	94448773	94449898	4	6	0.043956	Yes	promoter-TSS (NM_002729)	promoter-TSS (NM_002729)	-345	NM_002729	3087	Hs.118651	NM_002729	ENSG00000152804	HHEX	HEX|HMPH|HOX11L-PEN|PRH|PRHX	hematopoietically expressed homeobox	protein-coding	TSS-1500	+	-444	NM_002729	ENSG00000152804	HHEX
peak27340	chr10	100174430	100175642	4	6	0.043956	Yes	promoter-TSS (NM_032709)	promoter-TSS (NM_032709)	-58	NM_032709	84795	Hs.238303	NM_032709	ENSG00000119943	PYROXD2	C10orf33|FP3420	pyridine nucleotide-disulphide oxidoreductase domain 2	protein-coding	TTS+10kb;TSS-200;TSS-50kb	-;-;-	-1018;159;20073	NM_000195;NM_032709;NR_031619	ENSG00000107521;ENSG00000119943;NO_ENSEMBL	HPS1;PYROXD2;NO_SYMBOL
peak28113	chr10	110225634	110226748	4	6	0.043956	Yes	Intergenic	CpG	-397140	NR_125760	103695365	Hs.648991	NR_125760	ENSG00000229981	LINC01435	TCONS_00018040	long intergenic non-protein coding RNA 1435	ncRNA
peak28607	chr10	116383154	116384144	4	6	0.043956	Yes	intron (NM_001003407, intron 1 of 21)	intron (NM_001003407, intron 1 of 21)	34409	NM_002313	3983	Hs.438236	NM_002313	ENSG00000099204	ABLIM1	ABLIM|LIMAB1|LIMATIN|abLIM-1	actin binding LIM protein 1	protein-coding	INTRON	-	0	NM_001003407	ENSG00000099204	ABLIM1
peak29532	chr10	133998892	134001300	4	6	0.043956	Yes	promoter-TSS (NM_006426)	promoter-TSS (NM_006426)	-318	NM_006426	10570	Hs.100058	NM_006426	ENSG00000151640	DPYSL4	CRMP3|DRP-4|ULIP4	dihydropyrimidinase-like 4	protein-coding	TTS+10kb;TSS-1500	+;+	1884;-417	NM_001105521;NM_006426	ENSG00000188385;ENSG00000151640	JAKMIP3;DPYSL4
peak29682	chr11	554683	555836	4	6	0.043956	Yes	TTS (NM_198075)	TTS (NM_198075)	5519	NM_173573	256329	Hs.669395	NM_173573	ENSG00000185522	LMNTD2	C11orf35	lamin tail domain containing 2	protein-coding	TSS-50kb;TSS-50kb;TSS-50kb;TSS-50kb;TSS-50kb;TSS-50kb;TSS-50kb;TSS-50kb;TTS+10kb;TTS+10kb;TSS-50kb;TSS-50kb;TSS-50kb;TSS-50kb	-;-;+;+;+;+;+;+;+;+;-;-;-;-	19811;19811;-5188;-5188;-6289;-6289;-21285;-21285;445;445;48540;48540;48078;48078	NM_001130442;NM_001130442;NM_001143993;NM_001143993;NM_003475;NM_003475;NM_020901;NM_020901;NM_198075;NM_198075;NM_203385;NM_203385;NM_203389;NM_203389	ENSG00000276536;ENSG00000174775;ENSG00000273859;ENSG00000099849;ENSG00000273859;ENSG00000099849;ENSG00000070047;ENSG00000274780;ENSG00000161328;ENSG00000273831;ENSG00000276230;ENSG00000023191;ENSG00000023191;ENSG00000276230	HRAS;HRAS;RASSF7;RASSF7;RASSF7;RASSF7;PHRF1;PHRF1;LRRC56;LRRC56;RNH1;RNH1;RNH1;RNH1
peak29690	chr11	606044	606766	4	6	0.043956	Yes	intron (NM_001286582, intron 12 of 17)	intron (NM_001286582, intron 12 of 17)	9323	NM_004031	3665	Hs.166120	NM_001572	ENSG00000185507	IRF7	IMD39|IRF-7H|IRF7A|IRF7B|IRF7C|IRF7H	interferon regulatory factor 7	protein-coding	TSS-50kb;TSS-50kb;INTRON;INTRON;TTS+10kb;TTS+10kb;TTS+10kb;TTS+10kb;TSS-50kb;TSS-50kb;TSS-50kb;TSS-50kb;TSS-50kb	+;+;+;+;-;-;-;-;-;-;-;-;-	-30999;-30999;0;0;-5715;-5715;-9221;-9221;44855;44855;29859;38308;38049	NM_000797;NM_000797;NM_001286582;NM_001286582;NM_004031;NM_004031;NM_031264;NM_031264;NM_173573;NM_173573;NR_026967;NR_029623;NR_038262	ENSG00000069696;ENSG00000276825;ENSG00000274780;ENSG00000070047;ENSG00000185507;ENSG00000276561;ENSG00000099834;ENSG00000273572;ENSG00000275873;ENSG00000185522;NO_ENSEMBL;NO_ENSEMBL;NO_ENSEMBL	DRD4;DRD4;PHRF1;PHRF1;IRF7;IRF7;CDHR5;CDHR5;LMNTD2;LMNTD2;NO_SYMBOL;NO_SYMBOL;NO_SYMBOL
peak30723	chr11	12863533	12864213	4	6	0.043956	Yes	intron (NM_021961, intron 3 of 12)	intron (NM_021961, intron 3 of 12)	147222	NR_038904	100506305	Hs.153408	NR_038904	ENSG00000251381	LINC00958	-	long intergenic non-protein coding RNA 958	ncRNA	INTRON	+	0	NM_021961	ENSG00000187079	TEAD1
peak30997	chr11	16356903	16358375	4	6	0.043956	Yes	intron (NM_017508, intron 2 of 14)	intron (NM_017508, intron 2 of 14)	66774	NM_001145819	55553	Hs.368226	NM_017508	ENSG00000110693	SOX6	HSSOX6|SOXD	SRY box 6	protein-coding	INTRON	-	0	NM_017508	ENSG00000110693	SOX6
peak31343	chr11	19916726	19917947	4	6	0.043956	Yes	intron (NM_001244963, intron 7 of 39)	intron (NM_001244963, intron 7 of 39)	-126765	NM_001111019	89797	Hs.64341	NM_145117	ENSG00000166833	NAV2	HELAD1|POMFIL2|RAINB1|STEERIN2|UNC53H2	neuron navigator 2	protein-coding	INTRON	+	0	NM_001244963	ENSG00000166833	NAV2
peak32692	chr11	28643016	28644062	4	6	0.043956	Yes	Intergenic	Intergenic	-144444	NR_107035	102466876		NR_107035	ENSG00000273912	MIR8068	hsa-mir-8068	microRNA 8068	ncRNA
peak33514	chr11	35137997	35139490	4	6	0.043956	Yes	Intergenic	Intergenic	20835	NR_120528	100507144	Hs.673491	NR_120528	ENSG00000255521	LOC100507144	-	uncharacterized LOC100507144	ncRNA	TSS-50kb	+	-21772	NM_001001392	ENSG00000026508	CD44
peak34827	chr11	45881068	45881708	4	6	0.043956	Yes	intron (NM_001127457, intron 3 of 11)	intron (NM_001127457, intron 3 of 11)	12431	NM_021117	1408	Hs.532491	NM_021117	ENSG00000121671	CRY2	HCRY2|PHLL2	cryptochrome circadian clock 2	protein-coding	INTRON;TSS-50kb	+;+	0;-25758	NM_001127457;NM_005456	ENSG00000121671;ENSG00000121653	CRY2;MAPK8IP1
peak35341	chr11	57224723	57226847	4	6	0.043956	Yes	Intergenic	Intergenic	-2225	NM_178570	349667	Hs.502618	NM_178570	ENSG00000186907	RTN4RL2	NGRH1|NgR2	reticulon 4 receptor-like 2	protein-coding	TSS-50kb;TSS-50kb;TSS-50kb;TSS-50kb	-;-;-;+	31265;31326;30164;-2324	NM_001278206;NM_014096;NM_017611;NM_178570	ENSG00000134802;ENSG00000134802;ENSG00000134802;ENSG00000186907	SLC43A3;SLC43A3;SLC43A3;RTN4RL2
peak35490	chr11	59368941	59370185	4	6	0.043956	Yes	intron (NM_002556, intron 3 of 13)	intron (NM_002556, intron 3 of 13)	-6932	NR_036120	100422880		NR_036120	ENSG00000264559	MIR3162	mir-3162	microRNA 3162	ncRNA	INTRON;TSS-50kb	-;-	0;7033	NM_002556;NR_036120	ENSG00000110048;NO_ENSEMBL	OSBP;NO_SYMBOL
peak35653	chr11	61447387	61448350	4	6	0.043956	Yes	promoter-TSS (NM_006133)	promoter-TSS (NM_006133)	-36	NM_006133	747	Hs.241564	NM_006133	ENSG00000134780	DAGLA	C11orf11|DAGL(ALPHA)|DAGLALPHA|NSDDR	diacylglycerol lipase, alpha	protein-coding	TSS-200	+	-136	NM_006133	ENSG00000134780	DAGLA
peak35777	chr11	62629904	62630557	4	6	0.043956	Yes	intron (NM_001012664, intron 1 of 9)	intron (NM_001012664, intron 1 of 9)	6747	NM_002394	6520	Hs.502769	NM_002394	ENSG00000168003	SLC3A2	4F2|4F2HC|4T2HC|CD98|CD98HC|MDU1|NACAE	solute carrier family 3 (amino acid transporter heavy chain), member 2	protein-coding	INTRON;TSS-50kb;TSS-50kb;TSS-50kb;TSS-50kb;TSS-50kb;TSS-50kb;TSS-50kb;TSS-50kb;TSS-50kb;TSS-50kb;TSS-50kb	+;+;-;-;-;-;-;-;-;-;-;+	0;-18213;23200;30768;22099;9824;9466;9127;8164;7776;6646;-19040	NM_001012664;NM_001013251;NM_001307977;NM_003164;NM_018093;NR_000008;NR_002560;NR_002561;NR_002562;NR_002563;NR_003098;NR_037193	ENSG00000168003;ENSG00000168003;ENSG00000133316;ENSG00000162236;ENSG00000133316;NO_ENSEMBL;NO_ENSEMBL;NO_ENSEMBL;NO_ENSEMBL;NO_ENSEMBL;NO_ENSEMBL;NO_ENSEMBL	SLC3A2;SLC3A2;WDR74;STX5;WDR74;NO_SYMBOL;NO_SYMBOL;NO_SYMBOL;NO_SYMBOL;NO_SYMBOL;NO_SYMBOL;NO_SYMBOL
peak35878	chr11	64122637	64123158	4	6	0.043956	Yes	intron (NM_032251, intron 25 of 26)	intron (NM_032251, intron 25 of 26)	-3727	NM_001006944	8986	Hs.105584	NM_003942	ENSG00000162302	RPS6KA4	MSK2|RSK-B	ribosomal protein S6 kinase, 90kDa, polypeptide 4	protein-coding	TSS-50kb;TSS-50kb;INTRON;TSS-50kb;TSS-50kb	+;-;+;+;-	-3826;37443;0;-13275;13623	NM_001006944;NM_016404;NM_032251;NR_031602;NR_106977	ENSG00000162302;ENSG00000173113;ENSG00000168071;NO_ENSEMBL;NO_ENSEMBL	RPS6KA4;TRMT112;CCDC88B;NO_SYMBOL;NO_SYMBOL
peak36113	chr11	66511695	66513244	4	6	0.043956	Yes	intron (NM_001302084, intron 1 of 14)	CpG	263	NM_024650	79703	Hs.292088	NM_024650	ENSG00000173715	C11orf80	-	chromosome 11 open reading frame 80	protein-coding	TSS-50kb	-	23701	NM_006946	ENSG00000173898	SPTBN2
peak36167	chr11	67231447	67232695	4	6	0.043956	Yes	non-coding (NR_073413, exon 7 of 7)	non-coding (NR_073413, exon 7 of 7)	4677	NR_073409	80194	Hs.288761	NM_025124	ENSG00000172663	TMEM134	-	transmembrane protein 134	protein-coding	TSS-50kb;TSS-50kb;TSS-50kb;TSS-50kb;TSS-50kb;TTS+10kb;TSS-50kb;EXON;TSS-50kb	-;+;+;-;-;+;-;-;+	20880;-19015;-18528;27019;21189;2927;11972;0;-25744	NM_001018070;NM_001302959;NM_003977;NM_005608;NM_020441;NM_145200;NM_206997;NR_073413;NR_106810	ENSG00000172725;NO_ENSEMBL;ENSG00000110711;ENSG00000213402;ENSG00000172725;ENSG00000175544;ENSG00000175514;NO_ENSEMBL;NO_ENSEMBL	CORO1B;NO_SYMBOL;AIP;PTPRCAP;CORO1B;CABP4;GPR152;NO_SYMBOL;NO_SYMBOL
peak36439	chr11	72124993	72125826	4	6	0.043956	Yes	intron (NM_001258394, intron 2 of 17)	intron (NM_001258394, intron 2 of 17)	20318	NM_001258393	81570	Hs.523877	NM_030813	ENSG00000162129	CLPB	ANKCLB|HSP78|MEGCANN|MGCA7|SKD3	ClpB homolog, mitochondrial AAA ATPase chaperonin	protein-coding	INTRON	-	0	NM_001258394	ENSG00000162129	CLPB
peak36952	chr11	78784330	78786268	4	6	0.043956	Yes	intron (NM_001098816, intron 4 of 33)	intron (NM_001098816, intron 4 of 33)	327854	NR_030598	100126333		NR_030598	ENSG00000211997	MIR708	MIRN708|hsa-mir-708	microRNA 708	ncRNA	INTRON	-	0	NM_001098816	ENSG00000149256	TENM4
peak37575	chr11	83424584	83425179	4	6	0.043956	Yes	intron (NM_001142699, intron 18 of 27)	intron (NM_001142699, intron 18 of 27)	-31414	NM_001142702	1740	Hs.367656	NM_001364	ENSG00000150672	DLG2	PPP1R58|PSD-93|PSD93|chapsyn-110	discs, large homolog 2 (Drosophila)	protein-coding	INTRON;TSS-50kb	-;-	0;31515	NM_001142699;NM_001142702	ENSG00000150672;ENSG00000150672	DLG2;DLG2
peak37996	chr11	87132115	87132970	4	6	0.043956	Yes	Intergenic	Intergenic	383657	NR_033149	65084	Hs.188591	NM_022918		TMEM135	PMP52	transmembrane protein 135	protein-coding
peak38984	chr11	95569104	95569923	4	6	0.043956	Yes	intron (NM_001243571, intron 16 of 17)	intron (NM_001243571, intron 16 of 17)	45889	NM_001243777	9702	Hs.101014	NM_014679	ENSG00000166037	CEP57	MVA2|PIG8|TSP57	centrosomal protein 57kDa	protein-coding	INTRON;TTS+10kb;TSS-50kb	-;+;-	0;3370;45789	NM_001243571;NM_014679;NM_144664	ENSG00000087053;ENSG00000166037;ENSG00000077458	MTMR2;CEP57;FAM76B
peak39632	chr11	100226172	100227543	4	6	0.043956	Yes	exon (NM_014361, exon 25 of 25)	exon (NM_014361, exon 25 of 25)	-331549	NM_152432	143872	Hs.741465	NM_152432	ENSG00000165895	ARHGAP42	GRAF3	Rho GTPase activating protein 42	protein-coding	EXON	+	0	NM_014361	ENSG00000149972	CNTN5
peak40131	chr11	103600412	103601253	4	6	0.043956	Yes	Intergenic	MLT1A|LTR|ERVL-MaLR	-119801	NR_039842	100616457		NR_039842	ENSG00000264200	MIR4693	-	microRNA 4693	ncRNA
peak40942	chr11	110044742	110046406	4	6	0.043956	Yes	TTS (NM_001260493)	TTS (NM_001260493)	81487	NM_033390	85463	Hs.376289	NM_033390	ENSG00000149289	ZC3H12C	MCPIP3	zinc finger CCCH-type containing 12C	protein-coding	TTS+10kb;TTS+10kb	-;+	-130;3109	NM_001260493;NM_033390	ENSG00000137710;ENSG00000149289	RDX;ZC3H12C
peak41054	chr11	111383270	111384395	4	6	0.043956	Yes	promoter-TSS (NM_017589)	promoter-TSS (NM_017589)	170	NR_029839	407041		NR_029839		MIR34B	MIRN34B|miRNA34B|mir-34b	microRNA 34b	ncRNA	TSS-50kb;TSS-200;TSS-50kb;TSS-1500	+;-;+;+	-1777;69;-27500;-431	NM_001100388;NM_017589;NM_178834;NR_029840	ENSG00000183644;ENSG00000137707;ENSG00000204381;NO_ENSEMBL	C11orf88;BTG4;LAYN;NO_SYMBOL
peak41344	chr11	114949246	114949984	4	6	0.043956	Yes	Intergenic	Intergenic	400415	NM_182495	120406	Hs.446760	NM_182495	ENSG00000204361	NXPE2	FAM55B	neurexophilin and PC-esterase domain family, member 2	protein-coding
peak42972	chr12	2292803	2293589	4	6	0.043956	Yes	intron (NM_001129844, intron 3 of 46)	intron (NM_001129844, intron 3 of 46)	39451	NR_046578	100874234	Hs.372570	NR_046578	ENSG00000256025	CACNA1C-AS4	-	CACNA1C antisense RNA 4	ncRNA	INTRON	+	0	NM_001129844	ENSG00000151067	CACNA1C
peak43205	chr12	4964538	4965275	4	6	0.043956	Yes	Intergenic	Intergenic	46565	NM_002235	3742	Hs.306190	NM_002235	ENSG00000130035	KCNA6	HBK2|KV1.6|PPP1R96	potassium channel, voltage gated shaker related subfamily A, member 6	protein-coding	TTS+10kb	+	4729	NM_002235	ENSG00000130035	GALNT8
peak43300	chr12	6309465	6311184	4	6	0.043956	Yes	intron (NM_001769, intron 1 of 7)	CpG	843	NM_001769	928	Hs.114286	NM_001769	ENSG00000010278	CD9	BTCC-1|DRAP-27|MIC3|MRP-1|TSPAN-29|TSPAN29	CD9 molecule	protein-coding
peak43707	chr12	10547781	10548872	4	6	0.043956	Yes	intron (NM_001199805, intron 4 of 12)	LTR41|LTR|ERVL	-5674	NM_007360	22914	Hs.387787	NM_007360	ENSG00000213809	KLRK1	CD314|D12S2489E|KLR|NKG2-D|NKG2D	killer cell lectin-like receptor subfamily K, member 1	protein-coding	TSS-50kb	-	5774	NM_007360	ENSG00000213809	KLRK1
peak44507	chr12	16499977	16501571	4	6	0.043956	Yes	promoter-TSS (NR_048547)	promoter-TSS (NR_048547)	62	NR_048547	4257	Hs.389700	NM_020300	ENSG00000008394	MGST1	GST12|MGST|MGST-I	microsomal glutathione S-transferase 1	protein-coding	TSS-50kb;TSS-200	+;+	-5676;-37	NM_145764;NR_048547	ENSG00000008394;NO_ENSEMBL	MGST1;NO_SYMBOL
peak46613	chr12	29226361	29227177	4	6	0.043956	Yes	Intergenic	Intergenic	-75167	NM_001271783	55711	Hs.684482	NM_018099	ENSG00000064763	FAR2	HEL-S-81|MLSTD1|SDR10E2	fatty acyl-CoA reductase 2	protein-coding
peak46928	chr12	31470163	31471417	4	6	0.043956	Yes	intron (NM_021238, intron 1 of 6)	intron (NM_021238, intron 1 of 6)	-6460	NR_026806	79857	Hs.534485	NM_024799	ENSG00000177340	FLJ13224	-	uncharacterized LOC79857	ncRNA	INTRON;INTRON;TSS-50kb	-;-;+	0;0;-6559	NM_021238;NM_021238;NR_026806	ENSG00000139146;ENSG00000276371;NO_ENSEMBL	FAM60A;FAM60A;NO_SYMBOL
peak48638	chr12	47472566	47475326	4	6	0.043956	Yes	promoter-TSS (NM_001143668)	promoter-TSS (NM_001143668)	-212	NM_001143668	347902	Hs.121520	NM_181847	ENSG00000139211	AMIGO2	ALI1|AMIGO-2|DEGA	adhesion molecule with Ig-like domain 2	protein-coding	TSS-1500	-	313	NM_001143668	ENSG00000139211	AMIGO2
peak48771	chr12	49284420	49285276	4	6	0.043956	Yes	Intergenic	Intergenic	-13045	NM_033124	85478	Hs.512805	NM_033124	ENSG00000139537	CCDC65	CILD27|FAP250|NYD-SP28	coiled-coil domain containing 65	protein-coding	TSS-50kb;TSS-50kb;TSS-50kb	+;-;-	-13144;38992;25296	NM_001286957;NM_004818;NM_014470	ENSG00000139537;ENSG00000174243;ENSG00000172602	CCDC65;DDX23;RND1
peak49129	chr12	52607177	52607883	4	6	0.043956	Yes	intron (NR_027358, intron 3 of 4)	intron (NR_027358, intron 3 of 4)	2816	NR_027358	283404	Hs.662443	NR_027358	ENSG00000258279	LINC00592	-	long intergenic non-protein coding RNA 592	ncRNA	TSS-50kb;TSS-50kb;TSS-50kb;INTRON	-;-;+;+	21847;2992;-19523;0	NM_001081492;NM_001242696;NM_005556;NR_027358	ENSG00000167767;NO_ENSEMBL;ENSG00000135480;NO_ENSEMBL	KRT80;NO_SYMBOL;KRT7;NO_SYMBOL
peak49383	chr12	56136509	56137604	4	6	0.043956	Yes	promoter-TSS (NM_005811)	promoter-TSS (NM_005811)	-7	NM_005811	10220	Hs.600883	NM_005811	ENSG00000135414	GDF11	BMP-11|BMP11	growth differentiation factor 11	protein-coding	TSS-50kb;TSS-50kb;TSS-50kb;TSS-50kb;TSS-50kb;TSS-50kb;TSS-50kb;TSS-50kb;TSS-200;TTS+10kb	-;-;-;-;-;-;-;-;+;-	35471;31068;13134;14372;15473;15585;13622;13295;-107;-9290	NM_001144996;NM_001144997;NM_001257389;NM_001257390;NM_001257400;NM_001257401;NM_001267698;NM_001780;NM_005811;NR_026723	ENSG00000135424;ENSG00000135424;ENSG00000135404;ENSG00000135404;ENSG00000135404;ENSG00000135404;ENSG00000135404;ENSG00000135404;ENSG00000135414;NO_ENSEMBL	ITGA7;ITGA7;CD63;CD63;CD63;CD63;CD63;CD63;GDF11;NO_SYMBOL
peak49683	chr12	59309234	59309784	4	6	0.043956	Yes	intron (NM_153377, intron 1 of 18)	intron (NM_153377, intron 1 of 18)	3818	NM_001136051	121227	Hs.253736	NM_153377	ENSG00000139263	LRIG3	LIG3	leucine-rich repeats and immunoglobulin-like domains 3	protein-coding	INTRON	-	0	NM_153377	ENSG00000139263	LRIG3
peak50556	chr12	66217307	66219646	4	6	0.043956	Yes	5' UTR (NM_001300918, exon 1 of 5)	5' UTR (NM_001300918, exon 1 of 5)	237	NM_001300918	8091	Hs.505924	NM_003483	ENSG00000149948	HMGA2	BABL|HMGI-C|HMGIC|LIPO|STQTL9	high mobility group AT-hook 2	protein-coding
peak51065	chr12	70272714	70273747	4	6	0.043956	Yes	exon (NM_182530, exon 4 of 25)	exon (NM_182530, exon 4 of 25)	54128	NM_182530	196446	Hs.253773	NM_182530	ENSG00000166268	MYRFL	C12orf15|C12orf28|bcm1377	myelin regulatory factor-like	protein-coding	EXON	+	0	NM_182530	ENSG00000166268	MYRFL
peak52511	chr12	78622925	78623891	4	6	0.043956	Yes	Intergenic	Intergenic	398339	NM_014903	89795	Hs.655301	NM_014903	ENSG00000067798	NAV3	POMFIL1|STEERIN3|unc53H3	neuron navigator 3	protein-coding
peak56539	chr12	102877998	102878771	4	6	0.043956	Yes	Intergenic	Intergenic	-3962	NM_001111283	3479	Hs.160562	NM_000618	ENSG00000017427	IGF1	IGF-I|IGFI|MGF	insulin-like growth factor 1 (somatomedin C)	protein-coding	TSS-50kb;TSS-50kb	-;-	4062;6056	NM_000618;NM_001111284	ENSG00000017427;ENSG00000017427	IGF1;IGF1
peak57344	chr12	112824943	112825763	4	6	0.043956	Yes	Intergenic	Intergenic	-5457	NM_001109662	283450	Hs.530943	NM_173813	ENSG00000173064	HECTD4	C12orf51|POTAGE	HECT domain containing E3 ubiquitin protein ligase 4	protein-coding	TSS-50kb;TSS-50kb	-;+	5558;-31282	NM_001109662;NM_080601	ENSG00000173064;ENSG00000179295	HECTD4;PTPN11
peak57643	chr12	118625627	118627046	4	6	0.043956	Yes	intron (NM_016281, intron 14 of 20)	intron (NM_016281, intron 14 of 20)	52648	NM_002567	5037	Hs.433863	NM_002567	ENSG00000089220	PEBP1	HCNP|HCNPpp|HEL-210|HEL-S-34|HEL-S-96|PBP|PEBP|PEBP-1|RKIP	phosphatidylethanolamine binding protein 1	protein-coding	INTRON	-	0	NM_016281	ENSG00000135090	TAOK3
peak59631	chr13	31384214	31385427	4	6	0.043956	Yes	TTS (NR_047012)	TTS (NR_047012)	7478	NR_047012	100874158	Hs.577982	NR_047012	ENSG00000237879	LINC00398	-	long intergenic non-protein coding RNA 398	ncRNA	TTS+10kb	+	139	NR_047012	NO_ENSEMBL	NO_SYMBOL
peak61976	chr13	52115878	52117274	4	6	0.043956	Yes	Intergenic	Intergenic	-10149	NR_039852	100616423		NR_039852	ENSG00000266611	MIR4703	-	microRNA 4703	ncRNA	TSS-50kb;TSS-50kb	+;+	-42007;-10248	NM_052950;NR_039852	ENSG00000139668;NO_ENSEMBL	WDFY2;NO_SYMBOL
peak61987	chr13	52199249	52200495	4	6	0.043956	Yes	intron (NM_052950, intron 1 of 11)	intron (NM_052950, intron 1 of 11)	41388	NM_052950	115825	Hs.46506	NM_052950		WDFY2	PROF|WDF2|ZFYVE22	WD repeat and FYVE domain containing 2	protein-coding	INTRON	+	0	NM_052950	ENSG00000139668	WDFY2
peak62928	chr13	58132204	58132797	4	6	0.043956	Yes	Intergenic	Intergenic	-73288	NM_001040429	27253	Hs.106511	NM_014459	ENSG00000118946	PCDH17	PCDH68|PCH68	protocadherin 17	protein-coding
peak63411	chr13	61005160	61005725	4	6	0.043956	Yes	intron (NM_001146070, intron 1 of 13)	intron (NM_001146070, intron 1 of 13)	34016	NM_001146070	81550	Hs.525061	NM_030794	ENSG00000083544	TDRD3	-	tudor domain containing 3	protein-coding	INTRON	+	0	NM_001146070	ENSG00000083544	TDRD3
peak65899	chr13	73413739	73414510	4	6	0.043956	Yes	intron (NM_006346, intron 9 of 17)	intron (NM_006346, intron 9 of 17)	-57859	NM_014953	22894	Hs.744104	NM_014953	ENSG00000083520	DIS3	2810028N01Rik|EXOSC11|KIAA1008|RRP44|dis3p	DIS3 homolog, exosome endoribonuclease and 3'-5' exoribonuclease	protein-coding	INTRON	+	0	NM_006346	ENSG00000083535	PIBF1
peak70019	chr13	97817926	97818717	4	6	0.043956	Yes	Intergenic	Intergenic	13554	NR_125725	103625683	Hs.679591	NR_125725	ENSG00000233124	LINC00456	-	long intergenic non-protein coding RNA 456	ncRNA	TTS+10kb	-	-6413	NR_125725	NO_ENSEMBL	NO_SYMBOL
peak70025	chr13	97875887	97878392	4	6	0.043956	Yes	intron (NM_207304, intron 1 of 6)	intron (NM_207304, intron 1 of 6)	2590	NM_144778	10150	Hs.657347	NM_144778	ENSG00000139793	MBNL2	MBLL|MBLL39|PRO2032	muscleblind-like splicing regulator 2	protein-coding	INTRON;TSS-50kb	+;-	0;45365	NM_207304;NR_125725	ENSG00000139793;NO_ENSEMBL	MBNL2;NO_SYMBOL
peak70437	chr13	101955402	101956412	4	6	0.043956	Yes	intron (NM_052867, intron 7 of 43)	intron (NM_052867, intron 7 of 43)	112906	NM_052867	259232	Hs.525146	NM_052867	ENSG00000102452	NALCN	CLIFAHDD|CanIon|IHPRF|INNFD|VGCNL1|bA430M15.1	sodium leak channel, non selective	protein-coding	INTRON	-	0	NM_052867	ENSG00000102452	NALCN
peak70455	chr13	102105057	102106616	4	6	0.043956	Yes	intron (NM_001271754, intron 1 of 10)	intron (NM_001271754, intron 1 of 10)	893	NM_001271755	9358	Hs.696554	NM_004791	ENSG00000198542	ITGBL1	OSCP|TIED	integrin beta like 1	protein-coding	INTRON;TSS-50kb;TSS-50kb	+;+;-	0;-36566;37124	NM_001271754;NM_001271756;NM_052867	ENSG00000198542;ENSG00000198542;ENSG00000102452	ITGBL1;ITGBL1;NALCN
peak71916	chr13	113546941	113549911	4	6	0.043956	Yes	Intergenic	Intergenic	74526	NR_034002	100289410	Hs.667436	NR_034002		MCF2L-AS1	-	MCF2L antisense RNA 1	ncRNA	TTS+10kb	+	7045	NM_032189	ENSG00000068650	ATP11A
peak74624	chr14	39185806	39186697	4	6	0.043956	Yes	Intergenic	Intergenic	199834	NR_039982	283547	Hs.675941	NR_039982	ENSG00000259070	LINC00639	-	long intergenic non-protein coding RNA 639	ncRNA
peak74694	chr14	39702666	39703818	4	6	0.043956	Yes	5' UTR (NM_054024, exon 1 of 6)	5' UTR (NM_054024, exon 1 of 6)	117	NM_054024	117153	Hs.287694	NM_054024	ENSG00000150526	MIA2	-	melanoma inhibitory activity 2	protein-coding	TSS-50kb;TSS-50kb;TSS-50kb	+;+;+	-33185;-31258;-32359	NM_005930;NM_203354;NM_203356	ENSG00000150527;ENSG00000150527;ENSG00000150527	CTAGE5;CTAGE5;CTAGE5
peak75521	chr14	45382630	45383434	4	6	0.043956	Yes	Intergenic	Intergenic	-1912	NR_110050	101927418	Hs.144809	NR_110050	ENSG00000258949	LOC101927418	-	uncharacterized LOC101927418	ncRNA	TTS+10kb;TSS-50kb;TSS-50kb	+;+;-	6673;-48460;2013	NM_001017923;NM_015091;NR_110050	ENSG00000179476;ENSG00000198718;NO_ENSEMBL	C14orf28;FAM179B;NO_SYMBOL
peak77236	chr14	60650495	60651350	4	6	0.043956	Yes	Intergenic	MIR3|SINE|MIR	-18712	NM_016029	51635	Hs.59719	NM_016029	ENSG00000100612	DHRS7	CGI-86|SDR34C1|retDSR4|retSDR4	dehydrogenase/reductase (SDR family) member 7	protein-coding	TSS-50kb	-	18812	NM_016029	ENSG00000100612	DHRS7
peak77633	chr14	65289878	65290585	4	6	0.043956	Yes	promoter-TSS (NM_000347)	promoter-TSS (NM_000347)	-366	NM_001024858	6710	Hs.417303	NM_000347	ENSG00000070182	SPTB	EL3|HS2|HSPTB1|SPH2	spectrin, beta, erythrocytic	protein-coding	TSS-1500;TSS-50kb	-;-	467;37929	NM_000347;NR_107009	ENSG00000070182;NO_ENSEMBL	SPTB;NO_SYMBOL
peak78489	chr14	77050380	77051115	4	6	0.043956	Yes	Intergenic	Intergenic	-177487	NM_014909	22846	Hs.525479	NM_014909	ENSG00000071246	VASH1	KIAA1036	vasohibin 1	protein-coding
peak78530	chr14	77419763	77420272	4	6	0.043956	Yes	Intergenic	Intergenic	75024	NM_024496	64207	Hs.179260	NM_024496	ENSG00000119669	IRF2BPL	C14orf4|EAP1	interferon regulatory factor 2 binding protein-like	protein-coding
peak78706	chr14	79219000	79219753	4	6	0.043956	Yes	intron (NR_073547, intron 8 of 20)	intron (NR_073547, intron 8 of 20)	349303	NM_004796	9369	Hs.368307	NM_004796	ENSG00000021645	NRXN3	C14orf60	neurexin 3	protein-coding	INTRON	+	0	NR_073547	NO_ENSEMBL	NO_SYMBOL
peak81143	chr14	105637292	105638089	4	6	0.043956	Yes	Intergenic	Intergenic	-2530	NM_002226	3714	Hs.433445	NM_002226	ENSG00000184916	JAG2	HJ2|SER2	jagged 2	protein-coding	TSS-50kb;TTS+10kb;TSS-50kb	-;-;-	2630;-1683;20590	NM_002226;NM_177533;NR_106823	ENSG00000184916;ENSG00000183828;NO_ENSEMBL	JAG2;NUDT14;NO_SYMBOL
peak81569	chr15	29431791	29432920	4	6	0.043956	Yes	intron (NM_015307, intron 5 of 10)	intron (NM_015307, intron 5 of 10)	129664	NM_138704	56160	Hs.94011	NM_138704	ENSG00000185115	NDNL2	HCA4|MAGEG1|MAGEL3|NSE3|NSMCE3	necdin-like 2, SMC5-SMC6 complex component	protein-coding	INTRON;INTRON	-;-	0;0	NM_015307;NM_015307	ENSG00000273564;ENSG00000104059	FAM189A1;FAM189A1
peak81660	chr15	31571742	31572807	4	6	0.043956	Yes	Intergenic	Intergenic	-46783	NM_001302461	51621	Hs.376443	NM_015995	ENSG00000169926	KLF13	BTEB3|FKLF2|NSLP1|RFLAT-1|RFLAT1	Kruppel-like factor 13	protein-coding	TSS-50kb;TSS-50kb	-;+	49325;-46883	NM_001243538;NM_001302461	NO_ENSEMBL;NO_ENSEMBL	NO_SYMBOL;NO_SYMBOL
peak83996	chr15	69853546	69855243	4	6	0.043956	Yes	intron (NR_026979, intron 1 of 4)	L1MB5|LINE|L1	336	NR_026979	145837	Hs.410126	NR_026979		DRAIC	-	downregulated RNA in cancer, inhibitor of cell invasion and migration	ncRNA	TSS-50kb	+	-30244	NR_126437	NO_ENSEMBL	NO_SYMBOL
peak84980	chr15	89157515	89159117	4	6	0.043956	Yes	Intergenic	AluY|SINE|Alu	-3161	NR_039867	100616238		NR_039867		MIR3529	mir-3529	microRNA 3529	ncRNA	TSS-50kb;TSS-50kb;TTS+10kb;TTS+10kb;TSS-50kb;TSS-50kb;TSS-50kb;TSS-50kb	+;+;+;+;-;-;-;+	-23757;-6310;2161;6878;3160;10583;10076;-20651	NM_002201;NM_022767;NR_029606;NR_031590;NR_039867;NR_120369;NR_120370;NR_130134	ENSG00000172183;ENSG00000181026;NO_ENSEMBL;NO_ENSEMBL;NO_ENSEMBL;NO_ENSEMBL;NO_ENSEMBL;NO_ENSEMBL	ISG20;AEN;NO_SYMBOL;NO_SYMBOL;NO_SYMBOL;NO_SYMBOL;NO_SYMBOL;NO_SYMBOL
peak85469	chr15	98971391	98972324	4	6	0.043956	Yes	Intergenic	CpG	85753	NM_182562	283777	Hs.668070	NM_182562	ENSG00000185087	FAM169B	-	family with sequence similarity 169, member B	protein-coding	TTS+10kb	-	-8632	NM_182562	ENSG00000185087	FAM169B
peak85720	chr16	420503	422557	4	6	0.043956	Yes	promoter-TSS (NM_006428)	promoter-TSS (NM_006428)	-961	NM_006428	10573	Hs.513230	NM_006428	ENSG00000086504	MRPL28	MAAT1|p15	mitochondrial ribosomal protein L28	protein-coding	TSS-50kb;TSS-50kb;TSS-50kb;TSS-1500;TSS-50kb;TSS-50kb;TSS-50kb;TSS-50kb	+;+;+;-;+;+;-;+	-24660;-25761;-26311;1062;-30427;-30427;18955;-10810	NM_001286436;NM_001286439;NM_001286440;NM_006428;NM_020664;NM_020664;NM_181050;NR_024453	ENSG00000103202;ENSG00000103202;ENSG00000103202;ENSG00000086504;ENSG00000274296;ENSG00000242612;ENSG00000103126;NO_ENSEMBL	NME4;NME4;NME4;MRPL28;DECR2;DECR2;AXIN1;NO_SYMBOL
peak85769	chr16	755607	756427	4	6	0.043956	Yes	promoter-TSS (NM_153350)	promoter-TSS (NM_153350)	-192	NM_153350	146330	Hs.513244	NM_153350	ENSG00000127585	FBXL16	C16orf22|Fbl16|c380A1.1	F-box and leucine-rich repeat protein 16	protein-coding	TSS-50kb;TSS-50kb;TSS-50kb;TSS-50kb;TSS-50kb;TSS-50kb;TSS-1500	-;+;+;+;-;+;-	21679;-20227;-15224;-9255;15694;-20354;293	NM_001005920;NM_001290137;NM_023933;NM_024042;NM_032259;NM_032304;NM_153350	ENSG00000161999;ENSG00000103253;ENSG00000103254;ENSG00000103260;ENSG00000127580;ENSG00000103253;ENSG00000127585	JMJD8;HAGHL;FAM173A;METRN;WDR24;HAGHL;FBXL16
peak88126	chr16	67312753	67313672	4	6	0.043956	Yes	promoter-TSS (NM_001129731)	promoter-TSS (NM_001129731)	163	NM_001129728	25894	Hs.188781	NM_015432	ENSG00000196155	PLEKHG4	ARHGEF44|PRTPHN1|SCA4	pleckstrin homology domain containing, family G (with RhoGef domain) member 4	protein-coding	TSS-1500;TTS+10kb;TSS-50kb;TSS-50kb	+;+;-;+	-314;7219;31888;-47347	NM_001129731;NM_004594;NM_013241;NM_018296	ENSG00000196155;ENSG00000135740;ENSG00000135723;ENSG00000159708	PLEKHG4;SLC9A5;FHOD1;LRRC36
peak89891	chr17	2689429	2690093	4	6	0.043956	Yes	Intergenic	Intergenic	-9971	NM_015085	23108	Hs.499659	NM_015085	ENSG00000132359	RAP1GAP2	GARNL4|RAP1GA3	RAP1 GTPase activating protein 2	protein-coding	TSS-50kb;TSS-50kb	+;-	-10070;38386	NM_001100398;NR_031654	ENSG00000132359;NO_ENSEMBL	RAP1GAP2;NO_SYMBOL
peak90170	chr17	7283740	7285156	4	6	0.043956	Yes	intron (NM_001251902, intron 1 of 12)	CpG	155	NM_003985	8711	Hs.203420	NM_003985	ENSG00000174292	TNK1	-	tyrosine kinase, non-receptor, 1	protein-coding	TTS+10kb;TSS-50kb;TSS-50kb;TSS-50kb	-;+;+;+	-8698;-27153;-44586;-39330	NM_020360;NM_020795;NM_175734;NM_199339	ENSG00000187838;ENSG00000169992;ENSG00000184560;ENSG00000181323	TMEM256-PLSCR3;NLGN2;C17orf74;SPEM1
peak90458	chr17	14100986	14102228	4	6	0.043956	Yes	intron (NM_001303, intron 6 of 6)	intron (NM_001303, intron 6 of 6)	38543	NM_001007530	146822	Hs.735172	NM_001007530		CDRT15	-	CMT1A duplicated region transcript 15	protein-coding	INTRON	+	0	NM_001303	ENSG00000006695	COX10
peak90633	chr17	17426412	17427516	4	6	0.043956	Yes	intron (NM_148172, intron 2 of 6)	intron (NM_148172, intron 2 of 6)	-27255	NM_001199989	51655	Hs.25829	NM_016084	ENSG00000108551	RASD1	AGS1|DEXRAS1|MGC:26290	RAS, dexamethasone-induced 1	protein-coding	TSS-50kb;INTRON	-;-	27356;0	NM_001199989;NM_148172	ENSG00000108551;ENSG00000133027	RASD1;PEMT
peak90668	chr17	17677391	17678239	4	6	0.043956	Yes	intron (NM_030665, intron 2 of 5)	intron (NM_030665, intron 2 of 5)	5028	NR_024007	140771	Hs.352643	NM_144774	ENSG00000226746	SMCR5	NCRNA00034	Smith-Magenis syndrome chromosome region, candidate 5 (non-protein coding)	ncRNA	INTRON;TTS+10kb;TSS-50kb	+;-;-	0;-2284;8300	NM_030665;NR_024007;NR_130894	ENSG00000108557;NO_ENSEMBL;NO_ENSEMBL	RAI1;NO_SYMBOL;NO_SYMBOL
peak90723	chr17	18061340	18061995	4	6	0.043956	Yes	intron (NM_016239, intron 50 of 64)	intron (NM_016239, intron 50 of 64)	-25199	NM_017758	54890	Hs.744130	NM_017758	ENSG00000091542	ALKBH5	ABH5|OFOXD|OFOXD1	alkB homolog 5, RNA demethylase	protein-coding	INTRON;TSS-50kb	+;+	0;-25298	NM_016239;NM_017758	ENSG00000091536;ENSG00000091542	MYO15A;ALKBH5
peak91242	chr17	30846112	30847724	4	6	0.043956	Yes	intron (NM_015194, intron 21 of 21)	AT_rich|Low_complexity|Low_complexity	32813	NM_003885	8851	Hs.500015	NM_003885	ENSG00000176749	CDK5R1	CDK5P35|CDK5R|NCK5A|p23|p25|p35|p35nck5a	cyclin-dependent kinase 5, regulatory subunit 1 (p35)	protein-coding
peak92127	chr17	45927944	45928943	4	6	0.043956	Yes	promoter-TSS (NM_001258248)	promoter-TSS (NM_001258248)	72	NM_001258248	80320	Hs.253603	NM_199262	ENSG00000189120	SP6	EPFN|EPIPROFIN|KLF14	Sp6 transcription factor	protein-coding	TSS-50kb;TSS-200;TSS-50kb;TSS-50kb;TSS-50kb	-;-;+;-;-	9846;29;-45171;19351;29398	NM_001145023;NM_001258248;NM_003110;NM_145255;NM_145798	ENSG00000141295;ENSG00000189120;ENSG00000167182;ENSG00000159111;ENSG00000006025	SCRN2;SP6;SP2;MRPL10;OSBPL7
peak92315	chr17	48585465	48586544	4	6	0.043956	Yes	exon (NM_032133, exon 1 of 19)	exon (NM_032133, exon 1 of 19)	260	NM_032133	84073	Hs.398196	NM_032133	ENSG00000136449	MYCBPAP	AMAP-1|AMAP1	MYCBP associated protein	protein-coding	TSS-50kb;TSS-50kb;TSS-50kb;1ST EXON	+;-;+;+	-38545;39878;-24143;0	NM_001258373;NM_001267;NM_017957;NM_032133	ENSG00000006282;ENSG00000136457;ENSG00000049283;ENSG00000136449	SPATA20;CHAD;EPN3;MYCBPAP
peak92354	chr17	48862920	48863832	4	6	0.043956	Yes	Intergenic	MamGyp-int|LTR|Gypsy	17365	NR_107026	102466918		NR_107026	ENSG00000278672	MIR8059	hsa-mir-8059	microRNA 8059	ncRNA	TSS-50kb;TSS-50kb	+;-	-49328;18601	NM_175575;NR_073199	ENSG00000173714;NO_ENSEMBL	WFIKKN2;NO_SYMBOL
peak92623	chr17	55951626	55953064	4	6	0.043956	Yes	intron (NM_001292025, intron 3 of 10)	intron (NM_001292025, intron 3 of 10)	-24912	NM_016070	51649	Hs.5836	NM_016070		MRPS23	CGI-138|HSPC329|MRP-S23	mitochondrial ribosomal protein S23	protein-coding	INTRON;TSS-50kb	-;-	0;25013	NM_001292025;NM_016070	ENSG00000180891;ENSG00000181610	CUEDC1;MRPS23
peak92898	chr17	61600105	61600958	4	6	0.043956	Yes	promoter-TSS (NM_173092)	promoter-TSS (NM_173092)	-163	NM_001278920	81033	Hs.591177	NM_030779	ENSG00000173826	KCNH6	ERG-2|ERG2|HERG2|Kv11.2|hERG-2	potassium channel, voltage gated eag related subfamily H, member 6	protein-coding	TSS-50kb;TSS-1500	+;+	-27363;-262	NM_005828;NM_173092	ENSG00000136485;ENSG00000173826	DCAF7;KCNH6
peak93630	chr17	72764107	72764906	4	6	0.043956	Yes	intron (NM_004252, intron 5 of 5)	intron (NM_004252, intron 5 of 5)	8057	NM_001305086	26151	Hs.144058	NM_015654	ENSG00000109065	NAT9	EBSP, hNATL	N-acetyltransferase 9 (GCN5-related, putative)	protein-coding	TTS+10kb;INTRON;TSS-50kb	-;+;+	-2261;0;-8215	NM_001305085;NM_004252;NM_017728	ENSG00000109065;ENSG00000109062;ENSG00000109066	NAT9;SLC9A3R1;TMEM104
peak95778	chr18	20957390	20959134	4	6	0.043956	Yes	intron (NM_032933, intron 5 of 14)	AluJr|SINE|Alu	59663	NM_032933	85019	Hs.137562	NM_032933	ENSG00000134490	TMEM241	C18orf45|hVVT	transmembrane protein 241	protein-coding
peak97781	chr18	33917410	33918774	4	6	0.043956	Yes	intron (NM_001281739, intron 1 of 23)	intron (NM_001281739, intron 1 of 23)	40433	NM_001281739	80206	Hs.436636	NM_025135	ENSG00000134775	FHOD3	FHOS2|Formactin2	formin homology 2 domain containing 3	protein-coding	INTRON	+	0	NM_001281739	ENSG00000134775	FHOD3
peak103011	chr18	68121744	68122519	4	6	0.043956	Yes	Intergenic	Intergenic	-70305	NR_110764	101060542	Hs.586967	NR_110764	ENSG00000266278	LOC101060542	-	uncharacterized LOC101060542	ncRNA
peak103796	chr18	71948355	71950754	4	6	0.043956	Yes	intron (NM_148923, intron 1 of 4)	intron (NM_148923, intron 1 of 4)	9696	NM_001914	1528	Hs.465413	NM_001914	ENSG00000166347	CYB5A	CYB5|MCB5	cytochrome b5 type A (microsomal)	protein-coding	TSS-50kb;INTRON	+;-	-33655;0	NM_001174123;NM_148923	ENSG00000206043;ENSG00000166347	C18orf63;CYB5A
peak104669	chr19	4181906	4182945	4	6	0.043956	Yes	promoter-TSS (NM_133475)	promoter-TSS (NM_133475)	170	NM_001193285	51548	Hs.423756	NM_016539	ENSG00000077463	SIRT6	SIR2L6	sirtuin 6	protein-coding	TTS+10kb;TSS-50kb;TSS-1500	+;+;+	9476;-47213;-1024	NM_001271997;NM_005755;NM_133475	ENSG00000060566;ENSG00000105246;ENSG00000089847	CREB3L3;EBI3;ANKRD24
peak104703	chr19	4715348	4716388	4	6	0.043956	Yes	intron (NM_139159, intron 3 of 21)	intron (NM_139159, intron 3 of 21)	7987	NM_139159	91039	Hs.515081	NM_139159	ENSG00000142002	DPP9	DP9|DPLP9|DPRP-2|DPRP2	dipeptidyl-peptidase 9	protein-coding	TSS-50kb;INTRON	-;-	45554;0	NM_019107;NM_139159	ENSG00000074842;ENSG00000142002	MYDGF;DPP9
peak104712	chr19	4768841	4769786	4	6	0.043956	Yes	non-coding (NR_027148, exon 1 of 3)	non-coding (NR_027148, exon 1 of 3)	197	NR_027148	284424	Hs.326728	NM_174947	ENSG00000176840	MIR7-3HG	C19orf30|Huh7|LINC00306|NCRNA00306|PGSF1|uc002mbe.2	MIR7-3 host gene	ncRNA	TSS-50kb;TSS-50kb;TSS-1500	+;-;+	-22513;45560;-1467	NM_018708;NM_139159;NR_029607	ENSG00000141965;ENSG00000142002;NO_ENSEMBL	FEM1A;DPP9;NO_SYMBOL
peak105153	chr19	11784430	11785127	4	6	0.043956	Yes	promoter-TSS (NR_028594)	promoter-TSS (NR_028594)	-34	NR_028594	401898	Hs.672384	NM_001013691		ZNF833P	ZNF833	zinc finger protein 833, pseudogene	pseudo	TSS-200	+	-134	NR_028594	NO_ENSEMBL	NO_SYMBOL
peak105575	chr19	18208164	18209167	4	6	0.043956	Yes	promoter-TSS (NM_015016)	promoter-TSS (NM_015016)	63	NM_015016	23031	Hs.466184	NM_015016	ENSG00000099308	MAST3	-	microtubule associated serine/threonine kinase 3	protein-coding	TSS-200;TSS-50kb	+;-	-36;10954	NM_015016;NM_153701	ENSG00000099308;ENSG00000096996	MAST3;IL12RB1
peak108070	chr2	8640456	8641525	4	6	0.043956	Yes	Intergenic	Intergenic	82931	NR_110257	101929567	Hs.634706	NR_110257	ENSG00000236008	LOC101929567	-	uncharacterized LOC101929567	ncRNA
peak108129	chr2	9318416	9320287	4	6	0.043956	Yes	Intergenic	Intergenic	-27542	NM_001135191	8853	Hs.555902	NM_003887	ENSG00000151693	ASAP2	AMAP2|CENTB3|DDEF2|PAG3|PAP|Pap-alpha|SHAG1	ArfGAP with SH3 domain, ankyrin repeat and PH domain 2	protein-coding	TSS-50kb	+	-27641	NM_001135191	ENSG00000151693	ASAP2
peak108396	chr2	12003517	12004413	4	6	0.043956	Yes	Intergenic	Intergenic	-26853	NR_036226	100422996		NR_036226	ENSG00000265172	MIR4262	-	microRNA 4262	ncRNA	TSS-50kb	-	26954	NR_036226	NO_ENSEMBL	NO_SYMBOL
peak109450	chr2	27988454	27989369	4	6	0.043956	Yes	Intergenic	Intergenic	-5672	NM_004891	9553	Hs.515879	NM_004891	ENSG00000243147	MRPL33	C2orf1|L33mt|MRP-L33|RPL33L	mitochondrial ribosomal protein L33	protein-coding	TSS-50kb	+	-5771	NM_004891	ENSG00000243147	MRPL33
peak110032	chr2	37851223	37852096	4	6	0.043956	Yes	Intergenic	Intergenic	47682	NM_006449	10602	Hs.369574	NM_006449	ENSG00000163171	CDC42EP3	BORG2|CEP3|UB1	CDC42 effector protein (Rho GTPase binding) 3	protein-coding
peak110456	chr2	43202128	43202802	4	6	0.043956	Yes	Intergenic	Intergenic	64217	NR_110585	102723854	Hs.570165	NR_110585	ENSG00000231826	LOC102723854	-	uncharacterized LOC102723854	ncRNA
peak110986	chr2	49173390	49174251	4	6	0.043956	Yes	Intergenic	Intergenic	-112921	NR_107011	102465854		NR_107011		MIR548BA	hsa-mir-548ba	microRNA 548ba	ncRNA
peak114014	chr2	85968572	85970252	4	6	0.043956	Yes	Intergenic	Intergenic	-11497	NM_032827	84913	Hs.135569	NM_032827		ATOH8	HATH6|bHLHa21	atonal bHLH transcription factor 8	protein-coding	TSS-50kb	+	-11596	NM_032827	ENSG00000168874	ATOH8
peak115450	chr2	113448413	113448973	4	6	0.043956	Yes	Intergenic	AluJb|SINE|Alu	45259	NM_005415	6574	Hs.187946	NM_005415	ENSG00000144136	SLC20A1	GLVR1|Glvr-1|PIT1|PiT-1	solute carrier family 20 (phosphate transporter), member 1	protein-coding	TSS-50kb	-	47037	NR_033871	NO_ENSEMBL	NO_SYMBOL
peak115489	chr2	113895736	113897155	4	6	0.043956	Yes	Intergenic	Intergenic	11308	NM_173842	3557	Hs.81134	NM_000577	ENSG00000136689	IL1RN	DIRA|ICIL-1RA|IL-1RN|IL-1ra|IL-1ra3|IL1F3|IL1RA|IRAP|MVCD4	interleukin 1 receptor antagonist	protein-coding	TTS+10kb;TSS-50kb	+;+	4954;-35213	NM_000577;NM_012455	ENSG00000136689;ENSG00000125637	IL1RN;PSD4
peak116349	chr2	122568612	122569504	4	6	0.043956	Yes	Intergenic	Intergenic	55937	NR_048557	7247	Hs.75066	NM_004622	ENSG00000211460	TSN	BCLF-1|C3PO|RCHF1|REHF-1|TBRBP|TRSLN	translin	protein-coding
peak117474	chr2	135435443	135436377	4	6	0.043956	Yes	intron (NM_030923, intron 2 of 7)	intron (NM_030923, intron 2 of 7)	40661	NM_030923	81615	Hs.369471	NM_030923	ENSG00000152128	TMEM163	DC29|SV31	transmembrane protein 163	protein-coding	INTRON	-	0	NM_030923	ENSG00000152128	TMEM163
peak118010	chr2	139544410	139545266	4	6	0.043956	Yes	Intergenic	Intergenic	-7027	NM_007226	11249	Hs.435019	NM_007226		NXPH2	NPH2	neurexophilin 2	protein-coding	TSS-50kb	-	7128	NM_007226	ENSG00000144227	NXPH2
peak118019	chr2	139603576	139604376	4	6	0.043956	Yes	Intergenic	MER91B|DNA|hAT-Tip100	-50918	NR_033658	647012	Hs.639411	NR_033658		YY1P2	-	YY1 transcription factor pseudogene 2	pseudo
peak119518	chr2	147802569	147803363	4	6	0.043956	Yes	Intergenic	Intergenic	458341	NR_026904	728773	Hs.334462	NR_026904		PABPC1P2	PABP2|PABP4|PABPCP2|PABPCP4	poly(A) binding protein, cytoplasmic 1 pseudogene 2	pseudo
peak121153	chr2	158158911	158159589	4	6	0.043956	Yes	intron (NM_014568, intron 7 of 9)	intron (NM_014568, intron 7 of 9)	23210	NM_020711	57471	Hs.443894	NM_020711	ENSG00000136541	ERMN	JN|KIAA1189	ermin	protein-coding	INTRON	+	0	NM_014568	ENSG00000136542	GALNT5
peak121599	chr2	161504072	161505784	4	6	0.043956	Yes	Intergenic	MER52D|LTR|ERV1	-154610	NM_002897	5937	Hs.470412	NM_002897	ENSG00000153250	RBMS1	C2orf12|HCC-4|MSSP|MSSP-1|MSSP-2|MSSP-3|SCR2|YC1	RNA binding motif, single stranded interacting protein 1	protein-coding
peak125651	chr2	190007785	190008466	4	6	0.043956	Yes	intron (NM_000393, intron 1 of 53)	intron (NM_000393, intron 1 of 53)	-10289	NR_036076	100422908		NR_036076	ENSG00000264725	MIR3129	mir-3129	microRNA 3129	ncRNA	INTRON;TSS-50kb	-;-	0;10390	NM_000393;NR_036076	ENSG00000204262;NO_ENSEMBL	COL5A2;NO_SYMBOL
peak127227	chr2	199161180	199162029	4	6	0.043956	Yes	Intergenic	Intergenic	78216	NR_110267	101927619	Hs.632942	NR_110267		LOC101927619	-	uncharacterized LOC101927619	ncRNA	TTS+10kb	-	-2582	NR_110267	NO_ENSEMBL	NO_SYMBOL
peak127523	chr2	200844337	200845168	4	6	0.043956	Yes	Intergenic	Intergenic	-24294	NR_004862	129450	Hs.204619	NM_152382	ENSG00000162971	TYW5	C2orf60|hTYW5	tRNA-yW synthesizing protein 5	protein-coding	TSS-50kb	-	24394	NM_001039693	ENSG00000162971	TYW5
peak127671	chr2	202096626	202097471	4	6	0.043956	Yes	Intergenic	LTR41|LTR|ERVL	-1117	NM_033355	841	Hs.599762	NM_001228	ENSG00000064012	CASP8	ALPS2B|CAP4|Casp-8|FLICE|MACH|MCH5	caspase 8, apoptosis-related cysteine peptidase	protein-coding	TSS-1500;TTS+10kb;TSS-50kb;TSS-50kb	+;+;+;+	-1217;3020;-28274;-25805	NM_001228;NM_032974;NM_033356;NR_111983	ENSG00000064012;ENSG00000003400;ENSG00000064012;NO_ENSEMBL	CASP8;CASP10;CASP8;NO_SYMBOL
peak128020	chr2	206549729	206551056	4	6	0.043956	Yes	intron (NM_003872, intron 1 of 16)	CpG	3169	NM_201264	8828	Hs.471200	NM_003872	ENSG00000118257	NRP2	NP2|NPN2|PRO2714|VEGF165R2	neuropilin 2	protein-coding
peak128253	chr2	209039445	209040676	4	6	0.043956	Yes	intron (NM_001099334, intron 6 of 8)	intron (NM_001099334, intron 6 of 8)	-11764	NM_014617	1418	Hs.122566	NM_014617	ENSG00000168582	CRYGA	CRY-g-A|CRYG1|CRYG5	crystallin gamma A	protein-coding	INTRON;TSS-50kb;TSS-50kb;TSS-50kb	-;-;-;-	0;29284;11864;45607	NM_001099334;NM_005210;NM_014617;NM_020989	ENSG00000188674;ENSG00000182187;ENSG00000168582;ENSG00000163254	C2orf80;CRYGB;CRYGA;CRYGC
peak129768	chr2	223954624	223955481	4	6	0.043956	Yes	Intergenic	Intergenic	38405	NM_080671	23704	Hs.348522	NM_080671	ENSG00000152049	KCNE4	MIRP3	potassium channel, voltage gated subfamily E regulatory beta subunit 4	protein-coding
peak130597	chr2	235859998	235861677	4	6	0.043956	Yes	intron (NM_014521, intron 1 of 5)	CpG	210	NM_014521	23677	Hs.516777	NM_014521	ENSG00000130147	SH3BP4	BOG25|TTP	SH3-domain binding protein 4	protein-coding
peak130746	chr2	238490202	238491337	4	6	0.043956	Yes	intron (NM_022449, intron 2 of 5)	intron (NM_022449, intron 2 of 5)	8999	NM_022449	64284	Hs.44278	NM_022449	ENSG00000124839	RAB17	-	RAB17, member RAS oncogene family	protein-coding	TSS-50kb;INTRON	+;-	-45553;0	NM_001137550;NM_022449	ENSG00000124831;ENSG00000124839	LRRFIP1;RAB17
peak130749	chr2	238512178	238512820	4	6	0.043956	Yes	Intergenic	Intergenic	-12730	NR_033308	64284	Hs.44278	NM_022449	ENSG00000124839	RAB17	-	RAB17, member RAS oncogene family	protein-coding	TSS-50kb;TSS-50kb	+;-	-23824;12831	NM_001137550;NR_033308	ENSG00000124831;NO_ENSEMBL	LRRFIP1;NO_SYMBOL
peak131033	chr2	242868841	242869680	4	6	0.043956	Yes	intron (NR_110220, intron 2 of 3)	intron (NR_110220, intron 2 of 3)	-43573	NR_110592	102723927	Hs.733585	NR_110592	ENSG00000237940	LOC102723927	-	uncharacterized LOC102723927	ncRNA	INTRON;TSS-50kb	+;+	0;-43673	NR_110220;NR_110592	NO_ENSEMBL;NO_ENSEMBL	NO_SYMBOL;NO_SYMBOL
peak131715	chr20	9388587	9389889	4	6	0.043956	Yes	intron (NM_182797, intron 19 of 35)	intron (NM_182797, intron 19 of 35)	100791	NM_000933	5332	Hs.472101	NM_000933	ENSG00000101333	PLCB4	ARCND2|PI-PLC	phospholipase C, beta 4	protein-coding	INTRON	+	0	NM_182797	ENSG00000101333	PLCB4
peak132028	chr20	13201986	13202932	4	6	0.043956	Yes	promoter-TSS (NM_080826)	promoter-TSS (NM_080826)	41	NM_080826	140862	Hs.559353	NM_080826	ENSG00000101230	ISM1	C20orf82|ISM|Isthmin|bA149I18.1|dJ1077I2.1	isthmin 1, angiogenesis inhibitor	protein-coding	TSS-200	+	-58	NM_080826	ENSG00000101230	ISM1
peak132731	chr20	23072547	23073665	4	6	0.043956	Yes	Intergenic	Intergenic	-6129	NM_012072	22918	Hs.97199	NM_012072	ENSG00000125810	CD93	C1QR1|C1qR(P)|C1qRP|CDw93|ECSM3|MXRA4|dJ737E23.1	CD93 molecule	protein-coding	TSS-50kb;TSS-50kb	-;-	42906;6230	NM_000361;NM_012072	ENSG00000178726;ENSG00000125810	THBD;CD93
peak133097	chr20	32241013	32242514	4	6	0.043956	Yes	Intergenic	MIRb|SINE|MIR	-8328	NM_080825	128864	Hs.324104	NM_080825	ENSG00000149609	C20orf144	dJ63M2.6	chromosome 20 open reading frame 144	protein-coding	TSS-50kb;TTS+10kb;TTS+10kb;TSS-50kb	+;+;-;+	-12639;4028;-3228;-8427	NM_001024675;NM_005093;NM_031232;NM_080825	ENSG00000182584;ENSG00000078699;ENSG00000125967;ENSG00000149609	ACTL10;CBFA2T2;NECAB3;C20orf144
peak134228	chr20	50157572	50159804	4	6	0.043956	Yes	intron (NM_001258292, intron 1 of 9)	intron (NM_001258292, intron 1 of 9)	570	NM_001258297	4773	Hs.744148	NM_012340	ENSG00000101096	NFATC2	NFAT1|NFATP	nuclear factor of activated T-cells, cytoplasmic, calcineurin-dependent 2	protein-coding	INTRON	-	0	NM_001258292	ENSG00000101096	NFATC2
peak137047	chr21	26933755	26935022	4	6	0.043956	Yes	promoter-TSS (NR_001458)	promoter-TSS (NR_001458)	-68	NR_001458	114614	Hs.697120	NR_001458	ENSG00000234883	MIR155HG	BIC|MIRHG2|NCRNA00172	MIR155 host gene	ncRNA	TSS-200;TSS-50kb	+;+	-168;-12003	NR_001458;NR_030784	NO_ENSEMBL;NO_ENSEMBL	NO_SYMBOL;NO_SYMBOL
peak137862	chr21	32698456	32699766	4	6	0.043956	Yes	intron (NM_003253, intron 3 of 28)	intron (NM_003253, intron 3 of 28)	232179	NM_003253	7074	Hs.517228	NM_003253	ENSG00000156299	TIAM1	-	T-cell lymphoma invasion and metastasis 1	protein-coding	INTRON	-	0	NM_003253	ENSG00000156299	TIAM1
peak138110	chr21	35734035	35734714	4	6	0.043956	Yes	Intergenic	Intergenic	-1948	NM_172201	9992	Hs.551521	NM_172201		KCNE2	ATFB4|LQT5|LQT6|MIRP1	potassium channel, voltage gated subfamily E regulatory beta subunit 2	protein-coding	TSS-50kb;TSS-50kb;TSS-50kb	+;+;+	-13504;-13474;-2048	NM_001313692;NM_058182;NM_172201	ENSG00000205670;ENSG00000205670;ENSG00000159197	SMIM11A;SMIM11A;KCNE2
peak138698	chr21	43373488	43374578	4	6	0.043956	Yes	promoter-TSS (NM_015500)	promoter-TSS (NM_015500)	-34	NM_015500	25966	Hs.473894	NM_015500	ENSG00000157617	C2CD2	C21orf25|C21orf258|TMEM24L	C2 calcium-dependent domain containing 2	protein-coding	TSS-200;TSS-50kb;TSS-50kb	-;-;-	135;27335;5743	NM_015500;NM_199050;NR_132773	ENSG00000157617;ENSG00000157617;NO_ENSEMBL	C2CD2;C2CD2;NO_SYMBOL
peak138701	chr21	43441390	43442628	4	6	0.043956	Yes	promoter-TSS (NR_119385)	promoter-TSS (NR_119385)	-104	NR_119385	150142	Hs.143833	NM_198078	ENSG00000237232	ZNF295-AS1	C21orf121|NCRNA00318|PRED87	ZNF295 antisense RNA 1	ncRNA	TSS-50kb;TSS-50kb;TSS-50kb;TSS-1500;TSS-1500	+;-;+;+;+	-41158;11614;-49516;-468;-203	NM_001199528;NM_020727;NM_173568;NR_027273;NR_119385	ENSG00000177398;ENSG00000173276;ENSG00000177398;NO_ENSEMBL;NO_ENSEMBL	UMODL1;ZBTB21;UMODL1;NO_SYMBOL;NO_SYMBOL
peak138714	chr21	43537310	43538016	4	6	0.043956	Yes	intron (NM_001004416, intron 14 of 22)	intron (NM_001004416, intron 14 of 22)	-9019	NR_027243	150147	Hs.558646	NM_152507	ENSG00000184385	UMODL1-AS1	C21orf128	UMODL1 antisense RNA 1	ncRNA	INTRON;TSS-50kb	+;-	0;9120	NM_001004416;NR_027243	ENSG00000177398;NO_ENSEMBL	UMODL1;NO_SYMBOL
peak138750	chr21	43846334	43847058	4	6	0.043956	Yes	intron (NM_001001895, intron 6 of 13)	intron (NM_001001895, intron 6 of 13)	22725	NM_001001895	53347	Hs.473912	NM_018961	ENSG00000160185	UBASH3A	CLIP4|STS-2|TULA|TULA-1	ubiquitin associated and SH3 domain containing A	protein-coding	INTRON;TSS-50kb;TSS-50kb;TSS-50kb	+;-;-;-	0;30597;37539;29496	NM_001001895;NM_024022;NM_032404;NR_046020	ENSG00000160185;ENSG00000160183;NO_ENSEMBL;NO_ENSEMBL	UBASH3A;TMPRSS3;NO_SYMBOL;NO_SYMBOL
peak138868	chr21	44914372	44914998	4	6	0.043956	Yes	Intergenic	Intergenic	-16582	NR_026863	114038	Hs.592161	NM_153752	ENSG00000185186	LINC00313	C21orf84|CH507-42P11.5|NCRNA00313	long intergenic non-protein coding RNA 313	ncRNA	TSS-50kb	-	16683	NR_026863	NO_ENSEMBL	NO_SYMBOL
peak138901	chr21	45284986	45285823	4	6	0.043956	Yes	intron (NM_020132, intron 1 of 9)	intron (NM_020132, intron 1 of 9)	289	NM_020132	56894	Hs.248785	NM_020132	ENSG00000160216	AGPAT3	LPAAT-GAMMA1|LPAAT3	1-acylglycerol-3-phosphate O-acyltransferase 3	protein-coding	INTRON	+	0	NM_020132	ENSG00000160216	AGPAT3
peak139200	chr22	19104283	19104975	4	6	0.043956	Yes	intron (NM_001184781, intron 1 of 9)	intron (NM_001184781, intron 1 of 9)	5338	NR_033674	9993	Hs.517357	NM_005137	ENSG00000070413	DGCR2	DGS-C|IDD|LAN|SEZ-12	DiGeorge syndrome critical region gene 2	protein-coding	INTRON;TSS-50kb	-;+	0;-13791	NM_001184781;NM_053006	ENSG00000070413;ENSG00000206203	DGCR2;TSSK2
peak139592	chr22	25796719	25797349	4	6	0.043956	Yes	Intergenic	Intergenic	-19490	NM_001135772	91355	Hs.634058	NM_182492	ENSG00000100068	LRP5L	-	LDL receptor related protein 5 like	protein-coding	TSS-50kb;TSS-50kb;TSS-50kb	-;-;+	19591;38611;-47119	NM_001135772;NM_182492;NR_033734	ENSG00000100068;ENSG00000100068;NO_ENSEMBL	LRP5L;LRP5L;NO_SYMBOL
peak140660	chr22	42353533	42354249	4	6	0.043956	Yes	non-coding (NR_024355, exon 2 of 2)	non-coding (NR_024355, exon 2 of 2)	5700	NR_024355	339674	Hs.517656	NR_024355	ENSG00000205704	LINC00634	BK250D10.8	long intergenic non-protein coding RNA 634	ncRNA	TSS-50kb;TSS-50kb;TSS-50kb;TSS-50kb;TSS-50kb;TSS-50kb;TSS-50kb;TSS-50kb	-;-;-;-;+;-;+;-	10824;17769;43321;11234;-19139;31171;-40937;34691	NM_001002876;NM_001110215;NM_001207020;NM_001304373;NM_019106;NM_052945;NM_152613;NR_039760	ENSG00000100162;ENSG00000100162;ENSG00000234965;ENSG00000100162;ENSG00000100167;ENSG00000159958;ENSG00000183066;NO_ENSEMBL	CENPM;CENPM;SHISA8;CENPM;SEPT3;TNFRSF13C;WBP2NL;NO_SYMBOL
peak140736	chr22	43165715	43166577	4	6	0.043956	Yes	Intergenic	CpG	-49270	NM_017436	53947	Hs.105956	NM_017436	ENSG00000128274	A4GALT	A14GALT|A4GALT1|Gb3S|P(k)|P1|P1PK|PK	alpha 1,4-galactosyltransferase	protein-coding	TSS-50kb	-	49371	NM_017436	ENSG00000128274	A4GALT
peak140941	chr22	46439687	46442313	4	6	0.043956	Yes	promoter-TSS (NR_027036)	promoter-TSS (NR_027036)	-252	NR_027036	100271722	Hs.528519	NR_027036		LINC00899	-	long intergenic non-protein coding RNA 899	ncRNA	TTS+10kb;TSS-50kb;TSS-50kb;TSS-1500;TSS-50kb	-;+;+;-;+	-5438;-40976;-8825;353;-46023	NM_018280;NR_027033;NR_027034;NR_027036;NR_037413	ENSG00000182257;NO_ENSEMBL;NO_ENSEMBL;NO_ENSEMBL;NO_ENSEMBL	PRR34;NO_SYMBOL;NO_SYMBOL;NO_SYMBOL;NO_SYMBOL
peak142506	chr3	10305458	10306199	4	6	0.043956	Yes	intron (NM_014760, intron 3 of 7)	HAL1|LINE|L1	15652	NM_014760	9797	Hs.475401	NM_014760	ENSG00000157014	TATDN2	-	TatD DNase domain containing 2	protein-coding	TSS-50kb;TSS-50kb	+;+	-20374;-16907	NR_026829;NR_073567	NO_ENSEMBL;NO_ENSEMBL	NO_SYMBOL;NO_SYMBOL
peak144129	chr3	24276372	24277331	4	6	0.043956	Yes	intron (NM_000461, intron 2 of 9)	intron (NM_000461, intron 2 of 9)	84037	NR_121667	101927854	Hs.570625	NR_121667		LOC101927854	-	uncharacterized LOC101927854	ncRNA	INTRON	-	0	NM_000461	ENSG00000151090	THRB
peak144508	chr3	26753296	26754334	4	6	0.043956	Yes	Intergenic	Intergenic	89515	NM_052953	116135	Hs.517868	NM_052953	ENSG00000179796	LRRC3B	LRP15	leucine rich repeat containing 3B	protein-coding	TTS+10kb	+	1651	NM_052953	ENSG00000179796	LRRC3B
peak145592	chr3	35680564	35681598	4	6	0.043956	Yes	5' UTR (NM_001267616, exon 1 of 6)	5' UTR (NM_001267616, exon 1 of 6)	415	NM_001267616	10777	Hs.475902	NM_016300	ENSG00000172995	ARPP21	ARPP-21|R3HDM3|RCS|TARPP	cAMP-regulated phosphoprotein 21kDa	protein-coding	TSS-50kb;TSS-50kb;TSS-50kb;TSS-50kb;TSS-50kb	+;+;+;+;+	-1528;-39196;-40297;-2867;-41447	NM_001267617;NM_001267618;NM_001267619;NM_016300;NM_198399	ENSG00000172995;ENSG00000172995;ENSG00000172995;ENSG00000172995;ENSG00000172995	ARPP21;ARPP21;ARPP21;ARPP21;ARPP21
peak145882	chr3	38520913	38521753	4	6	0.043956	Yes	intron (NM_001106, intron 7 of 10)	intron (NM_001106, intron 7 of 10)	-16430	NM_005107	9941	Hs.517897	NM_005107	ENSG00000157036	EXOG	ENDOGL1|ENDOGL2|ENGL|ENGL-a|ENGL-b|ENGLA|ENGLB	endo/exonuclease (5'-3'), endonuclease G-like	protein-coding	INTRON;TSS-50kb;TSS-50kb	+;+;-	0;-16529;25123	NM_001106;NM_005107;NR_028389	ENSG00000114739;ENSG00000157036;NO_ENSEMBL	ACVR2B;EXOG;NO_SYMBOL
peak146362	chr3	45779163	45779801	4	6	0.043956	Yes	intron (NM_014016, intron 16 of 19)	MER5A|DNA|hAT-Charlie	48728	NM_014016	22908	Hs.156509	NM_014016	ENSG00000211456	SACM1L	SAC1	SAC1 suppressor of actin mutations 1-like (yeast)	protein-coding	TSS-50kb	-	48628	NR_033947	NO_ENSEMBL	NO_SYMBOL
peak146720	chr3	50642405	50643634	4	6	0.043956	Yes	TTS (NM_013324)	TTS (NM_013324)	6242	NM_013324	1154	Hs.655334	NM_013324	ENSG00000114737	CISH	BACTS2|CIS|CIS-1|G18|SOCS	cytokine inducible SH2-containing protein	protein-coding	TSS-50kb;TSS-50kb;TSS-50kb;TSS-50kb;TTS+10kb	-;-;+;+;-	34663;37898;-6140;-11641;-964	NM_001171741;NM_001171743;NM_001243926;NM_004635;NM_013324	ENSG00000088543;ENSG00000088543;ENSG00000114738;ENSG00000114738;ENSG00000114737	C3orf18;C3orf18;MAPKAPK3;MAPKAPK3;CISH
peak146847	chr3	52864250	52866215	4	6	0.043956	Yes	promoter-TSS (NM_001166449)	promoter-TSS (NM_001166449)	-516	NM_001166449	3700	Hs.709406	NM_002218	ENSG00000055955	ITIH4	GP120|H4P|IHRP|ITI-HC4|ITIHL1|PK-120|PK120	inter-alpha-trypsin inhibitor heavy chain family, member 4	protein-coding	TSS-1500;TTS+10kb;TTS+10kb;TTS+10kb	-;-;-;+	616;-5639;-1998;6003	NM_001166449;NM_198563;NM_205853;NR_046615	ENSG00000055955;ENSG00000213533;ENSG00000272573;NO_ENSEMBL	ITIH4;TMEM110;MUSTN1;NO_SYMBOL
peak147212	chr3	58163351	58164027	4	6	0.043956	Yes	Intergenic	Intergenic	33041	NM_004944	1776	Hs.476453	NM_004944	ENSG00000163687	DNASE1L3	DHP2|DNAS1L3|LSD|SLEB16	deoxyribonuclease I-like 3	protein-coding	TTS+10kb	+	5808	NM_001164317	ENSG00000136068	FLNB
peak148229	chr3	69914799	69915829	4	6	0.043956	Yes	promoter-TSS (NM_198177)	promoter-TSS (NM_198177)	-61	NM_198177	4286	Hs.166017	NM_000248	ENSG00000187098	MITF	CMM8|MI|WS2|WS2A|bHLHe32	microphthalmia-associated transcription factor	protein-coding	TSS-200	+	-160	NM_198177	ENSG00000187098	MITF
peak148392	chr3	71438719	71439716	4	6	0.043956	Yes	intron (NM_001244808, intron 3 of 20)	intron (NM_001244808, intron 3 of 20)	-85307	NM_001244812	27086	Hs.59368	NM_032682	ENSG00000114861	FOXP1	12CC4|HSPC215|MFH|QRF1|hFKH1B	forkhead box P1	protein-coding	INTRON	-	0	NM_001244808	ENSG00000114861	FOXP1
peak149533	chr3	79135307	79136027	4	6	0.043956	Yes	intron (NM_002941, intron 3 of 30)	intron (NM_002941, intron 3 of 30)	-67058	NM_133631	6091	Hs.744218	NM_002941	ENSG00000169855	ROBO1	DUTT1|SAX3	roundabout guidance receptor 1	protein-coding	INTRON	-	0	NM_002941	ENSG00000169855	ROBO1
peak150039	chr3	81630738	81631748	4	6	0.043956	Yes	intron (NM_000158, intron 10 of 15)	intron (NM_000158, intron 10 of 15)	179707	NM_000158	2632	Hs.436062	NM_000158	ENSG00000114480	GBE1	APBD|GBE|GSD4	glucan (1,4-alpha-), branching enzyme 1	protein-coding	INTRON	-	0	NM_000158	ENSG00000114480	GBE1
peak152624	chr3	98320717	98321376	4	6	0.043956	Yes	Intergenic	Intergenic	-8592	NM_000097	1371	Hs.476982	NM_000097	ENSG00000080819	CPOX	CPO|CPX|HCP	coproporphyrinogen oxidase	protein-coding	TSS-50kb	-	8692	NM_000097	ENSG00000080819	CPOX
peak152873	chr3	99562037	99562989	4	6	0.043956	Yes	intron (NM_001282793, intron 3 of 3)	MER47B|DNA|TcMar-Tigger	-19804	NR_110821	101929357	Hs.741615	NR_110821		HP09053	-	uncharacterized LOC101929357	ncRNA	TTS+10kb;TSS-50kb	-;-	-4353;19905	NM_001042459;NR_110821	ENSG00000168386;NO_ENSEMBL	FILIP1L;NO_SYMBOL
peak154840	chr3	112950389	112951405	4	6	0.043956	Yes	intron (NM_001301861, intron 2 of 19)	intron (NM_001301861, intron 2 of 19)	19553	NM_001301861	91653	Hs.591318	NM_033254	ENSG00000144857	BOC	CDON2	BOC cell adhesion associated, oncogene regulated	protein-coding	INTRON	+	0	NM_001301861	ENSG00000144857	BOC
peak155547	chr3	119316251	119317015	4	6	0.043956	Yes	promoter-TSS (NM_001206961)	promoter-TSS (NM_001206961)	-62	NR_120610	51365	Hs.437451	NM_015900	ENSG00000144837	PLA1A	PS-PLA1|PSPLA1	phospholipase A1 member A	protein-coding	TTS+10kb;TSS-200;TSS-50kb;TSS-50kb	+;+;+;-	7942;-161;-2584;38253	NM_001125;NM_001206961;NM_001293225;NM_005191	ENSG00000144843;ENSG00000144837;ENSG00000144837;ENSG00000121594	ADPRH;PLA1A;PLA1A;CD80
peak156000	chr3	126191085	126191641	4	6	0.043956	Yes	intron (NR_104249, intron 1 of 8)	MER106B|DNA|hAT-Charlie	3399	NR_104249	79364	Hs.440049	NM_025112	ENSG00000070476	ZXDC	ZXDL	ZXD family zinc finger C	protein-coding	TTS+10kb	-	-8744	NM_001165974	ENSG00000159650	UROC1
peak156572	chr3	133747996	133749461	4	6	0.043956	Yes	5' UTR (NM_005630, exon 1 of 14)	5' UTR (NM_005630, exon 1 of 14)	191	NM_005630	6578	Hs.518270	NM_005630	ENSG00000174640	SLCO2A1	MATR1|OATP2A1|PGT|PHOAR2|SLC21A2	solute carrier organic anion transporter family, member 2A1	protein-coding
peak156606	chr3	134138084	134139135	4	6	0.043956	Yes	Intergenic	Intergenic	-18059	NR_039951	100616281		NR_039951	ENSG00000263554	MIR4788	-	microRNA 4788	ncRNA	TSS-50kb;TSS-50kb;TSS-50kb	-;-;+	44183;45284;-18158	NM_001278683;NM_016201;NR_039951	ENSG00000114019;ENSG00000114019;NO_ENSEMBL	AMOTL2;AMOTL2;NO_SYMBOL
peak156831	chr3	137787180	137788289	4	6	0.043956	Yes	TTS (NM_001170538)	TTS (NM_001170538)	44587	NM_001170538	199221	Hs.351403	NM_173543	ENSG00000158163	DZIP1L	DZIP2	DAZ interacting zinc finger protein 1-like	protein-coding	TTS+10kb	-	-190	NM_001170538	ENSG00000158163	DZIP1L
peak157246	chr3	142681917	142683456	4	6	0.043956	Yes	promoter-TSS (NR_125393)	promoter-TSS (NR_125393)	-213	NR_125393	101927832	Hs.710007	NR_125393	ENSG00000241570	PAQR9-AS1	-	PAQR9 antisense RNA 1	ncRNA	TSS-50kb;TSS-1500	+;+	-37521;-313	NM_001080415;NR_125393	ENSG00000163714;NO_ENSEMBL	U2SURP;NO_SYMBOL
peak161036	chr3	164912946	164915354	4	6	0.043956	Yes	intron (NM_014926, intron 1 of 1)	intron (NM_014926, intron 1 of 1)	319	NM_014926	22865	Hs.101745	NM_014926	ENSG00000121871	SLITRK3	-	SLIT and NTRK-like family, member 3	protein-coding	INTRON;TSS-50kb	-;+	0;-10697	NM_014926;NR_125764	ENSG00000121871;NO_ENSEMBL	SLITRK3;NO_SYMBOL
peak162996	chr3	177320167	177321179	4	6	0.043956	Yes	intron (NR_047568, intron 2 of 3)	intron (NR_047568, intron 2 of 3)	160964	NR_047568	100505566	Hs.581170	NR_047568		LINC00578	-	long intergenic non-protein coding RNA 578	ncRNA	INTRON	+	0	NR_047568	NO_ENSEMBL	NO_SYMBOL
peak163086	chr3	178157116	178158505	4	6	0.043956	Yes	intron (NR_046786, intron 1 of 2)	MIRb|SINE|MIR	20822	NR_046786	100874330	Hs.201902	NR_046786	ENSG00000223941	LINC01014	KCNMB2-IT1	long intergenic non-protein coding RNA 1014	ncRNA
peak163144	chr3	178459556	178461623	4	6	0.043956	Yes	intron (NM_001278911, intron 1 of 4)	intron (NM_001278911, intron 1 of 4)	117603	NR_126560	104797538	Hs.478363	NR_126560		KCNMB2-AS1	-	KCNMB2 antisense RNA 1	ncRNA	INTRON	+	0	NM_001278911	ENSG00000197584	KCNMB2
peak163354	chr3	180461485	180462619	4	6	0.043956	Yes	intron (NR_109986, intron 7 of 13)	intron (NR_109986, intron 7 of 13)	-64769	NM_181426	339829	Hs.712820	NM_181426	ENSG00000145075	CCDC39	CILD14|FAP59	coiled-coil domain containing 39	protein-coding	INTRON	-	0	NR_109986	NO_ENSEMBL	NO_SYMBOL
peak163604	chr3	182982654	182984498	4	6	0.043956	Yes	intron (NM_032047, intron 1 of 1)	intron (NM_032047, intron 1 of 1)	12544	NM_032047	84002	Hs.718506	NM_032047	ENSG00000176597	B3GNT5	B3GN-T5|beta3Gn-T5	UDP-GlcNAc:betaGal beta-1,3-N-acetylglucosaminyltransferase 5	protein-coding	INTRON	+	0	NM_032047	ENSG00000176597	B3GNT5
peak163704	chr3	184002380	184002992	4	6	0.043956	Yes	intron (NM_001100121, intron 8 of 18)	intron (NM_001100121, intron 8 of 18)	8887	NM_001100121	9718	Hs.146161	NM_014693	ENSG00000145194	ECE2	-	endothelin converting enzyme 2	protein-coding	TSS-50kb;INTRON;TSS-50kb;TSS-50kb;TSS-50kb;TSS-50kb;TSS-50kb;TSS-50kb;TSS-50kb	-;+;+;+;+;-;+;+;+	35141;0;-15782;-14299;-35514;23536;-30365;-29264;-40897	NM_001006941;NM_001100121;NM_001278708;NM_002808;NM_004953;NM_033259;NM_182917;NM_198242;NR_003055	ENSG00000214160;ENSG00000145194;ENSG00000175166;ENSG00000175166;ENSG00000114867;ENSG00000163888;ENSG00000114867;ENSG00000114867;NO_ENSEMBL	ALG3;ECE2;PSMD2;PSMD2;EIF4G1;CAMK2N2;EIF4G1;EIF4G1;NO_SYMBOL
peak163811	chr3	185419452	185420894	4	6	0.043956	Yes	intron (NM_001291869, intron 2 of 15)	intron (NM_001291869, intron 2 of 15)	-10867	NR_126326	646600	Hs.647949	NR_027317	ENSG00000163915	IGF2BP2-AS1	C3orf65	IGF2BP2 antisense RNA 1	ncRNA	INTRON;TSS-50kb	-;+	0;-10966	NM_001291869;NR_126326	ENSG00000073792;NO_ENSEMBL	IGF2BP2;NO_SYMBOL
peak165826	chr4	8919495	8920345	4	6	0.043956	Yes	Intergenic	Intergenic	-31557	NM_001040071	650293	Hs.535167	NM_001040071		LOC650293	-	seven transmembrane helix receptor	protein-coding	TSS-50kb;TSS-50kb	+;-	-31656;46478	NM_001040071;NM_001306142	NO_ENSEMBL;ENSG00000215612	NO_SYMBOL;HMX1
peak166231	chr4	13545409	13546911	4	6	0.043956	Yes	promoter-TSS (NM_001189)	promoter-TSS (NM_001189)	-46	NM_001189	579	Hs.590927	NM_001189	ENSG00000109705	NKX3-2	BAPX1|NKX3.2|NKX3B|SMMD	NK3 homeobox 2	protein-coding	TSS-200;TTS+10kb;TSS-50kb	-;-;-	147;-1639;13220	NM_001189;NR_015450;NR_034054	ENSG00000109705;NO_ENSEMBL;NO_ENSEMBL	NKX3-2;NO_SYMBOL;NO_SYMBOL
peak167353	chr4	21769921	21771511	4	6	0.043956	Yes	intron (NM_147182, intron 1 of 8)	L1M5|LINE|L1	-71398	NM_001035003	80333	Hs.655705	NM_025221	ENSG00000185774	KCNIP4	CALP|KCHIP4	Kv channel interacting protein 4	protein-coding
peak167933	chr4	25814943	25816247	4	6	0.043956	Yes	intron (NM_001297592, intron 9 of 23)	intron (NM_001297592, intron 9 of 23)	49058	NM_015187	23231	Hs.479384	NM_015187	ENSG00000091490	SEL1L3	Sel-1L3	sel-1 suppressor of lin-12-like 3 (C. elegans)	protein-coding	INTRON	-	0	NM_001297592	ENSG00000091490	SEL1L3
peak170102	chr4	37456216	37458291	4	6	0.043956	Yes	intron (NM_001104629, intron 1 of 3)	intron (NM_001104629, intron 1 of 3)	1702	NM_001104629	55286	Hs.107527	NM_018302	ENSG00000154274	C4orf19	-	chromosome 4 open reading frame 19	protein-coding	INTRON;TTS+10kb	+;+	0;6268	NM_001104629;NM_001144990	ENSG00000154274;ENSG00000174145	C4orf19;NWD2
peak171618	chr4	48604109	48605928	4	6	0.043956	Yes	intron (NM_015030, intron 12 of 63)	Tigger3a|DNA|TcMar-Tigger	112750	NM_175619	326340	Hs.276457	NM_175619	ENSG00000182223	ZAR1	Z3CXXC6	zygote arrest 1	protein-coding
peak174600	chr4	71370637	71371476	4	6	0.043956	Yes	Intergenic	Intergenic	-13232	NM_212557	401138	Hs.453069	NM_212557	ENSG00000187689	AMTN	UNQ689	amelotin	protein-coding	TSS-50kb	+	-13332	NM_001286731	ENSG00000187689	AMTN
peak175270	chr4	75817969	75818793	4	6	0.043956	Yes	Intergenic	MER110|LTR|ERV1	-39904	NM_015393	25849	Hs.105460	NM_015393	ENSG00000169116	PARM1	Cipar1|DKFZP564O0823|PARM-1|WSC4	prostate androgen-regulated mucin-like protein 1	protein-coding	TSS-50kb	+	-40003	NM_015393	ENSG00000169116	PARM1
peak175558	chr4	78306297	78307707	4	6	0.043956	Yes	Intergenic	MER39|LTR|ERV1	-125905	NM_006419	10563	Hs.100431	NM_006419	ENSG00000156234	CXCL13	ANGIE|ANGIE2|BCA-1|BCA1|BLC|BLR1L|SCYB13	chemokine (C-X-C motif) ligand 13	protein-coding
peak177768	chr4	95333306	95334444	4	6	0.043956	Yes	Intergenic	Intergenic	-39133	NM_001011516	10611	Hs.480311	NM_006457	ENSG00000163110	PDLIM5	ENH|ENH1|L9|LIM	PDZ and LIM domain 5	protein-coding	TSS-50kb	+	-39232	NR_046186	NO_ENSEMBL	NO_SYMBOL
peak179150	chr4	104917124	104918206	4	6	0.043956	Yes	Intergenic	Intergenic	-276692	NM_001059	6870	Hs.942	NM_001059		TACR3	HH11|NK-3R|NK3R|NKR|TAC3RL	tachykinin receptor 3	protein-coding
peak182433	chr4	124272710	124274405	4	6	0.043956	Yes	Intergenic	Intergenic	-44392	NM_199327	10252	Hs.744854	NM_005841	ENSG00000164056	SPRY1	hSPRY1	sprouty RTK signaling antagonist 1	protein-coding	TSS-50kb;TSS-50kb;TSS-50kb	+;+;+	-46082;-47186;-44491	NM_001258039;NM_005841;NM_199327	ENSG00000164056;ENSG00000164056;ENSG00000164056	SPRY1;SPRY1;SPRY1
peak183292	chr4	129300812	129301754	4	6	0.043956	Yes	Intergenic	Intergenic	-47888	NR_125882	100507487	Hs.549644	NR_125882	ENSG00000251432	LOC100507487	-	uncharacterized LOC100507487	ncRNA	TSS-50kb	+	-47987	NR_125882	NO_ENSEMBL	NO_SYMBOL
peak184760	chr4	137785710	137786385	4	6	0.043956	Yes	Intergenic	Intergenic	667604	NM_019035	54510	Hs.591691	NM_019035	ENSG00000189184	PCDH18	PCDH68L	protocadherin 18	protein-coding
peak186472	chr4	149296757	149297838	4	6	0.043956	Yes	intron (NM_001166104, intron 2 of 7)	intron (NM_001166104, intron 2 of 7)	66374	NM_000901	4306	Hs.163924	NM_000901	ENSG00000151623	NR3C2	MCR|MLR|MR|NR3C2VIT	nuclear receptor subfamily 3, group C, member 2	protein-coding	INTRON	-	0	NM_001166104	ENSG00000151623	NR3C2
peak188983	chr4	164471000	164472133	4	6	0.043956	Yes	intron (NM_017923, intron 2 of 3)	intron (NM_017923, intron 2 of 3)	55894	NM_018352	55319	Hs.267446	NM_018352	ENSG00000198498	TMA16	C4orf43	translation machinery associated 16 homolog	protein-coding	INTRON	-	0	NM_017923	ENSG00000145416	2001-03-01
peak189668	chr4	168139242	168140637	4	6	0.043956	Yes	intron (NM_001204352, intron 2 of 11)	intron (NM_001204352, intron 2 of 11)	15637	NM_001204353	50859	Hs.481133	NM_016950	ENSG00000196104	SPOCK3	HSAJ1454|TES-3|TICN3	sparc/osteonectin, cwcv and kazal-like domains proteoglycan (testican) 3	protein-coding	INTRON	-	0	NM_001204352	ENSG00000196104	SPOCK3
peak193446	chr5	5139736	5142156	4	6	0.043956	Yes	promoter-TSS (NR_109915)	promoter-TSS (NR_109915)	503	NM_139056	170690	Hs.661915	NM_139056	ENSG00000145536	ADAMTS16	ADAMTS16s	ADAM metallopeptidase with thrombospondin type 1 motif 16	protein-coding	TSS-1500	-	403	NR_109915	NO_ENSEMBL	NO_SYMBOL
peak193662	chr5	7392243	7392807	4	6	0.043956	Yes	Intergenic	Intergenic	-3818	NM_020546	108	Hs.481545	NM_020546	ENSG00000078295	ADCY2	AC2|HBAC2	adenylate cyclase 2 (brain)	protein-coding	TSS-50kb	+	-3917	NM_020546	ENSG00000078295	ADCY2
peak194755	chr5	14457535	14458939	4	6	0.043956	Yes	intron (NM_007118, intron 34 of 56)	intron (NM_007118, intron 34 of 56)	-123654	NM_019018	54491	Hs.155085	NM_019018		FAM105A	NET20	family with sequence similarity 105, member A	protein-coding	INTRON	+	0	NM_007118	ENSG00000038382	TRIO
peak195070	chr5	16552675	16553292	4	6	0.043956	Yes	intron (NM_001034850, intron 3 of 8)	intron (NM_001034850, intron 3 of 8)	-43877	NM_019000	54463	Hs.481704	NM_019000	ENSG00000154153	FAM134B	JK-1|JK1	family with sequence similarity 134, member B	protein-coding	INTRON;TSS-50kb	-;-	0;43978	NM_001034850;NM_019000	ENSG00000154153;ENSG00000154153	FAM134B;FAM134B
peak199313	chr5	42950561	42952639	4	6	0.043956	Yes	Intergenic	CpG	41835	NR_104643	643977	Hs.535791	NR_104643		FLJ32255	-	uncharacterized LOC643977	ncRNA
peak200269	chr5	54162845	54163622	4	6	0.043956	Yes	Intergenic	Intergenic	118180	NM_007036	11082	Hs.129944	NM_007036	ENSG00000164283	ESM1	endocan	endothelial cell-specific molecule 1	protein-coding
peak201299	chr5	63476575	63477704	4	6	0.043956	Yes	intron (NM_178532, intron 1 of 4)	MLT2A2|LTR|ERVL	15469	NM_178532	285671	Hs.657843	NM_178532	ENSG00000164197	RNF180	RINES	ring finger protein 180	protein-coding
peak201805	chr5	68258304	68259327	4	6	0.043956	Yes	Intergenic	Intergenic	66938	NR_130778	101928885	Hs.630474	NR_130778		LOC101928885	-	uncharacterized LOC101928885	ncRNA	TTS+10kb	-	-4851	NR_130778	NO_ENSEMBL	NO_SYMBOL
peak203169	chr5	84024978	84026284	4	6	0.043956	Yes	Intergenic	LTR78|LTR|ERV1	-344946	NM_001278642	10085	Hs.482730	NM_005711	ENSG00000164176	EDIL3	DEL1	EGF-like repeats and discoidin I-like domains 3	protein-coding
peak207755	chr5	111076984	111078837	4	6	0.043956	Yes	intron (NM_001142474, intron 2 of 3)	intron (NM_001142474, intron 2 of 3)	14037	NM_001142483	9315	Hs.36053	NM_004772	ENSG00000134986	NREP	C5orf13|D4S114|P311|PRO1873|PTZ17|SEZ17	neuronal regeneration related protein	protein-coding	INTRON;TTS+10kb	-;+	0;2588	NM_001142474;NR_040093	ENSG00000134986;NO_ENSEMBL	NREP;NO_SYMBOL
peak207868	chr5	111725629	111726678	4	6	0.043956	Yes	intron (NM_022140, intron 1 of 22)	L1PA6|LINE|L1	28856	NM_022140	64097	Hs.584954	NM_022140	ENSG00000129595	EPB41L4A	EPB41L4|NBL4	erythrocyte membrane protein band 4.1 like 4A	protein-coding	TSS-50kb	+	-29225	NR_027706	NO_ENSEMBL	NO_SYMBOL
peak207952	chr5	112293835	112294821	4	6	0.043956	Yes	Intergenic	Intergenic	-18079	NR_038352	167227	Hs.443875	NM_152624	ENSG00000172795	DCP2	NUDT20	decapping mRNA 2	protein-coding	TSS-50kb;TSS-50kb	-;+	36398;-18178	NM_005669;NM_152624	ENSG00000129625;ENSG00000172795	REEP5;DCP2
peak209693	chr5	122946414	122947398	4	6	0.043956	Yes	intron (NM_001270572, intron 11 of 11)	intron (NM_001270572, intron 11 of 11)	65795	NM_004384	1456	Hs.129206	NM_004384	ENSG00000151292	CSNK1G3	CKI-gamma 3|CSNK1G3L	casein kinase 1, gamma 3	protein-coding	INTRON	+	0	NM_001270572	ENSG00000151292	CSNK1G3
peak210598	chr5	130445253	130446255	4	6	0.043956	Yes	Intergenic	Intergenic	55287	NR_073488	3094	Hs.483305	NM_005340	ENSG00000169567	HINT1	HINT|NMAN|PKCI-1|PRKCNH1	histidine triad nucleotide binding protein 1	protein-coding
peak210944	chr5	133702446	133703031	4	6	0.043956	Yes	promoter-TSS (NM_016508)	promoter-TSS (NM_016508)	26	NM_016508	51265	Hs.719926	NM_016508	ENSG00000006837	CDKL3	NKIAMRE	cyclin-dependent kinase-like 3	protein-coding	TSS-50kb;TSS-200	+;-	-4228;74	NM_003337;NM_016508	ENSG00000119048;ENSG00000006837	UBE2B;CDKL3
peak211327	chr5	138597781	138598775	4	6	0.043956	Yes	Intergenic	Intergenic	-11163	NM_001282278	9782	Hs.268939	NM_018834	ENSG00000015479	MATR3	ALS21|MPD2|VCPDM	matrin 3	protein-coding	TSS-50kb;TSS-50kb;TSS-50kb;TSS-50kb	+;+;+;+	-31260;-30159;-16290;-11262	NM_001194956;NM_018834;NR_002915;NR_003141	ENSG00000015479;ENSG00000015479;NO_ENSEMBL;NO_ENSEMBL	MATR3;MATR3;NO_SYMBOL;NO_SYMBOL
peak211406	chr5	139379701	139380723	4	6	0.043956	Yes	intron (NM_013981, intron 1 of 9)	intron (NM_013981, intron 1 of 9)	42672	NM_004883	9542	Hs.408515	NM_004883	ENSG00000158458	NRG2	DON1|HRG2|NTAK	neuregulin 2	protein-coding	INTRON	-	0	NM_013981	ENSG00000158458	NRG2
peak211505	chr5	140463923	140464846	4	6	0.043956	Yes	Intergenic	Intergenic	-6776	NR_105056	101926905	Hs.570900	NR_105056		LOC101926905	-	uncharacterized LOC101926905	ncRNA	TSS-50kb;TSS-50kb;TSS-50kb;TSS-50kb	+;+;+;-	-9906;-15541;-37047;6876	NM_018936;NM_018937;NM_018938;NR_105056	ENSG00000112852;ENSG00000113205;ENSG00000081818;NO_ENSEMBL	PCDHB2;PCDHB3;PCDHB4;NO_SYMBOL
peak212327	chr5	150003870	150005328	4	6	0.043956	Yes	intron (NM_001166208, intron 2 of 2)	MIR3|SINE|MIR	7393	NM_001166209	11346	Hs.435228	NM_007286	ENSG00000171992	SYNPO	-	synaptopodin	protein-coding	TSS-50kb;TSS-50kb	+;+	-35903;-15707	NM_001122853;NM_007286	ENSG00000164591;ENSG00000171992	MYOZ3;SYNPO
peak212554	chr5	152825054	152826262	4	6	0.043956	Yes	Intergenic	Intergenic	-44426	NM_001258020	2890	Hs.519693	NM_000827	ENSG00000155511	GRIA1	GLUH1|GLUR1|GLURA|GluA1|HBGR1	glutamate receptor, ionotropic, AMPA 1	protein-coding	TSS-50kb;TSS-50kb;TSS-50kb	+;+;+	-44525;-46173;-45072	NM_000827;NM_001258022;NM_001258023	ENSG00000155511;ENSG00000155511;ENSG00000155511	GRIA1;GRIA1;GRIA1
peak212628	chr5	153847021	153847822	4	6	0.043956	Yes	Intergenic	Intergenic	10402	NM_004821	9421	Hs.152531	NM_004821	ENSG00000113196	HAND1	Hxt|Thing1|bHLHa27|eHand	heart and neural crest derivatives expressed 1	protein-coding	TTS+10kb;TTS+10kb;TSS-50kb	-;+;-	-7209;6910;21805	NM_004821;NM_024632;NR_037897	ENSG00000113196;ENSG00000164576;NO_ENSEMBL	HAND1;SAP30L;NO_SYMBOL
peak212884	chr5	156903777	156904391	4	6	0.043956	Yes	TTS (NM_033274)	TTS (NM_033274)	17057	NM_001099287	348938	Hs.4285	NM_001099287	ENSG00000172548	NIPAL4	ARCI6|ICHTHYIN|ICHYN	NIPA-like domain containing 4	protein-coding	TTS+10kb;TTS+10kb	+;-	2455;-327	NM_001172292;NM_033274	ENSG00000172548;ENSG00000135074	NIPAL4;ADAM19
peak214239	chr5	168414446	168415209	4	6	0.043956	Yes	intron (NM_001271946, intron 4 of 35)	intron (NM_001271946, intron 4 of 35)	-25404	NR_109897	728095	Hs.145601	NR_109897		LOC728095	-	uncharacterized LOC728095	ncRNA	INTRON;TSS-50kb	-;+	0;-25503	NM_001271946;NR_109897	ENSG00000184347;NO_ENSEMBL	SLIT3;NO_SYMBOL
peak214365	chr5	169998078	169999134	4	6	0.043956	Yes	intron (NM_014592, intron 1 of 7)	L2c|LINE|L2	67566	NM_001278340	30820	Hs.484111	NM_014592	ENSG00000182132	KCNIP1	KCHIP1|VABP	Kv channel interacting protein 1	protein-coding
peak216976	chr6	27763298	27764231	4	6	0.043956	Yes	Intergenic	Intergenic	11944	NM_003519	8340	Hs.137594	NM_003519	ENSG00000185130	HIST1H2BL	H2B/c|H2BFC|dJ97D16.4	histone cluster 1, H2bl	protein-coding	TSS-50kb;TSS-50kb;TSS-50kb;TSS-50kb;TSS-50kb	+;+;+;+;+	-12312;-42775;-19157;-14177;-28238	NM_003509;NM_003520;NM_003521;NM_003536;NM_021968	ENSG00000196747;ENSG00000233822;ENSG00000273703;ENSG00000278828;ENSG00000197238	HIST1H2AI;HIST1H2BN;HIST1H2BM;HIST1H3H;HIST1H4J
peak217958	chr6	44264761	44265994	4	6	0.043956	Yes	promoter-TSS (NM_182539)	promoter-TSS (NM_182539)	80	NM_182539	202500	Hs.189183	NM_182539		TCTE1	D6S46|FAP155	t-complex-associated-testis-expressed 1	protein-coding	TSS-50kb;TSS-50kb;TSS-50kb;TSS-50kb;TTS+10kb;TSS-50kb;TSS-200;TSS-50kb	-;-;-;-;-;+;-;-	39070;40390;40171;31954;-1184;-45118;21;43457	NM_001286511;NM_001286512;NM_001286520;NM_004556;NM_020745;NM_145026;NM_182539;NR_039790	ENSG00000157593;ENSG00000157593;ENSG00000157593;ENSG00000146232;ENSG00000124608;ENSG00000249481;ENSG00000146221;NO_ENSEMBL	SLC35B2;SLC35B2;SLC35B2;NFKBIE;AARS2;SPATS1;TCTE1;NO_SYMBOL
peak218524	chr6	49816837	49817714	4	6	0.043956	Yes	intron (NM_170609, intron 3 of 6)	LOR1b|LTR|ERV1	16942	NM_001131	167	Hs.109620	NM_001131	ENSG00000124812	CRISP1	AEGL1|ARP|CRISP-1|HEL-S-57|HSCRISP1D|HSCRISP1G|HUMARP	cysteine-rich secretory protein 1	protein-coding	TSS-50kb	-	24898	NR_110843	NO_ENSEMBL	NO_SYMBOL
peak219062	chr6	53492259	53493962	4	6	0.043956	Yes	promoter-TSS (NR_125841)	promoter-TSS (NR_125841)	-67	NR_125841	101927171	Hs.334005	NR_125841	ENSG00000235899	LINC01564	TCONS_00011314|XLOC_005327	long intergenic non-protein coding RNA 1564	ncRNA	TSS-200	+	-167	NR_125841	NO_ENSEMBL	NO_SYMBOL
peak219349	chr6	55659026	55659741	4	6	0.043956	Yes	intron (NM_021073, intron 2 of 6)	LFSINE_Vert|SINE|SINE	80991	NM_021073	653	Hs.296648	NM_021073	ENSG00000112175	BMP5	-	bone morphogenetic protein 5	protein-coding
peak223260	chr6	82575305	82576102	4	6	0.043956	Yes	Intergenic	Intergenic	-51795	NR_126363	101928770	Hs.586239	NR_126363	ENSG00000224995	LINC01526	Lnc-FAM46A-1	long intergenic non-protein coding RNA 1526	ncRNA
peak224414	chr6	90679767	90681208	4	6	0.043956	Yes	intron (NM_001170794, intron 4 of 6)	intron (NM_001170794, intron 4 of 6)	76300	NM_032602	84694	Hs.334499	NM_032602	ENSG00000135355	GJA10	CX62	gap junction protein alpha 10	protein-coding	INTRON	-	0	NM_001170794	ENSG00000112182	BACH2
peak226180	chr6	99777737	99778597	4	6	0.043956	Yes	intron (NM_032511, intron 3 of 5)	intron (NM_032511, intron 3 of 5)	19364	NM_032511	84553	Hs.573245	NM_032511	ENSG00000146267	FAXC	C6orf168|dJ273F20	failed axon connections homolog	protein-coding	INTRON	-	0	NM_032511	ENSG00000146267	FAXC
peak226195	chr6	99882756	99883219	4	6	0.043956	Yes	3' UTR (NM_001080481, exon 18 of 18)	3' UTR (NM_001080481, exon 18 of 18)	-9781	NM_032870	25957	Hs.520287	NM_015491	ENSG00000132424	PNISR	C6orf111|HSPC306|SFRS18|SRrp130|bA98I9.2	PNN-interacting serine/arginine-rich protein	protein-coding	TSS-50kb;TSS-50kb;TTS+10kb	-;-;+	41007;9882;3899	NM_017421;NM_032870;NR_125843	ENSG00000132423;ENSG00000132424;NO_ENSEMBL	COQ3;PNISR;NO_SYMBOL
peak227444	chr6	106858637	106860663	4	6	0.043956	Yes	Intergenic	MLT2B3|LTR|ERVL	-85955	NM_001286111	9474	Hs.486063	NM_004849	ENSG00000057663	ATG5	APG5|APG5-LIKE|APG5L|ASP|hAPG5	autophagy related 5	protein-coding
peak228746	chr6	116882419	116883195	4	6	0.043956	Yes	Intergenic	Intergenic	-9723	NM_015952	51389	Hs.532164	NM_015952	ENSG00000111832	RWDD1	CGI-24|PTD013	RWD domain containing 1	protein-coding	TSS-50kb;TTS+10kb;TSS-50kb	-;+;+	16135;2877;-9822	NM_001139444;NM_001256887;NM_015952	ENSG00000173626;ENSG00000164451;ENSG00000111832	TRAPPC3L;FAM26D;RWDD1
peak229203	chr6	119747714	119748426	4	6	0.043956	Yes	Intergenic	Intergenic	64397	NR_046100	285762	Hs.571063	NR_046100		LOC285762	-	uncharacterized LOC285762	ncRNA
peak230373	chr6	126179514	126180318	4	6	0.043956	Yes	intron (NM_001199620, intron 5 of 17)	intron (NM_001199620, intron 5 of 17)	-39912	NR_126386	104355145	Hs.590370	NR_126386	ENSG00000232131	NCOA7-AS1	-	NCOA7 antisense RNA 1	ncRNA	INTRON;TSS-50kb	+;-	0;40013	NM_001199620;NR_126386	ENSG00000111912;NO_ENSEMBL	NCOA7;NO_SYMBOL
peak231517	chr6	132340811	132341898	4	6	0.043956	Yes	Intergenic	Intergenic	-68837	NM_001901	1490	Hs.410037	NM_001901	ENSG00000118523	CTGF	CCN2|HCS24|IGFBP8|NOV2	connective tissue growth factor	protein-coding
peak232359	chr6	138509057	138510487	4	6	0.043956	Yes	intron (NM_020340, intron 2 of 33)	intron (NM_020340, intron 2 of 33)	26719	NM_020340	57221	Hs.194408	NM_020340	ENSG00000112379	ARFGEF3	A7322|BIG3|C6orf92|KIAA1244|PPP1R33|dJ171N11.1	ARFGEF family member 3	protein-coding	INTRON	+	0	NM_020340	ENSG00000112379	ARFGEF3
peak232399	chr6	138776074	138777971	4	6	0.043956	Yes	intron (NM_001144060, intron 3 of 7)	intron (NM_001144060, intron 3 of 7)	-20592	NR_036099	100423001		NR_036099	ENSG00000266555	MIR3145	mir-3145	microRNA 3145	ncRNA	INTRON;TSS-50kb	-;-	0;20692	NM_001144060;NR_036099	ENSG00000135540;NO_ENSEMBL	NHSL1;NO_SYMBOL
peak232782	chr6	143013781	143014795	4	6	0.043956	Yes	Intergenic	Intergenic	-55262	NR_027312	153910	Hs.350819	NR_027311	ENSG00000236366	LOC153910	-	uncharacterized LOC153910	ncRNA
peak233750	chr6	153551485	153552872	4	6	0.043956	Yes	Intergenic	Intergenic	-99790	NM_012419	26575	Hs.166313	NM_012419	ENSG00000091844	RGS17	RGS-17|RGSZ2|hRGS17	regulator of G-protein signaling 17	protein-coding
peak233828	chr6	154778178	154779942	4	6	0.043956	Yes	intron (NM_173515, intron 1 of 12)	intron (NM_173515, intron 1 of 12)	52693	NM_173515	154043	Hs.16064	NM_173515		CNKSR3	MAGI1	CNKSR family member 3	protein-coding	INTRON	-	0	NM_173515	ENSG00000153721	CNKSR3
peak234105	chr6	157519384	157520293	4	6	0.043956	Yes	intron (NM_020732, intron 16 of 19)	intron (NM_020732, intron 16 of 19)	225452	NM_018452	729515	Hs.157212	NM_018452		TMEM242	BM033|C6orf35	transmembrane protein 242	protein-coding	INTRON	+	0	NM_020732	ENSG00000049618	ARID1B
peak234305	chr6	159083926	159085307	4	6	0.043956	Yes	intron (NM_001009991, intron 5 of 16)	intron (NM_001009991, intron 5 of 16)	13571	NM_001242394	94120	Hs.436977	NM_001009991	ENSG00000164674	SYTL3	SLP3	synaptotagmin-like 3	protein-coding	INTRON;TSS-50kb	+;-	0;18899	NM_001009991;NM_006519	ENSG00000164674;ENSG00000146425	SYTL3;DYNLT1
peak234352	chr6	159527702	159528575	4	6	0.043956	Yes	Intergenic	MER51E|LTR|ERV1	-61955	NM_054114	117289	Hs.529984	NM_054114	ENSG00000164691	TAGAP	ARHGAP47|FKSG15|IDDM21|TAGAP1	T-cell activation RhoGTPase activating protein	protein-coding
peak235069	chr6	167084682	167085683	4	6	0.043956	Yes	intron (NM_001006932, intron 2 of 21)	intron (NM_001006932, intron 2 of 21)	-44457	NM_021135	6196	Hs.655277	NM_021135	ENSG00000071242	RPS6KA2	HU-2|MAPKAPK1C|RSK|RSK3|S6K-alpha|S6K-alpha2|p90-RSK3|pp90RSK3	ribosomal protein S6 kinase, 90kDa, polypeptide 2	protein-coding	INTRON;TSS-50kb	-;-	0;44557	NM_001006932;NM_021135	ENSG00000071242;ENSG00000071242	RPS6KA2;RPS6KA2
peak235961	chr7	7900654	7901487	4	6	0.043956	Yes	intron (NM_001302349, intron 3 of 3)	intron (NM_001302349, intron 3 of 3)	-107303	NM_138426	113263	Hs.131673	NM_138426	ENSG00000106415	GLCCI1	FAM117C|GCTR|GIG18|TSSN1	glucocorticoid induced 1	protein-coding	INTRON	+	0	NM_001302349	ENSG00000219545	UMAD1
peak236817	chr7	12497901	12498595	4	6	0.043956	Yes	Intergenic	Intergenic	-54396	NM_001135924	221806	Hs.669526	NM_001135924	ENSG00000146530	VWDE	-	von Willebrand factor D and EGF domains	protein-coding
peak236833	chr7	12564270	12565533	4	6	0.043956	Yes	Intergenic	Intergenic	-45301	NM_001112706	85477	Hs.633359	NM_033128	ENSG00000006747	SCIN	-	scinderin	protein-coding	TSS-50kb	+	-45400	NM_001112706	ENSG00000006747	SCIN
peak237557	chr7	16117448	16118136	4	6	0.043956	Yes	Intergenic	Intergenic	-132319	NR_038946	100506025	Hs.649029	NR_038946	ENSG00000229688	ISPD-AS1	-	ISPD antisense RNA 1	ncRNA	TTS+10kb	-	-9459	NM_001101417	ENSG00000214960	ISPD
peak237765	chr7	17563591	17564671	4	6	0.043956	Yes	intron (NR_110013, intron 1 of 3)	intron (NR_110013, intron 1 of 3)	34402	NR_110013	101927630	Hs.583400	NR_110013	ENSG00000226598	LOC101927630	-	uncharacterized LOC101927630	ncRNA	INTRON	-	0	NR_110013	NO_ENSEMBL	NO_SYMBOL
peak238821	chr7	25932570	25932989	4	6	0.043956	Yes	Intergenic	Intergenic	56826	NR_029597	406940		NR_029597		MIR148A	MIRN148|MIRN148A|hsa-mir-148|mir-148a	microRNA 148a	ncRNA
peak239316	chr7	31672932	31674111	4	6	0.043956	Yes	intron (NM_194300, intron 8 of 12)	intron (NM_194300, intron 8 of 12)	-53109	NM_006658	10842	Hs.227011	NM_006658	ENSG00000106341	PPP1R17	C7orf16|GSBS	protein phosphatase 1, regulatory subunit 17	protein-coding	INTRON	+	0	NM_194300	ENSG00000180347	CCDC129
peak241029	chr7	47858709	47859546	4	6	0.043956	Yes	exon (NM_025031, exon 3 of 3)	exon (NM_025031, exon 3 of 3)	24239	NM_001302627	80099	Hs.287647	NM_025031		C7orf69	-	chromosome 7 open reading frame 69	protein-coding	EXON	+	0	NM_025031	NO_ENSEMBL	NO_SYMBOL
peak241594	chr7	51498038	51498944	4	6	0.043956	Yes	Intergenic	Tigger5|DNA|TcMar-Tigger	-113976	NM_001287436	23242	Hs.99141	NM_015198	ENSG00000106078	COBL	-	cordon-bleu WH2 repeat protein	protein-coding
peak242386	chr7	63923946	63924703	4	6	0.043956	Yes	Intergenic	Intergenic	30254	NR_029404	649395	Hs.728871	NR_029404		YWHAEP1	-	tyrosine 3-monooxygenase/tryptophan 5-monooxygenase activation protein, epsilon pseudogene 1	pseudo
peak242966	chr7	75580809	75581224	4	6	0.043956	Yes	intron (NM_000941, intron 1 of 15)	intron (NM_000941, intron 1 of 15)	7916	NR_002955	677801	Hs.689708	NR_002955	ENSG00000201643	SNORA14A	ACA14a	small nucleolar RNA, H/ACA box 14A	snoRNA	INTRON;TTS+10kb	+;+	0;7815	NM_000941;NR_002955	ENSG00000127948;NO_ENSEMBL	POR;NO_SYMBOL
peak243483	chr7	79998636	80000315	4	6	0.043956	Yes	Intergenic	Intergenic	4279	NR_110075	101927269	Hs.583232	NR_110075		LOC101927269	-	uncharacterized LOC101927269	ncRNA	TTS+10kb	-	-1456	NR_110075	NO_ENSEMBL	NO_SYMBOL
peak244850	chr7	86568276	86568993	4	6	0.043956	Yes	intron (NM_001291991, intron 5 of 20)	intron (NM_001291991, intron 5 of 20)	26656	NM_152748	222223	Hs.208093	NM_152748	ENSG00000164659	KIAA1324L	EIG121L	KIAA1324-like	protein-coding	INTRON	-	0	NM_001291991	NO_ENSEMBL	NO_SYMBOL
peak246114	chr7	95174097	95174789	4	6	0.043956	Yes	Intergenic	Intergenic	51482	NM_002612	5166	Hs.8364	NM_002612	ENSG00000004799	PDK4	-	pyruvate dehydrogenase kinase, isozyme 4	protein-coding	TTS+10kb	+	5001	NM_016116	ENSG00000005981	ASB4
peak246483	chr7	99588228	99589052	4	6	0.043956	Yes	Intergenic	Intergenic	10255	NR_036679	646282	Hs.721816	NR_036679	ENSG00000214313	AZGP1P1	-	alpha-2-glycoprotein 1, zinc-binding pseudogene 1	pseudo	TSS-50kb;TSS-50kb;TTS+10kb	-;+;+	15006;-24654;6881	NM_001185;NM_001287055;NR_036679	ENSG00000160862;ENSG00000106261;NO_ENSEMBL	AZGP1;ZKSCAN1;NO_SYMBOL
peak246515	chr7	99867146	99868781	4	6	0.043956	Yes	intron (NR_028040, intron 1 of 5)	intron (NR_028040, intron 1 of 5)	1891	NR_028040	352954	Hs.556063	NM_178831	ENSG00000239521	GATS	STAG3OS	GATS, stromal antigen 3 opposite strand	protein-coding	TSS-50kb;INTRON	+;-	-37460;0	NM_001004351;NR_028040	ENSG00000214300;NO_ENSEMBL	SPDYE3;NO_SYMBOL
peak248745	chr7	117834967	117836515	4	6	0.043956	Yes	3' UTR (NM_016200, exon 4 of 4)	3' UTR (NM_016200, exon 4 of 4)	11655	NM_016200	51691	Hs.655046	NM_016200		LSM8	NAA38	LSM8 homolog, U6 small nuclear RNA associated	protein-coding	TSS-50kb	+	-29070	NM_019644	ENSG00000106013	ANKRD7
peak249297	chr7	120445742	120446503	4	6	0.043956	Yes	intron (NM_012338, intron 7 of 7)	intron (NM_012338, intron 7 of 7)	52054	NM_012338	23554	Hs.16529	NM_012338	ENSG00000106025	TSPAN12	EVR5|NET-2|NET2|TM4SF12	tetraspanin 12	protein-coding	INTRON	-	0	NM_012338	ENSG00000106025	TSPAN12
peak251748	chr7	139941742	139942766	4	6	0.043956	Yes	Intergenic	Intergenic	65193	NR_024451	100134229	Hs.634333	NR_024451	ENSG00000260231	JHDM1D-AS1	-	JHDM1D antisense RNA 1 (head to head)	ncRNA
peak252162	chr7	143824755	143825696	4	6	0.043956	Yes	promoter-TSS (NM_001001659)	promoter-TSS (NM_001001659)	-980	NM_001001659	135941	Hs.534547	NM_001001659	ENSG00000221938	OR2A14	OR2A14P|OR2A6|OST182	olfactory receptor, family 2, subfamily A, member 14	protein-coding	TSS-1500	+	-1079	NM_001001659	ENSG00000221938	OR2A14
peak252170	chr7	144088813	144089481	4	6	0.043956	Yes	Intergenic	Intergenic	18173	NM_001080413	135935	Hs.558628	NM_001080413	ENSG00000106410	NOBOX	OG-2|OG2|OG2X|POF5|TCAG_12042	NOBOX oogenesis homeobox	protein-coding	TTS+10kb;TSS-50kb	-;-	-5285;36437	NM_001080413;NR_126023	ENSG00000106410;NO_ENSEMBL	NOBOX;NO_SYMBOL
peak252784	chr7	148272445	148273309	4	6	0.043956	Yes	Intergenic	LTR16A2|LTR|ERVL	-14780	NM_145304	202865	Hs.352212	NM_145304	ENSG00000170279	C7orf33	-	chromosome 7 open reading frame 33	protein-coding	TSS-50kb	+	-14879	NM_145304	ENSG00000170279	C7orf33
peak252994	chr7	151191400	151192914	4	6	0.043956	Yes	intron (NM_005614, intron 1 of 7)	intron (NM_005614, intron 1 of 7)	24853	NM_005614	6009	Hs.283521	NM_005614	ENSG00000106615	RHEB	RHEB2	Ras homolog enriched in brain	protein-coding	INTRON	-	0	NM_005614	ENSG00000106615	RHEB
peak253534	chr7	158455443	158456514	4	6	0.043956	Yes	intron (NM_001281933, intron 15 of 27)	intron (NM_001281933, intron 15 of 27)	41543	NR_104054	54892	Hs.18616	NM_017760	ENSG00000146918	NCAPG2	CAP-G2|CAPG2|LUZP5|MTB|hCAP-G2	non-SMC condensin II complex subunit G2	protein-coding	INTRON	-	0	NM_001281933	ENSG00000146918	NCAPG2
peak254831	chr8	11843588	11844747	4	6	0.043956	Yes	Intergenic	L1PBa|LINE|L1	4338	NM_001033017	613209	Hs.558284	NM_001033017	ENSG00000205883	DEFB135	DEFB136	defensin, beta 135	protein-coding	TTS+10kb;TSS-50kb;TTS+10kb	+;-;-	2170;12161;-6617	NM_001033017;NM_001033018;NM_001302695	ENSG00000205883;ENSG00000205884;ENSG00000205882	DEFB135;DEFB136;DEFB134
peak255703	chr8	18710952	18712895	4	6	0.043956	Yes	intron (NM_015310, intron 4 of 15)	intron (NM_015310, intron 4 of 15)	-45519	NM_206909	23362	Hs.434255	NM_015310	ENSG00000156011	PSD3	EFA6D|EFA6R|HCA67	pleckstrin and Sec7 domain containing 3	protein-coding	INTRON;TSS-50kb	-;-	0;45620	NM_015310;NM_206909	ENSG00000156011;ENSG00000156011	PSD3;PSD3
peak255863	chr8	20574527	20575400	4	6	0.043956	Yes	Intergenic	Intergenic	-236180	NR_130773	102467222	Hs.444226	NR_130773	ENSG00000253147	LOC102467222	-	uncharacterized LOC102467222	ncRNA
peak256061	chr8	23020675	23021700	4	6	0.043956	Yes	intron (NM_003840, intron 1 of 8)	CpG	355	NM_003840	8793	Hs.213467	NM_003840	ENSG00000173530	TNFRSF10D	CD264|DCR2|TRAIL-R4|TRAILR4|TRUNDD	tumor necrosis factor receptor superfamily, member 10d, decoy with truncated death domain	protein-coding
peak256611	chr8	29832366	29833420	4	6	0.043956	Yes	Intergenic	Intergenic	-18029	NR_036104	100422876		NR_036104	ENSG00000264788	MIR3148	mir-3148	microRNA 3148	ncRNA	TSS-50kb	-	18130	NR_036104	NO_ENSEMBL	NO_SYMBOL
peak257217	chr8	37560719	37562064	4	6	0.043956	Yes	Intergenic	Intergenic	8123	NM_025069	80139	Hs.288042	NM_025069	ENSG00000183779	ZNF703	NLZ1|ZEPPO1|ZNF503L|ZPO1	zinc finger protein 703	protein-coding	TSS-50kb;TSS-50kb;TTS+10kb;TSS-50kb	+;+;+;+	-32904;-31803;3954;-13804	NM_001003790;NM_001003791;NM_025069;NR_125820	ENSG00000147475;ENSG00000147475;ENSG00000183779;NO_ENSEMBL	ERLIN2;ERLIN2;ZNF703;NO_SYMBOL
peak257301	chr8	38298976	38300474	4	6	0.043956	Yes	intron (NM_001174064, intron 2 of 18)	intron (NM_001174064, intron 2 of 18)	25638	NM_001174067	2260	Hs.264887	NM_015850	ENSG00000077782	FGFR1	BFGFR|CD331|CEK|FGFBR|FGFR-1|FLG|FLT-2|FLT2|HBGFR|HH2|HRTFDS|KAL2|N-SAM|OGD|bFGF-R-1	fibroblast growth factor receptor 1	protein-coding	INTRON	-	0	NM_001174064	ENSG00000077782	FGFR1
peak257888	chr8	49730695	49732186	4	6	0.043956	Yes	Intergenic	Intergenic	-83571	NR_024605	79645	Hs.23245	NM_024593	ENSG00000034239	EFCAB1	-	EF-hand calcium binding domain 1	protein-coding
peak258337	chr8	52851487	52852535	4	6	0.043956	Yes	Intergenic	Intergenic	-40265	NM_001286783	115294	Hs.671268	NM_052937	ENSG00000168300	PCMTD1	-	protein-L-isoaspartate (D-aspartate) O-methyltransferase domain containing 1	protein-coding	TSS-50kb	-	40366	NM_052937	ENSG00000168300	PCMTD1
peak258361	chr8	53021681	53022350	4	6	0.043956	Yes	Intergenic	Intergenic	-210270	NM_001286783	115294	Hs.671268	NM_052937	ENSG00000168300	PCMTD1	-	protein-L-isoaspartate (D-aspartate) O-methyltransferase domain containing 1	protein-coding	TTS+10kb	-	-1475	NM_014682	ENSG00000147488	ST18
peak258579	chr8	54792237	54794397	4	6	0.043956	Yes	promoter-TSS (NM_003702)	promoter-TSS (NM_003702)	-115	NR_104578	8601	Hs.368733	NM_003702	ENSG00000147509	RGS20	RGSZ1|ZGAP1|g(z)GAP|gz-GAP	regulator of G-protein signaling 20	protein-coding	TSS-1500;TSS-50kb;TSS-50kb	+;-;-	-214;37547;37816	NM_003702;NM_015941;NM_213620	ENSG00000147509;ENSG00000047249;ENSG00000047249	RGS20;ATP6V1H;ATP6V1H
peak259410	chr8	61324831	61326443	4	6	0.043956	Yes	intron (NR_103854, intron 1 of 2)	intron (NR_103854, intron 1 of 2)	740	NR_103854	100505532	Hs.720321	NR_103854		LINC01301	-	long intergenic non-protein coding RNA 1301	ncRNA	INTRON	-	0	NR_103854	NO_ENSEMBL	NO_SYMBOL
peak259461	chr8	61620607	61621797	4	6	0.043956	Yes	intron (NM_017780, intron 1 of 37)	L2b|LINE|L2	29878	NM_017780	55636	Hs.20395	NM_017780	ENSG00000171316	CHD7	CRG|HH5|IS3|KAL5	chromodomain helicase DNA binding protein 7	protein-coding	TSS-50kb	+	-32715	NM_001316690	NO_ENSEMBL	NO_SYMBOL
peak259808	chr8	63772894	63774038	4	6	0.043956	Yes	intron (NR_130764, intron 4 of 6)	intron (NR_130764, intron 4 of 6)	-116954	NR_027378	643763	Hs.491856	NM_001039769	ENSG00000274956	UG0898H09	-	uncharacterized LOC643763	ncRNA	INTRON	+	0	NR_130764	NO_ENSEMBL	NO_SYMBOL
peak260092	chr8	65289230	65290875	4	6	0.043956	Yes	non-coding (NR_109793, exon 1 of 2)	non-coding (NR_109793, exon 1 of 2)	163	NR_109793	100130155	Hs.7023	NR_034102	ENSG00000254377	MIR124-2HG	LINC00966	MIR124-2 host gene	ncRNA	TSS-50kb;TSS-50kb	+;-	-1753;9038	NR_029669;NR_125826	NO_ENSEMBL;NO_ENSEMBL	NO_SYMBOL;NO_SYMBOL
peak260203	chr8	65876794	65877692	4	6	0.043956	Yes	Intergenic	Intergenic	-165895	NM_004820	9420	Hs.667720	NM_004820	ENSG00000172817	CYP7B1	CBAS3|CP7B|SPG5A	cytochrome P450, family 7, subfamily B, polypeptide 1	protein-coding
peak260257	chr8	66205753	66206910	4	6	0.043956	Yes	Intergenic	Intergenic	-113757	NR_038901	552859	Hs.156997	NR_038901	ENSG00000280725	LINC00251	C8orf25|NCRNA00251	long intergenic non-protein coding RNA 251	ncRNA
peak261394	chr8	73759210	73760530	4	6	0.043956	Yes	intron (NM_004770, intron 2 of 2)	intron (NM_004770, intron 2 of 2)	115590	NR_110656	101926908	Hs.680588	NR_110656	ENSG00000253726	LOC101926908	-	uncharacterized LOC101926908	ncRNA	INTRON	+	0	NM_004770	ENSG00000182674	KCNB2
peak262627	chr8	80792055	80793198	4	6	0.043956	Yes	Intergenic	Intergenic	-8655	NR_110954	101927040	Hs.350876	NR_110954	ENSG00000249328	LOC101927040	-	uncharacterized LOC101927040	ncRNA	TSS-50kb	-	8755	NR_110954	NO_ENSEMBL	NO_SYMBOL
peak265075	chr8	95825454	95826324	4	6	0.043956	Yes	Intergenic	Intergenic	-9629	NR_073444	55656	Hs.727669	NM_017864	ENSG00000164941	INTS8	C8orf52|INT8	integrator complex subunit 8	protein-coding	TSS-50kb	+	-9728	NM_017864	ENSG00000164941	INTS8
peak265264	chr8	97780165	97781216	4	6	0.043956	Yes	intron (NM_016134, intron 1 of 7)	intron (NM_016134, intron 1 of 7)	123236	NM_016134	10404	Hs.156178	NM_016134	ENSG00000104324	CPQ	LDP|PGCP	carboxypeptidase Q	protein-coding	INTRON	+	0	NM_016134	ENSG00000104324	CPQ
peak266019	chr8	105471027	105472073	4	6	0.043956	Yes	intron (NM_001385, intron 1 of 9)	intron (NM_001385, intron 1 of 9)	7727	NM_001385	1807	Hs.443161	NM_001385	ENSG00000147647	DPYS	DHP|DHPase	dihydropyrimidinase	protein-coding	INTRON	-	0	NM_001385	ENSG00000147647	DPYS
peak271688	chr9	2559235	2560723	4	6	0.043956	Yes	intron (NR_015375, intron 1 of 3)	L1M1|LINE|L1	-61814	NM_001018056	7436	Hs.370422	NM_003383	ENSG00000147852	VLDLR	CAMRQ1|CARMQ1|CHRMQ1|VLDLRCH	very low density lipoprotein receptor	protein-coding
peak273398	chr9	15211263	15212311	4	6	0.043956	Yes	intron (NM_001168341, intron 2 of 17)	intron (NM_001168341, intron 2 of 17)	38411	NM_001168342	158219	Hs.563630	NM_152574	ENSG00000155158	TTC39B	C9orf52	tetratricopeptide repeat domain 39B	protein-coding	INTRON	-	0	NM_001168341	ENSG00000155158	TTC39B
peak275721	chr9	33623761	33624551	4	6	0.043956	Yes	promoter-TSS (NR_003573)	promoter-TSS (NR_003573)	-67	NR_003573	304	Hs.534301	NR_003573		ANXA2P2	ANX2L2|ANX2P2|LPC2B	annexin A2 pseudogene 2	pseudo	TSS-200	+	-166	NR_003573	NO_ENSEMBL	NO_SYMBOL
peak275812	chr9	34589714	34592114	4	6	0.043956	Yes	promoter-TSS (NM_001207011)	promoter-TSS (NM_001207011)	-776	NM_001207011	1271	Hs.129966	NM_001842	ENSG00000122756	CNTFR	-	ciliary neurotrophic factor receptor	protein-coding	TSS-200;TSS-1500;TTS+10kb	-;-;+	179;1280;7945	NM_001207011;NM_147164;NR_024369	ENSG00000122756;ENSG00000122756;NO_ENSEMBL	CNTFR;CNTFR;NO_SYMBOL
peak277432	chr9	85781158	85782507	4	6	0.043956	Yes	Intergenic	Intergenic	100369	NM_001244962	257019	Hs.127535	NM_174938	ENSG00000172159	FRMD3	4.1O|EPB41L4O|EPB41LO|P410	FERM domain containing 3	protein-coding
peak277979	chr9	94909044	94910217	4	6	0.043956	Yes	intron (NR_027341, intron 1 of 3)	CT-rich|Low_complexity|Low_complexity	5882	NR_027341	158314	Hs.149940	NR_027341		LINC00475	C9orf44	long intergenic non-protein coding RNA 475	ncRNA	TSS-50kb;TTS+10kb	-;+	31975;8820	NM_006415;NR_015444	ENSG00000090054;NO_ENSEMBL	SPTLC1;NO_SYMBOL
peak279582	chr9	116756267	116756931	4	6	0.043956	Yes	intron (NM_133374, intron 3 of 13)	intron (NM_133374, intron 3 of 13)	84153	NM_001633	259	Hs.436911	NM_001633	ENSG00000106927	AMBP	A1M|EDC1|HCP|HI30|IATIL|ITI|ITIL|ITILC|UTI	alpha-1-microglobulin/bikunin precursor	protein-coding	INTRON	+	0	NM_133374	ENSG00000157657	ZNF618
peak280977	chr9	139137011	139138254	4	6	0.043956	Yes	promoter-TSS (NM_181701)	promoter-TSS (NM_181701)	54	NM_181701	169714	Hs.144073	NM_181701	ENSG00000165661	QSOX2	QSCN6L1|SOXN	quiescin Q6 sulfhydryl oxidase 2	protein-coding	TSS-50kb;TSS-50kb;TSS-200	-;-;-	42729;40778;46	NM_014564;NM_178138;NM_181701	ENSG00000107187;ENSG00000107187;ENSG00000165661	LHX3;LHX3;QSOX2
peak281275	chrX	7038109	7039241	4	6	0.043956	Yes	intron (NM_001135565, intron 1 of 4)	L1ME1|LINE|L1	-27226	NR_039924	100616467		NR_039924	ENSG00000264268	MIR4767	mir-4767	microRNA 4767	ncRNA	TSS-50kb	+	-27325	NR_039924	NO_ENSEMBL	NO_SYMBOL
peak282604	chrX	40125970	40127138	4	6	0.043956	Yes	intron (NR_110386, intron 1 of 2)	CpG	4384	NR_110386	101927476	Hs.522607	NR_110386	ENSG00000236393	LOC101927476	-	uncharacterized LOC101927476	ncRNA
peak283031	chrX	55934281	55935861	4	6	0.043956	Yes	Intergenic	Intergenic	190961	NM_006064	10325	Hs.50282	NM_006064	ENSG00000083750	RRAGB	RAGB|bA465E19.1	Ras-related GTP binding B	protein-coding
peak283217	chrX	69388107	69389035	4	6	0.043956	Yes	Intergenic	Intergenic	-8762	NM_198512	347516	Hs.454355	NM_198512	ENSG00000184210	DGAT2L6	DC3	diacylglycerol O-acyltransferase 2-like 6	protein-coding	TTS+10kb;TSS-50kb	+;+	2499;-8861	NM_001551;NM_198512	ENSG00000089289;ENSG00000184210	IGBP1;DGAT2L6
peak283832	chrX	98958419	98959069	4	6	0.043956	Yes	intron (NR_024608, intron 8 of 10)	intron (NR_024608, intron 8 of 10)	236097	NR_024608	442459	Hs.706599	NM_001127438		XRCC6P5	-	X-ray repair complementing defective repair in Chinese hamster cells 6 pseudogene 5	pseudo	INTRON	-	0	NR_024608	NO_ENSEMBL	NO_SYMBOL
peak284099	chrX	106398341	106399523	4	6	0.043956	Yes	intron (NM_017681, intron 4 of 8)	L1MDa|LINE|L1	-36875	NM_001171080	55285	Hs.139053	NM_018301		RBM41	-	RNA binding motif protein 41	protein-coding	TSS-50kb	-	36976	NM_001171080	ENSG00000089682	RBM41
peak284364	chrX	112075713	112076597	4	6	0.043956	Yes	intron (NM_133265, intron 1 of 11)	intron (NM_133265, intron 1 of 11)	7888	NM_133265	154796	Hs.528051	NM_133265	ENSG00000126016	AMOT	-	angiomotin	protein-coding	TSS-50kb;INTRON	-;-	9902;0	NM_001113490;NM_133265	ENSG00000126016;ENSG00000126016	AMOT;AMOT
peak285241	chrX	134220230	134221123	4	6	0.043956	Yes	Intergenic	Intergenic	11987	NR_024493	644596	Hs.656427	NR_024493	ENSG00000196972	SMIM10L2B	LINC00087|NCRNA00087	small integral membrane protein 10 like 2B	ncRNA	TSS-50kb;TTS+10kb;TSS-50kb	-;-;+	34556;-8438;-33972	NM_001078172;NR_024493;NR_103770	ENSG00000203950;NO_ENSEMBL;NO_ENSEMBL	FAM127B;NO_SYMBOL;NO_SYMBOL
peak285296	chrX	135658833	135660270	4	6	0.043956	Yes	Intergenic	Intergenic	26515	NR_030631	100126324		NR_030631	ENSG00000216060	MIR934	MIRN934|hsa-mir-934|mir-934	microRNA 934	ncRNA
peak285762	chrX	150921792	150922957	4	6	0.043956	Yes	Intergenic	Intergenic	19157	NM_005140	1260	Hs.447360	NM_005140	ENSG00000183862	CNGA2	CNCA|CNCA1|CNG2|OCNC1|OCNCALPHA|OCNCa	cyclic nucleotide gated channel alpha 2	protein-coding	TTS+10kb	+	8439	NM_005140	ENSG00000183862	CNGA2
peak285899	chrX	154285060	154286229	4	6	0.043956	Yes	TTS (NM_023934)	TTS (NM_023934)	13902	NM_001018024	100272147	Hs.6917	NM_001018024	ENSG00000182712	CMC4	C6.1B|MTCP1|MTCP1B|MTCP1NB|p8|p8MTCP1	C-x(9)-C motif containing 4	protein-coding	TSS-50kb;TTS+10kb;TTS+10kb;TSS-50kb;TTS+10kb	-;-;-;+;+	34747;-4355;-6764;-14150;554	NM_000132;NM_001018024;NM_001018025;NM_001018055;NM_023934	ENSG00000185010;ENSG00000182712;ENSG00000214827;ENSG00000185515;ENSG00000165775	F8;CMC4;MTCP1;BRCC3;FUNDC2
peak1580	chr1	23743980	23744689	5	0	0.043956	No	intron (NM_003196, intron 3 of 10)	L2b|LINE|L2	6937	NM_003196	6920	Hs.446354	NM_003196	ENSG00000204219	TCEA3	TFIIS|TFIIS.H	transcription elongation factor A (SII), 3	protein-coding	TSS-50kb;TSS-50kb;TSS-50kb;TSS-50kb	-;-;-;-	48078;48078;49556;49556	NM_001077195;NM_001077195;NM_030634;NM_030634	ENSG00000283009;ENSG00000125945;ENSG00000283009;ENSG00000125945	ZNF436;ZNF436;ZNF436;ZNF436
peak6573	chr1	85624580	85625517	5	0	0.043956	No	intron (NM_032184, intron 6 of 6)	intron (NM_032184, intron 6 of 6)	25572	NR_039619	100616481		NR_039619	ENSG00000266110	MIR4423	mir-4423	microRNA 4423	ncRNA	INTRON	-	0	NM_032184	ENSG00000097096	SYDE2
peak29296	chr10	127575388	127575926	5	0	0.043956	No	Intergenic	Intergenic	-5773	NM_018180	55760	Hs.370292	NM_018180	ENSG00000089876	DHX32	DDX32|DHLP1	DEAH (Asp-Glu-Ala-His) box polypeptide 32	protein-coding	TSS-50kb;TSS-50kb	-;+	5874;-9550	NM_018180;NM_145235	ENSG00000089876;ENSG00000203780	DHX32;FANK1
peak33644	chr11	36146815	36147519	5	0	0.043956	No	intron (NM_001304263, intron 3 of 4)	intron (NM_001304263, intron 3 of 4)	115519	NR_039769	100616311		NR_039769	ENSG00000263389	MIR3973	-	microRNA 3973	ncRNA	INTRON	+	0	NM_001304263	ENSG00000179241	LDLRAD3
peak59582	chr13	30962885	30964173	5	0	0.043956	No	Intergenic	Intergenic	-15478	NR_024464	100188949	Hs.439791	NR_024464	ENSG00000238121	LINC00426	-	long intergenic non-protein coding RNA 426	ncRNA	TSS-50kb	-	15579	NR_024464	NO_ENSEMBL	NO_SYMBOL
peak81410	chr15	25092251	25093824	5	0	0.043956	No	intron (NM_022807, intron 2 of 12)	intron (NM_022807, intron 2 of 12)	-8660	NM_022805	6638	Hs.555970	NM_003097	ENSG00000128739	SNRPN	HCERN3|PWCR|RT-LI|SM-D|SMN|SNRNP-N|SNURF-SNRPN|sm-N	small nuclear ribonucleoprotein polypeptide N	protein-coding	TSS-50kb;INTRON	+;+	-8759;0	NM_022805;NM_022807	ENSG00000128739;ENSG00000128739	SNRPN;SNRPN
peak84451	chr15	77955821	77956895	5	0	0.043956	No	intron (NR_120361, intron 1 of 2)	intron (NR_120361, intron 1 of 2)	3965	NR_120362	101929478	Hs.569510	NR_120361	ENSG00000259281	LINGO1-AS2	-	LINGO1 antisense RNA 2	ncRNA	TSS-50kb;INTRON	-;+	31590;0	NM_032808;NR_120361	ENSG00000169783;NO_ENSEMBL	LINGO1;NO_SYMBOL
peak109597	chr2	29725258	29725775	5	0	0.043956	No	intron (NM_004304, intron 4 of 28)	intron (NM_004304, intron 4 of 28)	387225	NM_024692	79745	Hs.122927	NM_024692	ENSG00000115295	CLIP4	RSNL2	CAP-GLY domain containing linker protein family, member 4	protein-coding	INTRON	-	0	NM_004304	ENSG00000171094	ALK
peak123019	chr2	171132475	171132919	5	0	0.043956	No	intron (NM_138995, intron 7 of 34)	intron (NM_138995, intron 7 of 34)	74756	NR_110576	101929753	Hs.534101	NR_110576		LOC101929753	-	uncharacterized LOC101929753	ncRNA	INTRON	+	0	NM_138995	ENSG00000071909	MYO3B
peak133977	chr20	47526864	47527504	5	0	0.043956	No	Intergenic	MER66C|LTR|ERV1	-11091	NM_006420	10564	Hs.62578	NM_006420	ENSG00000124198	ARFGEF2	BIG2|PVNH2|dJ1164I10.1	ADP-ribosylation factor guanine nucleotide-exchange factor 2 (brefeldin A-inhibited)	protein-coding	TSS-50kb	+	-11190	NM_006420	ENSG00000124198	ARFGEF2
peak140179	chr22	36616513	36616988	5	0	0.043956	No	Intergenic	MLT2B3|LTR|ERVL	-15872	NM_030643	80832	Hs.115099	NM_030643	ENSG00000100336	APOL4	APOL-IV|APOLIV	apolipoprotein L, 4	protein-coding	TSS-50kb;TSS-50kb;TTS+10kb	+;-;-	-32466;15972;-5604	NM_001136541;NM_030643;NM_145637	ENSG00000100342;ENSG00000100336;ENSG00000128335	APOL1;APOL4;APOL2
peak140369	chr22	38653446	38654262	5	0	0.043956	No	intron (NM_012264, intron 1 of 8)	Charlie7|DNA|hAT-Charlie	14816	NM_001195071	25829	Hs.182626	NM_012264	ENSG00000198792	TMEM184B	C22orf5|FM08|HS5O6A|HSPC256	transmembrane protein 184B	protein-coding	TSS-50kb	-	33228	NR_132774	NO_ENSEMBL	NO_SYMBOL
peak155124	chr3	115631472	115632526	5	0	0.043956	No	intron (NM_002338, intron 3 of 6)	intron (NM_002338, intron 3 of 6)	289848	NM_001130064	2596	Hs.134974	NM_002045	ENSG00000172020	GAP43	B-50|PP46	growth associated protein 43	protein-coding	INTRON	-	0	NM_002338	ENSG00000185565	LSAMP
peak158934	chr3	152445719	152446626	5	0	0.043956	No	Intergenic	Intergenic	-106309	NM_002563	5028	Hs.79881	NM_002563		P2RY1	P2Y1	purinergic receptor P2Y, G-protein coupled, 1	protein-coding
peak170415	chr4	40509961	40510571	5	0	0.043956	No	intron (NM_001098634, intron 2 of 6)	MIRb|SINE|MIR	-6130	NR_039966	100616274		NR_039966	ENSG00000263642	MIR4802	-	microRNA 4802	ncRNA	TSS-50kb	-	6231	NR_039966	NO_ENSEMBL	NO_SYMBOL
peak171304	chr4	46406763	46407535	5	0	0.043956	No	Intergenic	L1PA6|LINE|L1	-15093	NM_000807	2555	Hs.48372	NM_000807	ENSG00000151834	GABRA2	-	gamma-aminobutyric acid (GABA) A receptor, alpha 2	protein-coding	TSS-50kb;TSS-50kb	-;-	15194;15854	NM_000807;NM_001114175	ENSG00000151834;ENSG00000151834	GABRA2;GABRA2
peak183286	chr4	129270893	129271961	5	0	0.043956	No	Intergenic	LTR27|LTR|ERV1	-61443	NM_006320	10424	Hs.507910	NM_006320	ENSG00000164040	PGRMC2	DG6|PMBP	progesterone receptor membrane component 2	protein-coding
peak211703	chr5	142436060	142436932	5	0	0.043956	No	intron (NM_015071, intron 16 of 22)	intron (NM_015071, intron 16 of 22)	-135569	NR_046816	100874372	Hs.666717	NR_046816	ENSG00000230789	ARHGAP26-IT1	-	ARHGAP26 intronic transcript 1	ncRNA	INTRON	+	0	NM_015071	ENSG00000145819	ARHGAP26
peak219420	chr6	56268973	56270337	5	0	0.043956	No	Intergenic	(TTTA)n|Simple_repeat|Simple_repeat	-157277	NM_030820	81578	Hs.47629	NM_030820	ENSG00000124749	COL21A1	COLA1L|FP633|dJ682J15.1|dJ708F5.1	collagen, type XXI, alpha 1	protein-coding
peak233535	chr6	151212957	151213622	5	0	0.043956	No	intron (NM_001242768, intron 7 of 27)	intron (NM_001242768, intron 7 of 27)	25821	NM_001242768	25902	Hs.591343	NM_015440	ENSG00000120254	MTHFD1L	FTHFSDC1|MTC1THFS|dJ292B18.2	methylenetetrahydrofolate dehydrogenase (NADP+ dependent) 1-like	protein-coding	INTRON	+	0	NM_001242768	ENSG00000120254	MTHFD1L
peak235721	chr7	5334238	5335011	5	0	0.043956	No	intron (NM_153247, intron 6 of 10)	intron (NM_153247, intron 6 of 10)	12064	NM_001040661	222962	Hs.4302	NM_153247	ENSG00000164638	SLC29A4	ENT4|PMAT	solute carrier family 29 (equilibrative nucleoside transporter), member 4	protein-coding	INTRON	+	0	NM_153247	ENSG00000164638	SLC29A4
peak241010	chr7	47708828	47709502	5	0	0.043956	No	Intergenic	Intergenic	14323	NM_001123065	401335	Hs.520816	NM_001123065		C7orf65	-	chromosome 7 open reading frame 65	protein-coding	TTS+10kb	+	8020	NM_001123065	NO_ENSEMBL	NO_SYMBOL
peak255860	chr8	20501001	20501948	5	0	0.043956	No	Intergenic	L1MB3|LINE|L1	-309669	NR_130773	102467222	Hs.444226	NR_130773	ENSG00000253147	LOC102467222	-	uncharacterized LOC102467222	ncRNA
peak280399	chr9	131017458	131018119	5	0	0.043956	No	TTS (NM_004408)	TTS (NM_004408)	-10480	NR_036110	100422893		NR_036110		MIR3154	mir-3154	microRNA 3154	ncRNA	TSS-50kb;TTS+10kb;TSS-50kb;TSS-50kb	+;+;-;-	-20378;362;10780;9679	NM_001040011;NM_004408;NR_029619;NR_036110	ENSG00000175854;ENSG00000106976;NO_ENSEMBL;NO_ENSEMBL	SWI5;DNM1;NO_SYMBOL;NO_SYMBOL
peak84349	chr15	75824864	75825671	5	0	0.043956	No	intron (NM_002833, intron 1 of 12)	intron (NM_002833, intron 1 of 12)	46364	NM_002833	5780	Hs.445775	NM_002833	ENSG00000169410	PTPN9	MEG2|PTPMEG2	protein tyrosine phosphatase, non-receptor type 9	protein-coding	INTRON	-	0	NM_002833	ENSG00000169410	PTPN9
