# Supplementary material for: ATAC-seq reveals alterations in open chromatin in pancreatic islets from subjects with type 2 diabetes
Source: Sci Rep. 2019 May 23;9:7785. doi: 10.1038/s41598-019-44076-8 (PMC6533306; doi:10.1038/s41598-019-44076-8)
Supplement: Supplementary file 12 — Table S12 [file 41598_2019_44076_MOESM12_ESM.xlsx]

## Sheet: Differential peaks-C1
					Supplemental Table 12: Differential ATAC-seq open chromatin peaks at C1-sites (classified promoters).
Chromosome	Start	End	Strand	Result:Differential peaks-C1 coloc to Differential peaks	BorderDist:Differential peaks-C1 coloc to Differential peaks	CenterDist:Differential peaks-C1 coloc to Differential peaks	Direction to the nearest Differential peaks-region	Rel. position of the nearest Differential peaks-region	Start coordinate for the nearest Differential peaks-region	End coordinate for the nearest Differential peaks-region	Strand location of the nearest Differential peaks-region	PeakID from Differential peaks	nHealthy from Differential peaks	nDiabetic from Differential peaks	fisherP from Differential peaks	Annotation from Differential peaks	Detailed.Annotation from Differential peaks	Distance.to.TSS from Differential peaks	Nearest.PromoterID from Differential peaks	Entrez.ID from Differential peaks	Nearest.Unigene from Differential peaks	Nearest.Refseq from Differential peaks	Nearest.Ensembl from Differential peaks	Gene.Name from Differential peaks	Gene.Alias from Differential peaks	Gene.Description from Differential peaks	Gene.Type from Differential peaks	Dist.Group from Differential peaks	Dist.Distance from Differential peaks	Dist.RefSeq from Differential peaks	Dist.ENSEMBL from Differential peaks	Dist.Symbol from Differential peaks
chr11	44971170	44972527	-	Colocalization	-1357	206	+	-206	44971170	44972939	-	peak34762	3	6	0.0277722	promoter-TSS (NM_001258320)	promoter-TSS (NM_001258320)	-296	NM_001258320	9537	Hs,554791	NM_006034	ENSG00000175274	TP53I11	PIG11	tumor protein p53 inducible protein 11	protein-coding	TSS-1500;TSS-50kb	396;-23498	NM_001258320;NR_026681	ENSG00000175274;NO_ENSEMBL	TP53I11;NO_SYMBOL
chr11	65193840	65194231	-	Colocalization	-391	976	+	-976	65193840	65196183	-	peak35973	3	6	0.0277722	non-coding (NR_131012, exon 1 of 1)	non-coding (NR_131012, exon 1 of 1)	4743	NR_028272	283131	Hs,523789	NR_002802		NEAT1	LINC00084|NCRNA00084|TncRNA|VINC	nuclear paraspeckle assembly transcript 1 (non-protein coding)	ncRNA	TSS-50kb;TSS-50kb;TSS-50kb;TTS+10kb;TSS-50kb	44968;45256;43867;1110;-17016	NM_001077241;NM_001278250;NM_001278251;NR_028272;NR_030343	ENSG00000162241;ENSG00000162241;ENSG00000162241;NO_ENSEMBL;NO_ENSEMBL	SLC25A45;SLC25A45;SLC25A45;NO_SYMBOL;NO_SYMBOL
chr12	26275382	26276501	-	Colocalization	-1119	154	-	154	26275074	26276501	-	peak46194	3	6	0.0277722	exon (NM_030762, exon 5 of 5)	exon (NM_030762, exon 5 of 5)	2215	NM_030762	79365	Hs,177841	NM_030762	ENSG00000123095	BHLHE41	BHLHB3|DEC2|SHARP1|hDEC2	basic helix-loop-helix family, member e41	protein-coding	EXON	0	NM_030762	ENSG00000123095	BHLHE41
chr12	122017971	122019599	-	Colocalization	-1628	0	-	0	122017971	122019599	-	peak57838	3	6	0.0277722	promoter-TSS (NM_001005366)	promoter-TSS (NM_001005366)	135	NM_032590	84678	Hs,524800	NM_032590	ENSG00000089094	KDM2B	CXXC2|FBXL10|Fbl10|JHDM1B|PCCX2	lysine (K)-specific demethylase 2B	protein-coding	TSS-1500;TSS-50kb;TSS-50kb	522;-45769;-15748	NM_001005366;NM_032790;NR_049838	ENSG00000089094;ENSG00000276045;NO_ENSEMBL	KDM2B;ORAI1;NO_SYMBOL
chr13	48985540	48987698	-	Colocalization	-2158	0	-	0	48985540	48987698	-	peak61680	3	6	0.0277722	5' UTR (NM_005767, exon 7 of 7)	5' UTR (NM_005767, exon 7 of 7)	1034	NM_001162498	10161	Hs,123464	NM_005767	ENSG00000139679	LPAR6	ARWH1|HYPT8|LAH3|P2RY5|P2Y5	lysophosphatidic acid receptor 6	protein-coding
chr14	105885367	105886336	-	Colocalization	-970	48	+	-48	105885367	105886434	-	peak81167	3	6	0.0277722	promoter-TSS (NM_004689)	promoter-TSS (NM_004689)	175	NR_125384	100507437	Hs,676548	NR_125384	ENSG00000251602	LOC100507437	-	uncharacterized LOC100507437	ncRNA	TTS+10kb;TSS-1500	5805;-385	NM_001195082;NM_004689	ENSG00000226174;ENSG00000182979	TEX22;MTA1
chr15	29862338	29863077	-	Colocalization	-740	604	+	-604	29862338	29864286	-	peak81590	3	6	0.0277722	promoter-TSS (NM_015307)	promoter-TSS (NM_015307)	-385	NM_015307	23359	Hs,383564	NM_015307	ENSG00000104059	FAM189A1	TMEM228	family with sequence similarity 189, member A1	protein-coding	TSS-1500;TSS-1500	486;486	NM_015307;NM_015307	ENSG00000273564;ENSG00000104059	FAM189A1;FAM189A1
chr21	15645715	15646346	-	Colocalization	-630	332	+	-332	15645715	15647008	-	peak134975	3	6	0.0277722	non-coding (NR_003088, exon 1 of 5)	non-coding (NR_003088, exon 1 of 5)	242	NR_003087	150000	Hs,366575	NM_138726	ENSG00000243064	ABCC13	C21orf73|PRED6	ATP binding cassette subfamily C member 13, pseudogene	pseudo
chr5	52775379	52776736	+	Colocalization	-1357	0	-	0	52775379	52776736	+	peak200128	3	6	0.0277722	promoter-TSS (NM_006350)	promoter-TSS (NM_006350)	-206	NM_006350	10468	Hs,9914	NM_006350	ENSG00000134363	FST	FS	follistatin	protein-coding	TSS-1500	-305	NM_006350	ENSG00000134363	FST
chr7	92874806	92875193	-	Colocalization	-388	304	+	-304	92874806	92875802	-	peak245848	3	6	0.0277722	intron (NM_024553, intron 2 of 11)	intron (NM_024553, intron 2 of 11)	13651	NM_017667	55610	Hs,202424	NM_017667	ENSG00000004766	VPS50	CCDC132|VPS54L	VPS50 EARP/GARPII complex subunit	protein-coding	TSS-50kb;INTRON;TSS-50kb	19573;0;26497	NM_001039372;NM_024553;NM_198151	ENSG00000188175;ENSG00000004766;ENSG00000188175	HEPACAM2;VPS50;HEPACAM2
chr7	128045056	128046238	-	Colocalization	-1182	0	-	0	128045056	128046238	-	peak250665	3	6	0.0277722	intron (NM_001304521, intron 1 of 13)	CpG	377	NM_001142574	3614	Hs,654401	NM_000883	ENSG00000106348	IMPDH1	IMPD|IMPD1|IMPDH-I|LCA11|RP10|sWSS2608	IMP (inosine 5'-monophosphate) dehydrogenase 1	protein-coding	TSS-50kb	44009	NM_001114726	ENSG00000224940	PRRT4
chr14	23305296	23307118	-	Colocalization	-1912	40	-	40	23305126	23307208	-	peak72402	2	5	0.0405594	intron (NM_004995, intron 1 of 9)	CpG	425	NM_004995	4323	Hs,2399	NM_004995	ENSG00000157227	MMP14	MMP-14|MMP-X1|MT-MMP|MT-MMP 1|MT1-MMP|MT1MMP|MTMMP1|WNCHRS	matrix metallopeptidase 14 (membrane-inserted)	protein-coding	TSS-50kb;TSS-50kb;TSS-50kb;TSS-50kb;TTS+10kb;TSS-50kb	21161;17248;-34892;-46364;2022;21167	NM_001126105;NM_001126106;NM_014045;NM_173527;NM_178336;NR_040448	ENSG00000155465;ENSG00000155465;ENSG00000197324;ENSG00000139890;ENSG00000172590;NO_ENSEMBL	SLC7A7;SLC7A7;LRP10;REM2;MRPL52;NO_SYMBOL
chr6	150246456	150247911	-	Colocalization	-1455	0	-	0	150246456	150247911	-	peak233453	2	5	0.0405594	Intergenic	CpG	-2896	NR_130110	353091	Hs,558792	NM_001001788	ENSG00000203722	RAET1G	ULBP5	retinoic acid early transcript 1G	protein-coding	TSS-50kb;TSS-50kb;TSS-50kb;TSS-50kb;TSS-50kb;TTS+10kb	2997;30090;-15989;-38058;35115;6641	NM_001001788;NM_001243328;NM_025217;NM_025218;NM_139165;NR_045127	ENSG00000203722;ENSG00000164520;ENSG00000131015;ENSG00000111981;ENSG00000164520;NO_ENSEMBL	RAET1G;RAET1E;ULBP2;ULBP1;RAET1E;NO_SYMBOL
chr11	71935651	71935984	-	Colocalization	-334	301	+	-301	71935651	71936587	-	peak36430	0	3	0.043956	exon (NM_001567, exon 1 of 28)	exon (NM_001567, exon 1 of 28)	237	NM_001567	3636	Hs,523875	NM_001567	ENSG00000165458	INPPL1	OPSMD|SHIP2	inositol polyphosphate phosphatase-like 1	protein-coding	TTS+10kb;1ST EXON	3226;0	NM_000803;NM_001567	ENSG00000165457;ENSG00000165458	FOLR2;INPPL1
chr12	117534824	117535410	-	Colocalization	-586	0	-	0	117534824	117535410	-	peak57574	0	3	0.043956	intron (NM_001168325, intron 1 of 6)	intron (NM_001168325, intron 1 of 6)	2134	NM_001168325	54997	Hs,525709	NM_017899	ENSG00000088992	TESC	CHP3|TSC	tescalcin	protein-coding	INTRON;TSS-50kb	0;-2032	NM_001168325;NR_120464	ENSG00000088992;NO_ENSEMBL	TESC;NO_SYMBOL
chr1	152162041	152162595	-	Colocalization	-554	424	-	424	152161193	152162595	-	peak10330	4	6	0.043956	Intergenic	CpG	-30190	NM_001122965	126638	Hs,376144	NM_152364	ENSG00000215853	RPTN	-	repetin	protein-coding	TSS-50kb	30291	NM_001122965	ENSG00000215853	RPTN
chr1	224803432	224804978	+	Colocalization	-1546	0	-	0	224803432	224804978	+	peak16664	4	6	0.043956	promoter-TSS (NM_152495)	promoter-TSS (NM_152495)	26	NM_152495	149111	Hs,731723	NM_152495	ENSG00000143786	CNIH3	CNIH-3	cornichon family AMPA receptor auxiliary protein 3	protein-coding	TSS-200	-73	NM_152495	ENSG00000143786	CNIH3
chr1	237204904	237207020	-	Colocalization	-2116	0	-	0	237204904	237207020	-	peak17623	4	6	0.043956	intron (NM_001035, intron 1 of 104)	CpG	260	NM_001035	6262	Hs,109514	NM_001035	ENSG00000198626	RYR2	ARVC2|ARVD2|RYR-2|RyR|VTSIP	ryanodine receptor 2 (cardiac)	protein-coding	TSS-50kb	38345	NM_001276687	ENSG00000244020	MT1HL1
chr10	133998892	134000327	-	Colocalization	-1436	486	+	-486	133998892	134001300	-	peak29532	4	6	0.043956	promoter-TSS (NM_006426)	promoter-TSS (NM_006426)	-318	NM_006426	10570	Hs,100058	NM_006426	ENSG00000151640	DPYSL4	CRMP3|DRP-4|ULIP4	dihydropyrimidinase-like 4	protein-coding	TTS+10kb;TSS-1500	1884;-417	NM_001105521;NM_006426	ENSG00000188385;ENSG00000151640	JAKMIP3;DPYSL4
chr11	61447387	61448350	+	Colocalization	-963	0	-	0	61447387	61448350	+	peak35653	4	6	0.043956	promoter-TSS (NM_006133)	promoter-TSS (NM_006133)	-36	NM_006133	747	Hs,241564	NM_006133	ENSG00000134780	DAGLA	C11orf11|DAGL(ALPHA)|DAGLALPHA|NSDDR	diacylglycerol lipase, alpha	protein-coding	TSS-200	-136	NM_006133	ENSG00000134780	DAGLA
chr11	66511695	66513244	-	Colocalization	-1549	0	-	0	66511695	66513244	-	peak36113	4	6	0.043956	intron (NM_001302084, intron 1 of 14)	CpG	263	NM_024650	79703	Hs,292088	NM_024650	ENSG00000173715	C11orf80	-	chromosome 11 open reading frame 80	protein-coding	TSS-50kb	23701	NM_006946	ENSG00000173898	SPTBN2
chr11	67231465	67232695	-	Colocalization	-1230	9	-	9	67231447	67232695	-	peak36167	4	6	0.043956	non-coding (NR_073413, exon 7 of 7)	non-coding (NR_073413, exon 7 of 7)	4677	NR_073409	80194	Hs,288761	NM_025124	ENSG00000172663	TMEM134	-	transmembrane protein 134	protein-coding	TSS-50kb;TSS-50kb;TSS-50kb;TSS-50kb;TSS-50kb;TTS+10kb;TSS-50kb;EXON;TSS-50kb	20880;-19015;-18528;27019;21189;2927;11972;0;-25744	NM_001018070;NM_001302959;NM_003977;NM_005608;NM_020441;NM_145200;NM_206997;NR_073413;NR_106810	ENSG00000172725;NO_ENSEMBL;ENSG00000110711;ENSG00000213402;ENSG00000172725;ENSG00000175544;ENSG00000175514;NO_ENSEMBL;NO_ENSEMBL	CORO1B;NO_SYMBOL;AIP;PTPRCAP;CORO1B;CABP4;GPR152;NO_SYMBOL;NO_SYMBOL
chr12	6309482	6310718	-	Colocalization	-1254	224	+	-224	6309465	6311184	-	peak43300	4	6	0.043956	intron (NM_001769, intron 1 of 7)	CpG	843	NM_001769	928	Hs,114286	NM_001769	ENSG00000010278	CD9	BTCC-1|DRAP-27|MIC3|MRP-1|TSPAN-29|TSPAN29	CD9 molecule	protein-coding
chr12	56137013	56137604	-	Colocalization	-591	252	-	252	56136509	56137604	-	peak49383	4	6	0.043956	promoter-TSS (NM_005811)	promoter-TSS (NM_005811)	-7	NM_005811	10220	Hs,600883	NM_005811	ENSG00000135414	GDF11	BMP-11|BMP11	growth differentiation factor 11	protein-coding	TSS-50kb;TSS-50kb;TSS-50kb;TSS-50kb;TSS-50kb;TSS-50kb;TSS-50kb;TSS-50kb;TSS-200;TTS+10kb	35471;31068;13134;14372;15473;15585;13622;13295;-107;-9290	NM_001144996;NM_001144997;NM_001257389;NM_001257390;NM_001257400;NM_001257401;NM_001267698;NM_001780;NM_005811;NR_026723	ENSG00000135424;ENSG00000135424;ENSG00000135404;ENSG00000135404;ENSG00000135404;ENSG00000135404;ENSG00000135404;ENSG00000135404;ENSG00000135414;NO_ENSEMBL	ITGA7;ITGA7;CD63;CD63;CD63;CD63;CD63;CD63;GDF11;NO_SYMBOL
chr13	97877015	97878392	-	Colocalization	-1377	564	-	564	97875887	97878392	-	peak70025	4	6	0.043956	intron (NM_207304, intron 1 of 6)	intron (NM_207304, intron 1 of 6)	2590	NM_144778	10150	Hs,657347	NM_144778	ENSG00000139793	MBNL2	MBLL|MBLL39|PRO2032	muscleblind-like splicing regulator 2	protein-coding	INTRON;TSS-50kb	0;45365	NM_207304;NR_125725	ENSG00000139793;NO_ENSEMBL	MBNL2;NO_SYMBOL
chr13	102105057	102106616	-	Colocalization	-1559	0	-	0	102105057	102106616	-	peak70455	4	6	0.043956	intron (NM_001271754, intron 1 of 10)	intron (NM_001271754, intron 1 of 10)	893	NM_001271755	9358	Hs,696554	NM_004791	ENSG00000198542	ITGBL1	OSCP|TIED	integrin beta like 1	protein-coding	INTRON;TSS-50kb;TSS-50kb	0;-36566;37124	NM_001271754;NM_001271756;NM_052867	ENSG00000198542;ENSG00000198542;ENSG00000102452	ITGBL1;ITGBL1;NALCN
chr13	113548795	113549911	+	Colocalization	-1116	927	-	-927	113546941	113549911	+	peak71916	4	6	0.043956	Intergenic	Intergenic	74526	NR_034002	100289410	Hs,667436	NR_034002		MCF2L-AS1	-	MCF2L antisense RNA 1	ncRNA	TTS+10kb	7045	NM_032189	ENSG00000068650	ATP11A
chr14	39702666	39703818	-	Colocalization	-1152	0	-	0	39702666	39703818	-	peak74694	4	6	0.043956	5' UTR (NM_054024, exon 1 of 6)	5' UTR (NM_054024, exon 1 of 6)	117	NM_054024	117153	Hs,287694	NM_054024	ENSG00000150526	MIA2	-	melanoma inhibitory activity 2	protein-coding	TSS-50kb;TSS-50kb;TSS-50kb	-33185;-31258;-32359	NM_005930;NM_203354;NM_203356	ENSG00000150527;ENSG00000150527;ENSG00000150527	CTAGE5;CTAGE5;CTAGE5
chr17	7283740	7285156	-	Colocalization	-1416	0	-	0	7283740	7285156	-	peak90170	4	6	0.043956	intron (NM_001251902, intron 1 of 12)	CpG	155	NM_003985	8711	Hs,203420	NM_003985	ENSG00000174292	TNK1	-	tyrosine kinase, non-receptor, 1	protein-coding	TTS+10kb;TSS-50kb;TSS-50kb;TSS-50kb	-8698;-27153;-44586;-39330	NM_020360;NM_020795;NM_175734;NM_199339	ENSG00000187838;ENSG00000169992;ENSG00000184560;ENSG00000181323	TMEM256-PLSCR3;NLGN2;C17orf74;SPEM1
chr17	61600105	61600958	-	Colocalization	-853	0	-	0	61600105	61600958	-	peak92898	4	6	0.043956	promoter-TSS (NM_173092)	promoter-TSS (NM_173092)	-163	NM_001278920	81033	Hs,591177	NM_030779	ENSG00000173826	KCNH6	ERG-2|ERG2|HERG2|Kv11,2|hERG-2	potassium channel, voltage gated eag related subfamily H, member 6	protein-coding	TSS-50kb;TSS-1500	-27363;-262	NM_005828;NM_173092	ENSG00000136485;ENSG00000173826	DCAF7;KCNH6
chr19	4181906	4182945	-	Colocalization	-1039	0	-	0	4181906	4182945	-	peak104669	4	6	0.043956	promoter-TSS (NM_133475)	promoter-TSS (NM_133475)	170	NM_001193285	51548	Hs,423756	NM_016539	ENSG00000077463	SIRT6	SIR2L6	sirtuin 6	protein-coding	TTS+10kb;TSS-50kb;TSS-1500	9476;-47213;-1024	NM_001271997;NM_005755;NM_133475	ENSG00000060566;ENSG00000105246;ENSG00000089847	CREB3L3;EBI3;ANKRD24
chr19	4768841	4769258	-	Colocalization	-417	264	+	-264	4768841	4769786	-	peak104712	4	6	0.043956	non-coding (NR_027148, exon 1 of 3)	non-coding (NR_027148, exon 1 of 3)	197	NR_027148	284424	Hs,326728	NM_174947	ENSG00000176840	MIR7-3HG	C19orf30|Huh7|LINC00306|NCRNA00306|PGSF1|uc002mbe,2	MIR7-3 host gene	ncRNA	TSS-50kb;TSS-50kb;TSS-1500	-22513;45560;-1467	NM_018708;NM_139159;NR_029607	ENSG00000141965;ENSG00000142002;NO_ENSEMBL	FEM1A;DPP9;NO_SYMBOL
chr2	206549729	206551056	-	Colocalization	-1327	0	-	0	206549729	206551056	-	peak128020	4	6	0.043956	intron (NM_003872, intron 1 of 16)	CpG	3169	NM_201264	8828	Hs,471200	NM_003872	ENSG00000118257	NRP2	NP2|NPN2|PRO2714|VEGF165R2	neuropilin 2	protein-coding
chr2	235860910	235861677	-	Colocalization	-767	456	-	456	235859998	235861677	-	peak130597	4	6	0.043956	intron (NM_014521, intron 1 of 5)	CpG	210	NM_014521	23677	Hs,516777	NM_014521	ENSG00000130147	SH3BP4	BOG25|TTP	SH3-domain binding protein 4	protein-coding
chr21	45285380	45285823	+	Colocalization	-442	198	-	-198	45284986	45285823	+	peak138901	4	6	0.043956	intron (NM_020132, intron 1 of 9)	intron (NM_020132, intron 1 of 9)	289	NM_020132	56894	Hs,248785	NM_020132	ENSG00000160216	AGPAT3	LPAAT-GAMMA1|LPAAT3	1-acylglycerol-3-phosphate O-acyltransferase 3	protein-coding	INTRON	0	NM_020132	ENSG00000160216	AGPAT3
chr22	46439687	46442313	-	Colocalization	-2626	0	-	0	46439687	46442313	-	peak140941	4	6	0.043956	promoter-TSS (NR_027036)	promoter-TSS (NR_027036)	-252	NR_027036	100271722	Hs,528519	NR_027036		LINC00899	-	long intergenic non-protein coding RNA 899	ncRNA	TTS+10kb;TSS-50kb;TSS-50kb;TSS-1500;TSS-50kb	-5438;-40976;-8825;353;-46023	NM_018280;NR_027033;NR_027034;NR_027036;NR_037413	ENSG00000182257;NO_ENSEMBL;NO_ENSEMBL;NO_ENSEMBL;NO_ENSEMBL	PRR34;NO_SYMBOL;NO_SYMBOL;NO_SYMBOL;NO_SYMBOL
chr5	133702679	133703031	-	Colocalization	-352	117	-	117	133702446	133703031	-	peak210944	4	6	0.043956	promoter-TSS (NM_016508)	promoter-TSS (NM_016508)	26	NM_016508	51265	Hs,719926	NM_016508	ENSG00000006837	CDKL3	NKIAMRE	cyclin-dependent kinase-like 3	protein-coding	TSS-50kb;TSS-200	-4228;74	NM_003337;NM_016508	ENSG00000119048;ENSG00000006837	UBE2B;CDKL3
chr5	140463923	140464846	-	Colocalization	-923	0	-	0	140463923	140464846	-	peak211505	4	6	0.043956	Intergenic	Intergenic	-6776	NR_105056	101926905	Hs,570900	NR_105056		LOC101926905	-	uncharacterized LOC101926905	ncRNA	TSS-50kb;TSS-50kb;TSS-50kb;TSS-50kb	-9906;-15541;-37047;6876	NM_018936;NM_018937;NM_018938;NR_105056	ENSG00000112852;ENSG00000113205;ENSG00000081818;NO_ENSEMBL	PCDHB2;PCDHB3;PCDHB4;NO_SYMBOL
chr8	54792237	54794397	-	Colocalization	-2160	0	-	0	54792237	54794397	-	peak258579	4	6	0.043956	promoter-TSS (NM_003702)	promoter-TSS (NM_003702)	-115	NR_104578	8601	Hs,368733	NM_003702	ENSG00000147509	RGS20	RGSZ1|ZGAP1|g(z)GAP|gz-GAP	regulator of G-protein signaling 20	protein-coding	TSS-1500;TSS-50kb;TSS-50kb	-214;37547;37816	NM_003702;NM_015941;NM_213620	ENSG00000147509;ENSG00000047249;ENSG00000047249	RGS20;ATP6V1H;ATP6V1H
chrX	55934281	55935861	-	Colocalization	-1580	0	-	0	55934281	55935861	-	peak283031	4	6	0.043956	Intergenic	Intergenic	190961	NM_006064	10325	Hs,50282	NM_006064	ENSG00000083750	RRAGB	RAGB|bA465E19,1	Ras-related GTP binding B	protein-coding

## Sheet: Differential peaks-C2
Supplemental Table 12: Differential ATAC-seq open chromatin peaks at C2-sites (inactive enhancers).
Chromosome	Start	End	Strand	Result:Differential peaks-C2 coloc to Differential peaks	BorderDist:Differential peaks-C2 coloc to Differential peaks	CenterDist:Differential peaks-C2 coloc to Differential peaks	Direction to the nearest Differential peaks-region	Rel. position of the nearest Differential peaks-region	Start coordinate for the nearest Differential peaks-region	End coordinate for the nearest Differential peaks-region	Strand location of the nearest Differential peaks-region	PeakID from Differential peaks	n ND	n T2D	fisherP from Differential peaks	Annotation from Differential peaks	Detailed.Annotation from Differential peaks	Distance.to.TSS from Differential peaks	Nearest.PromoterID from Differential peaks	Entrez.ID from Differential peaks	Nearest.Unigene from Differential peaks	Nearest.Refseq from Differential peaks	Nearest.Ensembl from Differential peaks	Gene.Name from Differential peaks	Gene.Alias from Differential peaks	Gene.Description from Differential peaks	Gene.Type from Differential peaks	Dist.Group from Differential peaks	Dist.Distance from Differential peaks	Dist.RefSeq from Differential peaks	Dist.ENSEMBL from Differential peaks	Dist.Symbol from Differential peaks
chr10	28957371	28957813	+	Colocalization	-442	242	+	242	28957371	28958298	+	peak20892	2	6	0.00699301	Intergenic	CpG	-8589	NM_012342	25805	Hs,533336	NM_012342	ENSG00000095739	BAMBI	NMA	BMP and activin membrane-bound inhibitor	protein-coding	TSS-50kb	-8689	NM_012342	ENSG00000095739	BAMBI
chr10	28957832	28958298	+	Colocalization	-466	231	-	-231	28957371	28958298	+	peak20892	2	6	0.00699301	Intergenic	CpG	-8589	NM_012342	25805	Hs,533336	NM_012342	ENSG00000095739	BAMBI	NMA	BMP and activin membrane-bound inhibitor	protein-coding	TSS-50kb	-8689	NM_012342	ENSG00000095739	BAMBI
chr10	43446740	43448020	+	Colocalization	-1280	143	+	143	43446740	43448306	+	peak21675	2	6	0.00699301	Intergenic	Intergenic	29432	NR_126352	104266963	Hs,559152	NR_126352	ENSG00000229630	LINC01264	-	long intergenic non-protein coding RNA 1264	ncRNA	TSS-50kb	-45587	NR_049836	NO_ENSEMBL	NO_SYMBOL
chr12	92860136	92860972	-	Colocalization	-836	0	-	0	92860136	92860972	-	peak55321	2	6	0.00699301	Intergenic	Intergenic	-38630	NM_001025232	574016	Hs,551199	NM_001025232	ENSG00000205057	CLLU1OS	-	chronic lymphocytic leukemia up-regulated 1 opposite strand	protein-coding	TSS-50kb	38731	NM_001025232	ENSG00000205057	CLLU1OS
chr13	38473817	38474419	-	Colocalization	-658	115	+	-115	38473761	38474705	-	peak60416	2	6	0.00699301	Intergenic	L1P1|LINE|L1	-30294	NM_001135958	7223	Hs,262960	NM_003306	ENSG00000133107	TRPC4	HTRP-4|HTRP4|TRP4	transient receptor potential cation channel, subfamily C, member 4	protein-coding	TSS-50kb	30395	NM_003306	ENSG00000133107	TRPC4
chr7	155005853	155006767	-	Colocalization	-914	0	-	0	155005853	155006767	-	peak253239	2	6	0.00699301	Intergenic	Intergenic	-83176	NM_198337	3638	Hs,520819	NM_005542	ENSG00000186480	INSIG1	CL-6|CL6	insulin induced gene 1	protein-coding
chr1	77099635	77099682	+	Colocalization	-47	478	-	-478	77098679	77099682	+	peak5587	1	5	0.010989	Intergenic	Intergenic	-234005	NM_030965	81849	Hs,303609	NM_030965		ST6GALNAC5	SIAT7E|ST6GalNAcV	ST6 (alpha-N-acetyl-neuraminyl-2,3-beta-galactosyl-1,3)-N-acetylgalactosaminide alpha-2,6-sialyltransferase 5	protein-coding	TTS+10kb	2612	NM_152996	ENSG00000184005	ST6GALNAC3
chr15	65707231	65707999	-	Colocalization	-768	0	-	0	65707231	65707999	-	peak83723	1	5	0.010989	intron (NM_020962, intron 1 of 19)	intron (NM_020962, intron 1 of 19)	7795	NM_020962	57722	Hs,458607	NM_020962	ENSG00000103742	IGDCC4	DDM36|NOPE	immunoglobulin superfamily, DCC subclass, member 4	protein-coding	TSS-50kb;INTRON	37338;0	NM_004884;NM_020962	ENSG00000174498;ENSG00000103742	IGDCC3;IGDCC4
chr2	188850866	188851686	-	Colocalization	-1003	51	+	-51	188850683	188851971	-	peak125401	1	5	0.010989	Intergenic	Intergenic	301091	NR_126396	104355152		NR_126396	ENSG00000231689	LINC01090	-	long intergenic non-protein coding RNA 1090	ncRNA
chr3	147983253	147984310	-	Colocalization	-1056	8	-	8	147983239	147984310	-	peak158234	1	5	0.010989	Intergenic	Intergenic	-431883	NM_009585	185	Hs,477887	NM_000685	ENSG00000144891	AGTR1	AG2S|AGTR1B|AT1|AT1AR|AT1B|AT1BR|AT1R|AT2R1|HAT1R	angiotensin II receptor, type 1	protein-coding
chr4	11074716	11075936	-	Colocalization	-1220	0	-	0	11074716	11075936	-	peak165983	1	5	0.010989	Intergenic	MIR|SINE|MIR	-295125	NR_030298	693157		NR_030298	ENSG00000207716	MIR572	MIRN572|hsa-mir-572	microRNA 572	ncRNA
chr4	28464418	28465207	-	Colocalization	-790	52	-	52	28464312	28465207	-	peak168374	1	5	0.010989	Intergenic	Intergenic	-356444	NR_036237	100422937		NR_036237		MIR4275	-	microRNA 4275	ncRNA
chr7	12463242	12463894	-	Colocalization	-652	560	-	560	12462121	12463894	-	peak236806	1	5	0.010989	Intergenic	Intergenic	-19156	NM_001135924	221806	Hs,669526	NM_001135924	ENSG00000146530	VWDE	-	von Willebrand factor D and EGF domains	protein-coding	TSS-50kb	19257	NM_001135924	ENSG00000146530	VWDE
chr8	123733810	123734474	-	Colocalization	-664	0	-	0	123733810	123734474	-	peak269349	1	5	0.010989	Intergenic	Intergenic	-27797	NR_126348	104266958	Hs,575540	NR_126348	ENSG00000253819	LINC01151	-	long intergenic non-protein coding RNA 1151	ncRNA	TSS-50kb	27898	NR_126348	NO_ENSEMBL	NO_SYMBOL
chr12	3471967	3472292	+	Colocalization	-324	43	-	-43	3471882	3472292	+	peak43112	0	4	0.010989	Intergenic	Intergenic	-18428	NM_001256536	56341	Hs,504530	NM_019854	ENSG00000111218	PRMT8	HRMT1L3|HRMT1L4	protein arginine methyltransferase 8	protein-coding	TSS-50kb	-18527	NM_001256536	ENSG00000111218	PRMT8
chr12	83101959	83102921	+	Colocalization	-962	377	-	-377	83101205	83102921	+	peak53433	0	4	0.010989	intron (NM_152588, intron 1 of 11)	intron (NM_152588, intron 1 of 11)	21129	NM_152588	160335	Hs,577775	NM_152588	ENSG00000179104	TMTC2	IBDBP1	transmembrane and tetratricopeptide repeat containing 2	protein-coding	INTRON	0	NM_152588	ENSG00000179104	TMTC2
chr5	38535174	38536280	+	Colocalization	-1106	127	-	-127	38534920	38536280	+	peak198701	0	4	0.010989	intron (NM_002310, intron 1 of 19)	MER58A|DNA|hAT-Charlie	21148	NM_001127671	3977	Hs,133421	NM_002310	ENSG00000113594	LIFR	CD118|LIF-R|SJS2|STWS|SWS	leukemia inhibitory factor receptor alpha	protein-coding	TSS-50kb	-21387	NR_103554	NO_ENSEMBL	NO_SYMBOL
chr1	67858703	67859881	+	Colocalization	-1178	0	-	0	67858703	67859881	+	peak4484	3	6	0.0277722	intron (NR_047583, intron 13 of 13)	intron (NR_047583, intron 13 of 13)	36831	NM_001018069	26135	Hs,530412	NM_015640	ENSG00000142864	SERBP1	CGI-55|CHD3IP|HABP4L|PAI-RBP1|PAIRBP1	SERPINE1 mRNA binding protein 1	protein-coding	INTRON	0	NR_047583	NO_ENSEMBL	NO_SYMBOL
chr1	168573210	168573357	-	Colocalization	-146	342	-	342	168572528	168573357	-	peak11411	3	6	0.0277722	Intergenic	LTR88a|LTR|Gypsy?	27232	NM_002995	6375	Hs,546295	NM_002995	ENSG00000143184	XCL1	ATAC|LPTN|LTN|SCM-1|SCM-1a|SCM1|SCM1A|SCYC1	chemokine (C motif) ligand 1	protein-coding
chr1	223885846	223886451	-	Colocalization	-605	0	-	0	223885846	223886451	-	peak16588	3	6	0.0277722	Intergenic	Intergenic	-3146	NM_001146068	824	Hs,350899	NM_001748	ENSG00000162909	CAPN2	CANP2|CANPL2|CANPml|mCANP	calpain 2, (m/II) large subunit	protein-coding	TSS-50kb;TSS-50kb;TSS-50kb	32813;-3246;-14070	NM_001143962;NM_001146068;NM_001748	ENSG00000203697;ENSG00000162909;ENSG00000162909	CAPN8;CAPN2;CAPN2
chr14	85058157	85058793	-	Colocalization	-636	0	-	0	85058157	85058793	-	peak79383	3	6	0.0277722	Intergenic	Intergenic	-801748	NR_102737	100996280	Hs,135735	NR_102737	ENSG00000259107	LINC00911	-	long intergenic non-protein coding RNA 911	ncRNA
chr2	10200359	10201019	-	Colocalization	-660	0	-	0	10200359	10201019	-	peak108233	3	6	0.0277722	intron (NM_001037160, intron 2 of 2)	intron (NM_001037160, intron 2 of 2)	16317	NM_001177718	8462	Hs,12229	NM_003597	ENSG00000172059	KLF11	FKLF|FKLF1|MODY7|TIEG2|Tieg3	Kruppel-like factor 11	protein-coding	INTRON;TTS+10kb	0;5827	NM_001037160;NM_001177718	ENSG00000205795;ENSG00000172059	CYS1;KLF11
chr2	25008525	25009193	-	Colocalization	-668	0	-	0	25008525	25009193	-	peak109202	3	6	0.0277722	Intergenic	MER5A|DNA|hAT-Charlie	-7316	NM_001199803	79172	Hs,731569	NM_024322	ENSG00000138092	CENPO	CENP-O|ICEN-36|MCM21R	centromere protein O	protein-coding	TTS+10kb;TSS-50kb	-4376;-7415	NM_001013663;NM_001199803	ENSG00000184924;ENSG00000138092	PTRHD1;CENPO
chr2	198736307	198737191	+	Colocalization	-884	64	-	-64	198736179	198737191	+	peak127152	3	6	0.0277722	intron (NM_006226, intron 1 of 5)	intron (NM_006226, intron 1 of 5)	67259	NM_006226	5334	Hs,153322	NM_006226	ENSG00000115896	PLCL1	PLCE|PLCL|PLDL1|PPP1R127|PRIP	phospholipase C-like 1	protein-coding	INTRON	0	NM_006226	ENSG00000115896	PLCL1
chr2	236342633	236342986	-	Colocalization	-466	359	-	359	236341802	236343100	-	peak130630	3	6	0.0277722	Intergenic	Intergenic	-60282	NM_001037131	116987	Hs,435039	NM_014914	ENSG00000157985	AGAP1	AGAP-1|CENTG2|GGAP1|cnt-g2	ArfGAP with GTPase domain, ankyrin repeat and PH domain 1	protein-coding
chr3	90231551	90231906	-	Colocalization	-355	0	-	0	90231551	90231906	-	peak151752	3	6	0.0277722	Intergenic	AluSx1|SINE|Alu	1075055	NM_182644	2042	Hs,123642	NM_005233	ENSG00000044524	EPHA3	EK4|ETK|ETK1|HEK|HEK4|TYRO4	EPH receptor A3	protein-coding
chr4	71996481	71997415	-	Colocalization	-934	198	-	198	71996084	71997415	-	peak174704	3	6	0.0277722	Intergenic	Intergenic	-56253	NM_001134742	8671	Hs,5462	NM_003759	ENSG00000080493	SLC4A4	HNBC1|KNBC|NBC1|NBC2|NBCe1-A|SLC4A5|hhNMC|pNBC	solute carrier family 4 (sodium bicarbonate cotransporter), member 4	protein-coding
chr4	123679278	123679713	-	Colocalization	-434	110	-	110	123679060	123679713	-	peak182354	3	6	0.0277722	Intergenic	Intergenic	25530	NM_001178007	166379	Hs,400698	NM_152618	ENSG00000181004	BBS12	C4orf24	Bardet-Biedl syndrome 12	protein-coding	TSS-50kb	25429	NR_024041	NO_ENSEMBL	NO_SYMBOL
chr4	153164899	153165539	-	Colocalization	-640	60	+	-60	153164899	153165659	-	peak186960	3	6	0.0277722	Intergenic	Intergenic	-93528	NR_104273	102191832	Hs,712524	NR_104273	ENSG00000270751	DEAR	DEspR	dual endothelin-1(VEGFsp)/angiotensin II receptor pseudogene	pseudo
chr5	63257573	63258731	-	Colocalization	-1473	163	+	-163	63257258	63259372	-	peak201270	3	6	0.0277722	promoter-TSS (NM_000524)	promoter-TSS (NM_000524)	-196	NM_000524	3350	Hs,247940	NM_000524		HTR1A	5-HT-1A|5-HT1A|5HT1a|ADRB2RL1|ADRBRL1|G-21|PFMCD	5-hydroxytryptamine (serotonin) receptor 1A, G protein-coupled	protein-coding	TSS-1500	297	NM_000524	ENSG00000178394	HTR1A
chr5	115961697	115962647	-	Colocalization	-950	0	-	0	115961697	115962647	-	peak208550	3	6	0.0277722	Intergenic	Intergenic	-51550	NM_020796	57556	Hs,156967	NM_020681	ENSG00000092421	SEMA6A	HT018|SEMA|SEMA6A1|SEMAQ|VIA	sema domain, transmembrane domain (TM), and cytoplasmic domain, (semaphorin) 6A	protein-coding
chr5	167412051	167412882	+	Colocalization	-871	20	+	20	167412010	167412961	+	peak214126	3	6	0.0277722	intron (NM_001080428, intron 2 of 24)	intron (NM_001080428, intron 2 of 24)	230545	NM_001080428	57451	Hs,631957	NM_001080428	ENSG00000145934	TENM2	ODZ2|TEN-M2|TNM2|ten-2	teneurin transmembrane protein 2	protein-coding	INTRON	0	NM_001080428	NO_ENSEMBL	NO_SYMBOL
chr6	25411432	25412200	+	Colocalization	-768	0	-	0	25411432	25412200	+	peak216837	3	6	0.0277722	intron (NM_017640, intron 2 of 36)	intron (NM_017640, intron 2 of 36)	132160	NM_001173977	55604	Hs,649550	NM_017640	ENSG00000079691	LRRC16A	CARMIL|CARMIL1|CARMIL1a|LRRC16|dJ501N12,1|dJ501N12,5	leucine rich repeat containing 16A	protein-coding	INTRON	0	NM_017640	ENSG00000079691	CARMIL1
chr7	73061881	73062758	-	Colocalization	-877	0	-	0	73061881	73062758	-	peak242807	3	6	0.0277722	Intergenic	CpG	-19854	NM_001077621	155382	Hs,647037	NM_152560	ENSG00000176428	VPS37D	WBSCR24	vacuolar protein sorting 37 homolog D (S, cerevisiae)	protein-coding	TSS-50kb;TSS-50kb;TSS-50kb	-19953;23551;-35677	NM_001077621;NM_032954;NR_045512	ENSG00000176428;ENSG00000009950;NO_ENSEMBL	VPS37D;MLXIPL;NO_SYMBOL
chr8	73163294	73164354	-	Colocalization	-1221	21	-	21	73163091	73164515	-	peak261297	3	6	0.0277722	promoter-TSS (NR_033867)	promoter-TSS (NR_033867)	66	NR_033867	392232	Hs,454043	NR_033867	ENSG00000250979	LOC392232	-	transient receptor potential cation channel, subfamily A, member 1 pseudogene	pseudo	TSS-200	35	NR_033867	NO_ENSEMBL	NO_SYMBOL
chr8	82214344	82214965	-	Colocalization	-620	160	+	-160	82214344	82215283	-	peak262843	3	6	0.0277722	Intergenic	Intergenic	22096	NM_001444	2171	Hs,408061	NM_001444	ENSG00000164687	FABP5	E-FABP|EFABP|KFABP|PA-FABP|PAFABP	fatty acid binding protein 5 (psoriasis-associated)	protein-coding
chr9	17004815	17005859	-	Colocalization	-1044	42	-	42	17004731	17005859	-	peak273595	3	6	0.0277722	Intergenic	Intergenic	-129694	NM_001286985	54875	Hs,435381	NM_017738	ENSG00000044459	CNTLN	C9orf101|C9orf39|bA340N12,1	centlein, centrosomal protein	protein-coding
chrX	73769878	73770428	-	Colocalization	-550	121	+	-121	73769878	73770671	-	peak283336	3	6	0.0277722	Intergenic	Intergenic	64186	NM_183353	51132	Hs,653288	NM_016120		RLIM	NY-REN-43|RNF12	ring finger protein, LIM domain interacting	protein-coding
chr3	36933012	36933654	-	Colocalization	-642	0	-	0	36933012	36933654	-	peak145745	6	0	0.0277722	intron (NM_014831, intron 6 of 22)	intron (NM_014831, intron 6 of 22)	53215	NM_014831	9881	Hs,170999	NM_014831	ENSG00000168016	TRANK1	LBA1	tetratricopeptide repeat and ankyrin repeat containing 1	protein-coding	INTRON	0	NM_014831	ENSG00000168016	TRANK1
chr17	55792143	55792619	-	Colocalization	-506	77	-	77	55791959	55792649	-	peak92607	7	1	0.0405594	Intergenic	Intergenic	30386	NM_001282544	101927581	Hs,540784	NM_001282544	ENSG00000166329	CCDC182	-	coiled-coil domain containing 182	protein-coding
chr1	79115076	79116249	-	Colocalization	-1173	0	-	0	79115076	79116249	-	peak5796	2	5	0.0405594	intron (NM_006417, intron 1 of 8)	intron (NM_006417, intron 1 of 8)	186	NM_006417	10561	Hs,82316	NM_006417	ENSG00000137965	IFI44	MTAP44|TLDC5|p44	interferon-induced protein 44	protein-coding	INTRON;TTS+10kb	0;3933	NM_006417;NM_006820	ENSG00000137965;ENSG00000137959	IFI44;IFI44L
chr1	197243876	197244606	-	Colocalization	-730	0	-	0	197243876	197244606	-	peak14047	2	5	0.0405594	intron (NR_047563, intron 1 of 12)	MLT1C|LTR|ERVL-MaLR	6907	NR_047564	23418	Hs,126135	NM_012076	ENSG00000134376	CRB1	LCA8|RP12	crumbs family member 1, photoreceptor morphogenesis associated	protein-coding
chr10	7602935	7603935	-	Colocalization	-1000	263	-	263	7602410	7603935	-	peak18894	2	5	0.0405594	3' UTR (NM_032817, exon 11 of 11)	3' UTR (NM_032817, exon 11 of 11)	58463	NM_032817	80760	Hs,498586	NM_030569	ENSG00000123243	ITIH5	ITI-HC5|PP14776	inter-alpha-trypsin inhibitor heavy chain family, member 5	protein-coding
chr10	17776491	17777288	+	Colocalization	-798	259	+	259	17776491	17777807	+	peak19857	2	5	0.0405594	Intergenic	LTR40a|LTR|ERVL	-17111	NM_001098844	653567	Hs,564139	NM_001013629	ENSG00000148483	TMEM236	FAM23A|FAM23B|bA162I21,2|bA16O1,2	transmembrane protein 236	protein-coding	TSS-50kb	-17210	NM_001098844	ENSG00000148483	TMEM236
chr10	30990295	30990978	+	Colocalization	-683	0	-	0	30990295	30990978	+	peak21044	2	5	0.0405594	intron (NR_036438, intron 5 of 9)	intron (NR_036438, intron 5 of 9)	9434	NR_036438	645954	Hs,408581	NR_036438		SVILP1	-	supervillin pseudogene 1	pseudo	INTRON	0	NR_036438	NO_ENSEMBL	NO_SYMBOL
chr10	62406549	62407244	-	Colocalization	-696	534	-	534	62405480	62407244	-	peak23956	2	5	0.0405594	intron (NM_001204403, intron 1 of 43)	intron (NM_001204403, intron 1 of 43)	-73648	NM_001204404	288	Hs,499725	NM_001149	ENSG00000151150	ANK3	ANKYRIN-G|MRT37	ankyrin 3, node of Ranvier (ankyrin G)	protein-coding	INTRON	0	NM_001204403	ENSG00000151150	ANK3
chr10	115697469	115698123	-	Colocalization	-654	13	-	13	115697443	115698123	-	peak28527	2	5	0.0405594	Intergenic	L2c|LINE|L2	83392	NM_198514	374354	Hs,369924	NM_198514		NHLRC2	-	NHL repeat containing 2	protein-coding
chr11	49229452	49230294	-	Colocalization	-842	155	-	155	49229143	49230294	-	peak35094	2	5	0.0405594	intron (NM_001193471, intron 1 of 19)	CpG	503	NM_001014986	2346	Hs,645352	NM_004476	ENSG00000086205	FOLH1	FGCP|FOLH|GCP2|GCPII|NAALAD1|NAALAdase|PSM|PSMA|mGCP	folate hydrolase (prostate-specific membrane antigen) 1	protein-coding
chr11	104788351	104789546	-	Colocalization	-1418	14	+	-14	104788127	104789797	-	peak40312	2	5	0.0405594	promoter-TSS (NR_034079)	promoter-TSS (NR_034079)	-60	NR_034078	643733	Hs,713751	NR_034078	ENSG00000235505	LOC643733	-	caspase 4, apoptosis-related cysteine peptidase pseudogene	pseudo	TSS-50kb;TSS-200	19666;161	NR_034068;NR_034079	NO_ENSEMBL;NO_ENSEMBL	NO_SYMBOL;NO_SYMBOL
chr12	6290993	6291939	+	Colocalization	-946	0	-	0	6290993	6291939	+	peak43298	2	5	0.0405594	Intergenic	Intergenic	-18016	NM_001769	928	Hs,114286	NM_001769	ENSG00000010278	CD9	BTCC-1|DRAP-27|MIC3|MRP-1|TSPAN-29|TSPAN29	CD9 molecule	protein-coding	TSS-50kb	-18115	NM_001769	ENSG00000010278	CD9
chr12	10078383	10078830	-	Colocalization	-448	107	-	107	10078168	10078830	-	peak43638	2	5	0.0405594	intron (NM_207375, intron 2 of 4)	LOR1a|LTR|ERV1	6481	NM_207375	387836	Hs,527665	NM_207375	ENSG00000188393	CLEC2A	INPE5792|KACL|PILAR|UNQ5792	C-type lectin domain family 2, member A	protein-coding	TSS-50kb;TSS-50kb	-25515;-45608	NM_001207010;NM_001300730	ENSG00000172322;ENSG00000172322	CLEC12A;CLEC12A
chr12	71988010	71988486	+	Colocalization	-476	174	+	174	71988010	71988834	+	peak51281	2	5	0.0405594	Intergenic	Intergenic	-69255	NM_031435	83591	Hs,245798	NM_031435	ENSG00000173451	THAP2	-	THAP domain containing, apoptosis associated protein 2	protein-coding	TTS+10kb	8435	NM_001277226	ENSG00000139292	LGR5
chr13	108956368	108957241	+	Colocalization	-873	0	-	0	108956368	108957241	+	peak71519	2	5	0.0405594	intron (NM_006573, intron 5 of 5)	intron (NM_006573, intron 5 of 5)	34828	NM_006573	10673	Hs,525157	NM_006573	ENSG00000102524	TNFSF13B	BAFF|BLYS|CD257|DTL|TALL-1|TALL1|THANK|TNFSF20|ZTNF4	tumor necrosis factor (ligand) superfamily, member 13b	protein-coding	INTRON	0	NM_006573	ENSG00000102524	TNFSF13B
chr14	43399098	43399756	-	Colocalization	-658	0	-	0	43399098	43399756	-	peak75232	2	5	0.0405594	Intergenic	LTR41|LTR|ERVL	1322663	NM_152447	145581	Hs,136893	NM_152447	ENSG00000165379	LRFN5	C14orf146|FIGLER8|SALM5	leucine rich repeat and fibronectin type III domain containing 5	protein-coding
chr14	52534565	52536357	-	Colocalization	-1828	107	+	-107	52534529	52536606	-	peak76507	2	5	0.0405594	exon (NM_007361, exon 1 of 22)	exon (NM_007361, exon 1 of 22)	378	NM_007361	22795	Hs,369840	NM_007361	ENSG00000087303	NID2	NID-2	nidogen 2 (osteonidogen)	protein-coding	1ST EXON	0	NM_007361	ENSG00000087303	NID2
chr14	103557527	103558252	-	Colocalization	-725	0	-	0	103557527	103558252	-	peak80949	2	5	0.0405594	Intergenic	CpG	-8591	NM_001077594	91828	Hs,37712	NM_001077594	ENSG00000205436	EXOC3L4	C14orf73	exocyst complex component 3-like 4	protein-coding	TSS-50kb;TSS-50kb;TSS-50kb	-8690;34249;-34873	NM_001077594;NM_006035;NM_006291	ENSG00000205436;ENSG00000198752;ENSG00000185215	EXOC3L4;CDC42BPB;TNFAIP2
chr15	45111552	45112248	-	Colocalization	-696	475	+	-475	45111552	45113198	-	peak82496	2	5	0.0405594	Intergenic	MIRb|SINE|MIR	83815	NM_001301145	140691	Hs,745248	NM_080745	ENSG00000185880	TRIM69	HSD-34|HSD34|RNF36|Trif	tripartite motif containing 69	protein-coding
chr18	5284956	5285926	-	Colocalization	-970	98	+	-98	5284956	5286122	-	peak94794	2	5	0.0405594	Intergenic	Intergenic	10162	NM_001243702	7541	Hs,592340	NM_003409	ENSG00000198081	ZBTB14	ZF5|ZFP-161|ZFP-5|ZFP161|ZNF478	zinc finger and BTB domain containing 14	protein-coding	TTS+10kb;TSS-50kb	-3578;47612	NM_001143823;NR_026849	ENSG00000198081;NO_ENSEMBL	ZBTB14;NO_SYMBOL
chr18	21578819	21579489	-	Colocalization	-670	0	-	0	21578819	21579489	-	peak95854	2	5	0.0405594	intron (NR_110796, intron 5 of 5)	intron (NR_110796, intron 5 of 5)	6417	NM_153211	125488	Hs,128576	NM_153211	ENSG00000168234	TTC39C	C18orf17|HsT2697	tetratricopeptide repeat domain 39C	protein-coding	TSS-50kb;INTRON	-15329;0	NM_001243425;NR_110796	ENSG00000168234;NO_ENSEMBL	TTC39C;NO_SYMBOL
chr18	58316704	58316880	-	Colocalization	-176	670	+	-670	58316704	58318221	-	peak101104	2	5	0.0405594	Intergenic	Intergenic	-277462	NM_005912	4160	Hs,532833	NM_005912	ENSG00000166603	MC4R	-	melanocortin 4 receptor	protein-coding
chr18	58316974	58317855	-	Colocalization	-1151	48	+	-48	58316704	58318221	-	peak101104	2	5	0.0405594	Intergenic	Intergenic	-277462	NM_005912	4160	Hs,532833	NM_005912	ENSG00000166603	MC4R	-	melanocortin 4 receptor	protein-coding
chr2	27975661	27976276	+	Colocalization	-615	204	-	-204	27975253	27976276	+	peak109448	2	5	0.0405594	Intergenic	Intergenic	-18819	NM_004891	9553	Hs,515879	NM_004891	ENSG00000243147	MRPL33	C2orf1|L33mt|MRP-L33|RPL33L	mitochondrial ribosomal protein L33	protein-coding	TSS-50kb	-18919	NM_004891	ENSG00000243147	MRPL33
chr2	158192481	158193108	-	Colocalization	-627	0	-	0	158192481	158193108	-	peak121159	2	5	0.0405594	Intergenic	Intergenic	-8570	NM_001009959	57471	Hs,443894	NM_020711	ENSG00000136541	ERMN	JN|KIAA1189	ermin	protein-coding	TSS-50kb;TSS-50kb;TSS-50kb	8670;9074;10435	NM_001009959;NM_001304345;NM_020711	ENSG00000136541;ENSG00000136541;ENSG00000136541	ERMN;ERMN;ERMN
chr2	185135933	185136505	-	Colocalization	-572	533	+	-533	185135933	185137570	-	peak124757	2	5	0.0405594	Intergenic	Intergenic	-106950	NR_039638	100616305		NR_039638	ENSG00000266808	MIR548AE1	-	microRNA 548ae-1	ncRNA
chr2	185136518	185137506	-	Colocalization	-1052	260	-	260	185135933	185137570	-	peak124757	2	5	0.0405594	Intergenic	Intergenic	-106950	NR_039638	100616305		NR_039638	ENSG00000266808	MIR548AE1	-	microRNA 548ae-1	ncRNA
chr2	213641650	213642202	+	Colocalization	-552	24	-	-24	213641603	213642202	+	peak128871	2	5	0.0405594	Intergenic	Intergenic	-18152	NR_131941	102725079	Hs,176124	NR_131941		LOC102725079	-	uncharacterized LOC102725079	ncRNA	TSS-50kb	-18252	NR_131942	NO_ENSEMBL	NO_SYMBOL
chr21	33944951	33945690	-	Colocalization	-739	0	-	0	33944951	33945690	-	peak137973	2	5	0.0405594	Intergenic	Intergenic	12524	NM_144659	140290	Hs,728804	NM_018277	ENSG00000242220	TCP10L	C21orf77|PRED77|TCP10A-2	t-complex 10-like	protein-coding	TTS+10kb	-1930	NM_144659	ENSG00000242220	TCP10L
chr3	108196159	108196666	-	Colocalization	-506	107	+	-107	108196159	108196879	-	peak154262	2	5	0.0405594	intron (NM_014981, intron 12 of 41)	intron (NM_014981, intron 12 of 41)	51650	NM_014981	22989	Hs,731060	NM_014981	ENSG00000144821	MYH15	-	myosin, heavy chain 15	protein-coding	INTRON	0	NM_014981	ENSG00000144821	MYH15
chr3	148084702	148085177	-	Colocalization	-702	245	+	-245	148084475	148085895	-	peak158249	2	5	0.0405594	Intergenic	Intergenic	-330473	NM_009585	185	Hs,477887	NM_000685	ENSG00000144891	AGTR1	AG2S|AGTR1B|AT1|AT1AR|AT1B|AT1BR|AT1R|AT2R1|HAT1R	angiotensin II receptor, type 1	protein-coding
chr3	148085256	148085895	-	Colocalization	-638	391	-	391	148084475	148085895	-	peak158249	2	5	0.0405594	Intergenic	Intergenic	-330473	NM_009585	185	Hs,477887	NM_000685	ENSG00000144891	AGTR1	AG2S|AGTR1B|AT1|AT1AR|AT1B|AT1BR|AT1R|AT2R1|HAT1R	angiotensin II receptor, type 1	protein-coding
chr4	35526542	35527413	-	Colocalization	-870	82	-	82	35526380	35527413	-	peak169762	2	5	0.0405594	Intergenic	LTR1|LTR|ERV1	-718841	NR_122079	439933	Hs,591071	NR_122079	ENSG00000247193	LOC439933	-	uncharacterized LOC439933	ncRNA
chr4	72897354	72898116	-	Colocalization	-977	62	-	62	72897015	72898331	-	peak174852	2	5	0.0405594	exon (NM_004885, exon 1 of 4)	exon (NM_004885, exon 1 of 4)	152	NM_004885	10886	Hs,99231	NM_004885	ENSG00000056291	NPFFR2	GPR74|HLWAR77|NPFF2|NPGPR	neuropeptide FF receptor 2	protein-coding	1ST EXON;TSS-50kb	0;-7275	NM_004885;NM_053036	ENSG00000056291;ENSG00000056291	NPFFR2;NPFFR2
chr4	148703241	148703923	+	Colocalization	-682	0	-	0	148703241	148703923	+	peak186354	2	5	0.0405594	promoter-TSS (NR_039962)	promoter-TSS (NR_039962)	-164	NR_039962	100616246		NR_039962	ENSG00000264274	MIR4799	-	microRNA 4799	ncRNA	TSS-1500	-263	NR_039962	NO_ENSEMBL	NO_SYMBOL
chr4	152148714	152149420	-	Colocalization	-727	69	+	-69	152148693	152149579	-	peak186853	2	5	0.0405594	promoter-TSS (NM_001243349)	promoter-TSS (NM_001243349)	46	NM_001243349	152503	Hs,744983	NM_001009555	ENSG00000109686	SH3D19	EBP|EVE1|Kryn|SH3P19	SH3 domain containing 19	protein-coding	TSS-50kb;TSS-200;TSS-50kb	1577;55;-49288	NM_001009555;NM_001243349;NM_183375	ENSG00000109686;ENSG00000109686;ENSG00000189099	SH3D19;SH3D19;PRSS48
chr5	37839782	37840821	-	Colocalization	-1038	164	-	164	37839455	37840821	-	peak198611	2	5	0.0405594	promoter-TSS (NM_000514)	promoter-TSS (NM_000514)	-356	NM_000514	2668	Hs,248114	NM_000514	ENSG00000168621	GDNF	ATF1|ATF2|HFB1-GDNF|HSCR3	glial cell derived neurotrophic factor	protein-coding	TSS-1500;TSS-50kb;TSS-50kb;TSS-50kb;TSS-50kb;TSS-50kb	457;3545;-33488;5315;4214;-29970	NM_000514;NM_001190469;NM_001278094;NM_001278098;NM_199231;NR_103442	ENSG00000168621;ENSG00000168621;NO_ENSEMBL;ENSG00000168621;ENSG00000168621;NO_ENSEMBL	GDNF;GDNF;NO_SYMBOL;GDNF;GDNF;NO_SYMBOL
chr5	115843722	115844204	-	Colocalization	-482	291	-	291	115843141	115844204	-	peak208528	2	5	0.0405594	intron (NM_020796, intron 1 of 18)	intron (NM_020796, intron 1 of 18)	60479	NR_109879	101927233	Hs,732850	NR_109879	ENSG00000248445	SEMA6A-AS1	CTB-118N6,3	SEMA6A antisense RNA 1	ncRNA	INTRON	0	NM_020796	ENSG00000092421	SEMA6A
chr6	51378750	51379640	-	Colocalization	-890	87	-	87	51378577	51379640	-	peak218789	2	5	0.0405594	Intergenic	Intergenic	-107559	NR_125840	101927082	Hs,730296	NR_125840		LOC101927082	-	uncharacterized LOC101927082	ncRNA
chr6	169845623	169846412	-	Colocalization	-789	0	-	0	169845623	169846412	-	peak235241	2	5	0.0405594	Intergenic	Intergenic	-191809	NM_003247	7058	Hs,371147	NM_003247	ENSG00000186340	THBS2	TSP2	thrombospondin 2	protein-coding
chr7	19183446	19184193	-	Colocalization	-816	770	+	-770	19183378	19185803	-	peak238036	2	5	0.0405594	exon (NM_152898, exon 1 of 1)	exon (NM_152898, exon 1 of 1)	453	NM_152898	222894	Hs,592168	NM_152898	ENSG00000146618	FERD3L	N-TWIST|NATO3|NTWIST|bHLHa31	Fer3-like bHLH transcription factor	protein-coding	TSS-50kb;1ST EXON	27396;0	NM_000474;NM_152898	ENSG00000122691;ENSG00000146618	TWIST1;FERD3L
chr8	37160217	37160542	+	Colocalization	-510	200	-	-200	37159633	37160727	+	peak257175	2	5	0.0405594	intron (NR_031672, intron 2 of 2),2	intron (NR_031672, intron 2 of 2),2	180709	NR_031672	100302233		NR_031672	ENSG00000221641	MIR1268A	MIR1268|MIRN1268|hsa-mir-1268|hsa-mir-1268a	microRNA 1268a	ncRNA	INTRON	0	NR_031672	NO_ENSEMBL	NO_SYMBOL
chr8	55294381	55295092	-	Colocalization	-710	3	+	-3	55294381	55295097	-	peak258631	2	5	0.0405594	Intergenic	Intergenic	-75756	NM_022454	64321	Hs,98367	NM_022454	ENSG00000164736	SOX17	VUR3	SRY box 17	protein-coding
chr8	67419381	67420102	-	Colocalization	-721	0	-	0	67419381	67420102	-	peak260409	2	5	0.0405594	intron (NM_152765, intron 3 of 5)	MIRb|SINE|MIR	14251	NM_152765	254778	Hs,268869	NM_152765	ENSG00000169085	C8orf46	-	chromosome 8 open reading frame 46	protein-coding
chr8	80659468	80660605	+	Colocalization	-1154	87	-	-87	80659277	80660621	+	peak262609	2	5	0.0405594	Intergenic	Intergenic	18761	NM_001282851	23462	Hs,234434	NM_012258	ENSG00000164683	HEY1	BHLHb31|CHF2|HERP2|HESR1|HRT-1|OAF1|hHRT1	hes-related family bHLH transcription factor with YRPW motif 1	protein-coding	TSS-50kb	-20047	NR_125410	NO_ENSEMBL	NO_SYMBOL
chr9	86785422	86786189	-	Colocalization	-767	0	-	0	86785422	86786189	-	peak277496	2	5	0.0405594	Intergenic	Intergenic	107448	NR_110995	101927575	Hs,459826	NR_110995	ENSG00000227463	LOC101927575	-	uncharacterized LOC101927575	ncRNA
chr1	85918463	85919583	-	Colocalization	-1120	0	-	0	85918463	85919583	-	peak6618	0	3	0.043956	intron (NM_001134445, intron 2 of 6)	intron (NM_001134445, intron 2 of 6)	11866	NM_012137	23576	Hs,713411	NM_012137	ENSG00000153904	DDAH1	DDAH|HEL-S-16	dimethylarginine dimethylaminohydrolase 1	protein-coding	INTRON	0	NM_001134445	ENSG00000153904	DDAH1
chr1	216879016	216879561	-	Colocalization	-545	66	+	-66	216879016	216879693	-	peak16000	0	3	0.043956	intron (NM_206595, intron 2 of 7)	intron (NM_206595, intron 2 of 7)	17459	NM_001243519	2104	Hs,444225	NM_001438	ENSG00000196482	ESRRG	ERR3|ERRgamma|NR3B3	estrogen-related receptor gamma	protein-coding	INTRON	0	NM_206595	ENSG00000196482	ESRRG
chr10	31871637	31872100	-	Colocalization	-464	120	-	120	31871395	31872100	-	peak21096	0	3	0.043956	Intergenic	Intergenic	261684	NM_001174094	6935	Hs,124503	NM_030751	ENSG00000148516	ZEB1	AREB6|BZP|DELTAEF1|FECD6|NIL2A|PPCD3|TCF8|ZFHEP|ZFHX1A	zinc finger E-box binding homeobox 1	protein-coding
chr10	60212415	60213422	-	Colocalization	-1007	0	-	0	60212415	60213422	-	peak23640	0	3	0.043956	Intergenic	Intergenic	-59985	NM_001080512	80114	Hs,100261	NM_001080512	ENSG00000122870	BICC1	BICC|CYSRD	BicC family RNA binding protein 1	protein-coding
chr10	63381214	63381723	+	Colocalization	-509	0	-	0	63381214	63381723	+	peak24063	0	3	0.043956	Intergenic	Intergenic	-41250	NM_173554	219621	Hs,673160	NM_173554	ENSG00000183346	C10orf107	bA63A2,1	chromosome 10 open reading frame 107	protein-coding	TSS-50kb	-41350	NM_173554	ENSG00000183346	C10orf107
chr10	64095014	64095534	-	Colocalization	-520	0	-	0	64095014	64095534	-	peak24164	0	3	0.043956	Intergenic	Intergenic	-38642	NM_199450	22891	Hs,22653	NM_014951	ENSG00000138311	ZNF365	Su48|UAN|ZNF365D	zinc finger protein 365	protein-coding	TSS-50kb;TTS+10kb	-38741;-4172	NM_199451;NR_104162	ENSG00000138311;NO_ENSEMBL	ZNF365;NO_SYMBOL
chr10	111240544	111241059	-	Colocalization	-560	22	-	22	111240455	111241104	-	peak28180	0	3	0.043956	Intergenic	Intergenic	442531	NM_001167604	7511	Hs,390623	NM_020383	ENSG00000108039	XPNPEP1	APP1|SAMP|XPNPEP|XPNPEPL|XPNPEPL1	X-prolyl aminopeptidase (aminopeptidase P) 1, soluble	protein-coding
chr11	24924904	24925606	+	Colocalization	-702	29	+	29	24924904	24925665	+	peak32114	0	3	0.043956	intron (NM_001252010, intron 5 of 9)	intron (NM_001252010, intron 5 of 9)	406769	NM_001252008	338645	Hs,144138	NM_001009909	ENSG00000187398	LUZP2	KFSP2566|PRO6246	leucine zipper protein 2	protein-coding	INTRON	0	NM_001252010	ENSG00000187398	LUZP2
chr11	95107365	95107981	-	Colocalization	-616	1	-	1	95107363	95107981	-	peak38935	0	3	0.043956	Intergenic	Intergenic	-141967	NM_001271594	143686	Hs,120633	NM_144665	ENSG00000149212	SESN3	SEST3	sestrin 3	protein-coding
chr11	99376388	99377075	+	Colocalization	-696	234	-	-234	99375912	99377084	+	peak39515	0	3	0.043956	intron (NM_001243271, intron 2 of 20)	intron (NM_001243271, intron 2 of 20)	-50378	NM_175566	53942	Hs,656783	NM_014361	ENSG00000149972	CNTN5	HNB-2s|NB-2	contactin 5	protein-coding	INTRON	0	NM_001243271	ENSG00000149972	CNTN5
chr11	99397369	99397988	-	Colocalization	-618	43	+	-43	99397369	99398073	-	peak39518	0	3	0.043956	intron (NM_001243271, intron 2 of 20)	intron (NM_001243271, intron 2 of 20)	-29155	NM_175566	53942	Hs,656783	NM_014361	ENSG00000149972	CNTN5	HNB-2s|NB-2	contactin 5	protein-coding	INTRON;TSS-50kb	0;-29254	NM_001243271;NM_175566	ENSG00000149972;ENSG00000149972	CNTN5;CNTN5
chr11	114644754	114645691	-	Colocalization	-936	81	+	-81	114644754	114645852	-	peak41333	0	3	0.043956	Intergenic	Intergenic	96103	NM_182495	120406	Hs,446760	NM_182495	ENSG00000204361	NXPE2	FAM55B	neurexophilin and PC-esterase domain family, member 2	protein-coding
chr12	83260644	83261131	+	Colocalization	-894	196	+	196	83260237	83261930	+	peak53469	0	3	0.043956	intron (NM_152588, intron 2 of 11)	intron (NM_152588, intron 2 of 11)	180150	NM_152588	160335	Hs,577775	NM_152588	ENSG00000179104	TMTC2	IBDBP1	transmembrane and tetratricopeptide repeat containing 2	protein-coding	INTRON	0	NM_152588	ENSG00000179104	TMTC2
chr13	22586784	22587231	-	Colocalization	-447	0	-	0	22586784	22587231	-	peak58812	0	3	0.043956	Intergenic	Intergenic	-134709	NR_047040	100874182	Hs,148951	NR_047040	ENSG00000226722	LINC00424	-	long intergenic non-protein coding RNA 424	ncRNA
chr13	38315354	38316035	-	Colocalization	-681	40	-	40	38315274	38316035	-	peak60391	0	3	0.043956	intron (NM_001135958, intron 2 of 9)	intron (NM_001135958, intron 2 of 9)	128284	NM_001135957	7223	Hs,262960	NM_003306	ENSG00000133107	TRPC4	HTRP-4|HTRP4|TRP4	transient receptor potential cation channel, subfamily C, member 4	protein-coding	INTRON	0	NM_001135958	ENSG00000133107	TRPC4
chr13	59635929	59636399	-	Colocalization	-470	0	-	0	59635929	59636399	-	peak63169	0	3	0.043956	Intergenic	Intergenic	-828913	NR_132367	106144531	Hs,736640	NR_132367		LINC00374	-	long intergenic non-protein coding RNA 374	ncRNA
chr13	63700546	63701641	-	Colocalization	-1095	0	-	0	63700546	63701641	-	peak63942	0	3	0.043956	Intergenic	MLT1C|LTR|ERVL-MaLR	201133	NR_126409	104355293	Hs,121439	NR_126409	ENSG00000227564	LINC00376	-	long intergenic non-protein coding RNA 376	ncRNA
chr13	64168474	64168980	-	Colocalization	-506	105	+	-105	64168474	64169189	-	peak64037	0	3	0.043956	Intergenic	Intergenic	-142736	NR_002171	283491	Hs,363054	NR_002171		OR7E156P	-	olfactory receptor, family 7, subfamily E, member 156 pseudogene	pseudo
chr13	64169098	64169189	-	Colocalization	-91	312	-	312	64168474	64169189	-	peak64037	0	3	0.043956	Intergenic	Intergenic	-142736	NR_002171	283491	Hs,363054	NR_002171		OR7E156P	-	olfactory receptor, family 7, subfamily E, member 156 pseudogene	pseudo
chr13	77251160	77251719	-	Colocalization	-559	62	+	-62	77251160	77251843	-	peak66509	0	3	0.043956	Intergenic	MLT1G3|LTR|ERVL-MaLR	209038	NM_138444	115207	Hs,644125	NM_138444	ENSG00000178695	KCTD12	C13orf2|PFET1|PFETIN	potassium channel tetramerization domain containing 12	protein-coding
chr13	106995805	106996790	+	Colocalization	-986	106	+	106	106995805	106997004	+	peak71204	0	3	0.043956	Intergenic	Intergenic	-32506	NR_034119	728192	Hs,559194	NR_034119		LINC00460	-	long intergenic non-protein coding RNA 460	ncRNA	TSS-50kb	-32606	NR_034119	NO_ENSEMBL	NO_SYMBOL
chr14	55913230	55913883	-	Colocalization	-654	127	-	127	55912975	55913883	-	peak76811	0	3	0.043956	Intergenic	Intergenic	-6166	NM_199047	387332	Hs,528278	NM_199047		TBPL2	TBP2|TRF3	TATA box binding protein like 2	protein-coding	TSS-50kb;TSS-50kb	34954;6267	NM_014924;NM_199047	ENSG00000126775;ENSG00000182521	ATG14;TBPL2
chr14	56574221	56575211	+	Colocalization	-990	124	+	124	56574221	56575459	+	peak76873	0	3	0.043956	Intergenic	Intergenic	-10253	NM_021255	57161	Hs,657926	NM_021255	ENSG00000139946	PELI2	-	pellino E3 ubiquitin protein ligase family member 2	protein-coding	TSS-50kb	-10352	NM_021255	ENSG00000139946	PELI2
chr18	6294185	6294853	-	Colocalization	-668	0	-	0	6294185	6294853	-	peak94905	0	3	0.043956	intron (NM_173464, intron 4 of 19)	intron (NM_173464, intron 4 of 19)	37776	NR_110765	101927150		NR_110765		L3MBTL4-AS1	-	L3MBTL4 antisense RNA 1	ncRNA	INTRON	0	NM_173464	ENSG00000154655	L3MBTL4
chr18	24820094	24820624	-	Colocalization	-530	0	-	0	24820094	24820624	-	peak96320	0	3	0.043956	Intergenic	L2b|LINE|L2	-55057	NM_031422	83539	Hs,44584	NM_031422	ENSG00000154080	CHST9	GALNAC4ST-2|GalNAc4ST2	carbohydrate (N-acetylgalactosamine 4-0) sulfotransferase 9	protein-coding
chr18	77043442	77044106	+	Colocalization	-664	176	-	-176	77043090	77044106	+	peak104205	0	3	0.043956	intron (NM_001306085, intron 13 of 28)	intron (NM_001306085, intron 13 of 28)	-112174	NM_001278669	4772	Hs,534074	NM_006162	ENSG00000131196	NFATC1	NF-ATC|NF-ATc1,2|NFAT2|NFATc	nuclear factor of activated T-cells, cytoplasmic, calcineurin-dependent 1	protein-coding	INTRON	0	NM_001306085	ENSG00000166377	ATP9B
chr2	97215545	97216064	-	Colocalization	-518	72	+	-72	97215545	97216207	-	peak114337	0	3	0.043956	intron (NM_212481, intron 4 of 6)	CpG	13412	NM_212481	10865	Hs,920	NM_006673	ENSG00000196843	ARID5A	MRF-1|MRF1|RP11-363D14	AT rich interactive domain 5A (MRF1-like)	protein-coding	TSS-50kb;TSS-50kb	44855;42131	NM_001285485;NR_104346	ENSG00000163121;NO_ENSEMBL	NEURL3;NO_SYMBOL
chr2	159077832	159078572	-	Colocalization	-740	194	+	-194	159077832	159078959	-	peak121270	0	3	0.043956	intron (NM_138803, intron 10 of 13)	intron (NM_138803, intron 10 of 13)	55234	NR_038850	554201	Hs,570262	NR_038850	ENSG00000227480	CCDC148-AS1	-	CCDC148 antisense RNA 1	ncRNA	INTRON	0	NM_138803	ENSG00000153237	CCDC148
chr2	165979010	165979459	-	Colocalization	-449	0	-	0	165979010	165979459	-	peak122339	0	3	0.043956	intron (NM_001081677, intron 18 of 27)	intron (NM_001081677, intron 18 of 27)	81342	NM_001081677	6328	Hs,435274	NM_006922	ENSG00000153253	SCN3A	NAC3|Nav1,3	sodium channel, voltage gated, type III alpha subunit	protein-coding	INTRON	0	NM_001081677	ENSG00000153253	SCN3A
chr2	184861806	184862459	-	Colocalization	-653	0	-	0	184861806	184862459	-	peak124709	0	3	0.043956	Intergenic	MLT1I|LTR|ERVL-MaLR	-381569	NR_039638	100616305		NR_039638	ENSG00000266808	MIR548AE1	-	microRNA 548ae-1	ncRNA
chr2	227586340	227587280	-	Colocalization	-940	0	-	0	227586340	227587280	-	peak130068	0	3	0.043956	Intergenic	Intergenic	-63301	NR_049887	100847053		NR_049887	ENSG00000263363	MIR5702	-	microRNA 5702	ncRNA	TTS+10kb	-9322	NM_005544	ENSG00000169047	IRS1
chr2	235304556	235305054	-	Colocalization	-498	0	-	0	235304556	235305054	-	peak130568	0	3	0.043956	Intergenic	Intergenic	100888	NM_005737	10123	Hs,111554	NM_005737	ENSG00000188042	ARL4C	ARL7|LAK	ADP-ribosylation factor like GTPase 4C	protein-coding
chr20	48392585	48393126	+	Colocalization	-541	0	-	0	48392585	48393126	+	peak134054	0	3	0.043956	Intergenic	L2c|LINE|L2	-36394	NR_048538	23315	Hs,444202	NM_015266	ENSG00000197818	SLC9A8	NHE-8|NHE8	solute carrier family 9, subfamily A (NHE8, cation proton antiporter 8), member 8	protein-coding	TSS-50kb	-36493	NM_001260491	ENSG00000197818	SLC9A8
chr21	33342360	33343197	+	Colocalization	-864	47	-	-47	33342239	33343223	+	peak137928	0	3	0.043956	intron (NM_014586, intron 6 of 10)	intron (NM_014586, intron 6 of 10)	97103	NM_014586	30811	Hs,109437	NM_014586	ENSG00000142149	HUNK	-	hormonally up-regulated Neu-associated kinase	protein-coding	INTRON	0	NM_014586	ENSG00000142149	HUNK
chr3	21264699	21265172	-	Colocalization	-512	260	-	260	21264140	21265212	-	peak143652	0	3	0.043956	Intergenic	Intergenic	-182542	NR_002311	391518	Hs,543226	NR_002311		VENTXP7	HPX42|VENTX1	VENT homeobox pseudogene 7	pseudo
chr3	31849438	31849913	-	Colocalization	-498	54	+	-54	31849415	31850045	-	peak145179	0	3	0.043956	intron (NM_001174060, intron 3 of 10)	intron (NM_001174060, intron 3 of 10)	104025	NR_049771	100874206	Hs,662428	NR_049771	ENSG00000232490	OSBPL10-AS1	-	OSBPL10 antisense RNA 1	ncRNA	INTRON	0	NM_001174060	ENSG00000144645	OSBPL10
chr3	120194702	120195307	-	Colocalization	-605	0	-	0	120194702	120195307	-	peak155621	0	3	0.043956	Intergenic	Intergenic	-25087	NM_007085	11167	Hs,269512	NM_007085		FSTL1	FRP|FSL1|MIR198	follistatin like 1	protein-coding	TSS-50kb	25187	NM_007085	ENSG00000163430	FSTL1
chr3	140015657	140016404	+	Colocalization	-747	0	-	0	140015657	140016404	+	peak157013	0	3	0.043956	intron (NM_022131, intron 2 of 16)	intron (NM_022131, intron 2 of 16)	211600	NR_108084	101927808	Hs,581236	NR_108084	ENSG00000250433	CLSTN2-AS1	-	CLSTN2 antisense RNA 1	ncRNA	INTRON	0	NM_022131	ENSG00000158258	CLSTN2
chr3	187778946	187779462	-	Colocalization	-516	20	+	-20	187778946	187779502	-	peak164048	0	3	0.043956	Intergenic	Intergenic	-92437	NM_001167672	4026	Hs,720220	NM_005578	ENSG00000145012	LPP	-	LIM domain containing preferred translocation partner in lipoma	protein-coding
chr4	90511214	90512386	-	Colocalization	-1172	5	+	-5	90511214	90512396	-	peak177019	0	3	0.043956	Intergenic	FordPrefect|DNA|hAT-Tip100	-245747	NR_045481	644248	Hs,553954	NR_045481	ENSG00000247775	SNCA-AS1	-	SNCA antisense RNA 1	ncRNA
chr4	190628191	190628513	-	Colocalization	-322	399	+	-399	190628191	190629311	-	peak193037	0	3	0.043956	Intergenic	Intergenic	47991	NR_121679	101928971	Hs,519164	NR_121679	ENSG00000250739	LINC01262	TCONS_l2_00021807	long intergenic non-protein coding RNA 1262	ncRNA
chr5	10637558	10638245	+	Colocalization	-688	66	+	66	10637558	10638379	+	peak194107	0	3	0.043956	intron (NM_001164440, intron 2 of 3)	intron (NM_001164440, intron 2 of 3)	73534	NM_001164440	651746	Hs,26039	NM_001164440	ENSG00000164236	ANKRD33B	-	ankyrin repeat domain 33B	protein-coding	INTRON	0	NM_001164440	ENSG00000164236	ANKRD33B
chr6	107514138	107514564	-	Colocalization	-426	236	+	-236	107514138	107515036	-	peak227520	0	3	0.043956	intron (NM_020381, intron 7 of 7)	intron (NM_020381, intron 7 of 7)	-78951	NM_001080450	57673	Hs,418045	NM_001080450	ENSG00000178409	BEND3	KIAA1553	BEN domain containing 3	protein-coding	INTRON	0	NM_020381	ENSG00000164494	PDSS2
chr6	130805233	130806541	-	Colocalization	-1308	0	-	0	130805233	130806541	-	peak231261	0	3	0.043956	Intergenic	MIRc|SINE|MIR	47625	NM_052913	114801	Hs,591341	NM_052913	ENSG00000164484	TMEM200A	KIAA1913|TTMA|TTMC	transmembrane protein 200A	protein-coding
chr6	144408924	144409565	-	Colocalization	-641	0	-	0	144408924	144409565	-	peak232930	0	3	0.043956	Intergenic	Intergenic	7509	NM_031287	83443	Hs,110695	NM_031287	ENSG00000169976	SF3B5	SF3b10|Ysf3	splicing factor 3b subunit 5	protein-coding	TSS-50kb;TTS+10kb	23610;-6873	NM_001080951;NM_031287	ENSG00000118495;ENSG00000169976	PLAGL1;SF3B5
chr7	7086282	7086941	-	Colocalization	-659	0	-	0	7086282	7086941	-	peak235851	0	3	0.043956	Intergenic	Intergenic	20064	NR_037454	100500886		NR_037454	ENSG00000266287	MIR3683	-	microRNA 3683	ncRNA
chr7	126089519	126090708	-	Colocalization	-1415	48	-	48	126089197	126090934	-	peak250360	0	3	0.043956	intron (NR_028041, intron 9 of 10)	intron (NR_028041, intron 9 of 10)	608172	NR_030323	693177		NR_030323	ENSG00000207692	MIR592	MIRN592|hsa-mir-592|mir-592	microRNA 592	ncRNA	INTRON	0	NR_028041	NO_ENSEMBL	NO_SYMBOL
chr7	126090713	126090934	-	Colocalization	-221	758	-	758	126089197	126090934	-	peak250360	0	3	0.043956	intron (NR_028041, intron 9 of 10)	intron (NR_028041, intron 9 of 10)	608172	NR_030323	693177		NR_030323	ENSG00000207692	MIR592	MIRN592|hsa-mir-592|mir-592	microRNA 592	ncRNA	INTRON	0	NR_028041	NO_ENSEMBL	NO_SYMBOL
chr8	120655947	120656643	-	Colocalization	-696	0	-	0	120655947	120656643	-	peak268855	0	3	0.043956	Intergenic	L2b|LINE|L2	-5189	NM_006209	5168	Hs,190977	NM_006209	ENSG00000136960	ENPP2	ATX|ATX-X|AUTOTAXIN|LysoPLD|NPP2|PD-IALPHA|PDNP2	ectonucleotide pyrophosphatase/phosphodiesterase 2	protein-coding	TSS-50kb	5290	NM_001130863	ENSG00000136960	ENPP2
chr9	132382159	132382810	-	Colocalization	-651	0	-	0	132382159	132382810	-	peak280513	0	3	0.043956	promoter-TSS (NM_001286797)	promoter-TSS (NM_001286797)	-7	NM_001286797	28989	Hs,744027	NM_014064	ENSG00000148335	NTMT1	AD-003|C9orf32|HOMT1A|METTL11A|NRMT|NTM1A	N-terminal Xaa-Pro-Lys N-methyltransferase 1	protein-coding	TSS-200;TSS-50kb;TSS-50kb;TSS-50kb	-107;-5237;-6338;-45535	NM_001286797;NM_001286798;NM_001286799;NM_016307	ENSG00000148335;ENSG00000148335;ENSG00000148335;ENSG00000167157	NTMT1;NTMT1;NTMT1;PRRX2
chr10	14740516	14740962	-	Colocalization	-446	62	-	62	14740392	14740962	-	peak19553	0	3	0.043956	intron (NM_031453, intron 1 of 4)	MIRc|SINE|MIR	76219	NM_031453	83641	Hs,446315	NM_031453	ENSG00000065809	FAM107B	C10orf45	family with sequence similarity 107, member B	protein-coding
chr11	70367791	70367797	-	Colocalization	-6	238	+	-238	70367791	70368274	-	peak36362	0	3	0.043956	intron (NR_110766, intron 2 of 8)	L1MC3|LINE|L1	-109166	NR_046567	100874198	Hs,656610	NR_046567	ENSG00000226627	SHANK2-AS1	-	SHANK2 antisense RNA 1	ncRNA
chr11	95432277	95432978	-	Colocalization	-702	225	+	-225	95432277	95433429	-	peak38969	0	3	0.043956	Intergenic	Intergenic	90101	NM_144664	143684	Hs,288304	NM_144664	ENSG00000077458	FAM76B	-	family with sequence similarity 76, member B	protein-coding
chr4	130905586	130906366	-	Colocalization	-780	12	-	12	130905561	130906366	-	peak183515	0	3	0.043956	Intergenic	Intergenic	-213331	NR_110753	101927282	Hs,407480	NR_110753	ENSG00000246876	LOC101927282	-	uncharacterized LOC101927282	ncRNA
chr1	86620939	86622688	-	Colocalization	-2136	74	+	-74	86620553	86623223	-	peak6682	4	6	0.043956	intron (NM_152890, intron 1 of 59)	CpG	233	NM_152890	255631	Hs,659516	NM_152890	ENSG00000171502	COL24A1	-	collagen, type XXIV, alpha 1	protein-coding
chr1	99946766	99947356	-	Colocalization	-590	81	+	-81	99946766	99947518	-	peak8077	4	6	0.043956	intron (NR_125951, intron 1 of 2)	intron (NR_125951, intron 1 of 2)	6218	NR_125951	101928270	Hs,576048	NR_125951	ENSG00000224445	LOC101928270	-	uncharacterized LOC101928270	ncRNA	INTRON	0	NR_125951	NO_ENSEMBL	NO_SYMBOL
chr1	170633370	170634462	-	Colocalization	-1092	8	+	-8	170633370	170634479	-	peak11561	4	6	0.043956	intron (NM_022716, intron 1 of 3)	CpG	612	NM_022716	5396	Hs,283416	NM_006902	ENSG00000116132	PRRX1	AGOTC|PHOX1|PMX1|PRX-1|PRX1	paired related homeobox 1	protein-coding
chr1	205818631	205819647	-	Colocalization	-1016	0	-	0	205818631	205819647	-	peak15006	4	6	0.043956	exon (NM_152491, exon 1 of 13)	exon (NM_152491, exon 1 of 13)	137	NM_152491	148811	Hs,177744	NM_152491	ENSG00000162877	PM20D1	Cps1	peptidase M20 domain containing 1	protein-coding	1ST EXON;TSS-50kb;TSS-50kb	0;36916;-12167	NM_152491;NM_173854;NR_046097	ENSG00000162877;ENSG00000133065;NO_ENSEMBL	PM20D1;SLC41A1;NO_SYMBOL
chr10	75645785	75646777	-	Colocalization	-992	1	-	1	75645782	75646777	-	peak25221	4	6	0.043956	Intergenic	L2b|LINE|L2	-11931	NM_172169	818	Hs,523045	NM_001222	ENSG00000148660	CAMK2G	CAMK|CAMK-II|CAMKG	calcium/calmodulin-dependent protein kinase II gamma	protein-coding	TSS-50kb;TSS-50kb	-24681;12032	NM_001145031;NM_001222	ENSG00000122861;ENSG00000148660	PLAU;CAMK2G
chr10	100174495	100175196	-	Colocalization	-766	190	+	-190	100174430	100175642	-	peak27340	4	6	0.043956	promoter-TSS (NM_032709)	promoter-TSS (NM_032709)	-58	NM_032709	84795	Hs,238303	NM_032709	ENSG00000119943	PYROXD2	C10orf33|FP3420	pyridine nucleotide-disulphide oxidoreductase domain 2	protein-coding	TTS+10kb;TSS-200;TSS-50kb	-1018;159;20073	NM_000195;NM_032709;NR_031619	ENSG00000107521;ENSG00000119943;NO_ENSEMBL	HPS1;PYROXD2;NO_SYMBOL
chr10	110225634	110226748	-	Colocalization	-1114	0	-	0	110225634	110226748	-	peak28113	4	6	0.043956	Intergenic	CpG	-397140	NR_125760	103695365	Hs,648991	NR_125760	ENSG00000229981	LINC01435	TCONS_00018040	long intergenic non-protein coding RNA 1435	ncRNA
chr11	28643016	28644062	-	Colocalization	-1046	0	-	0	28643016	28644062	-	peak32692	4	6	0.043956	Intergenic	Intergenic	-144444	NR_107035	102466876		NR_107035	ENSG00000273912	MIR8068	hsa-mir-8068	microRNA 8068	ncRNA
chr11	111383270	111384346	-	Colocalization	-1076	24	+	-24	111383270	111384395	-	peak41054	4	6	0.043956	promoter-TSS (NM_017589)	promoter-TSS (NM_017589)	170	NR_029839	407041		NR_029839		MIR34B	MIRN34B|miRNA34B|mir-34b	microRNA 34b	ncRNA	TSS-50kb;TSS-200;TSS-50kb;TSS-1500	-1777;69;-27500;-431	NM_001100388;NM_017589;NM_178834;NR_029840	ENSG00000183644;ENSG00000137707;ENSG00000204381;NO_ENSEMBL	C11orf88;BTG4;LAYN;NO_SYMBOL
chr12	10547781	10548679	-	Colocalization	-898	96	+	-96	10547781	10548872	-	peak43707	4	6	0.043956	intron (NM_001199805, intron 4 of 12)	LTR41|LTR|ERVL	-5674	NM_007360	22914	Hs,387787	NM_007360	ENSG00000213809	KLRK1	CD314|D12S2489E|KLR|NKG2-D|NKG2D	killer cell lectin-like receptor subfamily K, member 1	protein-coding	TSS-50kb	5774	NM_007360	ENSG00000213809	KLRK1
chr12	16500213	16501211	-	Colocalization	-1234	62	+	-62	16499977	16501571	-	peak44507	4	6	0.043956	promoter-TSS (NR_048547)	promoter-TSS (NR_048547)	62	NR_048547	4257	Hs,389700	NM_020300	ENSG00000008394	MGST1	GST12|MGST|MGST-I	microsomal glutathione S-transferase 1	protein-coding	TSS-50kb;TSS-200	-5676;-37	NM_145764;NR_048547	ENSG00000008394;NO_ENSEMBL	MGST1;NO_SYMBOL
chr12	66217386	66219273	-	Colocalization	-1967	146	+	-146	66217307	66219646	-	peak50556	4	6	0.043956	5' UTR (NM_001300918, exon 1 of 5)	5' UTR (NM_001300918, exon 1 of 5)	237	NM_001300918	8091	Hs,505924	NM_003483	ENSG00000149948	HMGA2	BABL|HMGI-C|HMGIC|LIPO|STQTL9	high mobility group AT-hook 2	protein-coding
chr13	52115913	52117274	-	Colocalization	-1360	18	-	18	52115878	52117274	-	peak61976	4	6	0.043956	Intergenic	Intergenic	-10149	NR_039852	100616423		NR_039852	ENSG00000266611	MIR4703	-	microRNA 4703	ncRNA	TSS-50kb;TSS-50kb	-42007;-10248	NM_052950;NR_039852	ENSG00000139668;NO_ENSEMBL	WDFY2;NO_SYMBOL
chr13	97817926	97818573	-	Colocalization	-647	72	+	-72	97817926	97818717	-	peak70019	4	6	0.043956	Intergenic	Intergenic	13554	NR_125725	103625683	Hs,679591	NR_125725	ENSG00000233124	LINC00456	-	long intergenic non-protein coding RNA 456	ncRNA	TTS+10kb	-6413	NR_125725	NO_ENSEMBL	NO_SYMBOL
chr14	45382630	45383327	-	Colocalization	-696	54	+	-54	45382630	45383434	-	peak75521	4	6	0.043956	Intergenic	Intergenic	-1912	NR_110050	101927418	Hs,144809	NR_110050	ENSG00000258949	LOC101927418	-	uncharacterized LOC101927418	ncRNA	TTS+10kb;TSS-50kb;TSS-50kb	6673;-48460;2013	NM_001017923;NM_015091;NR_110050	ENSG00000179476;ENSG00000198718;NO_ENSEMBL	C14orf28;FAM179B;NO_SYMBOL
chr18	20957556	20958044	-	Colocalization	-654	462	+	-462	20957390	20959134	-	peak95778	4	6	0.043956	intron (NM_032933, intron 5 of 14)	AluJr|SINE|Alu	59663	NM_032933	85019	Hs,137562	NM_032933	ENSG00000134490	TMEM241	C18orf45|hVVT	transmembrane protein 241	protein-coding
chr18	33917902	33918322	+	Colocalization	-872	20	-	-20	33917410	33918774	+	peak97781	4	6	0.043956	intron (NM_001281739, intron 1 of 23)	intron (NM_001281739, intron 1 of 23)	40433	NM_001281739	80206	Hs,436636	NM_025135	ENSG00000134775	FHOD3	FHOS2|Formactin2	formin homology 2 domain containing 3	protein-coding	INTRON	0	NM_001281739	ENSG00000134775	FHOD3
chr19	11784430	11785127	+	Colocalization	-697	0	-	0	11784430	11785127	+	peak105153	4	6	0.043956	promoter-TSS (NR_028594)	promoter-TSS (NR_028594)	-34	NR_028594	401898	Hs,672384	NM_001013691		ZNF833P	ZNF833	zinc finger protein 833, pseudogene	pseudo	TSS-200	-134	NR_028594	NO_ENSEMBL	NO_SYMBOL
chr2	27988454	27989369	+	Colocalization	-915	0	-	0	27988454	27989369	+	peak109450	4	6	0.043956	Intergenic	Intergenic	-5672	NM_004891	9553	Hs,515879	NM_004891	ENSG00000243147	MRPL33	C2orf1|L33mt|MRP-L33|RPL33L	mitochondrial ribosomal protein L33	protein-coding	TSS-50kb	-5771	NM_004891	ENSG00000243147	MRPL33
chr2	147802586	147803363	-	Colocalization	-778	8	-	8	147802569	147803363	-	peak119518	4	6	0.043956	Intergenic	Intergenic	458341	NR_026904	728773	Hs,334462	NR_026904		PABPC1P2	PABP2|PABP4|PABPCP2|PABPCP4	poly(A) binding protein, cytoplasmic 1 pseudogene 2	pseudo
chr2	200844337	200845090	-	Colocalization	-754	38	+	-38	200844337	200845168	-	peak127523	4	6	0.043956	Intergenic	Intergenic	-24294	NR_004862	129450	Hs,204619	NM_152382	ENSG00000162971	TYW5	C2orf60|hTYW5	tRNA-yW synthesizing protein 5	protein-coding	TSS-50kb	24394	NM_001039693	ENSG00000162971	TYW5
chr2	209039445	209039618	-	Colocalization	-174	528	+	-528	209039445	209040676	-	peak128253	4	6	0.043956	intron (NM_001099334, intron 6 of 8)	intron (NM_001099334, intron 6 of 8)	-11764	NM_014617	1418	Hs,122566	NM_014617	ENSG00000168582	CRYGA	CRY-g-A|CRYG1|CRYG5	crystallin gamma A	protein-coding	INTRON;TSS-50kb;TSS-50kb;TSS-50kb	0;29284;11864;45607	NM_001099334;NM_005210;NM_014617;NM_020989	ENSG00000188674;ENSG00000182187;ENSG00000168582;ENSG00000163254	C2orf80;CRYGB;CRYGA;CRYGC
chr2	223954624	223955346	-	Colocalization	-722	67	+	-67	223954624	223955481	-	peak129768	4	6	0.043956	Intergenic	Intergenic	38405	NM_080671	23704	Hs,348522	NM_080671	ENSG00000152049	KCNE4	MIRP3	potassium channel, voltage gated subfamily E regulatory beta subunit 4	protein-coding
chr21	43374196	43374578	-	Colocalization	-382	354	-	354	43373488	43374578	-	peak138698	4	6	0.043956	promoter-TSS (NM_015500)	promoter-TSS (NM_015500)	-34	NM_015500	25966	Hs,473894	NM_015500	ENSG00000157617	C2CD2	C21orf25|C21orf258|TMEM24L	C2 calcium-dependent domain containing 2	protein-coding	TSS-200;TSS-50kb;TSS-50kb	135;27335;5743	NM_015500;NM_199050;NR_132773	ENSG00000157617;ENSG00000157617;NO_ENSEMBL	C2CD2;C2CD2;NO_SYMBOL
chr3	26753459	26754334	+	Colocalization	-876	81	-	-81	26753296	26754334	+	peak144508	4	6	0.043956	Intergenic	Intergenic	89515	NM_052953	116135	Hs,517868	NM_052953	ENSG00000179796	LRRC3B	LRP15	leucine rich repeat containing 3B	protein-coding	TTS+10kb	1651	NM_052953	ENSG00000179796	LRRC3B
chr3	35680738	35681598	-	Colocalization	-860	87	-	87	35680564	35681598	-	peak145592	4	6	0.043956	5' UTR (NM_001267616, exon 1 of 6)	5' UTR (NM_001267616, exon 1 of 6)	415	NM_001267616	10777	Hs,475902	NM_016300	ENSG00000172995	ARPP21	ARPP-21|R3HDM3|RCS|TARPP	cAMP-regulated phosphoprotein 21kDa	protein-coding	TSS-50kb;TSS-50kb;TSS-50kb;TSS-50kb;TSS-50kb	-1528;-39196;-40297;-2867;-41447	NM_001267617;NM_001267618;NM_001267619;NM_016300;NM_198399	ENSG00000172995;ENSG00000172995;ENSG00000172995;ENSG00000172995;ENSG00000172995	ARPP21;ARPP21;ARPP21;ARPP21;ARPP21
chr3	112950539	112951045	+	Colocalization	-656	105	+	105	112950389	112951405	+	peak154840	4	6	0.043956	intron (NM_001301861, intron 2 of 19)	intron (NM_001301861, intron 2 of 19)	19553	NM_001301861	91653	Hs,591318	NM_033254	ENSG00000144857	BOC	CDON2	BOC cell adhesion associated, oncogene regulated	protein-coding	INTRON	0	NM_001301861	ENSG00000144857	BOC
chr3	133747996	133749461	-	Colocalization	-1465	0	-	0	133747996	133749461	-	peak156572	4	6	0.043956	5' UTR (NM_005630, exon 1 of 14)	5' UTR (NM_005630, exon 1 of 14)	191	NM_005630	6578	Hs,518270	NM_005630	ENSG00000174640	SLCO2A1	MATR1|OATP2A1|PGT|PHOAR2|SLC21A2	solute carrier organic anion transporter family, member 2A1	protein-coding
chr3	134138084	134139135	-	Colocalization	-1051	0	-	0	134138084	134139135	-	peak156606	4	6	0.043956	Intergenic	Intergenic	-18059	NR_039951	100616281		NR_039951	ENSG00000263554	MIR4788	-	microRNA 4788	ncRNA	TSS-50kb;TSS-50kb;TSS-50kb	44183;45284;-18158	NM_001278683;NM_016201;NR_039951	ENSG00000114019;ENSG00000114019;NO_ENSEMBL	AMOTL2;AMOTL2;NO_SYMBOL
chr3	142681917	142682884	-	Colocalization	-967	286	+	-286	142681917	142683456	-	peak157246	4	6	0.043956	promoter-TSS (NR_125393)	promoter-TSS (NR_125393)	-213	NR_125393	101927832	Hs,710007	NR_125393	ENSG00000241570	PAQR9-AS1	-	PAQR9 antisense RNA 1	ncRNA	TSS-50kb;TSS-1500	-37521;-313	NM_001080415;NR_125393	ENSG00000163714;NO_ENSEMBL	U2SURP;NO_SYMBOL
chr3	142682909	142683456	-	Colocalization	-547	496	-	496	142681917	142683456	-	peak157246	4	6	0.043956	promoter-TSS (NR_125393)	promoter-TSS (NR_125393)	-213	NR_125393	101927832	Hs,710007	NR_125393	ENSG00000241570	PAQR9-AS1	-	PAQR9 antisense RNA 1	ncRNA	TSS-50kb;TSS-1500	-37521;-313	NM_001080415;NR_125393	ENSG00000163714;NO_ENSEMBL	U2SURP;NO_SYMBOL
chr3	164913258	164913953	-	Colocalization	-1008	544	+	-544	164912946	164915354	-	peak161036	4	6	0.043956	intron (NM_014926, intron 1 of 1)	intron (NM_014926, intron 1 of 1)	319	NM_014926	22865	Hs,101745	NM_014926	ENSG00000121871	SLITRK3	-	SLIT and NTRK-like family, member 3	protein-coding	INTRON;TSS-50kb	0;-10697	NM_014926;NR_125764	ENSG00000121871;NO_ENSEMBL	SLITRK3;NO_SYMBOL
chr3	164914342	164915175	-	Colocalization	-1012	608	-	608	164912946	164915354	-	peak161036	4	6	0.043956	intron (NM_014926, intron 1 of 1)	intron (NM_014926, intron 1 of 1)	319	NM_014926	22865	Hs,101745	NM_014926	ENSG00000121871	SLITRK3	-	SLIT and NTRK-like family, member 3	protein-coding	INTRON;TSS-50kb	0;-10697	NM_014926;NR_125764	ENSG00000121871;NO_ENSEMBL	SLITRK3;NO_SYMBOL
chr3	177320167	177321179	+	Colocalization	-1012	0	-	0	177320167	177321179	+	peak162996	4	6	0.043956	intron (NR_047568, intron 2 of 3)	intron (NR_047568, intron 2 of 3)	160964	NR_047568	100505566	Hs,581170	NR_047568		LINC00578	-	long intergenic non-protein coding RNA 578	ncRNA	INTRON	0	NR_047568	NO_ENSEMBL	NO_SYMBOL
chr4	95333306	95333883	+	Colocalization	-576	281	+	281	95333306	95334444	+	peak177768	4	6	0.043956	Intergenic	Intergenic	-39133	NM_001011516	10611	Hs,480311	NM_006457	ENSG00000163110	PDLIM5	ENH|ENH1|L9|LIM	PDZ and LIM domain 5	protein-coding	TSS-50kb	-39232	NR_046186	NO_ENSEMBL	NO_SYMBOL
chr4	95333960	95334444	+	Colocalization	-484	327	-	-327	95333306	95334444	+	peak177768	4	6	0.043956	Intergenic	Intergenic	-39133	NM_001011516	10611	Hs,480311	NM_006457	ENSG00000163110	PDLIM5	ENH|ENH1|L9|LIM	PDZ and LIM domain 5	protein-coding	TSS-50kb	-39232	NR_046186	NO_ENSEMBL	NO_SYMBOL
chr4	104917124	104917618	-	Colocalization	-494	294	+	-294	104917124	104918206	-	peak179150	4	6	0.043956	Intergenic	Intergenic	-276692	NM_001059	6870	Hs,942	NM_001059		TACR3	HH11|NK-3R|NK3R|NKR|TAC3RL	tachykinin receptor 3	protein-coding
chr4	164471000	164472133	-	Colocalization	-1133	0	-	0	164471000	164472133	-	peak188983	4	6	0.043956	intron (NM_017923, intron 2 of 3)	intron (NM_017923, intron 2 of 3)	55894	NM_018352	55319	Hs,267446	NM_018352	ENSG00000198498	TMA16	C4orf43	translation machinery associated 16 homolog	protein-coding	INTRON	0	NM_017923	ENSG00000145416	2016-03-01
chr4	168139242	168139394	-	Colocalization	-152	622	+	-622	168139242	168140637	-	peak189668	4	6	0.043956	intron (NM_001204352, intron 2 of 11)	intron (NM_001204352, intron 2 of 11)	15637	NM_001204353	50859	Hs,481133	NM_016950	ENSG00000196104	SPOCK3	HSAJ1454|TES-3|TICN3	sparc/osteonectin, cwcv and kazal-like domains proteoglycan (testican) 3	protein-coding	INTRON	0	NM_001204352	ENSG00000196104	SPOCK3
chr4	168140068	168140637	-	Colocalization	-570	412	-	412	168139242	168140637	-	peak189668	4	6	0.043956	intron (NM_001204352, intron 2 of 11)	intron (NM_001204352, intron 2 of 11)	15637	NM_001204353	50859	Hs,481133	NM_016950	ENSG00000196104	SPOCK3	HSAJ1454|TES-3|TICN3	sparc/osteonectin, cwcv and kazal-like domains proteoglycan (testican) 3	protein-coding	INTRON	0	NM_001204352	ENSG00000196104	SPOCK3
chr5	5140411	5141587	-	Colocalization	-1745	53	-	53	5139736	5142156	-	peak193446	4	6	0.043956	promoter-TSS (NR_109915)	promoter-TSS (NR_109915)	503	NM_139056	170690	Hs,661915	NM_139056	ENSG00000145536	ADAMTS16	ADAMTS16s	ADAM metallopeptidase with thrombospondin type 1 motif 16	protein-coding	TSS-1500	403	NR_109915	NO_ENSEMBL	NO_SYMBOL
chr5	16552675	16552771	-	Colocalization	-96	261	+	-261	16552675	16553292	-	peak195070	4	6	0.043956	intron (NM_001034850, intron 3 of 8)	intron (NM_001034850, intron 3 of 8)	-43877	NM_019000	54463	Hs,481704	NM_019000	ENSG00000154153	FAM134B	JK-1|JK1	family with sequence similarity 134, member B	protein-coding	INTRON;TSS-50kb	0;43978	NM_001034850;NM_019000	ENSG00000154153;ENSG00000154153	FAM134B;FAM134B
chr5	42950561	42950632	-	Colocalization	-70	1004	+	-1004	42950561	42952639	-	peak199313	4	6	0.043956	Intergenic	CpG	41835	NR_104643	643977	Hs,535791	NR_104643		FLJ32255	-	uncharacterized LOC643977	ncRNA
chr5	54162845	54163425	-	Colocalization	-580	99	+	-99	54162845	54163622	-	peak200269	4	6	0.043956	Intergenic	Intergenic	118180	NM_007036	11082	Hs,129944	NM_007036	ENSG00000164283	ESM1	endocan	endothelial cell-specific molecule 1	protein-coding
chr5	84025111	84025607	-	Colocalization	-629	272	+	-272	84024978	84026284	-	peak203169	4	6	0.043956	Intergenic	LTR78|LTR|ERV1	-344946	NM_001278642	10085	Hs,482730	NM_005711	ENSG00000164176	EDIL3	DEL1	EGF-like repeats and discoidin I-like domains 3	protein-coding
chr5	152825140	152826262	-	Colocalization	-1122	43	-	43	152825054	152826262	-	peak212554	4	6	0.043956	Intergenic	Intergenic	-44426	NM_001258020	2890	Hs,519693	NM_000827	ENSG00000155511	GRIA1	GLUH1|GLUR1|GLURA|GluA1|HBGR1	glutamate receptor, ionotropic, AMPA 1	protein-coding	TSS-50kb;TSS-50kb;TSS-50kb	-44525;-46173;-45072	NM_000827;NM_001258022;NM_001258023	ENSG00000155511;ENSG00000155511;ENSG00000155511	GRIA1;GRIA1;GRIA1
chr6	44264761	44265994	-	Colocalization	-1233	0	-	0	44264761	44265994	-	peak217958	4	6	0.043956	promoter-TSS (NM_182539)	promoter-TSS (NM_182539)	80	NM_182539	202500	Hs,189183	NM_182539		TCTE1	D6S46|FAP155	t-complex-associated-testis-expressed 1	protein-coding	TSS-50kb;TSS-50kb;TSS-50kb;TSS-50kb;TTS+10kb;TSS-50kb;TSS-200;TSS-50kb	39070;40390;40171;31954;-1184;-45118;21;43457	NM_001286511;NM_001286512;NM_001286520;NM_004556;NM_020745;NM_145026;NM_182539;NR_039790	ENSG00000157593;ENSG00000157593;ENSG00000157593;ENSG00000146232;ENSG00000124608;ENSG00000249481;ENSG00000146221;NO_ENSEMBL	SLC35B2;SLC35B2;SLC35B2;NFKBIE;AARS2;SPATS1;TCTE1;NO_SYMBOL
chr6	90680349	90681181	-	Colocalization	-860	277	-	277	90679767	90681208	-	peak224414	4	6	0.043956	intron (NM_001170794, intron 4 of 6)	intron (NM_001170794, intron 4 of 6)	76300	NM_032602	84694	Hs,334499	NM_032602	ENSG00000135355	GJA10	CX62	gap junction protein alpha 10	protein-coding	INTRON	0	NM_001170794	ENSG00000112182	BACH2
chr6	99778100	99778597	-	Colocalization	-498	181	-	181	99777737	99778597	-	peak226180	4	6	0.043956	intron (NM_032511, intron 3 of 5)	intron (NM_032511, intron 3 of 5)	19364	NM_032511	84553	Hs,573245	NM_032511	ENSG00000146267	FAXC	C6orf168|dJ273F20	failed axon connections homolog	protein-coding	INTRON	0	NM_032511	ENSG00000146267	FAXC
chr6	106858966	106860271	-	Colocalization	-1634	32	+	-32	106858637	106860663	-	peak227444	4	6	0.043956	Intergenic	MLT2B3|LTR|ERVL	-85955	NM_001286111	9474	Hs,486063	NM_004849	ENSG00000057663	ATG5	APG5|APG5-LIKE|APG5L|ASP|hAPG5	autophagy related 5	protein-coding
chr6	132340811	132341898	-	Colocalization	-1087	0	-	0	132340811	132341898	-	peak231517	4	6	0.043956	Intergenic	Intergenic	-68837	NM_001901	1490	Hs,410037	NM_001901	ENSG00000118523	CTGF	CCN2|HCS24|IGFBP8|NOV2	connective tissue growth factor	protein-coding
chr6	159527702	159528575	-	Colocalization	-873	0	-	0	159527702	159528575	-	peak234352	4	6	0.043956	Intergenic	MER51E|LTR|ERV1	-61955	NM_054114	117289	Hs,529984	NM_054114	ENSG00000164691	TAGAP	ARHGAP47|FKSG15|IDDM21|TAGAP1	T-cell activation RhoGTPase activating protein	protein-coding
chr7	17563872	17564671	-	Colocalization	-798	141	-	141	17563591	17564671	-	peak237765	4	6	0.043956	intron (NR_110013, intron 1 of 3)	intron (NR_110013, intron 1 of 3)	34402	NR_110013	101927630	Hs,583400	NR_110013	ENSG00000226598	LOC101927630	-	uncharacterized LOC101927630	ncRNA	INTRON	0	NR_110013	NO_ENSEMBL	NO_SYMBOL
chr7	25932570	25932989	-	Colocalization	-419	0	-	0	25932570	25932989	-	peak238821	4	6	0.043956	Intergenic	Intergenic	56826	NR_029597	406940		NR_029597		MIR148A	MIRN148|MIRN148A|hsa-mir-148|mir-148a	microRNA 148a	ncRNA
chr7	63923946	63924703	-	Colocalization	-757	0	-	0	63923946	63924703	-	peak242386	4	6	0.043956	Intergenic	Intergenic	30254	NR_029404	649395	Hs,728871	NR_029404		YWHAEP1	-	tyrosine 3-monooxygenase/tryptophan 5-monooxygenase activation protein, epsilon pseudogene 1	pseudo
chr7	99588228	99588952	-	Colocalization	-724	50	+	-50	99588228	99589052	-	peak246483	4	6	0.043956	Intergenic	Intergenic	10255	NR_036679	646282	Hs,721816	NR_036679	ENSG00000214313	AZGP1P1	-	alpha-2-glycoprotein 1, zinc-binding pseudogene 1	pseudo	TSS-50kb;TSS-50kb;TTS+10kb	15006;-24654;6881	NM_001185;NM_001287055;NR_036679	ENSG00000160862;ENSG00000106261;NO_ENSEMBL	AZGP1;ZKSCAN1;NO_SYMBOL
chr8	11843588	11844747	-	Colocalization	-1159	0	-	0	11843588	11844747	-	peak254831	4	6	0.043956	Intergenic	L1PBa|LINE|L1	4338	NM_001033017	613209	Hs,558284	NM_001033017	ENSG00000205883	DEFB135	DEFB136	defensin, beta 135	protein-coding	TTS+10kb;TSS-50kb;TTS+10kb	2170;12161;-6617	NM_001033017;NM_001033018;NM_001302695	ENSG00000205883;ENSG00000205884;ENSG00000205882	DEFB135;DEFB136;DEFB134
chr8	23020682	23021700	-	Colocalization	-1018	3	-	3	23020675	23021700	-	peak256061	4	6	0.043956	intron (NM_003840, intron 1 of 8)	CpG	355	NM_003840	8793	Hs,213467	NM_003840	ENSG00000173530	TNFRSF10D	CD264|DCR2|TRAIL-R4|TRAILR4|TRUNDD	tumor necrosis factor receptor superfamily, member 10d, decoy with truncated death domain	protein-coding
chr8	52851686	52852229	-	Colocalization	-742	53	+	-53	52851487	52852535	-	peak258337	4	6	0.043956	Intergenic	Intergenic	-40265	NM_001286783	115294	Hs,671268	NM_052937	ENSG00000168300	PCMTD1	-	protein-L-isoaspartate (D-aspartate) O-methyltransferase domain containing 1	protein-coding	TSS-50kb	40366	NM_052937	ENSG00000168300	PCMTD1
chr8	61324831	61326443	-	Colocalization	-1612	0	-	0	61324831	61326443	-	peak259410	4	6	0.043956	intron (NR_103854, intron 1 of 2)	intron (NR_103854, intron 1 of 2)	740	NR_103854	100505532	Hs,720321	NR_103854		LINC01301	-	long intergenic non-protein coding RNA 1301	ncRNA	INTRON	0	NR_103854	NO_ENSEMBL	NO_SYMBOL
chr8	80792090	80793198	-	Colocalization	-1108	18	-	18	80792055	80793198	-	peak262627	4	6	0.043956	Intergenic	Intergenic	-8655	NR_110954	101927040	Hs,350876	NR_110954	ENSG00000249328	LOC101927040	-	uncharacterized LOC101927040	ncRNA	TSS-50kb	8755	NR_110954	NO_ENSEMBL	NO_SYMBOL
chr8	95825454	95825921	+	Colocalization	-468	201	+	201	95825454	95826324	+	peak265075	4	6	0.043956	Intergenic	Intergenic	-9629	NR_073444	55656	Hs,727669	NM_017864	ENSG00000164941	INTS8	C8orf52|INT8	integrator complex subunit 8	protein-coding	TSS-50kb	-9728	NM_017864	ENSG00000164941	INTS8
chr9	85781184	85782085	-	Colocalization	-927	198	+	-198	85781158	85782507	-	peak277432	4	6	0.043956	Intergenic	Intergenic	100369	NM_001244962	257019	Hs,127535	NM_174938	ENSG00000172159	FRMD3	4,1O|EPB41L4O|EPB41LO|P410	FERM domain containing 3	protein-coding
chrX	69388243	69389035	-	Colocalization	-792	68	-	68	69388107	69389035	-	peak283217	4	6	0.043956	Intergenic	Intergenic	-8762	NM_198512	347516	Hs,454355	NM_198512	ENSG00000184210	DGAT2L6	DC3	diacylglycerol O-acyltransferase 2-like 6	protein-coding	TTS+10kb;TSS-50kb	2499;-8861	NM_001551;NM_198512	ENSG00000089289;ENSG00000184210	IGBP1;DGAT2L6
chrX	106398341	106399203	-	Colocalization	-862	160	+	-160	106398341	106399523	-	peak284099	4	6	0.043956	intron (NM_017681, intron 4 of 8)	L1MDa|LINE|L1	-36875	NM_001171080	55285	Hs,139053	NM_018301		RBM41	-	RNA binding motif protein 41	protein-coding	TSS-50kb	36976	NM_001171080	ENSG00000089682	RBM41
chrX	134220230	134220675	-	Colocalization	-445	224	+	-224	134220230	134221123	-	peak285241	4	6	0.043956	Intergenic	Intergenic	11987	NR_024493	644596	Hs,656427	NR_024493	ENSG00000196972	SMIM10L2B	LINC00087|NCRNA00087	small integral membrane protein 10 like 2B	ncRNA	TSS-50kb;TTS+10kb;TSS-50kb	34556;-8438;-33972	NM_001078172;NR_024493;NR_103770	ENSG00000203950;NO_ENSEMBL;NO_ENSEMBL	FAM127B;NO_SYMBOL;NO_SYMBOL
chrX	134220682	134221123	-	Colocalization	-441	226	-	226	134220230	134221123	-	peak285241	4	6	0.043956	Intergenic	Intergenic	11987	NR_024493	644596	Hs,656427	NR_024493	ENSG00000196972	SMIM10L2B	LINC00087|NCRNA00087	small integral membrane protein 10 like 2B	ncRNA	TSS-50kb;TTS+10kb;TSS-50kb	34556;-8438;-33972	NM_001078172;NR_024493;NR_103770	ENSG00000203950;NO_ENSEMBL;NO_ENSEMBL	FAM127B;NO_SYMBOL;NO_SYMBOL
chr1	85624580	85625319	-	Colocalization	-740	98	+	-98	85624580	85625517	-	peak6573	5	0	0.043956	intron (NM_032184, intron 6 of 6)	intron (NM_032184, intron 6 of 6)	25572	NR_039619	100616481		NR_039619	ENSG00000266110	MIR4423	mir-4423	microRNA 4423	ncRNA	INTRON	0	NM_032184	ENSG00000097096	SYDE2
chr13	30962885	30964173	-	Colocalization	-1288	0	-	0	30962885	30964173	-	peak59582	5	0	0.043956	Intergenic	Intergenic	-15478	NR_024464	100188949	Hs,439791	NR_024464	ENSG00000238121	LINC00426	-	long intergenic non-protein coding RNA 426	ncRNA	TSS-50kb	15579	NR_024464	NO_ENSEMBL	NO_SYMBOL
chr20	47526864	47527504	+	Colocalization	-640	0	-	0	47526864	47527504	+	peak133977	5	0	0.043956	Intergenic	MER66C|LTR|ERV1	-11091	NM_006420	10564	Hs,62578	NM_006420	ENSG00000124198	ARFGEF2	BIG2|PVNH2|dJ1164I10,1	ADP-ribosylation factor guanine nucleotide-exchange factor 2 (brefeldin A-inhibited)	protein-coding	TSS-50kb	-11190	NM_006420	ENSG00000124198	ARFGEF2
chr4	129270978	129271652	-	Colocalization	-759	112	+	-112	129270893	129271961	-	peak183286	5	0	0.043956	Intergenic	LTR27|LTR|ERV1	-61443	NM_006320	10424	Hs,507910	NM_006320	ENSG00000164040	PGRMC2	DG6|PMBP	progesterone receptor membrane component 2	protein-coding

## Sheet: Differential peaks-C3
Supplementary Table 12: Differential ATAC-seq open chromatin peaks at C3-sites (active enhancers).
Chromosome	Start	End	Strand	Result:Differential peaks-C3 coloc to Differential peaks	BorderDist:Differential peaks-C3 coloc to Differential peaks	CenterDist:Differential peaks-C3 coloc to Differential peaks	Direction to the nearest Differential peaks-region	Rel. position of the nearest Differential peaks-region	Start coordinate for the nearest Differential peaks-region	End coordinate for the nearest Differential peaks-region	Strand location of the nearest Differential peaks-region	PeakID from Differential peaks	n ND	n T2D	fisherP from Differential peaks	Annotation from Differential peaks	Detailed.Annotation from Differential peaks	Distance.to.TSS from Differential peaks	Nearest.PromoterID from Differential peaks	Entrez.ID from Differential peaks	Nearest.Unigene from Differential peaks	Nearest.Refseq from Differential peaks	Nearest.Ensembl from Differential peaks	Gene.Name from Differential peaks	Gene.Alias from Differential peaks	Gene.Description from Differential peaks	Gene.Type from Differential peaks	Dist.Group from Differential peaks	Dist.Distance from Differential peaks	Dist.RefSeq from Differential peaks	Dist.ENSEMBL from Differential peaks	Dist.Symbol from Differential peaks
chr1	29198304	29199164	-	Colocalization	-860	0	-	0	29198304	29199164	-	peak2022	9	1	0.001998	Intergenic	Intergenic	-14869	NM_001166005	2035	Hs,175437	NM_004437	ENSG00000159023	EPB41	4,1R|EL1|HE	erythrocyte membrane protein band 4,1	protein-coding	TTS+10kb;TSS-50kb;TSS-50kb	8627;-42453;-14968	NM_000911;NM_001166006;NM_001166007	ENSG00000116329;ENSG00000159023;ENSG00000159023	OPRD1;EPB41;EPB41
chr13	40755539	40756036	+	Colocalization	-496	108	-	-108	40755324	40756036	+	peak60730	2	6	0.00699301	promoter-TSS (NR_046870)	promoter-TSS (NR_046870)	-266	NR_046870	100874127	Hs,578028	NR_046870	ENSG00000230710	LINC00332	NCRNA00332	long intergenic non-protein coding RNA 332	ncRNA	TSS-1500	-365	NR_046870	NO_ENSEMBL	NO_SYMBOL
chr2	230995359	230996322	-	Colocalization	-963	0	-	0	230995359	230996322	-	peak130304	2	6	0.00699301	Intergenic	Intergenic	-62126	NM_152527	151473	Hs,504317	NM_152527	ENSG00000163053	SLC16A14	MCT14	solute carrier family 16, member 14	protein-coding
chr2	238395225	238396281	-	Colocalization	-1056	0	-	0	238395225	238396281	-	peak130735	2	6	0.00699301	promoter-TSS (NM_001042467)	promoter-TSS (NM_001042467)	-109	NM_001042467	79083	Hs,102406	NM_024101	ENSG00000115648	MLPH	SLAC2-A	melanophilin	protein-coding	TSS-1500;TSS-50kb	-208;-23920	NM_001042467;NR_106869	ENSG00000115648;NO_ENSEMBL	MLPH;NO_SYMBOL
chr8	13187502	13188535	-	Colocalization	-1033	0	-	0	13187502	13188535	-	peak254931	2	6	0.00699301	intron (NM_182643, intron 4 of 17)	intron (NM_182643, intron 4 of 17)	-53962	NM_001316668	10395	Hs,134296	NM_006094	ENSG00000164741	DLC1	ARHGAP7|HP|STARD12|p122-RhoGAP	DLC1 Rho GTPase activating protein	protein-coding	INTRON	0	NM_182643	ENSG00000164741	DLC1
chr12	69751361	69751819	-	Colocalization	-458	0	-	0	69751361	69751819	-	peak51001	1	5	0.010989	Intergenic	Intergenic	-1900	NM_001300950	8089	Hs,4029	NM_006530	ENSG00000127337	YEATS4	4930573H17Rik|B230215M10Rik|GAS41|NUBI-1|YAF9	YEATS domain containing 4	protein-coding	TTS+10kb;TSS-50kb	3678;-1999	NM_000239;NM_006530	ENSG00000090382;ENSG00000127337	LYZ;YEATS4
chr4	100730397	100730977	-	Colocalization	-580	591	-	591	100729214	100730977	-	peak178502	1	5	0.010989	Intergenic	MIR3|SINE|MIR	-7885	NM_014395	27071	Hs,436271	NM_014395	ENSG00000070190	DAPP1	BAM32	dual adaptor of phosphotyrosine and 3-phosphoinositides	protein-coding	TSS-50kb;TSS-50kb	-7993;-7984	NM_001306151;NM_014395	ENSG00000070190;ENSG00000070190	DAPP1;DAPP1
chr7	47678180	47678865	-	Colocalization	-685	0	-	0	47678180	47678865	-	peak241004	1	5	0.010989	Intergenic	Intergenic	-16319	NM_001123065	401335	Hs,520816	NM_001123065		C7orf65	-	chromosome 7 open reading frame 65	protein-coding	TSS-50kb;TTS+10kb	-16419;9132	NM_001123065;NR_108090	NO_ENSEMBL;NO_ENSEMBL	NO_SYMBOL;NO_SYMBOL
chr8	117742107	117742785	+	Colocalization	-678	78	+	78	117742107	117742940	+	peak268410	1	5	0.010989	intron (NM_003756, intron 1 of 7)	MER1B|DNA|hAT-Charlie	25538	NM_003756	8667	Hs,492599	NM_003756	ENSG00000147677	EIF3H	EIF3S3|eIF3-gamma|eIF3-p40	eukaryotic translation initiation factor 3, subunit H	protein-coding	TSS-50kb	-36317	NM_032334	ENSG00000147679	UTP23
chr9	104205425	104206290	-	Colocalization	-865	0	-	0	104205425	104206290	-	peak278626	1	5	0.010989	Intergenic	Intergenic	-7796	NM_000035	229	Hs,530274	NM_000035	ENSG00000136872	ALDOB	ALDB|ALDO2	aldolase B, fructose-bisphosphate	protein-coding	TSS-50kb;TSS-50kb;TSS-50kb;TSS-50kb	7897;44622;-25845;-24962	NM_000035;NM_019051;NR_121575;NR_121576	ENSG00000136872;ENSG00000136897;NO_ENSEMBL;NO_ENSEMBL	ALDOB;MRPL50;NO_SYMBOL;NO_SYMBOL
chr2	55386319	55386746	-	Colocalization	-427	0	-	0	55386319	55386746	-	peak111561	0	4	0.010989	Intergenic	Intergenic	-72506	NM_001135592	6233	Hs,311640	NM_002954	ENSG00000143947	RPS27A	CEP80|HEL112|S27A|UBA80|UBC|UBCEP1|UBCEP80	ribosomal protein S27a	protein-coding
chr2	242838056	242838628	-	Colocalization	-572	0	-	0	242838055	242838628	-	peak131029	0	4	0.010989	intron (NR_110220, intron 2 of 3)	intron (NR_110220, intron 2 of 3)	14828	NR_110220	101927289	Hs,130180	NR_110220	ENSG00000233806	LINC01237	-	long intergenic non-protein coding RNA 1237	ncRNA	TSS-50kb;TSS-50kb;INTRON	37385;37385;0	NM_005018;NM_005018;NR_110220	ENSG00000188389;ENSG00000276977;NO_ENSEMBL	PDCD1;PDCD1;NO_SYMBOL
chr1	50561389	50562211	-	Colocalization	-822	0	-	0	50561389	50562211	-	peak3233	3	6	0.0277722	intron (NM_001144777, intron 1 of 6)	L2b|LINE|L2	-7782	NM_001144776	1996	Hs,213050	NM_021952	ENSG00000162374	ELAVL4	HUD|PNEM	ELAV like neuron-specific RNA binding protein 4	protein-coding	TSS-50kb;TSS-50kb;TSS-50kb;TSS-50kb	-10236;-7881;-13587;-12891	NM_001144775;NM_001144776;NM_001294348;NM_021952	ENSG00000162374;ENSG00000162374;ENSG00000162374;ENSG00000162374	ELAVL4;ELAVL4;ELAVL4;ELAVL4
chr1	60442313	60442833	-	Colocalization	-520	0	-	0	60442313	60442833	-	peak3905	3	6	0.0277722	Intergenic	Intergenic	-50150	NM_000775	1573	Hs,152096	NM_000775	ENSG00000134716	CYP2J2	CPJ2	cytochrome P450, family 2, subfamily J, polypeptide 2	protein-coding
chr1	89594228	89595220	-	Colocalization	-992	0	-	0	89594228	89595220	-	peak6996	3	6	0.0277722	Intergenic	Intergenic	-2882	NM_004120	2634	Hs,386567	NM_004120		GBP2	-	guanylate binding protein 2, interferon-inducible	protein-coding	TSS-50kb;TTS+10kb	2983;-2809	NM_004120;NM_207398	ENSG00000162645;ENSG00000213512	GBP2;GBP7
chr1	155035357	155036843	-	Colocalization	-1486	0	-	0	155035357	155036843	-	peak10503	3	6	0.0277722	promoter-TSS (NM_005227)	promoter-TSS (NM_005227)	-113	NM_182690	1945	Hs,449913	NM_005227	ENSG00000243364	EFNA4	EFL4|EPLG4|LERK4	ephrin-A4	protein-coding	TTS+10kb;TSS-50kb;TSS-1500;TSS-50kb;TSS-50kb;TTS+10kb	5042;-15347;-212;29718;12252;949	NM_001261466;NM_004952;NM_005227;NM_144622;NR_040772;NR_048577	ENSG00000143537;ENSG00000143590;ENSG00000243364;ENSG00000163354;NO_ENSEMBL;NO_ENSEMBL	ADAM15;EFNA3;EFNA4;DCST2;NO_SYMBOL;NO_SYMBOL
chr1	183812098	183812257	+	Colocalization	-158	654	-	-654	183810792	183812257	+	peak12537	3	6	0.0277722	intron (NM_001297672, intron 2 of 16)	intron (NM_001297672, intron 2 of 16)	37310	NM_001297672	23179	Hs,497148	NM_015149	ENSG00000143344	RGL1	RGL	ral guanine nucleotide dissociation stimulator-like 1	protein-coding	INTRON	0	NM_001297672	ENSG00000143344	RGL1
chr10	64966555	64967411	-	Colocalization	-922	59	+	-59	64966489	64967596	-	peak24255	3	6	0.0277722	exon (NM_032776, exon 10 of 26)	exon (NM_032776, exon 10 of 26)	61940	NM_001282948	221037	Hs,413416	NM_004241	ENSG00000171988	JMJD1C	TRIP8	jumonji domain containing 1C	protein-coding	EXON	0	NM_032776	ENSG00000171988	JMJD1C
chr11	14604610	14606727	-	Colocalization	-2117	0	-	0	14604610	14606727	-	peak30840	3	6	0.0277722	intron (NM_148976, intron 2 of 10)	intron (NM_148976, intron 2 of 10)	59511	NM_148976	5682	Hs,102798	NM_002786	ENSG00000129084	PSMA1	HC2|HEL-S-275|NU|PROS30	proteasome subunit alpha 1	protein-coding	INTRON	0	NM_148976	ENSG00000129084	PSMA1
chr11	92711495	92712732	+	Colocalization	-1237	0	-	0	92711495	92712732	+	peak38666	3	6	0.0277722	intron (NM_005959, intron 1 of 1)	intron (NM_005959, intron 1 of 1)	9325	NM_005959	4544	Hs,569039	NM_005959	ENSG00000134640	MTNR1B	FGQTL2|MEL-1B-R|MT2	melatonin receptor 1B	protein-coding	INTRON	0	NM_005959	ENSG00000134640	MTNR1B
chr12	16758634	16759909	-	Colocalization	-1276	15	+	-15	16758634	16759940	-	peak44565	3	6	0.0277722	promoter-TSS (NM_001243612)	promoter-TSS (NM_001243612)	249	NM_018640	55885	Hs,504908	NM_018640	ENSG00000048540	LMO3	RBTN3|RBTNL2|RHOM3|Rhom-3	LIM domain only 3 (rhombotin-like 2)	protein-coding	TSS-1500;TSS-1500	1075;484	NM_001243611;NM_001243612	ENSG00000048540;ENSG00000048540	LMO3;LMO3
chr12	26275074	26275277	-	Colocalization	-203	612	+	-612	26275074	26276501	-	peak46194	3	6	0.0277722	exon (NM_030762, exon 5 of 5)	exon (NM_030762, exon 5 of 5)	2215	NM_030762	79365	Hs,177841	NM_030762	ENSG00000123095	BHLHE41	BHLHB3|DEC2|SHARP1|hDEC2	basic helix-loop-helix family, member e41	protein-coding	EXON	0	NM_030762	ENSG00000123095	BHLHE41
chr14	89833100	89834356	-	Colocalization	-1256	0	-	0	89833100	89834356	-	peak79897	3	6	0.0277722	intron (NM_001085471, intron 2 of 6)	intron (NM_001085471, intron 2 of 6)	49726	NM_005197	1112	Hs,434286	NM_005197	ENSG00000053254	FOXN3	C14orf116|CHES1|PRO1635	forkhead box N3	protein-coding	INTRON	0	NM_001085471	ENSG00000053254	FOXN3
chr14	91065767	91066319	-	Colocalization	-552	183	+	-183	91065767	91066686	-	peak80013	3	6	0.0277722	intron (NM_001010854, intron 17 of 19)	intron (NM_001010854, intron 17 of 19)	-42746	NR_110134	101928909	Hs,662545	NR_110134	ENSG00000259163	LOC101928909	-	uncharacterized LOC101928909	ncRNA	INTRON;TSS-50kb	0;-42846	NM_001010854;NR_110134	ENSG00000165914;NO_ENSEMBL	TTC7B;NO_SYMBOL
chr15	29863292	29864286	-	Colocalization	-994	477	-	477	29862338	29864286	-	peak81590	3	6	0.0277722	promoter-TSS (NM_015307)	promoter-TSS (NM_015307)	-385	NM_015307	23359	Hs,383564	NM_015307	ENSG00000104059	FAM189A1	TMEM228	family with sequence similarity 189, member A1	protein-coding	TSS-1500;TSS-1500	486;486	NM_015307;NM_015307	ENSG00000273564;ENSG00000104059	FAM189A1;FAM189A1
chr16	11241732	11242346	+	Colocalization	-614	43	+	43	11241732	11242431	+	peak86362	3	6	0.0277722	intron (NM_015226, intron 21 of 22)	intron (NM_015226, intron 21 of 22)	107957	NM_003745	8651	Hs,50640	NM_003745	ENSG00000185338	SOCS1	CIS1|CISH1|JAB|SOCS-1|SSI-1|SSI1|TIP3	suppressor of cytokine signaling 1	protein-coding	INTRON	0	NM_015226	ENSG00000038532	CLEC16A
chr16	84628609	84629325	-	Colocalization	-716	22	+	-22	84628609	84629369	-	peak89167	3	6	0.0277722	intron (NM_021149, intron 2 of 3)	intron (NM_021149, intron 2 of 3)	22713	NM_021149	23406	Hs,289092	NM_021149	ENSG00000103187	COTL1	CLP	coactosin-like F-actin binding protein 1	protein-coding	INTRON	0	NM_021149	ENSG00000103187	COTL1
chr16	88754289	88754941	-	Colocalization	-652	0	-	0	88754289	88754941	-	peak89492	3	6	0.0277722	Intergenic	Intergenic	-1733	NM_178310	333929	Hs,673548	NM_178310	ENSG00000185669	SNAI3	SMUC|SNAIL3|ZNF293|Zfp293	snail family zinc finger 3	protein-coding	TSS-50kb;TSS-50kb;TSS-50kb;TSS-50kb;TTS+10kb;TTS+10kb;TSS-50kb	37224;-18112;25159;1834;-8387;733;-43072	NM_000101;NM_001012762;NM_002461;NM_178310;NM_178841;NR_024399;NR_103774	ENSG00000051523;ENSG00000174177;ENSG00000167508;ENSG00000185669;ENSG00000158717;NO_ENSEMBL;NO_ENSEMBL	CYBA;CTU2;MVD;SNAI3;RNF166;NO_SYMBOL;NO_SYMBOL
chr17	79056313	79057538	-	Colocalization	-1225	0	-	0	79056313	79057538	-	peak94104	3	6	0.0277722	intron (NM_006340, intron 3 of 14)	intron (NM_006340, intron 3 of 14)	42247	NR_030394	724027		NR_030394	ENSG00000207736	MIR657	MIRN657|hsa-mir-657	microRNA 657	ncRNA	INTRON;TSS-50kb;TSS-50kb	0;47879;-42145	NM_006340;NR_026857;NR_036151	ENSG00000175866;NO_ENSEMBL;NO_ENSEMBL	BAIAP2;NO_SYMBOL;NO_SYMBOL
chr19	19572778	19573567	-	Colocalization	-789	0	-	0	19572778	19573567	-	peak105725	3	6	0.0277722	intron (NM_017660, intron 1 of 11)	intron (NM_017660, intron 1 of 11)	-2976	NM_001300946	54815	Hs,118964	NM_017660	ENSG00000167491	GATAD2A	p66alpha	GATA zinc finger domain containing 2A	protein-coding	TSS-50kb;INTRON	-3076;0	NM_001300946;NM_017660	ENSG00000167491;ENSG00000167491	GATAD2A;GATAD2A
chr2	7067052	7067796	-	Colocalization	-744	10	+	-10	7067052	7067817	-	peak107992	3	6	0.0277722	intron (NM_014746, intron 1 of 8)	intron (NM_014746, intron 1 of 8)	-8622	NR_033997	386597	Hs,559010	NR_033997	ENSG00000228203	RNF144A-AS1	-	RNF144A antisense RNA 1	ncRNA	INTRON;TSS-50kb	0;8722	NM_014746;NR_033997	ENSG00000151692;NO_ENSEMBL	RNF144A;NO_SYMBOL
chr2	20811051	20811448	-	Colocalization	-498	42	-	42	20810866	20811549	-	peak108993	3	6	0.0277722	Intergenic	Intergenic	-18900	NR_046836	100874343	Hs,591546	NR_046836	ENSG00000231948	HS1BP3-IT1	-	HS1BP3 intronic transcript 1	ncRNA	TTS+10kb;TSS-50kb	-6455;19001	NM_022460;NR_046836	ENSG00000118960;NO_ENSEMBL	HS1BP3;NO_SYMBOL
chr2	27200915	27201608	-	Colocalization	-692	68	-	68	27200780	27201608	-	peak109373	3	6	0.0277722	intron (NM_012326, intron 1 of 6)	intron (NM_012326, intron 1 of 6)	7955	NM_012326	22924	Hs,515860	NM_012326	ENSG00000084764	MAPRE3	EB3|EBF3|EBF3-S|RP3	microtubule-associated protein, RP/EB family, member 3	protein-coding	TSS-50kb;INTRON	-36527;0	NM_001303050;NM_012326	ENSG00000084764;ENSG00000084764	MAPRE3;MAPRE3
chr2	105800596	105801628	-	Colocalization	-1032	0	-	0	105800596	105801628	-	peak114982	3	6	0.0277722	Intergenic	Intergenic	-57088	NM_007227	11250	Hs,590903	NM_007227		GPR45	PSP24|PSP24(ALPHA)|PSP24A	G protein-coupled receptor 45	protein-coding
chr2	182506589	182507611	-	Colocalization	-1022	607	+	-607	182506589	182508825	-	peak124288	3	6	0.0277722	intron (NM_201548, intron 1 of 12)	intron (NM_201548, intron 1 of 12)	14127	NM_001160277	375298	Hs,732358	NM_201548	ENSG00000188452	CERKL	RP26	ceramide kinase like	protein-coding	INTRON	0	NM_201548	ENSG00000188452	CERKL
chr21	39082683	39084778	-	Colocalization	-2095	0	-	0	39082683	39084778	-	peak138378	3	6	0.0277722	intron (NM_002240, intron 3 of 3)	intron (NM_002240, intron 3 of 3)	205010	NM_002240	3763	Hs,626242	NM_002240		KCNJ6	BIR1|GIRK-2|GIRK2|KATP-2|KATP2|KCNJ7|KIR3,2|KPLBS|hiGIRK2	potassium channel, inwardly rectifying subfamily J, member 6	protein-coding	INTRON	0	NM_002240	ENSG00000157542	KCNJ6
chr5	31754868	31756304	+	Colocalization	-1436	125	+	125	31754868	31756554	+	peak197943	3	6	0.0277722	Intergenic	Intergenic	-43320	NM_178140	23037	Hs,481819	NM_015022	ENSG00000133401	PDZD2	AIPC|PAPIN|PDZK3|PIN1	PDZ domain containing 2	protein-coding	TSS-50kb	-43419	NM_178140	ENSG00000133401	PDZD2
chr6	91123346	91124128	-	Colocalization	-782	0	-	0	91123346	91124128	-	peak224482	3	6	0.0277722	Intergenic	Intergenic	101276	NR_039671	100616109		NR_039671	ENSG00000266760	MIR4464	mir-4464	microRNA 4464	ncRNA
chr6	152659569	152661015	-	Colocalization	-1446	0	-	0	152659569	152661015	-	peak233668	3	6	0.0277722	intron (NM_033071, intron 74 of 145)	intron (NM_033071, intron 74 of 145)	-41373	NR_120501	100505475	Hs,571203	NR_120501		SYNE1-AS1	-	SYNE1 antisense RNA 1	ncRNA	INTRON;TSS-50kb	0;-41472	NM_033071;NR_120501	ENSG00000131018;NO_ENSEMBL	SYNE1;NO_SYMBOL
chr7	34197658	34198791	+	Colocalization	-1133	0	-	0	34197658	34198791	+	peak239531	3	6	0.0277722	Intergenic	Intergenic	253702	NM_133468	168667	Hs,660998	NM_133468	ENSG00000164619	BMPER	CRIM3|CV-2|CV2	BMP binding endothelial regulator	protein-coding	TTS+10kb	2841	NM_133468	ENSG00000164619	BMPER
chr7	79839653	79840242	+	Colocalization	-738	21	-	-21	79839462	79840392	+	peak243459	3	6	0.0277722	intron (NM_001256414, intron 5 of 7)	intron (NM_001256414, intron 5 of 7)	74856	NM_001256414	2770	Hs,134587	NM_002069	ENSG00000127955	GNAI1	Gi	guanine nucleotide binding protein (G protein), alpha inhibiting activity polypeptide 1	protein-coding	INTRON	0	NM_001256414	ENSG00000127955	GNAI1
chr7	150096965	150097278	-	Colocalization	-395	378	+	-378	150096884	150098117	-	peak252894	3	6	0.0277722	Intergenic	L2b|LINE|L2	-5339	NR_027237	728743	Hs,650365	NM_001080852		LOC728743	-	zinc finger protein pseudogene	pseudo	TTS+10kb;TSS-50kb;TSS-50kb	1882;-5439;-33341	NM_173680;NR_027237;NR_034033	ENSG00000196456;NO_ENSEMBL;NO_ENSEMBL	ZNF775;NO_SYMBOL;NO_SYMBOL
chr8	22084722	22085705	-	Colocalization	-983	0	-	0	22084722	22085705	-	peak255955	3	6	0.0277722	intron (NM_014759, intron 2 of 4)	intron (NM_014759, intron 2 of 4)	4637	NM_001099335	9796	Hs,334688	NM_014759	ENSG00000168490	PHYHIP	DYRK1AP3|PAHX-AP|PAHXAP1	phytanoyl-CoA 2-hydroxylase interacting protein	protein-coding	TSS-50kb;TSS-50kb;INTRON;TSS-50kb	-47965;-17240;0;-46864	NM_001135721;NM_001722;NM_014759;NM_018068	ENSG00000197181;ENSG00000168495;ENSG00000168490;ENSG00000197181	PIWIL2;POLR3D;PHYHIP;PIWIL2
chr8	139338326	139338921	-	Colocalization	-594	194	-	194	139337940	139338921	-	peak270911	3	6	0.0277722	intron (NM_015912, intron 2 of 19)	intron (NM_015912, intron 2 of 19)	170634	NM_015912	51059	Hs,126024	NM_015912	ENSG00000147724	FAM135B	C8ORFK32	family with sequence similarity 135, member B	protein-coding	INTRON	0	NM_015912	ENSG00000147724	FAM135B
chr9	4147939	4148486	-	Colocalization	-547	214	-	214	4147511	4148486	-	peak271848	3	6	0.0277722	intron (NM_001042413, intron 2 of 10)	intron (NM_001042413, intron 2 of 10)	4184	NM_152629	169792	Hs,162125	NM_152629	ENSG00000107249	GLIS3	ZNF515	GLIS family zinc finger 3	protein-coding	INTRON	0	NM_001042413	ENSG00000107249	GLIS3
chrX	39589480	39590620	-	Colocalization	-1140	0	-	0	39589480	39590620	-	peak282547	3	6	0.0277722	Intergenic	Intergenic	69580	NR_037501	100500822		NR_037501	ENSG00000263730	MIR3937	-	microRNA 3937	ncRNA
chr16	69894826	69896067	+	Colocalization	-1241	0	-	0	69894826	69896067	+	peak88342	6	0	0.0277722	intron (NM_007014, intron 7 of 24)	intron (NM_007014, intron 7 of 24)	22807	NM_001270453	11060	Hs,408458	NM_007014	ENSG00000198373	WWP2	AIP2|WWp2-like	WW domain containing E3 ubiquitin protein ligase 2	protein-coding	INTRON	0	NM_007014	ENSG00000198373	WWP2
chr16	6886716	6887215	-	Colocalization	-699	8	-	8	6886500	6887415	-	peak86166	7	1	0.0405594	intron (NM_001142334, intron 1 of 13)	(TGGA)n|Simple_repeat|Simple_repeat	63148	NM_001142334	54715	Hs,459842	NM_018723	ENSG00000078328	RBFOX1	2BP1|A2BP1|FOX-1|FOX1|HRNBP1	RNA binding protein, fox-1 homolog (C, elegans) 1	protein-coding
chr4	103679191	103679651	+	Colocalization	-460	125	-	-125	103678941	103679651	+	peak178964	7	1	0.0405594	intron (NM_005908, intron 1 of 16)	L2a|LINE|L2	2855	NM_005908	4126	Hs,480415	NM_005908	ENSG00000109323	MANBA	MANB1	mannosidase, beta A, lysosomal	protein-coding	TSS-50kb	-18997	NR_125932	NO_ENSEMBL	NO_SYMBOL
chr1	59694740	59695339	-	Colocalization	-599	0	-	0	59694740	59695339	-	peak3842	2	5	0.0405594	Intergenic	ERV3-16A3_I-int|LTR|ERVL	-67585	NM_001113411	55277	Hs,444301	NM_018291	ENSG00000172456	FGGY	-	FGGY carbohydrate kinase domain containing	protein-coding
chr1	166949768	166950696	-	Colocalization	-928	0	-	0	166949768	166950696	-	peak11286	2	5	0.0405594	intron (NM_001286378, intron 1 of 12)	intron (NM_001286378, intron 1 of 12)	5413	NM_001286378	84944	Hs,651245	NM_032858	ENSG00000143194	MAEL	CT128|SPATA35	maelstrom spermatogenic transposon silencer	protein-coding	INTRON;TSS-50kb;TSS-50kb	0;-8193;5313	NM_001286378;NM_032858;NM_199351	ENSG00000143194;ENSG00000143194;ENSG00000143195	MAEL;MAEL;ILDR2
chr11	6589364	6590129	-	Colocalization	-765	0	-	0	6589364	6590129	-	peak30228	2	5	0.0405594	exon (NM_144666, exon 38 of 43)	exon (NM_144666, exon 38 of 43)	35133	NM_015324	23378	Hs,652255	NM_015324		RRP8	KIAA0409|NML	ribosomal RNA processing 8, methyltransferase, homolog (yeast)	protein-coding	TSS-50kb;TSS-50kb;EXON	-35393;-35291;0	NM_001014795;NM_004517;NM_144666	ENSG00000166333;ENSG00000166333;ENSG00000179532	ILK;ILK;DNHD1
chr11	46939687	46940031	+	Colocalization	-344	161	+	161	46939687	46940353	+	peak34944	2	5	0.0405594	5' UTR (NM_002334, exon 1 of 38)	5' UTR (NM_002334, exon 1 of 38)	153	NM_002334	4038	Hs,4930	NM_002334	ENSG00000134569	LRP4	CLSS|CMS17|LRP-4|LRP10|MEGF7|SOST2	LDL receptor related protein 4	protein-coding	TSS-50kb	-18319	NM_024113	ENSG00000149179	C11orf49
chr12	20686791	20687734	-	Colocalization	-942	12	+	-12	20686791	20687757	-	peak45299	2	5	0.0405594	intron (NM_000921, intron 1 of 15)	intron (NM_000921, intron 1 of 15)	-37524	NM_001244683	5139	Hs,386791	NM_000921	ENSG00000172572	PDE3A	CGI-PDE|CGI-PDE A|CGI-PDE-A|HTNB	phosphodiesterase 3A, cGMP-inhibited	protein-coding	INTRON;TSS-50kb	0;-37623	NM_000921;NM_001244683	ENSG00000172572;ENSG00000172572	PDE3A;PDE3A
chr12	92474069	92474669	-	Colocalization	-600	0	-	0	92474069	92474669	-	peak55276	2	5	0.0405594	intron (NR_132340, intron 1 of 4)	intron (NR_132340, intron 1 of 4)	61120	NR_046159	256021	Hs,651357	NM_001256373	ENSG00000257242	LINC01619	C12orf79	long intergenic non-protein coding RNA 1619	ncRNA	INTRON	0	NR_132340	NO_ENSEMBL	NO_SYMBOL
chr12	106539259	106540159	-	Colocalization	-900	0	-	0	106539259	106540159	-	peak56887	2	5	0.0405594	Intergenic	Intergenic	-5898	NM_014840	9891	Hs,524692	NM_014840	ENSG00000074590	NUAK1	ARK5	NUAK family, SNF1-like kinase, 1	protein-coding	TSS-50kb	5999	NM_014840	ENSG00000074590	NUAK1
chr12	133066153	133066514	+	Colocalization	-361	142	+	142	133066153	133066798	+	peak58539	2	5	0.0405594	promoter-TSS (NM_001142641)	promoter-TSS (NM_001142641)	-681	NM_001142641	57666	Hs,411138	NM_001142641	ENSG00000112787	FBRSL1	-	fibrosin-like 1	protein-coding	TSS-1500	-780	NM_001142641	ENSG00000112787	FBRSL1
chr14	88792653	88793507	-	Colocalization	-854	0	-	0	88792653	88793507	-	peak79792	2	5	0.0405594	5' UTR (NM_021161, exon 1 of 7)	5' UTR (NM_021161, exon 1 of 7)	176	NM_021161	54207	Hs,560255	NM_021161	ENSG00000100433	KCNK10	K2p10,1|PPP1R97|TREK-2|TREK2	potassium channel, two pore domain subfamily K, member 10	protein-coding	TSS-50kb	3588	NM_138317	ENSG00000100433	KCNK10
chr15	72489550	72490574	-	Colocalization	-1024	0	-	0	72489550	72490574	-	peak84104	2	5	0.0405594	promoter-TSS (NM_001012642)	promoter-TSS (NM_001012642)	74	NM_001012642	196996	Hs,596332	NM_001012642	ENSG00000175318	GRAMD2	-	GRAM domain containing 2	protein-coding	TSS-200;TTS+10kb	27;-1407	NM_001012642;NM_001206799	ENSG00000175318;ENSG00000067225	GRAMD2;PKM
chr15	78963862	78965477	-	Colocalization	-1615	0	-	0	78963862	78965477	-	peak84514	2	5	0.0405594	Intergenic	MIR3|SINE|MIR	-31083	NM_001256567	1143	Hs,624178	NM_000750	ENSG00000117971	CHRNB4	-	cholinergic receptor, nicotinic beta 4	protein-coding	TSS-50kb	31184	NM_000750	ENSG00000117971	CHRNB4
chr19	10380166	10380768	-	Colocalization	-602	0	-	0	10380166	10380768	-	peak105033	2	5	0.0405594	Intergenic	CpG	-1050	NM_000201	3383	Hs,643447	NM_000201	ENSG00000090339	ICAM1	BB2|CD54|P3,58	intercellular adhesion molecule 1	protein-coding	TSS-1500;TSS-50kb;TSS-50kb;TSS-50kb;TTS+10kb;TTS+10kb	-1149;-17275;-20287;38620;9847;9832	NM_000201;NM_001544;NM_003259;NM_004230;NM_146387;NM_146388	ENSG00000090339;ENSG00000105371;ENSG00000105376;ENSG00000267534;ENSG00000105364;ENSG00000105364	ICAM1;ICAM4;ICAM5;S1PR2;MRPL4;MRPL4
chr21	40138839	40139410	-	Colocalization	-585	36	+	-36	40138824	40139495	-	peak138443	2	5	0.0405594	intron (NR_027065, intron 1 of 6)	intron (NR_027065, intron 1 of 6)	1738	NR_027066	400866	Hs,278704	NM_001001789	ENSG00000223806	LINC00114	C21orf24|NCRNA00114	long intergenic non-protein coding RNA 114	ncRNA	TSS-50kb;TSS-50kb;INTRON;TSS-50kb	-37593;-38694;0;15080	NM_001256295;NM_005239;NR_027065;NR_027067	ENSG00000157557;ENSG00000157557;NO_ENSEMBL;NO_ENSEMBL	ETS2;ETS2;NO_SYMBOL;NO_SYMBOL
chr4	146642399	146642404	+	Colocalization	-6	357	+	357	146642399	146643119	+	peak186000	2	5	0.0405594	intron (NM_001080531, intron 2 of 5)	intron (NM_001080531, intron 2 of 5)	41403	NM_001080531	646603	Hs,452865	NM_001080531	ENSG00000237136	C4orf51	-	chromosome 4 open reading frame 51	protein-coding	INTRON	0	NM_001080531	ENSG00000237136	C4orf51
chr4	146642429	146643119	+	Colocalization	-690	15	-	-15	146642399	146643119	+	peak186000	2	5	0.0405594	intron (NM_001080531, intron 2 of 5)	intron (NM_001080531, intron 2 of 5)	41403	NM_001080531	646603	Hs,452865	NM_001080531	ENSG00000237136	C4orf51	-	chromosome 4 open reading frame 51	protein-coding	INTRON	0	NM_001080531	ENSG00000237136	C4orf51
chr4	159707066	159707867	-	Colocalization	-802	14	-	14	159707036	159707867	-	peak188035	2	5	0.0405594	intron (NM_020840, intron 1 of 16)	CR1_Mam|LINE|CR1	17270	NM_020840	57600	Hs,652441	NM_020840	ENSG00000052795	FNIP2	FNIPL|MAPO1	folliculin interacting protein 2	protein-coding
chr4	186577673	186578934	-	Colocalization	-1261	0	-	0	186577673	186578934	-	peak192746	2	5	0.0405594	promoter-TSS (NM_001145675)	promoter-TSS (NM_001145675)	-181	NM_001145674	8470	Hs,619806	NM_003603	ENSG00000154556	SORBS2	ARGBP2|PRO0618	sorbin and SH3 domain containing 2	protein-coding	TSS-1500	282	NM_001145675	ENSG00000154556	SORBS2
chr5	31786917	31787516	+	Colocalization	-766	258	-	-258	31786233	31787682	+	peak197947	2	5	0.0405594	Intergenic	Intergenic	-12073	NM_178140	23037	Hs,481819	NM_015022	ENSG00000133401	PDZD2	AIPC|PAPIN|PDZK3|PIN1	PDZ domain containing 2	protein-coding	TSS-50kb	-12172	NM_178140	ENSG00000133401	PDZD2
chr5	40733896	40734329	-	Colocalization	-432	760	+	-760	40733896	40735848	-	peak198999	2	5	0.0405594	intron (NM_012382, intron 2 of 4)	L2a|LINE|L2	21200	NM_012382	23548	Hs,348915	NM_012382	ENSG00000113638	TTC33	OSRF	tetratricopeptide repeat domain 33	protein-coding
chr5	63955238	63956057	+	Colocalization	-820	18	+	18	63955238	63956095	+	peak201364	2	5	0.0405594	Intergenic	Intergenic	-30468	NM_001164442	100132916	Hs,591776	NM_001164442	ENSG00000145642	FAM159B	-	family with sequence similarity 159, member B	protein-coding	TSS-50kb	-30568	NM_001164442	ENSG00000145642	FAM159B
chr5	80829311	80830092	-	Colocalization	-862	147	+	-147	80829230	80830468	-	peak202673	2	5	0.0405594	intron (NM_001256732, intron 4 of 16)	L1MCa|LINE|L1	-139861	NM_130767	134526	Hs,591756	NM_130767	ENSG00000172497	ACOT12	CACH-1|Cach|STARD15|THEAL	acyl-CoA thioesterase 12	protein-coding
chr5	124348261	124349118	+	Colocalization	-857	0	-	0	124348261	124349118	+	peak209826	2	5	0.0405594	Intergenic	Intergenic	-23834	NR_109882	101927421	Hs,121305	NR_109882		LOC101927421	-	uncharacterized LOC101927421	ncRNA	TSS-50kb	-23933	NR_109882	NO_ENSEMBL	NO_SYMBOL
chr5	146478053	146478525	-	Colocalization	-472	104	-	104	146477845	146478525	-	peak211985	2	5	0.0405594	Intergenic	Intergenic	-17102	NM_001271899	5521	Hs,627618	NM_181674	ENSG00000156475	PPP2R2B	B55BETA|PP2AB55BETA|PP2ABBETA|PP2APR55B|PP2APR55BETA|PR2AB55BETA|PR2ABBETA|PR2APR55BETA|PR52B|PR55-BETA|PR55BETA|SCA12	protein phosphatase 2, regulatory subunit B, beta	protein-coding	TSS-50kb;TSS-50kb;TSS-50kb	17203;42586;17253	NM_001271899;NM_181676;NM_181677	ENSG00000156475;ENSG00000156475;ENSG00000156475	PPP2R2B;PPP2R2B;PPP2R2B
chr6	100791507	100792205	-	Colocalization	-698	110	+	-110	100791507	100792426	-	peak226340	2	5	0.0405594	Intergenic	Intergenic	119584	NM_005068	6492	Hs,520293	NM_005068	ENSG00000112246	SIM1	bHLHe14	single-minded family bHLH transcription factor 1	protein-coding
chr7	50689485	50690324	-	Colocalization	-840	217	-	217	50689050	50690324	-	peak241464	2	5	0.0405594	intron (NM_001001555, intron 6 of 16)	intron (NM_001001555, intron 6 of 16)	-56533	NM_001082971	1644	Hs,359698	NM_000790	ENSG00000132437	DDC	AADC	dopa decarboxylase	protein-coding	INTRON	0	NM_001001555	ENSG00000106070	GRB10
chr7	157071820	157072620	-	Colocalization	-800	0	-	0	157071820	157072620	-	peak253385	2	5	0.0405594	Intergenic	CpG	-57490	NM_005494	10049	Hs,490745	NM_005494	ENSG00000105993	DNAJB6	DJ4|DnaJ|HHDJ1|HSJ-2|HSJ2|LGMD1D|LGMD1E|MRJ|MSJ-1	DnaJ (Hsp40) homolog, subfamily B, member 6	protein-coding
chr8	41522472	41523743	-	Colocalization	-1271	0	-	0	41522472	41523743	-	peak257570	2	5	0.0405594	promoter-TSS (NM_020480)	promoter-TSS (NM_020480)	-304	NM_020480	286	Hs,654438	NM_000037	ENSG00000029534	ANK1	ANK|SPH1|SPH2	ankyrin 1, erythrocytic	protein-coding	TSS-1500;TSS-50kb;TSS-50kb	405;18331;5183	NM_020480;NM_152568;NR_030161	ENSG00000029534;ENSG00000165066;NO_ENSEMBL	ANK1;NKX6-3;NO_SYMBOL
chr8	136653340	136653817	+	Colocalization	-628	28	-	-28	136653132	136653967	+	peak270656	2	5	0.0405594	intron (NM_006558, intron 7 of 8)	intron (NM_006558, intron 7 of 8)	183842	NM_006558	10656	Hs,444558	NM_006558	ENSG00000131773	KHDRBS3	Etle|SALP|SLM-2|SLM2|T-STAR|TSTAR|etoile	KH domain containing, RNA binding, signal transduction associated 3	protein-coding	INTRON	0	NM_006558	ENSG00000131773	KHDRBS3
chr1	11020892	11021506	-	Colocalization	-614	0	-	0	11020892	11021506	-	peak748	0	3	0.043956	intron (NM_001170754, intron 5 of 12)	intron (NM_001170754, intron 5 of 12)	20895	NM_001170754	148345	Hs,127026	NM_173507	ENSG00000175262	C1orf127	-	chromosome 1 open reading frame 127	protein-coding	INTRON	0	NM_001170754	ENSG00000175262	C1orf127
chr12	105671636	105672301	-	Colocalization	-665	0	-	0	105671636	105672301	-	peak56824	0	3	0.043956	Intergenic	MER90a|LTR|ERV1	-41961	NM_001251904	55198	Hs,506603	NM_018171	ENSG00000136044	APPL2	DIP13B	adaptor protein, phosphotyrosine interaction, PH domain and leucine zipper containing 2	protein-coding	TSS-50kb;TSS-50kb	42061;44886	NM_001251904;NM_001251905	ENSG00000136044;ENSG00000136044	APPL2;APPL2
chr12	118589214	118589767	-	Colocalization	-662	195	+	-195	118589104	118590266	-	peak57640	0	3	0.043956	intron (NM_016281, intron 20 of 20)	intron (NM_016281, intron 20 of 20)	15996	NM_002567	5037	Hs,433863	NM_002567	ENSG00000089220	PEBP1	HCNP|HCNPpp|HEL-210|HEL-S-34|HEL-S-96|PBP|PEBP|PEBP-1|RKIP	phosphatidylethanolamine binding protein 1	protein-coding	TTS+10kb;INTRON;TSS-50kb	6393;0;47976	NM_002567;NM_016281;NM_019086	ENSG00000089220;ENSG00000135090;ENSG00000176834	PEBP1;TAOK3;VSIG10
chr12	122205447	122205939	-	Colocalization	-492	0	-	0	122205447	122205939	-	peak57853	0	3	0.043956	intron (NM_001080825, intron 6 of 11)	intron (NM_001080825, intron 6 of 11)	25901	NM_019034	54509	Hs,707579	NM_019034	ENSG00000139725	RHOF	ARHF|RIF	ras homolog family member F (in filopodia)	protein-coding	INTRON;TSS-50kb	0;-37044	NM_001080825;NM_015048	ENSG00000188735;ENSG00000139718	TMEM120B;SETD1B
chr13	99141740	99142669	-	Colocalization	-928	31	+	-31	99141740	99142730	-	peak70164	0	3	0.043956	intron (NM_003576, intron 2 of 10)	intron (NM_003576, intron 2 of 10)	32144	NM_003576	8428	Hs,508514	NM_003576	ENSG00000102572	STK24	HEL-S-95|MST3|MST3B|STE20|STK3	serine/threonine kinase 24	protein-coding	INTRON	0	NM_003576	ENSG00000102572	STK24
chr15	68913107	68913648	-	Colocalization	-541	0	-	0	68913107	68913648	-	peak83939	0	3	0.043956	intron (NM_001190456, intron 1 of 11)	intron (NM_001190456, intron 1 of 11)	4499	NM_001190456	10391	Hs,551213	NM_006091	ENSG00000103647	CORO2B	CLIPINC	coronin, actin binding protein, 2B	protein-coding	INTRON;TSS-50kb	0;-11048	NM_001190456;NM_001190457	ENSG00000103647;ENSG00000103647	CORO2B;CORO2B
chr16	77468396	77469666	-	Colocalization	-1270	0	-	0	77468396	77469666	-	peak88770	0	3	0.043956	promoter-TSS (NM_199355)	promoter-TSS (NM_199355)	-20	NM_199355	170692	Hs,188746	NM_139054	ENSG00000140873	ADAMTS18	ADAMTS21|KNO2|MMCAT	ADAM metallopeptidase with thrombospondin type 1 motif 18	protein-coding	TSS-200	121	NM_199355	ENSG00000140873	ADAMTS18
chr16	87427963	87428329	-	Colocalization	-366	55	+	-55	87427963	87428439	-	peak89390	0	3	0.043956	intron (NM_022818, intron 1 of 3)	MIR3|SINE|MIR	2400	NM_022818	81631	Hs,356061	NM_022818	ENSG00000140941	MAP1LC3B	ATG8F|LC3B|MAP1A/1BLC3|MAP1LC3B-a	microtubule-associated protein 1 light chain 3 beta	protein-coding	TSS-50kb;TSS-50kb	2589;10903	NM_001282683;NM_024735	ENSG00000283277;ENSG00000103264	FBXO31;FBXO31
chr2	85660826	85661220	-	Colocalization	-394	0	-	0	85660826	85661220	-	peak113977	0	3	0.043956	promoter-TSS (NM_198482)	promoter-TSS (NM_198482)	-895	NM_198482	284948	Hs,209542	NM_198482	ENSG00000152292	SH2D6	-	SH2 domain containing 6	protein-coding	TSS-50kb;TSS-50kb;TSS-1500	19927;23304;-994	NM_001256139;NM_001256140;NM_198482	ENSG00000042493;ENSG00000042493;ENSG00000152292	CAPG;CAPG;SH2D6
chr2	101729972	101730258	-	Colocalization	-286	262	+	-262	101729972	101730782	-	peak114632	0	3	0.043956	intron (NM_001102426, intron 1 of 19)	intron (NM_001102426, intron 1 of 19)	37469	NM_001102426	11138	Hs,442657	NM_007063	ENSG00000204634	TBC1D8	AD3|HBLP1|TBC1D8A|VRP	TBC1 domain family, member 8 (with GRAM domain)	protein-coding	INTRON	0	NM_001102426	ENSG00000204634	TBC1D8
chr2	101730287	101730782	-	Colocalization	-496	157	-	157	101729972	101730782	-	peak114632	0	3	0.043956	intron (NM_001102426, intron 1 of 19)	intron (NM_001102426, intron 1 of 19)	37469	NM_001102426	11138	Hs,442657	NM_007063	ENSG00000204634	TBC1D8	AD3|HBLP1|TBC1D8A|VRP	TBC1 domain family, member 8 (with GRAM domain)	protein-coding	INTRON	0	NM_001102426	ENSG00000204634	TBC1D8
chr2	120146886	120147594	-	Colocalization	-708	0	-	0	120146886	120147594	-	peak116110	0	3	0.043956	Intergenic	LTR8|LTR|ERV1	21989	NM_001079863	1622	Hs,78888	NM_020548	ENSG00000155368	DBI	ACBD1|ACBP|CCK-RP|EP	diazepam binding inhibitor (GABA receptor modulator, acyl-CoA binding protein)	protein-coding	TSS-50kb;TSS-50kb	22311;-42305	NM_001017927;NM_183240	ENSG00000186132;ENSG00000171227	C2orf76;TMEM37
chr2	138768366	138768907	+	Colocalization	-582	100	+	100	138768324	138769147	+	peak117886	0	3	0.043956	intron (NM_006895, intron 5 of 5)	intron (NM_006895, intron 5 of 5)	46928	NM_001024075	3176	Hs,42151	NM_006895	ENSG00000150540	HNMT	HMT|HNMT-S1|HNMT-S2	histamine N-methyltransferase	protein-coding	INTRON	0	NM_006895	ENSG00000150540	HNMT
chr2	192334938	192335529	-	Colocalization	-592	339	+	-339	192334938	192336208	-	peak126025	0	3	0.043956	Intergenic	Intergenic	-207225	NM_001254736	64859	Hs,591610	NM_022837		NABP1	OBFC2A|SOSS-B2|SSB2	nucleic acid binding protein 1	protein-coding
chr2	192335583	192336208	-	Colocalization	-624	323	-	323	192334938	192336208	-	peak126025	0	3	0.043956	Intergenic	Intergenic	-207225	NM_001254736	64859	Hs,591610	NM_022837		NABP1	OBFC2A|SOSS-B2|SSB2	nucleic acid binding protein 1	protein-coding
chr2	232537290	232538221	-	Colocalization	-931	0	-	0	232537290	232538221	-	peak130415	0	3	0.043956	Intergenic	Intergenic	-35479	NM_002823	5757	Hs,459927	NM_002823	ENSG00000187514	PTMA	TMSA	prothymosin, alpha	protein-coding	TSS-50kb;TSS-50kb	-35578;-40367	NM_002823;NR_036052	ENSG00000187514;NO_ENSEMBL	PTMA;NO_SYMBOL
chr20	12808697	12809147	-	Colocalization	-450	162	-	162	12808372	12809147	-	peak131993	0	3	0.043956	Intergenic	Intergenic	108851	NR_109872	102606466	Hs,602196	NR_109872		LOC102606466	-	uncharacterized LOC102606466	ncRNA
chr21	44139883	44140255	+	Colocalization	-372	23	+	23	44139883	44140302	+	peak138791	0	3	0.043956	intron (NM_001001576, intron 2 of 14)	intron (NM_001001576, intron 2 of 14)	66231	NM_001001572	5152	Hs,473927	NM_002606	ENSG00000160191	PDE9A	HSPDE9A2	phosphodiesterase 9A	protein-coding	INTRON	0	NM_001001576	ENSG00000160191	PDE9A
chr3	50495345	50495937	-	Colocalization	-592	0	-	0	50495345	50495937	-	peak146694	0	3	0.043956	intron (NM_001005505, intron 2 of 37)	intron (NM_001005505, intron 2 of 37)	45387	NM_001174051	9254	Hs,476273	NM_006030	ENSG00000007402	CACNA2D2	CACNA2D	calcium channel, voltage-dependent, alpha 2/delta subunit 2	protein-coding	INTRON	0	NM_001005505	ENSG00000007402	CACNA2D2
chr3	87852518	87853068	-	Colocalization	-550	0	-	0	87852518	87853068	-	peak151308	0	3	0.043956	Intergenic	Intergenic	-178933	NM_000866	3355	Hs,248136	NM_000866		HTR1F	5-HT-1F|5-HT1F|5HT6|HTR1EL|MR77	5-hydroxytryptamine (serotonin) receptor 1F, G protein-coupled	protein-coding
chr3	133129145	133129724	+	Colocalization	-579	0	-	0	133129145	133129724	+	peak156509	0	3	0.043956	intron (NM_003571, intron 1 of 6)	intron (NM_003571, intron 1 of 6)	10596	NM_003571	8419	Hs,659862	NM_003571	ENSG00000170819	BFSP2	CP47|CP49|CTRCT12|LIFL-L|PHAKOSIN	beaded filament structural protein 2, phakinin	protein-coding	INTRON	0	NM_003571	ENSG00000170819	BFSP2
chr3	142321493	142322213	-	Colocalization	-720	73	+	-73	142321493	142322359	-	peak157212	0	3	0.043956	intron (NM_001145319, intron 1 of 15)	intron (NM_001145319, intron 1 of 15)	6697	NM_001145319	5357	Hs,203637	NM_002670	ENSG00000120756	PLS1	-	plastin 1	protein-coding	INTRON;TSS-50kb;TSS-50kb	0;24359;-20439	NM_001145319;NM_001184;NM_002670	ENSG00000120756;ENSG00000175054;ENSG00000120756	PLS1;ATR;PLS1
chr3	149108515	149108854	-	Colocalization	-340	101	-	101	149108312	149108854	-	peak158408	0	3	0.043956	Intergenic	Intergenic	-13015	NM_014220	4071	Hs,351316	NM_014220	ENSG00000169908	TM4SF1	H-L6|L6|M3S1|TAAL6	transmembrane 4 L six family member 1	protein-coding	TSS-50kb;TTS+10kb	13116;4314	NM_014220;NR_046650	ENSG00000169908;NO_ENSEMBL	TM4SF1;NO_SYMBOL
chr5	10743458	10744010	-	Colocalization	-552	30	+	-30	10743458	10744071	-	peak194127	0	3	0.043956	intron (NM_004394, intron 2 of 3)	intron (NM_004394, intron 2 of 3)	17622	NM_004394	1611	Hs,75189	NM_004394	ENSG00000112977	DAP	-	death-associated protein	protein-coding	INTRON	0	NM_004394	ENSG00000112977	DAP
chr5	51293810	51294285	-	Colocalization	-475	0	-	0	51293810	51294285	-	peak199955	0	3	0.043956	Intergenic	Intergenic	-614882	NR_046243	642366	Hs,544139	NR_046243		LOC642366	-	uncharacterized LOC642366	ncRNA
chr5	123812991	123813812	-	Colocalization	-821	0	-	0	123812991	123813812	-	peak209749	0	3	0.043956	Intergenic	Intergenic	-39189	NR_125774	103724389	Hs,582211	NR_125774		LINC01170	-	long intergenic non-protein coding RNA 1170	ncRNA	TSS-50kb	39290	NR_125774	NO_ENSEMBL	NO_SYMBOL
chr6	33560736	33561388	-	Colocalization	-652	0	-	0	33560736	33561388	-	peak217021	0	3	0.043956	promoter-TSS (NR_027908)	promoter-TSS (NR_027908)	53	NR_027908	401253	Hs,520075	NM_207497	ENSG00000197251	LINC00336	C6orf227|NCRNA00336	long intergenic non-protein coding RNA 336	ncRNA	TSS-50kb;TSS-50kb;TSS-200;TTS+10kb	13093;-28193;48;4360	NM_001188;NM_002224;NR_027908;NR_028361	ENSG00000030110;ENSG00000096433;NO_ENSEMBL;NO_ENSEMBL	BAK1;ITPR3;NO_SYMBOL;NO_SYMBOL
chr7	18259555	18260389	+	Colocalization	-834	70	+	70	18259555	18260528	+	peak237885	0	3	0.043956	intron (NM_001204144, intron 2 of 12)	intron (NM_001204144, intron 2 of 12)	-93110	NR_031635	100302140		NR_031635	ENSG00000221393	MIR1302-6	MIRN1302-6|hsa-mir-1302-6	microRNA 1302-6	ncRNA	INTRON	0	NM_001204144	ENSG00000048052	HDAC9
chr9	5947841	5948374	-	Colocalization	-532	34	-	34	5947775	5948374	-	peak272020	0	3	0.043956	intron (NM_001017969, intron 4 of 7)	intron (NM_001017969, intron 4 of 7)	57166	NM_005511	2315	Hs,154069	NM_005511		MLANA	MART-1|MART1	melan-A	protein-coding	INTRON	0	NM_001017969	ENSG00000183354	KIAA2026
chr9	92263399	92264533	+	Colocalization	-1134	0	-	0	92263399	92264533	+	peak277787	0	3	0.043956	intron (NR_024280, intron 1 of 5)	intron (NR_024280, intron 1 of 5)	9268	NR_024280	100129066	Hs,125947	NR_024280	ENSG00000237372	UNQ6494	-	uncharacterized LOC100129066	ncRNA	INTRON	0	NR_024280	NO_ENSEMBL	NO_SYMBOL
chrX	12412863	12413371	+	Colocalization	-508	0	-	0	12412863	12413371	+	peak281506	0	3	0.043956	intron (NM_014728, intron 1 of 16)	intron (NM_014728, intron 1 of 16)	256532	NM_014728	9758	Hs,657507	NM_014728	ENSG00000169933	FRMPD4	PDZD10|PDZK10	FERM and PDZ domain containing 4	protein-coding	INTRON	0	NM_014728	ENSG00000169933	FRMPD4
chr11	95433233	95433429	-	Colocalization	-196	478	-	478	95432277	95433429	-	peak38969	0	3	0.043956	Intergenic	Intergenic	90101	NM_144664	143684	Hs,288304	NM_144664	ENSG00000077458	FAM76B	-	family with sequence similarity 76, member B	protein-coding
chr14	20296156	20297079	-	Colocalization	-922	189	-	189	20295779	20297079	-	peak72091	0	3	0.043956	exon (NM_001004723, exon 2 of 2)	exon (NM_001004723, exon 2 of 2)	24500	NM_001004723	390429	Hs,512490	NM_001004723		OR4N2	OR14-13|OR14-8	olfactory receptor, family 4, subfamily N, member 2	protein-coding	EXON;TSS-50kb	0;-48097	NM_001004723;NM_001005501	ENSG00000176294;ENSG00000165762	OR4N2;OR4K2
chr1	32092732	32093923	-	Colocalization	-1244	264	-	264	32092151	32093977	-	peak2186	4	6	0.043956	TTS (NM_001525)	TTS (NM_001525)	9763	NM_001525	3061	Hs,388226	NM_001525	ENSG00000121764	HCRTR1	OX1R	hypocretin (orexin) receptor 1	protein-coding	TTS+10kb;TTS+10kb	246;-2498	NM_001525;NR_033688	ENSG00000121764;NO_ENSEMBL	HCRTR1;NO_SYMBOL
chr1	61656675	61657276	+	Colocalization	-601	370	-	-370	61655935	61657276	+	peak3974	4	6	0.043956	intron (NM_001145512, intron 3 of 11)	intron (NM_001145512, intron 3 of 11)	62584	NR_104180	645030	Hs,632410	NR_104180	ENSG00000237853	NFIA-AS1	-	NFIA antisense RNA 1	ncRNA	INTRON	0	NM_001145512	ENSG00000162599	NFIA
chr1	87800617	87801497	-	Colocalization	-880	0	-	0	87800617	87801497	-	peak6814	4	6	0.043956	intron (NM_006769, intron 2 of 4)	CpG	6906	NM_006769	8543	Hs,436792	NM_006769	ENSG00000143013	LMO4	-	LIM domain only 4	protein-coding
chr1	94079252	94080409	-	Colocalization	-1157	0	-	0	94079252	94080409	-	peak7408	4	6	0.043956	promoter-TSS (NM_001261410)	promoter-TSS (NM_001261410)	-129	NM_001261410	8412	Hs,36958	NM_003567	ENSG00000137936	BCAR3	NSP2|SH2D3B	breast cancer anti-estrogen resistance 3	protein-coding	TSS-1500;TSS-50kb	229;29212	NM_001261410;NM_001308251	ENSG00000137936;ENSG00000137936	BCAR3;BCAR3
chr1	156215083	156216255	-	Colocalization	-1172	0	-	0	156215083	156216255	-	peak10597	4	6	0.043956	exon (NM_001272104, exon 4 of 8)	exon (NM_001272104, exon 4 of 8)	2239	NM_001272106	79957	Hs,235873	NM_024897	ENSG00000160781	PAQR6	PRdelta	progestin and adipoQ receptor family member VI	protein-coding	TTS+10kb;EXON;TTS+10kb;TTS+10kb;TSS-50kb;TSS-50kb	2457;0;5902;-3445;-38500;-36849	NM_001199664;NM_001272104;NM_007221;NM_015327;NM_032323;NR_026678	ENSG00000260238;ENSG00000160781;ENSG00000160783;ENSG00000198952;ENSG00000163472;NO_ENSEMBL	PMF1-BGLAP;PAQR6;PMF1;SMG5;TMEM79;NO_SYMBOL
chr1	164613965	164614639	+	Colocalization	-674	0	-	0	164613965	164614639	+	peak11107	4	6	0.043956	intron (NM_002585, intron 2 of 8)	intron (NM_002585, intron 2 of 8)	85705	NM_002585	5087	Hs,557097	NM_002585	ENSG00000185630	PBX1	-	pre-B-cell leukemia homeobox 1	protein-coding	INTRON	0	NM_002585	ENSG00000185630	PBX1
chr1	166001472	166002591	-	Colocalization	-1118	10	-	10	166001454	166002591	-	peak11244	4	6	0.043956	Intergenic	Intergenic	122012	NR_030626	100126349		NR_030626	ENSG00000215952	MIR921	MIRN921|hsa-mir-921	microRNA 921	ncRNA
chr1	208132136	208133031	-	Colocalization	-895	0	-	0	208132136	208133031	-	peak15194	4	6	0.043956	Intergenic	CpG	-47901	NM_001773	947	Hs,374990	NM_001773	ENSG00000174059	CD34	-	CD34 molecule	protein-coding	TSS-50kb	48002	NM_001025109	ENSG00000174059	CD34
chr1	208406770	208407774	-	Colocalization	-1004	264	+	-264	208406770	208408303	-	peak15242	4	6	0.043956	intron (NM_025179, intron 1 of 31)	MIR3|SINE|MIR	10128	NM_025179	5362	Hs,497626	NM_025179	ENSG00000076356	PLXNA2	OCT|PLXN2	plexin A2	protein-coding
chr1	225878972	225879509	-	Colocalization	-552	98	+	-98	225878957	225879719	-	peak16706	4	6	0.043956	Intergenic	Intergenic	-38493	NM_018212	55740	Hs,497893	NM_018212	ENSG00000154380	ENAH	ENA|MENA|NDPP1	enabled homolog (Drosophila)	protein-coding	TSS-50kb	38594	NM_001008493	ENSG00000154380	ENAH
chr1	234755069	234756205	-	Colocalization	-1421	114	-	114	234754556	234756490	-	peak17376	4	6	0.043956	Intergenic	Intergenic	-9534	NR_033927	100302691	Hs,209162	NR_033927	ENSG00000224939	LINC00184	HANC|NCRNA00184	long intergenic non-protein coding RNA 184	ncRNA	TSS-50kb;TSS-50kb;TSS-50kb	10353;-9633;-26611	NM_001077397;NR_033927;NR_125944	ENSG00000168264;NO_ENSEMBL;NO_ENSEMBL	IRF2BP2;NO_SYMBOL;NO_SYMBOL
chr10	32097508	32098070	-	Colocalization	-562	61	-	61	32097385	32098070	-	peak21111	4	6	0.043956	intron (NM_018287, intron 18 of 19)	intron (NM_018287, intron 18 of 19)	100126	NM_001270699	94134	Hs,499264	NM_018287	ENSG00000165322	ARHGAP12	-	Rho GTPase activating protein 12	protein-coding	INTRON	0	NM_018287	ENSG00000165322	ARHGAP12
chr10	68742413	68743893	+	Colocalization	-1480	0	-	0	68742413	68743893	+	peak24746	4	6	0.043956	non-coding (NR_111911, exon 2 of 7)	non-coding (NR_111911, exon 2 of 7)	28758	NR_111911	101928961	Hs,687014	NR_111911		LOC101928961	-	uncharacterized LOC101928961	ncRNA	TSS-50kb	-28656	NR_111909	NO_ENSEMBL	NO_SYMBOL
chr10	77795445	77796775	+	Colocalization	-1330	124	+	124	77795445	77797022	+	peak25373	4	6	0.043956	intron (NR_131178, intron 4 of 7)	intron (NR_131178, intron 4 of 7)	253715	NM_032024	83938	Hs,118161	NM_032024	ENSG00000148655	C10orf11	CDA017	chromosome 10 open reading frame 11	protein-coding	INTRON	0	NR_131178	NO_ENSEMBL	NO_SYMBOL
chr10	80444544	80445065	-	Colocalization	-520	384	+	-384	80444544	80445832	-	peak25618	4	6	0.043956	Intergenic	Intergenic	382017	NR_024429	283050	Hs,309176	NR_015429	ENSG00000224596	ZMIZ1-AS1	-	ZMIZ1 antisense RNA 1	ncRNA
chr10	81104398	81104866	+	Colocalization	-468	90	+	90	81104398	81105045	+	peak25725	4	6	0.043956	Intergenic	Intergenic	-2498	NM_005729	10105	Hs,381072	NM_005729	ENSG00000108179	PPIF	CYP3|CyP-M|Cyp-D|CypD	peptidylprolyl isomerase F	protein-coding	TSS-50kb	-2597	NM_005729	ENSG00000108179	PPIF
chr10	93149332	93150002	-	Colocalization	-670	3	-	3	93149327	93150002	-	peak26810	4	6	0.043956	intron (NR_024467, intron 3 of 4)	intron (NR_024467, intron 3 of 4)	-20377	NM_001284274	143279	Hs,596096	NM_173497	ENSG00000165338	HECTD2	-	HECT domain containing E3 ubiquitin protein ligase 2	protein-coding	TSS-50kb;INTRON	-20477;0	NM_182765;NR_024467	ENSG00000165338;NO_ENSEMBL	HECTD2;NO_SYMBOL
chr11	554683	555114	-	Colocalization	-430	362	+	-362	554683	555836	-	peak29682	4	6	0.043956	TTS (NM_198075)	TTS (NM_198075)	5519	NM_173573	256329	Hs,669395	NM_173573	ENSG00000185522	LMNTD2	C11orf35	lamin tail domain containing 2	protein-coding	TSS-50kb;TSS-50kb;TSS-50kb;TSS-50kb;TSS-50kb;TSS-50kb;TSS-50kb;TSS-50kb;TTS+10kb;TTS+10kb;TSS-50kb;TSS-50kb;TSS-50kb;TSS-50kb	19811;19811;-5188;-5188;-6289;-6289;-21285;-21285;445;445;48540;48540;48078;48078	NM_001130442;NM_001130442;NM_001143993;NM_001143993;NM_003475;NM_003475;NM_020901;NM_020901;NM_198075;NM_198075;NM_203385;NM_203385;NM_203389;NM_203389	ENSG00000276536;ENSG00000174775;ENSG00000273859;ENSG00000099849;ENSG00000273859;ENSG00000099849;ENSG00000070047;ENSG00000274780;ENSG00000161328;ENSG00000273831;ENSG00000276230;ENSG00000023191;ENSG00000023191;ENSG00000276230	HRAS;HRAS;RASSF7;RASSF7;RASSF7;RASSF7;PHRF1;PHRF1;LRRC56;LRRC56;RNH1;RNH1;RNH1;RNH1
chr11	555184	555836	-	Colocalization	-652	250	-	250	554683	555836	-	peak29682	4	6	0.043956	TTS (NM_198075)	TTS (NM_198075)	5519	NM_173573	256329	Hs,669395	NM_173573	ENSG00000185522	LMNTD2	C11orf35	lamin tail domain containing 2	protein-coding	TSS-50kb;TSS-50kb;TSS-50kb;TSS-50kb;TSS-50kb;TSS-50kb;TSS-50kb;TSS-50kb;TTS+10kb;TTS+10kb;TSS-50kb;TSS-50kb;TSS-50kb;TSS-50kb	19811;19811;-5188;-5188;-6289;-6289;-21285;-21285;445;445;48540;48540;48078;48078	NM_001130442;NM_001130442;NM_001143993;NM_001143993;NM_003475;NM_003475;NM_020901;NM_020901;NM_198075;NM_198075;NM_203385;NM_203385;NM_203389;NM_203389	ENSG00000276536;ENSG00000174775;ENSG00000273859;ENSG00000099849;ENSG00000273859;ENSG00000099849;ENSG00000070047;ENSG00000274780;ENSG00000161328;ENSG00000273831;ENSG00000276230;ENSG00000023191;ENSG00000023191;ENSG00000276230	HRAS;HRAS;RASSF7;RASSF7;RASSF7;RASSF7;PHRF1;PHRF1;LRRC56;LRRC56;RNH1;RNH1;RNH1;RNH1
chr11	12863533	12864213	+	Colocalization	-680	0	-	0	12863533	12864213	+	peak30723	4	6	0.043956	intron (NM_021961, intron 3 of 12)	intron (NM_021961, intron 3 of 12)	147222	NR_038904	100506305	Hs,153408	NR_038904	ENSG00000251381	LINC00958	-	long intergenic non-protein coding RNA 958	ncRNA	INTRON	0	NM_021961	ENSG00000187079	TEAD1
chr11	16357620	16358375	-	Colocalization	-754	359	-	359	16356903	16358375	-	peak30997	4	6	0.043956	intron (NM_017508, intron 2 of 14)	intron (NM_017508, intron 2 of 14)	66774	NM_001145819	55553	Hs,368226	NM_017508	ENSG00000110693	SOX6	HSSOX6|SOXD	SRY box 6	protein-coding	INTRON	0	NM_017508	ENSG00000110693	SOX6
chr11	35139427	35139490	+	Colocalization	-64	714	-	-714	35137997	35139490	+	peak33514	4	6	0.043956	Intergenic	Intergenic	20835	NR_120528	100507144	Hs,673491	NR_120528	ENSG00000255521	LOC100507144	-	uncharacterized LOC100507144	ncRNA	TSS-50kb	-21772	NM_001001392	ENSG00000026508	CD44
chr11	57224723	57226847	-	Colocalization	-2124	0	-	0	57224723	57226847	-	peak35341	4	6	0.043956	Intergenic	Intergenic	-2225	NM_178570	349667	Hs,502618	NM_178570	ENSG00000186907	RTN4RL2	NGRH1|NgR2	reticulon 4 receptor-like 2	protein-coding	TSS-50kb;TSS-50kb;TSS-50kb;TSS-50kb	31265;31326;30164;-2324	NM_001278206;NM_014096;NM_017611;NM_178570	ENSG00000134802;ENSG00000134802;ENSG00000134802;ENSG00000186907	SLC43A3;SLC43A3;SLC43A3;RTN4RL2
chr11	59368941	59369005	-	Colocalization	-64	590	+	-590	59368941	59370185	-	peak35490	4	6	0.043956	intron (NM_002556, intron 3 of 13)	intron (NM_002556, intron 3 of 13)	-6932	NR_036120	100422880		NR_036120	ENSG00000264559	MIR3162	mir-3162	microRNA 3162	ncRNA	INTRON;TSS-50kb	0;7033	NM_002556;NR_036120	ENSG00000110048;NO_ENSEMBL	OSBP;NO_SYMBOL
chr11	78784562	78785347	-	Colocalization	-1016	345	+	-345	78784330	78786268	-	peak36952	4	6	0.043956	intron (NM_001098816, intron 4 of 33)	intron (NM_001098816, intron 4 of 33)	327854	NR_030598	100126333		NR_030598	ENSG00000211997	MIR708	MIRN708|hsa-mir-708	microRNA 708	ncRNA	INTRON	0	NM_001098816	ENSG00000149256	TENM4
chr11	78785970	78786268	-	Colocalization	-298	820	-	820	78784330	78786268	-	peak36952	4	6	0.043956	intron (NM_001098816, intron 4 of 33)	intron (NM_001098816, intron 4 of 33)	327854	NR_030598	100126333		NR_030598	ENSG00000211997	MIR708	MIRN708|hsa-mir-708	microRNA 708	ncRNA	INTRON	0	NM_001098816	ENSG00000149256	TENM4
chr11	100226172	100227448	+	Colocalization	-1276	48	+	48	100226172	100227543	+	peak39632	4	6	0.043956	exon (NM_014361, exon 25 of 25)	exon (NM_014361, exon 25 of 25)	-331549	NM_152432	143872	Hs,741465	NM_152432	ENSG00000165895	ARHGAP42	GRAF3	Rho GTPase activating protein 42	protein-coding	EXON	0	NM_014361	ENSG00000149972	CNTN5
chr11	103600725	103601193	-	Colocalization	-528	127	-	127	103600412	103601253	-	peak40131	4	6	0.043956	Intergenic	MLT1A|LTR|ERVL-MaLR	-119801	NR_039842	100616457		NR_039842	ENSG00000264200	MIR4693	-	microRNA 4693	ncRNA
chr11	114949246	114949984	-	Colocalization	-738	0	-	0	114949246	114949984	-	peak41344	4	6	0.043956	Intergenic	Intergenic	400415	NM_182495	120406	Hs,446760	NM_182495	ENSG00000204361	NXPE2	FAM55B	neurexophilin and PC-esterase domain family, member 2	protein-coding
chr12	31470612	31471190	-	Colocalization	-805	111	-	111	31470163	31471417	-	peak46928	4	6	0.043956	intron (NM_021238, intron 1 of 6)	intron (NM_021238, intron 1 of 6)	-6460	NR_026806	79857	Hs,534485	NM_024799	ENSG00000177340	FLJ13224	-	uncharacterized LOC79857	ncRNA	INTRON;INTRON;TSS-50kb	0;0;-6559	NM_021238;NM_021238;NR_026806	ENSG00000139146;ENSG00000276371;NO_ENSEMBL	FAM60A;FAM60A;NO_SYMBOL
chr12	47473691	47475031	-	Colocalization	-1635	415	-	415	47472566	47475326	-	peak48638	4	6	0.043956	promoter-TSS (NM_001143668)	promoter-TSS (NM_001143668)	-212	NM_001143668	347902	Hs,121520	NM_181847	ENSG00000139211	AMIGO2	ALI1|AMIGO-2|DEGA	adhesion molecule with Ig-like domain 2	protein-coding	TSS-1500	313	NM_001143668	ENSG00000139211	AMIGO2
chr12	56136509	56136911	-	Colocalization	-402	346	+	-346	56136509	56137604	-	peak49383	4	6	0.043956	promoter-TSS (NM_005811)	promoter-TSS (NM_005811)	-7	NM_005811	10220	Hs,600883	NM_005811	ENSG00000135414	GDF11	BMP-11|BMP11	growth differentiation factor 11	protein-coding	TSS-50kb;TSS-50kb;TSS-50kb;TSS-50kb;TSS-50kb;TSS-50kb;TSS-50kb;TSS-50kb;TSS-200;TTS+10kb	35471;31068;13134;14372;15473;15585;13622;13295;-107;-9290	NM_001144996;NM_001144997;NM_001257389;NM_001257390;NM_001257400;NM_001257401;NM_001267698;NM_001780;NM_005811;NR_026723	ENSG00000135424;ENSG00000135424;ENSG00000135404;ENSG00000135404;ENSG00000135404;ENSG00000135404;ENSG00000135404;ENSG00000135404;ENSG00000135414;NO_ENSEMBL	ITGA7;ITGA7;CD63;CD63;CD63;CD63;CD63;CD63;GDF11;NO_SYMBOL
chr13	31384214	31385427	+	Colocalization	-1213	0	-	0	31384214	31385427	+	peak59631	4	6	0.043956	TTS (NR_047012)	TTS (NR_047012)	7478	NR_047012	100874158	Hs,577982	NR_047012	ENSG00000237879	LINC00398	-	long intergenic non-protein coding RNA 398	ncRNA	TTS+10kb	139	NR_047012	NO_ENSEMBL	NO_SYMBOL
chr13	101955402	101956165	-	Colocalization	-764	123	+	-123	101955402	101956412	-	peak70437	4	6	0.043956	intron (NM_052867, intron 7 of 43)	intron (NM_052867, intron 7 of 43)	112906	NM_052867	259232	Hs,525146	NM_052867	ENSG00000102452	NALCN	CLIFAHDD|CanIon|IHPRF|INNFD|VGCNL1|bA430M15,1	sodium leak channel, non selective	protein-coding	INTRON	0	NM_052867	ENSG00000102452	NALCN
chr13	113546941	113548581	+	Colocalization	-1640	665	+	665	113546941	113549911	+	peak71916	4	6	0.043956	Intergenic	Intergenic	74526	NR_034002	100289410	Hs,667436	NR_034002		MCF2L-AS1	-	MCF2L antisense RNA 1	ncRNA	TTS+10kb	7045	NM_032189	ENSG00000068650	ATP11A
chr14	39185806	39186697	-	Colocalization	-891	0	-	0	39185806	39186697	-	peak74624	4	6	0.043956	Intergenic	Intergenic	199834	NR_039982	283547	Hs,675941	NR_039982	ENSG00000259070	LINC00639	-	long intergenic non-protein coding RNA 639	ncRNA
chr14	77050380	77051115	-	Colocalization	-735	0	-	0	77050380	77051115	-	peak78489	4	6	0.043956	Intergenic	Intergenic	-177487	NM_014909	22846	Hs,525479	NM_014909	ENSG00000071246	VASH1	KIAA1036	vasohibin 1	protein-coding
chr14	77419763	77420272	-	Colocalization	-509	0	-	0	77419763	77420272	-	peak78530	4	6	0.043956	Intergenic	Intergenic	75024	NM_024496	64207	Hs,179260	NM_024496	ENSG00000119669	IRF2BPL	C14orf4|EAP1	interferon regulatory factor 2 binding protein-like	protein-coding
chr14	105637292	105638089	-	Colocalization	-797	0	-	0	105637292	105638089	-	peak81143	4	6	0.043956	Intergenic	Intergenic	-2530	NM_002226	3714	Hs,433445	NM_002226	ENSG00000184916	JAG2	HJ2|SER2	jagged 2	protein-coding	TSS-50kb;TTS+10kb;TSS-50kb	2630;-1683;20590	NM_002226;NM_177533;NR_106823	ENSG00000184916;ENSG00000183828;NO_ENSEMBL	JAG2;NUDT14;NO_SYMBOL
chr15	69853546	69854550	+	Colocalization	-1004	346	+	346	69853546	69855243	+	peak83996	4	6	0.043956	intron (NR_026979, intron 1 of 4)	L1MB5|LINE|L1	336	NR_026979	145837	Hs,410126	NR_026979		DRAIC	-	downregulated RNA in cancer, inhibitor of cell invasion and migration	ncRNA	TSS-50kb	-30244	NR_126437	NO_ENSEMBL	NO_SYMBOL
chr15	89158172	89159117	-	Colocalization	-946	328	-	328	89157515	89159117	-	peak84980	4	6	0.043956	Intergenic	AluY|SINE|Alu	-3161	NR_039867	100616238		NR_039867		MIR3529	mir-3529	microRNA 3529	ncRNA	TSS-50kb;TSS-50kb;TTS+10kb;TTS+10kb;TSS-50kb;TSS-50kb;TSS-50kb;TSS-50kb	-23757;-6310;2161;6878;3160;10583;10076;-20651	NM_002201;NM_022767;NR_029606;NR_031590;NR_039867;NR_120369;NR_120370;NR_130134	ENSG00000172183;ENSG00000181026;NO_ENSEMBL;NO_ENSEMBL;NO_ENSEMBL;NO_ENSEMBL;NO_ENSEMBL;NO_ENSEMBL	ISG20;AEN;NO_SYMBOL;NO_SYMBOL;NO_SYMBOL;NO_SYMBOL;NO_SYMBOL;NO_SYMBOL
chr16	420597	421344	-	Colocalization	-840	560	+	-560	420503	422557	-	peak85720	4	6	0.043956	promoter-TSS (NM_006428)	promoter-TSS (NM_006428)	-961	NM_006428	10573	Hs,513230	NM_006428	ENSG00000086504	MRPL28	MAAT1|p15	mitochondrial ribosomal protein L28	protein-coding	TSS-50kb;TSS-50kb;TSS-50kb;TSS-1500;TSS-50kb;TSS-50kb;TSS-50kb;TSS-50kb	-24660;-25761;-26311;1062;-30427;-30427;18955;-10810	NM_001286436;NM_001286439;NM_001286440;NM_006428;NM_020664;NM_020664;NM_181050;NR_024453	ENSG00000103202;ENSG00000103202;ENSG00000103202;ENSG00000086504;ENSG00000274296;ENSG00000242612;ENSG00000103126;NO_ENSEMBL	NME4;NME4;NME4;MRPL28;DECR2;DECR2;AXIN1;NO_SYMBOL
chr16	421363	422537	-	Colocalization	-1194	420	-	420	420503	422557	-	peak85720	4	6	0.043956	promoter-TSS (NM_006428)	promoter-TSS (NM_006428)	-961	NM_006428	10573	Hs,513230	NM_006428	ENSG00000086504	MRPL28	MAAT1|p15	mitochondrial ribosomal protein L28	protein-coding	TSS-50kb;TSS-50kb;TSS-50kb;TSS-1500;TSS-50kb;TSS-50kb;TSS-50kb;TSS-50kb	-24660;-25761;-26311;1062;-30427;-30427;18955;-10810	NM_001286436;NM_001286439;NM_001286440;NM_006428;NM_020664;NM_020664;NM_181050;NR_024453	ENSG00000103202;ENSG00000103202;ENSG00000103202;ENSG00000086504;ENSG00000274296;ENSG00000242612;ENSG00000103126;NO_ENSEMBL	NME4;NME4;NME4;MRPL28;DECR2;DECR2;AXIN1;NO_SYMBOL
chr16	756059	756427	-	Colocalization	-368	226	-	226	755607	756427	-	peak85769	4	6	0.043956	promoter-TSS (NM_153350)	promoter-TSS (NM_153350)	-192	NM_153350	146330	Hs,513244	NM_153350	ENSG00000127585	FBXL16	C16orf22|Fbl16|c380A1,1	F-box and leucine-rich repeat protein 16	protein-coding	TSS-50kb;TSS-50kb;TSS-50kb;TSS-50kb;TSS-50kb;TSS-50kb;TSS-1500	21679;-20227;-15224;-9255;15694;-20354;293	NM_001005920;NM_001290137;NM_023933;NM_024042;NM_032259;NM_032304;NM_153350	ENSG00000161999;ENSG00000103253;ENSG00000103254;ENSG00000103260;ENSG00000127580;ENSG00000103253;ENSG00000127585	JMJD8;HAGHL;FAM173A;METRN;WDR24;HAGHL;FBXL16
chr16	67312753	67313672	-	Colocalization	-919	0	-	0	67312753	67313672	-	peak88126	4	6	0.043956	promoter-TSS (NM_001129731)	promoter-TSS (NM_001129731)	163	NM_001129728	25894	Hs,188781	NM_015432	ENSG00000196155	PLEKHG4	ARHGEF44|PRTPHN1|SCA4	pleckstrin homology domain containing, family G (with RhoGef domain) member 4	protein-coding	TSS-1500;TTS+10kb;TSS-50kb;TSS-50kb	-314;7219;31888;-47347	NM_001129731;NM_004594;NM_013241;NM_018296	ENSG00000196155;ENSG00000135740;ENSG00000135723;ENSG00000159708	PLEKHG4;SLC9A5;FHOD1;LRRC36
chr17	14100986	14101417	+	Colocalization	-432	405	+	405	14100986	14102228	+	peak90458	4	6	0.043956	intron (NM_001303, intron 6 of 6)	intron (NM_001303, intron 6 of 6)	38543	NM_001007530	146822	Hs,735172	NM_001007530		CDRT15	-	CMT1A duplicated region transcript 15	protein-coding	INTRON	0	NM_001303	ENSG00000006695	COX10
chr17	14101623	14102228	+	Colocalization	-604	319	-	-319	14100986	14102228	+	peak90458	4	6	0.043956	intron (NM_001303, intron 6 of 6)	intron (NM_001303, intron 6 of 6)	38543	NM_001007530	146822	Hs,735172	NM_001007530		CDRT15	-	CMT1A duplicated region transcript 15	protein-coding	INTRON	0	NM_001303	ENSG00000006695	COX10
chr17	17426412	17427516	-	Colocalization	-1104	0	-	0	17426412	17427516	-	peak90633	4	6	0.043956	intron (NM_148172, intron 2 of 6)	intron (NM_148172, intron 2 of 6)	-27255	NM_001199989	51655	Hs,25829	NM_016084	ENSG00000108551	RASD1	AGS1|DEXRAS1|MGC:26290	RAS, dexamethasone-induced 1	protein-coding	TSS-50kb;INTRON	27356;0	NM_001199989;NM_148172	ENSG00000108551;ENSG00000133027	RASD1;PEMT
chr17	18061340	18061995	-	Colocalization	-655	0	-	0	18061340	18061995	-	peak90723	4	6	0.043956	intron (NM_016239, intron 50 of 64)	intron (NM_016239, intron 50 of 64)	-25199	NM_017758	54890	Hs,744130	NM_017758	ENSG00000091542	ALKBH5	ABH5|OFOXD|OFOXD1	alkB homolog 5, RNA demethylase	protein-coding	INTRON;TSS-50kb	0;-25298	NM_016239;NM_017758	ENSG00000091536;ENSG00000091542	MYO15A;ALKBH5
chr17	30846112	30847724	-	Colocalization	-1612	0	-	0	30846112	30847724	-	peak91242	4	6	0.043956	intron (NM_015194, intron 21 of 21)	AT_rich|Low_complexity|Low_complexity	32813	NM_003885	8851	Hs,500015	NM_003885	ENSG00000176749	CDK5R1	CDK5P35|CDK5R|NCK5A|p23|p25|p35|p35nck5a	cyclin-dependent kinase 5, regulatory subunit 1 (p35)	protein-coding
chr17	48585465	48586544	-	Colocalization	-1079	0	-	0	48585465	48586544	-	peak92315	4	6	0.043956	exon (NM_032133, exon 1 of 19)	exon (NM_032133, exon 1 of 19)	260	NM_032133	84073	Hs,398196	NM_032133	ENSG00000136449	MYCBPAP	AMAP-1|AMAP1	MYCBP associated protein	protein-coding	TSS-50kb;TSS-50kb;TSS-50kb;1ST EXON	-38545;39878;-24143;0	NM_001258373;NM_001267;NM_017957;NM_032133	ENSG00000006282;ENSG00000136457;ENSG00000049283;ENSG00000136449	SPATA20;CHAD;EPN3;MYCBPAP
chr17	48863213	48863711	-	Colocalization	-619	86	-	86	48862920	48863832	-	peak92354	4	6	0.043956	Intergenic	MamGyp-int|LTR|Gypsy	17365	NR_107026	102466918		NR_107026	ENSG00000278672	MIR8059	hsa-mir-8059	microRNA 8059	ncRNA	TSS-50kb;TSS-50kb	-49328;18601	NM_175575;NR_073199	ENSG00000173714;NO_ENSEMBL	WFIKKN2;NO_SYMBOL
chr17	55951626	55952777	-	Colocalization	-1152	143	+	-143	55951626	55953064	-	peak92623	4	6	0.043956	intron (NM_001292025, intron 3 of 10)	intron (NM_001292025, intron 3 of 10)	-24912	NM_016070	51649	Hs,5836	NM_016070		MRPS23	CGI-138|HSPC329|MRP-S23	mitochondrial ribosomal protein S23	protein-coding	INTRON;TSS-50kb	0;25013	NM_001292025;NM_016070	ENSG00000180891;ENSG00000181610	CUEDC1;MRPS23
chr18	71948355	71950705	-	Colocalization	-2350	24	+	-24	71948355	71950754	-	peak103796	4	6	0.043956	intron (NM_148923, intron 1 of 4)	intron (NM_148923, intron 1 of 4)	9696	NM_001914	1528	Hs,465413	NM_001914	ENSG00000166347	CYB5A	CYB5|MCB5	cytochrome b5 type A (microsomal)	protein-coding	TSS-50kb;INTRON	-33655;0	NM_001174123;NM_148923	ENSG00000206043;ENSG00000166347	C18orf63;CYB5A
chr19	4715348	4716388	-	Colocalization	-1040	0	-	0	4715348	4716388	-	peak104703	4	6	0.043956	intron (NM_139159, intron 3 of 21)	intron (NM_139159, intron 3 of 21)	7987	NM_139159	91039	Hs,515081	NM_139159	ENSG00000142002	DPP9	DP9|DPLP9|DPRP-2|DPRP2	dipeptidyl-peptidase 9	protein-coding	TSS-50kb;INTRON	45554;0	NM_019107;NM_139159	ENSG00000074842;ENSG00000142002	MYDGF;DPP9
chr19	18208164	18209167	-	Colocalization	-1003	0	-	0	18208164	18209167	-	peak105575	4	6	0.043956	promoter-TSS (NM_015016)	promoter-TSS (NM_015016)	63	NM_015016	23031	Hs,466184	NM_015016	ENSG00000099308	MAST3	-	microtubule associated serine/threonine kinase 3	protein-coding	TSS-200;TSS-50kb	-36;10954	NM_015016;NM_153701	ENSG00000099308;ENSG00000096996	MAST3;IL12RB1
chr2	9318605	9320096	+	Colocalization	-1679	2	+	2	9318416	9320287	+	peak108129	4	6	0.043956	Intergenic	Intergenic	-27542	NM_001135191	8853	Hs,555902	NM_003887	ENSG00000151693	ASAP2	AMAP2|CENTB3|DDEF2|PAG3|PAP|Pap-alpha|SHAG1	ArfGAP with SH3 domain, ankyrin repeat and PH domain 2	protein-coding	TSS-50kb	-27641	NM_001135191	ENSG00000151693	ASAP2
chr2	85968572	85970252	+	Colocalization	-1680	0	-	0	85968572	85970252	+	peak114014	4	6	0.043956	Intergenic	Intergenic	-11497	NM_032827	84913	Hs,135569	NM_032827		ATOH8	HATH6|bHLHa21	atonal bHLH transcription factor 8	protein-coding	TSS-50kb	-11596	NM_032827	ENSG00000168874	ATOH8
chr2	135435443	135436377	-	Colocalization	-934	0	-	0	135435443	135436377	-	peak117474	4	6	0.043956	intron (NM_030923, intron 2 of 7)	intron (NM_030923, intron 2 of 7)	40661	NM_030923	81615	Hs,369471	NM_030923	ENSG00000152128	TMEM163	DC29|SV31	transmembrane protein 163	protein-coding	INTRON	0	NM_030923	ENSG00000152128	TMEM163
chr2	161504072	161505585	-	Colocalization	-1512	100	+	-100	161504072	161505784	-	peak121599	4	6	0.043956	Intergenic	MER52D|LTR|ERV1	-154610	NM_002897	5937	Hs,470412	NM_002897	ENSG00000153250	RBMS1	C2orf12|HCC-4|MSSP|MSSP-1|MSSP-2|MSSP-3|SCR2|YC1	RNA binding motif, single stranded interacting protein 1	protein-coding
chr2	202096626	202096657	-	Colocalization	-32	406	+	-406	202096626	202097471	-	peak127671	4	6	0.043956	Intergenic	LTR41|LTR|ERVL	-1117	NM_033355	841	Hs,599762	NM_001228	ENSG00000064012	CASP8	ALPS2B|CAP4|Casp-8|FLICE|MACH|MCH5	caspase 8, apoptosis-related cysteine peptidase	protein-coding	TSS-1500;TTS+10kb;TSS-50kb;TSS-50kb	-1217;3020;-28274;-25805	NM_001228;NM_032974;NM_033356;NR_111983	ENSG00000064012;ENSG00000003400;ENSG00000064012;NO_ENSEMBL	CASP8;CASP10;CASP8;NO_SYMBOL
chr2	235859998	235860526	-	Colocalization	-528	576	+	-576	235859998	235861677	-	peak130597	4	6	0.043956	intron (NM_014521, intron 1 of 5)	CpG	210	NM_014521	23677	Hs,516777	NM_014521	ENSG00000130147	SH3BP4	BOG25|TTP	SH3-domain binding protein 4	protein-coding
chr2	238490202	238491337	-	Colocalization	-1135	0	-	0	238490202	238491337	-	peak130746	4	6	0.043956	intron (NM_022449, intron 2 of 5)	intron (NM_022449, intron 2 of 5)	8999	NM_022449	64284	Hs,44278	NM_022449	ENSG00000124839	RAB17	-	RAB17, member RAS oncogene family	protein-coding	TSS-50kb;INTRON	-45553;0	NM_001137550;NM_022449	ENSG00000124831;ENSG00000124839	LRRFIP1;RAB17
chr2	238512259	238512759	-	Colocalization	-561	10	-	10	238512178	238512820	-	peak130749	4	6	0.043956	Intergenic	Intergenic	-12730	NR_033308	64284	Hs,44278	NM_022449	ENSG00000124839	RAB17	-	RAB17, member RAS oncogene family	protein-coding	TSS-50kb;TSS-50kb	-23824;12831	NM_001137550;NR_033308	ENSG00000124831;NO_ENSEMBL	LRRFIP1;NO_SYMBOL
chr20	23073259	23073623	-	Colocalization	-406	335	-	335	23072547	23073665	-	peak132731	4	6	0.043956	Intergenic	Intergenic	-6129	NM_012072	22918	Hs,97199	NM_012072	ENSG00000125810	CD93	C1QR1|C1qR(P)|C1qRP|CDw93|ECSM3|MXRA4|dJ737E23,1	CD93 molecule	protein-coding	TSS-50kb;TSS-50kb	42906;6230	NM_000361;NM_012072	ENSG00000178726;ENSG00000125810	THBD;CD93
chr20	32241013	32242514	-	Colocalization	-1501	0	-	0	32241013	32242514	-	peak133097	4	6	0.043956	Intergenic	MIRb|SINE|MIR	-8328	NM_080825	128864	Hs,324104	NM_080825	ENSG00000149609	C20orf144	dJ63M2,6	chromosome 20 open reading frame 144	protein-coding	TSS-50kb;TTS+10kb;TTS+10kb;TSS-50kb	-12639;4028;-3228;-8427	NM_001024675;NM_005093;NM_031232;NM_080825	ENSG00000182584;ENSG00000078699;ENSG00000125967;ENSG00000149609	ACTL10;CBFA2T2;NECAB3;C20orf144
chr20	50157572	50159056	-	Colocalization	-1484	374	+	-374	50157572	50159804	-	peak134228	4	6	0.043956	intron (NM_001258292, intron 1 of 9)	intron (NM_001258292, intron 1 of 9)	570	NM_001258297	4773	Hs,744148	NM_012340	ENSG00000101096	NFATC2	NFAT1|NFATP	nuclear factor of activated T-cells, cytoplasmic, calcineurin-dependent 2	protein-coding	INTRON	0	NM_001258292	ENSG00000101096	NFATC2
chr20	50159340	50159804	-	Colocalization	-464	884	-	884	50157572	50159804	-	peak134228	4	6	0.043956	intron (NM_001258292, intron 1 of 9)	intron (NM_001258292, intron 1 of 9)	570	NM_001258297	4773	Hs,744148	NM_012340	ENSG00000101096	NFATC2	NFAT1|NFATP	nuclear factor of activated T-cells, cytoplasmic, calcineurin-dependent 2	protein-coding	INTRON	0	NM_001258292	ENSG00000101096	NFATC2
chr21	32699149	32699548	-	Colocalization	-618	237	-	237	32698456	32699766	-	peak137862	4	6	0.043956	intron (NM_003253, intron 3 of 28)	intron (NM_003253, intron 3 of 28)	232179	NM_003253	7074	Hs,517228	NM_003253	ENSG00000156299	TIAM1	-	T-cell lymphoma invasion and metastasis 1	protein-coding	INTRON	0	NM_003253	ENSG00000156299	TIAM1
chr21	43441390	43442628	-	Colocalization	-1238	0	-	0	43441390	43442628	-	peak138701	4	6	0.043956	promoter-TSS (NR_119385)	promoter-TSS (NR_119385)	-104	NR_119385	150142	Hs,143833	NM_198078	ENSG00000237232	ZNF295-AS1	C21orf121|NCRNA00318|PRED87	ZNF295 antisense RNA 1	ncRNA	TSS-50kb;TSS-50kb;TSS-50kb;TSS-1500;TSS-1500	-41158;11614;-49516;-468;-203	NM_001199528;NM_020727;NM_173568;NR_027273;NR_119385	ENSG00000177398;ENSG00000173276;ENSG00000177398;NO_ENSEMBL;NO_ENSEMBL	UMODL1;ZBTB21;UMODL1;NO_SYMBOL;NO_SYMBOL
chr21	43846364	43846983	-	Colocalization	-650	22	+	-22	43846334	43847058	-	peak138750	4	6	0.043956	intron (NM_001001895, intron 6 of 13)	intron (NM_001001895, intron 6 of 13)	22725	NM_001001895	53347	Hs,473912	NM_018961	ENSG00000160185	UBASH3A	CLIP4|STS-2|TULA|TULA-1	ubiquitin associated and SH3 domain containing A	protein-coding	INTRON;TSS-50kb;TSS-50kb;TSS-50kb	0;30597;37539;29496	NM_001001895;NM_024022;NM_032404;NR_046020	ENSG00000160185;ENSG00000160183;NO_ENSEMBL;NO_ENSEMBL	UBASH3A;TMPRSS3;NO_SYMBOL;NO_SYMBOL
chr22	19104283	19104711	-	Colocalization	-428	132	+	-132	19104283	19104975	-	peak139200	4	6	0.043956	intron (NM_001184781, intron 1 of 9)	intron (NM_001184781, intron 1 of 9)	5338	NR_033674	9993	Hs,517357	NM_005137	ENSG00000070413	DGCR2	DGS-C|IDD|LAN|SEZ-12	DiGeorge syndrome critical region gene 2	protein-coding	INTRON;TSS-50kb	0;-13791	NM_001184781;NM_053006	ENSG00000070413;ENSG00000206203	DGCR2;TSSK2
chr22	43165715	43166577	-	Colocalization	-862	0	-	0	43165715	43166577	-	peak140736	4	6	0.043956	Intergenic	CpG	-49270	NM_017436	53947	Hs,105956	NM_017436	ENSG00000128274	A4GALT	A14GALT|A4GALT1|Gb3S|P(k)|P1|P1PK|PK	alpha 1,4-galactosyltransferase	protein-coding	TSS-50kb	49371	NM_017436	ENSG00000128274	A4GALT
chr3	10305458	10306161	-	Colocalization	-704	18	+	-18	10305458	10306199	-	peak142506	4	6	0.043956	intron (NM_014760, intron 3 of 7)	HAL1|LINE|L1	15652	NM_014760	9797	Hs,475401	NM_014760	ENSG00000157014	TATDN2	-	TatD DNase domain containing 2	protein-coding	TSS-50kb;TSS-50kb	-20374;-16907	NR_026829;NR_073567	NO_ENSEMBL;NO_ENSEMBL	NO_SYMBOL;NO_SYMBOL
chr3	45779497	45779801	-	Colocalization	-304	167	-	167	45779163	45779801	-	peak146362	4	6	0.043956	intron (NM_014016, intron 16 of 19)	MER5A|DNA|hAT-Charlie	48728	NM_014016	22908	Hs,156509	NM_014016	ENSG00000211456	SACM1L	SAC1	SAC1 suppressor of actin mutations 1-like (yeast)	protein-coding	TSS-50kb	48628	NR_033947	NO_ENSEMBL	NO_SYMBOL
chr3	52865424	52866198	-	Colocalization	-790	579	-	579	52864250	52866215	-	peak146847	4	6	0.043956	promoter-TSS (NM_001166449)	promoter-TSS (NM_001166449)	-516	NM_001166449	3700	Hs,709406	NM_002218	ENSG00000055955	ITIH4	GP120|H4P|IHRP|ITI-HC4|ITIHL1|PK-120|PK120	inter-alpha-trypsin inhibitor heavy chain family, member 4	protein-coding	TSS-1500;TTS+10kb;TTS+10kb;TTS+10kb	616;-5639;-1998;6003	NM_001166449;NM_198563;NM_205853;NR_046615	ENSG00000055955;ENSG00000213533;ENSG00000272573;NO_ENSEMBL	ITIH4;TMEM110;MUSTN1;NO_SYMBOL
chr3	69914799	69915829	+	Colocalization	-1030	0	-	0	69914799	69915829	+	peak148229	4	6	0.043956	promoter-TSS (NM_198177)	promoter-TSS (NM_198177)	-61	NM_198177	4286	Hs,166017	NM_000248	ENSG00000187098	MITF	CMM8|MI|WS2|WS2A|bHLHe32	microphthalmia-associated transcription factor	protein-coding	TSS-200	-160	NM_198177	ENSG00000187098	MITF
chr3	71438850	71439711	-	Colocalization	-867	62	-	62	71438719	71439716	-	peak148392	4	6	0.043956	intron (NM_001244808, intron 3 of 20)	intron (NM_001244808, intron 3 of 20)	-85307	NM_001244812	27086	Hs,59368	NM_032682	ENSG00000114861	FOXP1	12CC4|HSPC215|MFH|QRF1|hFKH1B	forkhead box P1	protein-coding	INTRON	0	NM_001244808	ENSG00000114861	FOXP1
chr3	119316251	119317015	-	Colocalization	-764	0	-	0	119316251	119317015	-	peak155547	4	6	0.043956	promoter-TSS (NM_001206961)	promoter-TSS (NM_001206961)	-62	NR_120610	51365	Hs,437451	NM_015900	ENSG00000144837	PLA1A	PS-PLA1|PSPLA1	phospholipase A1 member A	protein-coding	TTS+10kb;TSS-200;TSS-50kb;TSS-50kb	7942;-161;-2584;38253	NM_001125;NM_001206961;NM_001293225;NM_005191	ENSG00000144843;ENSG00000144837;ENSG00000144837;ENSG00000121594	ADPRH;PLA1A;PLA1A;CD80
chr3	178157123	178158505	-	Colocalization	-1382	4	-	4	178157116	178158505	-	peak163086	4	6	0.043956	intron (NR_046786, intron 1 of 2)	MIRb|SINE|MIR	20822	NR_046786	100874330	Hs,201902	NR_046786	ENSG00000223941	LINC01014	KCNMB2-IT1	long intergenic non-protein coding RNA 1014	ncRNA
chr3	178459618	178460246	+	Colocalization	-690	658	+	658	178459556	178461623	+	peak163144	4	6	0.043956	intron (NM_001278911, intron 1 of 4)	intron (NM_001278911, intron 1 of 4)	117603	NR_126560	104797538	Hs,478363	NR_126560		KCNMB2-AS1	-	KCNMB2 antisense RNA 1	ncRNA	INTRON	0	NM_001278911	ENSG00000197584	KCNMB2
chr3	182982689	182984188	+	Colocalization	-1534	138	+	138	182982654	182984498	+	peak163604	4	6	0.043956	intron (NM_032047, intron 1 of 1)	intron (NM_032047, intron 1 of 1)	12544	NM_032047	84002	Hs,718506	NM_032047	ENSG00000176597	B3GNT5	B3GN-T5|beta3Gn-T5	UDP-GlcNAc:betaGal beta-1,3-N-acetylglucosaminyltransferase 5	protein-coding	INTRON	0	NM_032047	ENSG00000176597	B3GNT5
chr3	185419452	185420894	-	Colocalization	-1442	0	-	0	185419452	185420894	-	peak163811	4	6	0.043956	intron (NM_001291869, intron 2 of 15)	intron (NM_001291869, intron 2 of 15)	-10867	NR_126326	646600	Hs,647949	NR_027317	ENSG00000163915	IGF2BP2-AS1	C3orf65	IGF2BP2 antisense RNA 1	ncRNA	INTRON;TSS-50kb	0;-10966	NM_001291869;NR_126326	ENSG00000073792;NO_ENSEMBL	IGF2BP2;NO_SYMBOL
chr4	124272710	124274303	-	Colocalization	-1592	52	+	-52	124272710	124274405	-	peak182433	4	6	0.043956	Intergenic	Intergenic	-44392	NM_199327	10252	Hs,744854	NM_005841	ENSG00000164056	SPRY1	hSPRY1	sprouty RTK signaling antagonist 1	protein-coding	TSS-50kb;TSS-50kb;TSS-50kb	-46082;-47186;-44491	NM_001258039;NM_005841;NM_199327	ENSG00000164056;ENSG00000164056;ENSG00000164056	SPRY1;SPRY1;SPRY1
chr4	149296757	149297838	-	Colocalization	-1081	0	-	0	149296757	149297838	-	peak186472	4	6	0.043956	intron (NM_001166104, intron 2 of 7)	intron (NM_001166104, intron 2 of 7)	66374	NM_000901	4306	Hs,163924	NM_000901	ENSG00000151623	NR3C2	MCR|MLR|MR|NR3C2VIT	nuclear receptor subfamily 3, group C, member 2	protein-coding	INTRON	0	NM_001166104	ENSG00000151623	NR3C2
chr5	7392243	7392779	+	Colocalization	-536	14	+	14	7392243	7392807	+	peak193662	4	6	0.043956	Intergenic	Intergenic	-3818	NM_020546	108	Hs,481545	NM_020546	ENSG00000078295	ADCY2	AC2|HBAC2	adenylate cyclase 2 (brain)	protein-coding	TSS-50kb	-3917	NM_020546	ENSG00000078295	ADCY2
chr5	14457553	14457942	+	Colocalization	-408	489	+	489	14457535	14458939	+	peak194755	4	6	0.043956	intron (NM_007118, intron 34 of 56)	intron (NM_007118, intron 34 of 56)	-123654	NM_019018	54491	Hs,155085	NM_019018		FAM105A	NET20	family with sequence similarity 105, member A	protein-coding	INTRON	0	NM_007118	ENSG00000038382	TRIO
chr5	63476575	63477704	-	Colocalization	-1129	0	-	0	63476575	63477704	-	peak201299	4	6	0.043956	intron (NM_178532, intron 1 of 4)	MLT2A2|LTR|ERVL	15469	NM_178532	285671	Hs,657843	NM_178532	ENSG00000164197	RNF180	RINES	ring finger protein 180	protein-coding
chr5	111076984	111078837	-	Colocalization	-1853	0	-	0	111076984	111078837	-	peak207755	4	6	0.043956	intron (NM_001142474, intron 2 of 3)	intron (NM_001142474, intron 2 of 3)	14037	NM_001142483	9315	Hs,36053	NM_004772	ENSG00000134986	NREP	C5orf13|D4S114|P311|PRO1873|PTZ17|SEZ17	neuronal regeneration related protein	protein-coding	INTRON;TTS+10kb	0;2588	NM_001142474;NR_040093	ENSG00000134986;NO_ENSEMBL	NREP;NO_SYMBOL
chr5	139379701	139380723	-	Colocalization	-1022	0	-	0	139379701	139380723	-	peak211406	4	6	0.043956	intron (NM_013981, intron 1 of 9)	intron (NM_013981, intron 1 of 9)	42672	NM_004883	9542	Hs,408515	NM_004883	ENSG00000158458	NRG2	DON1|HRG2|NTAK	neuregulin 2	protein-coding	INTRON	0	NM_013981	ENSG00000158458	NRG2
chr5	150003870	150005328	-	Colocalization	-1458	0	-	0	150003870	150005328	-	peak212327	4	6	0.043956	intron (NM_001166208, intron 2 of 2)	MIR3|SINE|MIR	7393	NM_001166209	11346	Hs,435228	NM_007286	ENSG00000171992	SYNPO	-	synaptopodin	protein-coding	TSS-50kb;TSS-50kb	-35903;-15707	NM_001122853;NM_007286	ENSG00000164591;ENSG00000171992	MYOZ3;SYNPO
chr6	53492259	53493962	+	Colocalization	-1703	0	-	0	53492259	53493962	+	peak219062	4	6	0.043956	promoter-TSS (NR_125841)	promoter-TSS (NR_125841)	-67	NR_125841	101927171	Hs,334005	NR_125841	ENSG00000235899	LINC01564	TCONS_00011314|XLOC_005327	long intergenic non-protein coding RNA 1564	ncRNA	TSS-200	-167	NR_125841	NO_ENSEMBL	NO_SYMBOL
chr6	55659065	55659724	-	Colocalization	-677	10	-	10	55659026	55659741	-	peak219349	4	6	0.043956	intron (NM_021073, intron 2 of 6)	LFSINE_Vert|SINE|SINE	80991	NM_021073	653	Hs,296648	NM_021073	ENSG00000112175	BMP5	-	bone morphogenetic protein 5	protein-coding
chr6	82575305	82576102	-	Colocalization	-797	0	-	0	82575305	82576102	-	peak223260	4	6	0.043956	Intergenic	Intergenic	-51795	NR_126363	101928770	Hs,586239	NR_126363	ENSG00000224995	LINC01526	Lnc-FAM46A-1	long intergenic non-protein coding RNA 1526	ncRNA
chr6	119747714	119748334	-	Colocalization	-620	46	+	-46	119747714	119748426	-	peak229203	4	6	0.043956	Intergenic	Intergenic	64397	NR_046100	285762	Hs,571063	NR_046100		LOC285762	-	uncharacterized LOC285762	ncRNA
chr6	138776590	138777971	-	Colocalization	-1381	258	-	258	138776074	138777971	-	peak232399	4	6	0.043956	intron (NM_001144060, intron 3 of 7)	intron (NM_001144060, intron 3 of 7)	-20592	NR_036099	100423001		NR_036099	ENSG00000266555	MIR3145	mir-3145	microRNA 3145	ncRNA	INTRON;TSS-50kb	0;20692	NM_001144060;NR_036099	ENSG00000135540;NO_ENSEMBL	NHSL1;NO_SYMBOL
chr6	153551485	153552052	-	Colocalization	-567	410	+	-410	153551485	153552872	-	peak233750	4	6	0.043956	Intergenic	Intergenic	-99790	NM_012419	26575	Hs,166313	NM_012419	ENSG00000091844	RGS17	RGS-17|RGSZ2|hRGS17	regulator of G-protein signaling 17	protein-coding
chr6	154778178	154779942	-	Colocalization	-1764	0	-	0	154778178	154779942	-	peak233828	4	6	0.043956	intron (NM_173515, intron 1 of 12)	intron (NM_173515, intron 1 of 12)	52693	NM_173515	154043	Hs,16064	NM_173515		CNKSR3	MAGI1	CNKSR family member 3	protein-coding	INTRON	0	NM_173515	ENSG00000153721	CNKSR3
chr6	157520014	157520293	+	Colocalization	-278	316	-	-316	157519384	157520293	+	peak234105	4	6	0.043956	intron (NM_020732, intron 16 of 19)	intron (NM_020732, intron 16 of 19)	225452	NM_018452	729515	Hs,157212	NM_018452		TMEM242	BM033|C6orf35	transmembrane protein 242	protein-coding	INTRON	0	NM_020732	ENSG00000049618	ARID1B
chr6	159083926	159083995	-	Colocalization	-69	656	+	-656	159083926	159085307	-	peak234305	4	6	0.043956	intron (NM_001009991, intron 5 of 16)	intron (NM_001009991, intron 5 of 16)	13571	NM_001242394	94120	Hs,436977	NM_001009991	ENSG00000164674	SYTL3	SLP3	synaptotagmin-like 3	protein-coding	INTRON;TSS-50kb	0;18899	NM_001009991;NM_006519	ENSG00000164674;ENSG00000146425	SYTL3;DYNLT1
chr6	159084915	159085307	-	Colocalization	-392	495	-	495	159083926	159085307	-	peak234305	4	6	0.043956	intron (NM_001009991, intron 5 of 16)	intron (NM_001009991, intron 5 of 16)	13571	NM_001242394	94120	Hs,436977	NM_001009991	ENSG00000164674	SYTL3	SLP3	synaptotagmin-like 3	protein-coding	INTRON;TSS-50kb	0;18899	NM_001009991;NM_006519	ENSG00000164674;ENSG00000146425	SYTL3;DYNLT1
chr7	17563591	17563827	-	Colocalization	-236	422	+	-422	17563591	17564671	-	peak237765	4	6	0.043956	intron (NR_110013, intron 1 of 3)	intron (NR_110013, intron 1 of 3)	34402	NR_110013	101927630	Hs,583400	NR_110013	ENSG00000226598	LOC101927630	-	uncharacterized LOC101927630	ncRNA	INTRON	0	NR_110013	NO_ENSEMBL	NO_SYMBOL
chr7	75580824	75581224	-	Colocalization	-400	8	-	8	75580809	75581224	-	peak242966	4	6	0.043956	intron (NM_000941, intron 1 of 15)	intron (NM_000941, intron 1 of 15)	7916	NR_002955	677801	Hs,689708	NR_002955	ENSG00000201643	SNORA14A	ACA14a	small nucleolar RNA, H/ACA box 14A	snoRNA	INTRON;TTS+10kb	0;7815	NM_000941;NR_002955	ENSG00000127948;NO_ENSEMBL	POR;NO_SYMBOL
chr7	79998636	80000315	-	Colocalization	-1679	0	-	0	79998636	80000315	-	peak243483	4	6	0.043956	Intergenic	Intergenic	4279	NR_110075	101927269	Hs,583232	NR_110075		LOC101927269	-	uncharacterized LOC101927269	ncRNA	TTS+10kb	-1456	NR_110075	NO_ENSEMBL	NO_SYMBOL
chr7	95174375	95174789	+	Colocalization	-414	139	-	-139	95174097	95174789	+	peak246114	4	6	0.043956	Intergenic	Intergenic	51482	NM_002612	5166	Hs,8364	NM_002612	ENSG00000004799	PDK4	-	pyruvate dehydrogenase kinase, isozyme 4	protein-coding	TTS+10kb	5001	NM_016116	ENSG00000005981	ASB4
chr7	139942146	139942496	-	Colocalization	-620	67	-	67	139941742	139942766	-	peak251748	4	6	0.043956	Intergenic	Intergenic	65193	NR_024451	100134229	Hs,634333	NR_024451	ENSG00000260231	JHDM1D-AS1	-	JHDM1D antisense RNA 1 (head to head)	ncRNA
chr7	151191857	151192401	-	Colocalization	-1001	28	+	-28	151191400	151192914	-	peak252994	4	6	0.043956	intron (NM_005614, intron 1 of 7)	intron (NM_005614, intron 1 of 7)	24853	NM_005614	6009	Hs,283521	NM_005614	ENSG00000106615	RHEB	RHEB2	Ras homolog enriched in brain	protein-coding	INTRON	0	NM_005614	ENSG00000106615	RHEB
chr7	158455443	158456514	-	Colocalization	-1071	0	-	0	158455443	158456514	-	peak253534	4	6	0.043956	intron (NM_001281933, intron 15 of 27)	intron (NM_001281933, intron 15 of 27)	41543	NR_104054	54892	Hs,18616	NM_017760	ENSG00000146918	NCAPG2	CAP-G2|CAPG2|LUZP5|MTB|hCAP-G2	non-SMC condensin II complex subunit G2	protein-coding	INTRON	0	NM_001281933	ENSG00000146918	NCAPG2
chr8	18711375	18712895	-	Colocalization	-1520	211	-	211	18710952	18712895	-	peak255703	4	6	0.043956	intron (NM_015310, intron 4 of 15)	intron (NM_015310, intron 4 of 15)	-45519	NM_206909	23362	Hs,434255	NM_015310	ENSG00000156011	PSD3	EFA6D|EFA6R|HCA67	pleckstrin and Sec7 domain containing 3	protein-coding	INTRON;TSS-50kb	0;45620	NM_015310;NM_206909	ENSG00000156011;ENSG00000156011	PSD3;PSD3
chr8	20574527	20574938	-	Colocalization	-410	232	+	-232	20574527	20575400	-	peak255863	4	6	0.043956	Intergenic	Intergenic	-236180	NR_130773	102467222	Hs,444226	NR_130773	ENSG00000253147	LOC102467222	-	uncharacterized LOC102467222	ncRNA
chr8	29832671	29833420	-	Colocalization	-748	153	-	153	29832366	29833420	-	peak256611	4	6	0.043956	Intergenic	Intergenic	-18029	NR_036104	100422876		NR_036104	ENSG00000264788	MIR3148	mir-3148	microRNA 3148	ncRNA	TSS-50kb	18130	NR_036104	NO_ENSEMBL	NO_SYMBOL
chr8	37560719	37562064	-	Colocalization	-1345	0	-	0	37560719	37562064	-	peak257217	4	6	0.043956	Intergenic	Intergenic	8123	NM_025069	80139	Hs,288042	NM_025069	ENSG00000183779	ZNF703	NLZ1|ZEPPO1|ZNF503L|ZPO1	zinc finger protein 703	protein-coding	TSS-50kb;TSS-50kb;TTS+10kb;TSS-50kb	-32904;-31803;3954;-13804	NM_001003790;NM_001003791;NM_025069;NR_125820	ENSG00000147475;ENSG00000147475;ENSG00000183779;NO_ENSEMBL	ERLIN2;ERLIN2;ZNF703;NO_SYMBOL
chr8	38299408	38300474	-	Colocalization	-1066	216	-	216	38298976	38300474	-	peak257301	4	6	0.043956	intron (NM_001174064, intron 2 of 18)	intron (NM_001174064, intron 2 of 18)	25638	NM_001174067	2260	Hs,264887	NM_015850	ENSG00000077782	FGFR1	BFGFR|CD331|CEK|FGFBR|FGFR-1|FLG|FLT-2|FLT2|HBGFR|HH2|HRTFDS|KAL2|N-SAM|OGD|bFGF-R-1	fibroblast growth factor receptor 1	protein-coding	INTRON	0	NM_001174064	ENSG00000077782	FGFR1
chr8	61620734	61621797	+	Colocalization	-1062	64	-	-64	61620607	61621797	+	peak259461	4	6	0.043956	intron (NM_017780, intron 1 of 37)	L2b|LINE|L2	29878	NM_017780	55636	Hs,20395	NM_017780	ENSG00000171316	CHD7	CRG|HH5|IS3|KAL5	chromodomain helicase DNA binding protein 7	protein-coding	TSS-50kb	-32715	NM_001316690	NO_ENSEMBL	NO_SYMBOL
chr8	73759480	73760530	+	Colocalization	-1050	135	-	-135	73759210	73760530	+	peak261394	4	6	0.043956	intron (NM_004770, intron 2 of 2)	intron (NM_004770, intron 2 of 2)	115590	NR_110656	101926908	Hs,680588	NR_110656	ENSG00000253726	LOC101926908	-	uncharacterized LOC101926908	ncRNA	INTRON	0	NM_004770	ENSG00000182674	KCNB2
chr8	97780165	97780959	+	Colocalization	-794	128	+	128	97780165	97781216	+	peak265264	4	6	0.043956	intron (NM_016134, intron 1 of 7)	intron (NM_016134, intron 1 of 7)	123236	NM_016134	10404	Hs,156178	NM_016134	ENSG00000104324	CPQ	LDP|PGCP	carboxypeptidase Q	protein-coding	INTRON	0	NM_016134	ENSG00000104324	CPQ
chr9	2559235	2560723	-	Colocalization	-1488	0	-	0	2559235	2560723	-	peak271688	4	6	0.043956	intron (NR_015375, intron 1 of 3)	L1M1|LINE|L1	-61814	NM_001018056	7436	Hs,370422	NM_003383	ENSG00000147852	VLDLR	CAMRQ1|CARMQ1|CHRMQ1|VLDLRCH	very low density lipoprotein receptor	protein-coding
chr9	34589714	34592114	-	Colocalization	-2400	0	-	0	34589714	34592114	-	peak275812	4	6	0.043956	promoter-TSS (NM_001207011)	promoter-TSS (NM_001207011)	-776	NM_001207011	1271	Hs,129966	NM_001842	ENSG00000122756	CNTFR	-	ciliary neurotrophic factor receptor	protein-coding	TSS-200;TSS-1500;TTS+10kb	179;1280;7945	NM_001207011;NM_147164;NR_024369	ENSG00000122756;ENSG00000122756;NO_ENSEMBL	CNTFR;CNTFR;NO_SYMBOL
chr9	94909044	94910217	-	Colocalization	-1173	0	-	0	94909044	94910217	-	peak277979	4	6	0.043956	intron (NR_027341, intron 1 of 3)	CT-rich|Low_complexity|Low_complexity	5882	NR_027341	158314	Hs,149940	NR_027341		LINC00475	C9orf44	long intergenic non-protein coding RNA 475	ncRNA	TSS-50kb;TTS+10kb	31975;8820	NM_006415;NR_015444	ENSG00000090054;NO_ENSEMBL	SPTLC1;NO_SYMBOL
chr9	116756281	116756752	+	Colocalization	-484	83	+	83	116756267	116756931	+	peak279582	4	6	0.043956	intron (NM_133374, intron 3 of 13)	intron (NM_133374, intron 3 of 13)	84153	NM_001633	259	Hs,436911	NM_001633	ENSG00000106927	AMBP	A1M|EDC1|HCP|HI30|IATIL|ITI|ITIL|ITILC|UTI	alpha-1-microglobulin/bikunin precursor	protein-coding	INTRON	0	NM_133374	ENSG00000157657	ZNF618
chrX	40125970	40127138	-	Colocalization	-1168	0	-	0	40125970	40127138	-	peak282604	4	6	0.043956	intron (NR_110386, intron 1 of 2)	CpG	4384	NR_110386	101927476	Hs,522607	NR_110386	ENSG00000236393	LOC101927476	-	uncharacterized LOC101927476	ncRNA
chr1	23743980	23744456	-	Colocalization	-476	116	+	-116	23743980	23744689	-	peak1580	5	0	0.043956	intron (NM_003196, intron 3 of 10)	L2b|LINE|L2	6937	NM_003196	6920	Hs,446354	NM_003196	ENSG00000204219	TCEA3	TFIIS|TFIIS,H	transcription elongation factor A (SII), 3	protein-coding	TSS-50kb;TSS-50kb;TSS-50kb;TSS-50kb	48078;48078;49556;49556	NM_001077195;NM_001077195;NM_030634;NM_030634	ENSG00000283009;ENSG00000125945;ENSG00000283009;ENSG00000125945	ZNF436;ZNF436;ZNF436;ZNF436
chr10	127575388	127575926	-	Colocalization	-538	0	-	0	127575388	127575926	-	peak29296	5	0	0.043956	Intergenic	Intergenic	-5773	NM_018180	55760	Hs,370292	NM_018180	ENSG00000089876	DHX32	DDX32|DHLP1	DEAH (Asp-Glu-Ala-His) box polypeptide 32	protein-coding	TSS-50kb;TSS-50kb	5874;-9550	NM_018180;NM_145235	ENSG00000089876;ENSG00000203780	DHX32;FANK1
chr11	36146815	36147422	+	Colocalization	-606	49	+	49	36146815	36147519	+	peak33644	5	0	0.043956	intron (NM_001304263, intron 3 of 4)	intron (NM_001304263, intron 3 of 4)	115519	NR_039769	100616311		NR_039769	ENSG00000263389	MIR3973	-	microRNA 3973	ncRNA	INTRON	0	NM_001304263	ENSG00000179241	LDLRAD3
chr15	25092634	25093824	-	Colocalization	-1190	191	-	191	25092251	25093824	-	peak81410	5	0	0.043956	intron (NM_022807, intron 2 of 12)	intron (NM_022807, intron 2 of 12)	-8660	NM_022805	6638	Hs,555970	NM_003097	ENSG00000128739	SNRPN	HCERN3|PWCR|RT-LI|SM-D|SMN|SNRNP-N|SNURF-SNRPN|sm-N	small nuclear ribonucleoprotein polypeptide N	protein-coding	TSS-50kb;INTRON	-8759;0	NM_022805;NM_022807	ENSG00000128739;ENSG00000128739	SNRPN;SNRPN
chr15	77955821	77956895	-	Colocalization	-1074	0	-	0	77955821	77956895	-	peak84451	5	0	0.043956	intron (NR_120361, intron 1 of 2)	intron (NR_120361, intron 1 of 2)	3965	NR_120362	101929478	Hs,569510	NR_120361	ENSG00000259281	LINGO1-AS2	-	LINGO1 antisense RNA 2	ncRNA	TSS-50kb;INTRON	31590;0	NM_032808;NR_120361	ENSG00000169783;NO_ENSEMBL	LINGO1;NO_SYMBOL
chr2	171132475	171132919	+	Colocalization	-444	0	-	0	171132475	171132919	+	peak123019	5	0	0.043956	intron (NM_138995, intron 7 of 34)	intron (NM_138995, intron 7 of 34)	74756	NR_110576	101929753	Hs,534101	NR_110576		LOC101929753	-	uncharacterized LOC101929753	ncRNA	INTRON	0	NM_138995	ENSG00000071909	MYO3B
chr22	36616513	36616988	-	Colocalization	-475	0	-	0	36616513	36616988	-	peak140179	5	0	0.043956	Intergenic	MLT2B3|LTR|ERVL	-15872	NM_030643	80832	Hs,115099	NM_030643	ENSG00000100336	APOL4	APOL-IV|APOLIV	apolipoprotein L, 4	protein-coding	TSS-50kb;TSS-50kb;TTS+10kb	-32466;15972;-5604	NM_001136541;NM_030643;NM_145637	ENSG00000100342;ENSG00000100336;ENSG00000128335	APOL1;APOL4;APOL2
chr22	38653446	38654262	-	Colocalization	-816	0	-	0	38653446	38654262	-	peak140369	5	0	0.043956	intron (NM_012264, intron 1 of 8)	Charlie7|DNA|hAT-Charlie	14816	NM_001195071	25829	Hs,182626	NM_012264	ENSG00000198792	TMEM184B	C22orf5|FM08|HS5O6A|HSPC256	transmembrane protein 184B	protein-coding	TSS-50kb	33228	NR_132774	NO_ENSEMBL	NO_SYMBOL
chr3	152445719	152445943	-	Colocalization	-224	341	+	-341	152445719	152446626	-	peak158934	5	0	0.043956	Intergenic	Intergenic	-106309	NM_002563	5028	Hs,79881	NM_002563		P2RY1	P2Y1	purinergic receptor P2Y, G-protein coupled, 1	protein-coding
chr8	20501001	20501381	-	Colocalization	-380	283	+	-283	20501001	20501948	-	peak255860	5	0	0.043956	Intergenic	L1MB3|LINE|L1	-309669	NR_130773	102467222	Hs,444226	NR_130773	ENSG00000253147	LOC102467222	-	uncharacterized LOC102467222	ncRNA

## Sheet: Differential peaks-C4
Supplemental Table 12: Differential ATAC-seq open chromatin peaks at C4-sites (CTCF bound sites).
Chromosome	Start	End	Strand	Result:Differential peaks-C4 sites coloc to Differential peaks	BorderDist:Differential peaks-C4 sites coloc to Differential peaks	CenterDist:Differential peaks-C4 sites coloc to Differential peaks	Direction to the nearest Differential peaks-region	Rel. position of the nearest Differential peaks-region	Start coordinate for the nearest Differential peaks-region	End coordinate for the nearest Differential peaks-region	Strand location of the nearest Differential peaks-region	PeakID from Differential peaks	n ND	n T2D	fisherP from Differential peaks	Annotation from Differential peaks	Detailed.Annotation from Differential peaks	Distance.to.TSS from Differential peaks	Nearest.PromoterID from Differential peaks	Entrez.ID from Differential peaks	Nearest.Unigene from Differential peaks	Nearest.Refseq from Differential peaks	Nearest.Ensembl from Differential peaks	Gene.Name from Differential peaks	Gene.Alias from Differential peaks	Gene.Description from Differential peaks	Gene.Type from Differential peaks	Dist.Group from Differential peaks	Dist.Distance from Differential peaks	Dist.RefSeq from Differential peaks	Dist.ENSEMBL from Differential peaks	Dist.Symbol from Differential peaks
chr5	89735427	89735845	-	Colocalization	-420	1080	+	-1080	89735425	89738006	-	peak204241	2	6	0.00699301	Intergenic	Intergenic	30899	NR_105024	731157	Hs,551062	NR_105024	ENSG00000255647	LOC731157	-	uncharacterized LOC731157	ncRNA	TSS-50kb;TSS-50kb	31214;-34064	NM_004365;NM_006467	ENSG00000153140;ENSG00000113356	CETN3;POLR3G
chr8	141169633	141170111	-	Colocalization	-478	32	+	-32	141169633	141170174	-	peak271083	2	6	0.00699301	intron (NM_031466, intron 17 of 22)	intron (NM_031466, intron 17 of 22)	297957	NM_001160372	83696	Hs,654911	NM_031466	ENSG00000167632	TRAPPC9	IBP|IKBKBBP|MRT13|NIBP|T1|TRS120	trafficking protein particle complex 9	protein-coding	INTRON	0	NM_031466	ENSG00000167632	TRAPPC9
chr5	61756194	61756790	+	Colocalization	-596	84	+	84	61756194	61756958	+	peak201065	1	5	0.010989	intron (NM_001134779, intron 5 of 29)	intron (NM_001134779, intron 5 of 29)	41865	NM_001134779	51194	Hs,482269	NM_016338	ENSG00000086200	IPO11	RanBP11	importin 11	protein-coding	INTRON	0	NM_001134779	ENSG00000086200	IPO11
chr4	80497483	80497835	-	Colocalization	-352	287	-	287	80496909	80497835	-	peak175822	0	4	0.010989	non-coding (NR_038826, exon 4 of 4)	non-coding (NR_038826, exon 4 of 4)	83625	NR_038826	100506035	Hs,507664	NR_038826	ENSG00000250334	LINC00989	-	long intergenic non-protein coding RNA 989	ncRNA
chr22	30683885	30684316	-	Colocalization	-431	0	-	0	30683885	30684316	-	peak139878	0	4	0.010989	intron (NM_001037666, intron 2 of 8)	intron (NM_001037666, intron 2 of 8)	1515	NM_001037666	652968	Hs,444950	NM_001037666	ENSG00000239282	GATSL3	-	GATS protein-like 3	protein-coding	INTRON;TTS+10kb;TSS-50kb;TSS-50kb	0;-3978;41361;21372	NM_001037666;NM_001204240;NM_001257135;NM_020530	ENSG00000239282;ENSG00000099992;ENSG00000128342;ENSG00000099985	GATSL3;TBC1D10A;LIF;OSM
chr1	168572690	168573164	-	Colocalization	-636	15	+	-15	168572528	168573357	-	peak11411	3	6	0.0277722	Intergenic	LTR88a|LTR|Gypsy?	27232	NM_002995	6375	Hs,546295	NM_002995	ENSG00000143184	XCL1	ATAC|LPTN|LTN|SCM-1|SCM-1a|SCM1|SCM1A|SCYC1	chemokine (C motif) ligand 1	protein-coding
chr1	223871822	223872350	-	Colocalization	-528	188	-	188	223871445	223872350	-	peak16587	3	6	0.0277722	Intergenic	Intergenic	-17397	NM_001146068	824	Hs,350899	NM_001748	ENSG00000162909	CAPN2	CANP2|CANPL2|CANPml|mCANP	calpain 2, (m/II) large subunit	protein-coding	TSS-50kb;TSS-50kb;TSS-50kb	18563;-17496;-28320	NM_001143962;NM_001146068;NM_001748	ENSG00000203697;ENSG00000162909;ENSG00000162909	CAPN8;CAPN2;CAPN2
chr10	24485345	24485683	-	Colocalization	-419	100	+	-100	24485264	24485964	-	peak20528	3	6	0.0277722	intron (NM_001098500, intron 2 of 18)	intron (NM_001098500, intron 2 of 18)	-12106	NM_001282767	56243	Hs,445885	NM_019590	ENSG00000120549	KIAA1217	SKT	KIAA1217	protein-coding	INTRON;TSS-50kb	0;-12205	NM_001098500;NM_019590	ENSG00000120549;ENSG00000120549	KIAA1217;KIAA1217
chr10	52412735	52413348	-	Colocalization	-781	12	-	12	52412543	52413516	-	peak22265	3	6	0.0277722	Intergenic	Intergenic	28319	NR_126411	104355295	Hs,450493	NR_126411		SGMS1-AS1	-	SGMS1 antisense RNA 1	ncRNA	TSS-50kb	29394	NM_147156	ENSG00000198964	SGMS1
chr11	19332831	19333315	+	Colocalization	-504	79	+	79	19332811	19333494	+	peak31259	3	6	0.0277722	Intergenic	Intergenic	-39118	NM_001111018	89797	Hs,64341	NM_145117	ENSG00000166833	NAV2	HELAD1|POMFIL2|RAINB1|STEERIN2|UNC53H2	neuron navigator 2	protein-coding	TSS-50kb	-39218	NM_001111018	ENSG00000166833	NAV2
chr11	59051692	59052583	-	Colocalization	-890	468	-	468	59050757	59052583	-	peak35479	3	6	0.0277722	Intergenic	Intergenic	-71176	NM_001039396	219972	Hs,744920	NM_001039396	ENSG00000197629	MPEG1	MPG1|MPS1|Mpg-1	macrophage expressed 1	protein-coding
chr11	74959714	74960136	+	Colocalization	-540	71	-	-71	74959454	74960253	+	peak36634	3	6	0.0277722	Intergenic	Intergenic	7904	NM_001195528	100507050	Hs,577323	NM_001195528	ENSG00000261594	TPBGL	-	trophoblast glycoprotein-like	protein-coding	TTS+10kb	5206	NM_001195528	ENSG00000261594	TPBGL
chr11	76510064	76510735	-	Colocalization	-671	0	-	0	76510064	76510735	-	peak36758	3	6	0.0277722	Intergenic	CpG	16115	NM_015516	25987	Hs,8361	NM_015516	ENSG00000182704	TSKU	E2IG4|LRRC54|TSK	tsukushi, small leucine rich proteoglycan	protein-coding	TTS+10kb;TSS-50kb	1303;16015	NM_015516;NR_120561	ENSG00000182704;NO_ENSEMBL	TSKU;NO_SYMBOL
chr12	64943400	64943817	-	Colocalization	-541	90	-	90	64943096	64943941	-	peak50406	3	6	0.0277722	Intergenic	Intergenic	-60774	NR_040718	283349	Hs,643605	NM_178169	ENSG00000153179	RASSF3	RASSF5	Ras association (RalGDS/AF-6) domain family member 3	protein-coding
chr2	60901644	60902227	-	Colocalization	-584	48	+	-48	60901644	60902324	-	peak111958	3	6	0.0277722	Intergenic	Intergenic	-81381	NM_022894	64895	Hs,387471	NM_022894	ENSG00000115421	PAPOLG	-	poly(A) polymerase gamma	protein-coding
chr2	125561499	125562012	-	Colocalization	-616	361	+	-361	125561397	125562837	-	peak116623	3	6	0.0277722	intron (NM_130773, intron 19 of 23)	MLT1A|LTR|ERVL-MaLR	779253	NM_130773	129684	Hs,660653	NM_130773	ENSG00000155052	CNTNAP5	caspr5	contactin associated protein-like 5	protein-coding
chr2	127807637	127808056	-	Colocalization	-418	138	+	-138	127807637	127808331	-	peak116894	3	6	0.0277722	intron (NM_004305, intron 14 of 14)	intron (NM_004305, intron 14 of 14)	56919	NM_139343	274	Hs,193163	NM_004305	ENSG00000136717	BIN1	AMPH2|AMPHL|SH3P9	bridging integrator 1	protein-coding	INTRON	0	NM_004305	ENSG00000136717	BIN1
chr2	238480533	238481241	-	Colocalization	-708	0	-	0	238480533	238481241	-	peak130744	3	6	0.0277722	Intergenic	Intergenic	5670	NM_015893	51052	Hs,247710	NM_015893	ENSG00000071677	PRLH	PRH|PRRP	prolactin releasing hormone	protein-coding	TTS+10kb;TTS+10kb	5170;-2177	NM_015893;NR_033308	ENSG00000071677;NO_ENSEMBL	PRLH;NO_SYMBOL
chr21	44596654	44597455	-	Colocalization	-801	0	-	0	44596654	44597455	-	peak138836	3	6	0.0277722	Intergenic	L2b|LINE|L2	7895	NM_001314050	102724652	Hs,184085	NM_001314050	ENSG00000276076	LOC102724652	-	alpha-crystallin A chain	protein-coding	TTS+10kb;TTS+10kb	3623;4724	NM_000394;NM_001314050	ENSG00000160202;ENSG00000276076	CRYAA;CH507-152C13,3
chr3	156956637	156957481	-	Colocalization	-844	0	-	0	156956637	156957481	-	peak159699	3	6	0.0277722	Intergenic	Intergenic	-78510	NM_020307	57018	Hs,4859	NM_020307	ENSG00000163660	CCNL1	ANIA6A|BM-001|PRO1073|ania-6a	cyclin L1	protein-coding
chr5	145945246	145945709	-	Colocalization	-464	210	+	-210	145945246	145946131	-	peak211941	3	6	0.0277722	Intergenic	Intergenic	-50013	NM_194251	134391	Hs,483732	NM_194251		GPR151	GALR4|GALRL|GPCR|PGR7	G protein-coupled receptor 151	protein-coding
chrX	153029250	153030026	-	Colocalization	-776	0	-	0	153029250	153030026	-	peak285825	3	6	0.0277722	promoter-TSS (NM_001163257)	promoter-TSS (NM_001163257)	-13	NM_005393	5365	Hs,632833	NM_005393	ENSG00000198753	PLXNB3	PLEXB3|PLEXR|PLXN6	plexin B3	protein-coding	TSS-200;TSS-50kb;TSS-50kb;TSS-50kb;TSS-50kb	-112;-16917;-30365;-30091;39215	NM_001163257;NM_001170761;NM_001204526;NM_001204527;NM_001256447	ENSG00000198753;ENSG00000184343;ENSG00000180879;ENSG00000180879;ENSG00000185825	PLXNB3;SRPK3;SSR4;SSR4;BCAP31
chr1	205628005	205628644	-	Colocalization	-638	12	+	-12	205628005	205628666	-	peak14984	2	5	0.0405594	3' UTR (NM_033102, exon 5 of 5)	3' UTR (NM_033102, exon 5 of 5)	21294	NM_033102	85414	Hs,278695	NM_033102	ENSG00000158715	SLC45A3	IPCA-2|IPCA-6|IPCA-8|IPCA6|PCANAP2|PCANAP6|PCANAP8|PRST	solute carrier family 45, member 3	protein-coding	TSS-50kb	26437	NM_021795	ENSG00000158711	ELK4
chr11	6726886	6727592	-	Colocalization	-706	0	-	0	6726886	6727592	-	peak30245	2	5	0.0405594	Intergenic	MER20|DNA|hAT-Charlie	15871	NR_003945	387751	Hs,494757	NR_003945	ENSG00000254838	GVINP1	GVIN1|GVIN1P|VLIG-1|VLIG1	GTPase, very large interferon inducible pseudogene 1	pseudo	TSS-50kb;TTS+10kb	22708;-7241	NM_022061;NR_003945	ENSG00000158042;NO_ENSEMBL	MRPL17;NO_SYMBOL
chr11	32073672	32074062	-	Colocalization	-390	224	+	-224	32073672	32074510	-	peak33203	2	5	0.0405594	Intergenic	Intergenic	-11227	NR_120526	100506675	Hs,446169	NR_120526	ENSG00000254584	LOC100506675	-	uncharacterized LOC100506675	ncRNA	TSS-50kb;TSS-50kb	-38485;11328	NM_002901;NR_120526	ENSG00000049449;NO_ENSEMBL	RCN1;NO_SYMBOL
chr12	27577389	27578030	+	Colocalization	-641	22	-	-22	27577345	27578030	+	peak46367	2	5	0.0405594	3' UTR (NM_020183, exon 17 of 17)	3' UTR (NM_020183, exon 17 of 17)	21879	NR_109975	101928646	Hs,434269	NR_109975	ENSG00000245311	ARNTL2-AS1	-	ARNTL2 antisense RNA 1	ncRNA	TSS-50kb	-42154	NM_001145010	ENSG00000165935	SMCO2
chr12	85451085	85451609	-	Colocalization	-658	96	-	96	85450759	85451743	-	peak53899	2	5	0.0405594	intron (NM_001079910, intron 8 of 26)	intron (NM_001079910, intron 8 of 26)	21152	NM_001079910	84125	Hs,402200	NM_032165	ENSG00000133640	LRRIQ1	-	leucine-rich repeats and IQ motif containing 1	protein-coding	INTRON;TSS-50kb	0;21297	NM_001079910;NM_001100917	ENSG00000133640;ENSG00000231738	LRRIQ1;TSPAN19
chr14	74195362	74195868	-	Colocalization	-544	39	-	39	74195246	74195905	-	peak78287	2	5	0.0405594	intron (NM_194278, intron 4 of 11)	intron (NM_194278, intron 4 of 11)	-14448	NM_006029	9240	Hs,194709	NM_006029	ENSG00000176903	PNMA1	MA1	paraneoplastic Ma antigen 1	protein-coding	TSS-50kb;INTRON;TSS-50kb	14549;0;-29973	NM_006029;NM_194278;NR_039727	ENSG00000176903;ENSG00000156030;NO_ENSEMBL	PNMA1;ELMSAN1;NO_SYMBOL
chr14	94602986	94603487	-	Colocalization	-532	14	+	-14	94602955	94603546	-	peak80312	2	5	0.0405594	Intergenic	Intergenic	-7294	NM_032036	83982	Hs,94695	NM_032036	ENSG00000119632	IFI27L2	FAM14A|ISG12B|TLH29	interferon, alpha-inducible protein 27-like 2	protein-coding	TSS-50kb;TSS-50kb;TSS-50kb;TSS-50kb	-37498;-37498;7394;7394	NM_020958;NM_020958;NM_032036;NM_032036	ENSG00000119698;ENSG00000278326;ENSG00000276879;ENSG00000119632	PPP4R4;PPP4R4;IFI27L2;IFI27L2
chr18	11655111	11655943	-	Colocalization	-832	0	-	0	11655111	11655943	-	peak95364	2	5	0.0405594	promoter-TSS (NR_106975)	promoter-TSS (NR_106975)	-587	NR_106975	102465690		NR_106975		MIR7153	hsa-mir-7153|mir-7153	microRNA 7153	ncRNA	TSS-50kb;TSS-1500	-33586;688	NM_182978;NR_106975	ENSG00000141404;NO_ENSEMBL	GNAL;NO_SYMBOL
chr2	5506064	5506485	-	Colocalization	-546	2	+	-2	5505939	5506614	-	peak107918	2	5	0.0405594	Intergenic	Intergenic	324973	NR_110580	102723818	Hs,128107	NR_110580		LINC01248	-	long intergenic non-protein coding RNA 1248	ncRNA
chr2	162129687	162130268	-	Colocalization	-580	114	-	114	162129461	162130268	-	peak121665	2	5	0.0405594	Intergenic	Intergenic	-18711	NR_110593	101929512	Hs,666488	NR_110593		LOC101929512	-	uncharacterized LOC101929512	ncRNA	TSS-50kb;TSS-50kb	-35021;18811	NM_005805;NR_110593	ENSG00000115233;NO_ENSEMBL	PSMD14;NO_SYMBOL
chr2	171265622	171266179	+	Colocalization	-558	112	-	-112	171265396	171266179	+	peak123034	2	5	0.0405594	intron (NM_138995, intron 22 of 34)	intron (NM_138995, intron 22 of 34)	-58335	NR_110576	101929753	Hs,534101	NR_110576		LOC101929753	-	uncharacterized LOC101929753	ncRNA	INTRON	0	NM_138995	ENSG00000071909	MYO3B
chr2	178196810	178197585	-	Colocalization	-775	16	+	-16	178196810	178197617	-	peak123586	2	5	0.0405594	intron (NR_026966, intron 3 of 8)	intron (NR_026966, intron 3 of 8)	-18604	NR_106767	102465255		NR_106767	ENSG00000278418	MIR6512	hsa-mir-6512|mir-6512	microRNA 6512	ncRNA	INTRON;TSS-50kb	0;18705	NR_026966;NR_106767	NO_ENSEMBL;NO_ENSEMBL	NO_SYMBOL;NO_SYMBOL
chr21	37312571	37313029	-	Colocalization	-458	179	-	179	37312213	37313029	-	peak138221	2	5	0.0405594	Intergenic	Intergenic	64344	NR_110418	101928269	Hs,589909	NR_110418	ENSG00000159216	LOC101928269	-	uncharacterized LOC101928269	ncRNA
chr21	43887447	43887846	-	Colocalization	-564	70	-	70	43887142	43888011	-	peak138758	2	5	0.0405594	Intergenic	L1MEa|LINE|L1	28887	NM_001286506	89765	Hs,661069	NM_080860	ENSG00000160188	RSPH1	CT79|RSP44|RSPH10A|TSA2|TSGA2	radial spoke head 1 homolog (Chlamydomonas)	protein-coding	TTS+10kb;TSS-50kb	-5120;-32265	NM_001286506;NM_018964	ENSG00000160188;ENSG00000160190	RSPH1;SLC37A1
chr3	3212722	3213130	-	Colocalization	-546	124	-	124	3212336	3213269	-	peak141675	2	5	0.0405594	intron (NM_016302, intron 4 of 10)	intron (NM_016302, intron 4 of 10)	8598	NM_016302	51185	Hs,18925	NM_016302	ENSG00000113851	CRBN	MRT2|MRT2A	cereblon	protein-coding	INTRON	0	NM_016302	ENSG00000113851	CRBN
chr3	151556708	151557245	-	Colocalization	-637	34	-	34	151556540	151557345	-	peak158775	2	5	0.0405594	intron (NR_110202, intron 1 of 3)	intron (NR_110202, intron 1 of 3)	25082	NM_001086	13	Hs,506908	NM_001086	ENSG00000114771	AADAC	CES5A1|DAC	arylacetamide deacetylase	protein-coding	TSS-50kb;INTRON	-34588;0	NM_033050;NR_110202	ENSG00000198829;NO_ENSEMBL	SUCNR1;NO_SYMBOL
chr3	184007164	184007614	-	Colocalization	-450	0	-	0	184007164	184007614	-	peak163705	2	5	0.0405594	intron (NM_001100121, intron 12 of 18)	intron (NM_001100121, intron 12 of 18)	-9497	NM_002808	5708	Hs,518464	NM_002808	ENSG00000175166	PSMD2	P97|RPN1|S2|TRAP2	proteasome 26S subunit, non-ATPase 2	protein-coding	TSS-50kb;INTRON;TSS-50kb;TSS-50kb;TSS-50kb;TSS-50kb;TSS-50kb;TSS-50kb;TSS-50kb;TSS-50kb;TSS-50kb	39844;0;-46427;-11079;-9596;-30811;28239;-47986;-25662;-24561;-36194	NM_001006941;NM_001100121;NM_001171093;NM_001278708;NM_002808;NM_004953;NM_033259;NM_144635;NM_182917;NM_198242;NR_003055	ENSG00000214160;ENSG00000145194;ENSG00000175182;ENSG00000175166;ENSG00000175166;ENSG00000114867;ENSG00000163888;ENSG00000175182;ENSG00000114867;ENSG00000114867;NO_ENSEMBL	ALG3;ECE2;FAM131A;PSMD2;PSMD2;EIF4G1;CAMK2N2;FAM131A;EIF4G1;EIF4G1;NO_SYMBOL
chr5	94073624	94074046	-	Colocalization	-526	95	+	-95	94073520	94074339	-	peak204985	2	5	0.0405594	intron (NM_001297777, intron 16 of 19)	intron (NM_001297777, intron 16 of 19)	119539	NM_032290	84250	Hs,657315	NM_032290	ENSG00000133302	SLF1	ANKRD32|BRCTD1|BRCTx	SMC5-SMC6 complex localization factor 1	protein-coding	INTRON	0	NM_001297777	ENSG00000175471	MCTP1
chr6	51824505	51824978	-	Colocalization	-623	22	+	-22	51824356	51825173	-	peak218850	2	5	0.0405594	exon (NM_170724, exon 36 of 61)	exon (NM_170724, exon 36 of 61)	127658	NM_170724	5314	Hs,662050	NM_138694	ENSG00000170927	PKHD1	ARPKD|FCYT|TIGM1	polycystic kidney and hepatic disease 1 (autosomal recessive)	protein-coding	EXON	0	NM_170724	ENSG00000170927	PKHD1
chr6	120299212	120299738	+	Colocalization	-695	8	-	-8	120299027	120299907	+	peak229302	2	5	0.0405594	Intergenic	Intergenic	-36858	NR_036098	100422951		NR_036098	ENSG00000265725	MIR3144	mir-3144	microRNA 3144	ncRNA	TSS-50kb	-36957	NR_036098	NO_ENSEMBL	NO_SYMBOL
chr7	16604398	16604786	+	Colocalization	-496	183	+	183	16604290	16605260	+	peak237618	2	5	0.0405594	intron (NM_001195280, intron 5 of 8)	intron (NM_001195280, intron 5 of 8)	38270	NM_001195280	100506049	Hs,278036	NM_001195280	ENSG00000205858	LRRC72	-	leucine rich repeat containing 72	protein-coding	INTRON	0	NM_001195280	ENSG00000205858	LRRC72
chr7	29648838	29649801	-	Colocalization	-963	0	-	0	29648838	29649801	-	peak239135	2	5	0.0405594	Intergenic	Intergenic	45893	NM_175887	222171	Hs,91109	NM_175887	ENSG00000176532	PRR15	-	proline rich 15	protein-coding
chr7	31783825	31784537	-	Colocalization	-712	0	-	0	31783825	31784537	-	peak239325	2	5	0.0405594	Intergenic	Intergenic	57550	NM_001145123	10842	Hs,227011	NM_006658	ENSG00000106341	PPP1R17	C7orf16|GSBS	protein phosphatase 1, regulatory subunit 17	protein-coding	TTS+10kb	-6711	NM_001191058	ENSG00000154678	PDE1C
chr7	73441072	73441611	+	Colocalization	-540	52	+	52	73441072	73441717	+	peak242842	2	5	0.0405594	promoter-TSS (NM_001278914)	promoter-TSS (NM_001278914)	-724	NM_001278914	2006	Hs,647061	NM_000501	ENSG00000049540	ELN	SVAS|WBS|WS	elastin	protein-coding	TSS-1500	-824	NM_001278914	ENSG00000049540	ELN
chrX	14113799	14114231	-	Colocalization	-564	58	+	-58	14113667	14114479	-	peak281618	2	5	0.0405594	Intergenic	Intergenic	-66038	NM_001042480	54960	Hs,592237	NM_017856		GEMIN8	FAM51A1	gem nuclear organelle associated protein 8	protein-coding
chr12	75899465	75899956	-	Colocalization	-499	64	-	64	75899328	75899963	-	peak52035	0	3	0.043956	intron (NM_007043, intron 5 of 9)	intron (NM_007043, intron 5 of 9)	5772	NM_007043	11103	Hs,645517	NM_007043		KRR1	HRB2|RIP-1	KRR1, small subunit (SSU) processome component, homolog (yeast)	protein-coding	TTS+10kb;INTRON	4031;0	NM_006851;NM_007043	ENSG00000139278;ENSG00000111615	GLIPR1;KRR1
chr14	55912975	55913194	-	Colocalization	-218	345	+	-345	55912975	55913883	-	peak76811	0	3	0.043956	Intergenic	Intergenic	-6166	NM_199047	387332	Hs,528278	NM_199047		TBPL2	TBP2|TRF3	TATA box binding protein like 2	protein-coding	TSS-50kb;TSS-50kb	34954;6267	NM_014924;NM_199047	ENSG00000126775;ENSG00000182521	ATG14;TBPL2
chr15	75193933	75194239	-	Colocalization	-306	76	-	76	75193781	75194239	-	peak84301	0	3	0.043956	3' UTR (NM_020447, exon 5 of 5)	3' UTR (NM_020447, exon 5 of 5)	5452	NM_020447	57184	Hs,367690	NM_020447	ENSG00000178761	FAM219B	C15orf17	family with sequence similarity 219, member B	protein-coding	TTS+10kb;TSS-50kb	1582;28441	NM_002435;NM_005697	ENSG00000178802;ENSG00000140497	MPI;SCAMP2
chr16	8974073	8974479	-	Colocalization	-406	23	+	-23	8974073	8974525	-	peak86217	0	3	0.043956	Intergenic	Intergenic	-11430	NM_001278260	23589	Hs,632184	NM_014316	ENSG00000153048	CARHSP1	CRHSP-24|CSDC1	calcium regulated heat stable protein 1	protein-coding	TSS-50kb;TSS-50kb;TSS-50kb;TSS-50kb;TSS-50kb	12142;18733;12182;13115;11531	NM_001042476;NM_001278262;NM_001278263;NM_001278264;NM_014316	ENSG00000153048;ENSG00000153048;ENSG00000153048;ENSG00000153048;ENSG00000153048	CARHSP1;CARHSP1;CARHSP1;CARHSP1;CARHSP1
chr4	7803845	7804029	-	Colocalization	-184	118	+	-118	7803845	7804265	-	peak165710	0	3	0.043956	intron (NM_001134647, intron 9 of 17)	intron (NM_001134647, intron 9 of 17)	48238	NR_026892	84740	Hs,663029	NM_032654	ENSG00000272620	AFAP1-AS1	AFAP1-AS|AFAP1AS	AFAP1 antisense RNA 1	ncRNA	INTRON	0	NM_001134647	ENSG00000196526	AFAP1
chr6	96842610	96843170	-	Colocalization	-560	0	-	0	96842610	96843170	-	peak225587	0	3	0.043956	Intergenic	Intergenic	-126812	NM_015323	23376	Hs,149367	NM_015323	ENSG00000014123	UFL1	KIAA0776|Maxer|NLBP|RCAD	UFM1-specific ligase 1	protein-coding
chr7	144211842	144212530	-	Colocalization	-688	0	-	0	144211842	144212530	-	peak252186	0	3	0.043956	intron (NM_022445, intron 8 of 8)	intron (NM_022445, intron 8 of 8)	-104866	NM_001080413	135935	Hs,558628	NM_001080413	ENSG00000106410	NOBOX	OG-2|OG2|OG2X|POF5|TCAG_12042	NOBOX oogenesis homeobox	protein-coding	INTRON	0	NM_022445	ENSG00000196511	TPK1
chr1	71150916	71151387	+	Colocalization	-554	37	-	-37	71150759	71151471	+	peak4848	4	6	0.043956	Intergenic	L1PB4|LINE|L1	-21021	NR_125938	101927244	Hs,568660	NR_125938	ENSG00000229051	LOC101927244	-	uncharacterized LOC101927244	ncRNA	TSS-50kb	-21120	NR_125938	NO_ENSEMBL	NO_SYMBOL
chr1	109819932	109820661	-	Colocalization	-729	0	-	0	109819932	109820661	-	peak9122	4	6	0.043956	Intergenic	Intergenic	5493	NM_032636	84722	Hs,405925	NM_032636	ENSG00000134222	PSRC1	DDA3|FP3214	proline/serine-rich coiled-coil 1	protein-coding	TTS+10kb;TTS+10kb	2019;-1979	NM_001408;NM_032636	ENSG00000143126;ENSG00000134222	CELSR2;PSRC1
chr1	184191678	184192185	-	Colocalization	-673	114	+	-114	184191512	184192579	-	peak12584	4	6	0.043956	Intergenic	Intergenic	-164104	NM_030806	81563	Hs,497159	NM_030806	ENSG00000116667	C1orf21	PIG13	chromosome 1 open reading frame 21	protein-coding
chr10	834868	835943	-	Colocalization	-1075	0	-	0	834868	835943	-	peak18406	4	6	0.043956	Intergenic	Intergenic	-99798	NM_014974	22982	Hs,432397	NM_014974	ENSG00000151240	DIP2C	KIAA0934	disco-interacting protein 2 homolog C	protein-coding
chr10	11557465	11558203	-	Colocalization	-738	108	-	108	11557249	11558203	-	peak19256	4	6	0.043956	intron (NM_001080491, intron 4 of 13)	intron (NM_001080491, intron 4 of 13)	16553	NM_001080491	9712	Hs,498661	NM_014688	ENSG00000148429	USP6NL	RNTRE|TRE2NL|USP6NL-IT1	USP6 N-terminal like	protein-coding	INTRON	0	NM_001080491	ENSG00000148429	USP6NL
chr10	50802520	50802971	-	Colocalization	-577	32	+	-32	50802395	50803162	-	peak22149	4	6	0.043956	Intergenic	Intergenic	-14362	NM_020984	1103	Hs,302002	NM_020549	ENSG00000070748	CHAT	CHOACTASE|CMS1A|CMS1A2|CMS6	choline O-acetyltransferase	protein-coding	TSS-50kb;TSS-50kb;TSS-50kb;TSS-50kb	-19404;-15668;-14462;-18303	NM_001142933;NM_003055;NM_020984;NM_020986	ENSG00000070748;ENSG00000187714;ENSG00000070748;ENSG00000070748	CHAT;SLC18A3;CHAT;CHAT
chr10	63798322	63798980	-	Colocalization	-658	0	-	0	63798322	63798980	-	peak24131	4	6	0.043956	intron (NM_032199, intron 4 of 9)	intron (NM_032199, intron 4 of 9)	-10319	NM_001244638	84159	Hs,535297	NM_032199	ENSG00000150347	ARID5B	DESRT|MRF-2|MRF2	AT rich interactive domain 5B (MRF1-like)	protein-coding	TSS-50kb;INTRON	-10418;0	NM_001244638;NM_032199	ENSG00000150347;ENSG00000150347	ARID5B;ARID5B
chr11	62630045	62630429	-	Colocalization	-512	7	-	7	62629904	62630557	-	peak35777	4	6	0.043956	intron (NM_001012664, intron 1 of 9)	intron (NM_001012664, intron 1 of 9)	6747	NM_002394	6520	Hs,502769	NM_002394	ENSG00000168003	SLC3A2	4F2|4F2HC|4T2HC|CD98|CD98HC|MDU1|NACAE	solute carrier family 3 (amino acid transporter heavy chain), member 2	protein-coding	INTRON;TSS-50kb;TSS-50kb;TSS-50kb;TSS-50kb;TSS-50kb;TSS-50kb;TSS-50kb;TSS-50kb;TSS-50kb;TSS-50kb;TSS-50kb	0;-18213;23200;30768;22099;9824;9466;9127;8164;7776;6646;-19040	NM_001012664;NM_001013251;NM_001307977;NM_003164;NM_018093;NR_000008;NR_002560;NR_002561;NR_002562;NR_002563;NR_003098;NR_037193	ENSG00000168003;ENSG00000168003;ENSG00000133316;ENSG00000162236;ENSG00000133316;NO_ENSEMBL;NO_ENSEMBL;NO_ENSEMBL;NO_ENSEMBL;NO_ENSEMBL;NO_ENSEMBL;NO_ENSEMBL	SLC3A2;SLC3A2;WDR74;STX5;WDR74;NO_SYMBOL;NO_SYMBOL;NO_SYMBOL;NO_SYMBOL;NO_SYMBOL;NO_SYMBOL;NO_SYMBOL
chr11	64122637	64123158	-	Colocalization	-521	0	-	0	64122637	64123158	-	peak35878	4	6	0.043956	intron (NM_032251, intron 25 of 26)	intron (NM_032251, intron 25 of 26)	-3727	NM_001006944	8986	Hs,105584	NM_003942	ENSG00000162302	RPS6KA4	MSK2|RSK-B	ribosomal protein S6 kinase, 90kDa, polypeptide 4	protein-coding	TSS-50kb;TSS-50kb;INTRON;TSS-50kb;TSS-50kb	-3826;37443;0;-13275;13623	NM_001006944;NM_016404;NM_032251;NR_031602;NR_106977	ENSG00000162302;ENSG00000173113;ENSG00000168071;NO_ENSEMBL;NO_ENSEMBL	RPS6KA4;TRMT112;CCDC88B;NO_SYMBOL;NO_SYMBOL
chr11	72124993	72125826	-	Colocalization	-833	0	-	0	72124993	72125826	-	peak36439	4	6	0.043956	intron (NM_001258394, intron 2 of 17)	intron (NM_001258394, intron 2 of 17)	20318	NM_001258393	81570	Hs,523877	NM_030813	ENSG00000162129	CLPB	ANKCLB|HSP78|MEGCANN|MGCA7|SKD3	ClpB homolog, mitochondrial AAA ATPase chaperonin	protein-coding	INTRON	0	NM_001258394	ENSG00000162129	CLPB
chr11	87132292	87132714	-	Colocalization	-600	39	+	-39	87132115	87132970	-	peak37996	4	6	0.043956	Intergenic	Intergenic	383657	NR_033149	65084	Hs,188591	NM_022918		TMEM135	PMP52	transmembrane protein 135	protein-coding
chr11	95569104	95569923	-	Colocalization	-819	0	-	0	95569104	95569923	-	peak38984	4	6	0.043956	intron (NM_001243571, intron 16 of 17)	intron (NM_001243571, intron 16 of 17)	45889	NM_001243777	9702	Hs,101014	NM_014679	ENSG00000166037	CEP57	MVA2|PIG8|TSP57	centrosomal protein 57kDa	protein-coding	INTRON;TTS+10kb;TSS-50kb	0;3370;45789	NM_001243571;NM_014679;NM_144664	ENSG00000087053;ENSG00000166037;ENSG00000077458	MTMR2;CEP57;FAM76B
chr11	110044742	110045545	-	Colocalization	-804	430	+	-430	110044742	110046406	-	peak40942	4	6	0.043956	TTS (NM_001260493)	TTS (NM_001260493)	81487	NM_033390	85463	Hs,376289	NM_033390	ENSG00000149289	ZC3H12C	MCPIP3	zinc finger CCCH-type containing 12C	protein-coding	TTS+10kb;TTS+10kb	-130;3109	NM_001260493;NM_033390	ENSG00000137710;ENSG00000149289	RDX;ZC3H12C
chr12	29226528	29227011	-	Colocalization	-648	1	-	1	29226361	29227177	-	peak46613	4	6	0.043956	Intergenic	Intergenic	-75167	NM_001271783	55711	Hs,684482	NM_018099	ENSG00000064763	FAR2	HEL-S-81|MLSTD1|SDR10E2	fatty acyl-CoA reductase 2	protein-coding
chr12	49284420	49285272	-	Colocalization	-852	2	+	-2	49284420	49285276	-	peak48771	4	6	0.043956	Intergenic	Intergenic	-13045	NM_033124	85478	Hs,512805	NM_033124	ENSG00000139537	CCDC65	CILD27|FAP250|NYD-SP28	coiled-coil domain containing 65	protein-coding	TSS-50kb;TSS-50kb;TSS-50kb	-13144;38992;25296	NM_001286957;NM_004818;NM_014470	ENSG00000139537;ENSG00000174243;ENSG00000172602	CCDC65;DDX23;RND1
chr12	70272809	70273718	+	Colocalization	-937	34	-	-34	70272714	70273747	+	peak51065	4	6	0.043956	exon (NM_182530, exon 4 of 25)	exon (NM_182530, exon 4 of 25)	54128	NM_182530	196446	Hs,253773	NM_182530	ENSG00000166268	MYRFL	C12orf15|C12orf28|bcm1377	myelin regulatory factor-like	protein-coding	EXON	0	NM_182530	ENSG00000166268	MYRFL
chr12	78623226	78623715	-	Colocalization	-666	62	-	62	78622925	78623891	-	peak52511	4	6	0.043956	Intergenic	Intergenic	398339	NM_014903	89795	Hs,655301	NM_014903	ENSG00000067798	NAV3	POMFIL1|STEERIN3|unc53H3	neuron navigator 3	protein-coding
chr12	102877998	102878761	-	Colocalization	-764	4	+	-4	102877998	102878771	-	peak56539	4	6	0.043956	Intergenic	Intergenic	-3962	NM_001111283	3479	Hs,160562	NM_000618	ENSG00000017427	IGF1	IGF-I|IGFI|MGF	insulin-like growth factor 1 (somatomedin C)	protein-coding	TSS-50kb;TSS-50kb	4062;6056	NM_000618;NM_001111284	ENSG00000017427;ENSG00000017427	IGF1;IGF1
chr12	112825104	112825485	-	Colocalization	-542	59	+	-59	112824943	112825763	-	peak57344	4	6	0.043956	Intergenic	Intergenic	-5457	NM_001109662	283450	Hs,530943	NM_173813	ENSG00000173064	HECTD4	C12orf51|POTAGE	HECT domain containing E3 ubiquitin protein ligase 4	protein-coding	TSS-50kb;TSS-50kb	5558;-31282	NM_001109662;NM_080601	ENSG00000173064;ENSG00000179295	HECTD4;PTPN11
chr13	58132204	58132792	-	Colocalization	-588	2	+	-2	58132204	58132797	-	peak62928	4	6	0.043956	Intergenic	Intergenic	-73288	NM_001040429	27253	Hs,106511	NM_014459	ENSG00000118946	PCDH17	PCDH68|PCH68	protocadherin 17	protein-coding
chr14	60650972	60651350	-	Colocalization	-378	239	-	239	60650495	60651350	-	peak77236	4	6	0.043956	Intergenic	MIR3|SINE|MIR	-18712	NM_016029	51635	Hs,59719	NM_016029	ENSG00000100612	DHRS7	CGI-86|SDR34C1|retDSR4|retSDR4	dehydrogenase/reductase (SDR family) member 7	protein-coding	TSS-50kb	18812	NM_016029	ENSG00000100612	DHRS7
chr15	29431791	29432851	-	Colocalization	-1060	35	+	-35	29431791	29432920	-	peak81569	4	6	0.043956	intron (NM_015307, intron 5 of 10)	intron (NM_015307, intron 5 of 10)	129664	NM_138704	56160	Hs,94011	NM_138704	ENSG00000185115	NDNL2	HCA4|MAGEG1|MAGEL3|NSE3|NSMCE3	necdin-like 2, SMC5-SMC6 complex component	protein-coding	INTRON;INTRON	0;0	NM_015307;NM_015307	ENSG00000273564;ENSG00000104059	FAM189A1;FAM189A1
chr15	98971391	98972313	-	Colocalization	-922	6	+	-6	98971391	98972324	-	peak85469	4	6	0.043956	Intergenic	CpG	85753	NM_182562	283777	Hs,668070	NM_182562	ENSG00000185087	FAM169B	-	family with sequence similarity 169, member B	protein-coding	TTS+10kb	-8632	NM_182562	ENSG00000185087	FAM169B
chr17	2689500	2689930	-	Colocalization	-501	46	+	-46	2689429	2690093	-	peak89891	4	6	0.043956	Intergenic	Intergenic	-9971	NM_015085	23108	Hs,499659	NM_015085	ENSG00000132359	RAP1GAP2	GARNL4|RAP1GA3	RAP1 GTPase activating protein 2	protein-coding	TSS-50kb;TSS-50kb	-10070;38386	NM_001100398;NR_031654	ENSG00000132359;NO_ENSEMBL	RAP1GAP2;NO_SYMBOL
chr18	20958723	20959126	-	Colocalization	-412	662	-	662	20957390	20959134	-	peak95778	4	6	0.043956	intron (NM_032933, intron 5 of 14)	AluJr|SINE|Alu	59663	NM_032933	85019	Hs,137562	NM_032933	ENSG00000134490	TMEM241	C18orf45|hVVT	transmembrane protein 241	protein-coding
chr18	68121938	68122461	-	Colocalization	-581	68	-	68	68121744	68122519	-	peak103011	4	6	0.043956	Intergenic	Intergenic	-70305	NR_110764	101060542	Hs,586967	NR_110764	ENSG00000266278	LOC101060542	-	uncharacterized LOC101060542	ncRNA
chr2	12003517	12004413	-	Colocalization	-896	0	-	0	12003517	12004413	-	peak108396	4	6	0.043956	Intergenic	Intergenic	-26853	NR_036226	100422996		NR_036226	ENSG00000265172	MIR4262	-	microRNA 4262	ncRNA	TSS-50kb	26954	NR_036226	NO_ENSEMBL	NO_SYMBOL
chr2	43202128	43202802	-	Colocalization	-674	0	-	0	43202128	43202802	-	peak110456	4	6	0.043956	Intergenic	Intergenic	64217	NR_110585	102723854	Hs,570165	NR_110585	ENSG00000231826	LOC102723854	-	uncharacterized LOC102723854	ncRNA
chr2	49173539	49174068	-	Colocalization	-679	16	+	-16	49173390	49174251	-	peak110986	4	6	0.043956	Intergenic	Intergenic	-112921	NR_107011	102465854		NR_107011		MIR548BA	hsa-mir-548ba	microRNA 548ba	ncRNA
chr2	113448413	113448973	-	Colocalization	-560	0	-	0	113448413	113448973	-	peak115450	4	6	0.043956	Intergenic	AluJb|SINE|Alu	45259	NM_005415	6574	Hs,187946	NM_005415	ENSG00000144136	SLC20A1	GLVR1|Glvr-1|PIT1|PiT-1	solute carrier family 20 (phosphate transporter), member 1	protein-coding	TSS-50kb	47037	NR_033871	NO_ENSEMBL	NO_SYMBOL
chr2	113896011	113896358	-	Colocalization	-621	262	+	-262	113895736	113897155	-	peak115489	4	6	0.043956	Intergenic	Intergenic	11308	NM_173842	3557	Hs,81134	NM_000577	ENSG00000136689	IL1RN	DIRA|ICIL-1RA|IL-1RN|IL-1ra|IL-1ra3|IL1F3|IL1RA|IRAP|MVCD4	interleukin 1 receptor antagonist	protein-coding	TTS+10kb;TSS-50kb	4954;-35213	NM_000577;NM_012455	ENSG00000136689;ENSG00000125637	IL1RN;PSD4
chr2	122568757	122569247	-	Colocalization	-635	56	+	-56	122568612	122569504	-	peak116349	4	6	0.043956	Intergenic	Intergenic	55937	NR_048557	7247	Hs,75066	NM_004622	ENSG00000211460	TSN	BCLF-1|C3PO|RCHF1|REHF-1|TBRBP|TRSLN	translin	protein-coding
chr2	139544416	139545058	-	Colocalization	-648	101	+	-101	139544410	139545266	-	peak118010	4	6	0.043956	Intergenic	Intergenic	-7027	NM_007226	11249	Hs,435019	NM_007226		NXPH2	NPH2	neurexophilin 2	protein-coding	TSS-50kb	7128	NM_007226	ENSG00000144227	NXPH2
chr2	209040057	209040468	-	Colocalization	-619	202	-	202	209039445	209040676	-	peak128253	4	6	0.043956	intron (NM_001099334, intron 6 of 8)	intron (NM_001099334, intron 6 of 8)	-11764	NM_014617	1418	Hs,122566	NM_014617	ENSG00000168582	CRYGA	CRY-g-A|CRYG1|CRYG5	crystallin gamma A	protein-coding	INTRON;TSS-50kb;TSS-50kb;TSS-50kb	0;29284;11864;45607	NM_001099334;NM_005210;NM_014617;NM_020989	ENSG00000188674;ENSG00000182187;ENSG00000168582;ENSG00000163254	C2orf80;CRYGB;CRYGA;CRYGC
chr20	9388665	9389083	+	Colocalization	-496	364	+	364	9388587	9389889	+	peak131715	4	6	0.043956	intron (NM_182797, intron 19 of 35)	intron (NM_182797, intron 19 of 35)	100791	NM_000933	5332	Hs,472101	NM_000933	ENSG00000101333	PLCB4	ARCND2|PI-PLC	phospholipase C, beta 4	protein-coding	INTRON	0	NM_182797	ENSG00000101333	PLCB4
chr21	35734035	35734392	-	Colocalization	-358	160	+	-160	35734035	35734714	-	peak138110	4	6	0.043956	Intergenic	Intergenic	-1948	NM_172201	9992	Hs,551521	NM_172201		KCNE2	ATFB4|LQT5|LQT6|MIRP1	potassium channel, voltage gated subfamily E regulatory beta subunit 2	protein-coding	TSS-50kb;TSS-50kb;TSS-50kb	-13504;-13474;-2048	NM_001313692;NM_058182;NM_172201	ENSG00000205670;ENSG00000205670;ENSG00000159197	SMIM11A;SMIM11A;KCNE2
chr21	43537310	43537983	-	Colocalization	-672	17	+	-17	43537310	43538016	-	peak138714	4	6	0.043956	intron (NM_001004416, intron 14 of 22)	intron (NM_001004416, intron 14 of 22)	-9019	NR_027243	150147	Hs,558646	NM_152507	ENSG00000184385	UMODL1-AS1	C21orf128	UMODL1 antisense RNA 1	ncRNA	INTRON;TSS-50kb	0;9120	NM_001004416;NR_027243	ENSG00000177398;NO_ENSEMBL	UMODL1;NO_SYMBOL
chr22	42353533	42354249	-	Colocalization	-716	0	-	0	42353533	42354249	-	peak140660	4	6	0.043956	non-coding (NR_024355, exon 2 of 2)	non-coding (NR_024355, exon 2 of 2)	5700	NR_024355	339674	Hs,517656	NR_024355	ENSG00000205704	LINC00634	BK250D10,8	long intergenic non-protein coding RNA 634	ncRNA	TSS-50kb;TSS-50kb;TSS-50kb;TSS-50kb;TSS-50kb;TSS-50kb;TSS-50kb;TSS-50kb	10824;17769;43321;11234;-19139;31171;-40937;34691	NM_001002876;NM_001110215;NM_001207020;NM_001304373;NM_019106;NM_052945;NM_152613;NR_039760	ENSG00000100162;ENSG00000100162;ENSG00000234965;ENSG00000100162;ENSG00000100167;ENSG00000159958;ENSG00000183066;NO_ENSEMBL	CENPM;CENPM;SHISA8;CENPM;SEPT3;TNFRSF13C;WBP2NL;NO_SYMBOL
chr3	38521385	38521753	-	Colocalization	-368	236	-	236	38520913	38521753	-	peak145882	4	6	0.043956	intron (NM_001106, intron 7 of 10)	intron (NM_001106, intron 7 of 10)	-16430	NM_005107	9941	Hs,517897	NM_005107	ENSG00000157036	EXOG	ENDOGL1|ENDOGL2|ENGL|ENGL-a|ENGL-b|ENGLA|ENGLB	endo/exonuclease (5'-3'), endonuclease G-like	protein-coding	INTRON;TSS-50kb;TSS-50kb	0;-16529;25123	NM_001106;NM_005107;NR_028389	ENSG00000114739;ENSG00000157036;NO_ENSEMBL	ACVR2B;EXOG;NO_SYMBOL
chr3	58163351	58164027	+	Colocalization	-676	0	-	0	58163351	58164027	+	peak147212	4	6	0.043956	Intergenic	Intergenic	33041	NM_004944	1776	Hs,476453	NM_004944	ENSG00000163687	DNASE1L3	DHP2|DNAS1L3|LSD|SLEB16	deoxyribonuclease I-like 3	protein-coding	TTS+10kb	5808	NM_001164317	ENSG00000136068	FLNB
chr3	81631021	81631539	-	Colocalization	-727	37	-	37	81630738	81631748	-	peak150039	4	6	0.043956	intron (NM_000158, intron 10 of 15)	intron (NM_000158, intron 10 of 15)	179707	NM_000158	2632	Hs,436062	NM_000158	ENSG00000114480	GBE1	APBD|GBE|GSD4	glucan (1,4-alpha-), branching enzyme 1	protein-coding	INTRON	0	NM_000158	ENSG00000114480	GBE1
chr3	98320792	98321366	-	Colocalization	-584	33	-	33	98320717	98321376	-	peak152624	4	6	0.043956	Intergenic	Intergenic	-8592	NM_000097	1371	Hs,476982	NM_000097	ENSG00000080819	CPOX	CPO|CPX|HCP	coproporphyrinogen oxidase	protein-coding	TSS-50kb	8692	NM_000097	ENSG00000080819	CPOX
chr3	99562037	99562575	-	Colocalization	-538	207	+	-207	99562037	99562989	-	peak152873	4	6	0.043956	intron (NM_001282793, intron 3 of 3)	MER47B|DNA|TcMar-Tigger	-19804	NR_110821	101929357	Hs,741615	NR_110821		HP09053	-	uncharacterized LOC101929357	ncRNA	TTS+10kb;TSS-50kb	-4353;19905	NM_001042459;NR_110821	ENSG00000168386;NO_ENSEMBL	FILIP1L;NO_SYMBOL
chr3	184002380	184002992	-	Colocalization	-612	0	-	0	184002380	184002992	-	peak163704	4	6	0.043956	intron (NM_001100121, intron 8 of 18)	intron (NM_001100121, intron 8 of 18)	8887	NM_001100121	9718	Hs,146161	NM_014693	ENSG00000145194	ECE2	-	endothelin converting enzyme 2	protein-coding	TSS-50kb;INTRON;TSS-50kb;TSS-50kb;TSS-50kb;TSS-50kb;TSS-50kb;TSS-50kb;TSS-50kb	35141;0;-15782;-14299;-35514;23536;-30365;-29264;-40897	NM_001006941;NM_001100121;NM_001278708;NM_002808;NM_004953;NM_033259;NM_182917;NM_198242;NR_003055	ENSG00000214160;ENSG00000145194;ENSG00000175166;ENSG00000175166;ENSG00000114867;ENSG00000163888;ENSG00000114867;ENSG00000114867;NO_ENSEMBL	ALG3;ECE2;PSMD2;PSMD2;EIF4G1;CAMK2N2;EIF4G1;EIF4G1;NO_SYMBOL
chr4	21769921	21770403	-	Colocalization	-482	554	+	-554	21769921	21771511	-	peak167353	4	6	0.043956	intron (NM_147182, intron 1 of 8)	L1M5|LINE|L1	-71398	NM_001035003	80333	Hs,655705	NM_025221	ENSG00000185774	KCNIP4	CALP|KCHIP4	Kv channel interacting protein 4	protein-coding
chr4	78306298	78307214	-	Colocalization	-917	246	+	-246	78306297	78307707	-	peak175558	4	6	0.043956	Intergenic	MER39|LTR|ERV1	-125905	NM_006419	10563	Hs,100431	NM_006419	ENSG00000156234	CXCL13	ANGIE|ANGIE2|BCA-1|BCA1|BLC|BLR1L|SCYB13	chemokine (C-X-C motif) ligand 13	protein-coding
chr4	129300812	129301754	+	Colocalization	-942	0	-	0	129300812	129301754	+	peak183292	4	6	0.043956	Intergenic	Intergenic	-47888	NR_125882	100507487	Hs,549644	NR_125882	ENSG00000251432	LOC100507487	-	uncharacterized LOC100507487	ncRNA	TSS-50kb	-47987	NR_125882	NO_ENSEMBL	NO_SYMBOL
chr4	137785710	137786158	-	Colocalization	-448	114	+	-114	137785710	137786385	-	peak184760	4	6	0.043956	Intergenic	Intergenic	667604	NM_019035	54510	Hs,591691	NM_019035	ENSG00000189184	PCDH18	PCDH68L	protocadherin 18	protein-coding
chr5	5141641	5142156	-	Colocalization	-516	952	-	952	5139736	5142156	-	peak193446	4	6	0.043956	promoter-TSS (NR_109915)	promoter-TSS (NR_109915)	503	NM_139056	170690	Hs,661915	NM_139056	ENSG00000145536	ADAMTS16	ADAMTS16s	ADAM metallopeptidase with thrombospondin type 1 motif 16	protein-coding	TSS-1500	403	NR_109915	NO_ENSEMBL	NO_SYMBOL
chr5	68258337	68259327	-	Colocalization	-990	16	-	16	68258304	68259327	-	peak201805	4	6	0.043956	Intergenic	Intergenic	66938	NR_130778	101928885	Hs,630474	NR_130778		LOC101928885	-	uncharacterized LOC101928885	ncRNA	TTS+10kb	-4851	NR_130778	NO_ENSEMBL	NO_SYMBOL
chr5	122946709	122947398	+	Colocalization	-688	148	-	-148	122946414	122947398	+	peak209693	4	6	0.043956	intron (NM_001270572, intron 11 of 11)	intron (NM_001270572, intron 11 of 11)	65795	NM_004384	1456	Hs,129206	NM_004384	ENSG00000151292	CSNK1G3	CKI-gamma 3|CSNK1G3L	casein kinase 1, gamma 3	protein-coding	INTRON	0	NM_001270572	ENSG00000151292	CSNK1G3
chr5	130445547	130446168	-	Colocalization	-708	104	-	104	130445253	130446255	-	peak210598	4	6	0.043956	Intergenic	Intergenic	55287	NR_073488	3094	Hs,483305	NM_005340	ENSG00000169567	HINT1	HINT|NMAN|PKCI-1|PRKCNH1	histidine triad nucleotide binding protein 1	protein-coding
chr5	138597781	138598775	-	Colocalization	-994	0	-	0	138597781	138598775	-	peak211327	4	6	0.043956	Intergenic	Intergenic	-11163	NM_001282278	9782	Hs,268939	NM_018834	ENSG00000015479	MATR3	ALS21|MPD2|VCPDM	matrin 3	protein-coding	TSS-50kb;TSS-50kb;TSS-50kb;TSS-50kb	-31260;-30159;-16290;-11262	NM_001194956;NM_018834;NR_002915;NR_003141	ENSG00000015479;ENSG00000015479;NO_ENSEMBL;NO_ENSEMBL	MATR3;MATR3;NO_SYMBOL;NO_SYMBOL
chr5	156903918	156904353	-	Colocalization	-472	52	-	52	156903777	156904391	-	peak212884	4	6	0.043956	TTS (NM_033274)	TTS (NM_033274)	17057	NM_001099287	348938	Hs,4285	NM_001099287	ENSG00000172548	NIPAL4	ARCI6|ICHTHYIN|ICHYN	NIPA-like domain containing 4	protein-coding	TTS+10kb;TTS+10kb	2455;-327	NM_001172292;NM_033274	ENSG00000172548;ENSG00000135074	NIPAL4;ADAM19
chr6	27763626	27764231	-	Colocalization	-605	164	-	164	27763298	27764231	-	peak216976	4	6	0.043956	Intergenic	Intergenic	11944	NM_003519	8340	Hs,137594	NM_003519	ENSG00000185130	HIST1H2BL	H2B/c|H2BFC|dJ97D16,4	histone cluster 1, H2bl	protein-coding	TSS-50kb;TSS-50kb;TSS-50kb;TSS-50kb;TSS-50kb	-12312;-42775;-19157;-14177;-28238	NM_003509;NM_003520;NM_003521;NM_003536;NM_021968	ENSG00000196747;ENSG00000233822;ENSG00000273703;ENSG00000278828;ENSG00000197238	HIST1H2AI;HIST1H2BN;HIST1H2BM;HIST1H3H;HIST1H4J
chr6	49817206	49817714	-	Colocalization	-508	184	-	184	49816837	49817714	-	peak218524	4	6	0.043956	intron (NM_170609, intron 3 of 6)	LOR1b|LTR|ERV1	16942	NM_001131	167	Hs,109620	NM_001131	ENSG00000124812	CRISP1	AEGL1|ARP|CRISP-1|HEL-S-57|HSCRISP1D|HSCRISP1G|HUMARP	cysteine-rich secretory protein 1	protein-coding	TSS-50kb	24898	NR_110843	NO_ENSEMBL	NO_SYMBOL
chr6	116882480	116882980	-	Colocalization	-561	77	+	-77	116882419	116883195	-	peak228746	4	6	0.043956	Intergenic	Intergenic	-9723	NM_015952	51389	Hs,532164	NM_015952	ENSG00000111832	RWDD1	CGI-24|PTD013	RWD domain containing 1	protein-coding	TSS-50kb;TTS+10kb;TSS-50kb	16135;2877;-9822	NM_001139444;NM_001256887;NM_015952	ENSG00000173626;ENSG00000164451;ENSG00000111832	TRAPPC3L;FAM26D;RWDD1
chr6	143013781	143014795	-	Colocalization	-1014	0	-	0	143013781	143014795	-	peak232782	4	6	0.043956	Intergenic	Intergenic	-55262	NR_027312	153910	Hs,350819	NR_027311	ENSG00000236366	LOC153910	-	uncharacterized LOC153910	ncRNA
chr6	153552204	153552570	-	Colocalization	-668	209	-	209	153551485	153552872	-	peak233750	4	6	0.043956	Intergenic	Intergenic	-99790	NM_012419	26575	Hs,166313	NM_012419	ENSG00000091844	RGS17	RGS-17|RGSZ2|hRGS17	regulator of G-protein signaling 17	protein-coding
chr7	12498036	12498580	-	Colocalization	-559	60	-	60	12497901	12498595	-	peak236817	4	6	0.043956	Intergenic	Intergenic	-54396	NM_001135924	221806	Hs,669526	NM_001135924	ENSG00000146530	VWDE	-	von Willebrand factor D and EGF domains	protein-coding
chr7	12564445	12564931	+	Colocalization	-660	214	+	214	12564270	12565533	+	peak236833	4	6	0.043956	Intergenic	Intergenic	-45301	NM_001112706	85477	Hs,633359	NM_033128	ENSG00000006747	SCIN	-	scinderin	protein-coding	TSS-50kb	-45400	NM_001112706	ENSG00000006747	SCIN
chr7	16117498	16118127	-	Colocalization	-638	20	-	20	16117448	16118136	-	peak237557	4	6	0.043956	Intergenic	Intergenic	-132319	NR_038946	100506025	Hs,649029	NR_038946	ENSG00000229688	ISPD-AS1	-	ISPD antisense RNA 1	ncRNA	TTS+10kb	-9459	NM_001101417	ENSG00000214960	ISPD
chr7	47858760	47859320	+	Colocalization	-610	88	+	88	47858709	47859546	+	peak241029	4	6	0.043956	exon (NM_025031, exon 3 of 3)	exon (NM_025031, exon 3 of 3)	24239	NM_001302627	80099	Hs,287647	NM_025031		C7orf69	-	chromosome 7 open reading frame 69	protein-coding	EXON	0	NM_025031	NO_ENSEMBL	NO_SYMBOL
chr7	86568370	86568993	-	Colocalization	-622	48	-	48	86568276	86568993	-	peak244850	4	6	0.043956	intron (NM_001291991, intron 5 of 20)	intron (NM_001291991, intron 5 of 20)	26656	NM_152748	222223	Hs,208093	NM_152748	ENSG00000164659	KIAA1324L	EIG121L	KIAA1324-like	protein-coding	INTRON	0	NM_001291991	NO_ENSEMBL	NO_SYMBOL
chr7	120445954	120446495	-	Colocalization	-549	102	-	102	120445742	120446503	-	peak249297	4	6	0.043956	intron (NM_012338, intron 7 of 7)	intron (NM_012338, intron 7 of 7)	52054	NM_012338	23554	Hs,16529	NM_012338	ENSG00000106025	TSPAN12	EVR5|NET-2|NET2|TM4SF12	tetraspanin 12	protein-coding	INTRON	0	NM_012338	ENSG00000106025	TSPAN12
chr7	143824755	143825211	+	Colocalization	-456	243	+	243	143824755	143825696	+	peak252162	4	6	0.043956	promoter-TSS (NM_001001659)	promoter-TSS (NM_001001659)	-980	NM_001001659	135941	Hs,534547	NM_001001659	ENSG00000221938	OR2A14	OR2A14P|OR2A6|OST182	olfactory receptor, family 2, subfamily A, member 14	protein-coding	TSS-1500	-1079	NM_001001659	ENSG00000221938	OR2A14
chr7	144088813	144089312	-	Colocalization	-498	85	+	-85	144088813	144089481	-	peak252170	4	6	0.043956	Intergenic	Intergenic	18173	NM_001080413	135935	Hs,558628	NM_001080413	ENSG00000106410	NOBOX	OG-2|OG2|OG2X|POF5|TCAG_12042	NOBOX oogenesis homeobox	protein-coding	TTS+10kb;TSS-50kb	-5285;36437	NM_001080413;NR_126023	ENSG00000106410;NO_ENSEMBL	NOBOX;NO_SYMBOL
chr9	15211342	15211881	-	Colocalization	-618	175	+	-175	15211263	15212311	-	peak273398	4	6	0.043956	intron (NM_001168341, intron 2 of 17)	intron (NM_001168341, intron 2 of 17)	38411	NM_001168342	158219	Hs,563630	NM_152574	ENSG00000155158	TTC39B	C9orf52	tetratricopeptide repeat domain 39B	protein-coding	INTRON	0	NM_001168341	ENSG00000155158	TTC39B
chr9	33623894	33624551	+	Colocalization	-658	66	-	-66	33623761	33624551	+	peak275721	4	6	0.043956	promoter-TSS (NR_003573)	promoter-TSS (NR_003573)	-67	NR_003573	304	Hs,534301	NR_003573		ANXA2P2	ANX2L2|ANX2P2|LPC2B	annexin A2 pseudogene 2	pseudo	TSS-200	-166	NR_003573	NO_ENSEMBL	NO_SYMBOL
chrX	154285060	154286229	-	Colocalization	-1169	0	-	0	154285060	154286229	-	peak285899	4	6	0.043956	TTS (NM_023934)	TTS (NM_023934)	13902	NM_001018024	100272147	Hs,6917	NM_001018024	ENSG00000182712	CMC4	C6,1B|MTCP1|MTCP1B|MTCP1NB|p8|p8MTCP1	C-x(9)-C motif containing 4	protein-coding	TSS-50kb;TTS+10kb;TTS+10kb;TSS-50kb;TTS+10kb	34747;-4355;-6764;-14150;554	NM_000132;NM_001018024;NM_001018025;NM_001018055;NM_023934	ENSG00000185010;ENSG00000182712;ENSG00000214827;ENSG00000185515;ENSG00000165775	F8;CMC4;MTCP1;BRCC3;FUNDC2
chr3	115631849	115632401	-	Colocalization	-677	126	-	126	115631472	115632526	-	peak155124	5	0	0.043956	intron (NM_002338, intron 3 of 6)	intron (NM_002338, intron 3 of 6)	289848	NM_001130064	2596	Hs,134974	NM_002045	ENSG00000172020	GAP43	B-50|PP46	growth associated protein 43	protein-coding	INTRON	0	NM_002338	ENSG00000185565	LSAMP
chr6	151212957	151213622	+	Colocalization	-665	0	-	0	151212957	151213622	+	peak233535	5	0	0.043956	intron (NM_001242768, intron 7 of 27)	intron (NM_001242768, intron 7 of 27)	25821	NM_001242768	25902	Hs,591343	NM_015440	ENSG00000120254	MTHFD1L	FTHFSDC1|MTC1THFS|dJ292B18,2	methylenetetrahydrofolate dehydrogenase (NADP+ dependent) 1-like	protein-coding	INTRON	0	NM_001242768	ENSG00000120254	MTHFD1L

## Sheet: Differential peaks-C5
Supplemental Table 12: Differential ATAC-seq open chromatin peaks at C5-sites.
Chromosome	Start	End	Strand	Result:Differential peaks-C5 coloc to Differential peaks	BorderDist:Differential peaks-C5 coloc to Differential peaks	CenterDist:Differential peaks-C5 coloc to Differential peaks	Direction to the nearest Differential peaks-region	Rel. position of the nearest Differential peaks-region	Start coordinate for the nearest Differential peaks-region	End coordinate for the nearest Differential peaks-region	Strand location of the nearest Differential peaks-region	PeakID from Differential peaks	n ND	n T2D	fisherP from Differential peaks	Annotation from Differential peaks	Detailed.Annotation from Differential peaks	Distance.to.TSS from Differential peaks	Nearest.PromoterID from Differential peaks	Entrez.ID from Differential peaks	Nearest.Unigene from Differential peaks	Nearest.Refseq from Differential peaks	Nearest.Ensembl from Differential peaks	Gene.Name from Differential peaks	Gene.Alias from Differential peaks	Gene.Description from Differential peaks	Gene.Type from Differential peaks	Dist.Group from Differential peaks	Dist.Distance from Differential peaks	Dist.RefSeq from Differential peaks	Dist.ENSEMBL from Differential peaks	Dist.Symbol from Differential peaks
chr8	87045424	87045872	-	Colocalization	-448	106	+	-106	87045424	87046085	-	peak263680	3	6	0.0277722	Intergenic	Intergenic	36096	NM_033126	85481	Hs,680136	NM_033126	ENSG00000147613	PSKH2	-	protein serine kinase H2	protein-coding
chr10	62194148	62194788	-	Colocalization	-640	0	-	0	62194148	62194788	-	peak23931	0	3	0.043956	intron (NM_001204403, intron 2 of 43)	intron (NM_001204403, intron 2 of 43)	-44834	NM_020987	288	Hs,499725	NM_001149	ENSG00000151150	ANK3	ANKYRIN-G|MRT37	ankyrin 3, node of Ranvier (ankyrin G)	protein-coding	INTRON;TSS-50kb	0;44935	NM_001204403;NM_020987	ENSG00000151150;ENSG00000151150	ANK3;ANK3
chr12	45782313	45782591	-	Colocalization	-278	160	-	160	45781993	45782591	-	peak48490	0	3	0.043956	intron (NM_001142678, intron 11 of 19)	MER5B|DNA|hAT-Charlie	95826	NM_001142678	196527	Hs,505339	NM_001025356	ENSG00000177119	ANO6	BDPLT7|SCTS|TMEM16F	anoctamin 6	protein-coding
chr2	140161323	140161818	-	Colocalization	-529	48	+	-48	140161289	140161948	-	peak118121	0	3	0.043956	Intergenic	Intergenic	506725	NR_033658	647012	Hs,639411	NR_033658		YY1P2	-	YY1 transcription factor pseudogene 2	pseudo
chr6	67835263	67835738	-	Colocalization	-516	30	+	-30	67835221	67835839	-	peak220850	0	3	0.043956	Intergenic	MLT1E1A|LTR|ERVL-MaLR	-929713	NR_125869	102723883	Hs,566528	NR_125869	ENSG00000223504	LOC102723883	-	uncharacterized LOC102723883	ncRNA
chr8	65876794	65877204	-	Colocalization	-410	244	+	-244	65876794	65877692	-	peak260203	4	6	0.043956	Intergenic	Intergenic	-165895	NM_004820	9420	Hs,667720	NM_004820	ENSG00000172817	CYP7B1	CBAS3|CP7B|SPG5A	cytochrome P450, family 7, subfamily B, polypeptide 1	protein-coding
