# Supplementary material for: ATAC-seq reveals alterations in open chromatin in pancreatic islets from subjects with type 2 diabetes
Source: Sci Rep. 2019 May 23;9:7785. doi: 10.1038/s41598-019-44076-8 (PMC6533306; doi:10.1038/s41598-019-44076-8)
Supplement: Supplementary file 13 — Table S13 [file 41598_2019_44076_MOESM13_ESM.xlsx]

## Sheet: Sheet1
Supplementrary Table 13: TF motifs significantly enriched at ATAC-seq peaks with different prevalence in T2D
Motif Name	Consensus	P-value	Log P-value	q-value (Benjamini)	# of Target Sequences with Motif(of 1078)	% of Target Sequences with Motif	# of Background Sequences with Motif(of 48762)	% of Background Sequences with Motif
CTCF(Zf)/CD4+-CTCF-ChIP-Seq/Homer	AYAGTGCCMYCTRGTGGCCA	1e-99	-2.287e+02	0.0000	221.0	20.50%	1701.8	3.49%
BORIS(Zf)/K562-CTCFL-ChIP-Seq/Homer	CNNBRGCGCCCCCTGSTGGC	1e-66	-1.530e+02	0.0000	237.0	21.99%	2948.8	6.04%
Jun-AP1(bZIP)/K562-cJun-ChIP-Seq/Homer	GATGASTCATCN	1e-33	-7.779e+01	0.0000	214.0	19.85%	3920.9	8.04%
AP-1(bZIP)/ThioMac-PU.1-ChIP-Seq(GSE21512)/Homer	VTGACTCATC	1e-22	-5.089e+01	0.0000	445.0	41.28%	13374.6	27.42%
Ap4(HLH)/AML-Tfap4-ChIP-Seq(GSE45738)/Homer	NAHCAGCTGD	1e-21	-4.988e+01	0.0000	582.0	53.99%	19204.6	39.37%
Bach2(bZIP)/OCILy7-Bach2-ChIP-Seq(GSE44420)/Homer	TGCTGAGTCA	1e-21	-4.954e+01	0.0000	158.0	14.66%	3100.0	6.35%
NeuroD1(bHLH)/Islet-NeuroD1-ChIP-Seq(GSE30298)/Homer	GCCATCTGTT	1e-16	-3.761e+01	0.0000	451.0	41.84%	14560.1	29.85%
Fox:Ebox(Forkhead:HLH)/Panc1-Foxa2-ChIP-Seq(GSE47459)/Homer	NNNVCTGWGYAAACASN	1e-15	-3.597e+01	0.0000	543.0	50.37%	18606.5	38.14%
Foxa2(Forkhead)/Liver-Foxa2-ChIP-Seq/Homer	CYTGTTTACWYW	1e-14	-3.272e+01	0.0000	494.0	45.83%	16778.4	34.39%
Atoh1(bHLH)/Cerebellum-Atoh1-ChIP-Seq/Homer	VNRVCAGCTGGY	1e-14	-3.250e+01	0.0000	526.0	48.79%	18175.7	37.26%
MyoG(HLH)/C2C12-MyoG-ChIP-Seq(GSE36024)/Homer	AACAGCTG	1e-13	-3.183e+01	0.0000	493.0	45.73%	16814.5	34.47%
Tcf12(HLH)/GM12878-Tcf12-ChIP-Seq/Homer	VCAGCTGYTG	1e-13	-3.159e+01	0.0000	461.0	42.76%	15476.6	31.72%
Myf5(bHLH)/GM-Myf5-ChIP-Seq(GSE24852)/Homer	BAACAGCTGT	1e-11	-2.583e+01	0.0000	354.0	32.84%	11555.9	23.69%
MyoD(HLH)/Myotube-MyoD-ChIP-Seq/Homer	RRCAGCTGYTSY	1e-10	-2.517e+01	0.0000	368.0	34.14%	12185.0	24.98%
MafA(bZIP)/Islet-MafA-ChIP-Seq(GSE30298)/Homer	TGCTGACTCA	1e-10	-2.502e+01	0.0000	383.0	35.53%	12817.0	26.27%
Bach1(bZIP)/K562-Bach1-ChIP-Seq(GSE31477)/Homer	AWWNTGCTGAGTCAT	1e-10	-2.381e+01	0.0000	54.0	5.01%	876.7	1.80%
ERG(ETS)/VCaP-ERG-ChIP-Seq/Homer	ACAGGAAGTG	1e-09	-2.246e+01	0.0000	663.0	61.50%	25349.2	51.96%
SCL/HPC7-Scl-ChIP-Seq/Homer	AVCAGCTG	1e-09	-2.169e+01	0.0000	1022.0	94.81%	43665.4	89.51%
NF1-halfsite(CTF)/LNCaP-NF1-ChIP-Seq/Homer	YTGCCAAG	1e-09	-2.089e+01	0.0000	702.0	65.12%	27347.1	56.06%
ETS1(ETS)/Jurkat-ETS1-ChIP-Seq/Homer	ACAGGAAGTG	1e-08	-2.027e+01	0.0000	475.0	44.06%	17204.6	35.27%
Olig2(bHLH)/Neuron-Olig2-ChIP-Seq(GSE30882)/Homer	RCCATMTGTT	1e-08	-1.999e+01	0.0000	765.0	70.96%	30441.2	62.40%
Foxo1(Forkhead)/RAW-Foxo1-ChIP-Seq/Homer	CTGTTTAC	1e-08	-1.893e+01	0.0000	782.0	72.54%	31389.6	64.34%
Fli1(ETS)/CD8-FLI-ChIP-Seq(GSE20898)/Homer	NRYTTCCGGH	1e-08	-1.862e+01	0.0000	479.0	44.43%	17571.1	36.02%
GABPA(ETS)/Jurkat-GABPa-ChIP-Seq/Homer	RACCGGAAGT	1e-07	-1.787e+01	0.0000	408.0	37.85%	14608.5	29.94%
MafK(bZIP)/C2C12-MafK-ChIP-Seq(GSE36030)/Homer	GCTGASTCAGCA	1e-07	-1.711e+01	0.0000	138.0	12.80%	3891.2	7.98%
ETV1(ETS)/GIST48-ETV1-ChIP-Seq/Homer	AACCGGAAGT	1e-07	-1.691e+01	0.0000	569.0	52.78%	21765.1	44.61%
NF1(CTF)/LNCAP-NF1-ChIP-Seq/Homer	CYTGGCABNSTGCCAR	1e-07	-1.641e+01	0.0000	229.0	21.24%	7409.2	15.19%
Nrf2(bZIP)/Lymphoblast-Nrf2-ChIP-Seq(GSE37589)/Homer	HTGCTGAGTCAT	1e-06	-1.537e+01	0.0000	43.0	3.99%	804.6	1.65%
Rfx5(HTH)/GM12878-Rfx5-ChIP-Seq(GSE31477)/Homer	SCCTAGCAACAG	1e-05	-1.381e+01	0.0000	183.0	16.98%	5849.5	11.99%
HEB?/mES-Nanog-ChIP-Seq/Homer	CACAGCAGGGGG	1e-05	-1.380e+01	0.0000	292.0	27.09%	10230.4	20.97%
NF-E2(bZIP)/K562-NFE2-ChIP-Seq/Homer	GATGACTCAGCA	1e-05	-1.365e+01	0.0000	45.0	4.17%	919.4	1.88%
EBF1(EBF)/Near-E2A-ChIP-Seq/Homer	GTCCCCWGGGGA	1e-05	-1.358e+01	0.0000	439.0	40.72%	16490.9	33.80%
Elk1(ETS)/Hela-Elk1-ChIP-Seq(GSE31477)/Homer	HACTTCCGGY	1e-05	-1.349e+01	0.0000	237.0	21.99%	8021.9	16.44%
FOXP1(Forkhead)/H9-FOXP1-ChIP-Seq(GSE31006)/Homer	NYYTGTTTACHN	1e-05	-1.333e+01	0.0000	281.0	26.07%	9832.4	20.15%
FOXA1(Forkhead)/LNCAP-FOXA1-ChIP-Seq(GSE27824)/Homer	WAAGTAAACA	1e-05	-1.282e+01	0.0000	636.0	59.00%	25394.8	52.05%
Elk4(ETS)/Hela-Elk4-ChIP-Seq(GSE31477)/Homer	NRYTTCCGGY	1e-05	-1.212e+01	0.0000	229.0	21.24%	7851.5	16.09%
FOXA1(Forkhead)/MCF7-FOXA1-ChIP-Seq/Homer	WAAGTAAACA	0.0001	-1.085e+01	0.0001	564.0	52.32%	22448.8	46.02%
Smad3(MAD)/NPC-Smad3-ChIP-Seq(GSE36673)/Homer	TWGTCTGV	0.0001	-1.079e+01	0.0001	884.0	82.00%	37480.1	76.83%
Tbx20(T-box)/Heart-Tbx20-ChIP-Seq(GSE29636)/Homer	GGTGYTGACAGS	0.0001	-1.074e+01	0.0001	122.0	11.32%	3779.3	7.75%
Ets1-distal(ETS)/CD4+-PolII-ChIP-Seq/Homer	MACAGGAAGT	0.0001	-1.050e+01	0.0002	159.0	14.75%	5233.6	10.73%
Stat3(Stat)/mES-Stat3-ChIP-Seq/Homer	CTTCCGGGAA	0.0001	-1.024e+01	0.0002	241.0	22.36%	8570.2	17.57%
JunD(bZIP)/K562-JunD-ChIP-Seq/Homer	ATGACGTCATCN	0.0001	-1.022e+01	0.0002	50.0	4.64%	1221.7	2.50%
Tlx?/NPC-H3K4me1-ChIP-Seq/Homer	CTGGCAGSCTGCCA	0.0001	-1.002e+01	0.0002	216.0	20.04%	7573.4	15.52%
Sox6(HMG)/Myotubes-Sox6-ChIP-Seq(GSE32627)/Homer	CCATTGTTNY	0.0001	-9.967e+00	0.0002	675.0	62.62%	27666.1	56.71%
ELF5(ETS)/T47D-ELF5-ChIP-Seq(GSE30407)/Homer	ACVAGGAAGT	0.0001	-9.324e+00	0.0005	355.0	32.93%	13510.1	27.69%
BMYB(HTH)/Hela-BMYB-ChIPSeq(GSE27030)/Homer	NHAACBGYYV	0.0001	-9.261e+00	0.0005	604.0	56.03%	24542.5	50.31%
ETS:E-box/HPC7-Scl-ChIP-Seq/Homer	AGGAARCAGCTG	0.001	-9.200e+00	0.0005	61.0	5.66%	1654.7	3.39%
Pdx1(Homeobox)/Islet-Pdx1-ChIP-Seq/Homer	YCATYAATCA	0.001	-9.132e+00	0.0005	503.0	46.66%	20022.1	41.04%
ELF1(ETS)/Jurkat-ELF1-ChIP-Seq/Homer	AVCCGGAAGT	0.001	-8.732e+00	0.0008	214.0	19.85%	7659.5	15.70%
EWS:ERG-fusion(ETS)/CADO_ES1-EWS:ERG-ChIP-Seq/Homer	ATTTCCTGTN	0.001	-8.461e+00	0.0010	377.0	34.97%	14607.6	29.94%
MYB(HTH)/ERMYB-Myb-ChIPSeq(GSE22095)/Homer	GGCVGTTR	0.001	-8.452e+00	0.0010	651.0	60.39%	26845.6	55.03%
ATF3(bZIP)/K562-ATF3-ChIP-Seq/Homer	SGGTCACGTGAC	0.001	-8.441e+00	0.0010	83.0	7.70%	2506.9	5.14%
EWS:FLI1-fusion(ETS)/SK_N_MC-EWS:FLI1-ChIP-Seq/Homer	VACAGGAAAT	0.001	-8.375e+00	0.0010	267.0	24.77%	9918.3	20.33%
X-box(HTH)/NPC-H3K4me1-ChIP-Seq/Homer	GGTTGCCATGGCAA	0.001	-7.983e+00	0.0014	61.0	5.66%	1734.1	3.55%
ETS(ETS)/Promoter/Homer	AACCGGAAGT	0.001	-7.868e+00	0.0016	145.0	13.45%	4968.9	10.19%
RFX(HTH)/K562-RFX3-ChIP-Seq/Homer	CGGTTGCCATGGCAAC	0.001	-7.720e+00	0.0018	40.0	3.71%	1015.5	2.08%
RXR(NR/DR1)/3T3L1-RXR-ChIP-Seq/Homer	TAGGGCAAAGGTCA	0.001	-7.617e+00	0.0020	470.0	43.60%	18848.5	38.64%
STAT4(Stat)/CD4-Stat4-ChIP-Seq/Homer	NYTTCCWGGAAR	0.001	-7.456e+00	0.0023	450.0	41.74%	17995.9	36.89%
c-Myc(HLH)/LNCAP-cMyc-ChIP-Seq/Homer	VCCACGTG	0.001	-7.421e+00	0.0023	181.0	16.79%	6484.9	13.29%
Stat3+il23(Stat)/CD4-Stat3-ChIP-Seq/Homer	SVYTTCCNGGAARB	0.001	-7.411e+00	0.0023	322.0	29.87%	12421.8	25.46%
Sox2(HMG)/mES-Sox2-ChIP-Seq/Homer	BCCATTGTTC	0.001	-7.376e+00	0.0024	421.0	39.05%	16733.9	34.30%
SPDEF(ETS)/VCaP-SPDEF-ChIP-Seq/Homer	ASWTCCTGBT	0.001	-7.277e+00	0.0026	433.0	40.17%	17282.0	35.42%
Bcl6(Zf)/Liver-Bcl6-ChIP-Seq(GSE31578)/Homer	NNNCTTTCCAGGAAA	0.001	-7.137e+00	0.0029	574.0	53.25%	23608.6	48.39%
Ptf1a(HLH)/Panc1-Ptf1a-ChIP-Seq(GSE47459)/Homer	ACAGCTGTTN	0.001	-6.963e+00	0.0034	876.0	81.26%	37725.2	77.33%
NFAT(RHD)/Jurkat-NFATC1-ChIP-Seq/Homer	ATTTTCCATT	0.001	-6.941e+00	0.0034	452.0	41.93%	18190.2	37.29%
PU.1-IRF(ETS:IRF)/Bcell-PU.1-ChIP-Seq(GSE21512)/Homer	MGGAAGTGAAAC	0.01	-6.456e+00	0.0054	596.0	55.29%	24757.5	50.75%
Smad2(MAD)/ES-SMAD2-ChIP-Seq(GSE29422)/Homer	CTGTCTGG	0.01	-6.251e+00	0.0066	574.0	53.25%	23807.1	48.80%
Sox3(HMG)/NPC-Sox3-ChIP-Seq(GSE33059)/Homer	CCWTTGTY	0.01	-6.169e+00	0.0070	687.0	63.73%	28989.1	59.42%
PAX3:FKHR-fusion(Paired/Homeobox)/Rh4-PAX3:FKHR-ChIP-Seq/Homer	ACCRTGACTAATTNN	0.01	-6.116e+00	0.0073	129.0	11.97%	4544.4	9.32%
Rfx1(HTH)/NPC-Rfx1-ChIP-Seq/Homer	KGTTGCCATGGCAA	0.01	-6.107e+00	0.0073	98.0	9.09%	3306.1	6.78%
AR-halfsite(NR)/LNCaP-AR-ChIP-Seq(GSE27824)/Homer	CCAGGAACAG	0.01	-6.013e+00	0.0079	963.0	89.33%	42165.6	86.43%
Rbpj1(?)/Panc1-Rbpj1-ChIP-Seq(GSE47459)/Homer	HTTTCCCASG	0.01	-5.889e+00	0.0088	592.0	54.92%	24709.7	50.65%
Maz(Zf)/HepG2-Maz-ChIP-Seq(GSE31477)/Homer	GGGGGGGG	0.01	-5.778e+00	0.0097	417.0	38.68%	16899.8	34.64%
ISRE(IRF)/ThioMac-LPS-exp(GSE23622)/HOMER	AGTTTCASTTTC	0.01	-5.711e+00	0.0102	48.0	4.45%	1427.1	2.93%
AP2gamma(AP2)/MCF7-TFAP2c-ChIP-Seq/Homer	HHTGSCCTSAGGSCA	0.01	-5.563e+00	0.0117	359.0	33.30%	14399.5	29.52%
USF1(HLH)/GM12878-Usf1-ChIP-Seq/Homer	SGTCACGTGR	0.01	-5.511e+00	0.0122	199.0	18.46%	7531.5	15.44%
AP-2alpha(AP2)/Hela-AP2alpha-ChIP-Seq/Homer	ATGCCCTGAGGC	0.01	-5.438e+00	0.0129	338.0	31.35%	13510.6	27.69%
IRF2(IRF)/Erythroblas-IRF2-ChIP-Seq(GSE36985)/Homer	GAAASYGAAASY	0.01	-5.162e+00	0.0168	69.0	6.40%	2273.3	4.66%
Lhx3-like?(Homeobox)/Forebrain-p300-ChIP-Seq/Homer	CTAATTAGCH	0.01	-5.129e+00	0.0172	510.0	47.31%	21199.7	43.46%
Nur77(NR)/K562-NR4A1-ChIP-Seq(GSE31363)/Homer	TGACCTTTNCNT	0.01	-5.054e+00	0.0183	100.0	9.28%	3514.3	7.20%
Gata2(Zf)/K562-GATA2-ChIP-Seq/Homer	BBCTTATCTS	0.01	-4.962e+00	0.0198	333.0	30.89%	13401.8	27.47%
PR(NR)/T47D-PR-ChIP-Seq(GSE31130)/Homer	VAGRACAKNCTGTBC	0.01	-4.928e+00	0.0202	761.0	70.59%	32722.3	67.07%
Hoxb4/ES-Hoxb4-ChIP-Seq(GSE34014)/Homer	TGATTRATGGCY	0.01	-4.764e+00	0.0235	110.0	10.20%	3959.1	8.12%
Gata4(Zf)/Heart-Gata4-ChIP-Seq(GSE35151)/Homer	NBWGATAAGR	0.1	-4.604e+00	0.0273	481.0	44.62%	20039.1	41.08%
NFAT:AP1/Jurkat-NFATC1-ChIP-Seq/Homer	SARTGGAAAAWRTGAGTCAB	0.1	-4.393e+00	0.0333	109.0	10.11%	3973.8	8.15%
STAT5(Stat)/mCD4+-Stat5a|b-ChIP-Seq/Homer	RTTTCTNAGAAA	0.1	-4.303e+00	0.0360	176.0	16.33%	6785.5	13.91%
NF1:FOXA1/LNCAP-FOXA1-ChIP-Seq(GSE27824)/Homer	WNTGTTTRYTTTGGCA	0.1	-4.281e+00	0.0364	37.0	3.43%	1133.6	2.32%
Gata1(Zf)/K562-GATA1-ChIP-Seq/Homer	SAGATAAGRV	0.1	-4.219e+00	0.0383	295.0	27.37%	11923.3	24.44%
PU.1(ETS)/ThioMac-PU.1-ChIP-Seq(GSE21512)/Homer	AGAGGAAGTG	0.1	-4.044e+00	0.0451	233.0	21.61%	9277.1	19.02%
Egr2/Thymocytes-Egr2-ChIP-Seq(GSE34254)/Homer	NGCGTGGGCGGR	0.1	-3.913e+00	0.0508	75.0	6.96%	2658.0	5.45%
PRDM1/BMI1(Zf)/Hela-PRDM1-ChIP-Seq(GSE31477)/Homer	ACTTTCACTTTC	0.1	-3.866e+00	0.0527	304.0	28.20%	12407.7	25.43%
GATA:SCL/Ter119-SCL-ChIP-Seq/Homer	CRGCTGBNGNSNNSAGATAA	0.1	-3.807e+00	0.0553	64.0	5.94%	2230.9	4.57%
n-Myc(HLH)/mES-nMyc-ChIP-Seq/Homer	VRCCACGTGG	0.1	-3.799e+00	0.0553	275.0	25.51%	11158.9	22.87%
PRDM9(Zf)/Testis-DMC1-ChIP-Seq(GSE35498)/Homer	ADGGYAGYAGCATCT	0.1	-3.799e+00	0.0553	194.0	18.00%	7657.9	15.70%
HNF4a(NR/DR1)/HepG2-HNF4a-ChIP-Seq/Homer	CARRGKBCAAAGTYCA	0.1	-3.771e+00	0.0555	212.0	19.67%	8436.8	17.29%
TATA-Box(TBP)/Promoter/Homer	CCTTTTAWAGSC	0.1	-3.702e+00	0.0588	582.0	53.99%	24856.0	50.95%
CTCF-SatelliteElement/CD4+-CTCF-ChIP-Seq/Homer	TGCAGTTCCMVNWRTGGCCA	0.1	-3.689e+00	0.0590	11.0	1.02%	249.8	0.51%
CArG(MADS)/PUER-Srf-ChIP-Seq/Homer	CCATATATGGNM	0.1	-3.543e+00	0.0676	163.0	15.12%	6389.7	13.10%
Arnt:Ahr(bHLH)/MCF7-Arnt-ChIP-Seq(Lo et al.)/Homer	TBGCACGCAA	0.1	-3.501e+00	0.0698	247.0	22.91%	10017.4	20.53%
GLI3(Zf)/GLI3-ChIP-Chip/Homer	CGTGGGTGGTCC	0.1	-3.246e+00	0.0891	62.0	5.75%	2223.6	4.56%
PRDM14(Zf)/H1-PRDM14-ChIP-Seq/Homer	RGGTCTCTAACY	0.1	-3.237e+00	0.0891	149.0	13.82%	5859.8	12.01%
Tcfcp2l1(CP2)/mES-Tcfcp2l1-ChIP-Seq/Homer	NRAACCRGTTYRAACCRGYT	0.1	-3.189e+00	0.0926	62.0	5.75%	2231.7	4.57%
Nanog(Homeobox)/mES-Nanog-ChIP-Seq/Homer	RGCCATTAAC	0.1	-3.169e+00	0.0935	1008.0	93.51%	44913.4	92.06%
Esrrb(NR)/mES-Esrrb-ChIP-Seq/Homer	KTGACCTTGA	0.1	-3.162e+00	0.0935	289.0	26.81%	11948.0	24.49%
Nr5a2(NR)/mES-Nr5a2-ChIP-Seq/Homer	BTCAAGGTCA	0.1	-3.149e+00	0.0935	223.0	20.69%	9067.6	18.59%
HOXA2(Homeobox)/mES-Hoxa2-ChIP-Seq/Homer	GYCATCMATCAT	0.1	-3.074e+00	0.0999	57.0	5.29%	2044.2	4.19%
HIF-1a(HLH)/MCF7-HIF1a-ChIP-Seq/Homer	TACGTGCV	0.1	-3.019e+00	0.1046	110.0	10.20%	4251.4	8.71%
Eomes(T-box)/H9-Eomes-ChIP-Seq/Homer	AGGTGTTAAN	0.1	-2.948e+00	0.1112	962.0	89.24%	42727.9	87.58%
VDR(NR/DR3)/GM10855-VDR+vitD-ChIP-Seq/Homer	ARAGGTCANWGAGTTCANNN	0.1	-2.801e+00	0.1277	103.0	9.55%	3999.3	8.20%
Smad4(MAD)/ESC-SMAD4-ChIP-Seq(GSE29422)/Homer	VBSYGTCTGG	0.1	-2.735e+00	0.1351	555.0	51.48%	23968.3	49.13%
CRE(bZIP)/Promoter/Homer	CSGTGACGTCAC	0.1	-2.627e+00	0.1492	78.0	7.24%	2981.5	6.11%
Nr5a2(NR)/Pancreas-LRH1-ChIP-Seq(GSE34295)/Homer	BTCAAGGTCA	0.1	-2.595e+00	0.1526	302.0	28.01%	12700.9	26.03%
ZFX(Zf)/mES-Zfx-ChIP-Seq/Homer	AGGCCTRG	0.1	-2.541e+00	0.1597	477.0	44.25%	20526.4	42.08%
TCFL2(HMG)/K562-TCF7L2-ChIP-Seq(GSE29196)/Homer	ACWTCAAAGG	0.1	-2.448e+00	0.1738	41.0	3.80%	1480.9	3.04%
GATA3(Zf)/iTreg-Gata3-ChIP-Seq(GSE20898)/Homer	AGATAASR	0.1	-2.447e+00	0.1738	642.0	59.55%	28031.0	57.46%
Six1(Homeobox)/Myoblast-Six1-ChIP-Chip(GSE20150)/Homer	GKVTCADRTTWC	0.1	-2.380e+00	0.1827	122.0	11.32%	4902.5	10.05%
STAT1(Stat)/HelaS3-STAT1-ChIP-Seq/Homer	NATTTCCNGGAAAT	1	-2.296e+00	0.1970	151.0	14.01%	6176.6	12.66%
Hnf1(Homeobox)/Liver-Foxa2-Chip-Seq/Homer	GGTTAAWCATTAA	1	-2.274e+00	0.1998	102.0	9.46%	4070.6	8.34%
HOXA9/HSC-Hoxa9-ChIP-Seq(GSE33509)/Homer	GGCCATAAATCA	1	-2.244e+00	0.2040	347.0	32.19%	14826.5	30.39%
ERE(NR/IR3)/MCF7-ERa-ChIP-Seq/Homer	VAGGTCACNSTGACC	1	-2.175e+00	0.2168	115.0	10.67%	4652.2	9.54%
Max(HLH)/K562-Max-ChIP-Seq/Homer	RCCACGTGGYYN	1	-2.162e+00	0.2179	265.0	24.58%	11218.2	23.00%
PPARE(NR/DR1)/3T3L1-Pparg-ChIP-Seq/Homer	TGACCTTTGCCCCA	1	-2.145e+00	0.2196	392.0	36.36%	16875.4	34.59%
Atf4(bZIP)/MEF-Atf4-ChIP-Seq(GSE35681)/Homer	ATGATGCAAT	1	-2.127e+00	0.2219	113.0	10.48%	4578.7	9.39%
Pax7(Paired/Homeobox)/Myoblast-Pax7-ChIP-Seq(GSE25064)/Homer	TAATCAATTA	1	-1.995e+00	0.2511	67.0	6.22%	2639.6	5.41%
c-Myc/mES-cMyc-ChIP-Seq/Homer	VVCCACGTGG	1	-1.935e+00	0.2646	205.0	19.02%	8652.0	17.74%
EGR(Zf)/K562-EGR1-ChIP-Seq/Homer	TCCGCCCACGCA	1	-1.915e+00	0.2679	72.0	6.68%	2869.4	5.88%
STAT6(Stat)/CD4-Stat6-ChIP-Seq/Homer	ABTTCYYRRGAA	1	-1.894e+00	0.2714	263.0	24.40%	11232.1	23.02%
E-box(HLH)/Promoter/Homer	SSGGTCACGTGA	1	-1.820e+00	0.2899	28.0	2.60%	1034.7	2.12%
Znf263(Zf)/K562-Znf263-ChIP-Seq/Homer	CVGTSCTCCC	1	-1.803e+00	0.2925	623.0	57.79%	27452.9	56.27%
Pbx3(Homeobox)/GM12878-PBX3-ChIP-Seq/Homer	SCTGTCAMTCAN	1	-1.794e+00	0.2929	101.0	9.37%	4147.3	8.50%
EBF(EBF)/proBcell-EBF-ChIP-Seq/Homer	DGTCCCYRGGGA	1	-1.786e+00	0.2932	89.0	8.26%	3630.1	7.44%
IRF4(IRF)/GM12878-IRF4-ChIP-Seq/Homer	ACTGAAACCA	1	-1.698e+00	0.3177	218.0	20.22%	9316.4	19.10%
NFkB-p65-Rel(RHD)/LPS-exp(GSE23622)/Homer	GGAAATTCCC	1	-1.692e+00	0.3177	28.0	2.60%	1052.5	2.16%
HIF2a(HLH)/O785-HIF2a-ChIP-Seq(GSE34871)/Homer	GCACGTACCC	1	-1.687e+00	0.3177	137.0	12.71%	5749.1	11.78%
PBX1(Homeobox)/MCF7-PBX1-ChIP-Seq(GSE28007)/Homer	GSCTGTCACTCA	1	-1.662e+00	0.3217	36.0	3.34%	1391.2	2.85%
MafF(bZIP)/HepG2-MafF-ChIP-Seq(GSE31477)/Homer	HWWGTCAGCAWWTTT	1	-1.654e+00	0.3221	175.0	16.23%	7432.1	15.23%
Hoxc9/Ainv15-Hoxc9-ChIP-Seq/Homer	GGCCATAAATCA	1	-1.647e+00	0.3221	277.0	25.70%	11959.2	24.51%
Oct2(POU/Homeobox)/Bcell-Oct2-ChIP-Seq/Homer	ATATGCAAAT	1	-1.629e+00	0.3255	190.0	17.63%	8104.3	16.61%
FXR(NR/IR1)/Liver-FXR-ChIP-Seq/Homer	AGGTCANTGACCTB	1	-1.627e+00	0.3255	174.0	16.14%	7398.8	15.17%
OCT4-SOX2-TCF-NANOG((POU/Homeobox/HMG)/mES-ChIP-Seq/Homer	ATTTGCATAACAATG	1	-1.608e+00	0.3275	119.0	11.04%	4987.0	10.22%
RBPJ:Ebox/Panc1-Rbpj1-ChIP-Seq(GSE47459)/Homer	GGGRAARRGRMCAGMTG	1	-1.574e+00	0.3365	146.0	13.54%	6183.8	12.68%
HNF6(Homeobox)/Liver-Hnf6-ChIP-Seq(ERP000394)	NTATYGATCH	1	-1.571e+00	0.3365	278.0	25.79%	12038.4	24.68%
Chop(bZIP)/MEF-Chop-ChIP-Seq(GSE35681)/Homer	ATTGCATCATCY	1	-1.522e+00	0.3496	88.0	8.16%	3658.4	7.50%
PAX5(Paired/Homeobox)/GM12878-PAX5-ChIP-Seq/Homer	GCAGCCAAGCRTGACH	1	-1.519e+00	0.3496	180.0	16.70%	7705.3	15.79%
Foxh1(Forkhead)/hESC-FOXH1-ChIP-Seq(GSE29422)/Homer	NNTGTGGATTSS	1	-1.490e+00	0.3561	308.0	28.57%	13417.1	27.50%
E2F7(E2F)/Hela-E2F7-ChIP-Seq(GSE32673)/Homer	VDTTTCCCGCCA	1	-1.478e+00	0.3577	40.0	3.71%	1594.2	3.27%
p53(p53)/p53-ChIP-Chip/Homer	NRGACATGTCYRGACATGTC	1	-1.462e+00	0.3612	5.0	0.46%	148.6	0.30%
E2F6(E2F)/Hela-E2F6-ChIP-Seq(GSE31477)/Homer	GGCGGGAARN	1	-1.368e+00	0.3940	177.0	16.42%	7634.6	15.65%
HRE(HSF)/HepG2-HSF1-ChIP-Seq/Homer	BSTTCTRGAABVTTCYAGAA	1	-1.328e+00	0.4073	61.0	5.66%	2535.7	5.20%
Oct4(POU/Homeobox)/mES-Oct4-ChIP-Seq/Homer	ATTTGCATAW	1	-1.296e+00	0.4176	267.0	24.77%	11681.6	23.95%
Erra(NR)/HepG2-Erra-ChIP-Seq/Homer	CAAAGGTCAG	1	-1.266e+00	0.4276	756.0	70.13%	33792.3	69.27%
GRE/RAW264.7-GRE-ChIP-Seq/Homer	VAGRACAKWCTGTYC	1	-1.250e+00	0.4316	97.0	9.00%	4138.8	8.48%
RUNX(Runt)/HPC7-Runx1-ChIP-Seq/Homer	SAAACCACAG	1	-1.240e+00	0.4329	296.0	27.46%	13010.9	26.67%
TR4(NR/DR1)/Hela-TR4-ChIP-Seq/Homer	GAGGTCAAAGGTCA	1	-1.174e+00	0.4595	44.0	4.08%	1833.3	3.76%
Oct4:Sox17/F9-Sox17-ChIP-Seq(GSE44553)/Homer	CCATTGTATGCAAAT	1	-1.140e+00	0.4726	79.0	7.33%	3381.0	6.93%
bHLHE40(HLH)/HepG2-BHLHE40-ChIP-Seq/Homer	SGKCACGTGM	1	-1.076e+00	0.5004	64.0	5.94%	2739.7	5.62%
STAT6/Macrophage-Stat6-ChIP-Seq/Homer	TTCCKNAGAA	1	-1.039e+00	0.5159	249.0	23.10%	11016.2	22.58%
NFkB-p50,p52(RHD)/p50-ChIP-Chip/Homer	GGGGGAATCCCC	1	-1.033e+00	0.5159	51.0	4.73%	2178.5	4.47%
RARg(NR)/ES-RARg-ChIP-Seq(GSE30538)/Homer	AGGTCAAGGTCA	1	-1.018e+00	0.5206	17.0	1.58%	691.4	1.42%
Tbox:Smad/ESCd5-Smad2_3-ChIP-Seq(GSE29422)/Homer	AGGTGHCAGACA	1	-9.120e-01	0.5750	84.0	7.79%	3687.5	7.56%
CHR/Cell-Cycle-Exp/Homer	SRGTTTCAAA	1	-9.069e-01	0.5750	332.0	30.80%	14838.2	30.42%
p53(p53)/mES-cMyc-ChIP-Seq/Homer	ACATGCCCGGGCAT	1	-8.200e-01	0.6226	11.0	1.02%	461.5	0.95%
Mouse_Recombination_Hotspot/Testis-DMC1-ChIP-Seq/Homer	ACTYKNATTCGTGNTACTTC	1	-7.906e-01	0.6372	35.0	3.25%	1538.3	3.15%
FOXA1:AR/LNCAP-AR-ChIP-Seq(GSE27824)/Homer	AGTAAACAAAAAAGAACAND	1	-7.253e-01	0.6761	53.0	4.92%	2370.8	4.86%
ZBTB33/GM12878-ZBTB33-ChIP-Seq/Homer	GGVTCTCGCGAGAAC	1	-7.129e-01	0.6804	10.0	0.93%	434.5	0.89%
Unknown/Homeobox/Limb-p300-ChIP-Seq/Homer	SSCMATWAAA	1	-6.978e-01	0.6866	346.0	32.10%	15634.6	32.05%
GATA-IR3(Zf)/iTreg-Gata3-ChIP-Seq(GSE20898)/Homer	NNNNNBAGATAWYATCTVHN	1	-6.635e-01	0.7063	93.0	8.63%	4208.2	8.63%
NRF1/Promoter/Homer	STGCGCATGCGC	1	-6.544e-01	0.7084	39.0	3.62%	1763.4	3.61%
ETS:RUNX/Jurkat-RUNX1-ChIP-Seq/Homer	RCAGGATGTGGT	1	-6.480e-01	0.7088	36.0	3.34%	1629.7	3.34%
Pitx1(Homeobox)/Chicken-Pitx1-ChIP-Seq(GSE38910)/Homer	TAATCCCN	1	-6.433e-01	0.7088	1014.0	94.06%	45881.3	94.05%
E2F4(E2F)/K562-E2F4-ChIP-Seq(GSE31477)/Homer	GGCGGGAAAH	1	-6.429e-01	0.7088	123.0	11.41%	5580.1	11.44%
RUNX2(Runt)/PCa-RUNX2-ChIP-Seq(GSE33889)/Homer	NWAACCACADNN	1	-6.268e-01	0.7113	347.0	32.19%	15743.4	32.27%
c-Jun-CRE(bZIP)/K562-cJun-ChIP-Seq/Homer	ATGACGTCATCY	1	-6.226e-01	0.7113	155.0	14.38%	7045.4	14.44%
Pax7-long(Paired/Homeobox)/Myoblast-Pax7-ChIP-Seq(GSE25064)/Homer	TAATCHGATTAC	1	-6.225e-01	0.7113	17.0	1.58%	771.7	1.58%
Pax8(Paired/Homeobox)/Rat-Pax8-ChIP-Seq/Homer	GTCATGCHTGRCTGS	1	-6.119e-01	0.7113	156.0	14.47%	7098.2	14.55%
T1ISRE(IRF)/Ifnb-Exp/Homer	ACTTTCGTTTCT	1	-5.889e-01	0.7221	5.0	0.46%	225.9	0.46%
p63(p53)/Keratinocyte-p63-ChIP-Seq/Homer	NNDRCATGYCYNRRCATGYH	1	-5.572e-01	0.7411	143.0	13.27%	6547.3	13.42%
RUNX1(Runt)/Jurkat-RUNX1-ChIP-Seq/Homer	AAACCACARM	1	-5.099e-01	0.7726	409.0	37.94%	18672.2	38.27%
RUNX-AML(Runt)/CD4+-PolII-ChIP-Seq/Homer	GCTGTGGTTW	1	-5.020e-01	0.7744	302.0	28.01%	13826.7	28.34%
E2F1(E2F)/Hela-E2F1-ChIP-Seq/Hoemr	CWGGCGGGAA	1	-4.834e-01	0.7846	75.0	6.96%	3491.2	7.16%
NFkB-p65(RHD)/GM12787-p65-ChIP-Seq/Homer	WGGGGATTTCCC	1	-4.712e-01	0.7898	211.0	19.57%	9718.2	19.92%
E2F(E2F)/Cell-Cycle-Exp/Homer	TTSGCGCGAAAA	1	-4.657e-01	0.7898	11.0	1.02%	532.8	1.09%
Usf2(HLH)/C2C12-Usf2-ChIP-Seq(GSE36030)/Homer	GTCACGTGGT	1	-4.652e-01	0.7898	156.0	14.47%	7214.5	14.79%
ARE(NR)/LNCAP-AR-ChIP-Seq(GSE27824)/Homer	RGRACASNSTGTYCYB	1	-4.464e-01	0.7964	93.0	8.63%	4343.3	8.90%
NRF1(NRF)/MCF7-NRF1-ChIP-Seq/Homer	CTGCGCATGCGC	1	-4.417e-01	0.7964	26.0	2.41%	1246.2	2.55%
PAX5-shortForm(Paired/Homeobox)/GM12878-PAX5-ChIP-Seq/Homer	GTCACGCTCSCTGM	1	-4.052e-01	0.8210	42.0	3.90%	2011.8	4.12%
GFY(?)/Promoter/Homer	ACTACAATTCCC	1	-3.972e-01	0.8232	22.0	2.04%	1076.2	2.21%
Tcf3(HMG)/mES-Tcf3-ChIP-Seq/Homer	ASWTCAAAGG	1	-3.800e-01	0.8330	111.0	10.30%	5225.4	10.71%
NFY(CCAAT)/Promoter/Homer	RGCCAATSRG	1	-3.551e-01	0.8494	302.0	28.01%	14001.7	28.70%
GATA-IR4(Zf)/iTreg-Gata3-ChIP-Seq(GSE20898)/Homer	NAGATWNBNATCTNN	1	-3.413e-01	0.8568	34.0	3.15%	1671.6	3.43%
HOXD13(Homeobox)/Chicken-Hoxd13-ChIP-Seq(GSE38910)/Homer	NCYAATAAAA	1	-3.336e-01	0.8589	538.0	49.91%	24749.4	50.73%
GATA-DR8(Zf)/iTreg-Gata3-ChIP-Seq(GSE20898)/Homer	AGATSTNDNNDSAGATAASN	1	-3.312e-01	0.8589	32.0	2.97%	1582.3	3.24%
Nkx2.5(Homeobox)/HL1-Nkx2.5.biotin-ChIP-Seq/Homer	RRSCACTYAA	1	-2.971e-01	0.8816	815.0	75.60%	37269.3	76.40%
Atf1(bZIP)/K562-ATF1-ChIP-Seq(GSE31477)/Homer	GATGACGTCA	1	-2.932e-01	0.8816	341.0	31.63%	15871.6	32.53%
GATA-DR4(Zf)/iTreg-Gata3-ChIP-Seq(GSE20898)/Homer	AGATGKDGAGATAAG	1	-2.759e-01	0.8912	44.0	4.08%	2188.1	4.49%
E2A(HLH)/proBcell-E2A-ChIP-Seq/Homer	DNRCAGCTGY	1	-2.742e-01	0.8912	601.0	55.75%	27696.0	56.77%
CEBP:AP1(bZIP)/ThioMac-CEBPb-ChIP-Seq(GSE21512)/Homer	DRTGTTGCAA	1	-2.459e-01	0.9090	338.0	31.35%	15816.2	32.42%
EBNA1(EBV virus)/Raji-EBNA1-ChIP-Seq(GSE30709)/Homer	GGYAGCAYDTGCTDCCCNNN	1	-2.179e-01	0.9302	4.0	0.37%	251.8	0.52%
REST-NRSF(Zf)/Jurkat-NRSF-ChIP-Seq/Homer	GGMGCTGTCCATGGTGCTGA	1	-2.165e-01	0.9302	2.0	0.19%	137.6	0.28%
Tbet(T-box)/CD8-Tbet-ChIP-Seq(GSE33802)/Homer	AGGTGTGAAM	1	-1.953e-01	0.9418	476.0	44.16%	22203.4	45.51%
TEAD4(TEA)/Tropoblast-Tead4-ChIP-Seq(GSE37350)/Homer	CCWGGAATGY	1	-1.943e-01	0.9418	350.0	32.47%	16469.4	33.76%
E2A-nearPU.1(HLH)/Bcell-PU.1-ChIP-Seq(GSE21512)/Homer	NVCACCTGBN	1	-1.923e-01	0.9418	610.0	56.59%	28268.4	57.95%
TEAD(TEA)/Fibroblast-PU.1-ChIP-Seq/Homer	YCWGGAATGY	1	-1.782e-01	0.9440	303.0	28.11%	14354.2	29.42%
Sp1(Zf)/Promoter/Homer	GGCCCCGCCCCC	1	-1.770e-01	0.9440	87.0	8.07%	4331.8	8.88%
Cdx2(Homeobox)/mES-Cdx2-ChIP-Seq/Homer	GYMATAAAAH	1	-1.699e-01	0.9440	375.0	34.79%	17669.5	36.22%
Pax7-longest(Paired/Homeobox)/Myoblast-Pax7-ChIP-Seq(GSE25064)/Homer	NTAATTDGCYAATTANNWWD	1	-1.576e-01	0.9496	19.0	1.76%	1065.5	2.18%
YY1(Zf)/Promoter/Homer	CAAGATGGCGGC	1	-1.469e-01	0.9552	20.0	1.86%	1125.1	2.31%
GFY-Staf/Promoters/Homer	RACTACAATTCCCAGAAKGC	1	-1.447e-01	0.9552	11.0	1.02%	663.8	1.36%
GRE(NR/IR3)/A549-GR-ChIP-Seq/Homer	NRGVACABNVTGTYCY	1	-1.239e-01	0.9680	41.0	3.80%	2197.6	4.50%
Tcf4(HMG)/Hct116-Tcf4-ChIP-Seq/Homer	ASATCAAAGGVA	1	-1.140e-01	0.9730	195.0	18.09%	9529.8	19.53%
p53(p53)/Saos-p53-ChIP-Seq/Homer	RRCATGYCYRGRCATGYYYN	1	-1.096e-01	0.9730	30.0	2.78%	1671.4	3.43%
ZNF143|STAF(Zf)/CUTLL-ZNF143-ChIP-Seq(GSE29600)/Homer	ATTTCCCAGVAKSCY	1	-9.600e-02	0.9813	135.0	12.52%	6766.6	13.87%
EKLF(Zf)/Erythrocyte-Klf1-ChIP-Seq(GSE20478)/Homer	NWGGGTGTGGCY	1	-8.843e-02	0.9841	92.0	8.53%	4740.3	9.72%
Reverb(NR/DR2)/BLRP(RAW)-Reverba-ChIP-Seq/Homer	GTRGGTCASTGGGTCA	1	-8.183e-02	0.9860	65.0	6.03%	3451.1	7.07%
ZNF711(Zf)/SH-SY5Y-ZNF711-ChIP-Seq/Homer	AGGCCTAG	1	-4.051e-02	1.0000	582.0	53.99%	27609.6	56.59%
GFX(?)/Promoter/Homer	ATTCTCGCGAGA	1	-3.683e-02	1.0000	1.0	0.09%	151.0	0.31%
Nkx3.1(Homeobox)/LNCaP-Nkx3.1-ChIP-Seq(GSE28264)/Homer	AAGCACTTAA	1	-2.819e-02	1.0000	823.0	76.35%	38397.8	78.71%
Tbx5(T-box)/HL1-Tbx5.biotin-ChIP-Seq/Homer	AGGTGTCA	1	-2.596e-02	1.0000	923.0	85.62%	42718.1	87.56%
CEBP(bZIP)/CEBPb-ChIP-Seq(GSE21512)/Homer	ATTGCGCAAC	1	-1.875e-02	1.0000	342.0	31.73%	16920.6	34.68%
Srebp1a(HLH)/HepG2-Srebp1a-ChIP-Seq/Homer	RTCACSCCAY	1	-5.021e-03	1.0000	108.0	10.02%	6097.7	12.50%
CRX(Homeobox)/Retina-Crx-ChIP-Seq/Homer	GCTAATCC	1	-9.880e-04	1.0000	834.0	77.37%	39558.8	81.09%
Gfi1b(Zf)/HPC7-Gfi1b-ChIP-Seq/Homer	MAATCACTGC	1	-7.340e-04	1.0000	333.0	30.89%	17286.2	35.43%
Nkx2.1(Homeobox)/H3122-NKX2.1-ChIP-Seq(GSE39998)/Homer	CCACTCAA	1	-3.420e-04	1.0000	740.0	68.65%	35734.7	73.25%
Klf4(Zf)/mES-Klf4-ChIP-Seq/Homer	GCCACACCCA	1	-4.900e-05	1.0000	145.0	13.45%	8679.7	17.79%
Srebp2(HLH)/HepG2-Srebp2-ChIP-Seq/Homer	CGGTCACSCCAC	1	-2.900e-05	1.0000	70.0	6.49%	4834.5	9.91%
TRa(NR)/C17.2-TRa-ChIP-Seq(GSE38347)/Homer	GGTCANYTGAGGWCA	1	-1.000e-05	1.0000	224.0	20.78%	12843.9	26.33%
Mef2a(MADS)/HL1-Mef2a.biotin-ChIP-Seq/Homer/	CYAAAAATAG	1	-0.000e+00	1.0000	286.0	26.53%	16570.3	33.97%
Mef2c(MADS)/GM12878-Mef2c-ChIP-Seq(GSE32465)/Homer	DCYAAAAATAGM	1	-0.000e+00	1.0000	289.0	26.81%	18254.1	37.42%
LXRE(NR/DR4)/BLRP(RAW)-LXRb-ChIP-Seq/Homer	RGGTTACTANAGGTCA	1	-0.000e+00	1.0000	42.0	3.90%	5045.6	10.34%
