# Supplementary material for: ATAC-seq reveals alterations in open chromatin in pancreatic islets from subjects with type 2 diabetes
Source: Sci Rep. 2019 May 23;9:7785. doi: 10.1038/s41598-019-44076-8 (PMC6533306; doi:10.1038/s41598-019-44076-8)
Supplement: Supplementary file 14 — Table S14 [file 41598_2019_44076_MOESM14_ESM.xlsx]

## Sheet: Sheet1
Supplemental Table 14: Genes annotated to ATAC-seq peaks that differ between type 2 diabetic (T2D) and non-diabetic (ND) islet donors that also show differential expression in human islets based on Fadista et al PNAS.
																									Fadista et al, Proc Natl Acad Sci U S A. 2014 Sep 23;111(38):13924-9
PeakID	Chromosome	Start	End	n ND	n T2D	Fisher P-value	Annotation	Detailed.Annotation	Distance.to.TSS	Nearest.PromoterID	Entrez.ID	Nearest.Unigene	Nearest.Refseq	Nearest.Ensembl	Gene.Name	Gene.Alias	Gene.Description	Gene.Type	Dist.Group	Dist.Strand	Dist.Distance	Dist.RefSeq	Dist.ENSEMBL	Dist.Symbol	Gene	Phenotype	t-stat	p-value
peak28607	chr10	116383154	116384144	4	6	0.043956	intron (NM_001003407, intron 1 of 21)	intron (NM_001003407, intron 1 of 21)	34409	NM_002313	3983	Hs.438236	NM_002313	ENSG00000099204	ABLIM1	ABLIM|LIMAB1|LIMATIN|abLIM-1	actin binding LIM protein 1	protein-coding	INTRON	-	0	NM_001003407	ENSG00000099204	ABLIM1	ABLIM1	HbA1c	-2.0527	0.0432
peak73886	chr14	32839437	32840385	0	3	0.043956	intron (NM_004274, intron 1 of 13)	intron (NM_004274, intron 1 of 13)	41432	NM_004274	9472	Hs.509083	NM_004274		AKAP6	ADAP100|ADAP6|AKAP100|PRKA6|mAKAP	A kinase (PRKA) anchor protein 6	protein-coding	INTRON	+	0	NM_004274	ENSG00000151320	AKAP6	AKAP6	HbA1c	-3.01367	0.0034
peak34915	chr11	46550055	46551250	3	6	0.0277722	intron (NM_001267782, intron 8 of 19)	intron (NM_001267782, intron 8 of 19)	62261	NM_017749	55626	Hs.654644	NM_017749	ENSG00000110497	AMBRA1	DCAF3|WDR94	autophagy/beclin-1 regulator 1	protein-coding	INTRON	-	0	NM_001267782	ENSG00000110497	AMBRA1	AMBRA1	HbA1c	-2.45587	0.0161
peak31577	chr11	21562902	21563999	0	3	0.043956	intron (NM_001288713, intron 17 of 20)	MIR|SINE|MIR	-651271	NM_213599	203859	Hs.154329	NM_213599	ENSG00000171714	ANO5	GDD1|LGMD2L|TMEM16E	anoctamin 5	protein-coding							ANO5	HbA1c	-3.5851	0.000561
peak275721	chr9	33623761	33624551	4	6	0.043956	promoter-TSS (NR_003573)	promoter-TSS (NR_003573)	-67	NR_003573	304	Hs.534301	NR_003573		ANXA2P2	ANX2L2|ANX2P2|LPC2B	annexin A2 pseudogene 2	pseudo	TSS-200	+	-166	NR_003573	NO_ENSEMBL	NO_SYMBOL	ANXA2P2	HbA1c	4.57658	1.6e-05
peak56824	chr12	105671636	105672301	0	3	0.043956	Intergenic	MER90a|LTR|ERV1	-41961	NM_001251904	55198	Hs.506603	NM_018171	ENSG00000136044	APPL2	DIP13B	adaptor protein, phosphotyrosine interaction, PH domain and leucine zipper containing 2	protein-coding	TSS-50kb;TSS-50kb	-;-	42061;44886	NM_001251904;NM_001251905	ENSG00000136044;ENSG00000136044	APPL2;APPL2	APPL2	HbA1c	-3.23631	0.00173
peak96262	chr18	24561325	24562094	0	3	0.043956	intron (NM_031422, intron 4 of 5)	intron (NM_031422, intron 4 of 5)	-115994	NM_001650	361	Hs.315369	NM_001650	ENSG00000171885	AQP4	HMIWC2|MIWC	aquaporin 4	protein-coding	INTRON	-	0	NM_031422	ENSG00000154080	CHST9	AQP4	HbA1c	-2.36504	0.0203
peak133977	chr20	47526864	47527504	5	0	0.043956	Intergenic	MER66C|LTR|ERV1	-11091	NM_006420	10564	Hs.62578	NM_006420	ENSG00000124198	ARFGEF2	BIG2|PVNH2|dJ1164I10.1	ADP-ribosylation factor guanine nucleotide-exchange factor 2 (brefeldin A-inhibited)	protein-coding	TSS-50kb	+	-11190	NM_006420	ENSG00000124198	ARFGEF2	ARFGEF2	HbA1c	-2.62309	0.0103
peak147112	chr3	56821207	56821716	0	3	0.043956	intron (NM_001289698, intron 2 of 10)	intron (NM_001289698, intron 2 of 10)	-11717	NM_001128616	50650	Hs.476402	NM_019555	ENSG00000163947	ARHGEF3	GEF3|STA3|XPLN	Rho guanine nucleotide exchange factor 3	protein-coding	TSS-50kb;INTRON	-;-	11818;0	NM_001128616;NM_001289698	ENSG00000163947;ENSG00000163947	ARHGEF3;ARHGEF3	ARHGEF3	HbA1c	-3.46672	0.000829
peak120338	chr2	153777246	153777857	0	3	0.043956	Intergenic	Intergenic	203145	NR_024526	151188	Hs.643580	NM_152522	ENSG00000177917	ARL6IP6	AIP-6|PFAAP1	ADP-ribosylation factor like GTPase 6 interacting protein 6	protein-coding							ARL6IP6	HbA1c	3.36599	0.00115
peak120317	chr2	153683105	153683907	0	3	0.043956	Intergenic	Intergenic	109099	NR_024526	151188	Hs.643580	NM_152522	ENSG00000177917	ARL6IP6	AIP-6|PFAAP1	ADP-ribosylation factor like GTPase 6 interacting protein 6	protein-coding							ARL6IP6	HbA1c	3.36599	0.00115
peak258550	chr8	54628667	54629272	0	3	0.043956	intron (NM_213619, intron 12 of 12)	intron (NM_213619, intron 12 of 12)	126632	NM_213620	51606	Hs.491737	NM_015941	ENSG00000047249	ATP6V1H	CGI-11|MSTP042|NBP1|SFD|SFDalpha|SFDbeta|VMA13	ATPase, H+ transporting, lysosomal 50/57kDa, V1 subunit H	protein-coding	INTRON	-	0	NM_213619	ENSG00000047249	ATP6V1H	ATP6V1H	HbA1c	-2.58741	0.0114
peak51041	chr12	70082639	70083542	1	5	0.010989	promoter-TSS (NR_104220)	promoter-TSS (NR_104220)	-34	NR_104220	144453	Hs.280782	NM_032735	ENSG00000127325	BEST3	VMD2L3	bestrophin 3	protein-coding	TSS-50kb;TSS-200	+;-	-49078;134	NR_103519;NR_104220	NO_ENSEMBL;NO_ENSEMBL	NO_SYMBOL;NO_SYMBOL	BEST3	HbA1c	-2.94921	0.00411
peak219349	chr6	55659026	55659741	4	6	0.043956	intron (NM_021073, intron 2 of 6)	LFSINE_Vert|SINE|SINE	80991	NM_021073	653	Hs.296648	NM_021073	ENSG00000112175	BMP5	-	bone morphogenetic protein 5	protein-coding							BMP5	HbA1c	-2.08007	0.0405
peak748	chr1	11020892	11021506	0	3	0.043956	intron (NM_001170754, intron 5 of 12)	intron (NM_001170754, intron 5 of 12)	20895	NM_001170754	148345	Hs.127026	NM_173507	ENSG00000175262	C1orf127	-	chromosome 1 open reading frame 127	protein-coding	INTRON	-	0	NM_001170754	ENSG00000175262	C1orf127	C1orf127	HbA1c	-2.93	0.00435
peak146694	chr3	50495345	50495937	0	3	0.043956	intron (NM_001005505, intron 2 of 37)	intron (NM_001005505, intron 2 of 37)	45387	NM_001174051	9254	Hs.476273	NM_006030	ENSG00000007402	CACNA2D2	CACNA2D	calcium channel, voltage-dependent, alpha 2/delta subunit 2	protein-coding	INTRON	-	0	NM_001005505	ENSG00000007402	CACNA2D2	CACNA2D2	HbA1c	-2.72896	0.00772
peak33542	chr11	35287266	35288059	0	3	0.043956	intron (NM_001195728, intron 10 of 11)	intron (NM_001195728, intron 10 of 11)	127246	NM_001202556	960	Hs.502328	NM_000610	ENSG00000026508	CD44	CDW44|CSPG8|ECMR-III|HCELL|HUTCH-I|IN|LHR|MC56|MDU2|MDU3|MIC4|Pgp1	CD44 molecule (Indian blood group)	protein-coding	INTRON	-	0	NM_001195728	ENSG00000110436	SLC1A2	CD44	HbA1c	2.0624	0.0422
peak43298	chr12	6290993	6291939	2	5	0.0405594	Intergenic	Intergenic	-18016	NM_001769	928	Hs.114286	NM_001769	ENSG00000010278	CD9	BTCC-1|DRAP-27|MIC3|MRP-1|TSPAN-29|TSPAN29	CD9 molecule	protein-coding	TSS-50kb	+	-18115	NM_001769	ENSG00000010278	CD9	CD9	HbA1c	4.18572	6.9e-05
peak43300	chr12	6309465	6311184	4	6	0.043956	intron (NM_001769, intron 1 of 7)	CpG	843	NM_001769	928	Hs.114286	NM_001769	ENSG00000010278	CD9	BTCC-1|DRAP-27|MIC3|MRP-1|TSPAN-29|TSPAN29	CD9 molecule	protein-coding							CD9	HbA1c	4.18572	6.9e-05
peak197845	chr5	31052100	31053681	0	3	0.043956	Intergenic	Intergenic	-140871	NM_004932	1004	Hs.124776	NM_004932	ENSG00000113361	CDH6	CAD6|KCAD	cadherin 6, type 2, K-cadherin (fetal kidney)	protein-coding							CDH6	HbA1c	2.49689	0.0145
peak197871	chr5	31206485	31206971	0	3	0.043956	intron (NM_004932, intron 1 of 11)	L2b|LINE|L2	12966	NM_004932	1004	Hs.124776	NM_004932	ENSG00000113361	CDH6	CAD6|KCAD	cadherin 6, type 2, K-cadherin (fetal kidney)	protein-coding							CDH6	HbA1c	2.49689	0.0145
peak197774	chr5	30695092	30695970	0	3	0.043956	Intergenic	Intergenic	-498231	NM_004932	1004	Hs.124776	NM_004932	ENSG00000113361	CDH6	CAD6|KCAD	cadherin 6, type 2, K-cadherin (fetal kidney)	protein-coding							CDH6	HbA1c	2.49689	0.0145
peak91242	chr17	30846112	30847724	4	6	0.043956	intron (NM_015194, intron 21 of 21)	AT_rich|Low_complexity|Low_complexity	32813	NM_003885	8851	Hs.500015	NM_003885	ENSG00000176749	CDK5R1	CDK5P35|CDK5R|NCK5A|p23|p25|p35|p35nck5a	cyclin-dependent kinase 5, regulatory subunit 1 (p35)	protein-coding							CDK5R1	HbA1c	-2.43997	0.0168
peak146720	chr3	50642405	50643634	4	6	0.043956	TTS (NM_013324)	TTS (NM_013324)	6242	NM_013324	1154	Hs.655334	NM_013324	ENSG00000114737	CISH	BACTS2|CIS|CIS-1|G18|SOCS	cytokine inducible SH2-containing protein	protein-coding	TSS-50kb;TSS-50kb;TSS-50kb;TSS-50kb;TTS+10kb	-;-;+;+;-	34663;37898;-6140;-11641;-964	NM_001171741;NM_001171743;NM_001243926;NM_004635;NM_013324	ENSG00000088543;ENSG00000088543;ENSG00000114738;ENSG00000114738;ENSG00000114737	C3orf18;C3orf18;MAPKAPK3;MAPKAPK3;CISH	CISH	HbA1c	2.56188	0.0122
peak109597	chr2	29725258	29725775	5	0	0.043956	intron (NM_004304, intron 4 of 28)	intron (NM_004304, intron 4 of 28)	387225	NM_024692	79745	Hs.122927	NM_024692	ENSG00000115295	CLIP4	RSNL2	CAP-GLY domain containing linker protein family, member 4	protein-coding	INTRON	-	0	NM_004304	ENSG00000171094	ALK	CLIP4	HbA1c	-2.5206	0.0136
peak114366	chr2	97484733	97485467	2	5	0.0405594	intron (NM_199078, intron 1 of 6)	intron (NM_199078, intron 1 of 6)	3109	NM_017623	26505	Hs.711617	NM_017623		CNNM3	ACDP3	cyclin and CBS domain divalent metal cation transport mediator 3	protein-coding	TTS+10kb;INTRON	+;+	7573;0	NM_020184;NM_199078	ENSG00000158158;ENSG00000168763	CNNM4;CNNM3	CNNM3	HbA1c	-2.05723	0.0427
peak26878	chr10	93883773	93885173	0	3	0.043956	intron (NM_014912, intron 6 of 9)	intron (NM_014912, intron 6 of 9)	118563	NM_001178137	22849	Hs.131683	NM_014912	ENSG00000107864	CPEB3	-	cytoplasmic polyadenylation element binding protein 3	protein-coding	INTRON	-	0	NM_014912	ENSG00000107864	CPEB3	CPEB3	HbA1c	-3.03842	0.00316
peak194197	chr5	11267199	11267939	2	5	0.0405594	intron (NM_001288715, intron 8 of 20)	intron (NM_001288715, intron 8 of 20)	321460	NM_001288715	1501	Hs.314543	NM_001332	ENSG00000169862	CTNND2	GT24|NPRAP	catenin (cadherin-associated protein), delta 2	protein-coding	INTRON	-	0	NM_001288715	ENSG00000169862	CTNND2	CTNND2	HbA1c	-2.2586	0.0265
peak260203	chr8	65876794	65877692	4	6	0.043956	Intergenic	Intergenic	-165895	NM_004820	9420	Hs.667720	NM_004820	ENSG00000172817	CYP7B1	CBAS3|CP7B|SPG5A	cytochrome P450, family 7, subfamily B, polypeptide 1	protein-coding							CYP7B1	HbA1c	2.02284	0.0462
peak139200	chr22	19104283	19104975	4	6	0.043956	intron (NM_001184781, intron 1 of 9)	intron (NM_001184781, intron 1 of 9)	5338	NR_033674	9993	Hs.517357	NM_005137	ENSG00000070413	DGCR2	DGS-C|IDD|LAN|SEZ-12	DiGeorge syndrome critical region gene 2	protein-coding	INTRON;TSS-50kb	-;+	0;-13791	NM_001184781;NM_053006	ENSG00000070413;ENSG00000206203	DGCR2;TSSK2	DGCR2	HbA1c	2.08216	0.0403
peak78886	chr14	80821298	80822095	0	3	0.043956	intron (NR_038355, intron 2 of 8)	intron (NR_038355, intron 2 of 8)	-124300	NM_000793	1734	Hs.202354	NM_000793	ENSG00000211448	DIO2	5DII|D2|DIOII|SelY|TXDI2	deiodinase, iodothyronine, type II	protein-coding	INTRON	+	0	NR_038355	NO_ENSEMBL	NO_SYMBOL	DIO2	HbA1c	2.87031	0.00517
peak256290	chr8	26428430	26429328	3	6	0.0277722	intron (NM_001197293, intron 1 of 13)	intron (NM_001197293, intron 1 of 13)	-6461	NM_001386	1808	Hs.593187	NM_001386	ENSG00000092964	DPYSL2	CRMP-2|CRMP2|DHPRP2|DRP-2|DRP2|N2A3|ULIP-2|ULIP2	dihydropyrimidinase-like 2	protein-coding	INTRON;TSS-50kb;TSS-50kb	+;+;+	0;-7141;-6040	NM_001197293;NM_001244604;NM_001386	ENSG00000092964;ENSG00000092964;ENSG00000092964	DPYSL2;DPYSL2;DPYSL2	DPYSL2	HbA1c	-2.52815	0.0133
peak3233	chr1	50561389	50562211	3	6	0.0277722	intron (NM_001144777, intron 1 of 6)	L2b|LINE|L2	-7782	NM_001144776	1996	Hs.213050	NM_021952	ENSG00000162374	ELAVL4	HUD|PNEM	ELAV like neuron-specific RNA binding protein 4	protein-coding	TSS-50kb;TSS-50kb;TSS-50kb;TSS-50kb	+;+;+;+	-10236;-7881;-13587;-12891	NM_001144775;NM_001144776;NM_001294348;NM_021952	ENSG00000162374;ENSG00000162374;ENSG00000162374;ENSG00000162374	ELAVL4;ELAVL4;ELAVL4;ELAVL4	ELAVL4	HbA1c	-3.63153	0.000481
peak268855	chr8	120655947	120656643	0	3	0.043956	Intergenic	L2b|LINE|L2	-5189	NM_006209	5168	Hs.190977	NM_006209	ENSG00000136960	ENPP2	ATX|ATX-X|AUTOTAXIN|LysoPLD|NPP2|PD-IALPHA|PDNP2	ectonucleotide pyrophosphatase/phosphodiesterase 2	protein-coding	TSS-50kb	-	5290	NM_001130863	ENSG00000136960	ENPP2	ENPP2	HbA1c	-2.19071	0.0312
peak256086	chr8	23329690	23330363	3	6	0.0277722	Intergenic	Intergenic	-14783	NM_001128930	9583	Hs.444389	NM_004901	ENSG00000197217	ENTPD4	LALP70|LAP70|LYSAL1|NTPDase-4|UDPase	ectonucleoside triphosphate diphosphohydrolase 4	protein-coding	TSS-50kb	-	14883	NM_001128930	ENSG00000197217	ENTPD4	ENTPD4	HbA1c	-2.77218	0.00684
peak194755	chr5	14457535	14458939	4	6	0.043956	intron (NM_007118, intron 34 of 56)	intron (NM_007118, intron 34 of 56)	-123654	NM_019018	54491	Hs.155085	NM_019018		FAM105A	NET20	family with sequence similarity 105, member A	protein-coding	INTRON	+	0	NM_007118	ENSG00000038382	TRIO	FAM105A	HbA1c	-3.25542	0.00163
peak9757	chr1	118172428	118174680	2	5	0.0405594	Intergenic	Intergenic	24950	NM_017709	54855	Hs.356216	NM_017709	ENSG00000183508	FAM46C	-	family with sequence similarity 46, member C	protein-coding	TTS+10kb;TSS-50kb	+;-	2644;24850	NM_017709;NR_121626	ENSG00000183508;NO_ENSEMBL	FAM46C;NO_SYMBOL	FAM46C	HbA1c	-2.25898	0.0264
peak3842	chr1	59694740	59695339	2	5	0.0405594	Intergenic	ERV3-16A3_I-int|LTR|ERVL	-67585	NM_001113411	55277	Hs.444301	NM_018291	ENSG00000172456	FGGY	-	FGGY carbohydrate kinase domain containing	protein-coding							FGGY	HbA1c	-2.78921	0.00652
peak200128	chr5	52775379	52776736	3	6	0.0277722	promoter-TSS (NM_006350)	promoter-TSS (NM_006350)	-206	NM_006350	10468	Hs.9914	NM_006350	ENSG00000134363	FST	FS	follistatin	protein-coding	TSS-1500	+	-305	NM_006350	ENSG00000134363	FST	FST	HbA1c	3.36503	0.00115
peak171304	chr4	46406763	46407535	5	0	0.043956	Intergenic	L1PA6|LINE|L1	-15093	NM_000807	2555	Hs.48372	NM_000807	ENSG00000151834	GABRA2	-	gamma-aminobutyric acid (GABA) A receptor, alpha 2	protein-coding	TSS-50kb;TSS-50kb	-;-	15194;15854	NM_000807;NM_001114175	ENSG00000151834;ENSG00000151834	GABRA2;GABRA2	GABRA2	HbA1c	-3.02746	0.00326
peak36265	chr11	68352528	68352953	0	3	0.043956	intron (NM_001164162, intron 15 of 23)	intron (NM_001164162, intron 15 of 23)	-99202	NM_015973	51083	Hs.278959	NM_015973	ENSG00000069482	GAL	GAL-GMAP|GALN|GLNN|GMAP	galanin/GMAP prepropeptide	protein-coding	INTRON	+	0	NM_001164162	ENSG00000110075	PPP6R3	GAL	HbA1c	2.3813	0.0195
peak16998	chr1	230024468	230025283	0	3	0.043956	Intergenic	HERV16-int|LTR|ERVL	-168660	NM_001291866	2590	Hs.743964	NM_004481	ENSG00000143641	GALNT2	GalNAc-T2	polypeptide N-acetylgalactosaminyltransferase 2	protein-coding							GALNT2	HbA1c	3.92201	0.000177
peak235961	chr7	7900654	7901487	4	6	0.043956	intron (NM_001302349, intron 3 of 3)	intron (NM_001302349, intron 3 of 3)	-107303	NM_138426	113263	Hs.131673	NM_138426	ENSG00000106415	GLCCI1	FAM117C|GCTR|GIG18|TSSN1	glucocorticoid induced 1	protein-coding	INTRON	+	0	NM_001302349	ENSG00000219545	UMAD1	GLCCI1	HbA1c	-2.13648	0.0355
peak226936	chr6	103725653	103726918	0	3	0.043956	Intergenic	MER66D|LTR|ERV1	1581508	NR_104424	57531	Hs.434340	NM_020771	ENSG00000085382	HACE1	-	HECT domain and ankyrin repeat containing E3 ubiquitin protein ligase 1	protein-coding							HACE1	HbA1c	-2.84512	0.00556
peak227140	chr6	104842915	104843786	0	3	0.043956	Intergenic	MLT2B3|LTR|ERVL	464443	NR_104424	57531	Hs.434340	NM_020771	ENSG00000085382	HACE1	-	HECT domain and ankyrin repeat containing E3 ubiquitin protein ligase 1	protein-coding							HACE1	HbA1c	-2.84512	0.00556
peak179770	chr4	108964555	108967454	3	6	0.0277722	Intergenic	Intergenic	55135	NM_005327	3033	Hs.438289	NM_005327	ENSG00000138796	HADH	HAD|HADH1|HADHSC|HCDH|HHF4|MSCHAD|SCHAD	hydroxyacyl-CoA dehydrogenase	protein-coding	TTS+10kb;TTS+10kb	-;+	-2796;9774	NM_001166119;NM_005327	ENSG00000138795;ENSG00000138796	LEF1;HADH	HADH	HbA1c	-3.32486	0.00131
peak240368	chr7	41749074	41749883	0	3	0.043956	intron (NR_027118, intron 1 of 3)	intron (NR_027118, intron 1 of 3)	-6773	NM_002192	3624	Hs.583348	NM_002192		INHBA	EDF|FRP	inhibin beta A	protein-coding	TSS-50kb;INTRON	-;+	6873;0	NM_002192;NR_027118	ENSG00000122641;NO_ENSEMBL	INHBA;NO_SYMBOL	INHBA	HbA1c	3.6249	0.000492
peak81143	chr14	105637292	105638089	4	6	0.043956	Intergenic	Intergenic	-2530	NM_002226	3714	Hs.433445	NM_002226	ENSG00000184916	JAG2	HJ2|SER2	jagged 2	protein-coding	TSS-50kb;TTS+10kb;TSS-50kb	-;-;-	2630;-1683;20590	NM_002226;NM_177533;NR_106823	ENSG00000184916;ENSG00000183828;NO_ENSEMBL	JAG2;NUDT14;NO_SYMBOL	JAG2	HbA1c	2.41368	0.0179
peak43205	chr12	4964538	4965275	4	6	0.043956	Intergenic	Intergenic	46565	NM_002235	3742	Hs.306190	NM_002235	ENSG00000130035	KCNA6	HBK2|KV1.6|PPP1R96	potassium channel, voltage gated shaker related subfamily A, member 6	protein-coding	TTS+10kb	+	4729	NM_002235	ENSG00000130035	GALNT8	KCNA6	HbA1c	-2.27309	0.0255
peak244850	chr7	86568276	86568993	4	6	0.043956	intron (NM_001291991, intron 5 of 20)	intron (NM_001291991, intron 5 of 20)	26656	NM_152748	222223	Hs.208093	NM_152748	ENSG00000164659	KIAA1324L	EIG121L	KIAA1324-like	protein-coding	INTRON	-	0	NM_001291991	NO_ENSEMBL	NO_SYMBOL	KIAA1324L	HbA1c	-2.91933	0.00449
peak225693	chr6	97471511	97472161	0	3	0.043956	intron (NM_001286254, intron 1 of 8)	intron (NM_001286254, intron 1 of 8)	13761	NM_001286254	114792	Hs.45056	NM_052904	ENSG00000186231	KLHL32	BKLHD5|KIAA1900|UG0030H05|dJ21F7.1	kelch-like family member 32	protein-coding	INTRON	+	0	NM_001286254	ENSG00000186231	KLHL32	KLHL32	HbA1c	-2.4866	0.0149
peak166788	chr4	18735825	18736930	0	3	0.043956	Intergenic	Intergenic	-712895	NM_153686	254251	Hs.446201	NM_153686	ENSG00000178177	LCORL	MLR1	ligand dependent nuclear receptor corepressor like	protein-coding							LCORL	HbA1c	-2.4616	0.0159
peak109373	chr2	27200780	27201608	3	6	0.0277722	intron (NM_012326, intron 1 of 6)	intron (NM_012326, intron 1 of 6)	7955	NM_012326	22924	Hs.515860	NM_012326	ENSG00000084764	MAPRE3	EB3|EBF3|EBF3-S|RP3	microtubule-associated protein, RP/EB family, member 3	protein-coding	TSS-50kb;INTRON	+;+	-36527;0	NM_001303050;NM_012326	ENSG00000084764;ENSG00000084764	MAPRE3;MAPRE3	MAPRE3	HbA1c	-2.54264	0.0128
peak163619	chr3	183094853	183095830	0	3	0.043956	intron (NM_015078, intron 3 of 29)	L2b|LINE|L2	50715	NM_015078	23101	Hs.208267	NM_015078	ENSG00000053524	MCF2L2	ARHGEF22	MCF.2 cell line derived transforming sequence-like 2	protein-coding							MCF2L2	HbA1c	-3.33389	0.00127
peak44507	chr12	16499977	16501571	4	6	0.043956	promoter-TSS (NR_048547)	promoter-TSS (NR_048547)	62	NR_048547	4257	Hs.389700	NM_020300	ENSG00000008394	MGST1	GST12|MGST|MGST-I	microsomal glutathione S-transferase 1	protein-coding	TSS-50kb;TSS-200	+;+	-5676;-37	NM_145764;NR_048547	ENSG00000008394;NO_ENSEMBL	MGST1;NO_SYMBOL	MGST1	HbA1c	2.55836	0.0123
peak74694	chr14	39702666	39703818	4	6	0.043956	5' UTR (NM_054024, exon 1 of 6)	5' UTR (NM_054024, exon 1 of 6)	117	NM_054024	117153	Hs.287694	NM_054024	ENSG00000150526	MIA2	-	melanoma inhibitory activity 2	protein-coding	TSS-50kb;TSS-50kb;TSS-50kb	+;+;+	-33185;-31258;-32359	NM_005930;NM_203354;NM_203356	ENSG00000150527;ENSG00000150527;ENSG00000150527	CTAGE5;CTAGE5;CTAGE5	MIA2	HbA1c	-2.95862	0.004
peak130735	chr2	238395225	238396281	2	6	0.00699301	promoter-TSS (NM_001042467)	promoter-TSS (NM_001042467)	-109	NM_001042467	79083	Hs.102406	NM_024101	ENSG00000115648	MLPH	SLAC2-A	melanophilin	protein-coding	TSS-1500;TSS-50kb	+;+	-208;-23920	NM_001042467;NR_106869	ENSG00000115648;NO_ENSEMBL	MLPH;NO_SYMBOL	MLPH	HbA1c	3.04046	0.00314
peak70437	chr13	101955402	101956412	4	6	0.043956	intron (NM_052867, intron 7 of 43)	intron (NM_052867, intron 7 of 43)	112906	NM_052867	259232	Hs.525146	NM_052867	ENSG00000102452	NALCN	CLIFAHDD|CanIon|IHPRF|INNFD|VGCNL1|bA430M15.1	sodium leak channel, non selective	protein-coding	INTRON	-	0	NM_052867	ENSG00000102452	NALCN	NALCN	HbA1c	-2.91039	0.00461
peak212884	chr5	156903777	156904391	4	6	0.043956	TTS (NM_033274)	TTS (NM_033274)	17057	NM_001099287	348938	Hs.4285	NM_001099287	ENSG00000172548	NIPAL4	ARCI6|ICHTHYIN|ICHYN	NIPA-like domain containing 4	protein-coding	TTS+10kb;TTS+10kb	+;-	2455;-327	NM_001172292;NM_033274	ENSG00000172548;ENSG00000135074	NIPAL4;ADAM19	NIPAL4	HbA1c	3.21497	0.00185
peak186472	chr4	149296757	149297838	4	6	0.043956	intron (NM_001166104, intron 2 of 7)	intron (NM_001166104, intron 2 of 7)	66374	NM_000901	4306	Hs.163924	NM_000901	ENSG00000151623	NR3C2	MCR|MLR|MR|NR3C2VIT	nuclear receptor subfamily 3, group C, member 2	protein-coding	INTRON	-	0	NM_001166104	ENSG00000151623	NR3C2	NR3C2	HbA1c	-3.03006	0.00324
peak175270	chr4	75817969	75818793	4	6	0.043956	Intergenic	MER110|LTR|ERV1	-39904	NM_015393	25849	Hs.105460	NM_015393	ENSG00000169116	PARM1	Cipar1|DKFZP564O0823|PARM-1|WSC4	prostate androgen-regulated mucin-like protein 1	protein-coding	TSS-50kb	+	-40003	NM_015393	ENSG00000169116	PARM1	PARM1	HbA1c	-2.71879	0.00794
peak62928	chr13	58132204	58132797	4	6	0.043956	Intergenic	Intergenic	-73288	NM_001040429	27253	Hs.106511	NM_014459	ENSG00000118946	PCDH17	PCDH68|PCH68	protocadherin 17	protein-coding							PCDH17	HbA1c	-2.53982	0.0129
peak197943	chr5	31754868	31756554	3	6	0.0277722	Intergenic	Intergenic	-43320	NM_178140	23037	Hs.481819	NM_015022	ENSG00000133401	PDZD2	AIPC|PAPIN|PDZK3|PIN1	PDZ domain containing 2	protein-coding	TSS-50kb	+	-43419	NM_178140	ENSG00000133401	PDZD2	PDZD2	HbA1c	-2.47776	0.0152
peak197947	chr5	31786233	31787682	2	5	0.0405594	Intergenic	Intergenic	-12073	NM_178140	23037	Hs.481819	NM_015022	ENSG00000133401	PDZD2	AIPC|PAPIN|PDZK3|PIN1	PDZ domain containing 2	protein-coding	TSS-50kb	+	-12172	NM_178140	ENSG00000133401	PDZD2	PDZD2	HbA1c	-2.47776	0.0152
peak229696	chr6	122889950	122890890	2	5	0.0405594	intron (NM_001270393, intron 3 of 7)	L1PB2|LINE|L1	-40957	NM_032471	5570	Hs.741340	NM_032471	ENSG00000135549	PKIB	PRKACN2	protein kinase (cAMP-dependent, catalytic) inhibitor beta	protein-coding	TSS-50kb	+	-41056	NM_181795	ENSG00000135549	PKIB	PKIB	HbA1c	-2.5887	0.0113
peak155547	chr3	119316251	119317015	4	6	0.043956	promoter-TSS (NM_001206961)	promoter-TSS (NM_001206961)	-62	NR_120610	51365	Hs.437451	NM_015900	ENSG00000144837	PLA1A	PS-PLA1|PSPLA1	phospholipase A1 member A	protein-coding	TTS+10kb;TSS-200;TSS-50kb;TSS-50kb	+;+;+;-	7942;-161;-2584;38253	NM_001125;NM_001206961;NM_001293225;NM_005191	ENSG00000144843;ENSG00000144837;ENSG00000144837;ENSG00000121594	ADPRH;PLA1A;PLA1A;CD80	PLA1A	HbA1c	-4.2546	5.36e-05
peak131715	chr20	9388587	9389889	4	6	0.043956	intron (NM_182797, intron 19 of 35)	intron (NM_182797, intron 19 of 35)	100791	NM_000933	5332	Hs.472101	NM_000933	ENSG00000101333	PLCB4	ARCND2|PI-PLC	phospholipase C, beta 4	protein-coding	INTRON	+	0	NM_182797	ENSG00000101333	PLCB4	PLCB4	HbA1c	-2.35329	0.0209
peak55538	chr12	94574105	94574824	0	3	0.043956	intron (NM_005761, intron 2 of 30)	intron (NM_005761, intron 2 of 30)	31966	NM_005761	10154	Hs.584845	NM_005761	ENSG00000136040	PLXNC1	CD232|PLXN-C1|VESPR	plexin C1	protein-coding	INTRON	+	0	NM_005761	ENSG00000136040	PLXNC1	PLXNC1	HbA1c	-2.99016	0.00365
peak50207	chr12	63254439	63255103	0	3	0.043956	intron (NM_020700, intron 1 of 9)	MIRc|SINE|MIR	73894	NM_020700	57460	Hs.435479	NM_020700	ENSG00000111110	PPM1H	ARHCL1|NERPP-2C|URCC2	protein phosphatase, Mg2+/Mn2+ dependent, 1H	protein-coding							PPM1H	HbA1c	-4.50379	2.11e-05
peak72469	chr14	23763635	23764770	3	6	0.0277722	TTS (NM_001276318)	TTS (NM_001276318)	7854	NM_001276318	90673	Hs.601513	NM_001276318	ENSG00000235194	PPP1R3E	-	protein phosphatase 1, regulatory subunit 3E	protein-coding	TSS-50kb;TSS-50kb;TTS+10kb;TSS-50kb;TSS-50kb	+;+;-;+;-	-11966;-10865;-1027;-25294;8994	NM_001199839;NM_001199864;NM_001276318;NM_004643;NM_020834	ENSG00000129473;ENSG00000258643;ENSG00000235194;ENSG00000100836;ENSG00000215271	BCL2L2;BCL2L2-PABPN1;PPP1R3E;PABPN1;HOMEZ	PPP1R3E	HbA1c	-2.43515	0.017
peak130415	chr2	232537290	232538221	0	3	0.043956	Intergenic	Intergenic	-35479	NM_002823	5757	Hs.459927	NM_002823	ENSG00000187514	PTMA	TMSA	prothymosin, alpha	protein-coding	TSS-50kb;TSS-50kb	+;+	-35578;-40367	NM_002823;NR_036052	ENSG00000187514;NO_ENSEMBL	PTMA;NO_SYMBOL	PTMA	HbA1c	4.67981	1.07e-05
peak279221	chr9	112245883	112246574	0	3	0.043956	intron (NM_002829, intron 1 of 25)	MER5A1|DNA|hAT-Charlie	14364	NM_002829	5774	Hs.436429	NM_002829	ENSG00000070159	PTPN3	PTP-H1|PTPH1	protein tyrosine phosphatase, non-receptor type 3	protein-coding	TSS-50kb	-	32665	NM_001145370	ENSG00000070159	PTPN3	PTPN3	HbA1c	-5.40298	5.88e-07
peak89891	chr17	2689429	2690093	4	6	0.043956	Intergenic	Intergenic	-9971	NM_015085	23108	Hs.499659	NM_015085	ENSG00000132359	RAP1GAP2	GARNL4|RAP1GA3	RAP1 GTPase activating protein 2	protein-coding	TSS-50kb;TSS-50kb	+;-	-10070;38386	NM_001100398;NR_031654	ENSG00000132359;NO_ENSEMBL	RAP1GAP2;NO_SYMBOL	RAP1GAP2	HbA1c	-2.70979	0.00814
peak50406	chr12	64943096	64943941	3	6	0.0277722	Intergenic	Intergenic	-60774	NR_040718	283349	Hs.643605	NM_178169	ENSG00000153179	RASSF3	RASSF5	Ras association (RalGDS/AF-6) domain family member 3	protein-coding							RASSF3	HbA1c	2.77339	0.00682
peak12537	chr1	183810792	183812257	3	6	0.0277722	intron (NM_001297672, intron 2 of 16)	intron (NM_001297672, intron 2 of 16)	37310	NM_001297672	23179	Hs.497148	NM_015149	ENSG00000143344	RGL1	RGL	ral guanine nucleotide dissociation stimulator-like 1	protein-coding	INTRON	+	0	NM_001297672	ENSG00000143344	RGL1	RGL1	HbA1c	-3.51714	0.000703
peak57853	chr12	122205447	122205939	0	3	0.043956	intron (NM_001080825, intron 6 of 11)	intron (NM_001080825, intron 6 of 11)	25901	NM_019034	54509	Hs.707579	NM_019034	ENSG00000139725	RHOF	ARHF|RIF	ras homolog family member F (in filopodia)	protein-coding	INTRON;TSS-50kb	+;+	0;-37044	NM_001080825;NM_015048	ENSG00000188735;ENSG00000139718	TMEM120B;SETD1B	RHOF	HbA1c	3.13354	0.00237
peak201299	chr5	63476575	63477704	4	6	0.043956	intron (NM_178532, intron 1 of 4)	MLT2A2|LTR|ERVL	15469	NM_178532	285671	Hs.657843	NM_178532	ENSG00000164197	RNF180	RINES	ring finger protein 180	protein-coding							RNF180	HbA1c	-2.43435	0.017
peak149497	chr3	78946069	78946610	0	3	0.043956	intron (NM_001145845, intron 2 of 28)	MER5B|DNA|hAT-Charlie	122269	NM_001145845	6091	Hs.744218	NM_002941	ENSG00000169855	ROBO1	DUTT1|SAX3	roundabout guidance receptor 1	protein-coding							ROBO1	HbA1c	-3.08625	0.00274
peak149533	chr3	79135307	79136027	4	6	0.043956	intron (NM_002941, intron 3 of 30)	intron (NM_002941, intron 3 of 30)	-67058	NM_133631	6091	Hs.744218	NM_002941	ENSG00000169855	ROBO1	DUTT1|SAX3	roundabout guidance receptor 1	protein-coding	INTRON	-	0	NM_002941	ENSG00000169855	ROBO1	ROBO1	HbA1c	-3.08625	0.00274
peak138758	chr21	43887142	43888011	2	5	0.0405594	Intergenic	L1MEa|LINE|L1	28887	NM_001286506	89765	Hs.661069	NM_080860	ENSG00000160188	RSPH1	CT79|RSP44|RSPH10A|TSA2|TSGA2	radial spoke head 1 homolog (Chlamydomonas)	protein-coding	TTS+10kb;TSS-50kb	-;+	-5120;-32265	NM_001286506;NM_018964	ENSG00000160188;ENSG00000160190	RSPH1;SLC37A1	RSPH1	HbA1c	-3.40416	0.00101
peak130597	chr2	235859998	235861677	4	6	0.043956	intron (NM_014521, intron 1 of 5)	CpG	210	NM_014521	23677	Hs.516777	NM_014521	ENSG00000130147	SH3BP4	BOG25|TTP	SH3-domain binding protein 4	protein-coding							SH3BP4	HbA1c	3.17841	0.00207
peak214493	chr5	171878735	171879356	0	3	0.043956	intron (NM_001308175, intron 1 of 12)	intron (NM_001308175, intron 1 of 12)	2481	NM_001308175	285590	Hs.285666	NM_001017995	ENSG00000174705	SH3PXD2B	FAD49|FTHS|HOFI|KIAA1295|TKS4|TSK4	SH3 and PX domains 2B	protein-coding	INTRON	-	0	NM_001308175	ENSG00000174705	SH3PXD2B	SH3PXD2B	HbA1c	2.42622	0.0174
peak26649	chr10	91282896	91283524	0	3	0.043956	intron (NM_213606, intron 2 of 7)	L2a|LINE|L2	12103	NM_213606	387700	Hs.530338	NM_213606	ENSG00000152779	SLC16A12	CJMG|CRT2|MCT12	solute carrier family 16, member 12	protein-coding							SLC16A12	HbA1c	-2.59584	0.0111
peak49775	chr12	60130112	60132141	1	5	0.010989	intron (NR_073056, intron 3 of 6)	intron (NR_073056, intron 3 of 6)	48009	NR_073056	9194	Hs.88156	NM_004731	ENSG00000118596	SLC16A7	MCT2	solute carrier family 16 (monocarboxylate transporter), member 7	protein-coding	INTRON	+	0	NR_073056	NO_ENSEMBL	NO_SYMBOL	SLC16A7	HbA1c	3.18804	0.00201
peak47649	chr12	40383980	40384917	3	6	0.0277722	intron (NM_052885, intron 3 of 9)	intron (NM_052885, intron 3 of 9)	115212	NM_052885	114134	Hs.558595	NM_052885	ENSG00000151229	SLC2A13	HMIT	solute carrier family 2 (facilitated glucose transporter), member 13	protein-coding	INTRON	-	0	NM_052885	ENSG00000151229	SLC2A13	SLC2A13	HbA1c	-3.25271	0.00164
peak59398	chr13	29400624	29401397	2	5	0.0405594	Intergenic	Intergenic	-107861	NM_181785	283537	Hs.117167	NM_181785	ENSG00000139508	SLC46A3	FKSG16	solute carrier family 46, member 3	protein-coding							SLC46A3	HbA1c	-2.52004	0.0136
peak134054	chr20	48392585	48393126	0	3	0.043956	Intergenic	L2c|LINE|L2	-36394	NR_048538	23315	Hs.444202	NM_015266	ENSG00000197818	SLC9A8	NHE-8|NHE8	solute carrier family 9, subfamily A (NHE8, cation proton antiporter 8), member 8	protein-coding	TSS-50kb	+	-36493	NM_001260491	ENSG00000197818	SLC9A8	SLC9A8	HbA1c	2.32247	0.0226
peak83827	chr15	67356216	67356725	0	3	0.043956	Intergenic	Intergenic	-1724	NM_005902	4088	Hs.727986	NM_005902	ENSG00000166949	SMAD3	HSPC193|HsT17436|JV15-2|LDS1C|LDS3|MADH3	SMAD family member 3	protein-coding	TSS-50kb	+	-1824	NM_005902	ENSG00000166949	SMAD3	SMAD3	HbA1c	2.21015	0.0298
peak81410	chr15	25092251	25093824	5	0	0.043956	intron (NM_022807, intron 2 of 12)	intron (NM_022807, intron 2 of 12)	-8660	NM_022805	6638	Hs.555970	NM_003097	ENSG00000128739	SNRPN	HCERN3|PWCR|RT-LI|SM-D|SMN|SNRNP-N|SNURF-SNRPN|sm-N	small nuclear ribonucleoprotein polypeptide N	protein-coding	TSS-50kb;INTRON	+;+	-8759;0	NM_022805;NM_022807	ENSG00000128739;ENSG00000128739	SNRPN;SNRPN	SNRPN	HbA1c	-2.63932	0.00988
peak86362	chr16	11241732	11242431	3	6	0.0277722	intron (NM_015226, intron 21 of 22)	intron (NM_015226, intron 21 of 22)	107957	NM_003745	8651	Hs.50640	NM_003745	ENSG00000185338	SOCS1	CIS1|CISH1|JAB|SOCS-1|SSI-1|SSI1|TIP3	suppressor of cytokine signaling 1	protein-coding	INTRON	+	0	NM_015226	ENSG00000038532	CLEC16A	SOCS1	HbA1c	2.68392	0.00875
peak30997	chr11	16356903	16358375	4	6	0.043956	intron (NM_017508, intron 2 of 14)	intron (NM_017508, intron 2 of 14)	66774	NM_001145819	55553	Hs.368226	NM_017508	ENSG00000110693	SOX6	HSSOX6|SOXD	SRY box 6	protein-coding	INTRON	-	0	NM_017508	ENSG00000110693	SOX6	SOX6	HbA1c	-3.69346	0.00039
peak5587	chr1	77098679	77099682	1	5	0.010989	Intergenic	Intergenic	-234005	NM_030965	81849	Hs.303609	NM_030965		ST6GALNAC5	SIAT7E|ST6GalNAcV	ST6 (alpha-N-acetyl-neuraminyl-2,3-beta-galactosyl-1,3)-N-acetylgalactosaminide alpha-2,6-sialyltransferase 5	protein-coding	TTS+10kb	+	2612	NM_152996	ENSG00000184005	ST6GALNAC3	ST6GALNAC5	HbA1c	-2.46717	0.0156
peak232936	chr6	144511374	144512151	0	3	0.043956	3' UTR (NM_003764, exon 2 of 2)	3' UTR (NM_003764, exon 2 of 2)	40109	NM_003764	8676	Hs.118958	NM_003764		STX11	FHL4|HLH4|HPLH4	syntaxin 11	protein-coding							STX11	HbA1c	2.62729	0.0102
peak235241	chr6	169845623	169846412	2	5	0.0405594	Intergenic	Intergenic	-191809	NM_003247	7058	Hs.371147	NM_003247	ENSG00000186340	THBS2	TSP2	thrombospondin 2	protein-coding							THBS2	HbA1c	4.11908	8.79e-05
peak37996	chr11	87132115	87132970	4	6	0.043956	Intergenic	Intergenic	383657	NR_033149	65084	Hs.188591	NM_022918		TMEM135	PMP52	transmembrane protein 135	protein-coding							TMEM135	HbA1c	-3.05051	0.00305
peak36758	chr11	76510064	76510735	3	6	0.0277722	Intergenic	CpG	16115	NM_015516	25987	Hs.8361	NM_015516	ENSG00000182704	TSKU	E2IG4|LRRC54|TSK	tsukushi, small leucine rich proteoglycan	protein-coding	TTS+10kb;TSS-50kb	+;-	1303;16015	NM_015516;NR_120561	ENSG00000182704;NO_ENSEMBL	TSKU;NO_SYMBOL	TSKU	HbA1c	4.09028	9.75e-05
peak209775	chr5	124014174	124014927	0	3	0.043956	intron (NM_020747, intron 2 of 8)	intron (NM_020747, intron 2 of 8)	66254	NM_020747	57507	Hs.266616	NM_020747	ENSG00000168916	ZNF608	NY-REN-36	zinc finger protein 608	protein-coding	INTRON	-	0	NM_020747	ENSG00000168916	ZNF608	ZNF608	HbA1c	-2.02217	0.0463
