# Supplementary material for: ATAC-seq reveals alterations in open chromatin in pancreatic islets from subjects with type 2 diabetes
Source: Sci Rep. 2019 May 23;9:7785. doi: 10.1038/s41598-019-44076-8 (PMC6533306; doi:10.1038/s41598-019-44076-8)
Supplement: Supplementary file 15 — Table S15 [file 41598_2019_44076_MOESM15_ESM.xlsx]

## Sheet: Sheet1
Supplemental Table 15: ATAC-seq peaks that differ between type 2 diabetic (T2D) and non-diabetic (ND) islet donors based on Fisher exact test that also show differential expression in human islets based on RNA seq data from islets included in the present study
PeakID	Chromosome	Start	End	n ND	n T2D	Fisher P-value	Enrichment in T2D islets	Annotation	Detailed.Annotation	Distance.to.TSS	Nearest.PromoterID	Entrez.ID	Nearest.Unigene	Nearest.Refseq	Nearest.Ensembl	Gene.Name	Gene.Alias	Gene.Description	Gene.Type	Dist.Group	Dist.Strand	Dist.Distance	Dist.RefSeq	Dist.ENSEMBL	Dist.Symbol			RNA-seq stat	RNA-seq pvalue	RNA-seq Controls mean ± sd	RNA-seq T2D mean ± sd
peak278626	chr9	104205425	104206290	1	5	0.010989	Yes	Intergenic	Intergenic	-7796	NM_000035	229	Hs.530274	NM_000035	ENSG00000136872	ALDOB	ALDB|ALDO2	aldolase B, fructose-bisphosphate	protein-coding	TSS-50kb;TSS-50kb;TSS-50kb;TSS-50kb	-;-;+;+	7897;44622;-25845;-24962	NM_000035;NM_019051;NR_121575;NR_121576	ENSG00000136872;ENSG00000136897;NO_ENSEMBL;NO_ENSEMBL	ALDOB;MRPL50;NO_SYMBOL;NO_SYMBOL			-5.87074	4.33863e-09	258.16 ± 163.48	622.74 ± 413.47
peak30618	chr11	11996784	11997284	0	3	0.043956	Yes	intron (NM_015881, intron 4 of 7)	intron (NM_015881, intron 4 of 7)	33152	NM_001018057	27122	Hs.292156	NM_013253	ENSG00000050165	DKK3	REIC|RIG	dickkopf WNT signaling pathway inhibitor 3	protein-coding	INTRON	-	0	NM_015881	ENSG00000050165	DKK3			-5.39625	6.8047e-08	537.11 ± 348.90	1052.47 ± 233.39
peak72402	chr14	23305126	23307208	2	5	0.0405594	Yes	intron (NM_004995, intron 1 of 9)	CpG	425	NM_004995	4323	Hs.2399	NM_004995	ENSG00000157227	MMP14	MMP-14|MMP-X1|MT-MMP|MT-MMP 1|MT1-MMP|MT1MMP|MTMMP1|WNCHRS	matrix metallopeptidase 14 (membrane-inserted)	protein-coding	TSS-50kb;TSS-50kb;TSS-50kb;TSS-50kb;TTS+10kb;TSS-50kb	-;-;+;+;+;-	21161;17248;-34892;-46364;2022;21167	NM_001126105;NM_001126106;NM_014045;NM_173527;NM_178336;NR_040448	ENSG00000155465;ENSG00000155465;ENSG00000197324;ENSG00000139890;ENSG00000172590;NO_ENSEMBL	SLC7A7;SLC7A7;LRP10;REM2;MRPL52;NO_SYMBOL			-4.62477	3.75021e-06	3512.18 ± 1585.42	4601.62 ± 737.79
peak235241	chr6	169845623	169846412	2	5	0.0405594	Yes	Intergenic	Intergenic	-191809	NM_003247	7058	Hs.371147	NM_003247	ENSG00000186340	THBS2	TSP2	thrombospondin 2	protein-coding									-4.15431	3.2627e-05	2908.78 ± 1652.34	4322.63 ± 2772.51
peak174704	chr4	71996084	71997415	3	6	0.0277722	Yes	Intergenic	Intergenic	-56253	NM_001134742	8671	Hs.5462	NM_003759	ENSG00000080493	SLC4A4	HNBC1|KNBC|NBC1|NBC2|NBCe1-A|SLC4A5|hhNMC|pNBC	solute carrier family 4 (sodium bicarbonate cotransporter), member 4	protein-coding									-4.13315	3.57827e-05	1871.38 ± 1943.02	1935.82 ± 1630.74
peak174754	chr4	72243191	72243609	0	3	0.043956	Yes	intron (NM_003759, intron 3 of 22)	MLT1I|LTR|ERVL-MaLR	38630	NM_003759	8671	Hs.5462	NM_003759	ENSG00000080493	SLC4A4	HNBC1|KNBC|NBC1|NBC2|NBCe1-A|SLC4A5|hhNMC|pNBC	solute carrier family 4 (sodium bicarbonate cotransporter), member 4	protein-coding									-4.13315	3.57827e-05	1871.38 ± 1943.02	1935.82 ± 1630.74
peak207755	chr5	111076984	111078837	4	6	0.043956	Yes	intron (NM_001142474, intron 2 of 3)	intron (NM_001142474, intron 2 of 3)	14037	NM_001142483	9315	Hs.36053	NM_004772	ENSG00000134986	NREP	C5orf13|D4S114|P311|PRO1873|PTZ17|SEZ17	neuronal regeneration related protein	protein-coding	INTRON;TTS+10kb	-;+	0;2588	NM_001142474;NR_040093	ENSG00000134986;NO_ENSEMBL	NREP;NO_SYMBOL			-4.08992	4.31518e-05	210.21 ± 201.26	321.84 ± 174.98
peak155621	chr3	120194702	120195307	0	3	0.043956	Yes	Intergenic	Intergenic	-25087	NM_007085	11167	Hs.269512	NM_007085		FSTL1	FRP|FSL1|MIR198	follistatin like 1	protein-coding	TSS-50kb	-	25187	NM_007085	ENSG00000163430	FSTL1			-4.00485	6.20573e-05	2553.35 ± 1418.93	2768.38 ± 1038.13
peak71740	chr13	110868418	110869474	0	3	0.043956	Yes	intron (NM_001303110, intron 2 of 24)	MIRb|SINE|MIR	90558	NM_001845	1282	Hs.17441	NM_001845	ENSG00000187498	COL4A1	BSVD|RATOR	collagen, type IV, alpha 1	protein-coding									-3.86224	0.000112353	8906.02 ± 3715.48	11294.83 ± 4640.64
peak23640	chr10	60212415	60213422	0	3	0.043956	Yes	Intergenic	Intergenic	-59985	NM_001080512	80114	Hs.100261	NM_001080512	ENSG00000122870	BICC1	BICC|CYSRD	BicC family RNA binding protein 1	protein-coding									-3.66144	0.0002508	523.60 ± 365.48	617.08 ± 247.99
peak76507	chr14	52534529	52536606	2	5	0.0405594	Yes	exon (NM_007361, exon 1 of 22)	exon (NM_007361, exon 1 of 22)	378	NM_007361	22795	Hs.369840	NM_007361	ENSG00000087303	NID2	NID-2	nidogen 2 (osteonidogen)	protein-coding	1ST EXON	-	0	NM_007361	ENSG00000087303	NID2			-3.64781	0.000264481	609.33 ± 347.34	790.77 ± 429.65
peak18894	chr10	7602410	7603935	2	5	0.0405594	Yes	3' UTR (NM_032817, exon 11 of 11)	3' UTR (NM_032817, exon 11 of 11)	58463	NM_032817	80760	Hs.498586	NM_030569	ENSG00000123243	ITIH5	ITI-HC5|PP14776	inter-alpha-trypsin inhibitor heavy chain family, member 5	protein-coding									-3.4809	0.000499733	127.58 ± 89.21	233.90 ± 96.26
peak178964	chr4	103678941	103679651	7	1	0.0405594	No	intron (NM_005908, intron 1 of 16)	L2a|LINE|L2	2855	NM_005908	4126	Hs.480415	NM_005908	ENSG00000109323	MANBA	MANB1	mannosidase, beta A, lysosomal	protein-coding	TSS-50kb	+	-18997	NR_125932	NO_ENSEMBL	NO_SYMBOL			-3.13254	0.00173301	500.67 ± 217.41	614.08 ± 167.36
peak210861	chr5	133000105	133000584	0	3	0.043956	Yes	Intergenic	Intergenic	-52122	NM_015082	23105	Hs.483390	NM_015082	ENSG00000053108	FSTL4	-	follistatin-like 4	protein-coding									-3.12083	0.00180344	247.12 ± 31.35	756.72 ± 364.70
peak34827	chr11	45881068	45881708	4	6	0.043956	Yes	intron (NM_001127457, intron 3 of 11)	intron (NM_001127457, intron 3 of 11)	12431	NM_021117	1408	Hs.532491	NM_021117	ENSG00000121671	CRY2	HCRY2|PHLL2	cryptochrome circadian clock 2	protein-coding	INTRON;TSS-50kb	+;+	0;-25758	NM_001127457;NM_005456	ENSG00000121671;ENSG00000121653	CRY2;MAPK8IP1			2.79525	0.00518595	1867.37 ± 654.35	1425.77 ± 650.41
peak214493	chr5	171878735	171879356	0	3	0.043956	Yes	intron (NM_001308175, intron 1 of 12)	intron (NM_001308175, intron 1 of 12)	2481	NM_001308175	285590	Hs.285666	NM_001017995	ENSG00000174705	SH3PXD2B	FAD49|FTHS|HOFI|KIAA1295|TKS4|TSK4	SH3 and PX domains 2B	protein-coding	INTRON	-	0	NM_001308175	ENSG00000174705	SH3PXD2B			-2.68007	0.0073606	909.22 ± 284.44	1112.08 ± 227.77
peak218850	chr6	51824356	51825173	2	5	0.0405594	Yes	exon (NM_170724, exon 36 of 61)	exon (NM_170724, exon 36 of 61)	127658	NM_170724	5314	Hs.662050	NM_138694	ENSG00000170927	PKHD1	ARPKD|FCYT|TIGM1	polycystic kidney and hepatic disease 1 (autosomal recessive)	protein-coding	EXON	-	0	NM_170724	ENSG00000170927	PKHD1			-2.6452	0.00816437	149.70 ± 178.87	162.67 ± 207.55
peak45299	chr12	20686791	20687757	2	5	0.0405594	Yes	intron (NM_000921, intron 1 of 15)	intron (NM_000921, intron 1 of 15)	-37524	NM_001244683	5139	Hs.386791	NM_000921	ENSG00000172572	PDE3A	CGI-PDE|CGI-PDE A|CGI-PDE-A|HTNB	phosphodiesterase 3A, cGMP-inhibited	protein-coding	INTRON;TSS-50kb	+;+	0;-37623	NM_000921;NM_001244683	ENSG00000172572;ENSG00000172572	PDE3A;PDE3A			-2.62779	0.00859421	1757.05 ± 956.76	1663.90 ± 836.90
peak246114	chr7	95174097	95174789	4	6	0.043956	Yes	Intergenic	Intergenic	51482	NM_002612	5166	Hs.8364	NM_002612	ENSG00000004799	PDK4	-	pyruvate dehydrogenase kinase, isozyme 4	protein-coding	TTS+10kb	+	5001	NM_016116	ENSG00000005981	ASB4			2.59727	0.00939676	17063.56 ± 9579.06	11246.44 ± 5626.89
peak16706	chr1	225878957	225879719	4	6	0.043956	Yes	Intergenic	Intergenic	-38493	NM_018212	55740	Hs.497893	NM_018212	ENSG00000154380	ENAH	ENA|MENA|NDPP1	enabled homolog (Drosophila)	protein-coding	TSS-50kb	-	38594	NM_001008493	ENSG00000154380	ENAH			-2.54559	0.0109094	2385.03 ± 933.59	2433.61 ± 653.70
peak117886	chr2	138768324	138769147	0	3	0.043956	Yes	intron (NM_006895, intron 5 of 5)	intron (NM_006895, intron 5 of 5)	46928	NM_001024075	3176	Hs.42151	NM_006895	ENSG00000150540	HNMT	HMT|HNMT-S1|HNMT-S2	histamine N-methyltransferase	protein-coding	INTRON	+	0	NM_006895	ENSG00000150540	HNMT			-2.51996	0.0117368	125.88 ± 87.76	168.76 ± 93.01
peak116985	chr2	128936529	128937189	0	3	0.043956	Yes	intron (NM_020120, intron 34 of 40)	intron (NM_020120, intron 34 of 40)	88077	NR_027671	56886	Hs.743306	NM_020120	ENSG00000136731	UGGT1	HUGT1|UGCGL1|UGT1	UDP-glucose glycoprotein glucosyltransferase 1	protein-coding	INTRON	+	0	NM_020120	ENSG00000136731	UGGT1			-2.44606	0.0144428	2159.82 ± 1098.90	1888.73 ± 584.18
peak34944	chr11	46939687	46940353	2	5	0.0405594	Yes	5' UTR (NM_002334, exon 1 of 38)	5' UTR (NM_002334, exon 1 of 38)	153	NM_002334	4038	Hs.4930	NM_002334	ENSG00000134569	LRP4	CLSS|CMS17|LRP-4|LRP10|MEGF7|SOST2	LDL receptor related protein 4	protein-coding	TSS-50kb	+	-18319	NM_024113	ENSG00000149179	C11orf49			-2.42942	0.0151229	176.49 ± 141.84	198.87 ± 47.11
peak96320	chr18	24820094	24820624	0	3	0.043956	Yes	Intergenic	L2b|LINE|L2	-55057	NM_031422	83539	Hs.44584	NM_031422	ENSG00000154080	CHST9	GALNAC4ST-2|GalNAc4ST2	carbohydrate (N-acetylgalactosamine 4-0) sulfotransferase 9	protein-coding									-2.41393	0.0157815	790.90 ± 352.47	1119.39 ± 505.66
peak219349	chr6	55659026	55659741	4	6	0.043956	Yes	intron (NM_021073, intron 2 of 6)	LFSINE_Vert|SINE|SINE	80991	NM_021073	653	Hs.296648	NM_021073	ENSG00000112175	BMP5	-	bone morphogenetic protein 5	protein-coding									-2.41066	0.0159238	1195.18 ± 295.68	1770.49 ± 1132.62
peak49383	chr12	56136509	56137604	4	6	0.043956	Yes	promoter-TSS (NM_005811)	promoter-TSS (NM_005811)	-7	NM_005811	10220	Hs.600883	NM_005811	ENSG00000135414	GDF11	BMP-11|BMP11	growth differentiation factor 11	protein-coding	TSS-50kb;TSS-50kb;TSS-50kb;TSS-50kb;TSS-50kb;TSS-50kb;TSS-50kb;TSS-50kb;TSS-200;TTS+10kb	-;-;-;-;-;-;-;-;+;-	35471;31068;13134;14372;15473;15585;13622;13295;-107;-9290	NM_001144996;NM_001144997;NM_001257389;NM_001257390;NM_001257400;NM_001257401;NM_001267698;NM_001780;NM_005811;NR_026723	ENSG00000135424;ENSG00000135424;ENSG00000135404;ENSG00000135404;ENSG00000135404;ENSG00000135404;ENSG00000135404;ENSG00000135404;ENSG00000135414;NO_ENSEMBL	ITGA7;ITGA7;CD63;CD63;CD63;CD63;CD63;CD63;GDF11;NO_SYMBOL			-2.34138	0.0192124	293.63 ± 162.23	426.62 ± 146.85
peak257570	chr8	41522472	41523743	2	5	0.0405594	Yes	promoter-TSS (NM_020480)	promoter-TSS (NM_020480)	-304	NM_020480	286	Hs.654438	NM_000037	ENSG00000029534	ANK1	ANK|SPH1|SPH2	ankyrin 1, erythrocytic	protein-coding	TSS-1500;TSS-50kb;TSS-50kb	-;-;-	405;18331;5183	NM_020480;NM_152568;NR_030161	ENSG00000029534;ENSG00000165066;NO_ENSEMBL	ANK1;NKX6-3;NO_SYMBOL			2.33063	0.0197726	95.11 ± 45.83	79.28 ± 44.31
peak197845	chr5	31052100	31053681	0	3	0.043956	Yes	Intergenic	Intergenic	-140871	NM_004932	1004	Hs.124776	NM_004932	ENSG00000113361	CDH6	CAD6|KCAD	cadherin 6, type 2, K-cadherin (fetal kidney)	protein-coding									-2.32903	0.0198575	725.50 ± 435.88	850.88 ± 308.16
peak197871	chr5	31206485	31206971	0	3	0.043956	Yes	intron (NM_004932, intron 1 of 11)	L2b|LINE|L2	12966	NM_004932	1004	Hs.124776	NM_004932	ENSG00000113361	CDH6	CAD6|KCAD	cadherin 6, type 2, K-cadherin (fetal kidney)	protein-coding									-2.32903	0.0198575	725.50 ± 435.88	850.88 ± 308.16
peak197774	chr5	30695092	30695970	0	3	0.043956	Yes	Intergenic	Intergenic	-498231	NM_004932	1004	Hs.124776	NM_004932	ENSG00000113361	CDH6	CAD6|KCAD	cadherin 6, type 2, K-cadherin (fetal kidney)	protein-coding									-2.32903	0.0198575	725.50 ± 435.88	850.88 ± 308.16
peak240368	chr7	41749074	41749883	0	3	0.043956	Yes	intron (NR_027118, intron 1 of 3)	intron (NR_027118, intron 1 of 3)	-6773	NM_002192	3624	Hs.583348	NM_002192		INHBA	EDF|FRP	inhibin beta A	protein-coding	TSS-50kb;INTRON	-;+	6873;0	NM_002192;NR_027118	ENSG00000122641;NO_ENSEMBL	INHBA;NO_SYMBOL			-2.3183	0.0204328	5378.20 ± 3071.68	6895.72 ± 5890.63
peak229179	chr6	119607098	119607673	0	3	0.043956	Yes	intron (NM_005907, intron 5 of 12)	intron (NM_005907, intron 5 of 12)	63545	NM_005907	4121	Hs.102788	NM_005907	ENSG00000111885	MAN1A1	HUMM3|HUMM9|MAN9	mannosidase, alpha, class 1A, member 1	protein-coding	INTRON	-	0	NM_005907	ENSG00000111885	MAN1A1			-2.26017	0.0238107	5081.42 ± 1252.64	6679.23 ± 2457.38
peak44507	chr12	16499977	16501571	4	6	0.043956	Yes	promoter-TSS (NR_048547)	promoter-TSS (NR_048547)	62	NR_048547	4257	Hs.389700	NM_020300	ENSG00000008394	MGST1	GST12|MGST|MGST-I	microsomal glutathione S-transferase 1	protein-coding	TSS-50kb;TSS-200	+;+	-5676;-37	NM_145764;NR_048547	ENSG00000008394;NO_ENSEMBL	MGST1;NO_SYMBOL			-2.25754	0.0239743	1044.71 ± 756.01	1147.29 ± 626.65
peak186853	chr4	152148693	152149579	2	5	0.0405594	Yes	promoter-TSS (NM_001243349)	promoter-TSS (NM_001243349)	46	NM_001243349	152503	Hs.744983	NM_001009555	ENSG00000109686	SH3D19	EBP|EVE1|Kryn|SH3P19	SH3 domain containing 19	protein-coding	TSS-50kb;TSS-200;TSS-50kb	-;-;+	1577;55;-49288	NM_001009555;NM_001243349;NM_183375	ENSG00000109686;ENSG00000109686;ENSG00000189099	SH3D19;SH3D19;PRSS48			2.24153	0.0249917	826.64 ± 441.77	1009.65 ± 1115.98
peak59204	chr13	27197199	27197724	0	3	0.043956	Yes	intron (NM_001291965, intron 2 of 9)	L1MEc|LINE|L1	65622	NM_006646	10810	Hs.618732	NM_006646	ENSG00000132970	WASF3	Brush-1|SCAR3|WAVE3	WAS protein family, member 3	protein-coding									2.23971	0.0251095	1168.08 ± 387.51	959.72 ± 527.69
peak36758	chr11	76510064	76510735	3	6	0.0277722	Yes	Intergenic	CpG	16115	NM_015516	25987	Hs.8361	NM_015516	ENSG00000182704	TSKU	E2IG4|LRRC54|TSK	tsukushi, small leucine rich proteoglycan	protein-coding	TTS+10kb;TSS-50kb	+;-	1303;16015	NM_015516;NR_120561	ENSG00000182704;NO_ENSEMBL	TSKU;NO_SYMBOL			-2.21485	0.0267707	312.20 ± 159.46	424.66 ± 231.36
peak110032	chr2	37851223	37852096	4	6	0.043956	Yes	Intergenic	Intergenic	47682	NM_006449	10602	Hs.369574	NM_006449	ENSG00000163171	CDC42EP3	BORG2|CEP3|UB1	CDC42 effector protein (Rho GTPase binding) 3	protein-coding									2.2082	0.02723	2860.41 ± 811.83	2462.56 ± 552.94
peak226195	chr6	99882756	99883219	4	6	0.043956	Yes	3' UTR (NM_001080481, exon 18 of 18)	3' UTR (NM_001080481, exon 18 of 18)	-9781	NM_032870	25957	Hs.520287	NM_015491	ENSG00000132424	PNISR	C6orf111|HSPC306|SFRS18|SRrp130|bA98I9.2	PNN-interacting serine/arginine-rich protein	protein-coding	TSS-50kb;TSS-50kb;TTS+10kb	-;-;+	41007;9882;3899	NM_017421;NM_032870;NR_125843	ENSG00000132423;ENSG00000132424;NO_ENSEMBL	COQ3;PNISR;NO_SYMBOL			2.19815	0.0279385	1843.39 ± 857.97	1479.96 ± 177.48
peak120274	chr2	153381595	153382580	2	5	0.0405594	Yes	intron (NM_052905, intron 2 of 25)	intron (NM_052905, intron 2 of 25)	190337	NM_052905	114793	Hs.654630	NM_052905	ENSG00000157827	FMNL2	FHOD2	formin like 2	protein-coding	INTRON	+	0	NM_052905	ENSG00000157827	FMNL2			-2.17689	0.0294884	725.35 ± 437.64	742.35 ± 332.66
peak100695	chr18	55789077	55789522	0	3	0.043956	Yes	intron (NM_001144964, intron 1 of 30)	intron (NM_001144964, intron 1 of 30)	-27265	NM_001144969	23327	Hs.185677	NM_015277	ENSG00000049759	NEDD4L	NEDD4-2|NEDD4.2|RSP5|hNEDD4-2	neural precursor cell expressed, developmentally down-regulated 4-like, E3 ubiquitin protein ligase	protein-coding	INTRON;TSS-50kb	+;+	0;-27364	NM_001144964;NM_001144968	ENSG00000049759;ENSG00000049759	NEDD4L;NEDD4L			2.1592	0.0308346	2469.71 ± 995.41	1876.95 ± 842.78
peak46194	chr12	26275074	26276501	3	6	0.0277722	Yes	exon (NM_030762, exon 5 of 5)	exon (NM_030762, exon 5 of 5)	2215	NM_030762	79365	Hs.177841	NM_030762	ENSG00000123095	BHLHE41	BHLHB3|DEC2|SHARP1|hDEC2	basic helix-loop-helix family, member e41	protein-coding	EXON	-	0	NM_030762	ENSG00000123095	BHLHE41			2.14326	0.0320924	1459.93 ± 353.42	1467.90 ± 672.99
peak10597	chr1	156215083	156216255	4	6	0.043956	Yes	exon (NM_001272104, exon 4 of 8)	exon (NM_001272104, exon 4 of 8)	2239	NM_001272106	79957	Hs.235873	NM_024897	ENSG00000160781	PAQR6	PRdelta	progestin and adipoQ receptor family member VI	protein-coding	TTS+10kb;EXON;TTS+10kb;TTS+10kb;TSS-50kb;TSS-50kb	+;-;+;-;+;+	2457;0;5902;-3445;-38500;-36849	NM_001199664;NM_001272104;NM_007221;NM_015327;NM_032323;NR_026678	ENSG00000260238;ENSG00000160781;ENSG00000160783;ENSG00000198952;ENSG00000163472;NO_ENSEMBL	PMF1-BGLAP;PAQR6;PMF1;SMG5;TMEM79;NO_SYMBOL			2.14313	0.0321028	51.63 ± 42.33	32.15 ± 36.35
peak151752	chr3	90231551	90231906	3	6	0.0277722	Yes	Intergenic	AluSx1|SINE|Alu	1075055	NM_182644	2042	Hs.123642	NM_005233	ENSG00000044524	EPHA3	EK4|ETK|ETK1|HEK|HEK4|TYRO4	EPH receptor A3	protein-coding									-2.11497	0.0344323	131.24 ± 97.28	105.27 ± 64.84
peak49775	chr12	60130112	60132141	1	5	0.010989	Yes	intron (NR_073056, intron 3 of 6)	intron (NR_073056, intron 3 of 6)	48009	NR_073056	9194	Hs.88156	NM_004731	ENSG00000118596	SLC16A7	MCT2	solute carrier family 16 (monocarboxylate transporter), member 7	protein-coding	INTRON	+	0	NR_073056	NO_ENSEMBL	NO_SYMBOL			-2.10522	0.0352721	698.47 ± 394.17	676.59 ± 369.63
peak3842	chr1	59694740	59695339	2	5	0.0405594	Yes	Intergenic	ERV3-16A3_I-int|LTR|ERVL	-67585	NM_001113411	55277	Hs.444301	NM_018291	ENSG00000172456	FGGY	-	FGGY carbohydrate kinase domain containing	protein-coding									-2.10453	0.035332	234.99 ± 141.18	231.91 ± 195.42
peak92898	chr17	61600105	61600958	4	6	0.043956	Yes	promoter-TSS (NM_173092)	promoter-TSS (NM_173092)	-163	NM_001278920	81033	Hs.591177	NM_030779	ENSG00000173826	KCNH6	ERG-2|ERG2|HERG2|Kv11.2|hERG-2	potassium channel, voltage gated eag related subfamily H, member 6	protein-coding	TSS-50kb;TSS-1500	+;+	-27363;-262	NM_005828;NM_173092	ENSG00000136485;ENSG00000173826	DCAF7;KCNH6			2.08877	0.0367287	218.70 ± 111.03	222.44 ± 106.92
peak167933	chr4	25814943	25816247	4	6	0.043956	Yes	intron (NM_001297592, intron 9 of 23)	intron (NM_001297592, intron 9 of 23)	49058	NM_015187	23231	Hs.479384	NM_015187	ENSG00000091490	SEL1L3	Sel-1L3	sel-1 suppressor of lin-12-like 3 (C. elegans)	protein-coding	INTRON	-	0	NM_001297592	ENSG00000091490	SEL1L3			-2.08635	0.0369471	1771.64 ± 1007.60	1894.03 ± 859.03
peak87653	chr16	56661109	56661668	0	3	0.043956	Yes	TTS (NM_175617)	TTS (NM_175617)	1804	NM_175617	4493	Hs.744893	NM_175617		MT1E	MT-1E|MT-IE|MT1|MTD	metallothionein 1E	protein-coding	TSS-50kb;TSS-50kb;TSS-50kb;TSS-50kb;TTS+10kb;TSS-50kb;TTS+10kb;TSS-50kb;TSS-50kb;TSS-50kb;TSS-50kb	+;+;+;+;+;+;+;+;+;+;+	-11289;-24522;-30566;-42437;465;-5245;8759;-16427;-16310;-8362;-48739	NM_005946;NM_005947;NM_005949;NM_005951;NM_175617;NM_176870;NR_001447;NR_003658;NR_027781;NR_036677;NR_104046	ENSG00000205362;ENSG00000169688;ENSG00000198417;ENSG00000205358;ENSG00000169715;ENSG00000205364;NO_ENSEMBL;NO_ENSEMBL;NO_ENSEMBL;NO_ENSEMBL;NO_ENSEMBL	MT1A;MT1B;MT1F;MT1H;MT1E;MT1M;NO_SYMBOL;NO_SYMBOL;NO_SYMBOL;NO_SYMBOL;NO_SYMBOL			-2.07971	0.0375519	1136.57 ± 630.82	1811.05 ± 1413.43
peak146694	chr3	50495345	50495937	0	3	0.043956	Yes	intron (NM_001005505, intron 2 of 37)	intron (NM_001005505, intron 2 of 37)	45387	NM_001174051	9254	Hs.476273	NM_006030	ENSG00000007402	CACNA2D2	CACNA2D	calcium channel, voltage-dependent, alpha 2/delta subunit 2	protein-coding	INTRON	-	0	NM_001005505	ENSG00000007402	CACNA2D2			-2.07803	0.0377068	744.09 ± 430.02	1248.63 ± 808.90
peak229696	chr6	122889950	122890890	2	5	0.0405594	Yes	intron (NM_001270393, intron 3 of 7)	L1PB2|LINE|L1	-40957	NM_032471	5570	Hs.741340	NM_032471	ENSG00000135549	PKIB	PRKACN2	protein kinase (cAMP-dependent, catalytic) inhibitor beta	protein-coding	TSS-50kb	+	-41056	NM_181795	ENSG00000135549	PKIB			2.06831	0.0386108	848.44 ± 224.06	632.05 ± 209.18
peak57853	chr12	122205447	122205939	0	3	0.043956	Yes	intron (NM_001080825, intron 6 of 11)	intron (NM_001080825, intron 6 of 11)	25901	NM_019034	54509	Hs.707579	NM_019034	ENSG00000139725	RHOF	ARHF|RIF	ras homolog family member F (in filopodia)	protein-coding	INTRON;TSS-50kb	+;+	0;-37044	NM_001080825;NM_015048	ENSG00000188735;ENSG00000139718	TMEM120B;SETD1B			2.05665	0.0397203	236.89 ± 168.22	143.35 ± 62.71
peak246515	chr7	99867146	99868781	4	6	0.043956	Yes	intron (NR_028040, intron 1 of 5)	intron (NR_028040, intron 1 of 5)	1891	NR_028040	352954	Hs.556063	NM_178831	ENSG00000239521	GATS	STAG3OS	GATS, stromal antigen 3 opposite strand	protein-coding	TSS-50kb;INTRON	+;-	-37460;0	NM_001004351;NR_028040	ENSG00000214300;NO_ENSEMBL	SPDYE3;NO_SYMBOL			2.05281	0.0400911	503.94 ± 195.29	428.44 ± 195.47
peak52511	chr12	78622925	78623891	4	6	0.043956	Yes	Intergenic	Intergenic	398339	NM_014903	89795	Hs.655301	NM_014903	ENSG00000067798	NAV3	POMFIL1|STEERIN3|unc53H3	neuron navigator 3	protein-coding									2.05231	0.0401391	475.10 ± 284.50	269.03 ± 63.63
peak138698	chr21	43373488	43374578	4	6	0.043956	Yes	promoter-TSS (NM_015500)	promoter-TSS (NM_015500)	-34	NM_015500	25966	Hs.473894	NM_015500	ENSG00000157617	C2CD2	C21orf25|C21orf258|TMEM24L	C2 calcium-dependent domain containing 2	protein-coding	TSS-200;TSS-50kb;TSS-50kb	-;-;-	135;27335;5743	NM_015500;NM_199050;NR_132773	ENSG00000157617;ENSG00000157617;NO_ENSEMBL	C2CD2;C2CD2;NO_SYMBOL			-2.04791	0.0405686	447.16 ± 170.86	432.53 ± 115.50
peak16998	chr1	230024468	230025283	0	3	0.043956	Yes	Intergenic	HERV16-int|LTR|ERVL	-168660	NM_001291866	2590	Hs.743964	NM_004481	ENSG00000143641	GALNT2	GalNAc-T2	polypeptide N-acetylgalactosaminyltransferase 2	protein-coding									-2.01244	0.0441732	2397.16 ± 701.53	2839.81 ± 639.02
peak21176	chr10	32620968	32621956	2	5	0.0405594	Yes	intron (NM_001282391, intron 1 of 13)	MLT1F1|LTR|ERVL-MaLR	14514	NM_001272019	80314	Hs.167805	NM_025209	ENSG00000120616	EPC1	Epl1	enhancer of polycomb homolog 1 (Drosophila)	protein-coding	TSS-50kb	+	-14929	NR_104163	NO_ENSEMBL	NO_SYMBOL			2.00558	0.0449012	1407.58 ± 584.93	1055.74 ± 301.21
peak103796	chr18	71948355	71950754	4	6	0.043956	Yes	intron (NM_148923, intron 1 of 4)	intron (NM_148923, intron 1 of 4)	9696	NM_001914	1528	Hs.465413	NM_001914	ENSG00000166347	CYB5A	CYB5|MCB5	cytochrome b5 type A (microsomal)	protein-coding	TSS-50kb;INTRON	+;-	-33655;0	NM_001174123;NM_148923	ENSG00000206043;ENSG00000166347	C18orf63;CYB5A			-2.001	0.0453924	527.86 ± 198.81	613.14 ± 308.32
