# Supplementary material for: ATAC-seq reveals alterations in open chromatin in pancreatic islets from subjects with type 2 diabetes
Source: Sci Rep. 2019 May 23;9:7785. doi: 10.1038/s41598-019-44076-8 (PMC6533306; doi:10.1038/s41598-019-44076-8)
Supplement: Supplementary file 16 — Table S16 [file 41598_2019_44076_MOESM16_ESM.xlsx]

## Sheet: Sheet1
Supplemental Table 16: Islet ATAC-seq peaks that are both differential in T2D islets based on R Diffbind and edgeR packages [24] and more prevalent in T2D versus non-diabetic donors based on Fisher’s exact test.
PeakID	Chromosome	Start	End	n non-diabetic	n T2D	n Total	P-value (Fisher's exact test)	Fold change (Diffbind)	P-value (Diffbind)	Annotation	Detailed.Annotation	Distance.to.TSS	Nearest.PromoterID	Entrez.ID	Nearest.Unigene	Nearest.Refseq	Nearest.Ensembl	Gene.Name	Gene.Alias	Gene.Description	Gene.Type	H3K27ac	H3K27me3	H3K36me3	H3K4me1	H3K4me3	H3K9me3	Dist.Group	Dist.Strand	Dist.Distance	Dist.RefSeq	Dist.ENSEMBL	Dist.Symbol	EncodeMatch
peak120317	chr2	153683105	153683907	0	3	3	0.043956	1.41	6.37e-05	Intergenic	Intergenic	109099	NR_024526	151188	Hs.643580	NM_152522	ENSG00000177917	ARL6IP6	AIP-6|PFAAP1	ADP-ribosylation factor like GTPase 6 interacting protein 6	protein-coding	FALSE	FALSE	FALSE	FALSE	FALSE	FALSE
peak79657	chr14	87519033	87519482	0	3	3	0.043956	1.28	0.000442	Intergenic	LTR40b|LTR|ERVL	147136	NR_038445	283585	Hs.381998	NR_038445	ENSG00000258804	LOC283585	-	uncharacterized LOC283585	ncRNA	FALSE	FALSE	FALSE	FALSE	FALSE	FALSE
peak130304	chr2	230995359	230996322	2	6	8	0.00699301	1.36	0.000574	Intergenic	Intergenic	-62126	NM_152527	151473	Hs.504317	NM_152527	ENSG00000163053	SLC16A14	MCT14	solute carrier family 16, member 14	protein-coding	FALSE	FALSE	FALSE	FALSE	FALSE	FALSE
peak246962	chr7	106572725	106573273	6	0	6	0.0277722	-1.24	0.000883	Intergenic	Intergenic	67075	NM_002649	5294	Hs.32942	NM_002649	ENSG00000105851	PIK3CG	PI3CG|PI3K|PI3Kgamma|PIK3|p110gamma|p120-PI3K	phosphatidylinositol-4,5-bisphosphate 3-kinase, catalytic subunit gamma	protein-coding	FALSE	FALSE	FALSE	TRUE	FALSE	FALSE
peak48493	chr12	45801011	45802050	0	3	3	0.043956	1.54	0.000956	intron (NM_001142678, intron 15 of 19)	MIRb|SINE|MIR	115065	NM_001142678	196527	Hs.505339	NM_001025356	ENSG00000177119	ANO6	BDPLT7|SCTS|TMEM16F	anoctamin 6	protein-coding	FALSE	FALSE	FALSE	FALSE	FALSE	FALSE
peak280978	chr9	139141816	139142465	0	3	3	0.043956	1.36	0.00191	Intergenic	CpG	-4454	NM_181701	169714	Hs.144073	NM_181701	ENSG00000165661	QSOX2	QSCN6L1|SOXN	quiescin Q6 sulfhydryl oxidase 2	protein-coding	TRUE	FALSE	FALSE	FALSE	FALSE	FALSE	TSS-50kb;TSS-50kb;TSS-50kb	-;-;-	47237;45286;4554	NM_014564;NM_178138;NM_181701	ENSG00000107187;ENSG00000107187;ENSG00000165661	LHX3;LHX3;QSOX2	DNaseOnly
peak46968	chr12	31794107	31795008	0	3	3	0.043956	1.28	0.00196	Intergenic	MER41D|LTR|ERV1	-5536	NM_001135864	254013	Hs.740628	NM_173802	ENSG00000139160	METTL20	C12orf72	methyltransferase like 20	protein-coding	FALSE	FALSE	FALSE	FALSE	FALSE	FALSE	TSS-50kb;TSS-50kb;TSS-50kb	+;+;+	-18150;-5635;-17662	NM_001135863;NM_001135864;NM_173802	ENSG00000139160;ENSG00000139160;ENSG00000139160	ETFBKMT;ETFBKMT;ETFBKMT
peak33542	chr11	35287266	35288059	0	3	3	0.043956	1.81	0.00214	intron (NM_001195728, intron 10 of 11)	intron (NM_001195728, intron 10 of 11)	127246	NM_001202556	960	Hs.502328	NM_000610	ENSG00000026508	CD44	CDW44|CSPG8|ECMR-III|HCELL|HUTCH-I|IN|LHR|MC56|MDU2|MDU3|MIC4|Pgp1	CD44 molecule (Indian blood group)	protein-coding	FALSE	FALSE	FALSE	FALSE	FALSE	FALSE	INTRON	-	0	NM_001195728	ENSG00000110436	SLC1A2	FAIREOnly
peak138212	chr21	37077639	37078208	0	3	3	0.043956	1.4	0.00243	Intergenic	Intergenic	-15089	NR_030414	768219		NR_030414	ENSG00000211590	MIR802	MIRN802|hsa-mir-802	microRNA 802	ncRNA	FALSE	FALSE	FALSE	FALSE	FALSE	FALSE	TSS-50kb	+	-15188	NR_030414	NO_ENSEMBL	NO_SYMBOL
peak18376	chr10	639647	640336	0	3	3	0.043956	1.61	0.00278	intron (NM_014974, intron 1 of 36)	intron (NM_014974, intron 1 of 36)	47726	NR_049884	100847086		NR_049884	ENSG00000263511	MIR5699	mir-5699	microRNA 5699	ncRNA	FALSE	FALSE	FALSE	FALSE	FALSE	FALSE	INTRON	-	0	NM_014974	ENSG00000151240	DIP2C	OpenChrom
peak237904	chr7	18356886	18357577	0	3	3	0.043956	1.27	0.00282	intron (NM_001204144, intron 2 of 12)	intron (NM_001204144, intron 2 of 12)	-178137	NM_001204146	9734	Hs.196054	NM_014707	ENSG00000048052	HDAC9	HD7|HD7b|HD9|HDAC|HDAC7|HDAC7B|HDAC9B|HDAC9FL|HDRP|MITR	histone deacetylase 9	protein-coding	FALSE	FALSE	FALSE	FALSE	FALSE	FALSE	INTRON	+	0	NM_001204144	ENSG00000048052	HDAC9	FAIREOnly
peak19857	chr10	17776491	17777807	2	5	7	0.0405594	1.23	0.00292	Intergenic	LTR40a|LTR|ERVL	-17111	NM_001098844	653567	Hs.564139	NM_001013629	ENSG00000148483	TMEM236	FAM23A|FAM23B|bA162I21.2|bA16O1.2	transmembrane protein 236	protein-coding	FALSE	FALSE	FALSE	FALSE	FALSE	FALSE	TSS-50kb	+	-17210	NM_001098844	ENSG00000148483	TMEM236
peak163619	chr3	183094853	183095830	0	3	3	0.043956	1.32	0.00293	intron (NM_015078, intron 3 of 29)	L2b|LINE|L2	50715	NM_015078	23101	Hs.208267	NM_015078	ENSG00000053524	MCF2L2	ARHGEF22	MCF.2 cell line derived transforming sequence-like 2	protein-coding	TRUE	FALSE	FALSE	FALSE	FALSE	FALSE
peak158730	chr3	151348727	151349933	2	5	7	0.0405594	1.11	0.00388	intron (NR_031678, intron 2 of 4)	intron (NR_031678, intron 2 of 4)	2010	NR_031678	100313773		NR_031678	ENSG00000221801	MIR548H2	MIR548H-2|MIRN548H2	microRNA 548h-2	ncRNA	FALSE	FALSE	FALSE	FALSE	FALSE	FALSE	INTRON	+	0	NR_031678	NO_ENSEMBL	NO_SYMBOL
peak195449	chr5	18881734	18882781	0	3	3	0.043956	0.77	0.00657	Intergenic	Intergenic	1004123	NM_001291957	1016	Hs.317632	NM_004934	ENSG00000145526	CDH18	CDH14|CDH14L|CDH24	cadherin 18, type 2	protein-coding	FALSE	FALSE	FALSE	TRUE	FALSE	FALSE
peak211703	chr5	142436060	142436932	5	0	5	0.043956	-0.95	0.00675	intron (NM_015071, intron 16 of 22)	intron (NM_015071, intron 16 of 22)	-135569	NR_046816	100874372	Hs.666717	NR_046816	ENSG00000230789	ARHGAP26-IT1	-	ARHGAP26 intronic transcript 1	ncRNA	TRUE	FALSE	FALSE	TRUE	FALSE	FALSE	INTRON	+	0	NM_015071	ENSG00000145819	ARHGAP26	FAIREOnly
peak21750	chr10	44357634	44358195	0	3	3	0.043956	1.07	0.0077	intron (NR_038268, intron 2 of 4)	MIR|SINE|MIR	3056	NR_038268	100506835	Hs.462615	NR_038268	ENSG00000226808	LINC00840	-	long intergenic non-protein coding RNA 840	ncRNA	FALSE	FALSE	FALSE	FALSE	FALSE	FALSE	TSS-50kb	+	-46937	NR_033846	NO_ENSEMBL	NO_SYMBOL
peak87653	chr16	56661109	56661668	0	3	3	0.043956	1.68	0.0081	TTS (NM_175617)	TTS (NM_175617)	1804	NM_175617	4493	Hs.744893	NM_175617		MT1E	MT-1E|MT-IE|MT1|MTD	metallothionein 1E	protein-coding	FALSE	FALSE	FALSE	FALSE	FALSE	FALSE	TSS-50kb;TSS-50kb;TSS-50kb;TSS-50kb;TTS+10kb;TSS-50kb;TTS+10kb;TSS-50kb;TSS-50kb;TSS-50kb;TSS-50kb	+;+;+;+;+;+;+;+;+;+;+	-11289;-24522;-30566;-42437;465;-5245;8759;-16427;-16310;-8362;-48739	NM_005946;NM_005947;NM_005949;NM_005951;NM_175617;NM_176870;NR_001447;NR_003658;NR_027781;NR_036677;NR_104046	ENSG00000205362;ENSG00000169688;ENSG00000198417;ENSG00000205358;ENSG00000169715;ENSG00000205364;NO_ENSEMBL;NO_ENSEMBL;NO_ENSEMBL;NO_ENSEMBL;NO_ENSEMBL	MT1A;MT1B;MT1F;MT1H;MT1E;MT1M;NO_SYMBOL;NO_SYMBOL;NO_SYMBOL;NO_SYMBOL;NO_SYMBOL
peak244315	chr7	84041229	84042216	0	3	3	0.043956	0.67	0.00956	Intergenic	Intergenic	-120069	NR_110080	101927378	Hs.539042	NR_110079	ENSG00000235139	LOC101927378	-	uncharacterized LOC101927378	ncRNA	FALSE	FALSE	FALSE	FALSE	FALSE	FALSE
peak138213	chr21	37092704	37093475	0	3	3	0.043956	0.97	0.0101	promoter-TSS (NR_030414)	promoter-TSS (NR_030414)	77	NR_030414	768219		NR_030414	ENSG00000211590	MIR802	MIRN802|hsa-mir-802	microRNA 802	ncRNA	FALSE	FALSE	FALSE	FALSE	FALSE	FALSE	TSS-200	+	-22	NR_030414	NO_ENSEMBL	NO_SYMBOL
peak171304	chr4	46406763	46407535	5	0	5	0.043956	-0.85	0.0116	Intergenic	L1PA6|LINE|L1	-15093	NM_000807	2555	Hs.48372	NM_000807	ENSG00000151834	GABRA2	-	gamma-aminobutyric acid (GABA) A receptor, alpha 2	protein-coding	FALSE	FALSE	FALSE	FALSE	FALSE	FALSE	TSS-50kb;TSS-50kb	-;-	15194;15854	NM_000807;NM_001114175	ENSG00000151834;ENSG00000151834	GABRA2;GABRA2
peak283036	chrX	56596026	56596749	0	4	4	0.010989	0.79	0.0119	Intergenic	Intergenic	6362	NM_013444	29978	Hs.179309	NM_013444		UBQLN2	ALS15|CHAP1|DSK2|HRIHFB2157|N4BP4|PLIC2	ubiquilin 2	protein-coding	FALSE	FALSE	FALSE	FALSE	FALSE	FALSE	TTS+10kb	+	3046	NM_013444	ENSG00000188021	UBQLN2	OpenChrom
peak219841	chr6	62605470	62607389	0	3	3	0.043956	0.63	0.0122	intron (NM_152688, intron 5 of 8)	intron (NM_152688, intron 5 of 8)	322422	NM_001190706	100463487		NM_001190706		MTRNR2L9	HN9	MT-RNR2-like 9	protein-coding	FALSE	FALSE	FALSE	FALSE	FALSE	FALSE	INTRON	-	0	NM_152688	ENSG00000112232	KHDRBS2
peak235961	chr7	7900654	7901487	4	6	10	0.043956	1.46	0.0124	intron (NM_001302349, intron 3 of 3)	intron (NM_001302349, intron 3 of 3)	-107303	NM_138426	113263	Hs.131673	NM_138426	ENSG00000106415	GLCCI1	FAM117C|GCTR|GIG18|TSSN1	glucocorticoid induced 1	protein-coding	FALSE	FALSE	FALSE	TRUE	FALSE	FALSE	INTRON	+	0	NM_001302349	ENSG00000219545	UMAD1	FAIREOnly
peak57683	chr12	120151377	120151823	0	4	4	0.010989	1.11	0.0129	promoter-TSS (NR_031589)	promoter-TSS (NR_031589)	-71	NR_031589	100302274		NR_031589	ENSG00000221323	MIR1178	MIRN1178|hsa-mir-1178	microRNA 1178	ncRNA	FALSE	FALSE	FALSE	FALSE	FALSE	FALSE	TSS-200	-	172	NR_031589	NO_ENSEMBL	NO_SYMBOL
peak49775	chr12	60130112	60132141	1	5	6	0.010989	0.82	0.0133	intron (NR_073056, intron 3 of 6)	intron (NR_073056, intron 3 of 6)	48009	NR_073056	9194	Hs.88156	NM_004731	ENSG00000118596	SLC16A7	MCT2	solute carrier family 16 (monocarboxylate transporter), member 7	protein-coding	FALSE	FALSE	FALSE	FALSE	FALSE	FALSE	INTRON	+	0	NR_073056	NO_ENSEMBL	NO_SYMBOL
peak181795	chr4	120056643	120057788	0	3	3	0.043956	0.97	0.0133	intron (NM_016599, intron 1 of 5)	intron (NM_016599, intron 1 of 5)	277	NM_016599	51778	Hs.732122	NM_016599	ENSG00000172399	MYOZ2	C4orf5|CMH16|CS-1	myozenin 2	protein-coding	FALSE	FALSE	FALSE	FALSE	FALSE	FALSE	INTRON	+	0	NM_016599	ENSG00000172399	MYOZ2
peak84451	chr15	77955821	77956895	5	0	5	0.043956	-0.82	0.0135	intron (NR_120361, intron 1 of 2)	intron (NR_120361, intron 1 of 2)	3965	NR_120362	101929478	Hs.569510	NR_120361	ENSG00000259281	LINGO1-AS2	-	LINGO1 antisense RNA 2	ncRNA	FALSE	FALSE	FALSE	FALSE	FALSE	FALSE	TSS-50kb;INTRON	-;+	31590;0	NM_032808;NR_120361	ENSG00000169783;NO_ENSEMBL	LINGO1;NO_SYMBOL	OpenChrom
peak183515	chr4	130905561	130906366	0	3	3	0.043956	0.84	0.014	Intergenic	Intergenic	-213331	NR_110753	101927282	Hs.407480	NR_110753	ENSG00000246876	LOC101927282	-	uncharacterized LOC101927282	ncRNA	FALSE	FALSE	FALSE	FALSE	FALSE	FALSE
peak27162	chr10	98320746	98321356	0	3	3	0.043956	0.99	0.015	intron (NM_020123, intron 4 of 14)	intron (NM_020123, intron 4 of 14)	25758	NM_020123	56889	Hs.500674	NM_020123	ENSG00000077147	TM9SF3	EP70-P-iso|SMBP	transmembrane 9 superfamily member 3	protein-coding	FALSE	FALSE	FALSE	TRUE	FALSE	FALSE	TSS-50kb;INTRON	-;-	47469;0	NM_012465;NM_020123	ENSG00000095587;ENSG00000077147	TLL2;TM9SF3	FAIREOnly
peak186226	chr4	147989791	147990343	0	3	3	0.043956	1.08	0.0156	Intergenic	Intergenic	-123033	NM_031956	83894	Hs.378893	NM_031956	ENSG00000137473	TTC29	NYD-SP14|TBPP2A	tetratricopeptide repeat domain 29	protein-coding	FALSE	FALSE	FALSE	FALSE	FALSE	FALSE
peak195383	chr5	18532375	18533564	0	3	3	0.043956	0.64	0.0162	Intergenic	LTR28|LTR|ERV1	-1145551	NR_033975	401177	Hs.508311	NR_033975	ENSG00000250822	LOC401177	-	uncharacterized LOC401177	ncRNA	FALSE	FALSE	FALSE	FALSE	FALSE	FALSE
peak232936	chr6	144511374	144512151	0	3	3	0.043956	1.58	0.0164	3' UTR (NM_003764, exon 2 of 2)	3' UTR (NM_003764, exon 2 of 2)	40109	NM_003764	8676	Hs.118958	NM_003764		STX11	FHL4|HLH4|HPLH4	syntaxin 11	protein-coding	FALSE	FALSE	FALSE	FALSE	FALSE	FALSE
peak131029	chr2	242838055	242838628	0	4	4	0.010989	1.04	0.0181	intron (NR_110220, intron 2 of 3)	intron (NR_110220, intron 2 of 3)	14828	NR_110220	101927289	Hs.130180	NR_110220	ENSG00000233806	LINC01237	-	long intergenic non-protein coding RNA 1237	ncRNA	TRUE	FALSE	FALSE	FALSE	FALSE	FALSE	TSS-50kb;TSS-50kb;INTRON	-;-;+	37385;37385;0	NM_005018;NM_005018;NR_110220	ENSG00000188389;ENSG00000276977;NO_ENSEMBL	PDCD1;PDCD1;NO_SYMBOL	OpenChrom
peak252647	chr7	147182493	147183371	0	3	3	0.043956	0.77	0.0181	intron (NR_031690, intron 1 of 2)	intron (NR_031690, intron 1 of 2)	72030	NR_031690	100302191		NR_031690	ENSG00000221494	MIR548I4	MIR548I-4|MIRN548I4|hsa-mir-548i-4	microRNA 548i-4	ncRNA	FALSE	FALSE	FALSE	FALSE	FALSE	FALSE	INTRON	-	0	NR_031690	NO_ENSEMBL	NO_SYMBOL
peak63222	chr13	59910989	59911667	0	3	3	0.043956	0.95	0.0187	Intergenic	Intergenic	-675524	NR_046539	100874195	Hs.664101	NR_046539	ENSG00000227528	DIAPH3-AS1	-	DIAPH3 antisense RNA 1	ncRNA	FALSE	FALSE	FALSE	FALSE	FALSE	FALSE
peak147112	chr3	56821207	56821716	0	3	3	0.043956	1.27	0.0188	intron (NM_001289698, intron 2 of 10)	intron (NM_001289698, intron 2 of 10)	-11717	NM_001128616	50650	Hs.476402	NM_019555	ENSG00000163947	ARHGEF3	GEF3|STA3|XPLN	Rho guanine nucleotide exchange factor 3	protein-coding	FALSE	FALSE	FALSE	FALSE	FALSE	FALSE	TSS-50kb;INTRON	-;-	11818;0	NM_001128616;NM_001289698	ENSG00000163947;ENSG00000163947	ARHGEF3;ARHGEF3
peak137575	chr21	30628397	30629309	1	5	6	0.010989	0.93	0.0199	intron (NR_027072, intron 1 of 1)	intron (NR_027072, intron 1 of 1)	-42263	NM_001186	571	Hs.154276	NM_001186	ENSG00000156273	BACH1	BACH-1|BTBD24	BTB and CNC homology 1, basic leucine zipper transcription factor 1	protein-coding	FALSE	FALSE	FALSE	FALSE	FALSE	FALSE	TSS-50kb;TSS-50kb;INTRON;TSS-50kb	+;+;+;+	-42362;-42983;0;-48771	NM_001186;NM_206866;NR_027072;NR_027655	ENSG00000156273;ENSG00000156273;NO_ENSEMBL;NO_ENSEMBL	BACH1;BACH1;NO_SYMBOL;NO_SYMBOL
peak251242	chr7	134889224	134890180	0	3	3	0.043956	1.54	0.02	intron (NM_014149, intron 5 of 14)	MER33|DNA|hAT-Charlie	2128	NR_106764	102465254		NR_106764	ENSG00000277138	MIR6509	hsa-mir-6509	microRNA 6509	ncRNA	FALSE	FALSE	TRUE	FALSE	FALSE	FALSE	TSS-50kb;TSS-50kb;TSS-50kb;TSS-50kb;TTS+10kb	-;-;-;+;-	34476;35577;34225;-27128;-2026	NM_001243752;NM_001243753;NM_024033;NM_182489;NR_106764	ENSG00000122783;ENSG00000122783;ENSG00000122783;ENSG00000146857;NO_ENSEMBL	C7orf49;C7orf49;C7orf49;STRA8;NO_SYMBOL	DNaseOnly
peak21176	chr10	32620968	32621956	2	5	7	0.0405594	1.07	0.0203	intron (NM_001282391, intron 1 of 13)	MLT1F1|LTR|ERVL-MaLR	14514	NM_001272019	80314	Hs.167805	NM_025209	ENSG00000120616	EPC1	Epl1	enhancer of polycomb homolog 1 (Drosophila)	protein-coding	TRUE	FALSE	FALSE	TRUE	FALSE	FALSE	TSS-50kb	+	-14929	NR_104163	NO_ENSEMBL	NO_SYMBOL
peak2022	chr1	29198304	29199164	9	1	10	0.001998	-0.76	0.0204	Intergenic	Intergenic	-14869	NM_001166005	2035	Hs.175437	NM_004437	ENSG00000159023	EPB41	4.1R|EL1|HE	erythrocyte membrane protein band 4.1	protein-coding	TRUE	FALSE	FALSE	TRUE	FALSE	FALSE	TTS+10kb;TSS-50kb;TSS-50kb	+;+;+	8627;-42453;-14968	NM_000911;NM_001166006;NM_001166007	ENSG00000116329;ENSG00000159023;ENSG00000159023	OPRD1;EPB41;EPB41	OpenChrom
peak89945	chr17	3543355	3543796	0	3	3	0.043956	1.54	0.0206	intron (NM_004937, intron 3 of 11)	intron (NM_004937, intron 3 of 11)	3814	NM_004937	1497	Hs.187667	NM_004937	ENSG00000040531	CTNS	CTNS-LSB|PQLC4	cystinosin, lysosomal cystine transporter	protein-coding	FALSE	FALSE	FALSE	FALSE	FALSE	FALSE	INTRON;TSS-50kb;TSS-50kb;TSS-50kb;TSS-50kb;TSS-50kb;TSS-50kb	+;-;-;+;-;-;-	0;3714;43341;-28295;30972;44552;47506	NM_004937;NM_013276;NM_018727;NM_031298;NM_080704;NM_080705;NM_080706	ENSG00000040531;ENSG00000197417;ENSG00000196689;ENSG00000127774;ENSG00000196689;ENSG00000196689;ENSG00000196689	CTNS;SHPK;TRPV1;EMC6;TRPV1;TRPV1;TRPV1
peak198702	chr5	38540277	38540773	2	5	7	0.0405594	0.83	0.0223	intron (NM_002310, intron 1 of 19)	intron (NM_002310, intron 1 of 19)	16223	NM_001127671	3977	Hs.133421	NM_002310	ENSG00000113594	LIFR	CD118|LIF-R|SJS2|STWS|SWS	leukemia inhibitory factor receptor alpha	protein-coding	FALSE	FALSE	FALSE	FALSE	FALSE	FALSE	INTRON;TSS-50kb	-;+	0;-16462	NM_002310;NR_103554	ENSG00000113594;NO_ENSEMBL	LIFR;NO_SYMBOL
peak140329	chr22	38256534	38257392	0	3	3	0.043956	1.02	0.0225	intron (NM_001242923, intron 5 of 10)	L2a|LINE|L2	11584	NM_001242923	51386	Hs.446852	NM_016091	ENSG00000100129	EIF3L	EIF3EIP|EIF3S11|EIF3S6IP|HSPC021|HSPC025|MSTP005	eukaryotic translation initiation factor 3, subunit L	protein-coding	FALSE	FALSE	TRUE	TRUE	FALSE	FALSE	TSS-50kb;TSS-50kb;TSS-50kb;TSS-50kb	+;-;-;-	-45291;16711;16686;13283	NM_033386;NM_138797;NR_030395;NR_030396	ENSG00000100139;ENSG00000100124;NO_ENSEMBL;NO_ENSEMBL	MICALL1;ANKRD54;NO_SYMBOL;NO_SYMBOL
peak84895	chr15	86131214	86131767	0	3	3	0.043956	1.07	0.0227	intron (NM_006738, intron 8 of 36)	intron (NM_006738, intron 8 of 36)	-31690	NM_001270546	11214	Hs.459211	NM_006738	ENSG00000170776	AKAP13	AKAP-13|AKAP-Lbc|ARHGEF13|BRX|HA-3|Ht31|LBC|PRKA13|PROTO-LB|PROTO-LBC|c-lbc|p47	A kinase (PRKA) anchor protein 13	protein-coding	FALSE	FALSE	FALSE	FALSE	FALSE	FALSE	TSS-50kb;INTRON	+;+	-31790;0	NM_001270546;NM_006738	ENSG00000170776;ENSG00000170776	AKAP13;AKAP13
peak9757	chr1	118172428	118174680	2	5	7	0.0405594	1.39	0.025	Intergenic	Intergenic	24950	NM_017709	54855	Hs.356216	NM_017709	ENSG00000183508	FAM46C	-	family with sequence similarity 46, member C	protein-coding	FALSE	FALSE	FALSE	FALSE	FALSE	FALSE	TTS+10kb;TSS-50kb	+;-	2644;24850	NM_017709;NR_121626	ENSG00000183508;NO_ENSEMBL	FAM46C;NO_SYMBOL	DNaseOnly
peak239717	chr7	36255683	36256162	0	3	3	0.043956	0.87	0.0254	intron (NM_030636, intron 2 of 7)	intron (NM_030636, intron 2 of 7)	63087	NM_030636	80820	Hs.487994	NM_030636	ENSG00000122547	EEPD1	HSPC107	endonuclease/exonuclease/phosphatase family domain containing 1	protein-coding	FALSE	FALSE	FALSE	FALSE	FALSE	FALSE	INTRON	+	0	NM_030636	ENSG00000122547	EEPD1
peak283130	chrX	65205686	65206392	2	5	7	0.0405594	0.81	0.0265	Intergenic	Intergenic	-32673	NR_029637	407008		NR_029637	ENSG00000207939	MIR223	MIRN223|miRNA223|mir-223	microRNA 223	ncRNA	FALSE	FALSE	FALSE	FALSE	FALSE	FALSE	TSS-50kb	+	-32772	NR_029637	NO_ENSEMBL	NO_SYMBOL	Valid
peak214493	chr5	171878735	171879356	0	3	3	0.043956	0.97	0.0265	intron (NM_001308175, intron 1 of 12)	intron (NM_001308175, intron 1 of 12)	2481	NM_001308175	285590	Hs.285666	NM_001017995	ENSG00000174705	SH3PXD2B	FAD49|FTHS|HOFI|KIAA1295|TKS4|TSK4	SH3 and PX domains 2B	protein-coding	FALSE	FALSE	FALSE	FALSE	FALSE	FALSE	INTRON	-	0	NM_001308175	ENSG00000174705	SH3PXD2B	OpenChrom
peak31577	chr11	21562902	21563999	0	3	3	0.043956	0.63	0.0271	intron (NM_001288713, intron 17 of 20)	MIR|SINE|MIR	-651271	NM_213599	203859	Hs.154329	NM_213599	ENSG00000171714	ANO5	GDD1|LGMD2L|TMEM16E	anoctamin 5	protein-coding	FALSE	FALSE	FALSE	TRUE	FALSE	FALSE
peak71065	chr13	106042037	106042638	0	3	3	0.043956	0.7	0.0275	Intergenic	MER5B|DNA|hAT-Charlie	-75878	NM_001161814	267012	Hs.381382	NM_172370	ENSG00000182346	DAOA	LG72|SG72	D-amino acid oxidase activator	protein-coding	FALSE	FALSE	FALSE	FALSE	FALSE	FALSE
peak120338	chr2	153777246	153777857	0	3	3	0.043956	0.72	0.0276	Intergenic	Intergenic	203145	NR_024526	151188	Hs.643580	NM_152522	ENSG00000177917	ARL6IP6	AIP-6|PFAAP1	ADP-ribosylation factor like GTPase 6 interacting protein 6	protein-coding	FALSE	FALSE	FALSE	FALSE	FALSE	FALSE
peak62803	chr13	57353251	57354303	0	3	3	0.043956	0.68	0.0282	Intergenic	L1M2a|LINE|L1	-361275	NM_001130407	729250	Hs.525056	NM_001130407	ENSG00000234278	PRR20E	-	proline rich 20E	protein-coding	FALSE	TRUE	FALSE	FALSE	FALSE	FALSE
peak250828	chr7	129926544	129927023	0	3	3	0.043956	1.24	0.0283	intron (NM_001869, intron 10 of 10)	intron (NM_001869, intron 10 of 10)	-6190	NM_001163446	51200	Hs.93764	NM_016352	ENSG00000128510	CPA4	CPA3	carboxypeptidase A4	protein-coding	FALSE	FALSE	FALSE	FALSE	FALSE	FALSE	TSS-50kb;INTRON	+;+	-6289;0	NM_001163446;NM_001869	ENSG00000128510;ENSG00000158516	CPA4;CPA2
peak79818	chr14	89058026	89058629	0	3	3	0.043956	0.64	0.0295	intron (NM_207660, intron 9 of 13)	MIR|SINE|MIR	-2402	NM_207662	79882	Hs.686171	NM_024824	ENSG00000100722	ZC3H14	MSUT-2|NY-REN-37|SUT2|UKp68	zinc finger CCCH-type containing 14	protein-coding	TRUE	FALSE	FALSE	TRUE	FALSE	FALSE	TSS-50kb;TSS-50kb	-;+	37306;-2501	NM_007039;NM_207662	ENSG00000070778;ENSG00000100722	PTPN21;ZC3H14	FAIREOnly
peak140750	chr22	43277978	43278846	2	5	7	0.0405594	1.04	0.0299	intron (NM_007229, intron 6 of 10)	intron (NM_007229, intron 6 of 10)	-25004	NM_014570	26286	Hs.685225	NM_014570	ENSG00000242247	ARFGAP3	ARFGAP1	ADP-ribosylation factor GTPase activating protein 3	protein-coding	FALSE	FALSE	FALSE	FALSE	FALSE	FALSE	TSS-50kb;INTRON	-;-	25105;0	NM_001142293;NM_007229	ENSG00000242247;ENSG00000100266	ARFGAP3;PACSIN2	OpenChrom
peak268419	chr8	117791664	117792181	0	3	3	0.043956	0.8	0.0303	Intergenic	Intergenic	13181	NM_032334	84294	Hs.86970	NM_032334	ENSG00000147679	UTP23	C8orf53	UTP23, small subunit (SSU) processome component, homolog (yeast)	protein-coding	FALSE	FALSE	FALSE	FALSE	FALSE	FALSE	TSS-50kb;TTS+10kb	-;+	23961;5102	NM_003756;NM_032334	ENSG00000147677;ENSG00000147679	EIF3H;UTP23
peak281215	chrX	4444193	4444687	0	3	3	0.043956	0.74	0.0308	Intergenic	MER47B|DNA|TcMar-Tigger	107173	NR_110390	101928201	Hs.586488	NR_110390	ENSG00000236513	LOC101928201	-	uncharacterized LOC101928201	ncRNA	FALSE	FALSE	FALSE	FALSE	FALSE	FALSE							OpenChrom
peak117134	chr2	131384663	131385019	0	4	4	0.010989	1.11	0.0329	intron (NM_001277083, intron 6 of 14)	intron (NM_001277083, intron 6 of 14)	15735	NM_001277083	653781	Hs.558829	NM_001277083	ENSG00000222038	POTEJ	POTE2beta	POTE ankyrin domain family, member J	protein-coding	FALSE	FALSE	FALSE	FALSE	FALSE	FALSE	TSS-50kb;TSS-50kb;INTRON	-;-;+	26693;27794;0	NM_001079530;NM_001270420;NM_001277083	ENSG00000152093;ENSG00000136698;ENSG00000222038	CFC1B;CFC1;POTEJ
peak138823	chr21	44502333	44504125	0	3	3	0.043956	1.25	0.0332	Intergenic	Intergenic	-6757	NM_001178008	875	Hs.533013	NM_000071	ENSG00000160200	CBS	HIP4	cystathionine-beta-synthase	protein-coding	FALSE	FALSE	FALSE	FALSE	FALSE	FALSE	TSS-50kb;TTS+10kb;TSS-50kb	-;-;-	7290;-9936;6858	NM_000071;NM_001025204;NM_001178009	ENSG00000160200;ENSG00000160201;ENSG00000160200	CBS;U2AF1;CBS
peak266019	chr8	105471027	105472073	4	6	10	0.043956	0.9	0.0334	intron (NM_001385, intron 1 of 9)	intron (NM_001385, intron 1 of 9)	7727	NM_001385	1807	Hs.443161	NM_001385	ENSG00000147647	DPYS	DHP|DHPase	dihydropyrimidinase	protein-coding	FALSE	FALSE	FALSE	FALSE	FALSE	FALSE	INTRON	-	0	NM_001385	ENSG00000147647	DPYS
peak281947	chrX	21774862	21775476	0	4	4	0.010989	0.73	0.0335	intron (NR_045617, intron 1 of 5)	intron (NR_045617, intron 1 of 5)	1109	NM_014332	23676	Hs.86492	NM_014332	ENSG00000091482	SMPX	DFN6|DFNX4	small muscle protein, X-linked	protein-coding	FALSE	FALSE	FALSE	FALSE	FALSE	FALSE	INTRON	-	0	NR_045617	NO_ENSEMBL	NO_SYMBOL
peak85072	chr15	90310812	90311862	0	3	3	0.043956	0.88	0.0336	Intergenic	Intergenic	-8252	NM_001039958	145873	Hs.37311	NM_001039958	ENSG00000188095	MESP2	SCDO2|bHLHc6	mesoderm posterior bHLH transcription factor 2	protein-coding	TRUE	FALSE	FALSE	FALSE	FALSE	FALSE	TSS-50kb;TSS-50kb	+;-	-8351;16898	NM_001039958;NM_018670	ENSG00000188095;ENSG00000166823	MESP2;MESP1	DNaseOnly
peak219420	chr6	56268973	56270337	5	0	5	0.043956	-0.8	0.0346	Intergenic	(TTTA)n|Simple_repeat|Simple_repeat	-157277	NM_030820	81578	Hs.47629	NM_030820	ENSG00000124749	COL21A1	COLA1L|FP633|dJ682J15.1|dJ708F5.1	collagen, type XXI, alpha 1	protein-coding	FALSE	FALSE	FALSE	TRUE	FALSE	FALSE							FAIREOnly
peak269938	chr8	129339014	129339697	0	4	4	0.010989	0.75	0.0351	Intergenic	Intergenic	176994	NR_031613	100302281		NR_031613	ENSG00000221261	MIR1208	MIRN1208|hsa-mir-1208	microRNA 1208	ncRNA	FALSE	FALSE	FALSE	FALSE	FALSE	FALSE
peak186197	chr4	147831537	147832985	0	3	3	0.043956	0.51	0.0354	intron (NM_031956, intron 4 of 12)	intron (NM_031956, intron 4 of 12)	34773	NM_001300761	83894	Hs.378893	NM_031956	ENSG00000137473	TTC29	NYD-SP14|TBPP2A	tetratricopeptide repeat domain 29	protein-coding	FALSE	FALSE	FALSE	FALSE	FALSE	FALSE	INTRON	-	0	NM_031956	ENSG00000137473	TTC29
peak237885	chr7	18259555	18260528	0	3	3	0.043956	0.55	0.0379	intron (NM_001204144, intron 2 of 12)	intron (NM_001204144, intron 2 of 12)	-93110	NR_031635	100302140		NR_031635	ENSG00000221393	MIR1302-6	MIRN1302-6|hsa-mir-1302-6	microRNA 1302-6	ncRNA	FALSE	FALSE	FALSE	TRUE	FALSE	FALSE	INTRON	+	0	NM_001204144	ENSG00000048052	HDAC9
peak146720	chr3	50642405	50643634	4	6	10	0.043956	1.03	0.0387	TTS (NM_013324)	TTS (NM_013324)	6242	NM_013324	1154	Hs.655334	NM_013324	ENSG00000114737	CISH	BACTS2|CIS|CIS-1|G18|SOCS	cytokine inducible SH2-containing protein	protein-coding	TRUE	FALSE	FALSE	TRUE	FALSE	FALSE	TSS-50kb;TSS-50kb;TSS-50kb;TSS-50kb;TTS+10kb	-;-;+;+;-	34663;37898;-6140;-11641;-964	NM_001171741;NM_001171743;NM_001243926;NM_004635;NM_013324	ENSG00000088543;ENSG00000088543;ENSG00000114738;ENSG00000114738;ENSG00000114737	C3orf18;C3orf18;MAPKAPK3;MAPKAPK3;CISH	Valid
peak140179	chr22	36616513	36616988	5	0	5	0.043956	-0.86	0.0389	Intergenic	MLT2B3|LTR|ERVL	-15872	NM_030643	80832	Hs.115099	NM_030643	ENSG00000100336	APOL4	APOL-IV|APOLIV	apolipoprotein L, 4	protein-coding	FALSE	FALSE	FALSE	FALSE	TRUE	FALSE	TSS-50kb;TSS-50kb;TTS+10kb	+;-;-	-32466;15972;-5604	NM_001136541;NM_030643;NM_145637	ENSG00000100342;ENSG00000100336;ENSG00000128335	APOL1;APOL4;APOL2
peak87659	chr16	56700084	56702392	2	5	7	0.0405594	1.31	0.0393	exon (NM_005950, exon 2 of 3)	exon (NM_005950, exon 2 of 3)	739	NM_001301267	4495	Hs.433391	NM_005950	ENSG00000125144	MT1G	MT1|MT1K	metallothionein 1G	protein-coding	FALSE	TRUE	FALSE	FALSE	FALSE	FALSE	TTS+10kb;EXON;TSS-50kb;TSS-50kb;TSS-50kb	+;-;+;+;+	8124;0;-2587;-15243;-8889	NM_005949;NM_005950;NM_005951;NM_005952;NR_104046	ENSG00000198417;ENSG00000125144;ENSG00000205358;ENSG00000187193;NO_ENSEMBL	MT1F;MT1G;MT1H;MT1X;NO_SYMBOL	DNaseOnly
peak30618	chr11	11996784	11997284	0	3	3	0.043956	0.74	0.0396	intron (NM_015881, intron 4 of 7)	intron (NM_015881, intron 4 of 7)	33152	NM_001018057	27122	Hs.292156	NM_013253	ENSG00000050165	DKK3	REIC|RIG	dickkopf WNT signaling pathway inhibitor 3	protein-coding	FALSE	FALSE	FALSE	FALSE	FALSE	FALSE	INTRON	-	0	NM_015881	ENSG00000050165	DKK3
peak252484	chr7	146011553	146012853	0	3	3	0.043956	0.53	0.0396	intron (NM_014141, intron 1 of 23)	L1MA7|LINE|L1	198750	NM_014141	26047	Hs.655684	NM_014141	ENSG00000174469	CNTNAP2	AUTS15|CASPR2|CDFE|NRXN4|PTHSL1	contactin associated protein-like 2	protein-coding	FALSE	FALSE	FALSE	FALSE	FALSE	FALSE
peak35973	chr11	65193840	65196183	3	6	9	0.0277722	0.88	0.0401	non-coding (NR_131012, exon 1 of 1)	non-coding (NR_131012, exon 1 of 1)	4743	NR_028272	283131	Hs.523789	NR_002802		NEAT1	LINC00084|NCRNA00084|TncRNA|VINC	nuclear paraspeckle assembly transcript 1 (non-protein coding)	ncRNA	TRUE	FALSE	FALSE	TRUE	TRUE	FALSE	TSS-50kb;TSS-50kb;TSS-50kb;TTS+10kb;TSS-50kb	-;-;-;+;+	44968;45256;43867;1110;-17016	NM_001077241;NM_001278250;NM_001278251;NR_028272;NR_030343	ENSG00000162241;ENSG00000162241;ENSG00000162241;NO_ENSEMBL;NO_ENSEMBL	SLC25A45;SLC25A45;SLC25A45;NO_SYMBOL;NO_SYMBOL
peak183778	chr4	132488083	132489095	0	3	3	0.043956	0.68	0.0408	Intergenic	MER68-int|LTR|ERVL	-197404	NR_125883	101927305	Hs.507924	NR_125883		LOC101927305	-	uncharacterized LOC101927305	ncRNA	FALSE	FALSE	FALSE	FALSE	FALSE	FALSE
peak42223	chr11	126202138	126202484	0	3	3	0.043956	1.07	0.0418	intron (NM_014026, intron 3 of 5)	intron (NM_014026, intron 3 of 5)	23171	NR_033839	399972	Hs.585206	NR_033839		ST3GAL4-AS1	DCPS-AS1	ST3GAL4 antisense RNA 1 (head to head)	ncRNA	FALSE	FALSE	TRUE	FALSE	FALSE	FALSE	TSS-50kb;TSS-50kb;INTRON;TTS+10kb	+;+;+;-	-22476;-23069;0;-9400	NM_001254757;NM_006278;NM_014026;NR_033839	ENSG00000110080;ENSG00000110080;ENSG00000110063;NO_ENSEMBL	ST3GAL4;ST3GAL4;DCPS;NO_SYMBOL	DNaseOnly
peak71709	chr13	110631558	110631955	0	3	3	0.043956	0.74	0.042	Intergenic	L1MD3|LINE|L1	-73875	NR_126387	104355146	Hs.508690	NR_126387	ENSG00000231428	LINC00396	-	long intergenic non-protein coding RNA 396	ncRNA	FALSE	FALSE	FALSE	FALSE	FALSE	FALSE							DNaseOnly
peak92607	chr17	55791959	55792649	7	1	8	0.0405594	-0.86	0.0429	Intergenic	Intergenic	30386	NM_001282544	101927581	Hs.540784	NM_001282544	ENSG00000166329	CCDC182	-	coiled-coil domain containing 182	protein-coding	FALSE	FALSE	FALSE	FALSE	FALSE	FALSE							Valid
peak254659	chr8	10117477	10118362	2	5	7	0.0405594	0.81	0.0433	intron (NM_001135671, intron 3 of 5)	intron (NM_001135671, intron 3 of 5)	164858	NM_001135671	4482	Hs.490981	NM_012331	ENSG00000175806	MSRA	PMSR	methionine sulfoxide reductase A	protein-coding	FALSE	FALSE	FALSE	FALSE	FALSE	FALSE	INTRON	+	0	NM_001135671	ENSG00000175806	MSRA	DNaseOnly
peak33514	chr11	35137997	35139490	4	6	10	0.043956	0.97	0.044	Intergenic	Intergenic	20835	NR_120528	100507144	Hs.673491	NR_120528	ENSG00000255521	LOC100507144	-	uncharacterized LOC100507144	ncRNA	TRUE	FALSE	FALSE	TRUE	FALSE	FALSE	TSS-50kb	+	-21772	NM_001001392	ENSG00000026508	CD44	FAIREOnly
peak169762	chr4	35526380	35527413	2	5	7	0.0405594	0.77	0.0442	Intergenic	LTR1|LTR|ERV1	-718841	NR_122079	439933	Hs.591071	NR_122079	ENSG00000247193	LOC439933	-	uncharacterized LOC439933	ncRNA	FALSE	TRUE	FALSE	FALSE	FALSE	FALSE
peak220182	chr6	64354861	64355299	0	3	3	0.043956	0.82	0.0448	intron (NM_001290260, intron 1 of 3)	AluJb|SINE|Alu	-1351	NM_015153	23469	Hs.348921	NM_015153	ENSG00000118482	PHF3	-	PHD finger protein 3	protein-coding	FALSE	FALSE	FALSE	TRUE	FALSE	FALSE	TSS-1500	+	-1450	NM_015153	ENSG00000118482	PHF3
peak76873	chr14	56574221	56575459	0	3	3	0.043956	0.52	0.0449	Intergenic	Intergenic	-10253	NM_021255	57161	Hs.657926	NM_021255	ENSG00000139946	PELI2	-	pellino E3 ubiquitin protein ligase family member 2	protein-coding	FALSE	FALSE	FALSE	TRUE	FALSE	FALSE	TSS-50kb	+	-10352	NM_021255	ENSG00000139946	PELI2
peak209775	chr5	124014174	124014927	0	3	3	0.043956	0.75	0.0463	intron (NM_020747, intron 2 of 8)	intron (NM_020747, intron 2 of 8)	66254	NM_020747	57507	Hs.266616	NM_020747	ENSG00000168916	ZNF608	NY-REN-36	zinc finger protein 608	protein-coding	FALSE	FALSE	FALSE	FALSE	FALSE	FALSE	INTRON	-	0	NM_020747	ENSG00000168916	ZNF608
peak105480	chr19	16680614	16681132	0	3	3	0.043956	1.54	0.0473	intron (NM_024881, intron 2 of 5)	intron (NM_024881, intron 2 of 5)	2320	NM_024881	79939	Hs.620596	NM_024881	ENSG00000127526	SLC35E1	-	solute carrier family 35, member E1	protein-coding	FALSE	FALSE	FALSE	FALSE	FALSE	FALSE	TTS+10kb;TSS-50kb;INTRON	-;-;-	-4944;27711;0	NM_004831;NM_006387;NM_024881	ENSG00000105085;ENSG00000085872;ENSG00000127526	MED26;CHERP;SLC35E1
peak41100	chr11	111631496	111632198	0	3	3	0.043956	0.67	0.0479	intron (NM_181700, intron 1 of 13)	intron (NM_181700, intron 1 of 13)	5322	NM_001177562	5519	Hs.269128	NM_002716	ENSG00000137713	PPP2R1B	PP2A-Abeta|PR65B	protein phosphatase 2, regulatory subunit A, beta	protein-coding	TRUE	FALSE	TRUE	TRUE	FALSE	FALSE	INTRON	-	0	NM_181700	ENSG00000137713	PPP2R1B
peak72994	chr14	27336098	27336802	2	5	7	0.0405594	0.8	0.0484	Intergenic	Intergenic	-5889	NR_110041	101927081	Hs.97955	NR_110041	ENSG00000257612	MIR4307HG	-	MIR4307 host gene	ncRNA	FALSE	FALSE	FALSE	FALSE	FALSE	FALSE	TSS-50kb;TSS-50kb;TSS-50kb	+;-;+	-41497;45225;-5988	NR_036193;NR_110033;NR_110041	NO_ENSEMBL;NO_ENSEMBL;NO_ENSEMBL	NO_SYMBOL;NO_SYMBOL;NO_SYMBOL
peak68757	chr13	89561222	89561860	2	5	7	0.0405594	0.61	0.0494	Intergenic	Intergenic	-326004	NR_047025	100874172	Hs.569291	NR_047025		LINC00440	-	long intergenic non-protein coding RNA 440	ncRNA	FALSE	FALSE	FALSE	FALSE	FALSE	FALSE
peak64864	chr13	68559688	68560535	0	3	3	0.043956	0.62	0.0494	Intergenic	LTR64|LTR|ERV1	613593	NR_130792	100874145	Hs.508194	NR_130792	ENSG00000230040	LINC00364	-	long intergenic non-protein coding RNA 364	ncRNA	FALSE	FALSE	FALSE	FALSE	FALSE	FALSE
